# Supplementary material for: Probing decoherence in molecular 4f qubits
Source: Chem Sci. 2024 Oct 30;15(48):20328–37. doi: 10.1039/d4sc05304d (PMC11575486; doi:10.1039/d4sc05304d)
Supplement: SC-015-D4SC05304D-s001 [file SC-015-D4SC05304D-s001.zip]

Archive with 263 entries (250 files):
- data_archive/
- data_archive/Parallel_0c5pct/
- data_archive/Parallel_0c5pct/EDFS/
- data_archive/Parallel_0c5pct/EDFS/14_Gdtrensal_FS_970644_at22_VG27_32-64-300_10sc_5p5K.dat
- data_archive/Parallel_0c5pct/EDFS/15_Gdtrensal_FS_970649_at22_VG15_32-64-300_3sc_5p5K.dat
- data_archive/Parallel_0c5pct/EDFS/23_Gdtrensal_FS_970641_at22_VG21_32-64-300_10sc_10K.dat
- data_archive/Parallel_0c5pct/EDFS/2_Gdtrensal_FS_970643_at15_VG27_16-32-300_2sc_5p5K_turned5deg.dat
- data_archive/Parallel_0c5pct/EDFS/45_Gdtrensal_FS_970560_at22_VG30_32-64-300_3sc_40K.dat
- data_archive/Parallel_0c5pct/EDFS/60_Gdtrensal_FS_970562_at22_VG30_32-64-300_1sc_40K.dat
- data_archive/Parallel_0c5pct/EDFS/61_Gdtrensal_FS_970564_at22_VG33_32-64-300_3sc_50K.dat
- data_archive/Parallel_0c5pct/EDFS/68_Gdtrensal_FS_970566_at22_VG30_32-64-300_8sc_100K.dat
- data_archive/Parallel_0c5pct/EDFS/69_Gdtrensal_FS_970563_at22_VG51_32-64-300_11sc_100K.dat
- data_archive/Parallel_0c5pct/EDFS/75_Gdtrensal_FS_970564_at22_VG51_32-64-300_4sc_150K.dat
- data_archive/Parallel_0c5pct/EDFS/76_Gdtrensal_FS_970554_at22_VG51_32-64-250_15sc_125K.dat
- data_archive/Parallel_0c5pct/EDFS/79_Gdtrensal_FS_970569_at22_VG51_32-64-300_10sc_75K.dat
- data_archive/Parallel_0c5pct/EDFS/85_Gdtrensal_FS_970566_at22_VG30_32-64-300_3sc_30K.dat
- data_archive/Parallel_0c5pct/EDFS/readme.txt
- data_archive/Parallel_0c5pct/rabi/
- data_archive/Parallel_0c5pct/rabi/100_Gdtrensal_RABI_970565_6371G_at25_VG48_72-124-300_40sc_30K.dat
- data_archive/Parallel_0c5pct/rabi/101_Gdtrensal_RABI_970569_6371G_at25_VG48_70-132-300_10sc_30K.dat
- data_archive/Parallel_0c5pct/rabi/102_Gdtrensal_RABI_970569_6371G_at20_VG48_38-76-300_100sc_30K.dat
- data_archive/Parallel_0c5pct/rabi/103_Gdtrensal_RABI_970569_6371G_at20_VG48_38-76-300_20sc_30K.dat
- data_archive/Parallel_0c5pct/rabi/104_Gdtrensal_RABI_970572_6371G_at15_VG45_22-44-300_20sc_30K.dat
- data_archive/Parallel_0c5pct/rabi/105_Gdtrensal_RABI_970566_6371G_at10_VG45_12-24-300_20sc_30K.dat
- data_archive/Parallel_0c5pct/rabi/106_Gdtrensal_RABI_970573_6371G_at5_VG45_8-16-300_20sc_30K.dat
- data_archive/Parallel_0c5pct/rabi/107_Gdtrensal_RABI_970570_6371G_at2_VG42_6-12-300_20sc_30K.dat
- data_archive/Parallel_0c5pct/rabi/108_Gdtrensal_RABI_970568_6371G_at1_VG42_6-10-300_20sc_30K.dat
- data_archive/Parallel_0c5pct/rabi/37_Gdtrensal_FS_970640_at22_VG21_32-64-300_8sc_10K.dat
- data_archive/Parallel_0c5pct/rabi/92_Gdtrensal_RABI_970564_3524G_at1_VG30_6-12-200_30sc_30K.dat
- data_archive/Parallel_0c5pct/rabi/93_Gdtrensal_RABI_970564_3524G_at1_VG30_6-14-200_30sc_30K.dat
- data_archive/Parallel_0c5pct/rabi/94_Gdtrensal_RABI_970564_3527G_at2_VG24_10-18-300_30sc_30K.dat
- data_archive/Parallel_0c5pct/rabi/95_Gdtrensal_RABI_970563_3527G_at5_VG24_14-28-300_20sc_30K.dat
- data_archive/Parallel_0c5pct/rabi/96_Gdtrensal_RABI_970563_3527G_at10_VG24_24-48-300_20sc_30K.dat
- data_archive/Parallel_0c5pct/rabi/97_Gdtrensal_RABI_970565_3527G_at15_VG27_40-80-300_20sc_30K.dat
- data_archive/Parallel_0c5pct/rabi/98_Gdtrensal_RABI_970565_3527G_at20_VG27_72-144-300_20sc_30K.dat
- data_archive/Parallel_0c5pct/rabi/99_Gdtrensal_RABI_970565_3527G_at25_VG27_124-248-300_20sc_30K.dat
- data_archive/Parallel_0c5pct/rabi/readme.txt
- data_archive/Parallel_0c5pct/T1/
- data_archive/Parallel_0c5pct/T1/11_Gdtrensal_T1_970641_3862G_at22_VG21_32-64-300_1sc_5p5K_4pc.dat
- data_archive/Parallel_0c5pct/T1/12_Gdtrensal_T1_970642_3520G_at22_VG15_32-64-300_1sc_5p5K_4pc.dat
- data_archive/Parallel_0c5pct/T1/17_Gdtrensal_T1_970643_2328G_at22_VG30_32-64-300_2sc_5p5K_4pc.dat
- data_archive/Parallel_0c5pct/T1/18_Gdtrensal_T1_970639_646G_at20_VG48_32-64-300_10sc_5p5K_4pc.dat
- data_archive/Parallel_0c5pct/T1/19_Gdtrensal_T1_970639_3142G_at22_VG21_32-64-300_6sc_5p5K_4pc.dat
- data_archive/Parallel_0c5pct/T1/32_Gdtrensal_T1_970633_647G_at19_VG51_32-64-300_15sc_10K_4pc.dat
- data_archive/Parallel_0c5pct/T1/34_Gdtrensal_T1_970641_6360G_at19_VG39_32-64-300_10sc_10K_4pc.dat
- data_archive/Parallel_0c5pct/T1/36_Gdtrensal_T1_970641_3520G_at21_VG21_32-64-300_1sc_10K_4pc.dat
- data_archive/Parallel_0c5pct/T1/38_Gdtrensal_T1_970636_3520G_at22_VG24_32-64-300_1sc_20K_4pc.dat
- data_archive/Parallel_0c5pct/T1/39_Gdtrensal_T1_970636_6360G_at19_VG45_32-64-300_5sc_20K_4pc.dat
- data_archive/Parallel_0c5pct/T1/44_Gdtrensal_T1_970636_648G_at20_VG54_32-64-300_15sc_20K_4pc.dat
- data_archive/Parallel_0c5pct/T1/46_Gdtrensal_T1_970561_6375G_at22_VG36_32-64-300_15sc_40K_4pc.dat
- data_archive/Parallel_0c5pct/T1/52_Gdtrensal_T1_970561_2332G_at21_VG45_32-64-300_5sc_40K_4pc.dat
- data_archive/Parallel_0c5pct/T1/52_Gdtrensal_T1_970561_650G_at19_VG51_32-64-300_50sc_40K_4pc.dat
- data_archive/Parallel_0c5pct/T1/53_Gdtrensal_T1_970564_3148G_at22_VG39_32-64-300_5sc_40K_4pc.dat
- data_archive/Parallel_0c5pct/T1/54_Gdtrensal_T1_970564_3869G_at22_VG36_32-64-300_3sc_40K_4pc.dat
- data_archive/Parallel_0c5pct/T1/55_Gdtrensal_T1_970564_4686G_at22_VG45_32-64-300_5sc_40K_4pc.dat
- data_archive/Parallel_0c5pct/T1/62_Gdtrensal_T1_970559_650G_at22_VG45_32-64-300_20sc_50K_4pc.dat
- data_archive/Parallel_0c5pct/T1/63_Gdtrensal_T1_970559_6373G_at19_VG48_32-64-300_10sc_50K_4pc.dat
- data_archive/Parallel_0c5pct/T1/64_Gdtrensal_T1_970578_3527G_at22_VG30_32-64-300_2sc_50K_4pc.dat
- data_archive/Parallel_0c5pct/T1/70_Gdtrensal_T1_970563_3527G_at22_VG48_32-64-300_18sc_100K_4pc.dat
- data_archive/Parallel_0c5pct/T1/77_Gdtrensal_T1_970563_3527G_at22_VG51_32-64-250_50sc_125K_4pc.dat
- data_archive/Parallel_0c5pct/T1/7_Gdtrensal_T1_970642_6360G_at19_VG30_32-64-300_1sc_5p5K.dat
- data_archive/Parallel_0c5pct/T1/82_Gdtrensal_T1_970569_3527G_at22_VG51_32-64-250_10sc_75K_4pc.dat
- data_archive/Parallel_0c5pct/T1/83_Gdtrensal_T1_970573_6380G_at19_VG51_32-64-250_100sc_75K_4pc.dat
- data_archive/Parallel_0c5pct/T1/84_Gdtrensal_T1_970573_4695G_at22_VG51_32-64-300_15sc_75K_4pc.dat
- data_archive/Parallel_0c5pct/T1/88_Gdtrensal_T1_970573_3527G_at22_VG27_32-64-300_2sc_30K_4pc.dat
- data_archive/Parallel_0c5pct/T1/89_Gdtrensal_T1_970568_6371G_at19_VG48_32-64-300_5sc_30K_4pc.dat
- data_archive/Parallel_0c5pct/T1/8_Gdtrensal_T1_970647_4678G_at21_VG24_32-64-300_1sc_5p5K_4pc.dat
- data_archive/Parallel_0c5pct/T1/readme.txt
- data_archive/Parallel_0c5pct/T2/
- data_archive/Parallel_0c5pct/T2/10_Gdtrensal_T2_970642_3862G_at43_VG51_400-800-1500_10sc_5p5K.dat
- data_archive/Parallel_0c5pct/T2/13_Gdtrensal_T2_970644_3520G_at45_VG48_400-800-1500_30sc_5p5K.dat
- data_archive/Parallel_0c5pct/T2/16_Gdtrensal_T2_970642_2328G_at43_VG51_400-800-1500_30sc_5p5K.dat
- data_archive/Parallel_0c5pct/T2/20_Gdtrensal_T2_970640_3142G_at42_VG51_400-800-1500_15sc_5p5K.dat
- data_archive/Parallel_0c5pct/T2/21_Gdtrensal_T2_970644_3520G_at45_VG51_600-1200-2100_40sc_5p5K.dat
- data_archive/Parallel_0c5pct/T2/22_Gdtrensal_T2_970640_3520G_at47_VG51_600-1200-2100_40sc_5p5K.dat
- data_archive/Parallel_0c5pct/T2/24_Gdtrensal_T2_970639_6360G_at40_VG51_400-800-1500_85sc_10K.dat
- data_archive/Parallel_0c5pct/T2/25_Gdtrensal_T2_970638_4677G_at42_VG51_400-800-1500_20sc_10K.dat
- data_archive/Parallel_0c5pct/T2/26_Gdtrensal_T2_970633_3862G_at43_VG51_400-800-1500_20sc_10K.dat
- data_archive/Parallel_0c5pct/T2/27_Gdtrensal_T2_970633_3520G_at45_VG51_400-800-1500_15sc_10K.dat
- data_archive/Parallel_0c5pct/T2/28_Gdtrensal_T2_970636_3520G_at45_VG51_500-1000-2250_50sc_10K.dat
- data_archive/Parallel_0c5pct/T2/29_Gdtrensal_T2_970636_3142G_at43_VG51_400-800-1500_30sc_10K.dat
- data_archive/Parallel_0c5pct/T2/30_Gdtrensal_T2_970636_2329G_at43_VG57_400-800-1500_30sc_10K.dat
- data_archive/Parallel_0c5pct/T2/31_Gdtrensal_T2_970638_647G_at20_VG51_32-64-300_15sc_10K.dat
- data_archive/Parallel_0c5pct/T2/35_Gdtrensal_T2_970638_3520G_at22_VG18_32-64-300_2sc_10K.dat
- data_archive/Parallel_0c5pct/T2/3_Gdtrensal_T2_970645_648G_at15_VG27_16-32-300_2sc_5p5K.dat
- data_archive/Parallel_0c5pct/T2/40_Gdxtrensal_T2_970644_6360G_at40_VG57_400-800-1500_30sc_20K.dat
- data_archive/Parallel_0c5pct/T2/41_Gdtrensal_T2_970647_3520G_at22_VG27_32-64-300_2sc_20K.dat
- data_archive/Parallel_0c5pct/T2/42_Gdtrensal_T2_970647_6360G_at19_VG36_32-64-300_10sc_20K.dat
- data_archive/Parallel_0c5pct/T2/43_Gdtrensal_T2_970647_648G_at20_VG54_32-64-300_10sc_20K.dat
- data_archive/Parallel_0c5pct/T2/47_Gdtrensal_T2_970642_6371G_at22_VG48_32-64-300_50sc_40K.dat
- data_archive/Parallel_0c5pct/T2/48_Gdtrensal_T1_970564_3527G_at22_VG33_32-64-300_3sc_40K_4pc.dat
- data_archive/Parallel_0c5pct/T2/49_Gdtrensal_T2_970563_3527G_at22_VG33_32-64-300_10sc_40K.dat
- data_archive/Parallel_0c5pct/T2/4_Gdtrensal_T2_970645_648G_at15_VG27_200-400-500_1sc_5p5K.dat
- data_archive/Parallel_0c5pct/T2/50_Gdtrensal_T2_970556_650G_at19_VG51_32-64-300_50sc_40K.dat
- data_archive/Parallel_0c5pct/T2/56_Gdtrensal_T2_970556_2332G_at22_VG42_32-64-300_10sc_40K.dat
- data_archive/Parallel_0c5pct/T2/57_Gdtrensal_T2_970567_3148G_at22_VG39_32-64-300_10sc_40K.dat
- data_archive/Parallel_0c5pct/T2/58_Gdtrensal_T2_970566_3869G_at22_VG36_32-64-300_10sc_40K.dat
- data_archive/Parallel_0c5pct/T2/59_Gdtrensal_T2_970566_4696G_at21_VG42_32-64-300_10sc_40K.dat
- data_archive/Parallel_0c5pct/T2/5_Gdtrensal_T2_970645_6346G_at39_VG51_400-800-1500_20sc_5p5K.dat
- data_archive/Parallel_0c5pct/T2/65_Gdtrensal_T2_970566_650G_at19_VG51_32-64-300_60sc_50K.dat
- data_archive/Parallel_0c5pct/T2/66_Gdtrensal_T2_970566_3527G_at22_VG30_32-64-300_8sc_50K.dat
- data_archive/Parallel_0c5pct/T2/67_Gdtrensal_T2_970559_6373G_at19_VG30_32-64-300_20sc_50K.dat
- data_archive/Parallel_0c5pct/T2/6_Gdtrensal_T2_970645_6360G_at39_VG51_64-128-300_20sc_5p5K.dat
- data_archive/Parallel_0c5pct/T2/71_Gdtrensal_T2_970554_3527G_at22_VG51_32-64-300_20sc_100K.dat
- data_archive/Parallel_0c5pct/T2/78_Gdtrensal_T2_970556_3527G_at22_VG51_32-64-300_50sc_125K.dat
- data_archive/Parallel_0c5pct/T2/80_Gdtrensal_T2_970561_3527G_at22_VG51_32-64-300_10sc_75K.dat
- data_archive/Parallel_0c5pct/T2/81_Gdtrensal_T2_970566_6380G_at19_VG42_32-64-300_10sc_75K.dat
- data_archive/Parallel_0c5pct/T2/86_Gdtrensal_T2_970567_3527G_at22_VG30_32-64-300_10sc_30K.dat
- data_archive/Parallel_0c5pct/T2/87_Gdtrensal_T2_970567_6371G_at19_VG45_32-64-300_10sc_30K.dat
- data_archive/Parallel_0c5pct/T2/90_Gdtrensal_T2_970575_6371G_at19_VG45_400-800_10sc_30K.dat
- data_archive/Parallel_0c5pct/T2/91_Gdtrensal_T2_970564_3527G_at44_VG54_400-800_20sc_30K.dat
- data_archive/Parallel_0c5pct/T2/9_Gdtrensal_T2_970642_4678G_at42_VG51_400-800-1500_10sc_5p5K.dat
- data_archive/Parallel_0c5pct/T2/readme.txt
- data_archive/perpendicular_0p001pct/
- data_archive/perpendicular_0p001pct/CPMG/
- data_archive/perpendicular_0p001pct/CPMG/CPMG_10Pulses_2917
- data_archive/perpendicular_0p001pct/CPMG/CPMG_10Pulses_3249
- data_archive/perpendicular_0p001pct/CPMG/CPMG_10Pulses_3817
- data_archive/perpendicular_0p001pct/CPMG/CPMG_10Pulses_4367
- data_archive/perpendicular_0p001pct/CPMG/CPMG_120Pulses_2917
- data_archive/perpendicular_0p001pct/CPMG/CPMG_120Pulses_3249
- data_archive/perpendicular_0p001pct/CPMG/CPMG_120Pulses_3817
- data_archive/perpendicular_0p001pct/CPMG/CPMG_120Pulses_4367
- data_archive/perpendicular_0p001pct/CPMG/CPMG_30Pulses_2917
- data_archive/perpendicular_0p001pct/CPMG/CPMG_30Pulses_3249
- data_archive/perpendicular_0p001pct/CPMG/CPMG_30Pulses_3817
- data_archive/perpendicular_0p001pct/CPMG/CPMG_60Pulses_2917
- data_archive/perpendicular_0p001pct/CPMG/CPMG_60Pulses_3249
- data_archive/perpendicular_0p001pct/CPMG/CPMG_60Pulses_3817
- data_archive/perpendicular_0p001pct/CPMG/CPMG_60Pulses_4367
- data_archive/perpendicular_0p001pct/CPMG/README
- data_archive/perpendicular_0p001pct/EDFS/
- data_archive/perpendicular_0p001pct/EDFS/Gd_Ytrensal_0p001pct_EDFS_BperpZ_100K_13dB_8_40_420_300.DTA
- data_archive/perpendicular_0p001pct/EDFS/Gd_Ytrensal_0p001pct_EDFS_BperpZ_5K_13dB_8_100_400_500.DTA
- data_archive/perpendicular_0p001pct/EDFS/Gd_Ytrensal_0p001pct_EDFS_BperpZ_5K_13dB_8_150_380_1000.DTA
- data_archive/perpendicular_0p001pct/EDFS/Gd_Ytrensal_0p001pct_EDFS_BperpZ_5K_13dB_8_150_380_500.DTA
- data_archive/perpendicular_0p001pct/EDFS/Gd_Ytrensal_0p001pct_EDFS_BperpZ_5K_13dB_8_150_400_500.DTA
- data_archive/perpendicular_0p001pct/EDFS/Gd_Ytrensal_0p001pct_EDFS_BperpZ_60K_13dB_8_40_420_300.DTA
- data_archive/perpendicular_0p001pct/rabi/
- data_archive/perpendicular_0p001pct/rabi/RAbi_2748_16dB.DTA
- data_archive/perpendicular_0p001pct/rabi/RAbi_2748_22dB.DTA
- data_archive/perpendicular_0p001pct/rabi/RAbi_2748_30dB.DTA
- data_archive/perpendicular_0p001pct/rabi/RAbi_2748_8dB.DTA
- data_archive/perpendicular_0p001pct/rabi/RAbi_2913_16dB.DTA
- data_archive/perpendicular_0p001pct/rabi/RAbi_2913_22dB.DTA
- data_archive/perpendicular_0p001pct/rabi/RAbi_2913_30dB.DTA
- data_archive/perpendicular_0p001pct/rabi/RAbi_2913_8dB.DTA
- data_archive/perpendicular_0p001pct/rabi/RAbi_3248_16dB.DTA
- data_archive/perpendicular_0p001pct/rabi/RAbi_3248_22dB.DTA
- data_archive/perpendicular_0p001pct/rabi/RAbi_3248_30dB.DTA
- data_archive/perpendicular_0p001pct/rabi/RAbi_3248_8dB.DTA
- data_archive/perpendicular_0p001pct/rabi/RAbi_3818_16dB.DTA
- data_archive/perpendicular_0p001pct/rabi/RAbi_3818_22dB.DTA
- data_archive/perpendicular_0p001pct/rabi/RAbi_3818_30dB.DTA
- data_archive/perpendicular_0p001pct/rabi/RAbi_3818_8dB.DTA
- data_archive/perpendicular_0p001pct/rabi/RAbi_4370_16dB.DTA
- data_archive/perpendicular_0p001pct/rabi/RAbi_4370_22dB.DTA
- data_archive/perpendicular_0p001pct/rabi/RAbi_4370_30dB.DTA
- data_archive/perpendicular_0p001pct/rabi/RAbi_4370_8dB.DTA
- data_archive/perpendicular_0p001pct/rabi/RAbi_4456_16dB.DTA
- data_archive/perpendicular_0p001pct/rabi/RAbi_4456_22dB.DTA
- data_archive/perpendicular_0p001pct/rabi/RAbi_4456_30dB.DTA
- data_archive/perpendicular_0p001pct/rabi/RAbi_4456_8dB.DTA
- data_archive/perpendicular_0p001pct/rabi/readme.txt
- data_archive/perpendicular_0p001pct/short refocusing/
- data_archive/perpendicular_0p001pct/short refocusing/README
- data_archive/perpendicular_0p001pct/short refocusing/SHORT_80_120_2917
- data_archive/perpendicular_0p001pct/short refocusing/SHORT_80_120_3249
- data_archive/perpendicular_0p001pct/short refocusing/SHORT_80_120_3817
- data_archive/perpendicular_0p001pct/short refocusing/SHORT_80_120_4367
- data_archive/perpendicular_0p001pct/short refocusing/SHORT_80_160_2917
- data_archive/perpendicular_0p001pct/short refocusing/SHORT_80_160_3249
- data_archive/perpendicular_0p001pct/short refocusing/SHORT_80_160_3817
- data_archive/perpendicular_0p001pct/short refocusing/SHORT_80_160_4367
- data_archive/perpendicular_0p001pct/short refocusing/SHORT_80_20_2917
- data_archive/perpendicular_0p001pct/short refocusing/SHORT_80_20_3249
- data_archive/perpendicular_0p001pct/short refocusing/SHORT_80_20_3817
- data_archive/perpendicular_0p001pct/short refocusing/SHORT_80_20_4367
- data_archive/perpendicular_0p001pct/short refocusing/SHORT_80_40_2917
- data_archive/perpendicular_0p001pct/short refocusing/SHORT_80_40_3249
- data_archive/perpendicular_0p001pct/short refocusing/SHORT_80_40_3817
- data_archive/perpendicular_0p001pct/short refocusing/SHORT_80_40_4367
- data_archive/perpendicular_0p001pct/short refocusing/SHORT_80_80_2917
- data_archive/perpendicular_0p001pct/short refocusing/SHORT_80_80_3249
- data_archive/perpendicular_0p001pct/short refocusing/SHORT_80_80_3817
- data_archive/perpendicular_0p001pct/short refocusing/SHORT_80_80_4367
- data_archive/perpendicular_0p001pct/T1/
- data_archive/perpendicular_0p001pct/T1/GdTrensal_T1_2748_5c5K.DTA
- data_archive/perpendicular_0p001pct/T1/GdTrensal_T1_2919_5c5K.DTA
- data_archive/perpendicular_0p001pct/T1/GdTrensal_T1_3243_5c5K.DTA
- data_archive/perpendicular_0p001pct/T1/GdTrensal_T1_3796_5c5K.DTA
- data_archive/perpendicular_0p001pct/T1/GdTrensal_T1_4345_5c5K.DTA
- data_archive/perpendicular_0p001pct/T1/GdTrensal_T1_4345_5c5K_2.DTA
- data_archive/perpendicular_0p001pct/T1/GdTrensal_T1_4491_5c5K.DTA
- data_archive/perpendicular_0p001pct/T1/GdTrensal_T1_4491_5c5K_2.DTA
- data_archive/perpendicular_0p001pct/T1/T1_2748_10K.DTA
- data_archive/perpendicular_0p001pct/T1/T1_2748_20K.DTA
- data_archive/perpendicular_0p001pct/T1/T1_2748_40.DTA
- data_archive/perpendicular_0p001pct/T1/T1_2748_70k.DTA
- data_archive/perpendicular_0p001pct/T1/T1_2913_100K.DTA
- data_archive/perpendicular_0p001pct/T1/T1_2913_10K.DTA
- data_archive/perpendicular_0p001pct/T1/T1_2913_20K.DTA
- data_archive/perpendicular_0p001pct/T1/T1_2913_40K.DTA
- data_archive/perpendicular_0p001pct/T1/T1_2913_70K.DTA
- data_archive/perpendicular_0p001pct/T1/T1_3246_100K.DTA
- data_archive/perpendicular_0p001pct/T1/T1_3246_10K.DTA
- data_archive/perpendicular_0p001pct/T1/T1_3246_20k.DTA
- data_archive/perpendicular_0p001pct/T1/T1_3246_40k.DTA
- data_archive/perpendicular_0p001pct/T1/T1_3246_70K.DTA
- data_archive/perpendicular_0p001pct/T1/T1_3818_100K.DTA
- data_archive/perpendicular_0p001pct/T1/T1_3818_10K.DTA
- data_archive/perpendicular_0p001pct/T1/T1_3818_20K.DTA
- data_archive/perpendicular_0p001pct/T1/T1_3818_40K.DTA
- data_archive/perpendicular_0p001pct/T1/T1_3818_70K.DTA
- data_archive/perpendicular_0p001pct/T1/T1_4370_10K.DTA
- data_archive/perpendicular_0p001pct/T1/T1_4370_20K.DTA
- data_archive/perpendicular_0p001pct/T1/T1_4370_40K.DTA
- data_archive/perpendicular_0p001pct/T1/T1_4370_70K.DTA
- data_archive/perpendicular_0p001pct/T1/T1_4436_10K.DTA
- data_archive/perpendicular_0p001pct/T1/T1_4436_20K.DTA
- data_archive/perpendicular_0p001pct/T1/T1_4436_40K.DTA
- data_archive/perpendicular_0p001pct/T1/T1_4436_70K.DTA
- data_archive/perpendicular_0p001pct/T2/
- data_archive/perpendicular_0p001pct/T2/2752_100K_T2
- data_archive/perpendicular_0p001pct/T2/2752_10K_T2
- data_archive/perpendicular_0p001pct/T2/2752_20K_T2
- data_archive/perpendicular_0p001pct/T2/2752_3p6K_T2
- data_archive/perpendicular_0p001pct/T2/2752_40K_T2
- data_archive/perpendicular_0p001pct/T2/2752_60K_T2
- data_archive/perpendicular_0p001pct/T2/2916_100K_T2
- data_archive/perpendicular_0p001pct/T2/2916_20K_T2
- data_archive/perpendicular_0p001pct/T2/2916_3p6K_T2
- data_archive/perpendicular_0p001pct/T2/2916_40K_T2
- data_archive/perpendicular_0p001pct/T2/2916_60K_T2
- data_archive/perpendicular_0p001pct/T2/3247_100K_T2
- data_archive/perpendicular_0p001pct/T2/3247_10K_T2
- data_archive/perpendicular_0p001pct/T2/3247_3c6K_T2
- data_archive/perpendicular_0p001pct/T2/3247_40K_T2
- data_archive/perpendicular_0p001pct/T2/3247_60K_T2
- data_archive/perpendicular_0p001pct/T2/3806_100K_T2
- data_archive/perpendicular_0p001pct/T2/3806_10K_T2
- data_archive/perpendicular_0p001pct/T2/3806_20K_T2
- data_archive/perpendicular_0p001pct/T2/3806_3c6K_T2
- data_archive/perpendicular_0p001pct/T2/3806_40K_T2
- data_archive/perpendicular_0p001pct/T2/3806_60K_T2
- data_archive/perpendicular_0p001pct/T2/4361_100K_T2
- data_archive/perpendicular_0p001pct/T2/4361_10K_T2
- data_archive/perpendicular_0p001pct/T2/4361_20K_T2
- data_archive/perpendicular_0p001pct/T2/4361_3c6K_T2
- data_archive/perpendicular_0p001pct/T2/4361_40K_T2
- data_archive/perpendicular_0p001pct/T2/4361_60K_T2
- data_archive/perpendicular_0p001pct/T2/4480_100K_T2
- data_archive/perpendicular_0p001pct/T2/4480_10K_T2
- data_archive/perpendicular_0p001pct/T2/4480_20K_T2
- data_archive/perpendicular_0p001pct/T2/4480_3c6K_T2
- data_archive/perpendicular_0p001pct/T2/4480_40K_T2
- data_archive/perpendicular_0p001pct/T2/4480_60K_T2
- data_archive/perpendicular_0p001pct/T2/GdTrensal_T2_2748_5c5K.DTA
- data_archive/perpendicular_0p001pct/T2/GdTrensal_T2_2919_5c5K.DTA
- data_archive/perpendicular_0p001pct/T2/GdTrensal_T2_3243_5c5K.DTA
- data_archive/perpendicular_0p001pct/T2/GdTrensal_T2_3796_5c5K.DTA
- data_archive/perpendicular_0p001pct/T2/GdTrensal_T2_4345_5c5K.DTA
- data_archive/perpendicular_0p001pct/T2/GdTrensal_T2_4491_5c5K.DTA
