# Supplementary material for: Probing decoherence in molecular 4f qubits
Source: Chem Sci. 2024 Oct 30;15(48):20328–37. doi: 10.1039/d4sc05304d (PMC11575486; doi:10.1039/d4sc05304d)
Supplement: SC-015-D4SC05304D-s001 [file SC-015-D4SC05304D-s001.zip › data_archive/Parallel_0c5pct/EDFS/14_Gdtrensal_FS_970644_at22_VG27_32-64-300_10sc_5p5K.dat]

0 0.00394593 0
6.83594 0.00481102 0
13.6719 0.00442962 0
20.5078 0.00714818 0
27.3437 0.00403483 0
34.1797 0.00437609 0
41.0156 0.00638633 0
47.8516 0.00521727 0
54.6875 0.00523257 0
61.5234 0.00299386 0
68.3594 0.00267268 0
75.1953 0.00373086 0
82.0312 0.0057153 0
88.8672 0.00472977 0
95.7031 0.00261533 0
102.539 0.00338865 0
109.375 0.00550691 0
116.211 0.00609287 0
123.047 0.00525455 0
129.883 0.00618942 0
136.719 0.00448506 0
143.555 0.00621141 0
150.391 0.00424895 0
157.227 0.00406351 0
164.062 0.00389623 0
170.898 0.00464852 0
177.734 0.0051322 0
184.57 0.00484256 0
191.406 0.00418873 0
198.242 0.00404439 0
205.078 0.00388667 0
211.914 0.00297857 0
218.75 0.00541132 0
225.586 0.00457109 0
232.422 0.00305217 0
239.258 0.00186973 0
246.094 0.00676105 0
252.93 0.00492382 0
259.766 0.00513507 0
266.602 0.00236871 0
273.437 0.00635861 0
280.273 0.00517426 0
287.109 0.00802761 0
293.945 0.00296327 0
300.781 0.00334563 0
307.617 0.00575162 0
314.453 0.00695222 0
321.289 0.00622766 0
328.125 0.00358365 0
334.961 0.00401858 0
341.797 0.00399373 0
348.633 0.00649817 0
355.469 0.00493624 0
362.305 0.00167951 0
369.141 0.00561397 0
375.977 0.00490183 0
382.812 0.00416866 0
389.648 0.00550118 0
396.484 0.00453477 0
403.32 0.00292791 0
410.156 0.00445925 0
416.992 0.0031382 0
423.828 0.00320512 0
430.664 0.00516661 0
437.5 0.00579368 0
444.336 0.00502705 0
451.172 0.00342784 0
458.008 0.00528992 0
464.844 0.00448984 0
471.68 0.00561206 0
478.516 0.00427763 0
485.352 0.00456918 0
492.187 0.00688818 0
499.023 0.00600398 0
505.859 0.003186 0
512.695 0.00218135 0
519.531 0.00429197 0
526.367 0.00380829 0
533.203 0.00570287 0
540.039 0.00504617 0
546.875 0.00572103 0
553.711 0.00450609 0
560.547 0.00435219 0
567.383 0.00383505 0
574.219 0.00438373 0
581.055 0.00652016 0
587.891 0.00736039 0
594.727 0.00528228 0
601.562 0.00721032 0
608.398 0.00622574 0
615.234 0.00656413 0
622.07 0.00996329 0
628.906 0.0134925 0
635.742 0.0172396 0
642.578 0.0232388 0
649.414 0.0305141 0
656.25 0.0249125 0
663.086 0.0215554 0
669.922 0.0175187 0
676.758 0.0117231 0
683.594 0.0103504 0
690.43 0.00850269 0
697.266 0.00752481 0
704.102 0.00987631 0
710.937 0.0082207 0
717.773 0.00611104 0
724.609 0.00511213 0
731.445 0.00600876 0
738.281 0.00479477 0
745.117 0.00539029 0
751.953 0.00343931 0
758.789 0.00745407 0
765.625 0.00628883 0
772.461 0.00443726 0
779.297 0.00452138 0
786.133 0.00675627 0
792.969 0.00687097 0
799.805 0.00447646 0
806.641 0.00719407 0
813.477 0.00398704 0
820.312 0.00488176 0
827.148 0.00663773 0
833.984 0.00501176 0
840.82 0.00532338 0
847.656 0.00485117 0
854.492 0.00305695 0
861.328 0.00679641 0
868.164 0.00667406 0
875 0.00331982 0
881.836 0.00418204 0
888.672 0.00399373 0
895.508 0.00463227 0
902.344 0.00423175 0
909.18 0.00424417 0
916.016 0.00440285 0
922.852 0.000690156 0
929.687 0.00570765 0
936.523 0.00628692 0
943.359 0.00370792 0
950.195 0.00438947 0
957.031 0.00499551 0
963.867 0.00566846 0
970.703 0.00491043 0
977.539 0.00251974 0
984.375 0.00374902 0
991.211 0.0072323 0
998.047 0.00489323 0
1004.88 0.00492477 0
1011.72 0.00613207 0
1018.55 0.0070698 0
1025.39 0.00640354 0
1032.23 0.0043694 0
1039.06 0.00424609 0
1045.9 0.00487411 0
1052.73 0.00593802 0
1059.57 0.00331982 0
1066.41 0.00453572 0
1073.24 0.00500411 0
1080.08 0.00392682 0
1086.91 0.00336284 0
1093.75 0.00666641 0
1100.59 0.0037127 0
1107.42 0.00264687 0
1114.26 0.00384365 0
1121.09 0.00273482 0
1127.93 0.00492382 0
1134.77 0.00628883 0
1141.6 0.0044105 0
1148.44 0.00325578 0
1155.27 0.00507485 0
1162.11 0.00541132 0
1168.95 0.00473264 0
1175.78 0.00337431 0
1182.62 0.00564552 0
1189.45 0.00460168 0
1196.29 0.00415719 0
1203.12 0.00544191 0
1209.96 0.00425564 0
1216.8 0.00664634 0
1223.63 0.00512838 0
1230.47 0.00435219 0
1237.3 0.00596956 0
1244.14 0.00635383 0
1250.98 0.00579655 0
1257.81 0.0050022 0
1264.65 0.00384365 0
1271.48 0.00201311 0
1278.32 0.00355689 0
1285.16 0.005895 0
1291.99 0.00469727 0
1298.83 0.00580324 0
1305.66 0.00550213 0
1312.5 0.00477278 0
1319.34 0.00467911 0
1326.17 0.006632 0
1333.01 0.00728296 0
1339.84 0.00560824 0
1346.68 0.00431395 0
1353.52 0.00367828 0
1360.35 0.00638442 0
1367.19 0.00303688 0
1374.02 0.00509492 0
1380.86 0.00438469 0
1387.7 0.00582809 0
1394.53 0.00486168 0
1401.37 0.00311239 0
1408.2 0.00853327 0
1415.04 0.00548875 0
1421.87 0.00408072 0
1428.71 0.00347563 0
1435.55 0.00534441 0
1442.38 0.00444491 0
1449.22 0.00416866 0
1456.05 0.00500793 0
1462.89 0.00488845 0
1469.73 0.00522014 0
1476.56 0.00447646 0
1483.4 0.00352343 0
1490.23 0.0038427 0
1497.07 0.00517617 0
1503.91 0.00392013 0
1510.74 0.00439712 0
1517.58 0.00588545 0
1524.41 0.00307225 0
1531.25 0.00608427 0
1538.09 0.00663296 0
1544.92 0.00426998 0
1551.76 0.0051972 0
1558.59 0.00606133 0
1565.43 0.00542279 0
1572.27 0.00432256 0
1579.1 0.00414285 0
1585.94 0.00457013 0
1592.77 0.00513889 0
1599.61 0.00493624 0
1606.45 0.00499646 0
1613.28 0.00462175 0
1620.12 0.00440763 0
1626.95 0.00403579 0
1633.79 0.0052297 0
1640.62 0.00723804 0
1647.46 0.0056503 0
1654.3 0.00296805 0
1661.13 0.0030732 0
1667.97 0.00639876 0
1674.8 0.00466572 0
1681.64 0.00335137 0
1688.48 0.00632707 0
1695.31 0.0067773 0
1702.15 0.00418395 0
1708.98 0.00405491 0
1715.82 0.00609383 0
1722.66 0.00476992 0
1729.49 0.00563596 0
1736.33 0.00622766 0
1743.16 0.00408645 0
1750 0.00548875 0
1756.84 0.00353681 0
1763.67 0.00601831 0
1770.51 0.00277592 0
1777.34 0.00351005 0
1784.18 0.00411608 0
1791.02 0.00645803 0
1797.85 0.00820062 0
1804.69 0.00579368 0
1811.52 0.00576405 0
1818.36 0.00769018 0
1825.2 0.00401285 0
1832.03 0.00446881 0
1838.87 0.00519625 0
1845.7 0.00543617 0
1852.54 0.00595045 0
1859.37 0.00415528 0
1866.21 0.00528706 0
1873.05 0.00544382 0
1879.88 0.00435888 0
1886.72 0.0060728 0
1893.55 0.00505191 0
1900.39 0.0061139 0
1907.23 0.00230562 0
1914.06 0.00577743 0
1920.9 0.00450227 0
1927.73 0.00294033 0
1934.57 0.00634141 0
1941.41 0.00209628 0
1948.24 0.00350813 0
1955.08 0.00515992 0
1961.91 0.00652876 0
1968.75 0.0037299 0
1975.59 0.00584434 0
1982.42 0.00498882 0
1989.26 0.0050022 0
1996.09 0.00296041 0
2002.93 0.00478043 0
2009.77 0.00448888 0
2016.6 0.00360086 0
2023.44 0.00425851 0
2030.27 0.00378248 0
2037.11 0.00398035 0
2043.95 0.00538742 0
2050.78 0.00523735 0
2057.62 0.00712237 0
2064.45 0.00364865 0
2071.29 0.0027568 0
2078.12 0.00516088 0
2084.96 0.00804386 0
2091.8 0.00530426 0
2098.63 0.00606993 0
2105.47 0.00569331 0
2112.3 0.00562066 0
2119.14 0.00366777 0
2125.98 0.00328732 0
2132.81 0.00963542 0
2139.65 0.00661575 0
2146.48 0.0059275 0
2153.32 0.0047183 0
2160.16 0.00479668 0
2166.99 0.00542948 0
2173.83 0.00489418 0
2180.66 0.00540367 0
2187.5 0.0041438 0
2194.34 0.00442484 0
2201.17 0.00762995 0
2208.01 0.0042327 0
2214.84 0.0064045 0
2221.68 0.00468197 0
2228.52 0.00497735 0
2235.35 0.00462558 0
2242.19 0.00739672 0
2249.02 0.0038752 0
2255.86 0.00778003 0
2262.7 0.00823981 0
2269.53 0.0109488 0
2276.37 0.0127411 0
2283.2 0.0181754 0
2290.04 0.023515 0
2296.87 0.0319336 0
2303.71 0.0463112 0
2310.55 0.0802856 0
2317.38 0.147322 0
2324.22 0.249265 0
2331.05 0.274031 0
2337.89 0.200039 0
2344.73 0.121756 0
2351.56 0.0747242 0
2358.4 0.0529021 0
2365.23 0.0418644 0
2372.07 0.0292427 0
2378.91 0.0222112 0
2385.74 0.0196025 0
2392.58 0.0162426 0
2399.41 0.0131512 0
2406.25 0.0107882 0
2413.09 0.0072887 0
2419.92 0.00777429 0
2426.76 0.00618655 0
2433.59 0.00833349 0
2440.43 0.00853805 0
2447.27 0.00605464 0
2454.1 0.0067295 0
2460.94 0.00750186 0
2467.77 0.00727818 0
2474.61 0.0083679 0
2481.45 0.0045644 0
2488.28 0.00471447 0
2495.12 0.0057975 0
2501.95 0.0050586 0
2508.79 0.00594567 0
2515.62 0.00488176 0
2522.46 0.00548301 0
2529.3 0.00517808 0
2536.13 0.00319842 0
2542.97 0.00559868 0
2549.8 0.00422028 0
2556.64 0.00315541 0
2563.48 0.0060078 0
2570.31 0.0041677 0
2577.15 0.00538264 0
2583.98 0.00610721 0
2590.82 0.00618942 0
2597.66 0.00432447 0
2604.49 0.00581949 0
2611.33 0.00632611 0
2618.16 0.00437704 0
2625 0.00413903 0
2631.84 0.00665016 0
2638.67 0.00584052 0
2645.51 0.00390674 0
2652.34 0.00410366 0
2659.18 0.00362762 0
2666.02 0.00547059 0
2672.85 0.00264974 0
2679.69 0.0036888 0
2686.52 0.00411226 0
2693.36 0.0040052 0
2700.2 0.00429197 0
2707.03 0.00455866 0
2713.87 0.00768731 0
2720.7 0.00315828 0
2727.54 0.00593324 0
2734.37 0.00661671 0
2741.21 0.00604986 0
2748.05 0.00296423 0
2754.88 0.00496492 0
2761.72 0.00486168 0
2768.55 0.00434645 0
2775.39 0.0034135 0
2782.23 0.00428432 0
2789.06 0.00356262 0
2795.9 0.00437035 0
2802.73 0.00676678 0
2809.57 0.00377005 0
2816.41 0.00693597 0
2823.24 0.00500602 0
2830.08 0.00332843 0
2836.91 0.00252165 0
2843.75 0.00412755 0
2850.59 0.00567133 0
2857.42 0.00438565 0
2864.26 0.00638729 0
2871.09 0.00537404 0
2877.93 0.00675244 0
2884.77 0.00467433 0
2891.6 0.00438278 0
2898.44 0.00304931 0
2905.27 7.93393e-05 0
2912.11 0.00479095 0
2918.95 0.00530139 0
2925.78 0.00607471 0
2932.62 0.00418873 0
2939.45 0.00443726 0
2946.29 0.00541228 0
2953.12 0.00713671 0
2959.96 0.00411417 0
2966.8 0.00384939 0
2973.63 0.0036802 0
2980.47 0.00672568 0
2987.3 0.00582044 0
2994.14 0.00523735 0
3000.98 0.00648001 0
3007.81 0.00365917 0
3014.65 0.00361424 0
3021.48 0.00533867 0
3028.32 0.00507102 0
3035.16 0.00634619 0
3041.99 0.00433307 0
3048.83 0.00479573 0
3055.66 0.00484256 0
3062.5 0.00496301 0
3069.34 0.00753532 0
3076.17 0.00491043 0
3083.01 0.00737473 0
3089.84 0.00998241 0
3096.68 0.0127688 0
3103.52 0.0178121 0
3110.35 0.0256361 0
3117.19 0.0371031 0
3124.02 0.0678733 0
3130.86 0.173955 0
3137.7 0.428726 0
3144.53 0.515871 0
3151.37 0.278463 0
3158.2 0.124465 0
3165.04 0.0681935 0
3171.87 0.0439492 0
3178.71 0.02954 0
3185.55 0.0166957 0
3192.38 0.01062 0
3199.22 0.00706789 0
3206.05 0.00625347 0
3212.89 0.00631655 0
3219.73 0.0088535 0
3226.56 0.00463036 0
3233.4 0.00635766 0
3240.23 0.00685759 0
3247.07 0.00464661 0
3253.91 0.00468293 0
3260.74 0.0042805 0
3267.58 0.00388285 0
3274.41 0.00695987 0
3281.25 0.0077026 0
3288.09 0.00406447 0
3294.92 0.00199686 0
3301.76 0.00400711 0
3308.59 0.00693406 0
3315.43 0.00521058 0
3322.27 0.0057325 0
3329.1 0.00843577 0
3335.94 0.00595236 0
3342.77 0.00386182 0
3349.61 0.00748753 0
3356.45 0.00578221 0
3363.28 0.00352438 0
3370.12 0.00461315 0
3376.95 0.0054639 0
3383.79 0.00673715 0
3390.62 0.00933814 0
3397.46 0.00650009 0
3404.3 0.00396314 0
3411.13 0.00541515 0
3417.97 0.00691494 0
3424.8 0.00507198 0
3431.64 0.00245091 0
3438.48 0.00461602 0
3445.31 0.00781157 0
3452.15 0.0039966 0
3458.98 0.0049544 0
3465.82 0.00351291 0
3472.66 0.0091049 0
3479.49 0.0105751 0
3486.33 0.0136205 0
3493.16 0.0221261 0
3500 0.0258484 0
3506.84 0.0974229 0
3513.67 0.437379 0
3520.51 1 0
3527.34 0.276181 0
3534.18 0.0431156 0
3541.02 0.021542 0
3547.85 0.0165838 0
3554.69 0.00938402 0
3561.52 0.00843099 0
3568.36 0.00788518 0
3575.2 0.00661575 0
3582.03 0.00545529 0
3588.87 0.00482536 0
3595.7 0.00712906 0
3602.54 0.00737377 0
3609.37 0.00636626 0
3616.21 0.00579559 0
3623.05 0.00644751 0
3629.88 0.00598773 0
3636.72 0.00544287 0
3643.55 0.00520772 0
3650.39 0.0042977 0
3657.23 0.00723039 0
3664.06 0.00658038 0
3670.9 0.00719311 0
3677.73 0.00330835 0
3684.57 0.00652303 0
3691.41 0.00575927 0
3698.24 0.00538264 0
3705.08 0.00412851 0
3711.91 0.00585008 0
3718.75 0.00755731 0
3725.59 0.00706693 0
3732.42 0.00686906 0
3739.26 0.00797886 0
3746.09 0.00624391 0
3752.93 0.0057803 0
3759.77 0.00637773 0
3766.6 0.00726289 0
3773.44 0.00861835 0
3780.27 0.00600684 0
3787.11 0.00660046 0
3793.95 0.00965358 0
3800.78 0.0105569 0
3807.62 0.0158095 0
3814.45 0.021891 0
3821.29 0.0322959 0
3828.12 0.0520437 0
3834.96 0.0784207 0
3841.8 0.134731 0
3848.63 0.2843 0
3855.47 0.611343 0
3862.3 0.703852 0
3869.14 0.344986 0
3875.98 0.125867 0
3882.81 0.058952 0
3889.65 0.039663 0
3896.48 0.0255014 0
3903.32 0.018183 0
3910.16 0.00952741 0
3916.99 0.00747223 0
3923.83 0.00921005 0
3930.66 0.00727436 0
3937.5 0.0042327 0
3944.34 0.00932476 0
3951.17 0.00887931 0
3958.01 0.00606229 0
3964.84 0.00595905 0
3971.68 0.00642553 0
3978.52 0.00588353 0
3985.35 0.00431778 0
3992.19 0.00680215 0
3999.02 0.0081232 0
4005.86 0.00307033 0
4012.7 0.0059992 0
4019.53 0.00496492 0
4026.37 0.00425947 0
4033.2 0.00477087 0
4040.04 0.00614927 0
4046.87 0.00550309 0
4053.71 0.00501558 0
4060.55 0.00332651 0
4067.38 0.00475653 0
4074.22 0.00752481 0
4081.05 0.00588353 0
4087.89 0.00613589 0
4094.73 0.00237635 0
4101.56 0.0052125 0
4108.4 0.00428432 0
4115.23 0.00204944 0
4122.07 0.00494676 0
4128.91 0.00307894 0
4135.74 0.00435888 0
4142.58 0.00544573 0
4149.41 0.00448506 0
4156.25 0.00487698 0
4163.09 0.00463609 0
4169.92 0.00229606 0
4176.76 0.00340012 0
4183.59 0.00601545 0
4190.43 0.00557478 0
4197.27 0.00390005 0
4204.1 0.0050261 0
4210.94 0.00390388 0
4217.77 0.00375284 0
4224.61 0.00499646 0
4231.45 0.0036735 0
4238.28 0.00325387 0
4245.12 0.0032099 0
4251.95 0.00758312 0
4258.79 0.00596192 0
4265.62 0.00443822 0
4272.46 0.00484161 0
4279.3 0.00407689 0
4286.13 0.00310857 0
4292.97 0.00707745 0
4299.8 0.00408645 0
4306.64 0.00659854 0
4313.48 0.00225113 0
4320.31 0.00430726 0
4327.15 0.00446116 0
4333.98 0.00508536 0
4340.82 0.00258761 0
4347.66 0.00376145 0
4354.49 0.00260673 0
4361.33 0.00531 0
4368.16 0 0
4375 0.00264401 0
4381.84 0.00457587 0
4388.67 0.00593324 0
4395.51 0.00441432 0
4402.34 0.00498882 0
4409.18 0.00706024 0
4416.02 0.00266408 0
4422.85 0.0049219 0
4429.69 0.00386755 0
4436.52 0.00180855 0
4443.36 0.0039249 0
4450.2 0.00530426 0
4457.03 0.00562544 0
4463.87 0.00482631 0
4470.7 0.0060078 0
4477.54 0.00516566 0
4484.37 0.00682031 0
4491.21 0.00565794 0
4498.05 0.00786893 0
4504.88 0.00625155 0
4511.72 0.00720458 0
4518.55 0.00678494 0
4525.39 0.00479668 0
4532.23 0.00323857 0
4539.06 0.00736517 0
4545.9 0.00721605 0
4552.73 0.00708892 0
4559.57 0.00826562 0
4566.41 0.00770165 0
4573.24 0.00920049 0
4580.08 0.00827423 0
4586.91 0.0102998 0
4593.75 0.0104709 0
4600.59 0.0119965 0
4607.42 0.0193712 0
4614.26 0.0217523 0
4621.09 0.0240838 0
4627.93 0.0337077 0
4634.77 0.0431415 0
4641.6 0.0549401 0
4648.44 0.0797522 0
4655.27 0.120042 0
4662.11 0.199822 0
4668.95 0.311934 0
4675.78 0.369112 0
4682.62 0.274845 0
4689.45 0.155949 0
4696.29 0.0864358 0
4703.12 0.052795 0
4709.96 0.034353 0
4716.8 0.0240436 0
4723.63 0.0196073 0
4730.47 0.0170589 0
4737.3 0.0165093 0
4744.14 0.00992601 0
4750.98 0.0087407 0
4757.81 0.00567037 0
4764.65 0.00918233 0
4771.48 0.00876747 0
4778.32 0.00498212 0
4785.16 0.00586537 0
4791.99 0.00374998 0
4798.83 0.0046619 0
4805.66 0.00351674 0
4812.5 0.00489131 0
4819.34 0.00250922 0
4826.17 0.0054811 0
4833.01 0.00731642 0
4839.84 0.00639207 0
4846.68 0.00447072 0
4853.52 0.00532147 0
4860.35 0.00657943 0
4867.19 0.00745407 0
4874.02 0.00489896 0
4880.86 0.00621427 0
4887.7 0.004768 0
4894.53 0.00692259 0
4901.37 0.00619324 0
4908.2 0.00300151 0
4915.04 0.00467911 0
4921.87 0.00427285 0
4928.71 0.00384748 0
4935.55 0.00493242 0
4942.38 0.00364674 0
4949.22 0.00489992 0
4956.05 0.00268415 0
4962.89 0.00621523 0
4969.73 0.00484543 0
4976.56 0.00331122 0
4983.4 0.00434072 0
4990.23 0.004443 0
4997.07 0.00471734 0
5003.91 0.00633567 0
5010.74 0.00457778 0
5017.58 0.0040616 0
5024.41 0.00452234 0
5031.25 0.00319747 0
5038.09 0.00251114 0
5044.92 0.00164892 0
5051.76 0.00682605 0
5058.59 0.00248819 0
5065.43 0.00470587 0
5072.27 0.00306842 0
5079.1 0.00432447 0
5085.94 0.00111171 0
5092.77 0.00659281 0
5099.61 0.00697899 0
5106.45 0.00323762 0
5113.28 0.00331504 0
5120.12 0.00446977 0
5126.95 0.00480911 0
5133.79 0.00610626 0
5140.62 0.00229319 0
5147.46 0.006697 0
5154.3 0.00360659 0
5161.13 0.004378 0
5167.97 0.00432638 0
5174.8 0.00490374 0
5181.64 0.0033485 0
5188.48 0.005375 0
5195.31 0.00352056 0
5202.15 0.00545243 0
5208.98 0.00434168 0
5215.82 0.00524308 0
5222.66 0.000520007 0
5229.49 0.00495058 0
5236.33 0.00446594 0
5243.16 0.00608045 0
5250 0.00439521 0
5256.84 0.00220525 0
5263.67 0.00378343 0
5270.51 0.00230849 0
5277.34 0.00347181 0
5284.18 0.00426616 0
5291.02 0.00438565 0
5297.85 0.00486646 0
5304.69 0.00580611 0
5311.52 0.00568375 0
5318.36 0.00466094 0
5325.2 0.00495058 0
5332.03 0.00717973 0
5338.87 0.00369453 0
5345.7 0.00413329 0
5352.54 0.00171392 0
5359.37 0.00441623 0
5366.21 0.00400998 0
5373.05 0.00367542 0
5379.88 0.00267364 0
5386.72 0.00504043 0
5393.55 0.00277687 0
5400.39 0.00443153 0
5407.23 0.00363431 0
5414.06 0.00476131 0
5420.9 0.003511 0
5427.73 0.00608523 0
5434.57 0.00412564 0
5441.41 0.00280077 0
5448.24 0.0051236 0
5455.08 0.00237922 0
5461.91 0.00560824 0
5468.75 0.00165657 0
5475.59 0.00554897 0
5482.42 0.00411035 0
5489.26 0.00341828 0
5496.09 0.00320416 0
5502.93 0.00475749 0
5509.77 0.00314394 0
5516.6 0.00495823 0
5523.44 0.00258474 0
5530.27 0.00561779 0
5537.11 0.00564934 0
5543.95 0.00502801 0
5550.78 0.00406351 0
5557.62 0.00332078 0
5564.45 0.00414094 0
5571.29 0.00443631 0
5578.12 0.00424895 0
5584.96 0.00440763 0
5591.8 0.00466381 0
5598.63 0.00594184 0
5605.47 0.00287151 0
5612.3 0.00587206 0
5619.14 0.00416101 0
5625.98 0.00140421 0
5632.81 0.00508441 0
5639.65 0.00600015 0
5646.48 0.00613493 0
5653.32 0.00346416 0
5660.16 0.00583574 0
5666.99 0.00306747 0
5673.83 0.0027243 0
5680.66 0.00446116 0
5687.5 0.00361042 0
5694.34 0.00568184 0
5701.17 0.00487315 0
5708.01 0.00465043 0
5714.84 0.00219951 0
5721.68 0.00384939 0
5728.52 0.00474411 0
5735.35 0.0034221 0
5742.19 0.00638633 0
5749.02 0.00217848 0
5755.86 0.00347181 0
5762.7 0.00391439 0
5769.53 0.00376049 0
5776.37 0.00511021 0
5783.2 0.00663296 0
5790.04 0.00395932 0
5796.87 0.00418204 0
5803.71 0.0014845 0
5810.55 0.00362571 0
5817.38 0.00194142 0
5824.22 0.00582809 0
5831.05 0.00424322 0
5837.89 0.00576596 0
5844.73 0.00498786 0
5851.56 0.00699046 0
5858.4 0.00356262 0
5865.23 0.00513124 0
5872.07 0.00745885 0
5878.91 0.0029671 0
5885.74 0.00447072 0
5892.58 0.00422123 0
5899.41 0.00547441 0
5906.25 0.00631751 0
5913.09 0.00347946 0
5919.92 0.00405969 0
5926.76 0.00250349 0
5933.59 0.00481293 0
5940.43 0.00563787 0
5947.27 0.00275871 0
5954.1 0.0020026 0
5960.94 0.00555662 0
5967.77 0.00295085 0
5974.61 0.00499837 0
5981.45 0.00510448 0
5988.28 0.00469153 0
5995.12 0.00541037 0
6001.95 0.00546963 0
6008.79 0.00336188 0
6015.62 0.00479286 0
6022.46 0.0052297 0
6029.3 0.00400042 0
6036.13 0.00552125 0
6042.97 0.00397939 0
6049.8 0.00286673 0
6056.64 0.00678972 0
6063.48 0.00347277 0
6070.31 0.00606324 0
6077.15 0.00367255 0
6083.98 0.00244422 0
6090.82 0.00326629 0
6097.66 0.00399373 0
6104.49 0.00496205 0
6111.33 0.00496396 0
6118.16 0.0021804 0
6125 0.00806775 0
6131.84 0.00557 0
6138.67 0.00335041 0
6145.51 0.00507771 0
6152.34 0.00435506 0
6159.18 0.00490087 0
6166.02 0.00746936 0
6172.85 0.00448793 0
6179.69 0.00589978 0
6186.52 0.00552412 0
6193.36 0.0054572 0
6200.2 0.00514272 0
6207.03 0.00484734 0
6213.87 0.00633854 0
6220.7 0.00881048 0
6227.54 0.0025465 0
6234.37 0.00811077 0
6241.21 0.00742539 0
6248.05 0.00582044 0
6254.88 0.0106907 0
6261.72 0.00930851 0
6268.55 0.0103791 0
6275.39 0.0121628 0
6282.23 0.0155668 0
6289.06 0.0171268 0
6295.9 0.0152551 0
6302.73 0.0176869 0
6309.57 0.0225171 0
6316.41 0.0309041 0
6323.24 0.0350909 0
6330.08 0.0470874 0
6336.91 0.0638003 0
6343.75 0.0952234 0
6350.59 0.125728 0
6357.42 0.137689 0
6364.26 0.122814 0
6371.09 0.0856377 0
6377.93 0.0572399 0
6384.77 0.0369157 0
6391.6 0.0253303 0
6398.44 0.0186323 0
6405.27 0.0146567 0
6412.11 0.0121083 0
6418.95 0.00966792 0
6425.78 0.00884298 0
6432.62 0.00671612 0
6439.45 0.00626207 0
6446.29 0.0075487 0
6453.12 0.00485021 0
6459.96 0.00531478 0
6466.8 0.0046055 0
6473.63 0.00602023 0
6480.47 0.00513794 0
6487.3 0.00353012 0
6494.14 0.00511213 0
6500.98 0.00423557 0
6507.81 0.00380733 0
6514.65 0.0045644 0
6521.48 0.00628214 0
6528.32 0.00414572 0
6535.16 0.00580419 0
6541.99 0.00515132 0
6548.83 0.00338674 0
6555.66 0.00455197 0
6562.5 0.00501558 0
6569.34 0.00515514 0
6576.17 0.00575066 0
6583.01 0.00496492 0
6589.84 0.00442866 0
6596.68 0.00277879 0
6603.52 0.00581375 0
6610.35 0.00455388 0
6617.19 0.00503757 0
6624.02 0.00228746 0
6630.86 0.00424513 0
6637.7 0.0015237 0
6644.53 0.00571338 0
6651.37 0.00397366 0
6658.2 0.00226069 0
6665.04 0.00400233 0
6671.87 0.000460741 0
6678.71 0.0038666 0
6685.55 0.00210201 0
6692.38 0.00627736 0
6699.22 0.00145296 0
6706.05 0.00467815 0
6712.89 0.0043044 0
6719.73 0.00552603 0
6726.56 0.00205326 0
6733.4 0.00269084 0
6740.23 0.00423461 0
6747.07 0.00499455 0
6753.91 0.00510735 0
6760.74 0.00466381 0
6767.58 0.00293651 0
6774.41 0.00251783 0
6781.25 0.00408645 0
6788.09 0.00244327 0
6794.92 0.00459785 0
6801.76 0.00357218 0
6808.59 0.00446977 0
6815.43 0.00224444 0
6822.27 0.00526698 0
6829.1 0.00276349 0
6835.94 0.00439712 0
6842.77 0.00190319 0
6849.61 0.00415145 0
6856.45 0.00189841 0
6863.28 0.00467433 0
6870.12 0.00472021 0
6876.95 0.00209437 0
6883.79 0.00473264 0
6890.62 0.00177701 0
6897.46 0.00419256 0
6904.3 0.00363527 0
6911.13 0.00398799 0
6917.97 0.00614163 0
6924.8 0.00555279 0
6931.64 0.00585199 0
6938.48 0.0043369 0
6945.31 0.00157245 0
6952.15 0.00524978 0
6958.98 0.00386755 0
6965.82 0.00367828 0
6972.66 0.00290305 0
6979.49 0.0030732 0
6986.33 0.00273195 0
6993.16 0.00211731 0
