# Supplementary material for: Probing decoherence in molecular 4f qubits
Source: Chem Sci. 2024 Oct 30;15(48):20328–37. doi: 10.1039/d4sc05304d (PMC11575486; doi:10.1039/d4sc05304d)
Supplement: SC-015-D4SC05304D-s001 [file SC-015-D4SC05304D-s001.zip › data_archive/Parallel_0c5pct/EDFS/15_Gdtrensal_FS_970649_at22_VG15_32-64-300_3sc_5p5K.dat]

0 0.00371584 0
1.70898 0.00765559 0
3.41797 0.00497713 0
5.12695 0.00416083 0
6.83594 0.0104644 0
8.54492 0.00535693 0
10.2539 0.00933353 0
11.9629 0.0035231 0
13.6719 0.00948092 0
15.3809 0.00688181 0
17.0898 0.00732114 0
18.7988 0.00210026 0
20.5078 0.00572256 0
22.2168 0.010762 0
23.9258 0.0088857 0
25.6348 0.00506783 0
27.3438 0.00555534 0
29.0527 0.00351177 0
30.7617 0.00757623 0
32.4707 0.00667491 0
34.1797 0.00651051 0
35.8887 0.0049998 0
37.5977 0.00225615 0
39.3066 0.00858243 0
41.0156 0.00395109 0
42.7246 0.00757056 0
44.4336 0.00553833 0
46.1426 0.00175447 0
47.8516 0.00615905 0
49.5605 0.00557518 0
51.2695 0.00807508 0
52.9785 0.00525206 0
54.6875 0.00568572 0
56.3965 0.00508767 0
58.1055 0.00587278 0
59.8145 0.00511884 0
61.5234 0.00637163 0
63.2324 0.00686764 0
64.9414 0.00289671 0
66.6504 0.00488926 0
68.3594 0.00990324 0
70.0684 0.00687898 0
71.7773 0.00704904 0
73.4863 0.0113913 0
75.1953 0.00381221 0
76.9043 0.00696118 0
78.6133 0.00466251 0
80.3223 0.00819128 0
82.0313 0.00631494 0
83.7402 0.00685914 0
85.4492 0.00339839 0
87.1582 0.00355428 0
88.8672 0.00798154 0
90.5762 0.00672309 0
92.2852 0.00946391 0
93.9941 0.00823097 0
95.7031 0.00763859 0
97.4121 0.00628943 0
99.1211 0.00516136 0
100.83 0.0100506 0
102.539 0.0125278 0
104.248 0.0106827 0
105.957 0.00486092 0
107.666 0.0057254 0
109.375 0.00558084 0
111.084 0.00507066 0
112.793 0.00920882 0
114.502 0.00605418 0
116.211 0.00732964 0
117.92 0.00357696 0
119.629 0.00834717 0
121.338 0.00932786 0
123.047 0.00838119 0
124.756 0.00375552 0
126.465 0.00400494 0
128.174 0.00728429 0
129.883 0.00617322 0
131.592 0.00289104 0
133.301 0.00569705 0
135.01 0.00349192 0
136.719 0.0114933 0
138.428 0.0065587 0
140.137 0.0024914 0
141.846 0.00754505 0
143.555 0.00811476 0
145.264 0.0054703 0
146.973 0.00655586 0
148.682 0.00365915 0
150.391 0.00711423 0
152.1 0.00490627 0
153.809 0.00237519 0
155.518 0.00349476 0
157.227 0.00626959 0
158.936 0.0041665 0
160.645 0.00462283 0
162.354 0.00560919 0
164.063 0.00556384 0
165.771 0.00626109 0
167.48 0.0106969 0
169.189 0.00390858 0
170.898 0.00511318 0
172.607 0.00539661 0
174.316 0.00863061 0
176.025 0.0116322 0
177.734 0.00362231 0
179.443 0.00651618 0
181.152 0.00464267 0
182.861 0.00295907 0
184.57 0.00194437 0
186.279 0.00654736 0
187.988 0.00816578 0
189.697 0.00916347 0
191.406 0.00745719 0
193.115 0.0114224 0
194.824 0.000963681 0
196.533 0.00876382 0
198.242 0.00297891 0
199.951 0.00745435 0
201.66 0.00493461 0
203.369 0.00940439 0
205.078 0.00531725 0
206.787 0.00800705 0
208.496 0.00760174 0
210.205 0.0086958 0
211.914 0.00559502 0
213.623 0.00567154 0
215.332 0.00777747 0
217.041 0.00579059 0
218.75 0.0110256 0
220.459 0.00467102 0
222.168 0.00469369 0
223.877 0.00634612 0
225.586 0.00532008 0
227.295 0.00262461 0
229.004 0.0100875 0
230.713 0.00432806 0
232.422 0.005561 0
234.131 0.00404746 0
235.84 0.00119326 0
237.549 0.00596065 0
239.258 0.00880351 0
240.967 0.00360246 0
242.676 0.00625542 0
244.385 0.00578208 0
246.094 0.00297891 0
247.803 0.00209742 0
249.512 0.00857959 0
251.221 0.00259343 0
252.93 0.00666924 0
254.639 0.00671175 0
256.348 0.0081431 0
258.057 0.00761308 0
259.766 0.00394542 0
261.475 0.0048099 0
263.184 0.00692433 0
264.893 0.00637446 0
266.602 0.0059068 0
268.311 0.0021201 0
270.02 0.00806374 0
271.729 0.0092485 0
273.438 0.00328785 0
275.146 0.00826498 0
276.855 0.00637446 0
278.564 0.0059153 0
280.273 0.00829616 0
281.982 0.00697535 0
283.691 0.0058161 0
285.4 0.00673443 0
287.109 0.00463417 0
288.818 0.00688181 0
290.527 0.00492894 0
292.236 0.00532575 0
293.945 0.0077718 0
295.654 0.0112694 0
297.363 0.00218812 0
299.072 0.00484391 0
300.781 0.00453497 0
302.49 0.00530875 0
304.199 0 0
305.908 0.00373568 0
307.617 0.0111532 0
309.326 0.00491761 0
311.035 0.00258777 0
312.744 0.00408147 0
314.453 0.00310645 0
316.162 0.0115245 0
317.871 0.00409848 0
319.58 0.00222497 0
321.289 0.00573673 0
322.998 0.00562053 0
324.707 0.00425153 0
326.416 0.00630644 0
328.125 0.00520104 0
329.834 0.00537394 0
331.543 0.00574524 0
333.252 0.00667774 0
334.961 0.00684213 0
336.67 0.0104418 0
338.379 0.0134575 0
340.088 0.0109406 0
341.797 0.00392558 0
343.506 0.00485242 0
345.215 0.00902175 0
346.924 0.00462283 0
348.633 0.00725878 0
350.342 0.00790218 0
352.051 0.00848606 0
353.76 0.00616756 0
355.469 0.00381221 0
357.178 0.00701219 0
358.887 0.00543913 0
360.596 0.00654736 0
362.305 0.0059068 0
364.014 0.00760457 0
365.723 0.00626959 0
367.432 0.00570272 0
369.141 0.00594081 0
370.85 0.0100478 0
372.559 0.00538811 0
374.268 0.00516703 0
375.977 0.00817428 0
377.686 0.00755922 0
379.395 0.00626676 0
381.104 0.00725028 0
382.813 0.00386889 0
384.521 0.00653319 0
386.23 0.00656153 0
387.939 0.00521521 0
389.648 0.0085059 0
391.357 0.00512451 0
393.066 0.00728146 0
394.775 0.00528891 0
396.484 0.00611087 0
398.193 0.00651902 0
399.902 0.00517837 0
401.611 0.00738633 0
403.32 0.00321983 0
405.029 0.00437341 0
406.738 0.00535693 0
408.447 0.00439608 0
410.156 0.00987489 0
411.865 0.00761024 0
413.574 0.0064765 0
415.283 0.00738066 0
416.992 0.00735515 0
418.701 0.00563753 0
420.41 0.00441876 0
422.119 0.00462283 0
423.828 0.00505932 0
425.537 0.00354011 0
427.246 0.00487509 0
428.955 0.0031348 0
430.664 0.00848039 0
432.373 0.00910111 0
434.082 0.00645666 0
435.791 0.00538244 0
437.5 0.00718509 0
439.209 0.00578492 0
440.918 0.00571689 0
442.627 0.00411265 0
444.336 0.00336154 0
446.045 0.00296757 0
447.754 0.00672876 0
449.463 0.00639147 0
451.172 0.00622708 0
452.881 0.00932219 0
454.59 0.0037867 0
456.299 0.00736649 0
458.008 0.00618456 0
459.717 0.00598049 0
461.426 0.00807224 0
463.135 0.00609386 0
464.844 0.00671175 0
466.553 0.00264162 0
468.262 0.00729279 0
469.971 0.00894806 0
471.68 0.00432523 0
473.389 0.00384905 0
475.098 0.00456331 0
476.807 0.00630927 0
478.516 0.00587278 0
480.225 0.00938171 0
481.934 0.00432806 0
483.643 0.00681379 0
485.352 0.0088687 0
487.061 0.00446694 0
488.77 0.00884035 0
490.479 0.00763292 0
492.188 0.00704904 0
493.896 0.00668341 0
495.605 0.00348342 0
497.314 0.00957162 0
499.023 0.00548164 0
500.732 0.00829899 0
502.441 0.00591813 0
504.15 0.0088772 0
505.859 0.00553266 0
507.568 0.00780865 0
509.277 0.00707171 0
510.986 0.00798438 0
512.695 0.00678261 0
514.404 0.00413249 0
516.113 0.00334737 0
517.822 0.00535693 0
519.531 0.00643965 0
521.24 0.00724461 0
522.949 0.00851157 0
524.658 0.00520671 0
526.367 0.00315747 0
528.076 0.00893389 0
529.785 0.00985789 0
531.494 0.00788801 0
533.203 0.00893672 0
534.912 0.00682229 0
536.621 0.00446411 0
538.33 0.00210026 0
540.039 0.00544763 0
541.748 0.00604851 0
543.457 0.0079617 0
545.166 0.00681946 0
546.875 0.00912095 0
548.584 0.00445277 0
550.293 0.00704337 0
552.002 0.00535693 0
553.711 0.00295907 0
555.42 0.0051897 0
557.129 0.00495729 0
558.838 0.00274366 0
560.547 0.0023015 0
562.256 0.00809775 0
563.965 0.00719359 0
565.674 0.00887153 0
567.383 0.00520104 0
569.092 0.00605135 0
570.801 0.00684497 0
572.51 0.00555534 0
574.219 0.00356278 0
575.928 0.00684497 0
577.637 0.0033247 0
579.346 0.00420051 0
581.055 0.00695551 0
582.764 0.00458315 0
584.473 0.00541078 0
586.182 0.00542779 0
587.891 0.00664373 0
589.6 0.00586711 0
591.309 0.00800422 0
593.018 0.00668341 0
594.727 0.00577358 0
596.436 0.00676844 0
598.145 0.0084237 0
599.854 0.00913513 0
601.563 0.00583877 0
603.271 0.00643399 0
604.98 0.00672592 0
606.689 0.00594931 0
608.398 0.0107394 0
610.107 0.00799571 0
611.816 0.00632628 0
613.525 0.00607402 0
615.234 0.00679962 0
616.943 0.00735515 0
618.652 0.00837268 0
620.361 0.00919465 0
622.07 0.00933353 0
623.779 0.0100223 0
625.488 0.0124797 0
627.197 0.0143078 0
628.906 0.0115387 0
630.615 0.012114 0
632.324 0.0138317 0
634.033 0.0141378 0
635.742 0.0145487 0
637.451 0.0148067 0
639.16 0.0167624 0
640.869 0.0183808 0
642.578 0.0209544 0
644.287 0.0217253 0
645.996 0.0252626 0
647.705 0.0208438 0
649.414 0.0210961 0
651.123 0.0232332 0
652.832 0.021731 0
654.541 0.017094 0
656.25 0.0178394 0
657.959 0.0174114 0
659.668 0.0183468 0
661.377 0.0135907 0
663.086 0.0162805 0
664.795 0.0174058 0
666.504 0.0135114 0
668.213 0.011927 0
669.922 0.0141859 0
671.631 0.0161275 0
673.34 0.0110483 0
675.049 0.0139734 0
676.758 0.0108868 0
678.467 0.00905009 0
680.176 0.0126809 0
681.885 0.00871281 0
683.594 0.00984938 0
685.303 0.0133073 0
687.012 0.00746286 0
688.721 0.00752805 0
690.43 0.0116379 0
692.139 0.00995992 0
693.848 0.00899624 0
695.557 0.0118618 0
697.266 0.00743168 0
698.975 0.00538811 0
700.684 0.011173 0
702.393 0.00642265 0
704.102 0.00637446 0
705.811 0.0117371 0
707.52 0.00491477 0
709.229 0.00749403 0
710.938 0.0095376 0
712.646 0.0111589 0
714.355 0.00938455 0
716.064 0.00969066 0
717.773 0.00696118 0
719.482 0.00744018 0
721.191 0.0094469 0
722.9 0.00826214 0
724.609 0.0079617 0
726.318 0.00744868 0
728.027 0.00679678 0
729.736 0.00739767 0
731.445 0.0033332 0
733.154 0.0105353 0
734.863 0.00535976 0
736.572 0.00539661 0
738.281 0.00685347 0
739.99 0.00723044 0
741.699 0.0070377 0
743.408 0.00912379 0
745.117 0.00653602 0
746.826 0.0101413 0
748.535 0.00675427 0
750.244 0.00594931 0
751.953 0.00716808 0
753.662 0.00658987 0
755.371 0.00428554 0
757.08 0.00863911 0
758.789 0.0077803 0
760.498 0.00730697 0
762.207 0.00500547 0
763.916 0.00656153 0
765.625 0.00718509 0
767.334 0.00688465 0
769.043 0.0040758 0
770.752 0.00951493 0
772.461 0.010762 0
774.17 0.00668341 0
775.879 0.00474471 0
777.588 0.00514435 0
779.297 0.00671175 0
781.006 0.00838969 0
782.715 0.00819128 0
784.424 0.00506499 0
786.133 0.00636596 0
787.842 0.00580192 0
789.551 0.00443577 0
791.26 0.00549298 0
792.969 0.00776613 0
794.678 0.00461716 0
796.387 0.00916063 0
798.096 0.00628376 0
799.805 0.0074997 0
801.514 0.00663806 0
803.223 0.00712273 0
804.932 0.00491194 0
806.641 0.00708872 0
808.35 0.00641131 0
810.059 0.00564037 0
811.768 0.00799855 0
813.477 0.00491194 0
815.186 0.00678828 0
816.895 0.0044471 0
818.604 0.00714541 0
820.313 0.00536543 0
822.021 0.00667207 0
823.73 0.00814027 0
825.439 0.0075734 0
827.148 0.00966798 0
828.857 0.00513018 0
830.566 0.00875532 0
832.275 0.0080439 0
833.984 0.00973317 0
835.693 0.0028627 0
837.402 0.00744302 0
839.111 0.00927117 0
840.82 0.00481557 0
842.529 0.0086958 0
844.238 0.00659271 0
845.947 0.00903876 0
847.656 0.00501681 0
849.365 0.00799005 0
851.074 0.00409848 0
852.783 0.00759607 0
854.492 0.00580476 0
856.201 0.00481273 0
857.91 0.00710006 0
859.619 0.00556384 0
861.328 0.00859943 0
863.037 0.00189051 0
864.746 0.00662956 0
866.455 0.0079617 0
868.164 0.00558935 0
869.873 0.00743168 0
871.582 0.00728996 0
873.291 0.00392275 0
875 0.00764142 0
876.709 0.00335304 0
878.418 0.00706605 0
880.127 0.00708589 0
881.836 0.00780581 0
883.545 0.00418351 0
885.254 0.00650484 0
886.963 0.00983521 0
888.672 0.00494595 0
890.381 0.00652185 0
892.09 0.00749403 0
893.799 0.00789084 0
895.508 0.00561769 0
897.217 0.00525206 0
898.926 0.00790502 0
900.635 0.00702637 0
902.344 0.00310078 0
904.053 0.00667774 0
905.762 0.00533426 0
907.471 0.00543913 0
909.18 0.00831883 0
910.889 0.00743451 0
912.598 0.0047277 0
914.307 0.00773212 0
916.016 0.00897073 0
917.725 0.00866179 0
919.434 0.00250274 0
921.143 0.00825648 0
922.852 0.0038774 0
924.561 0.00488926 0
926.27 0.0072276 0
927.979 0.00404179 0
929.688 0.00467669 0
931.396 0.00469086 0
933.105 0.00774346 0
934.814 0.00629227 0
936.523 0.00761308 0
938.232 0.00372718 0
939.941 0.00753938 0
941.65 0.00578775 0
943.359 0.0058246 0
945.068 0.00729563 0
946.777 0.0056517 0
948.486 0.00624408 0
950.195 0.00856542 0
951.904 0.00843787 0
953.613 0.00599749 0
955.322 0.00702637 0
957.031 0.00753655 0
958.74 0.00923716 0
960.449 0.00404179 0
962.158 0.00573107 0
963.867 0.00431389 0
965.576 0.00632628 0
967.285 0.00513018 0
968.994 0.00572823 0
970.703 0.00497429 0
972.412 0.00645099 0
974.121 0.00857109 0
975.83 0.00788517 0
977.539 0.0059323 0
979.248 0.00608253 0
980.957 0.00731547 0
982.666 0.00679111 0
984.375 0.00680245 0
986.084 0.00763859 0
987.793 0.00596065 0
989.502 0.00649918 0
991.211 0.00839536 0
992.92 0.00622708 0
994.629 0.00689882 0
996.338 0.00535976 0
998.047 0.00848322 0
999.756 0.00571122 0
1001.46 0.00550715 0
1003.17 0.00840953 0
1004.88 0.00840953 0
1006.59 0.00478156 0
1008.3 0.00549581 0
1010.01 0.00804106 0
1011.72 0.00639714 0
1013.43 0.00433656 0
1015.14 0.00596348 0
1016.85 0.00645949 0
1018.55 0.00514152 0
1020.26 0.00990607 0
1021.97 0.00864762 0
1023.68 0.00371017 0
1025.39 0.00532575 0
1027.1 0.00738349 0
1028.81 0.00912095 0
1030.52 0.0061137 0
1032.23 0.00550432 0
1033.94 0.00731547 0
1035.64 0.0113856 0
1037.35 0.00874398 0
1039.06 0.00756489 0
1040.77 0.00581893 0
1042.48 0.0048184 0
1044.19 0.0060145 0
1045.9 0.00635462 0
1047.61 0.00711423 0
1049.32 0.00642832 0
1051.03 0.00809492 0
1052.73 0.00659838 0
1054.44 0.00472203 0
1056.15 0.00847755 0
1057.86 0.00607686 0
1059.57 0.00567721 0
1061.28 0.00626392 0
1062.99 0.0086136 0
1064.7 0.00616189 0
1066.41 0.00822813 0
1068.12 0.00964531 0
1069.82 0.00304977 0
1071.53 0.00416367 0
1073.24 0.00630644 0
1074.95 0.00610237 0
1076.66 0.00309795 0
1078.37 0.00721343 0
1080.08 0.00450946 0
1081.79 0.00754789 0
1083.5 0.00786533 0
1085.21 0.0089679 0
1086.91 0.00644532 0
1088.62 0.00965665 0
1090.33 0.00681662 0
1092.04 0.00657003 0
1093.75 0.00710006 0
1095.46 0.00695551 0
1097.17 0.006485 0
1098.88 0.00471637 0
1100.59 0.00743168 0
1102.29 0.00583594 0
1104 0.00487226 0
1105.71 0.00626109 0
1107.42 0.00616189 0
1109.13 0.00401345 0
1110.84 0.00848039 0
1112.55 0.00888003 0
1114.26 0.00681095 0
1115.97 0.00639714 0
1117.68 0.00748553 0
1119.38 0.00503381 0
1121.09 0.00346358 0
1122.8 0.00802122 0
1124.51 0.00262178 0
1126.22 0.0065587 0
1127.93 0.00682513 0
1129.64 0.00829332 0
1131.35 0.00511601 0
1133.06 0.00812893 0
1134.77 0.00835284 0
1136.47 0.00451513 0
1138.18 0.00801272 0
1139.89 0.00556667 0
1141.6 0.00279751 0
1143.31 0.00715675 0
1145.02 0.00478722 0
1146.73 0.00427421 0
1148.44 0.00475321 0
1150.15 0.00499413 0
1151.86 0.00413532 0
1153.56 0.0068478 0
1155.27 0.00541645 0
1156.98 0.00902175 0
1158.69 0.00771795 0
1160.4 0.0109321 0
1162.11 0.00678261 0
1163.82 0.00413816 0
1165.53 0.00689598 0
1167.24 0.00993441 0
1168.95 0.00483824 0
1170.65 0.00475038 0
1172.36 0.00747419 0
1174.07 0.00836135 0
1175.78 0.008795 0
1177.49 0.00713974 0
1179.2 0.00765559 0
1180.91 0.00276916 0
1182.62 0.00916914 0
1184.33 0.00772645 0
1186.04 0.00673726 0
1187.74 0.00430255 0
1189.45 0.00761875 0
1191.16 0.00645383 0
1192.87 0.00687331 0
1194.58 0.00810342 0
1196.29 0.00505932 0
1198 0.00603151 0
1199.71 0.00603718 0
1201.42 0.00838119 0
1203.13 0.00491477 0
1204.83 0.0085966 0
1206.54 0.00549865 0
1208.25 0.00553266 0
1209.96 0.00647933 0
1211.67 0.00453213 0
1213.38 0.00857676 0
1215.09 0.00746852 0
1216.8 0.00498846 0
1218.51 0.00804957 0
1220.21 0.00552132 0
1221.92 0.00687614 0
1223.63 0.00775763 0
1225.34 0.00763859 0
1227.05 0.00858526 0
1228.76 0.00438191 0
1230.47 0.0061137 0
1232.18 0.0020379 0
1233.89 0.00600316 0
1235.6 0.00479006 0
1237.3 0.00562903 0
1239.01 0.00359963 0
1240.72 0.00613638 0
1242.43 0.00427421 0
1244.14 0.00328502 0
1245.85 0.00381504 0
1247.56 0.00680812 0
1249.27 0.00484675 0
1250.98 0.00729846 0
1252.69 0.00549014 0
1254.39 0.0040588 0
1256.1 0.00403045 0
1257.81 0.00845771 0
1259.52 0.00787384 0
1261.23 0.00943557 0
1262.94 0.00498846 0
1264.65 0.00757056 0
1266.36 0.00628093 0
1268.07 0.00774346 0
1269.78 0.00341823 0
1271.48 0.010079 0
1273.19 0.00660405 0
1274.9 0.00428838 0
1276.61 0.00727012 0
1278.32 0.00552983 0
1280.03 0.00583594 0
1281.74 0.0053541 0
1283.45 0.00904159 0
1285.16 0.00865045 0
1286.87 0.00711706 0
1288.57 0.00596632 0
1290.28 0.00627526 0
1291.99 0.00996559 0
1293.7 0.00469653 0
1295.41 0.00307244 0
1297.12 0.00502815 0
1298.83 0.00564603 0
1300.54 0.00923149 0
1302.25 0.00660688 0
1303.96 0.00698385 0
1305.66 0.00653319 0
1307.37 0.00526056 0
1309.08 0.00631211 0
1310.79 0.00719359 0
1312.5 0.00727579 0
1314.21 0.00542779 0
1315.92 0.00484108 0
1317.63 0.00612221 0
1319.34 0.00963114 0
1321.04 0.00767827 0
1322.75 0.00619023 0
1324.46 0.00387456 0
1326.17 0.00221363 0
1327.88 0.00456048 0
1329.59 0.00894239 0
1331.3 0.010079 0
1333.01 0.00573673 0
1334.72 0.00324534 0
1336.43 0.00580192 0
1338.13 0.00523222 0
1339.84 0.00723894 0
1341.55 0.00545613 0
1343.26 0.00586995 0
1344.97 0.00951776 0
1346.68 0.00466251 0
1348.39 0.00499413 0
1350.1 0.00573957 0
1351.81 0.00488926 0
1353.52 0.00543629 0
1355.22 0.00338705 0
1356.93 0.00667491 0
1358.64 0.00762158 0
1360.35 0.00700652 0
1362.06 0.00620157 0
1363.77 0.00431389 0
1365.48 0.00576224 0
1367.19 0.00466535 0
1368.9 0.00476738 0
1370.61 0.00733814 0
1372.31 0.00408997 0
1374.02 0.00585294 0
1375.73 0.00530024 0
1377.44 0.00663806 0
1379.15 0.00477872 0
1380.86 0.00400778 0
1382.57 0.00729563 0
1384.28 0.00498563 0
1385.99 0.00843787 0
1387.7 0.00380087 0
1389.4 0.00701503 0
1391.11 0.00557801 0
1392.82 0.00690449 0
1394.53 0.00647933 0
1396.24 0.00935054 0
1397.95 0.00574807 0
1399.66 0.00923149 0
1401.37 0.00966231 0
1403.08 0.00744868 0
1404.79 0.00672309 0
1406.49 0.0066494 0
1408.2 0.00813176 0
1409.91 0.00455481 0
1411.62 0.00525489 0
1413.33 0.00621291 0
1415.04 0.00734098 0
1416.75 0.00788234 0
1418.46 0.00549581 0
1420.17 0.00750537 0
1421.88 0.00645099 0
1423.58 0.00888003 0
1425.29 0.00780581 0
1427 0.00645666 0
1428.71 0.00926551 0
1430.42 0.00165243 0
1432.13 0.00810059 0
1433.84 0.00646233 0
1435.55 0.00742317 0
1437.26 0.00376119 0
1438.96 0.00653319 0
1440.67 0.00716808 0
1442.38 0.0100251 0
1444.09 0.00525206 0
1445.8 0.0048184 0
1447.51 0.00643965 0
1449.22 0.00694417 0
1450.93 0.00435073 0
1452.64 0.0108981 0
1454.35 0.0072276 0
1456.05 0.00613638 0
1457.76 0.00977002 0
1459.47 0.00605985 0
1461.18 0.00604568 0
1462.89 0.00442159 0
1464.6 0.00545897 0
1466.31 0.00738349 0
1468.02 0.00988056 0
1469.73 0.0065587 0
1471.44 0.00662105 0
1473.14 0.00506783 0
1474.85 0.00614488 0
1476.56 0.00581326 0
1478.27 0.00570839 0
1479.98 0.00968499 0
1481.69 0.00263878 0
1483.4 0.00394826 0
1485.11 0.00255092 0
1486.82 0.00523789 0
1488.53 0.00754222 0
1490.23 0.00798721 0
1491.94 0.00644249 0
1493.65 0.0044386 0
1495.36 0.00541078 0
1497.07 0.00614205 0
1498.78 0.00536543 0
1500.49 0.00754505 0
1502.2 0.00301292 0
1503.91 0.00774062 0
1505.62 0.00761875 0
1507.32 0.00492611 0
1509.03 0.00928251 0
1510.74 0.00885169 0
1512.45 0.00757056 0
1514.16 0.00525773 0
1515.87 0.00700369 0
1517.58 0.00556667 0
1519.29 0.00697535 0
1521 0.00226465 0
1522.71 0.00548731 0
1524.41 0.00873832 0
1526.12 0.00742884 0
1527.83 0.00680245 0
1529.54 0.00533142 0
1531.25 0.00627526 0
1532.96 0.00647083 0
1534.67 0.00449529 0
1536.38 0.00552699 0
1538.09 0.0034239 0
1539.79 0.00647933 0
1541.5 0.0038774 0
1543.21 0.00579909 0
1544.92 0.0065587 0
1546.63 0.00761875 0
1548.34 0.00693283 0
1550.05 0.0045208 0
1551.76 0.00698102 0
1553.47 0.00579909 0
1555.18 0.00737499 0
1556.88 0.00691866 0
1558.59 0.00539378 0
1560.3 0.00687048 0
1562.01 0.00831033 0
1563.72 0.00757906 0
1565.43 0.00707171 0
1567.14 0.00433089 0
1568.85 0.00696684 0
1570.56 0.00462 0
1572.27 0.011669 0
1573.97 0.00696401 0
1575.68 0.0053711 0
1577.39 0.00793052 0
1579.1 0.0050083 0
1580.81 0.00668908 0
1582.52 0.00660405 0
1584.23 0.00715391 0
1585.94 0.00818278 0
1587.65 0.00651902 0
1589.36 0.00482974 0
1591.06 0.00643965 0
1592.77 0.00670325 0
1594.48 0.00815444 0
1596.19 0.00812893 0
1597.9 0.00675143 0
1599.61 0.00765276 0
1601.32 0.00368183 0
1603.03 0.00659554 0
1604.74 0.00779164 0
1606.45 0.00399077 0
1608.15 0.00640848 0
1609.86 0.00452646 0
1611.57 0.00767543 0
1613.28 0.00602584 0
1614.99 0.00949509 0
1616.7 0.00836135 0
1618.41 0.00750254 0
1620.12 0.00668057 0
1621.83 0.00375835 0
1623.54 0.00500547 0
1625.24 0.00853708 0
1626.95 0.00270681 0
1628.66 0.00530591 0
1630.37 0.00513018 0
1632.08 0.00276916 0
1633.79 0.00479006 0
1635.5 0.00398794 0
1637.21 0.00331903 0
1638.92 0.00634612 0
1640.63 0.00475605 0
1642.33 0.0085229 0
1644.04 0.00498846 0
1645.75 0.0075904 0
1647.46 0.00527757 0
1649.17 0.0080609 0
1650.88 0.00551849 0
1652.59 0.00732964 0
1654.3 0.00772645 0
1656.01 0.00144552 0
1657.71 0.00575657 0
1659.42 0.00484958 0
1661.13 0.00550148 0
1662.84 0.0035968 0
1664.55 0.00168644 0
1666.26 0.0035061 0
1667.97 0.00721627 0
1669.68 0.00689032 0
1671.39 0.00348059 0
1673.1 0.00431105 0
1674.8 0.00620157 0
1676.51 0.00518403 0
1678.22 0.00641414 0
1679.93 0.00497429 0
1681.64 0.00738633 0
1683.35 0.00710289 0
1685.06 0.00403612 0
1686.77 0.00507916 0
1688.48 0.00825931 0
1690.19 0.00492327 0
1691.89 0.00585011 0
1693.6 0.00839252 0
1695.31 0.00429121 0
1697.02 0.00440459 0
1698.73 0.00686481 0
1700.44 0.00586428 0
1702.15 0.00694984 0
1703.86 0.00447545 0
1705.57 0.00627243 0
1707.28 0.00656153 0
1708.98 0.00489493 0
1710.69 0.00497429 0
1712.4 0.00642832 0
1714.11 0.00953193 0
1715.82 0.00669475 0
1717.53 0.00529457 0
1719.24 0.00590113 0
1720.95 0.00624692 0
1722.66 0.00729279 0
1724.37 0.00290521 0
1726.07 0.00310929 0
1727.78 0.00681946 0
1729.49 0.00583027 0
1731.2 0.00475321 0
1732.91 0.00657003 0
1734.62 0.00608253 0
1736.33 0.00503381 0
1738.04 0.0059238 0
1739.75 0.00749403 0
1741.46 0.00529174 0
1743.16 0.00628943 0
1744.87 0.00383772 0
1746.58 0.00751671 0
1748.29 0.00626109 0
1750 0.00323967 0
1751.71 0.00483824 0
1753.42 0.00644816 0
1755.13 0.00754505 0
1756.84 0.00533426 0
1758.54 0.00576224 0
1760.25 0.0054703 0
1761.96 0.00627526 0
1763.67 0.00985789 0
1765.38 0.00378103 0
1767.09 0.0075734 0
1768.8 0.00694984 0
1770.51 0.00454347 0
1772.22 0.00929385 0
1773.93 0.00481273 0
1775.63 0.00615622 0
1777.34 0.00492894 0
1779.05 0.00513302 0
1780.76 0.00704054 0
1782.47 0.00549581 0
1784.18 0.00728146 0
1785.89 0.00573107 0
1787.6 0.00741184 0
1789.31 0.00319148 0
1791.02 0.00343524 0
1792.72 0.00412115 0
1794.43 0.00788517 0
1796.14 0.00531158 0
1797.85 0.00669191 0
1799.56 0.00644249 0
1801.27 0.00357412 0
1802.98 0.00532008 0
1804.69 0.00502531 0
1806.4 0.00735515 0
1808.11 0.00981254 0
1809.81 0.00693 0
1811.52 0.00458882 0
1813.23 0.00604851 0
1814.94 0.00635179 0
1816.65 0.00320849 0
1818.36 0.00679962 0
1820.07 0.00544196 0
1821.78 0.00604568 0
1823.49 0.00398227 0
1825.2 0.00307244 0
1826.9 0.00676844 0
1828.61 0.00344941 0
1830.32 0.00677978 0
1832.03 0.00427137 0
1833.74 0.00306677 0
1835.45 0.00644532 0
1837.16 0.00785116 0
1838.87 0.0041495 0
1840.58 0.00770094 0
1842.29 0.00413249 0
1843.99 0.00297891 0
1845.7 0.00935337 0
1847.41 0.00571122 0
1849.12 0.00395109 0
1850.83 0.00958012 0
1852.54 0.00655586 0
1854.25 0.00531725 0
1855.96 0.0045208 0
1857.67 0.00764425 0
1859.38 0.00687048 0
1861.08 0.00658137 0
1862.79 0.00536827 0
1864.5 0.00819412 0
1866.21 0.00495162 0
1867.92 0.00336154 0
1869.63 0.00642548 0
1871.34 0.00834717 0
1873.05 0.00691583 0
1874.76 0.00817711 0
1876.46 0.00537961 0
1878.17 0.00568288 0
1879.88 0.00640564 0
1881.59 0.00668341 0
1883.3 0.00496579 0
1885.01 0.0063036 0
1886.72 0.00603434 0
1888.43 0.0043394 0
1890.14 0.00659838 0
1891.85 0.00396243 0
1893.55 0.00486942 0
1895.26 0.00601167 0
1896.97 0.00910678 0
1898.68 0.00691866 0
1900.39 0.0073098 0
1902.1 0.00282302 0
1903.81 0.00624692 0
1905.52 0.00429972 0
1907.23 0.00532575 0
1908.94 0.00598332 0
1910.64 0.00255375 0
1912.35 0.0060145 0
1914.06 0.00545046 0
1915.77 0.00624125 0
1917.48 0.0049998 0
1919.19 0.00656437 0
1920.9 0.00451796 0
1922.61 0.00511318 0
1924.32 0.00442159 0
1926.03 0.00741184 0
1927.73 0.00489776 0
1929.44 0.00691866 0
1931.15 0.00387456 0
1932.86 0.00766976 0
1934.57 0.00548448 0
1936.28 0.00753371 0
1937.99 0.00656153 0
1939.7 0.00600883 0
1941.41 0.00850873 0
1943.12 0.00535126 0
1944.82 0.00373001 0
1946.53 0.00553266 0
1948.24 0.00588979 0
1949.95 0.00366482 0
1951.66 0.00497146 0
1953.37 0.00476172 0
1955.08 0.00776897 0
1956.79 0.00437908 0
1958.5 0.00710856 0
1960.21 0.00959146 0
1961.91 0.00505649 0
1963.62 0.00537394 0
1965.33 0.00516136 0
1967.04 0.00399927 0
1968.75 0.0066664 0
1970.46 0.00819128 0
1972.17 0.00842654 0
1973.88 0.00557801 0
1975.59 0.00470786 0
1977.29 0.00529457 0
1979 0.00946674 0
1980.71 0.00570556 0
1982.42 0.0073098 0
1984.13 0.00247723 0
1985.84 0.00524922 0
1987.55 0.00687331 0
1989.26 0.00717092 0
1990.97 0.00468802 0
1992.68 0.00708305 0
1994.38 0.00484675 0
1996.09 0.00468519 0
1997.8 0.00405029 0
1999.51 0.00446694 0
2001.22 0.00516703 0
2002.93 0.00645383 0
2004.64 0.00697535 0
2006.35 0.00645383 0
2008.06 0.00660972 0
2009.77 0.00702353 0
2011.47 0.00489493 0
2013.18 0.0079532 0
2014.89 0.00655019 0
2016.6 0.00718225 0
2018.31 0.0101555 0
2020.02 0.00562903 0
2021.73 0.00498563 0
2023.44 0.00792486 0
2025.15 0.00716808 0
2026.86 0.00635746 0
2028.56 0.00458882 0
2030.27 0.00347208 0
2031.98 0.00475321 0
2033.69 0.00911812 0
2035.4 0.00840386 0
2037.11 0.00504799 0
2038.82 0.00977569 0
2040.53 0.00835284 0
2042.24 0.00821113 0
2043.95 0.00749687 0
2045.65 0.00505932 0
2047.36 0.00755639 0
2049.07 0.0022108 0
2050.78 0.00602867 0
2052.49 0.00872414 0
2054.2 0.0060967 0
2055.91 0.0059153 0
2057.62 0.00730697 0
2059.33 0.00664089 0
2061.04 0.00736649 0
2062.74 0.00737783 0
2064.45 0.00666073 0
2066.16 0.00656153 0
2067.87 0.00572823 0
2069.58 0.00430822 0
2071.29 0.00476172 0
2073 0.00784549 0
2074.71 0.00756489 0
2076.42 0.00802122 0
2078.13 0.00911245 0
2079.83 0.00863344 0
2081.54 0.00497429 0
2083.25 0.00709722 0
2084.96 0.00844921 0
2086.67 0.00524639 0
2088.38 0.00749403 0
2090.09 0.00774346 0
2091.8 0.00663806 0
2093.51 0.00623841 0
2095.21 0.00936471 0
2096.92 0.00557234 0
2098.63 0.00802122 0
2100.34 0.00831316 0
2102.05 0.00598332 0
2103.76 0.00660121 0
2105.47 0.00568288 0
2107.18 0.00560068 0
2108.89 0.00951776 0
2110.6 0.0073098 0
2112.3 0.00441876 0
2114.01 0.0073183 0
2115.72 0.00691299 0
2117.43 0.0088772 0
2119.14 0.00598049 0
2120.85 0.00567154 0
2122.56 0.00486942 0
2124.27 0.00610237 0
2125.98 0.00901041 0
2127.69 0.00414383 0
2129.39 0.00764425 0
2131.1 0.00519821 0
2132.81 0.00588979 0
2134.52 0.00857676 0
2136.23 0.00642265 0
2137.94 0.00639714 0
2139.65 0.00496862 0
2141.36 0.00485525 0
2143.07 0.00650484 0
2144.78 0.00800989 0
2146.48 0.0118618 0
2148.19 0.00988056 0
2149.9 0.00708589 0
2151.61 0.00574807 0
2153.32 0.0059153 0
2155.03 0.00676844 0
2156.74 0.00914079 0
2158.45 0.0106147 0
2160.16 0.00635746 0
2161.87 0.00842937 0
2163.57 0.00714541 0
2165.28 0.00817995 0
2166.99 0.00669758 0
2168.7 0.00427988 0
2170.41 0.00469936 0
2172.12 0.00253391 0
2173.83 0.0070207 0
2175.54 0.00692149 0
2177.25 0.00804106 0
2178.96 0.00437624 0
2180.66 0.0035968 0
2182.37 0.00390574 0
2184.08 0.00700936 0
2185.79 0.00827632 0
2187.5 0.00570839 0
2189.21 0.00656153 0
2190.92 0.00820546 0
2192.63 0.00573957 0
2194.34 0.00711423 0
2196.04 0.00937321 0
2197.75 0.0043394 0
2199.46 0.00565737 0
2201.17 0.00744018 0
2202.88 0.00488926 0
2204.59 0.00635462 0
2206.3 0.00793619 0
2208.01 0.00660405 0
2209.72 0.00687048 0
2211.43 0.00955461 0
2213.13 0.00671175 0
2214.84 0.0100138 0
2216.55 0.00727012 0
2218.26 0.0075734 0
2219.97 0.00973884 0
2221.68 0.00802973 0
2223.39 0.00708872 0
2225.1 0.00824797 0
2226.81 0.0071369 0
2228.52 0.00594648 0
2230.22 0.00620724 0
2231.93 0.00743735 0
2233.64 0.00858526 0
2235.35 0.0112212 0
2237.06 0.0104049 0
2238.77 0.00811192 0
2240.48 0.0066664 0
2242.19 0.00929385 0
2243.9 0.0082423 0
2245.61 0.00774062 0
2247.31 0.00641414 0
2249.02 0.00896223 0
2250.73 0.0117087 0
2252.44 0.00902459 0
2254.15 0.00859943 0
2255.86 0.00957728 0
2257.57 0.0104333 0
2259.28 0.00737499 0
2260.99 0.00556384 0
2262.7 0.00661538 0
2264.4 0.00761875 0
2266.11 0.00950359 0
2267.82 0.00861644 0
2269.53 0.0104276 0
2271.24 0.0119837 0
2272.95 0.0113828 0
2274.66 0.0122161 0
2276.37 0.00990607 0
2278.08 0.0146338 0
2279.79 0.0116549 0
2281.49 0.0142851 0
2283.2 0.0165725 0
2284.91 0.0145856 0
2286.62 0.0173633 0
2288.33 0.0190355 0
2290.04 0.0157789 0
2291.75 0.0193558 0
2293.46 0.020362 0
2295.17 0.026932 0
2296.88 0.0270001 0
2298.58 0.026898 0
2300.29 0.0311326 0
2302 0.034137 0
2303.71 0.0349022 0
2305.42 0.0401033 0
2307.13 0.0480225 0
2308.84 0.0498846 0
2310.55 0.0576706 0
2312.26 0.063909 0
2313.96 0.0775281 0
2315.67 0.0899908 0
2317.38 0.105257 0
2319.09 0.120727 0
2320.8 0.135142 0
2322.51 0.157738 0
2324.22 0.17732 0
2325.93 0.190922 0
2327.64 0.202359 0
2329.35 0.207257 0
2331.05 0.204935 0
2332.76 0.193731 0
2334.47 0.182206 0
2336.18 0.164455 0
2337.89 0.147276 0
2339.6 0.131276 0
2341.31 0.116883 0
2343.02 0.0995312 0
2344.73 0.0913683 0
2346.44 0.0806799 0
2348.14 0.0735118 0
2349.85 0.0650116 0
2351.56 0.0581383 0
2353.27 0.0548873 0
2354.98 0.0451824 0
2356.69 0.0444512 0
2358.4 0.04175 0
2360.11 0.0379889 0
2361.82 0.0349901 0
2363.53 0.0335276 0
2365.23 0.0313508 0
2366.94 0.0265466 0
2368.65 0.0280346 0
2370.36 0.0277823 0
2372.07 0.0269264 0
2373.78 0.0219464 0
2375.49 0.0217792 0
2377.2 0.0218841 0
2378.91 0.0191829 0
2380.62 0.0192821 0
2382.32 0.0201154 0
2384.03 0.0191036 0
2385.74 0.0178678 0
2387.45 0.0161757 0
2389.16 0.0144524 0
2390.87 0.0172924 0
2392.58 0.0149285 0
2394.29 0.0160906 0
2396 0.0117116 0
2397.71 0.0158837 0
2399.41 0.0159773 0
2401.12 0.0142086 0
2402.83 0.0130154 0
2404.54 0.0104673 0
2406.25 0.014682 0
2407.96 0.0100591 0
2409.67 0.0128991 0
2411.38 0.0107705 0
2413.09 0.00939022 0
2414.79 0.0124825 0
2416.5 0.011003 0
2418.21 0.01386 0
2419.92 0.00988056 0
2421.63 0.0112552 0
2423.34 0.00851157 0
2425.05 0.00663806 0
2426.76 0.00961413 0
2428.47 0.0114026 0
2430.18 0.0075819 0
2431.88 0.00773779 0
2433.59 0.00828198 0
2435.3 0.0114083 0
2437.01 0.00839819 0
2438.72 0.0114735 0
2440.43 0.0101498 0
2442.14 0.0075734 0
2443.85 0.010181 0
2445.56 0.0057254 0
2447.27 0.0106912 0
2448.97 0.00916914 0
2450.68 0.00685914 0
2452.39 0.00715391 0
2454.1 0.0081431 0
2455.81 0.00550715 0
2457.52 0.00994008 0
2459.23 0.00747419 0
2460.94 0.00559218 0
2462.65 0.0053626 0
2464.36 0.00738633 0
2466.06 0.00837835 0
2467.77 0.00717092 0
2469.48 0.00778881 0
2471.19 0.00622991 0
2472.9 0.0106175 0
2474.61 0.00803823 0
2476.32 0.00799288 0
2478.03 0.00680245 0
2479.74 0.00640848 0
2481.45 0.00917764 0
2483.15 0.00944407 0
2484.86 0.0088772 0
2486.57 0.00884602 0
2488.28 0.00933636 0
2489.99 0.00883468 0
2491.7 0.00924566 0
2493.41 0.00740617 0
2495.12 0.00761024 0
2496.83 0.00756773 0
2498.54 0.00865612 0
2500.24 0.00510467 0
2501.95 0.00677694 0
2503.66 0.00762725 0
2505.37 0.00479573 0
2507.08 0.00704904 0
2508.79 0.00578208 0
2510.5 0.00626676 0
2512.21 0.00632911 0
2513.92 0.00438191 0
2515.63 0.00596632 0
2517.33 0.00675143 0
2519.04 0.00826781 0
2520.75 0.00378953 0
2522.46 0.00781998 0
2524.17 0.00772078 0
2525.88 0.00680245 0
2527.59 0.00824797 0
2529.3 0.00728713 0
2531.01 0.00671459 0
2532.71 0.00662389 0
2534.42 0.00694984 0
2536.13 0.00676277 0
2537.84 0.00206624 0
2539.55 0.00837268 0
2541.26 0.00708305 0
2542.97 0.00994858 0
2544.68 0.00493745 0
2546.39 0.00390007 0
2548.1 0.00939872 0
2549.8 0.00717942 0
2551.51 0.0044386 0
2553.22 0.00931086 0
2554.93 0.00488643 0
2556.64 0.00867596 0
2558.35 0.00635462 0
2560.06 0.00641698 0
2561.77 0.00704621 0
2563.48 0.00542495 0
2565.19 0.00780014 0
2566.89 0.00867029 0
2568.6 0.00502248 0
2570.31 0.00585861 0
2572.02 0.00562053 0
2573.73 0.00490627 0
2575.44 0.00316031 0
2577.15 0.00749403 0
2578.86 0.00893672 0
2580.57 0.00748553 0
2582.28 0.00767543 0
2583.98 0.00496295 0
2585.69 0.00812609 0
2587.4 0.00753088 0
2589.11 0.00589262 0
2590.82 0.00996843 0
2592.53 0.00519537 0
2594.24 0.00961697 0
2595.95 0.00604568 0
2597.66 0.00771511 0
2599.37 0.00767543 0
2601.07 0.00646516 0
2602.78 0.0109236 0
2604.49 0.00539661 0
2606.2 0.00693 0
2607.91 0.00627526 0
2609.62 0.008333 0
2611.33 0.00446411 0
2613.04 0.00691583 0
2614.75 0.00756206 0
2616.46 0.00689315 0
2618.16 0.00715675 0
2619.87 0.00464551 0
2621.58 0.00801839 0
2623.29 0.00706605 0
2625 0.00469086 0
2626.71 0.00696118 0
2628.42 0.00740333 0
2630.13 0.00625542 0
2631.84 0.00963397 0
2633.54 0.00687331 0
2635.25 0.00408431 0
2636.96 0.00638013 0
2638.67 0.0110738 0
2640.38 0.00827065 0
2642.09 0.00846055 0
2643.8 0.00848039 0
2645.51 0.00699802 0
2647.22 0.00705471 0
2648.93 0.00595498 0
2650.63 0.00492044 0
2652.34 0.00856259 0
2654.05 0.00861644 0
2655.76 0.00455764 0
2657.47 0.00619023 0
2659.18 0.00908127 0
2660.89 0.00662105 0
2662.6 0.00598049 0
2664.31 0.00649918 0
2666.02 0.00540795 0
2667.72 0.0054703 0
2669.43 0.00788234 0
2671.14 0.00533992 0
2672.85 0.00538527 0
2674.56 0.00381788 0
2676.27 0.00994292 0
2677.98 0.00610803 0
2679.69 0.007871 0
2681.4 0.00832167 0
2683.11 0.0044301 0
2684.81 0.00673726 0
2686.52 0.00904443 0
2688.23 0.00768677 0
2689.94 0.00705471 0
2691.65 0.00908411 0
2693.36 0.00642832 0
2695.07 0.0065587 0
2696.78 0.00702353 0
2698.49 0.00697818 0
2700.2 0.00598899 0
2701.9 0.0066494 0
2703.61 0.00687898 0
2705.32 0.0119922 0
2707.03 0.00908411 0
2708.74 0.00613921 0
2710.45 0.00687048 0
2712.16 0.00533709 0
2713.87 0.00444427 0
2715.58 0.00598332 0
2717.29 0.0105126 0
2718.99 0.00673443 0
2720.7 0.00916063 0
2722.41 0.00681662 0
2724.12 0.0106912 0
2725.83 0.00906427 0
2727.54 0.00572823 0
2729.25 0.00712273 0
2730.96 0.00589262 0
2732.67 0.00657003 0
2734.38 0.00632345 0
2736.08 0.00856542 0
2737.79 0.00773212 0
2739.5 0.00738066 0
2741.21 0.00511034 0
2742.92 0.0061052 0
2744.63 0.00669191 0
2746.34 0.00687048 0
2748.05 0.00773495 0
2749.76 0.00782849 0
2751.46 0.004175 0
2753.17 0.00741467 0
2754.88 0.00693283 0
2756.59 0.0065672 0
2758.3 0.00579909 0
2760.01 0.00828482 0
2761.72 0.00727862 0
2763.43 0.00675143 0
2765.14 0.00654169 0
2766.85 0.00444994 0
2768.55 0.00694133 0
2770.26 0.0045378 0
2771.97 0.00493178 0
2773.68 0.00626676 0
2775.39 0.0104474 0
2777.1 0.00549865 0
2778.81 0.00828765 0
2780.52 0.00919748 0
2782.23 0.0082423 0
2783.94 0.008333 0
2785.64 0.00723611 0
2787.35 0.00763859 0
2789.06 0.00553266 0
2790.77 0.00741184 0
2792.48 0.00927684 0
2794.19 0.00522938 0
2795.9 0.00613354 0
2797.61 0.00911245 0
2799.32 0.00569705 0
2801.03 0.00728996 0
2802.73 0.00783132 0
2804.44 0.00790218 0
2806.15 0.00549298 0
2807.86 0.00734948 0
2809.57 0.00839536 0
2811.28 0.00624692 0
2812.99 0.00946391 0
2814.7 0.00507633 0
2816.41 0.00535693 0
2818.12 0.00838969 0
2819.82 0.00613354 0
2821.53 0.0063036 0
2823.24 0.00535976 0
2824.95 0.00489493 0
2826.66 0.00691299 0
2828.37 0.00606835 0
2830.08 0.00495729 0
2831.79 0.00332753 0
2833.5 0.00505932 0
2835.21 0.0060145 0
2836.91 0.010677 0
2838.62 0.0088942 0
2840.33 0.00533142 0
2842.04 0.00591813 0
2843.75 0.00891405 0
2845.46 0.00613071 0
2847.17 0.00810625 0
2848.88 0.00523222 0
2850.59 0.00717659 0
2852.29 0.00655586 0
2854 0.00872698 0
2855.71 0.00794186 0
2857.42 0.00445844 0
2859.13 0.0064765 0
2860.84 0.00697251 0
2862.55 0.00619306 0
2864.26 0.00777463 0
2865.97 0.00562619 0
2867.68 0.00422035 0
2869.38 0.00801272 0
2871.09 0.00740333 0
2872.8 0.0076811 0
2874.51 0.00586711 0
2876.22 0.00567721 0
2877.93 0.00723611 0
2879.64 0.0072276 0
2881.35 0.00686481 0
2883.06 0.00912095 0
2884.77 0.00432523 0
2886.47 0.0085059 0
2888.18 0.0059323 0
2889.89 0.0086873 0
2891.6 0.00466251 0
2893.31 0.00738349 0
2895.02 0.00704904 0
2896.73 0.00473621 0
2898.44 0.00439042 0
2900.15 0.0061874 0
2901.86 0.00499413 0
2903.56 0.00615055 0
2905.27 0.00611654 0
2906.98 0.00456048 0
2908.69 0.00698952 0
2910.4 0.0082338 0
2912.11 0.00713124 0
2913.82 0.0118278 0
2915.53 0.0088857 0
2917.24 0.0071199 0
2918.95 0.00549865 0
2920.65 0.00721343 0
2922.36 0.00654452 0
2924.07 0.00522372 0
2925.78 0.00470503 0
2927.49 0.00788234 0
2929.2 0.00551565 0
2930.91 0.00787384 0
2932.62 0.00740333 0
2934.33 0.00994008 0
2936.04 0.00677694 0
2937.74 0.00672025 0
2939.45 0.00689598 0
2941.16 0.00812043 0
2942.87 0.00494311 0
2944.58 0.00622708 0
2946.29 0.00376119 0
2948 0.00678545 0
2949.71 0.00548448 0
2951.42 0.00616756 0
2953.13 0.00541929 0
2954.83 0.00837835 0
2956.54 0.00636029 0
2958.25 0.00859943 0
2959.96 0.00614772 0
2961.67 0.0073098 0
2963.38 0.00513585 0
2965.09 0.00891121 0
2966.8 0.00594931 0
2968.51 0.0064765 0
2970.21 0.00577925 0
2971.92 0.00918331 0
2973.63 0.00761591 0
2975.34 0.00920032 0
2977.05 0.00804673 0
2978.76 0.00756489 0
2980.47 0.00869297 0
2982.18 0.00852007 0
2983.89 0.00374135 0
2985.6 0.00965948 0
2987.3 0.00555534 0
2989.01 0.00594364 0
2990.72 0.00639714 0
2992.43 0.00620724 0
2994.14 0.00393692 0
2995.85 0.00596632 0
2997.56 0.00650484 0
2999.27 0.00781148 0
3000.98 0.00474188 0
3002.69 0.00775479 0
3004.39 0.00729563 0
3006.1 0.00412965 0
3007.81 0.0043564 0
3009.52 0.00634045 0
3011.23 0.00823663 0
3012.94 0.00751671 0
3014.65 0.00542779 0
3016.36 0.0084067 0
3018.07 0.00831033 0
3019.78 0.00740333 0
3021.48 0.0073183 0
3023.19 0.00648784 0
3024.9 0.00828198 0
3026.61 0.00654169 0
3028.32 0.00835568 0
3030.03 0.00595214 0
3031.74 0.00532008 0
3033.45 0.00680245 0
3035.16 0.00564603 0
3036.87 0.00952343 0
3038.57 0.00719643 0
3040.28 0.00609953 0
3041.99 0.00700086 0
3043.7 0.00677411 0
3045.41 0.00662956 0
3047.12 0.00885169 0
3048.83 0.0103907 0
3050.54 0.00880634 0
3052.25 0.00899908 0
3053.96 0.00984371 0
3055.66 0.00621291 0
3057.37 0.00904726 0
3059.08 0.0052719 0
3060.79 0.00575941 0
3062.5 0.00631778 0
3064.21 0.00332753 0
3065.92 0.00725028 0
3067.63 0.00542212 0
3069.34 0.00719643 0
3071.04 0.00691299 0
3072.75 0.0077633 0
3074.46 0.00681946 0
3076.17 0.00541645 0
3077.88 0.00760741 0
3079.59 0.0105381 0
3081.3 0.00996559 0
3083.01 0.00660688 0
3084.72 0.00897357 0
3086.43 0.00866462 0
3088.13 0.00927968 0
3089.84 0.008795 0
3091.55 0.00995992 0
3093.26 0.00885452 0
3094.97 0.0108839 0
3096.68 0.012559 0
3098.39 0.0132053 0
3100.1 0.0140811 0
3101.81 0.0114054 0
3103.52 0.017675 0
3105.22 0.0166943 0
3106.93 0.0178508 0
3108.64 0.0221363 0
3110.35 0.0204272 0
3112.06 0.0246447 0
3113.77 0.0253646 0
3115.48 0.0275499 0
3117.19 0.0293979 0
3118.9 0.0344289 0
3120.61 0.0395818 0
3122.31 0.0388307 0
3124.02 0.0478496 0
3125.73 0.0564433 0
3127.44 0.0678715 0
3129.15 0.0886416 0
3130.86 0.116688 0
3132.57 0.14877 0
3134.28 0.185826 0
3135.99 0.237474 0
3137.7 0.291853 0
3139.4 0.355136 0
3141.11 0.397167 0
3142.82 0.412217 0
3144.53 0.391535 0
3146.24 0.345454 0
3147.95 0.295158 0
3149.66 0.245668 0
3151.37 0.199592 0
3153.08 0.16077 0
3154.79 0.132676 0
3156.49 0.106861 0
3158.2 0.0905123 0
3159.91 0.0753655 0
3161.62 0.06521 0
3163.33 0.0547286 0
3165.04 0.0528437 0
3166.75 0.0482436 0
3168.46 0.0432409 0
3170.17 0.037439 0
3171.88 0.0298628 0
3173.58 0.0312091 0
3175.29 0.0307442 0
3177 0.0274621 0
3178.71 0.0232162 0
3180.42 0.0211358 0
3182.13 0.0188768 0
3183.84 0.0166887 0
3185.55 0.0168162 0
3187.26 0.0187918 0
3188.96 0.0123011 0
3190.67 0.0169835 0
3192.38 0.012868 0
3194.09 0.0118249 0
3195.8 0.0139224 0
3197.51 0.00978703 0
3199.22 0.0104928 0
3200.93 0.0114083 0
3202.64 0.00996276 0
3204.35 0.0076726 0
3206.05 0.00779164 0
3207.76 0.00647933 0
3209.47 0.0110738 0
3211.18 0.0114395 0
3212.89 0.00874965 0
3214.6 0.00812893 0
3216.31 0.00715675 0
3218.02 0.0070207 0
3219.73 0.00633762 0
3221.44 0.00874115 0
3223.14 0.00927401 0
3224.85 0.00945541 0
3226.56 0.00824797 0
3228.27 0.00960846 0
3229.98 0.00818845 0
3231.69 0.0114706 0
3233.4 0.00524356 0
3235.11 0.00569705 0
3236.82 0.00949792 0
3238.53 0.00882335 0
3240.23 0.00924 0
3241.94 0.00958012 0
3243.65 0.00717942 0
3245.36 0.00786817 0
3247.07 0.0110115 0
3248.78 0.00721627 0
3250.49 0.00985505 0
3252.2 0.00864762 0
3253.91 0.00922866 0
3255.62 0.00912379 0
3257.32 0.00475321 0
3259.03 0.0076811 0
3260.74 0.00757906 0
3262.45 0.00692433 0
3264.16 0.00611087 0
3265.87 0.0058246 0
3267.58 0.00649918 0
3269.29 0.00774913 0
3271 0.00708022 0
3272.71 0.00783982 0
3274.41 0.00759324 0
3276.12 0.00810909 0
3277.83 0.00837552 0
3279.54 0.0116605 0
3281.25 0.0136843 0
3282.96 0.0078625 0
3284.67 0.00688748 0
3286.38 0.00391991 0
3288.09 0.00829899 0
3289.79 0.00862211 0
3291.5 0.0129473 0
3293.21 0.00787951 0
3294.92 0.0060967 0
3296.63 0.00527757 0
3298.34 0.00585294 0
3300.05 0.00594081 0
3301.76 0.00749403 0
3303.47 0.0103256 0
3305.18 0.00645099 0
3306.88 0.0102689 0
3308.59 0.00875532 0
3310.3 0.00982387 0
3312.01 0.0104531 0
3313.72 0.00673726 0
3315.43 0.00751387 0
3317.14 0.00826781 0
3318.85 0.00588412 0
3320.56 0.00530308 0
3322.27 0.00699519 0
3323.97 0.0109491 0
3325.68 0.00917481 0
3327.39 0.00658704 0
3329.1 0.0106203 0
3330.81 0.00521238 0
3332.52 0.0108414 0
3334.23 0.0091663 0
3335.94 0.0107139 0
3337.65 0.00763008 0
3339.36 0.00730413 0
3341.06 0.00884886 0
3342.77 0.00492894 0
3344.48 0.00483257 0
3346.19 0.0058331 0
3347.9 0.00625542 0
3349.61 0.00388307 0
3351.32 0.00439892 0
3353.03 0.00751671 0
3354.74 0.00501681 0
3356.45 0.00662672 0
3358.15 0.00717375 0
3359.86 0.00738916 0
3361.57 0.0100138 0
3363.28 0.00714824 0
3364.99 0.00359963 0
3366.7 0.0117059 0
3368.41 0.00384055 0
3370.12 0.0104106 0
3371.83 0.00866179 0
3373.54 0.0067571 0
3375.24 0.00470219 0
3376.95 0.0111617 0
3378.66 0.01066 0
3380.37 0.0108301 0
3382.08 0.0051897 0
3383.79 0.00844354 0
3385.5 0.00865895 0
3387.21 0.00797871 0
3388.92 0.0090586 0
3390.63 0.0082253 0
3392.33 0.00954894 0
3394.04 0.00873548 0
3395.75 0.00793336 0
3397.46 0.00795036 0
3399.17 0.0102178 0
3400.88 0.00519254 0
3402.59 0.00643682 0
3404.3 0.0088857 0
3406.01 0.0105835 0
3407.71 0.00485525 0
3409.42 0.00461716 0
3411.13 0.00747986 0
3412.84 0.00598899 0
3414.55 0.0071369 0
3416.26 0.00331336 0
3417.97 0.00738633 0
3419.68 0.00855125 0
3421.39 0.00747136 0
3423.1 0.0105806 0
3424.8 0.00734098 0
3426.51 0.00765276 0
3428.22 0.00830182 0
3429.93 0.0097105 0
3431.64 0.00750254 0
3433.35 0.00546464 0
3435.06 0.0082423 0
3436.77 0.0103964 0
3438.48 0.00751104 0
3440.19 0.00805524 0
3441.89 0.00811192 0
3443.6 0.00991457 0
3445.31 0.00604851 0
3447.02 0.00657003 0
3448.73 0.00680529 0
3450.44 0.00709722 0
3452.15 0.00767543 0
3453.86 0.00418634 0
3455.57 0.00403896 0
3457.28 0.0107252 0
3458.98 0.00497146 0
3460.69 0.00688181 0
3462.4 0.00641131 0
3464.11 0.0105835 0
3465.82 0.00695267 0
3467.53 0.00786817 0
3469.24 0.00681095 0
3470.95 0.00727012 0
3472.66 0.00398794 0
3474.37 0.011071 0
3476.07 0.0121877 0
3477.78 0.0125335 0
3479.49 0.0134745 0
3481.2 0.0102405 0
3482.91 0.010215 0
3484.62 0.00973034 0
3486.33 0.0106288 0
3488.04 0.0127433 0
3489.75 0.0180775 0
3491.46 0.0186132 0
3493.16 0.0181881 0
3494.87 0.0162692 0
3496.58 0.0157307 0
3498.29 0.0196222 0
3500 0.0231623 0
3501.71 0.0203762 0
3503.42 0.0223971 0
3505.13 0.0231964 0
3506.84 0.0325696 0
3508.54 0.0419286 0
3510.25 0.078163 0
3511.96 0.156281 0
3513.67 0.225649 0
3515.38 0.24781 0
3517.09 0.329601 0
3518.8 0.610475 0
3520.51 0.980293 0
3522.22 1 0
3523.93 0.649889 0
3525.63 0.341608 0
3527.34 0.244489 0
3529.05 0.223324 0
3530.76 0.160569 0
3532.47 0.0814423 0
3534.18 0.041203 0
3535.89 0.0255857 0
3537.6 0.018959 0
3539.31 0.0172641 0
3541.02 0.0195514 0
3542.72 0.0206709 0
3544.43 0.0187861 0
3546.14 0.0141123 0
3547.85 0.0129133 0
3549.56 0.0200474 0
3551.27 0.0141718 0
3552.98 0.0160283 0
3554.69 0.0140782 0
3556.4 0.00860227 0
3558.11 0.00744018 0
3559.81 0.0108471 0
3561.52 0.013432 0
3563.23 0.00742601 0
3564.94 0.00691866 0
3566.65 0.00881484 0
3568.36 0.00948942 0
3570.07 0.00525773 0
3571.78 0.00737216 0
3573.49 0.00826214 0
3575.2 0.00609953 0
3576.9 0.0089679 0
3578.61 0.00518687 0
3580.32 0.00571973 0
3582.03 0.00829332 0
3583.74 0.0061874 0
3585.45 0.00698385 0
3587.16 0.00667774 0
3588.87 0.00512168 0
3590.58 0.0079617 0
3592.29 0.003713 0
3593.99 0.00393125 0
3595.7 0.00763008 0
3597.41 0.00947808 0
3599.12 0.00793619 0
3600.83 0.00346925 0
3602.54 0.00354011 0
3604.25 0.00667774 0
3605.96 0.0036875 0
3607.67 0.00487226 0
3609.38 0.00489776 0
3611.08 0.00980687 0
3612.79 0.00600883 0
3614.5 0.00634895 0
3616.21 0.00466535 0
3617.92 0.0068478 0
3619.63 0.0102717 0
3621.34 0.00679395 0
3623.05 0.00412399 0
3624.76 0.00472487 0
3626.46 0.0061874 0
3628.17 0.00460299 0
3629.88 0.0071114 0
3631.59 0.010643 0
3633.3 0.00793619 0
3635.01 0.00526056 0
3636.72 0.00919181 0
3638.43 0.00700652 0
3640.14 0.00533142 0
3641.85 0.00591246 0
3643.55 0.00649067 0
3645.26 0.00716525 0
3646.97 0.00755356 0
3648.68 0.00227599 0
3650.39 0.0072191 0
3652.1 0.00446978 0
3653.81 0.00461433 0
3655.52 0.00662389 0
3657.23 0.00848322 0
3658.94 0.000535693 0
3660.64 0.00678545 0
3662.35 0.00581893 0
3664.06 0.00724744 0
3665.77 0.00512735 0
3667.48 0.00671175 0
3669.19 0.00636596 0
3670.9 0.00720776 0
3672.61 0.00462 0
3674.32 0.00352027 0
3676.03 0.00627243 0
3677.73 0.00922582 0
3679.44 0.00702353 0
3681.15 0.00668908 0
3682.86 0.00700086 0
3684.57 0.00667491 0
3686.28 0.0103652 0
3687.99 0.0062044 0
3689.7 0.00467385 0
3691.41 0.00782282 0
3693.12 0.00670608 0
3694.82 0.0080354 0
3696.53 0.0073098 0
3698.24 0.00707171 0
3699.95 0.00705754 0
3701.66 0.00826214 0
3703.37 0.0103482 0
3705.08 0.00516136 0
3706.79 0.00932219 0
3708.5 0.00681379 0
3710.21 0.00606552 0
3711.91 0.00444994 0
3713.62 0.00696401 0
3715.33 0.00727295 0
3717.04 0.0067401 0
3718.75 0.00662389 0
3720.46 0.00899908 0
3722.17 0.00679111 0
3723.88 0.00948092 0
3725.59 0.00718509 0
3727.29 0.00740617 0
3729 0.00734665 0
3730.71 0.00641414 0
3732.42 0.00561202 0
3734.13 0.0071284 0
3735.84 0.00493178 0
3737.55 0.00547314 0
3739.26 0.00724178 0
3740.97 0.00959712 0
3742.68 0.00618173 0
3744.38 0.00688465 0
3746.09 0.00659271 0
3747.8 0.00916914 0
3749.51 0.00848039 0
3751.22 0.00820829 0
3752.93 0.00670325 0
3754.64 0.00893672 0
3756.35 0.008795 0
3758.06 0.00930235 0
3759.77 0.00693 0
3761.47 0.0052719 0
3763.18 0.00842937 0
3764.89 0.00658421 0
3766.6 0.00838119 0
3768.31 0.00861077 0
3770.02 0.00726445 0
3771.73 0.00948092 0
3773.44 0.00932503 0
3775.15 0.00561769 0
3776.86 0.00689598 0
3778.56 0.00857392 0
3780.27 0.00906993 0
3781.98 0.00677127 0
3783.69 0.0063773 0
3785.4 0.00658421 0
3787.11 0.0101838 0
3788.82 0.00843504 0
3790.53 0.00939872 0
3792.24 0.00843504 0
3793.95 0.00990324 0
3795.65 0.0108924 0
3797.36 0.0106685 0
3799.07 0.00959429 0
3800.78 0.00795036 0
3802.49 0.0115812 0
3804.2 0.0136729 0
3805.91 0.0145516 0
3807.62 0.0147301 0
3809.33 0.0144694 0
3811.04 0.0149739 0
3812.74 0.0168474 0
3814.45 0.0177317 0
3816.16 0.0222412 0
3817.87 0.0201778 0
3819.58 0.024931 0
3821.29 0.0248658 0
3823 0.0247297 0
3824.71 0.0281678 0
3826.42 0.030577 0
3828.13 0.0355201 0
3829.83 0.037969 0
3831.54 0.0412115 0
3833.25 0.0477135 0
3834.96 0.0519736 0
3836.67 0.0568316 0
3838.38 0.0626307 0
3840.09 0.0677524 0
3841.8 0.08085 0
3843.51 0.0910962 0
3845.21 0.105764 0
3846.92 0.123513 0
3848.63 0.15369 0
3850.34 0.18821 0
3852.05 0.233077 0
3853.76 0.285677 0
3855.47 0.347067 0
3857.18 0.418062 0
3858.89 0.490375 0
3860.6 0.546991 0
3862.3 0.568206 0
3864.01 0.540081 0
3865.72 0.475729 0
3867.43 0.391926 0
3869.14 0.316274 0
3870.85 0.253763 0
3872.56 0.201007 0
3874.27 0.154421 0
3875.98 0.114735 0
3877.69 0.0925247 0
3879.39 0.0730243 0
3881.1 0.0629935 0
3882.81 0.0550262 0
3884.52 0.0465826 0
3886.23 0.0454432 0
3887.94 0.0373114 0
3889.65 0.0358858 0
3891.36 0.031416 0
3893.07 0.0270171 0
3894.78 0.0275641 0
3896.48 0.0268328 0
3898.19 0.0227797 0
3899.9 0.0223489 0
3901.61 0.0213909 0
3903.32 0.0155493 0
3905.03 0.0168672 0
3906.74 0.0159716 0
3908.45 0.0141519 0
3910.16 0.0128255 0
3911.87 0.0147075 0
3913.57 0.00997126 0
3915.28 0.0111475 0
3916.99 0.00899624 0
3918.7 0.00743168 0
3920.41 0.00842654 0
3922.12 0.00984088 0
3923.83 0.0106713 0
3925.54 0.00919181 0
3927.25 0.00889137 0
3928.96 0.00736365 0
3930.66 0.0081516 0
3932.37 0.00810059 0
3934.08 0.0098919 0
3935.79 0.00699802 0
3937.5 0.00882618 0
3939.21 0.007854 0
3940.92 0.00893105 0
3942.63 0.00833867 0
3944.34 0.00818845 0
3946.04 0.010524 0
3947.75 0.0113488 0
3949.46 0.0110171 0
3951.17 0.00906427 0
3952.88 0.0108669 0
3954.59 0.00869013 0
3956.3 0.0112892 0
3958.01 0.00882051 0
3959.72 0.0114678 0
3961.43 0.0114621 0
3963.13 0.0103652 0
3964.84 0.00790218 0
3966.55 0.00728429 0
3968.26 0.0101697 0
3969.97 0.0080609 0
3971.68 0.0102802 0
3973.39 0.00880351 0
3975.1 0.00638297 0
3976.81 0.00813743 0
3978.52 0.00747419 0
3980.22 0.00998827 0
3981.93 0.00922866 0
3983.64 0.00995425 0
3985.35 0.00603434 0
3987.06 0.00886019 0
3988.77 0.00901041 0
3990.48 0.00938171 0
3992.19 0.00695551 0
3993.9 0.00711706 0
3995.61 0.00766693 0
3997.31 0.0054448 0
3999.02 0.0072021 0
4000.73 0.0103794 0
4002.44 0.00746002 0
4004.15 0.00686764 0
4005.86 0.00957445 0
4007.57 0.00550148 0
4009.28 0.00599749 0
4010.99 0.00646516 0
4012.7 0.01155 0
4014.4 0.0108839 0
4016.11 0.00812326 0
4017.82 0.00949509 0
4019.53 0.00737783 0
4021.24 0.00429688 0
4022.95 0.00772929 0
4024.66 0.00850023 0
4026.37 0.00794753 0
4028.08 0.00849173 0
4029.79 0.010609 0
4031.49 0.00840953 0
4033.2 0.0108839 0
4034.91 0.00679111 0
4036.62 0.00738916 0
4038.33 0.00819128 0
4040.04 0.00975018 0
4041.75 0.00686764 0
4043.46 0.0104389 0
4045.17 0.00935904 0
4046.88 0.00737216 0
4048.58 0.00843787 0
4050.29 0.0109576 0
4052 0.0126299 0
4053.71 0.00945824 0
4055.42 0.00922016 0
4057.13 0.00819979 0
4058.84 0.010113 0
4060.55 0.00819128 0
4062.26 0.00648784 0
4063.96 0.00711706 0
4065.67 0.00947808 0
4067.38 0.00818562 0
4069.09 0.00606552 0
4070.8 0.00609103 0
4072.51 0.00768677 0
4074.22 0.00799571 0
4075.93 0.0106118 0
4077.64 0.00841236 0
4079.35 0.00941856 0
4081.05 0.00609103 0
4082.76 0.00810909 0
4084.47 0.00585578 0
4086.18 0.00627526 0
4087.89 0.00371867 0
4089.6 0.00804673 0
4091.31 0.00732114 0
4093.02 0.00772929 0
4094.73 0.0068478 0
4096.44 0.0074912 0
4098.14 0.00846905 0
4099.85 0.00715108 0
4101.56 0.0070292 0
4103.27 0.00367049 0
4104.98 0.00514719 0
4106.69 0.00515569 0
4108.4 0.00805524 0
4110.11 0.00677411 0
4111.82 0.00758473 0
4113.53 0.00659838 0
4115.23 0.00734098 0
4116.94 0.00682229 0
4118.65 0.00408997 0
4120.36 0.00911812 0
4122.07 0.00647933 0
4123.78 0.00688181 0
4125.49 0.00543062 0
4127.2 0.00851157 0
4128.91 0.00475605 0
4130.62 0.00601167 0
4132.32 0.00587845 0
4134.03 0.00704904 0
4135.74 0.00402478 0
4137.45 0.00559502 0
4139.16 0.0066664 0
4140.87 0.00555817 0
4142.58 0.0100903 0
4144.29 0.0091578 0
4146 0.00542212 0
4147.71 0.00759324 0
4149.41 0.00617322 0
4151.12 0.00635462 0
4152.83 0.00837552 0
4154.54 0.00638297 0
4156.25 0.00613354 0
4157.96 0.0107309 0
4159.67 0.0063773 0
4161.38 0.00531158 0
4163.09 0.00579909 0
4164.79 0.00708589 0
4166.5 0.00746002 0
4168.21 0.0048014 0
4169.92 0.00530024 0
4171.63 0.00491477 0
4173.34 0.00440742 0
4175.05 0.00597482 0
4176.76 0.00671459 0
4178.47 0.00754789 0
4180.18 0.00828482 0
4181.88 0.00532859 0
4183.59 0.00601733 0
4185.3 0.00936754 0
4187.01 0.00797587 0
4188.72 0.00509334 0
4190.43 0.00440175 0
4192.14 0.00911812 0
4193.85 0.00548164 0
4195.56 0.00792202 0
4197.27 0.00731547 0
4198.97 0.00472203 0
4200.68 0.00785967 0
4202.39 0.00715391 0
4204.1 0.00963114 0
4205.81 0.00709156 0
4207.52 0.0063943 0
4209.23 0.00390291 0
4210.94 0.00725595 0
4212.65 0.00321132 0
4214.36 0.00539945 0
4216.06 0.00615905 0
4217.77 0.00735798 0
4219.48 0.0101073 0
4221.19 0.00834151 0
4222.9 0.00789651 0
4224.61 0.00812326 0
4226.32 0.0109576 0
4228.03 0.0093307 0
4229.74 0.0071369 0
4231.45 0.00466535 0
4233.15 0.00366199 0
4234.86 0.00494311 0
4236.57 0.00616756 0
4238.28 0.00747986 0
4239.99 0.00486659 0
4241.7 0.00605135 0
4243.41 0.00709156 0
4245.12 0.00901608 0
4246.83 0.0041665 0
4248.54 0.00545046 0
4250.24 0.00931369 0
4251.95 0.00366765 0
4253.66 0.0077633 0
4255.37 0.0075904 0
4257.08 0.00721627 0
4258.79 0.0101101 0
4260.5 0.00524922 0
4262.21 0.00503098 0
4263.92 0.00455197 0
4265.63 0.0043564 0
4267.33 0.0067571 0
4269.04 0.00684213 0
4270.75 0.00880634 0
4272.46 0.00887436 0
4274.17 0.00554967 0
4275.88 0.00864478 0
4277.59 0.00587845 0
4279.3 0.00557518 0
4281.01 0.00979836 0
4282.71 0.00763575 0
4284.42 0.00846905 0
4286.13 0.00976152 0
4287.84 0.00761875 0
4289.55 0.00738633 0
4291.26 0.010626 0
4292.97 0.00523222 0
4294.68 0.00775196 0
4296.39 0.0056432 0
4298.1 0.00819412 0
4299.8 0.00885736 0
4301.51 0.0059238 0
4303.22 0.00743168 0
4304.93 0.0100251 0
4306.64 0.00463417 0
4308.35 0.00853991 0
4310.06 0.0118759 0
4311.77 0.00856825 0
4313.48 0.00843221 0
4315.19 0.00801555 0
4316.89 0.00567154 0
4318.6 0.00902175 0
4320.31 0.00716241 0
4322.02 0.00349759 0
4323.73 0.00607119 0
4325.44 0.00938171 0
4327.15 0.00807224 0
4328.86 0.00788517 0
4330.57 0.00539661 0
4332.28 0.00753938 0
4333.98 0.00501114 0
4335.69 0.00671459 0
4337.4 0.00590113 0
4339.11 0.00487509 0
4340.82 0.00965381 0
4342.53 0.00966231 0
4344.24 0.0063858 0
4345.95 0.00690449 0
4347.66 0.00640564 0
4349.37 0.00573107 0
4351.07 0.00787667 0
4352.78 0.00603718 0
4354.49 0.00766409 0
4356.2 0.00653886 0
4357.91 0.00976152 0
4359.62 0.00903592 0
4361.33 0.00747419 0
4363.04 0.00500264 0
4364.75 0.00610237 0
4366.46 0.00981254 0
4368.16 0.00484958 0
4369.87 0.00387173 0
4371.58 0.00530024 0
4373.29 0.00793619 0
4375 0.00260477 0
4376.71 0.00727862 0
4378.42 0.00545046 0
4380.13 0.0074997 0
4381.84 0.00751104 0
4383.54 0.00374985 0
4385.25 0.00302993 0
4386.96 0.00827632 0
4388.67 0.00704904 0
4390.38 0.00618456 0
4392.09 0.00589546 0
4393.8 0.00526907 0
4395.51 0.00655303 0
4397.22 0.00437624 0
4398.93 0.00624125 0
4400.63 0.0075989 0
4402.34 0.0072191 0
4404.05 0.00850306 0
4405.76 0.00532292 0
4407.47 0.00317731 0
4409.18 0.00939872 0
4410.89 0.0045208 0
4412.6 0.00704621 0
4414.31 0.0059068 0
4416.02 0.00814027 0
4417.72 0.00604851 0
4419.43 0.00744585 0
4421.14 0.00565737 0
4422.85 0.00766126 0
4424.56 0.00640848 0
4426.27 0.00535126 0
4427.98 0.00548164 0
4429.69 0.00707455 0
4431.4 0.00757906 0
4433.11 0.00795036 0
4434.81 0.00625542 0
4436.52 0.00856825 0
4438.23 0.00914646 0
4439.94 0.00674576 0
4441.65 0.00731547 0
4443.36 0.00899057 0
4445.07 0.00853708 0
4446.78 0.00684497 0
4448.49 0.00404179 0
4450.2 0.00502815 0
4451.9 0.00817144 0
4453.61 0.00784266 0
4455.32 0.00708872 0
4457.03 0.00533142 0
4458.74 0.00764992 0
4460.45 0.00867313 0
4462.16 0.00656437 0
4463.87 0.00853424 0
4465.58 0.00453497 0
4467.29 0.00821679 0
4468.99 0.00840386 0
4470.7 0.00733814 0
4472.41 0.0105211 0
4474.12 0.0082423 0
4475.83 0.00366482 0
4477.54 0.00622708 0
4479.25 0.00770944 0
4480.96 0.00496579 0
4482.67 0.00884319 0
4484.38 0.00485808 0
4486.08 0.008795 0
4487.79 0.00961413 0
4489.5 0.00617606 0
4491.21 0.00541078 0
4492.92 0.00522372 0
4494.63 0.00771795 0
4496.34 0.00625826 0
4498.05 0.00617322 0
4499.76 0.00687331 0
4501.46 0.0082423 0
4503.17 0.00766693 0
4504.88 0.00860794 0
4506.59 0.0113884 0
4508.3 0.00789084 0
4510.01 0.00865045 0
4511.72 0.00678261 0
4513.43 0.00609386 0
4515.14 0.00549014 0
4516.85 0.00937605 0
4518.55 0.0067401 0
4520.26 0.00756489 0
4521.97 0.00973034 0
4523.68 0.00687048 0
4525.39 0.00689598 0
4527.1 0.00543913 0
4528.81 0.00874965 0
4530.52 0.00660405 0
4532.23 0.00961413 0
4533.94 0.00806941 0
4535.64 0.00752238 0
4537.35 0.00833584 0
4539.06 0.0102717 0
4540.77 0.00923149 0
4542.48 0.0108868 0
4544.19 0.00671459 0
4545.9 0.00868163 0
4547.61 0.00815727 0
4549.32 0.00854558 0
4551.03 0.00783982 0
4552.73 0.00994575 0
4554.44 0.00970483 0
4556.15 0.00824514 0
4557.86 0.00900474 0
4559.57 0.00937038 0
4561.28 0.0085229 0
4562.99 0.00847472 0
4564.7 0.00642548 0
4566.41 0.00930802 0
4568.12 0.00865895 0
4569.82 0.0121764 0
4571.53 0.0108357 0
4573.24 0.00555534 0
4574.95 0.0095206 0
4576.66 0.0100591 0
4578.37 0.00988339 0
4580.08 0.00984938 0
4581.79 0.00728713 0
4583.5 0.00875816 0
4585.21 0.00820262 0
4586.91 0.0125902 0
4588.62 0.0118816 0
4590.33 0.0128793 0
4592.04 0.0112099 0
4593.75 0.0104503 0
4595.46 0.012542 0
4597.17 0.0136503 0
4598.88 0.0138345 0
4600.59 0.0138487 0
4602.29 0.0115103 0
4604 0.0134122 0
4605.71 0.0130324 0
4607.42 0.0164166 0
4609.13 0.0170798 0
4610.84 0.0144184 0
4612.55 0.015674 0
4614.26 0.0161983 0
4615.97 0.0196874 0
4617.68 0.0183411 0
4619.38 0.0204924 0
4621.09 0.0251039 0
4622.8 0.0225076 0
4624.51 0.0212066 0
4626.22 0.0262688 0
4627.93 0.0226011 0
4629.64 0.024092 0
4631.35 0.0270624 0
4633.06 0.0285193 0
4634.77 0.0323627 0
4636.47 0.0308321 0
4638.18 0.0337855 0
4639.89 0.0347407 0
4641.6 0.0397575 0
4643.31 0.0400409 0
4645.02 0.0446751 0
4646.73 0.04709 0
4648.44 0.0514917 0
4650.15 0.0571973 0
4651.86 0.061429 0
4653.56 0.0697393 0
4655.27 0.0750055 0
4656.98 0.083364 0
4658.69 0.0940779 0
4660.4 0.103539 0
4662.11 0.115228 0
4663.82 0.138019 0
4665.53 0.157148 0
4667.24 0.176628 0
4668.95 0.196588 0
4670.65 0.218665 0
4672.36 0.24039 0
4674.07 0.255832 0
4675.78 0.265409 0
4677.49 0.267951 0
4679.2 0.262946 0
4680.91 0.246697 0
4682.62 0.228486 0
4684.33 0.203546 0
4686.04 0.178593 0
4687.74 0.156028 0
4689.45 0.132951 0
4691.16 0.114848 0
4692.87 0.0979184 0
4694.58 0.0855125 0
4696.29 0.0742856 0
4698 0.0677496 0
4699.71 0.058725 0
4701.42 0.0477334 0
4703.13 0.0450379 0
4704.83 0.0413674 0
4706.54 0.0392558 0
4708.25 0.0316767 0
4709.96 0.0326914 0
4711.67 0.0285618 0
4713.38 0.0267932 0
4715.09 0.025889 0
4716.8 0.0231283 0
4718.51 0.0193133 0
4720.21 0.0199397 0
4721.92 0.0193558 0
4723.63 0.0163117 0
4725.34 0.0161275 0
4727.05 0.0139309 0
4728.76 0.0113913 0
4730.47 0.0113629 0
4732.18 0.0131344 0
4733.89 0.01191 0
4735.6 0.0128736 0
4737.3 0.0164081 0
4739.01 0.00944124 0
4740.72 0.0135199 0
4742.43 0.00943557 0
4744.14 0.0130749 0
4745.85 0.00944407 0
4747.56 0.0114026 0
4749.27 0.0119865 0
4750.98 0.00793052 0
4752.69 0.0101612 0
4754.39 0.00750821 0
4756.1 0.00928818 0
4757.81 0.011071 0
4759.52 0.0093307 0
4761.23 0.00772645 0
4762.94 0.00755639 0
4764.65 0.00553549 0
4766.36 0.00847189 0
4768.07 0.00885169 0
4769.78 0.00770378 0
4771.48 0.00859093 0
4773.19 0.00682229 0
4774.9 0.0095206 0
4776.61 0.00722194 0
4778.32 0.00486375 0
4780.03 0.00782282 0
4781.74 0.00652468 0
4783.45 0.00577641 0
4785.16 0.00737216 0
4786.87 0.00585861 0
4788.57 0.00611087 0
4790.28 0.00823663 0
4791.99 0.00892822 0
4793.7 0.00818278 0
4795.41 0.00660688 0
4797.12 0.00686481 0
4798.83 0.00575941 0
4800.54 0.00854558 0
4802.25 0.00453213 0
4803.96 0.00492611 0
4805.66 0.00902459 0
4807.37 0.00936471 0
4809.08 0.00748836 0
4810.79 0.00621574 0
4812.5 0.00678545 0
4814.21 0.0054703 0
4815.92 0.00942706 0
4817.63 0.00667491 0
4819.34 0.00581326 0
4821.04 0.00742317 0
4822.75 0.00723894 0
4824.46 0.00731547 0
4826.17 0.00771795 0
4827.88 0.00533142 0
4829.59 0.0067656 0
4831.3 0.00550715 0
4833.01 0.00725311 0
4834.72 0.00983804 0
4836.43 0.00506499 0
4838.13 0.00590963 0
4839.84 0.00896223 0
4841.55 0.00511034 0
4843.26 0.00537394 0
4844.97 0.00538527 0
4846.68 0.00651051 0
4848.39 0.00393692 0
4850.1 0.00763008 0
4851.81 0.00970766 0
4853.52 0.00764142 0
4855.22 0.00564887 0
4856.93 0.00521805 0
4858.64 0.00717942 0
4860.35 0.0079447 0
4862.06 0.00750537 0
4863.77 0.00988339 0
4865.48 0.00889987 0
4867.19 0.00594648 0
4868.9 0.0099826 0
4870.61 0.00935337 0
4872.31 0.00812609 0
4874.02 0.00849173 0
4875.73 0.00927684 0
4877.44 0.00746569 0
4879.15 0.00927117 0
4880.86 0.00736649 0
4882.57 0.0103964 0
4884.28 0.00640564 0
4885.99 0.00799005 0
4887.7 0.00480423 0
4889.4 0.00642548 0
4891.11 0.00931936 0
4892.82 0.00588979 0
4894.53 0.00805524 0
4896.24 0.00528607 0
4897.95 0.0080439 0
4899.66 0.00975868 0
4901.37 0.00583594 0
4903.08 0.0059323 0
4904.79 0.00381221 0
4906.49 0.00988906 0
4908.2 0.0067401 0
4909.91 0.00644816 0
4911.62 0.0048184 0
4913.33 0.00855125 0
4915.04 0.00541929 0
4916.75 0.0048184 0
4918.46 0.00609103 0
4920.17 0.00981254 0
4921.88 0.00771511 0
4923.58 0.00895089 0
4925.29 0.0050905 0
4927 0.0065587 0
4928.71 0.00507349 0
4930.42 0.00648784 0
4932.13 0.00590963 0
4933.84 0.00239503 0
4935.55 0.00715108 0
4937.26 0.00794753 0
4938.96 0.00310929 0
4940.67 0.00745152 0
4942.38 0.00651051 0
4944.09 0.00707738 0
4945.8 0.00637446 0
4947.51 0.00741184 0
4949.22 0.00602017 0
4950.93 0.00736365 0
4952.64 0.00473337 0
4954.35 0.00717659 0
4956.05 0.0054618 0
4957.76 0.00593797 0
4959.47 0.00773212 0
4961.18 0.00770944 0
4962.89 0.0071369 0
4964.6 0.00945824 0
4966.31 0.00558935 0
4968.02 0.00540795 0
4969.73 0.00657287 0
4971.44 0.00733814 0
4973.14 0.00605985 0
4974.85 0.00219662 0
4976.56 0.00927684 0
4978.27 0.00596632 0
4979.98 0.00677127 0
4981.69 0.00677411 0
4983.4 0.0103199 0
4985.11 0.00297891 0
4986.82 0.00490627 0
4988.53 0.00856825 0
4990.23 0.00550148 0
4991.94 0.00693283 0
4993.65 0.00516419 0
4995.36 0.00626959 0
4997.07 0.0052719 0
4998.78 0.00772929 0
5000.49 0.00448678 0
5002.2 0.00539094 0
5003.91 0.00931369 0
5005.62 0.00515002 0
5007.32 0.00476172 0
5009.03 0.00699519 0
5010.74 0.00560919 0
5012.45 0.0054703 0
5014.16 0.00462 0
5015.87 0.00598332 0
5017.58 0.0120658 0
5019.29 0.00714257 0
5021 0.00870997 0
5022.71 0.00703203 0
5024.41 0.00381504 0
5026.12 0.00577358 0
5027.83 0.00698668 0
5029.54 0.00590113 0
5031.25 0.00733248 0
5032.96 0.00550432 0
5034.67 0.00583027 0
5036.38 0.00728146 0
5038.09 0.00587278 0
5039.79 0.0049091 0
5041.5 0.00545613 0
5043.21 0.00719926 0
5044.92 0.00287404 0
5046.63 0.00814877 0
5048.34 0.00779448 0
5050.05 0.00696684 0
5051.76 0.00732397 0
5053.47 0.00608536 0
5055.18 0.00626676 0
5056.88 0.00830466 0
5058.59 0.00617606 0
5060.3 0.00608253 0
5062.01 0.00673443 0
5063.72 0.00684497 0
5065.43 0.00665223 0
5067.14 0.0081431 0
5068.85 0.00587278 0
5070.56 0.00969633 0
5072.27 0.00580192 0
5073.97 0.00431389 0
5075.68 0.00874682 0
5077.39 0.00428838 0
5079.1 0.00633762 0
5080.81 0.00652468 0
5082.52 0.00658137 0
5084.23 0.00693 0
5085.94 0.00550999 0
5087.65 0.00496295 0
5089.36 0.00515002 0
5091.06 0.00777463 0
5092.77 0.00986072 0
5094.48 0.00604001 0
5096.19 0.00459449 0
5097.9 0.00507066 0
5099.61 0.00789935 0
5101.32 0.00874398 0
5103.03 0.00888287 0
5104.74 0.00456898 0
5106.45 0.00575657 0
5108.15 0.00727579 0
5109.86 0.0103256 0
5111.57 0.00723894 0
5113.28 0.00533426 0
5114.99 0.00684497 0
5116.7 0.0090671 0
5118.41 0.00555817 0
5120.12 0.00751954 0
5121.83 0.00517837 0
5123.54 0.00774062 0
5125.24 0.00510751 0
5126.95 0.00940439 0
5128.66 0.00838119 0
5130.37 0.0093477 0
5132.08 0.00566871 0
5133.79 0.00781432 0
5135.5 0.00791068 0
5137.21 0.00552983 0
5138.92 0.00390291 0
5140.63 0.00709156 0
5142.33 0.00293072 0
5144.04 0.00808358 0
5145.75 0.00712273 0
5147.46 0.0081431 0
5149.17 0.00902459 0
5150.88 0.00737216 0
5152.59 0.008333 0
5154.3 0.00814594 0
5156.01 0.00797021 0
5157.71 0.00800422 0
5159.42 0.00704904 0
5161.13 0.00829899 0
5162.84 0.00808641 0
5164.55 0.00577925 0
5166.26 0.00627243 0
5167.97 0.0067656 0
5169.68 0.00643682 0
5171.39 0.0060145 0
5173.1 0.00573957 0
5174.8 0.00641981 0
5176.51 0.00566304 0
5178.22 0.00222497 0
5179.93 0.00458315 0
5181.64 0.00682229 0
5183.35 0.00517837 0
5185.06 0.00669758 0
5186.77 0.00620157 0
5188.48 0.0070377 0
5190.19 0.0124683 0
5191.89 0.00983521 0
5193.6 0.00714824 0
5195.31 0.00725311 0
5197.02 0.00810059 0
5198.73 0.00939872 0
5200.44 0.00202089 0
5202.15 0.00897073 0
5203.86 0.00467102 0
5205.57 0.00675994 0
5207.28 0.00830749 0
5208.98 0.00496012 0
5210.69 0.00572256 0
5212.4 0.00528324 0
5214.11 0.00580192 0
5215.82 0.00520104 0
5217.53 0.00614205 0
5219.24 0.00596348 0
5220.95 0.00567721 0
5222.66 0.00518403 0
5224.37 0.00728996 0
5226.07 0.0054448 0
5227.78 0.00995709 0
5229.49 0.00388023 0
5231.2 0.00695834 0
5232.91 0.0106458 0
5234.62 0.00817995 0
5236.33 0.00672876 0
5238.04 0.00708589 0
5239.75 0.00824514 0
5241.46 0.00731547 0
5243.16 0.006023 0
5244.87 0.00411832 0
5246.58 0.0109945 0
5248.29 0.00379237 0
5250 0.00726445 0
5251.71 0.00396526 0
5253.42 0.00545897 0
5255.13 0.00594081 0
5256.84 0.00599749 0
5258.54 0.00965381 0
5260.25 0.00769811 0
5261.96 0.00678545 0
5263.67 0.00497146 0
5265.38 0.0063036 0
5267.09 0.00632345 0
5268.8 0.007392 0
5270.51 0.0055525 0
5272.22 0.0072191 0
5273.93 0.00861927 0
5275.63 0.00552132 0
5277.34 0.00408714 0
5279.05 0.0057339 0
5280.76 0.0052804 0
5282.47 0.00781715 0
5284.18 0.00408431 0
5285.89 0.00556951 0
5287.6 0.00396526 0
5289.31 0.00761024 0
5291.02 0.00704054 0
5292.72 0.00303843 0
5294.43 0.00703203 0
5296.14 0.00745152 0
5297.85 0.00677127 0
5299.56 0.00511318 0
5301.27 0.00562903 0
5302.98 0.00524922 0
5304.69 0.00511318 0
5306.4 0.00505932 0
5308.11 0.00475605 0
5309.81 0.00393125 0
5311.52 0.00399077 0
5313.23 0.00679962 0
5314.94 0.0104106 0
5316.65 0.00827348 0
5318.36 0.00684497 0
5320.07 0.00504799 0
5321.78 0.00930802 0
5323.49 0.00448111 0
5325.2 0.00690449 0
5326.9 0.00978419 0
5328.61 0.00606835 0
5330.32 0.00695834 0
5332.03 0.00514435 0
5333.74 0.00589546 0
5335.45 0.00527473 0
5337.16 0.00584444 0
5338.87 0.0101101 0
5340.58 0.00678261 0
5342.29 0.00610237 0
5343.99 0.00891971 0
5345.7 0.00771511 0
5347.41 0.00850023 0
5349.12 0.0101045 0
5350.83 0.00897357 0
5352.54 0.00591813 0
5354.25 0.00501681 0
5355.96 0.00792769 0
5357.67 0.00541078 0
5359.38 0.00702637 0
5361.08 0.0066494 0
5362.79 0.00846338 0
5364.5 0.00468235 0
5366.21 0.00630644 0
5367.92 0.00483541 0
5369.63 0.00918898 0
5371.34 0.00780014 0
5373.05 0.00572823 0
5374.76 0.00332753 0
5376.46 0.00617322 0
5378.17 0.00776613 0
5379.88 0.00846055 0
5381.59 0.00629794 0
5383.3 0.00666073 0
5385.01 0.00479573 0
5386.72 0.00643115 0
5388.43 0.0058161 0
5390.14 0.0089594 0
5391.85 0.00532859 0
5393.55 0.00555534 0
5395.26 0.00756773 0
5396.97 0.00550715 0
5398.68 0.00909261 0
5400.39 0.00761875 0
5402.1 0.00352594 0
5403.81 0.0069385 0
5405.52 0.00405029 0
5407.23 0.0080439 0
5408.94 0.00617606 0
5410.64 0.00339839 0
5412.35 0.0068393 0
5414.06 0.00651335 0
5415.77 0.0032425 0
5417.48 0.0101073 0
5419.19 0.00746002 0
5420.9 0.0047192 0
5422.61 0.00328785 0
5424.32 0.00587562 0
5426.03 0.0079532 0
5427.73 0.00758757 0
5429.44 0.00533992 0
5431.15 0.00517837 0
5432.86 0.00333037 0
5434.57 0.00645383 0
5436.28 0.00530024 0
5437.99 0.00392842 0
5439.7 0.00429972 0
5441.41 0.00653602 0
5443.12 0.0112637 0
5444.82 0.00492044 0
5446.53 0.00763575 0
5448.24 0.00603151 0
5449.95 0.00361947 0
5451.66 0.00530591 0
5453.37 0.00775763 0
5455.08 0.00988906 0
5456.79 0.00271531 0
5458.5 0.00725595 0
5460.21 0.0043479 0
5461.91 0.003251 0
5463.62 0.0050083 0
5465.33 0.00503381 0
5467.04 0.00659271 0
5468.75 0.00994858 0
5470.46 0.00738066 0
5472.17 0.00569705 0
5473.88 0.00762441 0
5475.59 0.00494028 0
5477.29 0.00818278 0
5479 0.00598332 0
5480.71 0.00611654 0
5482.42 0.00464267 0
5484.13 0.00521238 0
5485.84 0.00427988 0
5487.55 0.00644532 0
5489.26 0.00513302 0
5490.97 0.00588695 0
5492.68 0.00621574 0
5494.38 0.00951209 0
5496.09 0.0072191 0
5497.8 0.00866462 0
5499.51 0.00781148 0
5501.22 0.00570272 0
5502.93 0.00683646 0
5504.64 0.00659271 0
5506.35 0.00470219 0
5508.06 0.00776897 0
5509.77 0.00513585 0
5511.47 0.00642548 0
5513.18 0.00541929 0
5514.89 0.00653602 0
5516.6 0.00358262 0
5518.31 0.00738066 0
5520.02 0.00874682 0
5521.73 0.00789651 0
5523.44 0.00490343 0
5525.15 0.00429405 0
5526.86 0.00993725 0
5528.56 0.00697251 0
5530.27 0.00625259 0
5531.98 0.00635746 0
5533.69 0.00428838 0
5535.4 0.0106884 0
5537.11 0.00835284 0
5538.82 0.00885169 0
5540.53 0.00787384 0
5542.24 0.00603718 0
5543.95 0.00742884 0
5545.65 0.00803256 0
5547.36 0.00786817 0
5549.07 0.00625826 0
5550.78 0.00704054 0
5552.49 0.00885452 0
5554.2 0.00851157 0
5555.91 0.00585578 0
5557.62 0.00349759 0
5559.33 0.00753088 0
5561.04 0.00706888 0
5562.74 0.00447545 0
5564.45 0.00916347 0
5566.16 0.00692149 0
5567.87 0.00697818 0
5569.58 0.00915213 0
5571.29 0.00550715 0
5573 0.0100931 0
5574.71 0.00657003 0
5576.42 0.00678828 0
5578.13 0.00860227 0
5579.83 0.00781998 0
5581.54 0.00988906 0
5583.25 0.00783982 0
5584.96 0.00816861 0
5586.67 0.0101895 0
5588.38 0.00328218 0
5590.09 0.00787667 0
5591.8 0.00607119 0
5593.51 0.00598332 0
5595.21 0.00305543 0
5596.92 0.00293639 0
5598.63 0.00743168 0
5600.34 0.00927401 0
5602.05 0.00743735 0
5603.76 0.00870714 0
5605.47 0.0113856 0
5607.18 0.00538811 0
5608.89 0.00640564 0
5610.6 0.00505932 0
5612.3 0.00981537 0
5614.01 0.00983238 0
5615.72 0.00453497 0
5617.43 0.00436207 0
5619.14 0.00397377 0
5620.85 0.00602867 0
5622.56 0.00687614 0
5624.27 0.00597482 0
5625.98 0.00582176 0
5627.69 0.00995142 0
5629.39 0.00551565 0
5631.1 0.00124995 0
5632.81 0.00549014 0
5634.52 0.00313763 0
5636.23 0.00418918 0
5637.94 0.00780298 0
5639.65 0.00295907 0
5641.36 0.00946108 0
5643.07 0.00785116 0
5644.78 0.00432806 0
5646.48 0.0107932 0
5648.19 0.00470503 0
5649.9 0.00615338 0
5651.61 0.00644532 0
5653.32 0.00531725 0
5655.03 0.00587562 0
5656.74 0.00393692 0
5658.45 0.00749403 0
5660.16 0.00597482 0
5661.87 0.0057339 0
5663.57 0.0111532 0
5665.28 0.00804957 0
5666.99 0.00432239 0
5668.7 0.00764142 0
5670.41 0.00655019 0
5672.12 0.00877233 0
5673.83 0.0100053 0
5675.54 0.00918614 0
5677.25 0.00534559 0
5678.96 0.00855125 0
5680.66 0.0101668 0
5682.37 0.0104191 0
5684.08 0.0104474 0
5685.79 0.00312346 0
5687.5 0.00349192 0
5689.21 0.00859943 0
5690.92 0.00624125 0
5692.63 0.00646516 0
5694.34 0.00854841 0
5696.04 0.00680529 0
5697.75 0.00186501 0
5699.46 0.00609103 0
5701.17 0.00952627 0
5702.88 0.00680812 0
5704.59 0.0110682 0
5706.3 0.0104843 0
5708.01 0.00468235 0
5709.72 0.00748836 0
5711.43 0.00369883 0
5713.13 0.00854558 0
5714.84 0.00668341 0
5716.55 0.00919748 0
5718.26 0.00412965 0
5719.97 0.0102405 0
5721.68 0.00513868 0
5723.39 0.00301575 0
5725.1 0.00487509 0
5726.81 0.00940722 0
5728.52 0.00897357 0
5730.22 0.0119156 0
5731.93 0.00588129 0
5733.64 0.00798438 0
5735.35 0.0109519 0
5737.06 0.00687331 0
5738.77 0.0107507 0
5740.48 0.00683646 0
5742.19 0.00784833 0
5743.9 0.00938171 0
5745.61 0.0061052 0
5747.31 0.0084974 0
5749.02 0.0070207 0
5750.73 0.00571973 0
5752.44 0.00624125 0
5754.15 0.0107819 0
5755.86 0.00501397 0
5757.57 0.00336438 0
5759.28 0.00736365 0
5760.99 0.00502815 0
5762.7 0.00846338 0
5764.4 0.00947241 0
5766.11 0.00789084 0
5767.82 0.00994575 0
5769.53 0.00704904 0
5771.24 0.00712557 0
5772.95 0.00354011 0
5774.66 0.00660121 0
5776.37 0.00885736 0
5778.08 0.00248289 0
5779.79 0.00380654 0
5781.49 0.00484958 0
5783.2 0.00422602 0
5784.91 0.00599183 0
5786.62 0.00413532 0
5788.33 0.00899908 0
5790.04 0.00114791 0
5791.75 0.0042572 0
5793.46 0.00672025 0
5795.17 0.0032425 0
5796.88 0.00546747 0
5798.58 0.00525206 0
5800.29 0.0105325 0
5802 0.00672309 0
5803.71 0.00634045 0
5805.42 0.00408997 0
5807.13 0.00724461 0
5808.84 0.0106742 0
5810.55 0.00871564 0
5812.26 0.00677127 0
5813.96 0.00553266 0
5815.67 0.0048099 0
5817.38 0.00393125 0
5819.09 0.00598616 0
5820.8 0.00475321 0
5822.51 0.00234968 0
5824.22 0.00662389 0
5825.93 0.00717375 0
5827.64 0.00796737 0
5829.35 0.00794186 0
5831.05 0.00242054 0
5832.76 0.00900191 0
5834.47 0.0103652 0
5836.18 0.00763859 0
5837.89 0.00495162 0
5839.6 0.00437057 0
5841.31 0.00725028 0
5843.02 0.00548731 0
5844.73 0.00848322 0
5846.44 0.00728429 0
5848.14 0.00791635 0
5849.85 0.00866179 0
5851.56 0.00747136 0
5853.27 0.00426287 0
5854.98 0.00338139 0
5856.69 0.00624408 0
5858.4 0.00644532 0
5860.11 0.0057424 0
5861.82 0.00524356 0
5863.53 0.00858243 0
5865.23 0.00421752 0
5866.94 0.00315464 0
5868.65 0.0104701 0
5870.36 0.00635179 0
5872.07 0.00612221 0
5873.78 0.00704337 0
5875.49 0.00274082 0
5877.2 0.00561202 0
5878.91 0.00732964 0
5880.62 0.00680812 0
5882.32 0.0046115 0
5884.03 0.00871847 0
5885.74 0.00717092 0
5887.45 0.00923433 0
5889.16 0.00487792 0
5890.87 0.00487792 0
5892.58 0.0057424 0
5894.29 0.00864195 0
5896 0.00699235 0
5897.71 0.00450096 0
5899.41 0.00215411 0
5901.12 0.00789935 0
5902.83 0.00650768 0
5904.54 0.00689032 0
5906.25 0.0108442 0
5907.96 0.00727862 0
5909.67 0.00147953 0
5911.38 0.00753655 0
5913.09 0.00352594 0
5914.79 0.003713 0
5916.5 0.0107479 0
5918.21 0.00533709 0
5919.92 0.0105155 0
5921.63 0.006485 0
5923.34 0.00816578 0
5925.05 0.0112552 0
5926.76 0.00420902 0
5928.47 0.00598899 0
5930.18 0.0108414 0
5931.88 0.00493745 0
5933.59 0.0113884 0
5935.3 0.0090671 0
5937.01 0.00801272 0
5938.72 0.00884035 0
5940.43 0.00739767 0
5942.14 0.00675427 0
5943.85 0.00409848 0
5945.56 0.00682796 0
5947.27 0.00940722 0
5948.97 0.00597199 0
5950.68 0.00825364 0
5952.39 0.0119411 0
5954.1 0.00507916 0
5955.81 0.00491477 0
5957.52 0.00890838 0
5959.23 0.00627526 0
5960.94 0.0047277 0
5962.65 0.00821963 0
5964.36 0.0106373 0
5966.06 0.00677411 0
5967.77 0.00728429 0
5969.48 0.00904726 0
5971.19 0.00774346 0
5972.9 0.0066664 0
5974.61 0.00713407 0
5976.32 0.00754789 0
5978.03 0.00618173 0
5979.74 0.00340973 0
5981.45 0.00636313 0
5983.15 0.0056517 0
5984.86 0.00775479 0
5986.57 0.00907844 0
5988.28 0.00863061 0
5989.99 0.0046285 0
5991.7 0.0118306 0
5993.41 0.0111333 0
5995.12 0.0102462 0
5996.83 0.0082253 0
5998.54 0.00576224 0
6000.24 0.0068393 0
6001.95 0.00604001 0
6003.66 0.00558935 0
6005.37 0.0100138 0
6007.08 0.00835284 0
6008.79 0.00839536 0
6010.5 0.00618456 0
6012.21 0.00910111 0
6013.92 0.00779731 0
6015.63 0.00761308 0
6017.33 0.00319432 0
6019.04 0.00693567 0
6020.75 0.00405313 0
6022.46 0.00522088 0
6024.17 0.00465684 0
6025.88 0.00910678 0
6027.59 0.0094299 0
6029.3 0.0112864 0
6031.01 0.0109916 0
6032.71 0.00200105 0
6034.42 0.00608253 0
6036.13 0.00921165 0
6037.84 0.00687614 0
6039.55 0.00573957 0
6041.26 0.00821113 0
6042.97 0.00505649 0
6044.68 0.00762725 0
6046.39 0.00909261 0
6048.1 0.00777747 0
6049.8 0.00848322 0
6051.51 0.0086873 0
6053.22 0.00968499 0
6054.93 0.0102915 0
6056.64 0.00520388 0
6058.35 0.00880067 0
6060.06 0.00631494 0
6061.77 0.00600316 0
6063.48 0.00634329 0
6065.19 0.00568572 0
6066.89 0.00137466 0
6068.6 0.00746002 0
6070.31 0.00495162 0
6072.02 0.00543062 0
6073.73 0.00615055 0
6075.44 0.00764425 0
6077.15 0.00687614 0
6078.86 0.00422319 0
6080.57 0.00703487 0
6082.28 0.008333 0
6083.98 0.00677411 0
6085.69 0.0060967 0
6087.4 0.00412965 0
6089.11 0.00627526 0
6090.82 0.0100478 0
6092.53 0.00621007 0
6094.24 0.00745152 0
6095.95 0.00673159 0
6097.66 0.00531158 0
6099.37 0.00679678 0
6101.07 0.00626959 0
6102.78 0.0079447 0
6104.49 0.00556951 0
6106.2 0.00778314 0
6107.91 0.00724178 0
6109.62 0.00586711 0
6111.33 0.0105948 0
6113.04 0.00694133 0
6114.75 0.00898207 0
6116.46 0.00427137 0
6118.16 0.00913796 0
6119.87 0.00710006 0
6121.58 0.00749403 0
6123.29 0.00554683 0
6125 0.0078625 0
6126.71 0.00887153 0
6128.42 0.00559218 0
6130.13 0.00402195 0
6131.84 0.00833867 0
6133.54 0.00575941 0
6135.25 0.00630927 0
6136.96 0.00476455 0
6138.67 0.00744018 0
6140.38 0.00570556 0
6142.09 0.00488926 0
6143.8 0.0103171 0
6145.51 0.0071199 0
6147.22 0.00975018 0
6148.93 0.00453497 0
6150.63 0.00447828 0
6152.34 0.0065672 0
6154.05 0.00573107 0
6155.76 0.00394259 0
6157.47 0.00651335 0
6159.18 0.00572823 0
6160.89 0.00533426 0
6162.6 0.00893389 0
6164.31 0.00780865 0
6166.02 0.00626109 0
6167.72 0.0085966 0
6169.43 0.00667491 0
6171.14 0.00568005 0
6172.85 0.0048014 0
6174.56 0.00416083 0
6176.27 0.00640564 0
6177.98 0.00624975 0
6179.69 0.00528324 0
6181.4 0.00686197 0
6183.11 0.00672309 0
6184.81 0.00532575 0
6186.52 0.00726729 0
6188.23 0.00549865 0
6189.94 0.0108017 0
6191.65 0.00647367 0
6193.36 0.00466251 0
6195.07 0.00816011 0
6196.78 0.00811476 0
6198.49 0.00836985 0
6200.2 0.00227882 0
6201.9 0.00920598 0
6203.61 0.00569138 0
6205.32 0.00750254 0
6207.03 0.00595214 0
6208.74 0.0113941 0
6210.45 0.00501964 0
6212.16 0.00860794 0
6213.87 0.00871564 0
6215.58 0.010592 0
6217.29 0.0071369 0
6218.99 0.00880634 0
6220.7 0.00618173 0
6222.41 0.00654452 0
6224.12 0.00311212 0
6225.83 0.00977569 0
6227.54 0.00763575 0
6229.25 0.0101952 0
6230.96 0.00619873 0
6232.67 0.00753371 0
6234.38 0.00938171 0
6236.08 0.00716525 0
6237.79 0.0110455 0
6239.5 0.00751387 0
6241.21 0.00747136 0
6242.92 0.0070292 0
6244.63 0.0100364 0
6246.34 0.00874115 0
6248.05 0.00834151 0
6249.76 0.00988906 0
6251.46 0.00987489 0
6253.17 0.00819979 0
6254.88 0.0118901 0
6256.59 0.0101612 0
6258.3 0.00747136 0
6260.01 0.0128425 0
6261.72 0.0122331 0
6263.43 0.0107734 0
6265.14 0.0062866 0
6266.85 0.0118986 0
6268.55 0.0131656 0
6270.26 0.01439 0
6271.97 0.0108159 0
6273.68 0.00885452 0
6275.39 0.0142455 0
6277.1 0.0125902 0
6278.81 0.0142738 0
6280.52 0.0145572 0
6282.23 0.0130465 0
6283.94 0.0111078 0
6285.64 0.0113374 0
6287.35 0.0132364 0
6289.06 0.0109378 0
6290.77 0.0154812 0
6292.48 0.0110341 0
6294.19 0.0172102 0
6295.9 0.0165158 0
6297.61 0.0143815 0
6299.32 0.0132761 0
6301.03 0.0168304 0
6302.73 0.0167482 0
6304.44 0.0182674 0
6306.15 0.0157222 0
6307.86 0.0179131 0
6309.57 0.0200077 0
6311.28 0.0188796 0
6312.99 0.0188768 0
6314.7 0.0257558 0
6316.41 0.0175305 0
6318.12 0.0241685 0
6319.82 0.0252031 0
6321.53 0.0245087 0
6323.24 0.02878 0
6324.95 0.0258777 0
6326.66 0.0285788 0
6328.37 0.0289841 0
6330.08 0.0327113 0
6331.79 0.032819 0
6333.5 0.0391935 0
6335.21 0.0371612 0
6336.91 0.0422744 0
6338.62 0.0445787 0
6340.33 0.0498024 0
6342.04 0.053215 0
6343.75 0.0581723 0
6345.46 0.0612079 0
6347.17 0.0648104 0
6348.88 0.0744925 0
6350.59 0.0821198 0
6352.29 0.0843646 0
6354 0.0935592 0
6355.71 0.0941743 0
6357.42 0.0971617 0
6359.13 0.100056 0
6360.84 0.103207 0
6362.55 0.100007 0
6364.26 0.0999705 0
6365.97 0.0954044 0
6367.68 0.0917934 0
6369.38 0.0852801 0
6371.09 0.0738604 0
6372.8 0.0697024 0
6374.51 0.0672876 0
6376.22 0.0562874 0
6377.93 0.0550602 0
6379.64 0.0449557 0
6381.35 0.0429717 0
6383.06 0.0385841 0
6384.77 0.0333604 0
6386.47 0.0342305 0
6388.18 0.0324987 0
6389.89 0.0276435 0
6391.6 0.0240807 0
6393.31 0.024418 0
6395.02 0.0221505 0
6396.73 0.0206256 0
6398.44 0.017196 0
6400.15 0.0165611 0
6401.86 0.0195315 0
6403.56 0.0180322 0
6405.27 0.0175787 0
6406.98 0.0212577 0
6408.69 0.0138968 0
6410.4 0.0173491 0
6412.11 0.0165271 0
6413.82 0.00975301 0
6415.53 0.0147386 0
6417.24 0.00821679 0
6418.95 0.0136389 0
6420.65 0.0113913 0
6422.36 0.0126015 0
6424.07 0.0106317 0
6425.78 0.0113091 0
6427.49 0.00899057 0
6429.2 0.0118334 0
6430.91 0.0122983 0
6432.62 0.0129473 0
6434.33 0.0109604 0
6436.04 0.00778881 0
6437.74 0.00822246 0
6439.45 0.0115131 0
6441.16 0.00811192 0
6442.87 0.0104701 0
6444.58 0.00456898 0
6446.29 0.00679111 0
6448 0.00932219 0
6449.71 0.00829332 0
6451.42 0.00982954 0
6453.13 0.00895656 0
6454.83 0.00610237 0
6456.54 0.00562336 0
6458.25 0.0109576 0
6459.96 0.0113062 0
6461.67 0.00807508 0
6463.38 0.00616189 0
6465.09 0.00819695 0
6466.8 0.00716808 0
6468.51 0.00725028 0
6470.21 0.0115755 0
6471.92 0.00846055 0
6473.63 0.00962263 0
6475.34 0.00862778 0
6477.05 0.00881768 0
6478.76 0.0101867 0
6480.47 0.0038859 0
6482.18 0.00725878 0
6483.89 0.00772645 0
6485.6 0.00951776 0
6487.3 0.00811759 0
6489.01 0.0101385 0
6490.72 0.00957445 0
6492.43 0.00531158 0
6494.14 0.00424586 0
6495.85 0.00774062 0
6497.56 0.00774062 0
6499.27 0.00493461 0
6500.98 0.00799005 0
6502.69 0.00937038 0
6504.39 0.00492044 0
6506.1 0.00737216 0
6507.81 0.00759324 0
6509.52 0.00758757 0
6511.23 0.00853141 0
6512.94 0.00813176 0
6514.65 0.0063773 0
6516.36 0.00920315 0
6518.07 0.00626392 0
6519.78 0.00742601 0
6521.48 0.00632628 0
6523.19 0.00719359 0
6524.9 0.010113 0
6526.61 0.00720776 0
6528.32 0.00871847 0
6530.03 0.00695834 0
6531.74 0.00755356 0
6533.45 0.0095376 0
6535.16 0.0094469 0
6536.87 0.00634329 0
6538.57 0.00611087 0
6540.28 0.00634895 0
6541.99 0.00708872 0
6543.7 0.00625542 0
6545.41 0.0103822 0
6547.12 0.0065672 0
6548.83 0.0100194 0
6550.54 0.0107705 0
6552.25 0.00544763 0
6553.96 0.00687614 0
6555.66 0.00742601 0
6557.37 0.00768677 0
6559.08 0.00809492 0
6560.79 0.00879784 0
6562.5 0.0075734 0
6564.21 0.0124712 0
6565.92 0.00784266 0
6567.63 0.00769811 0
6569.34 0.00895089 0
6571.04 0.00535126 0
6572.75 0.0063943 0
6574.46 0.00558651 0
6576.17 0.00626109 0
6577.88 0.00948092 0
6579.59 0.00765843 0
6581.3 0.00613921 0
6583.01 0.00653886 0
6584.72 0.00605985 0
6586.43 0.00807791 0
6588.13 0.00484108 0
6589.84 0.00685064 0
6591.55 0.00884035 0
6593.26 0.00571122 0
6594.97 0.00600883 0
6596.68 0.00605418 0
6598.39 0.00579626 0
6600.1 0.00469086 0
6601.81 0.0073013 0
6603.52 0.00544196 0
6605.22 0.00770661 0
6606.93 0.0091663 0
6608.64 0.00621007 0
6610.35 0.00948658 0
6612.06 0.0035231 0
6613.77 0.00566304 0
6615.48 0.00696968 0
6617.19 0.0108414 0
6618.9 0.00677694 0
6620.61 0.0067486 0
6622.31 0.00910678 0
6624.02 0.00950643 0
6625.73 0.00679111 0
6627.44 0.00795603 0
6629.15 0.0066494 0
6630.86 0.00551849 0
6632.57 0.00611654 0
6634.28 0.00257643 0
6635.99 0.00791352 0
6637.7 0.00688748 0
6639.4 0.00560068 0
6641.11 0.00815444 0
6642.82 0.00653319 0
6644.53 0.00730413 0
6646.24 0.00482974 0
6647.95 0.00978986 0
6649.66 0.00492327 0
6651.37 0.00409848 0
6653.08 0.0056347 0
6654.79 0.00817144 0
6656.49 0.00673443 0
6658.2 0.00925417 0
6659.91 0.00875816 0
6661.62 0.00621574 0
6663.33 0.00733814 0
6665.04 0.00772078 0
6666.75 0.00833584 0
6668.46 0.00788517 0
6670.17 0.00400778 0
6671.88 0.00532859 0
6673.58 0.006485 0
6675.29 0.00861077 0
6677 0.00516136 0
6678.71 0.00393692 0
6680.42 0.00602584 0
6682.13 0.00721343 0
6683.84 0.00822246 0
6685.55 0.00649067 0
6687.26 0.00825081 0
6688.96 0.00836985 0
6690.67 0.00484675 0
6692.38 0.00944974 0
6694.09 0.00939589 0
6695.8 0.00577358 0
6697.51 0.00791635 0
6699.22 0.00572823 0
6700.93 0.00672876 0
6702.64 0.0090756 0
6704.35 0.00723327 0
6706.05 0.00801272 0
6707.76 0.00734098 0
6709.47 0.00618173 0
6711.18 0.00979836 0
6712.89 0.00567438 0
6714.6 0.00732964 0
6716.31 0.00525489 0
6718.02 0.0054448 0
6719.73 0.00857959 0
6721.44 0.010215 0
6723.14 0.00716525 0
6724.85 0.00824797 0
6726.56 0.00548731 0
6728.27 0.00598899 0
6729.98 0.00772929 0
6731.69 0.00891121 0
6733.4 0.00670608 0
6735.11 0.00403896 0
6736.82 0.00299024 0
6738.53 0.0076896 0
6740.23 0.00504799 0
6741.94 0.00737216 0
6743.65 0.00488643 0
6745.36 0.0089849 0
6747.07 0.00974451 0
6748.78 0.00605135 0
6750.49 0.00528607 0
6752.2 0.00664089 0
6753.91 0.00861644 0
6755.62 0.00819695 0
6757.32 0.0056432 0
6759.03 0.00801555 0
6760.74 0.00918898 0
6762.45 0.00613354 0
6764.16 0.00488926 0
6765.87 0.005099 0
6767.58 0.00877233 0
6769.29 0.00479006 0
6771 0.00747703 0
6772.71 0.00605985 0
6774.41 0.00680529 0
6776.12 0.00813176 0
6777.83 0.00637163 0
6779.54 0.00713407 0
6781.25 0.00989473 0
6782.96 0.00834151 0
6784.67 0.00622991 0
6786.38 0.00718792 0
6788.09 0.00921449 0
6789.79 0.00764142 0
6791.5 0.00482974 0
6793.21 0.00373851 0
6794.92 0.00546464 0
6796.63 0.00608536 0
6798.34 0.0080439 0
6800.05 0.00835568 0
6801.76 0.00667491 0
6803.47 0.00791352 0
6805.18 0.00681662 0
6806.88 0.00597199 0
6808.59 0.00790218 0
6810.3 0.00587562 0
6812.01 0.00354861 0
6813.72 0.0056432 0
6815.43 0.00897073 0
6817.14 0.00643399 0
6818.85 0.00429121 0
6820.56 0.00946108 0
6822.27 0.00794753 0
6823.97 0.00532575 0
6825.68 0.00666924 0
6827.39 0.00801555 0
6829.1 0.00950926 0
6830.81 0.00674576 0
6832.52 0.00987489 0
6834.23 0.00554967 0
6835.94 0.00745435 0
6837.65 0.00559218 0
6839.36 0.00745719 0
6841.06 0.0075904 0
6842.77 0.00670892 0
6844.48 0.00756206 0
6846.19 0.00953193 0
6847.9 0.00817711 0
6849.61 0.0064765 0
6851.32 0.00706888 0
6853.03 0.00684497 0
6854.74 0.00523505 0
6856.45 0.0061052 0
6858.15 0.00670608 0
6859.86 0.00825364 0
6861.57 0.00620724 0
6863.28 0.00958862 0
6864.99 0.00672592 0
6866.7 0.00555817 0
6868.41 0.00781148 0
6870.12 0.00708872 0
6871.83 0.00810059 0
6873.54 0.0100081 0
6875.24 0.00872414 0
6876.95 0.00746569 0
6878.66 0.00617889 0
6880.37 0.00595214 0
6882.08 0.00670041 0
6883.79 0.00474188 0
6885.5 0.00558368 0
6887.21 0.00662956 0
6888.92 0.0103936 0
6890.63 0.0066664 0
6892.33 0.00689315 0
6894.04 0.00501681 0
6895.75 0.00611937 0
6897.46 0.00736649 0
6899.17 0.0080524 0
6900.88 0.00963114 0
6902.59 0.00859376 0
6904.3 0.00560635 0
6906.01 0.00566304 0
6907.71 0.0039766 0
6909.42 0.00770944 0
6911.13 0.00551849 0
6912.84 0.01261 0
6914.55 0.0054618 0
6916.26 0.00741751 0
6917.97 0.00934203 0
6919.68 0.00627243 0
6921.39 0.00640848 0
6923.1 0.00899624 0
6924.8 0.00821396 0
6926.51 0.00693 0
6928.22 0.00650201 0
6929.93 0.00779448 0
6931.64 0.00621291 0
6933.35 0.00448395 0
6935.06 0.00700086 0
6936.77 0.00976152 0
6938.48 0.0106487 0
6940.19 0.0089764 0
6941.89 0.00582743 0
6943.6 0.00494595 0
6945.31 0.00948375 0
6947.02 0.00365065 0
6948.73 0.00886303 0
6950.44 0.00393408 0
6952.15 0.00736365 0
6953.86 0.00641131 0
6955.57 0.0062951 0
6957.28 0.0050905 0
6958.98 0.00457465 0
6960.69 0.00799571 0
6962.4 0.00596348 0
6964.11 0.00397943 0
6965.82 0.0075819 0
6967.53 0.00823663 0
6969.24 0.00856542 0
6970.95 0.00991457 0
6972.66 0.00697818 0
6974.37 0.00927117 0
6976.07 0.00535126 0
6977.78 0.00666924 0
6979.49 0.00829332 0
6981.2 0.00905293 0
6982.91 0.0075819 0
6984.62 0.00696968 0
6986.33 0.00624975 0
6988.04 0.00709439 0
6989.75 0.00333604 0
6991.46 0.00647933 0
6993.16 0.0084237 0
6994.87 0.00788801 0
6996.58 0.00640281 0
6998.29 0.00798438 0
