# Supplementary material for: Probing decoherence in molecular 4f qubits
Source: Chem Sci. 2024 Oct 30;15(48):20328–37. doi: 10.1039/d4sc05304d (PMC11575486; doi:10.1039/d4sc05304d)
Supplement: SC-015-D4SC05304D-s001 [file SC-015-D4SC05304D-s001.zip › data_archive/Parallel_0c5pct/EDFS/23_Gdtrensal_FS_970641_at22_VG21_32-64-300_10sc_10K.dat]

0 0.000946613 0
1.70898 0.00128493 0
3.41797 0.000930374 0
5.12695 0.00079031 0
6.83594 0.000886392 0
8.54492 0.00100683 0
10.2539 0.00123757 0
11.9629 0.0011293 0
13.6719 0.00106908 0
15.3809 0.000907368 0
17.0898 0.00100413 0
18.7988 0.00063942 0
20.5078 0.000686785 0
22.2168 0.000613032 0
23.9258 0.000868123 0
25.6348 0.000966912 0
27.3438 0.000901278 0
29.0527 0.0012193 0
30.7617 0.0010542 0
32.4707 0.00079031 0
34.1797 0.000766628 0
35.8887 0.00138846 0
37.5977 0.00129711 0
39.3066 0.000673929 0
41.0156 0.00112118 0
42.7246 0.000885039 0
44.4336 0.00101225 0
46.1426 0.00116584 0
47.8516 0.000763245 0
49.5605 0.00151566 0
51.2695 0.00122403 0
52.9785 0.00106976 0
54.6875 0.000891805 0
56.3965 0.00107788 0
58.1055 0.00102849 0
59.8145 0.000721293 0
61.5234 0.00112457 0
63.2324 0.0014683 0
64.9414 0.000731443 0
66.6504 0.000414777 0
68.3594 0.000987211 0
70.0684 0.000981121 0
71.7773 0.00108871 0
73.4863 0.00116855 0
75.1953 0.000677312 0
76.9043 0.000669869 0
78.6133 0.000834968 0
80.3223 0.0010948 0
82.0313 0.000765951 0
83.7402 0.000826848 0
85.4492 0.000869476 0
87.1582 0.000638744 0
88.8672 0.000427634 0
90.5762 0.000849177 0
92.2852 0.00109615 0
93.9941 0.00113742 0
95.7031 0.000989241 0
97.4121 0.00119561 0
99.1211 0.000761215 0
100.83 0.00103593 0
102.539 0.000743622 0
104.248 0.000885039 0
105.957 0.000863387 0
107.666 0.000685432 0
109.375 0.00179647 0
111.084 0.000832261 0
112.793 0.000986534 0
114.502 0.00138913 0
116.211 0.000615061 0
117.92 0.000586643 0
119.629 0.000883686 0
121.338 0.0014392 0
123.047 0.000933757 0
124.756 0.00133703 0
126.465 0.000828878 0
128.174 0.00106638 0
129.883 0.00110698 0
131.592 0.00100277 0
133.301 0.00140131 0
135.01 0.00146762 0
136.719 0.000753772 0
138.428 0.00118952 0
140.137 0.000529129 0
141.846 0.00100616 0
143.555 0.000936463 0
145.264 0.00118073 0
146.973 0.000799106 0
148.682 0.000822789 0
150.391 0.00121118 0
152.1 0.000859327 0
153.809 0.000778131 0
155.518 0.0012714 0
157.227 0.00119494 0
158.936 0.00146965 0
160.645 0.00110833 0
162.354 0.000910074 0
164.063 0.00113201 0
165.771 0.00124501 0
167.48 0.00117193 0
169.189 0.000933757 0
170.898 0.000874213 0
172.607 0.0015292 0
174.316 0.000772718 0
176.025 0.000769334 0
177.734 0.000960146 0
179.443 0.000991947 0
181.152 0.00078219 0
182.861 0.000961499 0
184.57 0.000513566 0
186.279 0.00110089 0
187.988 0.00105284 0
189.697 0.000899925 0
191.406 0.000835645 0
193.115 0.00132147 0
194.824 0.000650923 0
196.533 0.00101631 0
198.242 0.000621151 0
199.951 0.000697611 0
201.66 0.000654983 0
203.369 0.000818729 0
205.078 0.000623858 0
206.787 0.000851207 0
208.496 0.00119223 0
210.205 0.00121659 0
211.914 0.00111374 0
213.623 0.000951349 0
215.332 0.000758508 0
217.041 0.000832938 0
218.75 0.00101631 0
220.459 0.000844441 0
222.168 0.00106164 0
223.877 0.000969618 0
225.586 0.000948643 0
227.295 0.000992624 0
229.004 0.000963529 0
230.713 0.00104067 0
232.422 0.000843764 0
234.131 0.000450639 0
235.84 0.00136613 0
237.549 0.000954056 0
239.258 0.000154949 0
240.967 0.00112727 0
242.676 0.00118817 0
244.385 0.000878949 0
246.094 0.00094323 0
247.803 0.00102037 0
249.512 0.000816699 0
251.221 0.00107044 0
252.93 0.000981798 0
254.639 0.00110968 0
256.348 0.000987888 0
258.057 0.0014189 0
259.766 0.000853237 0
261.475 0.0011672 0
263.184 0.00109953 0
264.893 0.000701671 0
266.602 0.000741592 0
268.311 0.00111712 0
270.02 0.000652276 0
271.729 0.00105014 0
273.438 0.00127343 0
275.146 0.00111036 0
276.855 0.00102172 0
278.564 0.000762568 0
280.273 0.000912104 0
281.982 0.00120847 0
283.691 0.000946613 0
285.4 0.000962852 0
287.109 0.00115028 0
288.818 0.000766628 0
290.527 0.000779484 0
292.236 0.00137831 0
293.945 0.00161175 0
295.654 0.00145883 0
297.363 0.00100683 0
299.072 0.000498004 0
300.781 0.0010427 0
302.49 0.00115366 0
304.199 0.000837675 0
305.908 0.000916164 0
307.617 0.00114081 0
309.326 0.00058529 0
311.035 0.00106705 0
312.744 0.00127343 0
314.453 0.00122336 0
316.162 0.00114013 0
317.871 0.00122539 0
319.58 0.00110224 0
321.289 0.000560254 0
322.998 0.00116517 0
324.707 0.000590703 0
326.416 0.0011787 0
328.125 0.000942553 0
329.834 0.00108465 0
331.543 0.000833615 0
333.252 0.000966235 0
334.961 0.00170715 0
336.67 0.000405981 0
338.379 0.00142838 0
340.088 0.000631977 0
341.797 0.00131944 0
343.506 0.000841734 0
345.215 0.00141552 0
346.924 0.000935787 0
348.633 0.0007964 0
350.342 0.000832938 0
352.051 0.000755125 0
353.76 0.00113201 0
355.469 0.001199 0
357.178 0.00155288 0
358.887 0.000912104 0
360.596 0.00105961 0
362.305 0.000680018 0
364.014 0.000921577 0
365.723 0.000916841 0
367.432 0.00111307 0
369.141 0.000905338 0
370.85 0.00118005 0
372.559 0.000793017 0
374.268 0.00109141 0
375.977 0.00145477 0
377.686 0.00116449 0
379.395 0.00127749 0
381.104 0.000753095 0
382.813 0.0006516 0
384.521 0.000688815 0
386.23 0.00111239 0
387.939 0.000927667 0
389.648 0.000785574 0
391.357 0.00128222 0
393.066 0.00116652 0
394.775 0.000850531 0
396.484 0.000670546 0
398.193 0.00103728 0
399.902 0.00086474 0
401.611 0.000879626 0
403.32 0.00169024 0
405.029 0.000923607 0
406.738 0.00101157 0
408.447 0.000888422 0
410.156 0.000818052 0
411.865 0.00110021 0
413.574 0.00131606 0
415.283 0.00114757 0
416.992 0.00093511 0
418.701 0.00071791 0
420.41 0.000958116 0
422.119 0.00115096 0
423.828 0.000797076 0
425.537 0.000689491 0
427.246 0.000950673 0
428.955 0.000966912 0
430.664 0.000938493 0
432.373 0.0010948 0
434.082 0.000855944 0
435.791 0.00109683 0
437.5 0.00115569 0
439.209 0.000619121 0
440.918 0.00114148 0
442.627 0.000540632 0
444.336 0.00110562 0
446.045 0.00123486 0
447.754 0.000322078 0
449.463 0.000622504 0
451.172 0.00079234 0
452.881 0.000803166 0
454.59 0.00121118 0
456.299 0.00111104 0
458.008 0.000824142 0
459.717 0.00103728 0
461.426 0.00080046 0
463.135 0.000983828 0
464.844 0.00117193 0
466.553 0.000906015 0
468.262 0.000760538 0
469.971 0.000668516 0
471.68 0.000870153 0
473.389 0.0012741 0
475.098 0.000855267 0
476.807 0.0011787 0
478.516 0.000857297 0
480.225 0.000991271 0
481.934 0.000899248 0
483.643 0.00112254 0
485.352 0.000986534 0
487.061 0.000479058 0
488.77 0.00134177 0
490.479 0.0016564 0
492.188 0.00117667 0
493.896 0.00124839 0
495.605 0.00119967 0
497.314 0.00131538 0
499.023 0.000820759 0
500.732 0.000696934 0
502.441 0.0014886 0
504.15 0.00101766 0
505.859 0.000848501 0
507.568 0.00117464 0
509.277 0.000829555 0
510.986 0.00123283 0
512.695 0.00101901 0
514.404 0.000805873 0
516.113 0.000884362 0
517.822 0.000896542 0
519.531 0.00131538 0
521.24 0.00080046 0
522.949 0.000742946 0
524.658 0.000734149 0
526.367 0.00126598 0
528.076 0.00114622 0
529.785 0.000598822 0
531.494 0.000837675 0
533.203 0.00140605 0
534.912 0.00092902 0
536.621 0.00104811 0
538.33 0.000765951 0
540.039 0.000979091 0
541.748 0.00111036 0
543.457 0.0011902 0
545.166 0.000934433 0
546.875 0.000825495 0
548.584 0.000991271 0
550.293 0.00144732 0
552.002 0.00130049 0
553.711 0.000749712 0
555.42 0.000776101 0
557.129 0.000933757 0
558.838 0.00086677 0
560.547 0.00124772 0
562.256 0.000688138 0
563.965 0.0014568 0
565.674 0.00156235 0
567.383 0.00130523 0
569.092 0.000891805 0
570.801 0.00140537 0
572.51 0.00146018 0
574.219 0.00124636 0
575.928 0.0016043 0
577.637 0.00127749 0
579.346 0.00117058 0
581.055 0.00123012 0
582.764 0.00195683 0
584.473 0.00125787 0
586.182 0.00119629 0
587.891 0.00177278 0
589.6 0.00110968 0
591.309 0.00194939 0
593.018 0.00196089 0
594.727 0.00160566 0
596.436 0.00183909 0
598.145 0.0020272 0
599.854 0.00168212 0
601.563 0.00238176 0
603.271 0.00261655 0
604.98 0.00276744 0
606.689 0.00293727 0
608.398 0.00246431 0
610.107 0.00174707 0
611.816 0.003281 0
613.525 0.00377968 0
615.234 0.00325462 0
616.943 0.00396711 0
618.652 0.00437309 0
620.361 0.00452534 0
622.07 0.00473577 0
623.779 0.00503755 0
625.488 0.0057805 0
627.197 0.00619189 0
628.906 0.00731037 0
630.615 0.00799445 0
632.324 0.00941876 0
634.033 0.00935787 0
635.742 0.0115799 0
637.451 0.0127654 0
639.16 0.0142168 0
640.869 0.0155856 0
642.578 0.0166506 0
644.287 0.0176527 0
645.996 0.018259 0
647.705 0.0184403 0
649.414 0.0178496 0
651.123 0.0178368 0
652.832 0.0170045 0
654.541 0.0161993 0
656.25 0.0148934 0
657.959 0.0141681 0
659.668 0.0126707 0
661.377 0.012059 0
663.086 0.0105751 0
664.795 0.00992759 0
666.504 0.00927126 0
668.213 0.00875634 0
669.922 0.00760132 0
671.631 0.00736721 0
673.34 0.00695107 0
675.049 0.00656878 0
676.758 0.0061019 0
678.467 0.00599702 0
680.176 0.00511469 0
681.885 0.00491305 0
683.594 0.00504364 0
685.303 0.00462277 0
687.012 0.00441369 0
688.721 0.00476622 0
690.43 0.00448812 0
692.139 0.00393125 0
693.848 0.00397591 0
695.557 0.00356519 0
697.266 0.00302185 0
698.975 0.0037357 0
700.684 0.00356722 0
702.393 0.00310373 0
704.102 0.00314365 0
705.811 0.00279992 0
707.52 0.00274376 0
709.229 0.00298329 0
710.938 0.00328168 0
712.646 0.00252723 0
714.355 0.00229244 0
716.064 0.00260166 0
717.773 0.00272616 0
719.482 0.00204682 0
721.191 0.00227417 0
722.9 0.00230259 0
724.609 0.00198592 0
726.318 0.00228026 0
728.027 0.00231612 0
729.736 0.00243318 0
731.445 0.00206915 0
733.154 0.002534 0
734.863 0.00232966 0
736.572 0.00212666 0
738.281 0.00175316 0
739.99 0.00181338 0
741.699 0.00198863 0
743.408 0.00169768 0
745.117 0.00133432 0
746.826 0.00221192 0
748.535 0.00126328 0
750.244 0.00189323 0
751.953 0.0012511 0
753.662 0.0016537 0
755.371 0.00186616 0
757.08 0.00156979 0
758.789 0.00209351 0
760.498 0.00149198 0
762.207 0.00179105 0
763.916 0.00160701 0
765.625 0.00196833 0
767.334 0.00185533 0
769.043 0.00178632 0
770.752 0.00154746 0
772.461 0.0013641 0
774.17 0.00158265 0
775.879 0.00115908 0
777.588 0.00163678 0
779.297 0.00139455 0
781.006 0.00127546 0
782.715 0.00155017 0
784.424 0.00196563 0
786.133 0.00126598 0
787.842 0.00167264 0
789.551 0.0014568 0
791.26 0.000795723 0
792.969 0.0010745 0
794.678 0.000928344 0
796.387 0.00124704 0
798.096 0.00136613 0
799.805 0.00112998 0
801.514 0.0008688 0
803.223 0.00141078 0
804.932 0.00138507 0
806.641 0.00175452 0
808.35 0.000893159 0
810.059 0.00136139 0
811.768 0.00128087 0
813.477 0.00115434 0
815.186 0.00166046 0
816.895 0.00140943 0
818.604 0.00165843 0
820.313 0.00107923 0
822.021 0.00103593 0
823.73 0.00112524 0
825.439 0.000781514 0
827.148 0.00161581 0
828.857 0.00134718 0
830.566 0.00129779 0
832.275 0.00123757 0
833.984 0.000895865 0
835.693 0.00187428 0
837.402 0.00124501 0
839.111 0.0011293 0
840.82 0.000899248 0
842.529 0.00154679 0
844.238 0.00114825 0
845.947 0.0014568 0
847.656 0.00153326 0
849.365 0.00129508 0
851.074 0.0013871 0
852.783 0.00127478 0
854.492 0.000949996 0
856.201 0.000907368 0
857.91 0.00126734 0
859.619 0.000943906 0
861.328 0.000928344 0
863.037 0.0012105 0
864.746 0.001335 0
866.455 0.00139252 0
868.164 0.00101089 0
869.873 0.00104134 0
871.582 0.0010251 0
873.291 0.00103864 0
875 0.00101969 0
876.709 0.000931727 0
878.418 0.00133906 0
880.127 0.00121794 0
881.836 0.0010454 0
883.545 0.00101292 0
885.254 0.00103525 0
886.963 0.00110698 0
888.672 0.00114487 0
890.381 0.00116787 0
892.09 0.00124298 0
893.799 0.00134718 0
895.508 0.00144123 0
897.217 0.000908721 0
898.926 0.0014189 0
900.635 0.000874889 0
902.344 0.00124704 0
904.053 0.00093714 0
905.762 0.000915488 0
907.471 0.00122742 0
909.18 0.000880303 0
910.889 0.00116449 0
912.598 0.00128358 0
914.307 0.000362677 0
916.016 0.000883686 0
917.725 0.00134447 0
919.434 0.000991271 0
921.143 0.00136477 0
922.852 0.00103999 0
924.561 0.000699641 0
926.27 0.00148183 0
927.979 0.00126328 0
929.688 0.000960822 0
931.396 0.00115705 0
933.105 0.00157927 0
934.814 0.000966235 0
936.523 0.000533865 0
938.232 0.00100886 0
939.941 0.00116178 0
941.65 0.0015292 0
943.359 0.000395832 0
945.068 0.000834291 0
946.777 0.00148927 0
948.486 0.00133771 0
950.195 0.00114013 0
951.904 0.000727383 0
953.613 0.000989917 0
955.322 0.000947966 0
957.031 0.00110292 0
958.74 0.000531835 0
960.449 0.00109615 0
962.158 0.00121794 0
963.867 0.00109344 0
965.576 0.00110765 0
967.285 0.00100345 0
968.994 0.00099939 0
970.703 0.00108668 0
972.412 0.00117396 0
974.121 0.00136748 0
975.83 0.00134244 0
977.539 0.00129779 0
979.248 0.00109818 0
980.957 0.00111036 0
982.666 0.00122809 0
984.375 0.0012017 0
986.084 0.0010021 0
987.793 0.000675282 0
989.502 0.00108871 0
991.211 0.00125178 0
992.92 0.000991947 0
994.629 0.00100751 0
996.338 0.00108532 0
998.047 0.00109006 0
999.756 0.00104743 0
1001.46 0.00110765 0
1003.17 0.00124366 0
1004.88 0.000813316 0
1006.59 0.00132418 0
1008.3 0.0017173 0
1010.01 0.00118614 0
1011.72 0.00118885 0
1013.43 0.000921577 0
1015.14 0.000468232 0
1016.85 0.000808579 0
1018.55 0.00136951 0
1020.26 0.00165302 0
1021.97 0.00148386 0
1023.68 0.00130997 0
1025.39 0.000843088 0
1027.1 0.00159483 0
1028.81 0.000996007 0
1030.52 0.00136748 0
1032.23 0.0012396 0
1033.94 0.00177549 0
1035.64 0.000793693 0
1037.35 0.00128899 0
1039.06 0.000587319 0
1040.77 0.00144935 0
1042.48 0.00118749 0
1044.19 0.0011178 0
1045.9 0.00124569 0
1047.61 0.00125042 0
1049.32 0.00108059 0
1051.03 0.000742269 0
1052.73 0.0011063 0
1054.44 0.00133703 0
1056.15 0.00109615 0
1057.86 0.00118276 0
1059.57 0.000893835 0
1061.28 0.000625888 0
1062.99 0.00115163 0
1064.7 0.00128155 0
1066.41 0.000603559 0
1068.12 0.00101157 0
1069.82 0.00149198 0
1071.53 0.0013553 0
1073.24 0.0014074 0
1074.95 0.0010569 0
1076.66 0.000916164 0
1078.37 0.00130185 0
1080.08 0.0014277 0
1081.79 0.00105284 0
1083.5 0.00139996 0
1085.21 0.00112727 0
1086.91 0.00149063 0
1088.62 0.00119629 0
1090.33 0.000849177 0
1092.04 0.00103593 0
1093.75 0.00119291 0
1095.46 0.000991947 0
1097.17 0.00130388 0
1098.88 0.000965559 0
1100.59 0.00143176 0
1102.29 0.00107517 0
1104 0.00107314 0
1105.71 0.00122877 0
1107.42 0.00051289 0
1109.13 0.00123351 0
1110.84 0.000693551 0
1112.55 0.00101428 0
1114.26 0.00124095 0
1115.97 0.00103255 0
1117.68 0.00126598 0
1119.38 0.00113336 0
1121.09 0.000348467 0
1122.8 0.00139387 0
1124.51 0.00140943 0
1126.22 0.000914811 0
1127.93 0.00116923 0
1129.64 0.000894512 0
1131.35 0.00106232 0
1133.06 0.00144326 0
1134.77 0.000807903 0
1136.47 0.00103052 0
1138.18 0.000704377 0
1139.89 0.000843764 0
1141.6 0.000680018 0
1143.31 0.00118005 0
1145.02 0.000738209 0
1146.73 0.00139252 0
1148.44 0.0010136 0
1150.15 0.00156303 0
1151.86 0.00130997 0
1153.56 0.000887746 0
1155.27 0.00119088 0
1156.98 0.00125787 0
1158.69 0.000996007 0
1160.4 0.00149604 0
1162.11 0.00155626 0
1163.82 0.00116584 0
1165.53 0.00160701 0
1167.24 0.00136207 0
1168.95 0.000965559 0
1170.65 0.000895865 0
1172.36 0.00186007 0
1174.07 0.00126463 0
1175.78 0.00104202 0
1177.49 0.00108871 0
1179.2 0.000684078 0
1180.91 0.00152717 0
1182.62 0.00131809 0
1184.33 0.000988564 0
1186.04 0.000960146 0
1187.74 0.00122809 0
1189.45 0.00152852 0
1191.16 0.000816022 0
1192.87 0.00087083 0
1194.58 0.00147912 0
1196.29 0.00134447 0
1198 0.00128019 0
1199.71 0.00142229 0
1201.42 0.00092699 0
1203.13 0.00123824 0
1204.83 0.000855944 0
1206.54 0.000516949 0
1208.25 0.00112389 0
1209.96 0.00142364 0
1211.67 0.00164287 0
1213.38 0.000797753 0
1215.09 0.00132959 0
1216.8 0.00169971 0
1218.51 0.00118411 0
1220.21 0.00143176 0
1221.92 0.0012511 0
1223.63 0.00153258 0
1225.34 0.00117667 0
1227.05 0.0014392 0
1228.76 0.000775424 0
1230.47 0.000650923 0
1232.18 0.00116043 0
1233.89 0.000570404 0
1235.6 0.000907368 0
1237.3 0.000693551 0
1239.01 0.00110765 0
1240.72 0.00110901 0
1242.43 0.00121185 0
1244.14 0.000990594 0
1245.85 0.00108329 0
1247.56 0.00104472 0
1249.27 0.00101631 0
1250.98 0.00086271 0
1252.69 0.000769334 0
1254.39 0.000592733 0
1256.1 0.00145815 0
1257.81 0.000810609 0
1259.52 0.00156709 0
1261.23 0.00125448 0
1262.94 0.00123824 0
1264.65 0.000961499 0
1266.36 0.00135598 0
1268.07 0.00100007 0
1269.78 0.000803166 0
1271.48 0.000909398 0
1273.19 0.00105284 0
1274.9 0.000902632 0
1276.61 0.00086474 0
1278.32 0.00087083 0
1280.03 0.00106029 0
1281.74 0.00111577 0
1283.45 0.00120576 0
1285.16 0.00123351 0
1286.87 0.000681372 0
1288.57 0.00136951 0
1290.28 0.00115569 0
1291.99 0.00111036 0
1293.7 0.00157656 0
1295.41 0.00102984 0
1297.12 0.00131403 0
1298.83 0.000766628 0
1300.54 0.00113675 0
1302.25 0.00118749 0
1303.96 0.00141484 0
1305.66 0.00108059 0
1307.37 0.000909398 0
1309.08 0.000973678 0
1310.79 0.00107653 0
1312.5 0.00108668 0
1314.21 0.000914134 0
1315.92 0.00116652 0
1317.63 0.0012511 0
1319.34 0.00128764 0
1321.04 0.00141755 0
1322.75 0.00143785 0
1324.46 0.00119494 0
1326.17 0.00114893 0
1327.88 0.000610325 0
1329.59 0.00117532 0
1331.3 0.00151499 0
1333.01 0.000973002 0
1334.72 0.000949319 0
1336.43 0.00108465 0
1338.13 0.00152243 0
1339.84 0.00138575 0
1341.55 0.00080046 0
1343.26 0.00113945 0
1344.97 0.00117599 0
1346.68 0.000956086 0
1348.39 0.00122268 0
1350.1 0.000640097 0
1351.81 0.00119764 0
1353.52 0.00104202 0
1355.22 0.0014798 0
1356.93 0.00145274 0
1358.64 0.00148454 0
1360.35 0.001697 0
1362.06 0.00138372 0
1363.77 0.00099939 0
1365.48 0.000975708 0
1367.19 0.00107314 0
1368.9 0.000945936 0
1370.61 0.000829555 0
1372.31 0.000864063 0
1374.02 0.00111848 0
1375.73 0.0012396 0
1377.44 0.00093308 0
1379.15 0.00182692 0
1380.86 0.00116381 0
1382.57 0.00142432 0
1384.28 0.00125787 0
1385.99 0.00125381 0
1387.7 0.00128222 0
1389.4 0.00131944 0
1391.11 0.00162325 0
1392.82 0.00100886 0
1394.53 0.000870153 0
1396.24 0.000849854 0
1397.95 0.00143311 0
1399.66 0.0010745 0
1401.37 0.00108735 0
1403.08 0.000831585 0
1404.79 0.000820759 0
1406.49 0.00105081 0
1408.2 0.000686108 0
1409.91 0.00102849 0
1411.62 0.000851884 0
1413.33 0.00113133 0
1415.04 0.00135395 0
1416.75 0.000628594 0
1418.46 0.00145747 0
1420.17 0.00123351 0
1421.88 0.000755802 0
1423.58 0.00112727 0
1425.29 0.000959469 0
1427 0.00135936 0
1428.71 0.000200284 0
1430.42 0.00138304 0
1432.13 0.00134853 0
1433.84 0.00138237 0
1435.55 0.00145206 0
1437.26 0.00130591 0
1438.96 0.00140064 0
1440.67 0.00107179 0
1442.38 0.00102984 0
1444.09 0.00108465 0
1445.8 0.00114554 0
1447.51 0.000885039 0
1449.22 0.00119764 0
1450.93 0.00137222 0
1452.64 0.000971648 0
1454.35 0.00120847 0
1456.05 0.000896542 0
1457.76 0.0015637 0
1459.47 0.00135192 0
1461.18 0.000824818 0
1462.89 0.00124027 0
1464.6 0.00119088 0
1466.31 0.00079843 0
1468.02 0.000906691 0
1469.73 0.00126057 0
1471.44 0.000703024 0
1473.14 0.00161648 0
1474.85 0.00106841 0
1476.56 0.00146221 0
1478.27 0.000915488 0
1479.98 0.000848501 0
1481.69 0.00086474 0
1483.4 0.0013959 0
1485.11 0.000692198 0
1486.82 0.00141214 0
1488.53 0.00105555 0
1490.23 0.000742946 0
1491.94 0.00155017 0
1493.65 0.000821435 0
1495.36 0.00111036 0
1497.07 0.00113878 0
1498.78 0.000989241 0
1500.49 0.00162257 0
1502.2 0.000985181 0
1503.91 0.000736856 0
1505.62 0.0014189 0
1507.32 0.00113133 0
1509.03 0.00146086 0
1510.74 0.00110968 0
1512.45 0.000825495 0
1514.16 0.00128155 0
1515.87 0.00132891 0
1517.58 0.00125178 0
1519.29 0.000919547 0
1521 0.000962852 0
1522.71 0.00141484 0
1524.41 0.00107585 0
1526.12 0.00109547 0
1527.83 0.00110427 0
1529.54 0.000986534 0
1531.25 0.00156912 0
1532.96 0.000994654 0
1534.67 0.00171256 0
1536.38 0.00138169 0
1538.09 0.000286893 0
1539.79 0.000780837 0
1541.5 0.00124907 0
1543.21 0.00133635 0
1544.92 0.00109886 0
1546.63 0.000913458 0
1548.34 0.000804519 0
1550.05 0.000872183 0
1551.76 0.00137086 0
1553.47 0.00120238 0
1555.18 0.00126937 0
1556.88 0.000910074 0
1558.59 0.00114825 0
1560.3 0.0011902 0
1562.01 0.00119832 0
1563.72 0.00106232 0
1565.43 0.00125178 0
1567.14 0.00134177 0
1568.85 0.0011902 0
1570.56 0.00147642 0
1572.27 0.00148589 0
1573.97 0.00124772 0
1575.68 0.00130794 0
1577.39 0.00137425 0
1579.1 0.000862033 0
1580.81 0.00117126 0
1582.52 0.00127072 0
1584.23 0.00133027 0
1585.94 0.00122471 0
1587.65 0.00130185 0
1589.36 0.0014798 0
1591.06 0.000925637 0
1592.77 0.000918871 0
1594.48 0.00127478 0
1596.19 0.00132418 0
1597.9 0.00113742 0
1599.61 0.00130388 0
1601.32 0.00114487 0
1603.03 0.00130794 0
1604.74 0.000977061 0
1606.45 0.0011496 0
1608.15 0.00155355 0
1609.86 0.00121659 0
1611.57 0.0011496 0
1613.28 0.00112863 0
1614.99 0.00117599 0
1616.7 0.00129373 0
1618.41 0.000995331 0
1620.12 0.00142026 0
1621.83 0.000937817 0
1623.54 0.000956762 0
1625.24 0.00103187 0
1626.95 0.00063942 0
1628.66 0.00107111 0
1630.37 0.00141078 0
1632.08 0.000804519 0
1633.79 0.00142702 0
1635.5 0.00142702 0
1637.21 0.00126801 0
1638.92 0.000677312 0
1640.63 0.0010975 0
1642.33 0.000747005 0
1644.04 0.00119291 0
1645.75 0.000722647 0
1647.46 0.00110901 0
1649.17 0.00141484 0
1650.88 0.000974355 0
1652.59 0.000776777 0
1654.3 0.00123351 0
1656.01 0.00103728 0
1657.71 0.000682048 0
1659.42 0.000836321 0
1661.13 0.00152514 0
1662.84 0.00156506 0
1664.55 0.00126869 0
1666.26 0.000734149 0
1667.97 0.000569727 0
1669.68 0.000838351 0
1671.39 0.00165234 0
1673.1 0.000727383 0
1674.8 0.00129914 0
1676.51 0.000749035 0
1678.22 0.00109074 0
1679.93 0.000907368 0
1681.64 0.000759861 0
1683.35 0.00123824 0
1685.06 0.000996684 0
1686.77 0.000715204 0
1688.48 0.00142364 0
1690.19 0.00107653 0
1691.89 0.00112998 0
1693.6 0.00119155 0
1695.31 0.00109953 0
1697.02 0.000801136 0
1698.73 0.00112118 0
1700.44 0.000793693 0
1702.15 0.000946613 0
1703.86 0.00170647 0
1705.57 0.000969618 0
1707.28 0.00103661 0
1708.98 0.000893159 0
1710.69 0.00121321 0
1712.4 0.00137086 0
1714.11 0.000579876 0
1715.82 0.00188511 0
1717.53 0.000953379 0
1719.24 0.000980445 0
1720.95 0.000964882 0
1722.66 0.000610325 0
1724.37 0.00111239 0
1726.07 0.00142026 0
1727.78 0.00142702 0
1729.49 0.00129779 0
1731.2 0.0011496 0
1732.91 0.000851207 0
1734.62 0.00130117 0
1736.33 0.00113269 0
1738.04 0.00112118 0
1739.75 0.00148589 0
1741.46 0.00118547 0
1743.16 0.000824142 0
1744.87 0.00102781 0
1746.58 0.000862033 0
1748.29 0.00130794 0
1750 0.000898572 0
1751.71 0.00180459 0
1753.42 0.00106232 0
1755.13 0.000754448 0
1756.84 0.00113472 0
1758.54 0.00123824 0
1760.25 0.00168212 0
1761.96 0.00105284 0
1763.67 0.00114216 0
1765.38 0.00128899 0
1767.09 0.000696258 0
1768.8 0.000949996 0
1770.51 0.0013553 0
1772.22 0.00154882 0
1773.93 0.00106638 0
1775.63 0.00139049 0
1777.34 0.00134041 0
1779.05 0.000927667 0
1780.76 0.00145477 0
1782.47 0.000626564 0
1784.18 0.00063739 0
1785.89 0.000684078 0
1787.6 0.00135259 0
1789.31 0.000964882 0
1791.02 0.00139387 0
1792.72 0.000862033 0
1794.43 0.00121524 0
1796.14 0.000962175 0
1797.85 0.000677312 0
1799.56 0.000759861 0
1801.27 0.000631301 0
1802.98 0.000815346 0
1804.69 0.00149942 0
1806.4 0.000873536 0
1808.11 0.000672575 0
1809.81 0.000801813 0
1811.52 0.00116043 0
1813.23 0.00094526 0
1814.94 0.000797753 0
1816.65 0.00123283 0
1818.36 0.0012308 0
1820.07 0.00086677 0
1821.78 0.00162189 0
1823.49 0.000883009 0
1825.2 0.00149266 0
1826.9 0.000983151 0
1828.61 0.000656336 0
1830.32 0.000860003 0
1832.03 0.00121524 0
1833.74 0.00105826 0
1835.45 0.000828878 0
1837.16 0.000887746 0
1838.87 0.00117464 0
1840.58 0.00117126 0
1842.29 0.00115163 0
1843.99 0.00122471 0
1845.7 0.000981798 0
1847.41 0.000192841 0
1849.12 0.00169632 0
1850.83 0.00106773 0
1852.54 0.000986534 0
1854.25 0.000892482 0
1855.96 0.00142364 0
1857.67 0.00119291 0
1859.38 0.000598822 0
1861.08 0.00130523 0
1862.79 0.000981798 0
1864.5 0.00120373 0
1866.21 0.000972325 0
1867.92 0.00127072 0
1869.63 0.000936463 0
1871.34 0.000931727 0
1873.05 0.00117329 0
1874.76 0.00094526 0
1876.46 0.000862033 0
1878.17 0.00144123 0
1879.88 0.00101631 0
1881.59 0.00154746 0
1883.3 0.00150957 0
1885.01 0.000772718 0
1886.72 0.000936463 0
1888.43 0.000505447 0
1890.14 0.00176669 0
1891.85 0.00111442 0
1893.55 0.000958116 0
1895.26 0.00133974 0
1896.97 0.000897218 0
1898.68 0.000892482 0
1900.39 0.00109412 0
1902.1 0.0013032 0
1903.81 0.00137425 0
1905.52 0.000876919 0
1907.23 0.00170377 0
1908.94 0.000904661 0
1910.64 0.000563637 0
1912.35 0.00111239 0
1914.06 0.00116787 0
1915.77 0.00116381 0
1917.48 0.00112998 0
1919.19 0.000623858 0
1920.9 0.00102713 0
1922.61 0.00114013 0
1924.32 0.000678665 0
1926.03 0.00119494 0
1927.73 0.00155964 0
1929.44 0.000679342 0
1931.15 0.00109886 0
1932.86 0.00123554 0
1934.57 0.000779484 0
1936.28 0.000742269 0
1937.99 0.00107585 0
1939.7 0.000685432 0
1941.41 0.00119426 0
1943.12 0.00123012 0
1944.82 0.000711144 0
1946.53 0.00109006 0
1948.24 0.000704377 0
1949.95 0.00131809 0
1951.66 0.00139996 0
1953.37 0.000778131 0
1955.08 0.000962852 0
1956.79 0.00112524 0
1958.5 0.00139861 0
1960.21 0.000820082 0
1961.91 0.000832261 0
1963.62 0.00109412 0
1965.33 0.00162731 0
1967.04 0.00138034 0
1968.75 0.00127816 0
1970.46 0.00113336 0
1972.17 0.0012423 0
1973.88 0.00129914 0
1975.59 0.00157859 0
1977.29 0.00141552 0
1979 0.000920224 0
1980.71 0.000977738 0
1982.42 0.0012511 0
1984.13 0.00111104 0
1985.84 0.00188849 0
1987.55 0.00144529 0
1989.26 0.00132147 0
1990.97 0.000547398 0
1992.68 0.00156506 0
1994.38 0.0012917 0
1996.09 0.00116517 0
1997.8 0.00118614 0
1999.51 0.00142973 0
2001.22 0.00121185 0
2002.93 0.00142567 0
2004.64 0.00188714 0
2006.35 0.00110021 0
2008.06 0.00138575 0
2009.77 0.000692875 0
2011.47 0.00117396 0
2013.18 0.00120441 0
2014.89 0.00113742 0
2016.6 0.00130388 0
2018.31 0.00139793 0
2020.02 0.000949996 0
2021.73 0.00134177 0
2023.44 0.00113878 0
2025.15 0.000914811 0
2026.86 0.00135801 0
2028.56 0.0016767 0
2030.27 0.0015204 0
2031.98 0.00110224 0
2033.69 0.00123012 0
2035.4 0.00147506 0
2037.11 0.00171392 0
2038.82 0.000788957 0
2040.53 0.000814669 0
2042.24 0.00136207 0
2043.95 0.00110968 0
2045.65 0.00106096 0
2047.36 0.00142026 0
2049.07 0.00109547 0
2050.78 0.000903985 0
2052.49 0.00113336 0
2054.2 0.000627241 0
2055.91 0.000876243 0
2057.62 0.00101631 0
2059.33 0.0011178 0
2061.04 0.00119629 0
2062.74 0.000954056 0
2064.45 0.00120373 0
2066.16 0.0011178 0
2067.87 0.00181474 0
2069.58 0.00168347 0
2071.29 0.00161378 0
2073 0.00177414 0
2074.71 0.00148251 0
2076.42 0.00138913 0
2078.13 0.00134109 0
2079.83 0.00158603 0
2081.54 0.0013147 0
2083.25 0.00151025 0
2084.96 0.00140131 0
2086.67 0.00157385 0
2088.38 0.00155694 0
2090.09 0.00141417 0
2091.8 0.00171798 0
2093.51 0.00164896 0
2095.21 0.00147236 0
2096.92 0.00148657 0
2098.63 0.00136274 0
2100.34 0.00111374 0
2102.05 0.00154882 0
2103.76 0.00136951 0
2105.47 0.00185601 0
2107.18 0.00195751 0
2108.89 0.00149266 0
2110.6 0.00164828 0
2112.3 0.00194059 0
2114.01 0.00152108 0
2115.72 0.0014162 0
2117.43 0.00197239 0
2119.14 0.00102104 0
2120.85 0.00165099 0
2122.56 0.00161378 0
2124.27 0.00195548 0
2125.98 0.00202179 0
2127.69 0.00221733 0
2129.39 0.00264158 0
2131.1 0.00241694 0
2132.81 0.00334664 0
2134.52 0.00275932 0
2136.23 0.00215711 0
2137.94 0.00283307 0
2139.65 0.00216523 0
2141.36 0.00275661 0
2143.07 0.00238379 0
2144.78 0.00239326 0
2146.48 0.00206577 0
2148.19 0.0019433 0
2149.9 0.00230868 0
2151.61 0.00158468 0
2153.32 0.00150619 0
2155.03 0.00209216 0
2156.74 0.00160836 0
2158.45 0.00158671 0
2160.16 0.00170647 0
2161.87 0.00189323 0
2163.57 0.00219839 0
2165.28 0.00155558 0
2166.99 0.00160295 0
2168.7 0.00161986 0
2170.41 0.00172068 0
2172.12 0.0012105 0
2173.83 0.00165911 0
2175.54 0.00173692 0
2177.25 0.00198389 0
2178.96 0.00121997 0
2180.66 0.00185466 0
2182.37 0.0024298 0
2184.08 0.00189458 0
2185.79 0.00147506 0
2187.5 0.00151972 0
2189.21 0.00168685 0
2190.92 0.0012944 0
2192.63 0.00162866 0
2194.34 0.00201367 0
2196.04 0.00190135 0
2197.75 0.00138372 0
2199.46 0.00164287 0
2201.17 0.00166588 0
2202.88 0.0012423 0
2204.59 0.00134718 0
2206.3 0.00177414 0
2208.01 0.00167603 0
2209.72 0.00139996 0
2211.43 0.0017288 0
2213.13 0.00162528 0
2214.84 0.00201908 0
2216.55 0.00187699 0
2218.26 0.00110292 0
2219.97 0.00174843 0
2221.68 0.00196292 0
2223.39 0.00197578 0
2225.1 0.00199337 0
2226.81 0.00201231 0
2228.52 0.00162934 0
2230.22 0.00232154 0
2231.93 0.00195074 0
2233.64 0.0020996 0
2235.35 0.00231545 0
2237.06 0.00278232 0
2238.77 0.00248731 0
2240.48 0.00228229 0
2242.19 0.00256986 0
2243.9 0.0026673 0
2245.61 0.00267474 0
2247.31 0.00266256 0
2249.02 0.00289126 0
2250.73 0.00273699 0
2252.44 0.00328168 0
2254.15 0.00323364 0
2255.86 0.00389607 0
2257.57 0.00395764 0
2259.28 0.00450165 0
2260.99 0.00460721 0
2262.7 0.0048623 0
2264.4 0.0049638 0
2266.11 0.00547466 0
2267.82 0.00595777 0
2269.53 0.00592259 0
2271.24 0.00650856 0
2272.95 0.00685093 0
2274.66 0.00747953 0
2276.37 0.00782393 0
2278.08 0.00761621 0
2279.79 0.00885919 0
2281.49 0.00964341 0
2283.2 0.00999796 0
2284.91 0.0109324 0
2286.62 0.0121693 0
2288.33 0.0133081 0
2290.04 0.0142621 0
2291.75 0.0158989 0
2293.46 0.0173374 0
2295.17 0.0191989 0
2296.88 0.020247 0
2298.58 0.0225671 0
2300.29 0.0256776 0
2302 0.0292043 0
2303.71 0.0330435 0
2305.42 0.0374118 0
2307.13 0.0431666 0
2308.84 0.0493565 0
2310.55 0.0574091 0
2312.26 0.0671635 0
2313.96 0.0785939 0
2315.67 0.0924615 0
2317.38 0.108897 0
2319.09 0.127054 0
2320.8 0.148251 0
2322.51 0.170488 0
2324.22 0.192051 0
2325.93 0.20908 0
2327.64 0.218977 0
2329.35 0.221605 0
2331.05 0.216117 0
2332.76 0.204033 0
2334.47 0.187132 0
2336.18 0.169461 0
2337.89 0.150028 0
2339.6 0.131622 0
2341.31 0.114585 0
2343.02 0.0997069 0
2344.73 0.0877941 0
2346.44 0.0771987 0
2348.14 0.0689979 0
2349.85 0.0613072 0
2351.56 0.0553393 0
2353.27 0.0496637 0
2354.98 0.045028 0
2356.69 0.0404235 0
2358.4 0.036972 0
2360.11 0.0335564 0
2361.82 0.0308539 0
2363.53 0.028736 0
2365.23 0.0262013 0
2366.94 0.0240307 0
2368.65 0.022153 0
2370.36 0.0205684 0
2372.07 0.0191637 0
2373.78 0.0182028 0
2375.49 0.0169152 0
2377.2 0.0157954 0
2378.91 0.0152473 0
2380.62 0.0143724 0
2382.32 0.0137242 0
2384.03 0.0129975 0
2385.74 0.0125482 0
2387.45 0.0117863 0
2389.16 0.0108295 0
2390.87 0.0104459 0
2392.58 0.00998781 0
2394.29 0.00886392 0
2396 0.00854861 0
2397.71 0.00818864 0
2399.41 0.00790107 0
2401.12 0.0075208 0
2402.83 0.00691115 0
2404.54 0.00652006 0
2406.25 0.00648149 0
2407.96 0.0058326 0
2409.67 0.00563231 0
2411.38 0.00531971 0
2413.09 0.0051634 0
2414.79 0.00488192 0
2416.5 0.00485892 0
2418.21 0.0050186 0
2419.92 0.00479464 0
2421.63 0.00439001 0
2423.34 0.00410582 0
2425.05 0.0044164 0
2426.76 0.00415657 0
2428.47 0.00402192 0
2430.18 0.0038081 0
2431.88 0.00354625 0
2433.59 0.00371743 0
2435.3 0.00394005 0
2437.01 0.00303809 0
2438.72 0.00346167 0
2440.43 0.00292848 0
2442.14 0.00347385 0
2443.85 0.00288788 0
2445.56 0.00326544 0
2447.27 0.00291833 0
2448.97 0.00279586 0
2450.68 0.00267609 0
2452.39 0.0024122 0
2454.1 0.00317613 0
2455.81 0.00214696 0
2457.52 0.00277826 0
2459.23 0.00290818 0
2460.94 0.00242371 0
2462.65 0.00260031 0
2464.36 0.00218621 0
2466.06 0.00217268 0
2467.77 0.00229515 0
2469.48 0.00258948 0
2471.19 0.00236146 0
2472.9 0.0026267 0
2474.61 0.00277962 0
2476.32 0.00252453 0
2478.03 0.00208539 0
2479.74 0.00155897 0
2481.45 0.00206306 0
2483.15 0.002036 0
2484.86 0.00157047 0
2486.57 0.0021923 0
2488.28 0.00183571 0
2489.99 0.00172068 0
2491.7 0.00196698 0
2493.41 0.00126598 0
2495.12 0.00206441 0
2496.83 0.0015319 0
2498.54 0.00138507 0
2500.24 0.001946 0
2501.95 0.00155423 0
2503.66 0.00154341 0
2505.37 0.00112118 0
2507.08 0.00220989 0
2508.79 0.00116043 0
2510.5 0.00154611 0
2512.21 0.00155897 0
2513.92 0.00176602 0
2515.63 0.00183571 0
2517.33 0.00153732 0
2519.04 0.00169429 0
2520.75 0.00156303 0
2522.46 0.00121321 0
2524.17 0.00153326 0
2525.88 0.00140672 0
2527.59 0.00115096 0
2529.3 0.00131267 0
2531.01 0.0013465 0
2532.71 0.000965559 0
2534.42 0.00142161 0
2536.13 0.00169091 0
2537.84 0.0011063 0
2539.55 0.00161175 0
2541.26 0.000648217 0
2542.97 0.00118208 0
2544.68 0.00142093 0
2546.39 0.00108262 0
2548.1 0.00171798 0
2549.8 0.0012944 0
2551.51 0.00106502 0
2553.22 0.0013959 0
2554.93 0.00145747 0
2556.64 0.00110968 0
2558.35 0.00144665 0
2560.06 0.00130523 0
2561.77 0.00129711 0
2563.48 0.00184518 0
2565.19 0.000755802 0
2566.89 0.00105149 0
2568.6 0.00153867 0
2570.31 0.00186007 0
2572.02 0.00165302 0
2573.73 0.00103119 0
2575.44 0.00123621 0
2577.15 0.00125719 0
2578.86 0.00103796 0
2580.57 0.00113066 0
2582.28 0.00104811 0
2583.98 0.000989917 0
2585.69 0.00102307 0
2587.4 0.00151296 0
2589.11 0.00115705 0
2590.82 0.00104134 0
2592.53 0.000991271 0
2594.24 0.00133162 0
2595.95 0.000956086 0
2597.66 0.000901955 0
2599.37 0.0011266 0
2601.07 0.00179308 0
2602.78 0.00130523 0
2604.49 0.00149266 0
2606.2 0.00137831 0
2607.91 0.00105081 0
2609.62 0.00147845 0
2611.33 0.00123215 0
2613.04 0.00102713 0
2614.75 0.00104337 0
2616.46 0.000778807 0
2618.16 0.00109953 0
2619.87 0.00151702 0
2621.58 0.00119832 0
2623.29 0.00128967 0
2625 0.00142229 0
2626.71 0.00159483 0
2628.42 0.00158536 0
2630.13 0.000976385 0
2631.84 0.00133027 0
2633.54 0.00154273 0
2635.25 0.00166452 0
2636.96 0.00129779 0
2638.67 0.00116449 0
2640.38 0.000691521 0
2642.09 0.00134109 0
2643.8 0.00128019 0
2645.51 0.000971648 0
2647.22 0.00150281 0
2648.93 0.00145071 0
2650.63 0.00115231 0
2652.34 0.00127749 0
2654.05 0.00187428 0
2655.76 0.0013756 0
2657.47 0.000888422 0
2659.18 0.00134041 0
2660.89 0.0016564 0
2662.6 0.0011787 0
2664.31 0.00173422 0
2666.02 0.00161986 0
2667.72 0.00133432 0
2669.43 0.00117193 0
2671.14 0.00106232 0
2672.85 0.00126125 0
2674.56 0.00106096 0
2676.27 0.00112186 0
2677.98 0.000892482 0
2679.69 0.00129508 0
2681.4 0.000960822 0
2683.11 0.000927667 0
2684.81 0.000799783 0
2686.52 0.00159957 0
2688.23 0.00134109 0
2689.94 0.00196495 0
2691.65 0.00168821 0
2693.36 0.00116517 0
2695.07 0.00122877 0
2696.78 0.00120982 0
2698.49 0.00136613 0
2700.2 0.00094323 0
2701.9 0.0010948 0
2703.61 0.00167941 0
2705.32 0.00111712 0
2707.03 0.00131403 0
2708.74 0.00179444 0
2710.45 0.00140334 0
2712.16 0.000819405 0
2713.87 0.00107517 0
2715.58 0.00162189 0
2717.29 0.00102646 0
2718.99 0.00128087 0
2720.7 0.00142296 0
2722.41 0.00186548 0
2724.12 0.00093105 0
2725.83 0.00153664 0
2727.54 0.00127343 0
2729.25 0.00146762 0
2730.96 0.00193518 0
2732.67 0.00183571 0
2734.38 0.00139116 0
2736.08 0.00171798 0
2737.79 0.000952026 0
2739.5 0.00142905 0
2741.21 0.00135056 0
2742.92 0.00119967 0
2744.63 0.00153529 0
2746.34 0.00153326 0
2748.05 0.00130455 0
2749.76 0.00148386 0
2751.46 0.001584 0
2753.17 0.00146424 0
2754.88 0.0016043 0
2756.59 0.00140808 0
2758.3 0.00121794 0
2760.01 0.00141687 0
2761.72 0.00143379 0
2763.43 0.00139116 0
2765.14 0.00111442 0
2766.85 0.00153123 0
2768.55 0.00154476 0
2770.26 0.00103052 0
2771.97 0.00146559 0
2773.68 0.00149604 0
2775.39 0.000793693 0
2777.1 0.00174437 0
2778.81 0.00116246 0
2780.52 0.00159551 0
2782.23 0.00136207 0
2783.94 0.0011381 0
2785.64 0.00143244 0
2787.35 0.000981798 0
2789.06 0.00136613 0
2790.77 0.00134447 0
2792.48 0.000955409 0
2794.19 0.00138304 0
2795.9 0.00110427 0
2797.61 0.00116246 0
2799.32 0.00107788 0
2801.03 0.00158265 0
2802.73 0.000964205 0
2804.44 0.00152649 0
2806.15 0.00186413 0
2807.86 0.0019663 0
2809.57 0.00128019 0
2811.28 0.00173354 0
2812.99 0.000786927 0
2814.7 0.00143988 0
2816.41 0.00094526 0
2818.12 0.0012714 0
2819.82 0.000976385 0
2821.53 0.0013465 0
2823.24 0.00191217 0
2824.95 0.00119764 0
2826.66 0.00190405 0
2828.37 0.0010339 0
2830.08 0.00148927 0
2831.79 0.00153732 0
2833.5 0.0013844 0
2835.21 0.00135868 0
2836.91 0.000834291 0
2838.62 0.000992624 0
2840.33 0.00110968 0
2842.04 0.00145341 0
2843.75 0.00133229 0
2845.46 0.00122133 0
2847.17 0.00159821 0
2848.88 0.00148115 0
2850.59 0.00153393 0
2852.29 0.00139996 0
2854 0.000861357 0
2855.71 0.00122403 0
2857.42 0.00124366 0
2859.13 0.0014392 0
2860.84 0.00120103 0
2862.55 0.00124298 0
2864.26 0.00158468 0
2865.97 0.00132553 0
2867.68 0.001448 0
2869.38 0.00126531 0
2871.09 0.00114419 0
2872.8 0.00126192 0
2874.51 0.00150078 0
2876.22 0.00142093 0
2877.93 0.00167941 0
2879.64 0.00184045 0
2881.35 0.00161242 0
2883.06 0.00129373 0
2884.77 0.001222 0
2886.47 0.00111171 0
2888.18 0.00147236 0
2889.89 0.00141146 0
2891.6 0.00147845 0
2893.31 0.0014798 0
2895.02 0.00129305 0
2896.73 0.00102578 0
2898.44 0.00132485 0
2900.15 0.00176263 0
2901.86 0.00108126 0
2903.56 0.00156641 0
2905.27 0.00142229 0
2906.98 0.00144732 0
2908.69 0.0013438 0
2910.4 0.00136883 0
2912.11 0.00150551 0
2913.82 0.00161784 0
2915.53 0.00143244 0
2917.24 0.00160972 0
2918.95 0.00154544 0
2920.65 0.00149604 0
2922.36 0.00169362 0
2924.07 0.00162595 0
2925.78 0.00152581 0
2927.49 0.00125787 0
2929.2 0.00229515 0
2930.91 0.00143717 0
2932.62 0.00183098 0
2934.33 0.0013756 0
2936.04 0.00155897 0
2937.74 0.00124298 0
2939.45 0.00199472 0
2941.16 0.0017985 0
2942.87 0.00191894 0
2944.58 0.00156573 0
2946.29 0.00198795 0
2948 0.0019345 0
2949.71 0.00176534 0
2951.42 0.00176061 0
2953.13 0.001923 0
2954.83 0.00249611 0
2956.54 0.00178023 0
2958.25 0.00208471 0
2959.96 0.00185195 0
2961.67 0.00269436 0
2963.38 0.0016855 0
2965.09 0.00220786 0
2966.8 0.00255024 0
2968.51 0.00192976 0
2970.21 0.00192638 0
2971.92 0.00193856 0
2973.63 0.00180323 0
2975.34 0.00187563 0
2977.05 0.00158739 0
2978.76 0.00161513 0
2980.47 0.00135327 0
2982.18 0.0013959 0
2983.89 0.00170647 0
2985.6 0.00198322 0
2987.3 0.00194871 0
2989.01 0.00208539 0
2990.72 0.00190676 0
2992.43 0.00163678 0
2994.14 0.00139252 0
2995.85 0.00183301 0
2997.56 0.00144191 0
2999.27 0.00101225 0
3000.98 0.00181406 0
3002.69 0.00180323 0
3004.39 0.00181338 0
3006.1 0.00209013 0
3007.81 0.0023601 0
3009.52 0.00221463 0
3011.23 0.00232898 0
3012.94 0.00154611 0
3014.65 0.00147642 0
3016.36 0.00147439 0
3018.07 0.00161851 0
3019.78 0.00198389 0
3021.48 0.00171865 0
3023.19 0.00183842 0
3024.9 0.00222004 0
3026.61 0.00181677 0
3028.32 0.00173963 0
3030.03 0.00179917 0
3031.74 0.00222681 0
3033.45 0.0023689 0
3035.16 0.0022965 0
3036.87 0.00229109 0
3038.57 0.00201367 0
3040.28 0.00174166 0
3041.99 0.00233372 0
3043.7 0.00242168 0
3045.41 0.00258745 0
3047.12 0.0026673 0
3048.83 0.0027918 0
3050.54 0.00239732 0
3052.25 0.0028669 0
3053.96 0.00270722 0
3055.66 0.00253806 0
3057.37 0.00291968 0
3059.08 0.00183098 0
3060.79 0.00227079 0
3062.5 0.00258678 0
3064.21 0.00232966 0
3065.92 0.00246904 0
3067.63 0.00213343 0
3069.34 0.00197848 0
3071.04 0.00215305 0
3072.75 0.00228973 0
3074.46 0.00258001 0
3076.17 0.00256986 0
3077.88 0.00275932 0
3079.59 0.00246431 0
3081.3 0.00312538 0
3083.01 0.00322281 0
3084.72 0.00393328 0
3086.43 0.00355437 0
3088.13 0.00381893 0
3089.84 0.00403816 0
3091.55 0.00446985 0
3093.26 0.00549428 0
3094.97 0.00597875 0
3096.68 0.00714459 0
3098.39 0.00774003 0
3100.1 0.00805805 0
3101.81 0.0102294 0
3103.52 0.0110596 0
3105.22 0.0124061 0
3106.93 0.013758 0
3108.64 0.0152094 0
3110.35 0.0170546 0
3112.06 0.0185459 0
3113.77 0.0208735 0
3115.48 0.0230895 0
3117.19 0.0253021 0
3118.9 0.0287712 0
3120.61 0.0330827 0
3122.31 0.0378293 0
3124.02 0.0456235 0
3125.73 0.0560227 0
3127.44 0.0705284 0
3129.15 0.0927126 0
3130.86 0.122032 0
3132.57 0.158474 0
3134.28 0.20368 0
3135.99 0.258879 0
3137.7 0.322218 0
3139.4 0.386348 0
3141.11 0.431517 0
3142.82 0.440164 0
3144.53 0.411768 0
3146.24 0.359401 0
3147.95 0.302503 0
3149.66 0.248592 0
3151.37 0.201873 0
3153.08 0.162415 0
3154.79 0.130378 0
3156.49 0.105497 0
3158.2 0.0869199 0
3159.91 0.0722762 0
3161.62 0.0619189 0
3163.33 0.0543149 0
3165.04 0.0475363 0
3166.75 0.0425577 0
3168.46 0.0380567 0
3170.17 0.0344489 0
3171.88 0.0306008 0
3173.58 0.0272711 0
3175.29 0.0248839 0
3177 0.0215732 0
3178.71 0.0185154 0
3180.42 0.0172596 0
3182.13 0.0157406 0
3183.84 0.01321 0
3185.55 0.0119751 0
3187.26 0.0110034 0
3188.96 0.00938899 0
3190.67 0.00810135 0
3192.38 0.00758914 0
3194.09 0.00675011 0
3195.8 0.00604844 0
3197.51 0.00506935 0
3199.22 0.00490628 0
3200.93 0.0045091 0
3202.64 0.00456052 0
3204.35 0.00372352 0
3206.05 0.00357669 0
3207.76 0.00383855 0
3209.47 0.00369849 0
3211.18 0.00313214 0
3212.89 0.00328303 0
3214.6 0.00304012 0
3216.31 0.0031741 0
3218.02 0.00244468 0
3219.73 0.00268895 0
3221.44 0.00232763 0
3223.14 0.00291156 0
3224.85 0.00265512 0
3226.56 0.00307125 0
3228.27 0.00276 0
3229.98 0.00220921 0
3231.69 0.00221666 0
3233.4 0.00268083 0
3235.11 0.00189729 0
3236.82 0.0023168 0
3238.53 0.00243927 0
3240.23 0.00246972 0
3241.94 0.0021835 0
3243.65 0.00202652 0
3245.36 0.0019636 0
3247.07 0.00189932 0
3248.78 0.00160566 0
3250.49 0.00171189 0
3252.2 0.0016043 0
3253.91 0.00185804 0
3255.62 0.00185195 0
3257.32 0.00162054 0
3259.03 0.00225184 0
3260.74 0.00226673 0
3262.45 0.00205562 0
3264.16 0.00232695 0
3265.87 0.00267677 0
3267.58 0.00238176 0
3269.29 0.00215373 0
3271 0.00242912 0
3272.71 0.00239529 0
3274.41 0.00291292 0
3276.12 0.00254821 0
3277.83 0.00332025 0
3279.54 0.00367684 0
3281.25 0.00353204 0
3282.96 0.00324514 0
3284.67 0.00306313 0
3286.38 0.0020705 0
3288.09 0.00193112 0
3289.79 0.0020502 0
3291.5 0.00204615 0
3293.21 0.00196021 0
3294.92 0.00155829 0
3296.63 0.00202991 0
3298.34 0.00177481 0
3300.05 0.00166723 0
3301.76 0.00119764 0
3303.47 0.00171865 0
3305.18 0.00173625 0
3306.88 0.00159754 0
3308.59 0.00157588 0
3310.3 0.00159551 0
3312.01 0.00143514 0
3313.72 0.002036 0
3315.43 0.00190811 0
3317.14 0.0021517 0
3318.85 0.00195006 0
3320.56 0.00196969 0
3322.27 0.00185127 0
3323.97 0.00215711 0
3325.68 0.00212328 0
3327.39 0.00285811 0
3329.1 0.002421 0
3330.81 0.00247919 0
3332.52 0.0025455 0
3334.23 0.00255295 0
3335.94 0.00199472 0
3337.65 0.00190338 0
3339.36 0.00138846 0
3341.06 0.00173692 0
3342.77 0.00131606 0
3344.48 0.00126192 0
3346.19 0.00168347 0
3347.9 0.0016767 0
3349.61 0.00145815 0
3351.32 0.00130523 0
3353.03 0.00167264 0
3354.74 0.00156438 0
3356.45 0.000749035 0
3358.15 0.00137628 0
3359.86 0.00127816 0
3361.57 0.00171865 0
3363.28 0.0012423 0
3364.99 0.00126057 0
3366.7 0.00152311 0
3368.41 0.00154205 0
3370.12 0.0013756 0
3371.83 0.00197442 0
3373.54 0.00187428 0
3375.24 0.00179985 0
3376.95 0.00177481 0
3378.66 0.00208268 0
3380.37 0.00197036 0
3382.08 0.0024846 0
3383.79 0.00200081 0
3385.5 0.00254415 0
3387.21 0.00346167 0
3388.92 0.00307598 0
3390.63 0.00272075 0
3392.33 0.00189526 0
3394.04 0.00152852 0
3395.75 0.00248528 0
3397.46 0.00168347 0
3399.17 0.00146492 0
3400.88 0.00119494 0
3402.59 0.0010136 0
3404.3 0.00155761 0
3406.01 0.000861357 0
3407.71 0.00137019 0
3409.42 0.0018621 0
3411.13 0.00128967 0
3412.84 0.0015813 0
3414.55 0.00149198 0
3416.26 0.00167129 0
3417.97 0.00199201 0
3419.68 0.00160363 0
3421.39 0.00184518 0
3423.1 0.00233033 0
3424.8 0.00195683 0
3426.51 0.0015116 0
3428.22 0.00190879 0
3429.93 0.00120712 0
3431.64 0.00169226 0
3433.35 0.00130388 0
3435.06 0.00225252 0
3436.77 0.002036 0
3438.48 0.00187766 0
3440.19 0.00237161 0
3441.89 0.00205494 0
3443.6 0.00229447 0
3445.31 0.00200555 0
3447.02 0.00184789 0
3448.73 0.00155761 0
3450.44 0.00148454 0
3452.15 0.00151431 0
3453.86 0.00211584 0
3455.57 0.00195954 0
3457.28 0.00154002 0
3458.98 0.00137425 0
3460.69 0.00195886 0
3462.4 0.00162122 0
3464.11 0.00141484 0
3465.82 0.00146898 0
3467.53 0.00159483 0
3469.24 0.0024846 0
3470.95 0.00214629 0
3472.66 0.00304689 0
3474.37 0.0036518 0
3476.07 0.00534948 0
3477.78 0.00548684 0
3479.49 0.00554164 0
3481.2 0.00541038 0
3482.91 0.00614453 0
3484.62 0.00693145 0
3486.33 0.0074281 0
3488.04 0.00914811 0
3489.75 0.0119338 0
3491.46 0.01412 0
3493.16 0.0129934 0
3494.87 0.0113546 0
3496.58 0.0117823 0
3498.29 0.014099 0
3500 0.0161851 0
3501.71 0.0164199 0
3503.42 0.0167406 0
3505.13 0.0192124 0
3506.84 0.0256715 0
3508.54 0.0419751 0
3510.25 0.0849461 0
3511.96 0.161704 0
3513.67 0.222849 0
3515.38 0.258131 0
3517.09 0.376839 0
3518.8 0.682841 0
3520.51 1 0
3522.22 0.994132 0
3523.93 0.667001 0
3525.63 0.360755 0
3527.34 0.247699 0
3529.05 0.215815 0
3530.76 0.154767 0
3532.47 0.0808031 0
3534.18 0.0380844 0
3535.89 0.0226477 0
3537.6 0.0166486 0
3539.31 0.0146492 0
3541.02 0.0157 0
3542.72 0.0145856 0
3544.43 0.012174 0
3546.14 0.00906218 0
3547.85 0.00925096 0
3549.56 0.0107869 0
3551.27 0.0125685 0
3552.98 0.010473 0
3554.69 0.00720414 0
3556.4 0.00516408 0
3558.11 0.0039414 0
3559.81 0.00388727 0
3561.52 0.00387171 0
3563.23 0.00418364 0
3564.94 0.00447391 0
3566.65 0.00387644 0
3568.36 0.00371202 0
3570.07 0.0031538 0
3571.78 0.00215847 0
3573.49 0.00176534 0
3575.2 0.00207186 0
3576.9 0.00195751 0
3578.61 0.00178767 0
3580.32 0.00207389 0
3582.03 0.0014913 0
3583.74 0.00180053 0
3585.45 0.00180526 0
3587.16 0.00123621 0
3588.87 0.0016537 0
3590.58 0.00161445 0
3592.29 0.00167941 0
3593.99 0.00169835 0
3595.7 0.00216997 0
3597.41 0.00205494 0
3599.12 0.00104878 0
3600.83 0.00211449 0
3602.54 0.0020678 0
3604.25 0.00224372 0
3605.96 0.00216862 0
3607.67 0.00226335 0
3609.38 0.00332837 0
3611.08 0.00205494 0
3612.79 0.00167061 0
3614.5 0.00187834 0
3616.21 0.00191758 0
3617.92 0.001561 0
3619.63 0.00225996 0
3621.34 0.00177346 0
3623.05 0.00229244 0
3624.76 0.00180053 0
3626.46 0.00194127 0
3628.17 0.00137695 0
3629.88 0.00168076 0
3631.59 0.00184857 0
3633.3 0.00213478 0
3635.01 0.00185466 0
3636.72 0.00191082 0
3638.43 0.00143379 0
3640.14 0.000550781 0
3641.85 0.00175993 0
3643.55 0.00131809 0
3645.26 0.0017985 0
3646.97 0.0014568 0
3648.68 0.00193382 0
3650.39 0.00169362 0
3652.1 0.00149536 0
3653.81 0.00117126 0
3655.52 0.00144665 0
3657.23 0.00132418 0
3658.94 0.0019981 0
3660.64 0.00136274 0
3662.35 0.00199066 0
3664.06 0.00187022 0
3665.77 0.00168888 0
3667.48 0.00117667 0
3669.19 0.00144665 0
3670.9 0.00186007 0
3672.61 0.00213072 0
3674.32 0.00228906 0
3676.03 0.00170783 0
3677.73 0.00204615 0
3679.44 0.00186954 0
3681.15 0.00178835 0
3682.86 0.00188105 0
3684.57 0.00188984 0
3686.28 0.00184315 0
3687.99 0.00204006 0
3689.7 0.00206509 0
3691.41 0.00223628 0
3693.12 0.00247513 0
3694.82 0.00242303 0
3696.53 0.00216591 0
3698.24 0.00257527 0
3699.95 0.0024731 0
3701.66 0.00209419 0
3703.37 0.00173422 0
3705.08 0.001697 0
3706.79 0.00193044 0
3708.5 0.00230868 0
3710.21 0.00227011 0
3711.91 0.00253535 0
3713.62 0.00271128 0
3715.33 0.00238717 0
3717.04 0.00258745 0
3718.75 0.00288382 0
3720.46 0.0029887 0
3722.17 0.00273564 0
3723.88 0.00290953 0
3725.59 0.00262332 0
3727.29 0.00300088 0
3729 0.00260572 0
3730.71 0.00234454 0
3732.42 0.00241085 0
3734.13 0.00217403 0
3735.84 0.00208674 0
3737.55 0.00212599 0
3739.26 0.00224237 0
3740.97 0.00223628 0
3742.68 0.00221666 0
3744.38 0.00203194 0
3746.09 0.00226876 0
3747.8 0.0024819 0
3749.51 0.00218418 0
3751.22 0.00223899 0
3752.93 0.00210501 0
3754.64 0.00245889 0
3756.35 0.00216117 0
3758.06 0.00215238 0
3759.77 0.00324176 0
3761.47 0.00329927 0
3763.18 0.00408417 0
3764.89 0.00386359 0
3766.6 0.00372555 0
3768.31 0.00315515 0
3770.02 0.00270451 0
3771.73 0.00281819 0
3773.44 0.00267406 0
3775.15 0.00295419 0
3776.86 0.0031362 0
3778.56 0.00264023 0
3780.27 0.00263414 0
3781.98 0.00278097 0
3783.69 0.0028324 0
3785.4 0.00265444 0
3787.11 0.00293186 0
3788.82 0.0026064 0
3790.53 0.0037966 0
3792.24 0.00324176 0
3793.95 0.00346708 0
3795.65 0.00392787 0
3797.36 0.00432032 0
3799.07 0.00432167 0
3800.78 0.00490087 0
3802.49 0.00574396 0
3804.2 0.00591109 0
3805.91 0.00685838 0
3807.62 0.00750998 0
3809.33 0.00866161 0
3811.04 0.00965423 0
3812.74 0.0105697 0
3814.45 0.0115353 0
3816.16 0.0129961 0
3817.87 0.0139969 0
3819.58 0.0156776 0
3821.29 0.0176 0
3823 0.0192936 0
3824.71 0.0220881 0
3826.42 0.0242215 0
3828.13 0.0280276 0
3829.83 0.0320854 0
3831.54 0.0361019 0
3833.25 0.0404899 0
3834.96 0.0452771 0
3836.67 0.0505264 0
3838.38 0.0567311 0
3840.09 0.0637512 0
3841.8 0.0726781 0
3843.51 0.0838852 0
3845.21 0.0984301 0
3846.92 0.118838 0
3848.63 0.146814 0
3850.34 0.182472 0
3852.05 0.228753 0
3853.76 0.28275 0
3855.47 0.345739 0
3857.18 0.417336 0
3858.89 0.489239 0
3860.6 0.547104 0
3862.3 0.569273 0
3864.01 0.541427 0
3865.72 0.474342 0
3867.43 0.391448 0
3869.14 0.313267 0
3870.85 0.24632 0
3872.56 0.190416 0
3874.27 0.145457 0
3875.98 0.108915 0
3877.69 0.0847777 0
3879.39 0.0670843 0
3881.1 0.0549083 0
3882.81 0.0463509 0
3884.52 0.0400676 0
3886.23 0.0351546 0
3887.94 0.0313661 0
3889.65 0.0279017 0
3891.36 0.0253332 0
3893.07 0.022398 0
3894.78 0.02018 0
3896.48 0.0183997 0
3898.19 0.0156756 0
3899.9 0.0143311 0
3901.61 0.0126423 0
3903.32 0.0105636 0
3905.03 0.0096089 0
3906.74 0.0084708 0
3908.45 0.00673523 0
3910.16 0.00576967 0
3911.87 0.00592733 0
3913.57 0.00473645 0
3915.28 0.00457067 0
3916.99 0.00474863 0
3918.7 0.0043846 0
3920.41 0.00367481 0
3922.12 0.00324379 0
3923.83 0.0032492 0
3925.54 0.00270992 0
3927.25 0.00275594 0
3928.96 0.00227282 0
3930.66 0.00251776 0
3932.37 0.00210095 0
3934.08 0.00259084 0
3935.79 0.00237567 0
3937.5 0.00220651 0
3939.21 0.00232695 0
3940.92 0.00229785 0
3942.63 0.00304554 0
3944.34 0.00309222 0
3946.04 0.00358549 0
3947.75 0.00353136 0
3949.46 0.00410582 0
3951.17 0.00356722 0
3952.88 0.00340957 0
3954.59 0.00377292 0
3956.3 0.00351038 0
3958.01 0.00328709 0
3959.72 0.00340348 0
3961.43 0.00309696 0
3963.13 0.00297111 0
3964.84 0.0026497 0
3966.55 0.00283916 0
3968.26 0.00209757 0
3969.97 0.00235537 0
3971.68 0.00225793 0
3973.39 0.00222748 0
3975.1 0.00186684 0
3976.81 0.00197781 0
3978.52 0.00212058 0
3980.22 0.00246972 0
3981.93 0.00213275 0
3983.64 0.00286149 0
3985.35 0.00231815 0
3987.06 0.00217132 0
3988.77 0.00213749 0
3990.48 0.00226808 0
3992.19 0.0023601 0
3993.9 0.00177617 0
3995.61 0.00210028 0
3997.31 0.00175925 0
3999.02 0.00181474 0
4000.73 0.00154544 0
4002.44 0.00177414 0
4004.15 0.00191961 0
4005.86 0.0016855 0
4007.57 0.00218283 0
4009.28 0.0018188 0
4010.99 0.00188984 0
4012.7 0.00210231 0
4014.4 0.00209216 0
4016.11 0.00194668 0
4017.82 0.00195345 0
4019.53 0.00171459 0
4021.24 0.00220989 0
4022.95 0.00213614 0
4024.66 0.00191894 0
4026.37 0.00175452 0
4028.08 0.00162866 0
4029.79 0.00209554 0
4031.49 0.00263076 0
4033.2 0.00224914 0
4034.91 0.00245077 0
4036.62 0.00188172 0
4038.33 0.0020069 0
4040.04 0.00186954 0
4041.75 0.00200081 0
4043.46 0.00173016 0
4045.17 0.00172407 0
4046.88 0.00201434 0
4048.58 0.00182692 0
4050.29 0.00175452 0
4052 0.00156506 0
4053.71 0.00212666 0
4055.42 0.00166114 0
4057.13 0.00195006 0
4058.84 0.00224575 0
4060.55 0.00195818 0
4062.26 0.00148048 0
4063.96 0.00176128 0
4065.67 0.00154611 0
4067.38 0.00123215 0
4069.09 0.00160972 0
4070.8 0.00113133 0
4072.51 0.00141146 0
4074.22 0.00086677 0
4075.93 0.00131809 0
4077.64 0.00179579 0
4079.35 0.00153258 0
4081.05 0.00159551 0
4082.76 0.0015319 0
4084.47 0.00143582 0
4086.18 0.00135598 0
4087.89 0.00187631 0
4089.6 0.00192909 0
4091.31 0.00146153 0
4093.02 0.00210434 0
4094.73 0.00141552 0
4096.44 0.00149807 0
4098.14 0.0013553 0
4099.85 0.00154205 0
4101.56 0.00133635 0
4103.27 0.00134109 0
4104.98 0.00148589 0
4106.69 0.00169565 0
4108.4 0.00149875 0
4110.11 0.00166994 0
4111.82 0.000949319 0
4113.53 0.00133568 0
4115.23 0.0012423 0
4116.94 0.00130794 0
4118.65 0.00159348 0
4120.36 0.0014189 0
4122.07 0.0010948 0
4123.78 0.00191285 0
4125.49 0.00182624 0
4127.2 0.0010657 0
4128.91 0.00200758 0
4130.62 0.0013147 0
4132.32 0.00168347 0
4134.03 0.00128425 0
4135.74 0.000685432 0
4137.45 0.00145071 0
4139.16 0.00201096 0
4140.87 0.00155355 0
4142.58 0.0011178 0
4144.29 0.001584 0
4146 0.00123757 0
4147.71 0.00130049 0
4149.41 0.000855944 0
4151.12 0.00114622 0
4152.83 0.00126395 0
4154.54 0.00144597 0
4156.25 0.00159077 0
4157.96 0.0013438 0
4159.67 0.00131267 0
4161.38 0.00143582 0
4163.09 0.00101495 0
4164.79 0.00119832 0
4166.5 0.00142499 0
4168.21 0.00132824 0
4169.92 0.0010975 0
4171.63 0.00206983 0
4173.34 0.000916164 0
4175.05 0.00108262 0
4176.76 0.00152987 0
4178.47 0.000744299 0
4180.18 0.00114148 0
4181.88 0.000936463 0
4183.59 0.00108871 0
4185.3 0.00102037 0
4187.01 0.000943906 0
4188.72 0.00156844 0
4190.43 0.000974355 0
4192.14 0.00101698 0
4193.85 0.00147371 0
4195.56 0.00150619 0
4197.27 0.00130794 0
4198.97 0.00134312 0
4200.68 0.00157656 0
4202.39 0.0012396 0
4204.1 0.001335 0
4205.81 0.00163069 0
4207.52 0.000622504 0
4209.23 0.00119358 0
4210.94 0.00107382 0
4212.65 0.00139387 0
4214.36 0.00120982 0
4216.06 0.00170106 0
4217.77 0.00121253 0
4219.48 0.00132012 0
4221.19 0.00103796 0
4222.9 0.00104134 0
4224.61 0.00125584 0
4226.32 0.00115705 0
4228.03 0.00129914 0
4229.74 0.00103999 0
4231.45 0.000622504 0
4233.15 0.00155964 0
4234.86 0.00148657 0
4236.57 0.00118479 0
4238.28 0.000906015 0
4239.99 0.000977061 0
4241.7 0.000535895 0
4243.41 0.00131403 0
4245.12 0.00141552 0
4246.83 0.000830232 0
4248.54 0.00106029 0
4250.24 0.00130929 0
4251.95 0.00114554 0
4253.66 0.00153123 0
4255.37 0.00111712 0
4257.08 0.00119494 0
4258.79 0.00161175 0
4260.5 0.00185533 0
4262.21 0.00182286 0
4263.92 0.00140605 0
4265.63 0.00110156 0
4267.33 0.00103796 0
4269.04 0.00149333 0
4270.75 0.00221124 0
4272.46 0.0010224 0
4274.17 0.00159618 0
4275.88 0.00139861 0
4277.59 0.00192909 0
4279.3 0.00141011 0
4281.01 0.00173828 0
4282.71 0.00128222 0
4284.42 0.0014392 0
4286.13 0.00189593 0
4287.84 0.00143853 0
4289.55 0.00101157 0
4291.26 0.00128222 0
4292.97 0.00122539 0
4294.68 0.00105217 0
4296.39 0.0013756 0
4298.1 0.00165302 0
4299.8 0.00128358 0
4301.51 0.00093308 0
4303.22 0.00121862 0
4304.93 0.00134244 0
4306.64 0.0011063 0
4308.35 0.00114081 0
4310.06 0.000975031 0
4311.77 0.000819405 0
4313.48 0.00130794 0
4315.19 0.001199 0
4316.89 0.000903985 0
4318.6 0.00100074 0
4320.31 0.00117193 0
4322.02 0.00151431 0
4323.73 0.0011063 0
4325.44 0.000693551 0
4327.15 0.00166317 0
4328.86 0.00110833 0
4330.57 0.00166723 0
4332.28 0.000968942 0
4333.98 0.00173219 0
4335.69 0.000970972 0
4337.4 0.00103661 0
4339.11 0.00177684 0
4340.82 0.0010251 0
4342.53 0.0010745 0
4344.24 0.000908045 0
4345.95 0.00136951 0
4347.66 0.00176737 0
4349.37 0.00103187 0
4351.07 0.00197375 0
4352.78 0.00111374 0
4354.49 0.00147506 0
4356.2 0.00173151 0
4357.91 0.00141214 0
4359.62 0.00117396 0
4361.33 0.00138575 0
4363.04 0.000908045 0
4364.75 0.00122945 0
4366.46 0.000977738 0
4368.16 0.00151702 0
4369.87 0.00123621 0
4371.58 0.0009412 0
4373.29 0.000909398 0
4375 0.000963529 0
4376.71 0.00157453 0
4378.42 0.00117329 0
4380.13 0.00127207 0
4381.84 0.00144462 0
4383.54 0.000964882 0
4385.25 0.00125042 0
4386.96 0.00183639 0
4388.67 0.00114487 0
4390.38 0.000929697 0
4392.09 0.000836998 0
4393.8 0.00112524 0
4395.51 0.00106976 0
4397.22 0.00094323 0
4398.93 0.00120441 0
4400.63 0.00119358 0
4402.34 0.000814669 0
4404.05 0.00110901 0
4405.76 0.0013465 0
4407.47 0.00151566 0
4409.18 0.000845794 0
4410.89 0.0011381 0
4412.6 0.00166385 0
4414.31 0.00149942 0
4416.02 0.00125313 0
4417.72 0.00138846 0
4419.43 0.0010772 0
4421.14 0.00108803 0
4422.85 0.00153393 0
4424.56 0.00103999 0
4426.27 0.00139725 0
4427.98 0.00142973 0
4429.69 0.0011496 0
4431.4 0.00134718 0
4433.11 0.00152784 0
4434.81 0.00121456 0
4436.52 0.00151025 0
4438.23 0.00111645 0
4439.94 0.0014365 0
4441.65 0.00113472 0
4443.36 0.00141958 0
4445.07 0.00147033 0
4446.78 0.00163949 0
4448.49 0.00141823 0
4450.2 0.000986534 0
4451.9 0.000922254 0
4453.61 0.00119561 0
4455.32 0.00121997 0
4457.03 0.00159686 0
4458.74 0.00183165 0
4460.45 0.00164219 0
4462.16 0.00171595 0
4463.87 0.00198254 0
4465.58 0.00131673 0
4467.29 0.00159145 0
4468.99 0.00149469 0
4470.7 0.00161513 0
4472.41 0.00162054 0
4474.12 0.00159618 0
4475.83 0.00152717 0
4477.54 0.00110292 0
4479.25 0.00188308 0
4480.96 0.00186142 0
4482.67 0.00104946 0
4484.38 0.00234995 0
4486.08 0.00140131 0
4487.79 0.00192164 0
4489.5 0.00159889 0
4491.21 0.00154138 0
4492.92 0.00149266 0
4494.63 0.00160904 0
4496.34 0.00160836 0
4498.05 0.0019027 0
4499.76 0.00245619 0
4501.46 0.00167806 0
4503.17 0.00144123 0
4504.88 0.00220515 0
4506.59 0.00207998 0
4508.3 0.00150484 0
4510.01 0.00180188 0
4511.72 0.00163475 0
4513.43 0.00178699 0
4515.14 0.00228229 0
4516.85 0.0023574 0
4518.55 0.0017897 0
4520.26 0.00164625 0
4521.97 0.00168009 0
4523.68 0.00163813 0
4525.39 0.00204953 0
4527.1 0.00130185 0
4528.81 0.00231545 0
4530.52 0.00193653 0
4532.23 0.00186684 0
4533.94 0.00179714 0
4535.64 0.00196766 0
4537.35 0.00269977 0
4539.06 0.00231003 0
4540.77 0.00236484 0
4542.48 0.002421 0
4544.19 0.00216726 0
4545.9 0.00299073 0
4547.61 0.00253197 0
4549.32 0.00227958 0
4551.03 0.00221463 0
4552.73 0.00245551 0
4554.44 0.00232492 0
4556.15 0.00313417 0
4557.86 0.00251911 0
4559.57 0.00299208 0
4561.28 0.00273564 0
4562.99 0.00322214 0
4564.7 0.00268015 0
4566.41 0.00321402 0
4568.12 0.00350497 0
4569.82 0.0034752 0
4571.53 0.00397997 0
4573.24 0.00410447 0
4574.95 0.00405034 0
4576.66 0.00413086 0
4578.37 0.0040659 0
4580.08 0.00471209 0
4581.79 0.00446038 0
4583.5 0.00461127 0
4585.21 0.0044279 0
4586.91 0.00519385 0
4588.62 0.00486162 0
4590.33 0.00512348 0
4592.04 0.00518573 0
4593.75 0.0053603 0
4595.46 0.00659449 0
4597.17 0.0065187 0
4598.88 0.00677447 0
4600.59 0.0069937 0
4602.29 0.00744975 0
4604 0.00820556 0
4605.71 0.00811759 0
4607.42 0.00841802 0
4609.13 0.00917247 0
4610.84 0.00991406 0
4612.55 0.0107693 0
4614.26 0.0115508 0
4615.97 0.0121828 0
4617.68 0.0127437 0
4619.38 0.0136207 0
4621.09 0.0142472 0
4622.8 0.0156648 0
4624.51 0.0164037 0
4626.22 0.0167386 0
4627.93 0.0183849 0
4629.64 0.019301 0
4631.35 0.0209703 0
4633.06 0.021582 0
4634.77 0.0226016 0
4636.47 0.0252852 0
4638.18 0.0268448 0
4639.89 0.0289945 0
4641.6 0.0312991 0
4643.31 0.0336545 0
4645.02 0.0367075 0
4646.73 0.0398159 0
4648.44 0.0438108 0
4650.15 0.0482353 0
4651.86 0.0532268 0
4653.56 0.0589891 0
4655.27 0.0652872 0
4656.98 0.0739177 0
4658.69 0.0828899 0
4660.4 0.0933479 0
4662.11 0.10694 0
4663.82 0.122719 0
4665.53 0.141499 0
4667.24 0.162248 0
4668.95 0.18423 0
4670.65 0.206472 0
4672.36 0.227021 0
4674.07 0.244078 0
4675.78 0.255084 0
4677.49 0.258868 0
4679.2 0.254117 0
4680.91 0.240892 0
4682.62 0.2206 0
4684.33 0.196257 0
4686.04 0.170313 0
4687.74 0.146232 0
4689.45 0.124606 0
4691.16 0.105198 0
4692.87 0.0895892 0
4694.58 0.0761032 0
4696.29 0.0652784 0
4698 0.0562162 0
4699.71 0.0490879 0
4701.42 0.0428757 0
4703.13 0.037629 0
4704.83 0.033643 0
4706.54 0.0292232 0
4708.25 0.0265762 0
4709.96 0.0235016 0
4711.67 0.0214866 0
4713.38 0.0194526 0
4715.09 0.017876 0
4716.8 0.0163563 0
4718.51 0.0150822 0
4720.21 0.0132045 0
4721.92 0.0120488 0
4723.63 0.0116354 0
4725.34 0.0104642 0
4727.05 0.00934501 0
4728.76 0.00929426 0
4730.47 0.00853102 0
4732.18 0.00794032 0
4733.89 0.00747817 0
4735.6 0.00645442 0
4737.3 0.00640841 0
4739.01 0.0065275 0
4740.72 0.00602138 0
4742.43 0.00538669 0
4744.14 0.00520062 0
4745.85 0.00453752 0
4747.56 0.00435415 0
4749.27 0.00399012 0
4750.98 0.00382705 0
4752.69 0.00381758 0
4754.39 0.00321605 0
4756.1 0.00350023 0
4757.81 0.00324717 0
4759.52 0.00293254 0
4761.23 0.00291292 0
4762.94 0.00309019 0
4764.65 0.00253129 0
4766.36 0.00298599 0
4768.07 0.00201705 0
4769.78 0.00210772 0
4771.48 0.0026382 0
4773.19 0.00171189 0
4774.9 0.00190676 0
4776.61 0.00229379 0
4778.32 0.00197104 0
4780.03 0.0019981 0
4781.74 0.00164355 0
4783.45 0.00123554 0
4785.16 0.00186481 0
4786.87 0.00184518 0
4788.57 0.00174775 0
4790.28 0.00198322 0
4791.99 0.0019751 0
4793.7 0.00189052 0
4795.41 0.00135868 0
4797.12 0.002036 0
4798.83 0.00218959 0
4800.54 0.00141958 0
4802.25 0.00162663 0
4803.96 0.00128222 0
4805.66 0.00208607 0
4807.37 0.00140064 0
4809.08 0.0014074 0
4810.79 0.00203803 0
4812.5 0.00153596 0
4814.21 0.00143108 0
4815.92 0.00191555 0
4817.63 0.00165708 0
4819.34 0.00162731 0
4821.04 0.00137831 0
4822.75 0.00136139 0
4824.46 0.00140943 0
4826.17 0.00128764 0
4827.88 0.00143853 0
4829.59 0.000583936 0
4831.3 0.00166655 0
4833.01 0.00132282 0
4834.72 0.00160092 0
4836.43 0.00166588 0
4838.13 0.0011699 0
4839.84 0.00120509 0
4841.55 0.00186954 0
4843.26 0.00136613 0
4844.97 0.00171324 0
4846.68 0.00123554 0
4848.39 0.00195345 0
4850.1 0.00142567 0
4851.81 0.00143176 0
4853.52 0.00214223 0
4855.22 0.00189187 0
4856.93 0.00178699 0
4858.64 0.00153393 0
4860.35 0.00198931 0
4862.06 0.00231477 0
4863.77 0.0023486 0
4865.48 0.00264767 0
4867.19 0.00247175 0
4868.9 0.00255633 0
4870.61 0.00240679 0
4872.31 0.00206712 0
4874.02 0.00241694 0
4875.73 0.00192029 0
4877.44 0.00223087 0
4879.15 0.00183368 0
4880.86 0.0015292 0
4882.57 0.00198322 0
4884.28 0.00106908 0
4885.99 0.00117261 0
4887.7 0.00159889 0
4889.4 0.00181947 0
4891.11 0.00175722 0
4892.82 0.00132959 0
4894.53 0.00183503 0
4896.24 0.00153393 0
4897.95 0.00122471 0
4899.66 0.00126395 0
4901.37 0.00114893 0
4903.08 0.00203667 0
4904.79 0.00115908 0
4906.49 0.00102307 0
4908.2 0.00128019 0
4909.91 0.000907368 0
4911.62 0.00110495 0
4913.33 0.00160769 0
4915.04 0.00149333 0
4916.75 0.00148183 0
4918.46 0.00130929 0
4920.17 0.000926314 0
4921.88 0.00103864 0
4923.58 0.00149401 0
4925.29 0.00106232 0
4927 0.000680695 0
4928.71 0.00150687 0
4930.42 0.000901278 0
4932.13 0.000986534 0
4933.84 0.000937817 0
4935.55 0.000949996 0
4937.26 0.00149875 0
4938.96 0.00108194 0
4940.67 0.00118005 0
4942.38 0.000886392 0
4944.09 0.00107382 0
4945.8 0.000947966 0
4947.51 0.000601529 0
4949.22 0.00123148 0
4950.93 0.000996007 0
4952.64 0.00117126 0
4954.35 0.00101022 0
4956.05 0.000903985 0
4957.76 0.00135462 0
4959.47 0.00121727 0
4961.18 0.000849177 0
4962.89 0.00065566 0
4964.6 0.00119155 0
4966.31 0.00094323 0
4968.02 0.000769334 0
4969.73 0.00136883 0
4971.44 0.00104405 0
4973.14 0.000862033 0
4974.85 0.00107856 0
4976.56 0.00086677 0
4978.27 0.00101969 0
4979.98 0.00115502 0
4981.69 0.00116314 0
4983.4 0.0008688 0
4985.11 0.00140334 0
4986.82 0.000994654 0
4988.53 0.00111374 0
4990.23 0.00124907 0
4991.94 0.00101766 0
4993.65 0.00117058 0
4995.36 0.000998037 0
4997.07 0.00144597 0
4998.78 0.000948643 0
5000.49 0.00101766 0
5002.2 0.00122065 0
5003.91 0.000912781 0
5005.62 0.000756478 0
5007.32 0.0012193 0
5009.03 0.00101428 0
5010.74 0.000542662 0
5012.45 0.00092699 0
5014.16 0.00107585 0
5015.87 0.000811286 0
5017.58 0.00120103 0
5019.29 0.000927667 0
5021 0.000912781 0
5022.71 0.00112727 0
5024.41 0.000983151 0
5026.12 0.00111915 0
5027.83 0.00104608 0
5029.54 0.00065566 0
5031.25 0.000407334 0
5032.96 0.00103255 0
5034.67 0.000769334 0
5036.38 0.000719263 0
5038.09 0.00129576 0
5039.79 0.00078625 0
5041.5 0.000942553 0
5043.21 0.000874889 0
5044.92 0.000960146 0
5046.63 0.000501387 0
5048.34 0.0012396 0
5050.05 0.001199 0
5051.76 0.000636037 0
5053.47 0.000759185 0
5055.18 0.000508153 0
5056.88 0.000989917 0
5058.59 0.0010427 0
5060.3 0.00135124 0
5062.01 0.00149401 0
5063.72 0.000948643 0
5065.43 0.00111442 0
5067.14 0.000820082 0
5068.85 0.00111712 0
5070.56 0.00126328 0
5072.27 0.00102849 0
5073.97 0.00123351 0
5075.68 0.00131876 0
5077.39 0.00127816 0
5079.1 0.000634007 0
5080.81 0.00120441 0
5082.52 0.00143988 0
5084.23 0.00109412 0
5085.94 0.00118952 0
5087.65 0.00126666 0
5089.36 0.00118141 0
5091.06 0.00118276 0
5092.77 0.000849854 0
5094.48 0.00161919 0
5096.19 0.00121524 0
5097.9 0.000925637 0
5099.61 0.000525069 0
5101.32 0.00133094 0
5103.03 0.000556194 0
5104.74 0.00128222 0
5106.45 0.000765275 0
5108.15 0.00043034 0
5109.86 0.00106908 0
5111.57 0.00079843 0
5113.28 0.00101834 0
5114.99 0.00144056 0
5116.7 0.000810609 0
5118.41 0.00105826 0
5120.12 0.00118276 0
5121.83 0.00042222 0
5123.54 0.00126125 0
5125.24 0.00136748 0
5126.95 0.000696934 0
5128.66 0.000423574 0
5130.37 0.00147371 0
5132.08 0.0011266 0
5133.79 0.000815346 0
5135.5 0.000628594 0
5137.21 0.00137222 0
5138.92 0.00109277 0
5140.63 0.000617091 0
5142.33 0.000597469 0
5144.04 0.000962175 0
5145.75 0.000968942 0
5147.46 0.000870153 0
5149.17 0.0010339 0
5150.88 0.000975708 0
5152.59 0.000554841 0
5154.3 0.00127681 0
5156.01 0.00114216 0
5157.71 0.00109615 0
5159.42 0.000830232 0
5161.13 0.000869476 0
5162.84 0.00143379 0
5164.55 0.000299749 0
5166.26 0.000946613 0
5167.97 0.00109412 0
5169.68 0.0014189 0
5171.39 0.000716557 0
5173.1 0.00057717 0
5174.8 0.000574463 0
5176.51 0.00111307 0
5178.22 0.00122403 0
5179.93 0.00107991 0
5181.64 0.000927667 0
5183.35 0.000580553 0
5185.06 0.00099939 0
5186.77 0.00142161 0
5188.48 0.0011699 0
5190.19 0.00131944 0
5191.89 0.000551458 0
5193.6 0.00064145 0
5195.31 0.000753772 0
5197.02 0.00110968 0
5198.73 0.0012917 0
5200.44 0.000137357 0
5202.15 0.00135665 0
5203.86 0.000878273 0
5205.57 0.00110495 0
5207.28 0.000987888 0
5208.98 0.00118344 0
5210.69 0.00079031 0
5212.4 0.00125651 0
5214.11 0.000828202 0
5215.82 0.000863387 0
5217.53 0.00106908 0
5219.24 0.000600176 0
5220.95 0.00118885 0
5222.66 0.000860003 0
5224.37 0.000524392 0
5226.07 0.000906015 0
5227.78 0.000687461 0
5229.49 0.00120035 0
5231.2 0.00111374 0
5232.91 0.00129914 0
5234.62 0.000970972 0
5236.33 0.00110292 0
5238.04 0.00131335 0
5239.75 0.000989917 0
5241.46 0.00113472 0
5243.16 0.00109547 0
5244.87 0.000772718 0
5246.58 0.0012017 0
5248.29 0.000855944 0
5250 0.00108329 0
5251.71 0.000568374 0
5253.42 0.000683402 0
5255.13 0.00114081 0
5256.84 0.00110156 0
5258.54 0.00109547 0
5260.25 0.000780161 0
5261.96 0.000889775 0
5263.67 0.00105487 0
5265.38 0.00100074 0
5267.09 0.0011293 0
5268.8 0.000454022 0
5270.51 0.00106232 0
5272.22 0.000831585 0
5273.93 0.00118479 0
5275.63 0.00087083 0
5277.34 0.000862033 0
5279.05 0.00110698 0
5280.76 0.000874213 0
5282.47 0.000624534 0
5284.18 0.00110901 0
5285.89 0.000674605 0
5287.6 0.00107044 0
5289.31 0.00100616 0
5291.02 0.00124298 0
5292.72 0.000622504 0
5294.43 0.000598146 0
5296.14 0.000698964 0
5297.85 0.000917517 0
5299.56 0.00093917 0
5301.27 0.00099736 0
5302.98 0.000809932 0
5304.69 0.000912104 0
5306.4 0.00100074 0
5308.11 0.000983151 0
5309.81 0.000828202 0
5311.52 0.000938493 0
5313.23 0.000603559 0
5314.94 0.00102375 0
5316.65 0.00105014 0
5318.36 0.00124569 0
5320.07 0.000633331 0
5321.78 0.000686108 0
5323.49 0.00111171 0
5325.2 0.00093511 0
5326.9 0.000985858 0
5328.61 0.00151431 0
5330.32 0.000832261 0
5332.03 0.000876243 0
5333.74 0.000818052 0
5335.45 0.00043034 0
5337.16 0.00150551 0
5338.87 0.000169835 0
5340.58 0.000863387 0
5342.29 0.0010772 0
5343.99 0.00110562 0
5345.7 0.00092496 0
5347.41 0.00131335 0
5349.12 0.000947289 0
5350.83 0.001086 0
5352.54 0.000910751 0
5354.25 0.00100345 0
5355.96 0.000716557 0
5357.67 0.000725353 0
5359.38 0.000964882 0
5361.08 0.000962852 0
5362.79 0.00109074 0
5364.5 0.00100142 0
5366.21 0.00107788 0
5367.92 0.00120644 0
5369.63 0.000326138 0
5371.34 0.000922254 0
5373.05 0.00131809 0
5374.76 0.00111509 0
5376.46 0.00100819 0
5378.17 0.0010339 0
5379.88 0.00116111 0
5381.59 0.000797753 0
5383.3 0.00021923 0
5385.01 0.000748359 0
5386.72 0.000976385 0
5388.43 0.000990594 0
5390.14 0.0011496 0
5391.85 0.000631977 0
5393.55 0.000722647 0
5395.26 0.00142973 0
5396.97 0.000839028 0
5398.68 0.000467555 0
5400.39 0.00121727 0
5402.1 0.000761891 0
5403.81 0.00113201 0
5405.52 0.00140943 0
5407.23 0.000686785 0
5408.94 0.00146086 0
5410.64 0.000873536 0
5412.35 0.00139116 0
5414.06 0.000834291 0
5415.77 0.00125042 0
5417.48 0.00107991 0
5419.19 0.00102443 0
5420.9 0.0014595 0
5422.61 0.000993301 0
5424.32 0.00114148 0
5426.03 0.000943906 0
5427.73 0.00104811 0
5429.44 0.00110562 0
5431.15 0.000983828 0
5432.86 0.000384329 0
5434.57 0.000885716 0
5436.28 0.000832938 0
5437.99 0.000882332 0
5439.7 0.000828878 0
5441.41 0.000778807 0
5443.12 0.000906691 0
5444.82 0.000902632 0
5446.53 0.000633331 0
5448.24 0.00100548 0
5449.95 0.000845794 0
5451.66 0.00106299 0
5453.37 0.00101428 0
5455.08 0.00124298 0
5456.79 0.000964882 0
5458.5 0.00114757 0
5460.21 0.00110021 0
5461.91 0.000462142 0
5463.62 0.000887069 0
5465.33 0.000240206 0
5467.04 0.000847824 0
5468.75 0.000585966 0
5470.46 0.000588673 0
5472.17 0.000849177 0
5473.88 0.00116652 0
5475.59 0.000615738 0
5477.29 0.000740239 0
5479 0.00149469 0
5480.71 0.00112795 0
5482.42 0.000977738 0
5484.13 0.000297043 0
5485.84 0.000454022 0
5487.55 0.000947966 0
5489.26 0.00112795 0
5490.97 0.000506123 0
5492.68 0.00115096 0
5494.38 0.00162934 0
5496.09 0.00136342 0
5497.8 0.00116449 0
5499.51 0.00124839 0
5501.22 0.00101698 0
5502.93 0.00115502 0
5504.64 0.000625211 0
5506.35 0.00125381 0
5508.06 0.000848501 0
5509.77 0.000781514 0
5511.47 0.000734826 0
5513.18 0.00129779 0
5514.89 0.000793693 0
5516.6 0.00151093 0
5518.31 0.000678665 0
5520.02 0.000843764 0
5521.73 0.00112254 0
5523.44 0.00109209 0
5525.15 0.00100413 0
5526.86 0.000600176 0
5528.56 0.000972325 0
5530.27 0.000753772 0
5531.98 0.00124636 0
5533.69 0.000476351 0
5535.4 0.000380269 0
5537.11 0.000535219 0
5538.82 0.000987888 0
5540.53 0.000834291 0
5542.24 0.00063942 0
5543.95 0.000826172 0
5545.65 0.000830908 0
5547.36 0.00116787 0
5549.07 0.000806549 0
5550.78 0.00118344 0
5552.49 0.00106029 0
5554.2 0.000799106 0
5555.91 0.00116923 0
5557.62 0.000284863 0
5559.33 0.00106841 0
5561.04 0.000807226 0
5562.74 0.00102578 0
5564.45 0.00101022 0
5566.16 0.00112051 0
5567.87 0.000733473 0
5569.58 0.000727383 0
5571.29 0.000626564 0
5573 0.000908721 0
5574.71 0.000984504 0
5576.42 0.000682048 0
5578.13 0.000527099 0
5579.83 0.000804519 0
5581.54 0.000744975 0
5583.25 0.00103728 0
5584.96 0.00130523 0
5586.67 0.000748359 0
5588.38 0.000878273 0
5590.09 0.000627241 0
5591.8 0.000953379 0
5593.51 0.00102781 0
5595.21 0.000801136 0
5596.92 0.000629271 0
5598.63 0.00129373 0
5600.34 0.000797753 0
5602.05 0.00079234 0
5603.76 0.000795046 0
5605.47 0.00134718 0
5607.18 0.000578523 0
5608.89 0.00103119 0
5610.6 0.000598146 0
5612.3 0.000742269 0
5614.01 0.000908045 0
5615.72 0.000916841 0
5617.43 0.000727383 0
5619.14 0.00142364 0
5620.85 0.000531835 0
5622.56 0.000728736 0
5624.27 0.000981121 0
5625.98 0.000733473 0
5627.69 0.000762568 0
5629.39 0.000464848 0
5631.1 0.000603559 0
5632.81 0.000973678 0
5634.52 0.0011469 0
5636.23 0.000603559 0
5637.94 0.00132756 0
5639.65 0.00138372 0
5641.36 0.000631301 0
5643.07 0.00166926 0
5644.78 0.000324108 0
5646.48 0.00102646 0
5648.19 0.000912104 0
5649.9 0.000321402 0
5651.61 0.00100345 0
5653.32 0.000499357 0
5655.03 0.00106367 0
5656.74 0.00124298 0
5658.45 0.00094526 0
5660.16 0.000671899 0
5661.87 0.000789633 0
5663.57 0.000346437 0
5665.28 0.000759861 0
5666.99 0.00115772 0
5668.7 0.000843088 0
5670.41 7.91663e-05 0
5672.12 0.000551458 0
5673.83 0.00100616 0
5675.54 0.000529129 0
5677.25 0.00058326 0
5678.96 0.00109344 0
5680.66 0.00064754 0
5682.37 0.000952703 0
5684.08 0.000245619 0
5685.79 0.00103255 0
5687.5 0.000334934 0
5689.21 0.000480411 0
5690.92 0.000727383 0
5692.63 0.000759861 0
5694.34 0.00063739 0
5696.04 0.00121794 0
5697.75 0.00101495 0
5699.46 0.000518303 0
5701.17 0.000486501 0
5702.88 0.000489884 0
5704.59 0.00113945 0
5706.3 0.0010454 0
5708.01 0.00058326 0
5709.72 0.000771364 0
5711.43 0.000491914 0
5713.13 0.00141349 0
5714.84 0.00106705 0
5716.55 0.000462819 0
5718.26 0.000663103 0
5719.97 0.00117396 0
5721.68 0.000711144 0
5723.39 0.000663103 0
5725.1 0.000853237 0
5726.81 0.00111442 0
5728.52 0.000740239 0
5730.22 0.00121253 0
5731.93 0.000329521 0
5733.64 0.000658366 0
5735.35 0.00110901 0
5737.06 0.00121794 0
5738.77 0.000965559 0
5740.48 0.000578523 0
5742.19 0.000687461 0
5743.9 0.000938493 0
5745.61 0.000473645 0
5747.31 0.000712497 0
5749.02 0.00100683 0
5750.73 0.00086677 0
5752.44 0.000650247 0
5754.15 0.000505447 0
5755.86 0.000433723 0
5757.57 0.000659043 0
5759.28 0.00109818 0
5760.99 0.00106841 0
5762.7 0.000843764 0
5764.4 0.000927667 0
5766.11 0.00057717 0
5767.82 7.78131e-05 0
5769.53 0.00159348 0
5771.24 0.000684078 0
5772.95 0.00107788 0
5774.66 0.0012511 0
5776.37 0.000922254 0
5778.08 0.000981798 0
5779.79 0.00136951 0
5781.49 0.00135733 0
5783.2 0.000922931 0
5784.91 0.000890452 0
5786.62 0.000602882 0
5788.33 0.000481764 0
5790.04 0.000747682 0
5791.75 0.00123757 0
5793.46 0.00064348 0
5795.17 0.000562961 0
5796.88 0.000813992 0
5798.58 0.00128358 0
5800.29 0.000927667 0
5802 0.00101495 0
5803.71 0.000908045 0
5805.42 0.00131335 0
5807.13 0.00114487 0
5808.84 0.00106908 0
5810.55 0.00113607 0
5812.26 0.000845794 0
5813.96 0.00109818 0
5815.67 0.000835645 0
5817.38 0.00107044 0
5819.09 0.00050071 0
5820.8 0.00103593 0
5822.51 0.000937817 0
5824.22 0.000864063 0
5825.93 0.000915488 0
5827.64 0.000570404 0
5829.35 0.000547398 0
5831.05 0.000837675 0
5832.76 0.00111036 0
5834.47 0.00117667 0
5836.18 0.000918871 0
5837.89 0.000239529 0
5839.6 0.00117396 0
5841.31 0.000835645 0
5843.02 0.00107923 0
5844.73 0.00104946 0
5846.44 0.0011584 0
5848.14 0.000917517 0
5849.85 0.0007964 0
5851.56 0.000757155 0
5853.27 0.00103864 0
5854.98 0.000897895 0
5856.69 0.00124095 0
5858.4 0.00104878 0
5860.11 0.000870153 0
5861.82 0.00078828 0
5863.53 0.00150822 0
5865.23 0.00106435 0
5866.94 0.00105487 0
5868.65 0.000238176 0
5870.36 0.000874213 0
5872.07 0.00122945 0
5873.78 0.000682725 0
5875.49 0.000889099 0
5877.2 0.00109344 0
5878.91 0.00108803 0
5880.62 0.000621151 0
5882.32 0.000774747 0
5884.03 0.00101766 0
5885.74 0.00112051 0
5887.45 0.000811286 0
5889.16 0.000789633 0
5890.87 0.000834291 0
5892.58 0.00111036 0
5894.29 0.000901955 0
5896 0.000841734 0
5897.71 0.000874213 0
5899.41 0.00117464 0
5901.12 0.000445903 0
5902.83 0.00100277 0
5904.54 0.000343054 0
5906.25 0.000577847 0
5907.96 0.000908045 0
5909.67 0.00108262 0
5911.38 0.000474998 0
5913.09 0.00104878 0
5914.79 0.000774747 0
5916.5 0.000740916 0
5918.21 0.00086677 0
5919.92 0.00106232 0
5921.63 0.000533865 0
5923.34 0.00121456 0
5925.05 0.000744299 0
5926.76 0.00126666 0
5928.47 0.00070979 0
5930.18 0.00129373 0
5931.88 0.00102578 0
5933.59 0.000982474 0
5935.3 0.000897895 0
5937.01 0.0011266 0
5938.72 0.00117464 0
5940.43 0.000219906 0
5942.14 0.00087083 0
5943.85 0.0005068 0
5945.56 0.0012105 0
5947.27 0.00130794 0
5948.97 0.0012829 0
5950.68 0.000904661 0
5952.39 0.00100751 0
5954.1 0.00122471 0
5955.81 0.00172948 0
5957.52 0.00117329 0
5959.23 0.000803843 0
5960.94 0.000845794 0
5962.65 0.00135259 0
5964.36 0.00064957 0
5966.06 0.00100277 0
5967.77 0.00111848 0
5969.48 0.000955409 0
5971.19 0.000680018 0
5972.9 0.00127478 0
5974.61 0.00146356 0
5976.32 0.00119358 0
5978.03 0.00114216 0
5979.74 0.000822789 0
5981.45 0.00149401 0
5983.15 0.000845118 0
5984.86 0.00101225 0
5986.57 0.00106976 0
5988.28 0.00147506 0
5989.99 0.000780837 0
5991.7 0.00142905 0
5993.41 0.00100819 0
5995.12 0.000966235 0
5996.83 0.00142499 0
5998.54 0.00116855 0
6000.24 0.000774071 0
6001.95 0.00099736 0
6003.66 0.000896542 0
6005.37 0.00122606 0
6007.08 0.00113607 0
6008.79 0.00143853 0
6010.5 0.00135936 0
6012.21 0.00139861 0
6013.92 0.00132012 0
6015.63 0.000699641 0
6017.33 0.000973002 0
6019.04 0.00112795 0
6020.75 0.00100345 0
6022.46 0.00104067 0
6024.17 0.000839704 0
6025.88 0.000992624 0
6027.59 0.00050883 0
6029.3 0.00130523 0
6031.01 0.000666486 0
6032.71 0.00111509 0
6034.42 0.000697611 0
6036.13 0.00180797 0
6037.84 0.00057717 0
6039.55 0.000995331 0
6041.26 0.000605589 0
6042.97 0.00051289 0
6044.68 0.00110427 0
6046.39 0.00103796 0
6048.1 0.00114419 0
6049.8 0.000842411 0
6051.51 0.00110089 0
6053.22 0.000833615 0
6054.93 0.000893159 0
6056.64 0.000717233 0
6058.35 0.00101428 0
6060.06 0.00118141 0
6061.77 0.000970295 0
6063.48 0.000869476 0
6065.19 0.000621151 0
6066.89 0.000441843 0
6068.6 0.00021314 0
6070.31 0.000963529 0
6072.02 0.00111307 0
6073.73 0.00100886 0
6075.44 0.00155964 0
6077.15 0.00128764 0
6078.86 0.00107314 0
6080.57 0.00110359 0
6082.28 0.000703024 0
6083.98 0.00107179 0
6085.69 0.000697611 0
6087.4 0.00104337 0
6089.11 0.00119088 0
6090.82 0.000810609 0
6092.53 0.000993301 0
6094.24 0.000976385 0
6095.95 0.00106705 0
6097.66 0.00071385 0
6099.37 0.00120712 0
6101.07 0.000951349 0
6102.78 0.00110901 0
6104.49 0.00130726 0
6106.2 0.000880979 0
6107.91 0.000924284 0
6109.62 0.00154476 0
6111.33 0.00130185 0
6113.04 0.00086068 0
6114.75 0.00114554 0
6116.46 0.0005792 0
6118.16 0.00109886 0
6119.87 0.000993301 0
6121.58 0.000816699 0
6123.29 0.00085459 0
6125 0.000523039 0
6126.71 0.00128019 0
6128.42 0.00087083 0
6130.13 0.00106841 0
6131.84 0.000606942 0
6133.54 0.0012017 0
6135.25 0.000894512 0
6136.96 0.00118344 0
6138.67 0.000731443 0
6140.38 0.00125245 0
6142.09 0.00145409 0
6143.8 0.0010948 0
6145.51 0.0010745 0
6147.22 0.00104946 0
6148.93 0.000944583 0
6150.63 0.000883686 0
6152.34 0.00178632 0
6154.05 0.0013959 0
6155.76 0.00132959 0
6157.47 0.00101563 0
6159.18 0.000640097 0
6160.89 0.00141146 0
6162.6 0.00134718 0
6164.31 0.00186481 0
6166.02 0.00112254 0
6167.72 0.00134921 0
6169.43 0.000840381 0
6171.14 0.00129914 0
6172.85 0.000982474 0
6174.56 0.00126869 0
6176.27 0.00173354 0
6177.98 0.00161581 0
6179.69 0.00151634 0
6181.4 0.00149063 0
6183.11 0.00114554 0
6184.81 0.00145003 0
6186.52 0.00142161 0
6188.23 0.00151093 0
6189.94 0.00131876 0
6191.65 0.0015204 0
6193.36 0.00139455 0
6195.07 0.00133365 0
6196.78 0.00164422 0
6198.49 0.001674 0
6200.2 0.00181271 0
6201.9 0.0018709 0
6203.61 0.00172407 0
6205.32 0.00193044 0
6207.03 0.0019866 0
6208.74 0.00182624 0
6210.45 0.00201637 0
6212.16 0.00173828 0
6213.87 0.00251099 0
6215.58 0.00197983 0
6217.29 0.00242032 0
6218.99 0.00214832 0
6220.7 0.00201705 0
6222.41 0.00170444 0
6224.12 0.0025137 0
6225.83 0.00217809 0
6227.54 0.00230868 0
6229.25 0.00254212 0
6230.96 0.00249272 0
6232.67 0.00246634 0
6234.38 0.00211516 0
6236.08 0.00255295 0
6237.79 0.00243927 0
6239.5 0.00298329 0
6241.21 0.00268015 0
6242.92 0.003258 0
6244.63 0.00305771 0
6246.34 0.00307057 0
6248.05 0.00334664 0
6249.76 0.00364909 0
6251.46 0.00403004 0
6253.17 0.00311252 0
6254.88 0.00344543 0
6256.59 0.00364842 0
6258.3 0.00400636 0
6260.01 0.00391637 0
6261.72 0.0042398 0
6263.43 0.00425468 0
6265.14 0.00438798 0
6266.85 0.00384261 0
6268.55 0.00476419 0
6270.26 0.00469585 0
6271.97 0.00492929 0
6273.68 0.00526219 0
6275.39 0.00558833 0
6277.1 0.00590973 0
6278.81 0.0055748 0
6280.52 0.00557345 0
6282.23 0.00592191 0
6283.94 0.00587387 0
6285.64 0.00701738 0
6287.35 0.0061452 0
6289.06 0.00627512 0
6290.77 0.00689018 0
6292.48 0.00746802 0
6294.19 0.00801069 0
6295.9 0.00786995 0
6297.61 0.00803301 0
6299.32 0.00819744 0
6301.03 0.00864266 0
6302.73 0.00966506 0
6304.44 0.00922863 0
6306.15 0.0103579 0
6307.86 0.0111543 0
6309.57 0.0116334 0
6311.28 0.0117437 0
6312.99 0.0121936 0
6314.7 0.0130645 0
6316.41 0.0140382 0
6318.12 0.0146546 0
6319.82 0.0156201 0
6321.53 0.0165837 0
6323.24 0.0176967 0
6324.95 0.0192374 0
6326.66 0.0209358 0
6328.37 0.0219852 0
6330.08 0.0234955 0
6331.79 0.0255572 0
6333.5 0.0269504 0
6335.21 0.0294187 0
6336.91 0.0316347 0
6338.62 0.0344752 0
6340.33 0.0377941 0
6342.04 0.0416733 0
6343.75 0.046018 0
6345.46 0.0504594 0
6347.17 0.0557967 0
6348.88 0.0615616 0
6350.59 0.0666222 0
6352.29 0.0718593 0
6354 0.0778922 0
6355.71 0.0824859 0
6357.42 0.0866141 0
6359.13 0.0886007 0
6360.84 0.0906705 0
6362.55 0.0900987 0
6364.26 0.0876473 0
6365.97 0.0846938 0
6367.68 0.0795493 0
6369.38 0.0743494 0
6371.09 0.0679991 0
6372.8 0.0607761 0
6374.51 0.0543778 0
6376.22 0.0488037 0
6377.93 0.0430482 0
6379.64 0.0382015 0
6381.35 0.0339326 0
6383.06 0.0301238 0
6384.77 0.0271831 0
6386.47 0.0239948 0
6388.18 0.0217721 0
6389.89 0.0193815 0
6391.6 0.0181521 0
6393.31 0.0166994 0
6395.02 0.0150071 0
6396.73 0.0130232 0
6398.44 0.0121564 0
6400.15 0.011132 0
6401.86 0.0104236 0
6403.56 0.00983828 0
6405.27 0.00858921 0
6406.98 0.00761891 0
6408.69 0.00770485 0
6410.4 0.00731781 0
6412.11 0.00688815 0
6413.82 0.00645375 0
6415.53 0.00546518 0
6417.24 0.00519724 0
6418.95 0.00527843 0
6420.65 0.00482509 0
6422.36 0.0046248 0
6424.07 0.00437309 0
6425.78 0.00404831 0
6427.49 0.00391163 0
6429.2 0.00351444 0
6430.91 0.00323905 0
6432.62 0.00305907 0
6434.33 0.00328168 0
6436.04 0.00300088 0
6437.74 0.00301644 0
6439.45 0.00232086 0
6441.16 0.00282089 0
6442.87 0.0023256 0
6444.58 0.00271128 0
6446.29 0.00250423 0
6448 0.00199337 0
6449.71 0.00216117 0
6451.42 0.00226402 0
6453.13 0.00192773 0
6454.83 0.00245145 0
6456.54 0.0016767 0
6458.25 0.00198863 0
6459.96 0.00165437 0
6461.67 0.00209419 0
6463.38 0.00142296 0
6465.09 0.00156438 0
6466.8 0.0014568 0
6468.51 0.00176331 0
6470.21 0.0017491 0
6471.92 0.00162392 0
6473.63 0.00149333 0
6475.34 0.00188037 0
6477.05 0.00142702 0
6478.76 0.00158468 0
6480.47 0.00164625 0
6482.18 0.00198254 0
6483.89 0.00162595 0
6485.6 0.00135395 0
6487.3 0.00162528 0
6489.01 0.00119967 0
6490.72 0.00164152 0
6492.43 0.00145612 0
6494.14 0.00156776 0
6495.85 0.00152175 0
6497.56 0.00126192 0
6499.27 0.000612355 0
6500.98 0.00162663 0
6502.69 0.00146965 0
6504.39 0.00148657 0
6506.1 0.00128019 0
6507.81 0.00131064 0
6509.52 0.00119764 0
6511.23 0.00104743 0
6512.94 0.00118479 0
6514.65 0.00145071 0
6516.36 0.00154408 0
6518.07 0.00107585 0
6519.78 0.00129846 0
6521.48 0.00108194 0
6523.19 0.00113675 0
6524.9 0.00129846 0
6526.61 0.00122268 0
6528.32 0.000598822 0
6530.03 0.00144935 0
6531.74 0.00133838 0
6533.45 0.00133229 0
6535.16 0.000805196 0
6536.87 0.00071588 0
6538.57 0.00140537 0
6540.28 0.00155355 0
6541.99 0.000949319 0
6543.7 0.00146559 0
6545.41 0.00172204 0
6547.12 0.00155626 0
6548.83 0.00148589 0
6550.54 0.000965559 0
6552.25 0.00127613 0
6553.96 0.0010975 0
6555.66 0.0018533 0
6557.37 0.00131944 0
6559.08 0.000898572 0
6560.79 0.00137966 0
6562.5 0.000885716 0
6564.21 0.000594762 0
6565.92 0.0011787 0
6567.63 0.000669869 0
6569.34 0.00128019 0
6571.04 0.0013871 0
6572.75 0.00116517 0
6574.46 0.00129508 0
6576.17 0.000818729 0
6577.88 0.00118141 0
6579.59 0.00113607 0
6581.3 0.00100683 0
6583.01 0.00135056 0
6584.72 0.0013641 0
6586.43 0.000697611 0
6588.13 0.00103593 0
6589.84 0.00137222 0
6591.55 0.000893159 0
6593.26 0.00104811 0
6594.97 0.000903985 0
6596.68 0.00111374 0
6598.39 0.00126531 0
6600.1 0.00137695 0
6601.81 0.000938493 0
6603.52 0.00104675 0
6605.22 0.00112254 0
6606.93 0.00109886 0
6608.64 0.00105893 0
6610.35 0.00101766 0
6612.06 0.00131944 0
6613.77 0.000826172 0
6615.48 0.00115434 0
6617.19 0.000931727 0
6618.9 0.00100007 0
6620.61 0.000847824 0
6622.31 0.000646187 0
6624.02 0.000993977 0
6625.73 0.000960146 0
6627.44 0.00133297 0
6629.15 0.00110156 0
6630.86 0.00124636 0
6632.57 0.00143108 0
6634.28 0.000857297 0
6635.99 0.00110156 0
6637.7 0.00106096 0
6639.4 0.000724676 0
6641.11 0.00107517 0
6642.82 0.00101766 0
6644.53 0.000828878 0
6646.24 0.00136071 0
6647.95 0.00112998 0
6649.66 0.00104743 0
6651.37 0.000668516 0
6653.08 0.000993977 0
6654.79 0.0011787 0
6656.49 0.000832938 0
6658.2 0.000700318 0
6659.91 0.00100954 0
6661.62 0.00103593 0
6663.33 0.000755125 0
6665.04 0.00114757 0
6666.75 0.00102646 0
6668.46 0.00146153 0
6670.17 0.0010136 0
6671.88 0.0011063 0
6673.58 0.000380269 0
6675.29 0.00123148 0
6677 0.000514919 0
6678.71 0.0015001 0
6680.42 0.000333581 0
6682.13 0.000893159 0
6683.84 0.0012511 0
6685.55 0.00103525 0
6687.26 0.00139319 0
6688.96 0.000861357 0
6690.67 0.000603559 0
6692.38 0.000920224 0
6694.09 0.000820082 0
6695.8 0.00105217 0
6697.51 0.000376886 0
6699.22 0.00127343 0
6700.93 0.00100751 0
6702.64 0.000896542 0
6704.35 0.00093105 0
6706.05 0.00050274 0
6707.76 0.000591379 0
6709.47 0.00151499 0
6711.18 0.00109209 0
6712.89 0.000611678 0
6714.6 0.00104811 0
6716.31 0.000717233 0
6718.02 0.00093714 0
6719.73 0.000889775 0
6721.44 0.00120779 0
6723.14 0.000464848 0
6724.85 0.000986534 0
6726.56 0.000895189 0
6728.27 0.00140334 0
6729.98 0.00065769 0
6731.69 0.000993977 0
6733.4 0.000785574 0
6735.11 0.000698288 0
6736.82 0.000966912 0
6738.53 0.000670546 0
6740.23 0.00105623 0
6741.94 0.00125787 0
6743.65 0.00058123 0
6745.36 0.00020908 0
6747.07 0.00111712 0
6748.78 0.00101089 0
6750.49 0.00127749 0
6752.2 0.000893159 0
6753.91 0.00109886 0
6755.62 0.000736856 0
6757.32 0.00106299 0
6759.03 0.000972325 0
6760.74 0.00101495 0
6762.45 0.00101631 0
6764.16 0.00102443 0
6765.87 0.000867446 0
6767.58 0.000694904 0
6769.29 0.000829555 0
6771 0.000989917 0
6772.71 0.000819405 0
6774.41 0.000900602 0
6776.12 0.000523039 0
6777.83 0.000663779 0
6779.54 0.000788957 0
6781.25 0.00114081 0
6782.96 0.00130726 0
6784.67 0.000489207 0
6786.38 0.00126734 0
6788.09 0.00109006 0
6789.79 0.000568374 0
6791.5 0.000672575 0
6793.21 0.00057311 0
6794.92 0.000457405 0
6796.63 0.00107111 0
6798.34 0.0011496 0
6800.05 0.00093308 0
6801.76 0.00100007 0
6803.47 0.000803843 0
6805.18 0.000836321 0
6806.88 0.00114216 0
6808.59 0.00113675 0
6810.3 0.000690168 0
6812.01 0.000747682 0
6813.72 0.000650923 0
6815.43 0.000987888 0
6817.14 0.000981121 0
6818.85 0.00102104 0
6820.56 0.00119223 0
6822.27 0.0010048 0
6823.97 0.000299749 0
6825.68 0.000975708 0
6827.39 0.000780161 0
6829.1 0.00120576 0
6830.81 0.000936463 0
6832.52 0.00126734 0
6834.23 0.00103931 0
6835.94 0.00087083 0
6837.65 0.00103728 0
6839.36 0.00103052 0
6841.06 0.000964882 0
6842.77 0.00100616 0
6844.48 0.000623858 0
6846.19 0.000738209 0
6847.9 0.00116517 0
6849.61 0.00127816 0
6851.32 0.00064348 0
6853.03 0.00118411 0
6854.74 0.000556194 0
6856.45 0.00104946 0
6858.15 0.000719263 0
6859.86 0.000247649 0
6861.57 0.00050274 0
6863.28 0.00113539 0
6864.99 0.00108871 0
6866.7 0.000917517 0
6868.41 0.000673252 0
6870.12 0.0011672 0
6871.83 0.00103661 0
6873.54 0.0012714 0
6875.24 0.000463495 0
6876.95 0.000609648 0
6878.66 0.000606942 0
6880.37 0.00108465 0
6882.08 0.000863387 0
6883.79 0.00058123 0
6885.5 0.00123621 0
6887.21 0.00111915 0
6888.92 0.000447256 0
6890.63 0.000682048 0
6892.33 0.00114554 0
6894.04 0.00101428 0
6895.75 0.000801136 0
6897.46 0.000911428 0
6899.17 0.000850531 0
6900.88 0.0013235 0
6902.59 0.000624534 0
6904.3 0.00137695 0
6906.01 0.00102849 0
6907.71 0.000742946 0
6909.42 0.000684755 0
6911.13 0.00114622 0
6912.84 0.000332905 0
6914.55 0.00127343 0
6916.26 0.000743622 0
6917.97 0.00165234 0
6919.68 0.00104946 0
6921.39 0.000397185 0
6923.1 0.000926314 0
6924.8 0.000731443 0
6926.51 0.000987888 0
6928.22 0.00122336 0
6929.93 0.000882332 0
6931.64 0.00101901 0
6933.35 0.000388389 0
6935.06 0.0009412 0
6936.77 0.000615738 0
6938.48 0.000803166 0
6940.19 0.000635361 0
6941.89 0.000912104 0
6943.6 0.000814669 0
6945.31 0.000684078 0
6947.02 0.0011902 0
6948.73 0.000738886 0
6950.44 0.000772718 0
6952.15 0.000503417 0
6953.86 0.000678665 0
6955.57 0.000707761 0
6957.28 0.000539278 0
6958.98 0.000781514 0
6960.69 0.000754448 0
6962.4 0.00135192 0
6964.11 0.000841734 0
6965.82 0.000458759 0
6967.53 0.0010427 0
6969.24 0.000525746 0
6970.95 0.00102984 0
6972.66 0.000564314 0
6974.37 0.000957439 0
6976.07 0.00125381 0
6977.78 0.000757832 0
6979.49 0 0
6981.2 0.000688815 0
6982.91 0.00102916 0
6984.62 0.000677989 0
6986.33 0.00121118 0
6988.04 0.0009412 0
6989.75 0.00028554 0
6991.46 0.000915488 0
6993.16 0.000302456 0
6994.87 0.000846471 0
6996.58 0.00093511 0
6998.29 0.000989241 0
