# Supplementary material for: Probing decoherence in molecular 4f qubits
Source: Chem Sci. 2024 Oct 30;15(48):20328–37. doi: 10.1039/d4sc05304d (PMC11575486; doi:10.1039/d4sc05304d)
Supplement: SC-015-D4SC05304D-s001 [file SC-015-D4SC05304D-s001.zip › data_archive/Parallel_0c5pct/EDFS/2_Gdtrensal_FS_970643_at15_VG27_16-32-300_2sc_5p5K_turned5deg.dat]

0 0.00400313 0
6.83594 0.00350619 0
13.6719 0.00660746 0
20.5078 0.0038927 0
27.3437 0.00437123 0
34.1797 0.00422399 0
41.0156 0.00440804 0
47.8516 0.0067363 0
54.6875 0.00394791 0
61.5234 0.00475774 0
68.3594 0.00503382 0
75.1953 0.00298164 0
82.0312 0.00403994 0
88.8672 0.00357981 0
95.7031 0.00413197 0
102.539 0.00316569 0
109.375 0.00429761 0
116.211 0.00378227 0
123.047 0.00453688 0
129.883 0.00452768 0
136.719 0.00307367 0
143.555 0.00369024 0
150.391 0.00440804 0
157.227 0.00578843 0
164.062 0.00292643 0
170.898 0.00398472 0
177.734 0.00428841 0
184.57 0.00541113 0
191.406 0.00473934 0
198.242 0.00466572 0
205.078 0.000883449 0
211.914 0.00232826 0
218.75 0.00518106 0
225.586 0.00459209 0
232.422 0.00593567 0
239.258 0.00544794 0
246.094 0.00386509 0
252.93 0.00250311 0
259.766 0.00293563 0
266.602 0.00336815 0
273.437 0.0017669 0
280.273 0.0024755 0
287.109 0.00559518 0
293.945 0.00337735 0
300.781 0.00588046 0
307.617 0.00774859 0
314.453 0.00475774 0
321.289 0.00152763 0
328.125 0.000984678 0
334.961 0.00564119 0
341.797 0.00419638 0
348.633 0.00408595 0
355.469 0.00277918 0
362.305 0.00611973 0
369.141 0.00301845 0
375.977 0.00463811 0
382.812 0.00588046 0
389.648 0.00483136 0
396.484 0.0056872 0
403.32 0.00458289 0
410.156 0.00661667 0
416.992 0.00598169 0
423.828 0.00590807 0
430.664 0.00559518 0
437.5 0.00485897 0
444.336 0.00536511 0
451.172 0.00508904 0
458.008 0.00560438 0
464.844 0.00475774 0
471.68 0.00335895 0
478.516 0.00702158 0
485.352 0.00311048 0
492.187 0.00628537 0
499.023 0.00613813 0
505.859 0.00491419 0
512.695 0.00479455 0
519.531 0.00364423 0
526.367 0.00380067 0
533.203 0.00738048 0
540.039 0.00350619 0
546.875 0.00530069 0
553.711 0.00370865 0
560.547 0.00617494 0
567.383 0.00484057 0
574.219 0.00698477 0
581.055 0.00677311 0
587.891 0.00768417 0
594.727 0.00587126 0
601.562 0.00687434 0
608.398 0.00580684 0
615.234 0.00772098 0
622.07 0.0107946 0
628.906 0.010675 0
635.742 0.0173561 0
642.578 0.0226292 0
649.414 0.0300649 0
656.25 0.0442921 0
663.086 0.0504762 0
669.922 0.0458841 0
676.758 0.0328717 0
683.594 0.0258593 0
690.43 0.0197212 0
697.266 0.0188561 0
704.102 0.0137487 0
710.937 0.0103529 0
717.773 0.00822712 0
724.609 0.00844798 0
731.445 0.00928542 0
738.281 0.00810749 0
745.117 0.00783141 0
751.953 0.00615654 0
758.789 0.00762895 0
765.625 0.00579763 0
772.461 0.00681912 0
779.297 0.00634979 0
786.133 0.00403074 0
792.969 0.007086 0
799.805 0.00569641 0
806.641 0.00577923 0
813.477 0.00548475 0
820.312 0.00604611 0
827.148 0.00669949 0
833.984 0.00294483 0
840.82 0.00651544 0
847.656 0.00357061 0
854.492 0.00592647 0
861.328 0.00670869 0
868.164 0.00615654 0
875 0.00484977 0
881.836 0.00473934 0
888.672 0.00218102 0
895.508 0.00468412 0
902.344 0.00465651 0
909.18 0.0049786 0
916.016 0.00410436 0
922.852 0.00534671 0
929.687 0.00605531 0
936.523 0.00635899 0
943.359 0.0049786 0
950.195 0.00590807 0
957.031 0.00418718 0
963.867 0.0046105 0
970.703 0.00158285 0
977.539 0.00270556 0
984.375 0.00476694 0
991.211 0.00398472 0
998.047 0.00411356 0
1004.88 0.00562279 0
1011.72 0.00375466 0
1018.55 0.0038835 0
1025.39 0.00475774 0
1032.23 0.00434362 0
1039.06 0.00418718 0
1045.9 0.00408595 0
1052.73 0.00367184 0
1059.57 0.00668108 0
1066.41 0.00333134 0
1073.24 0.00487738 0
1080.08 0.00438964 0
1086.91 0.00432522 0
1093.75 0.00387429 0
1100.59 0.00485897 0
1107.42 0.00378227 0
1114.26 0.0060277 0
1121.09 0.00437123 0
1127.93 0.00757374 0
1134.77 0.00558598 0
1141.6 0.00633139 0
1148.44 0.00679152 0
1155.27 0.00737128 0
1162.11 0.00521787 0
1168.95 0.00411356 0
1175.78 0.00863203 0
1182.62 0.00429761 0
1189.45 0.00553996 0
1196.29 0.00438964 0
1203.12 0.00569641 0
1209.96 0.00375466 0
1216.8 0.00623936 0
1223.63 0.00508904 0
1230.47 0.0049786 0
1237.3 0.00404914 0
1244.14 0.00712281 0
1250.98 0.00587126 0
1257.81 0.00833755 0
1264.65 0.00445406 0
1271.48 0.0049786 0
1278.32 0.00588046 0
1285.16 0.00756453 0
1291.99 0.00737128 0
1298.83 0.00432522 0
1305.66 0.00669029 0
1312.5 0.00542953 0
1319.34 0.0046197 0
1326.17 0.00693876 0
1333.01 0.00364423 0
1339.84 0.00569641 0
1346.68 0.00519947 0
1353.52 0.00483136 0
1360.35 0.00418718 0
1367.19 0.00560438 0
1374.02 0.00598169 0
1380.86 0.00719643 0
1387.7 0.00552156 0
1394.53 0.0056688 0
1401.37 0.00521787 0
1408.2 0.00254912 0
1415.04 0.00508904 0
1421.87 0.00199696 0
1428.71 0.00437123 0
1435.55 0.00618414 0
1442.38 0.00493259 0
1449.22 0.00398472 0
1456.05 0.00750932 0
1462.89 0.00467492 0
1469.73 0.00242949 0
1476.56 0.00509824 0
1483.4 0.00844798 0
1490.23 0.0104081 0
1497.07 0.00598169 0
1503.91 0.00454608 0
1510.74 0.00698477 0
1517.58 0.00484977 0
1524.41 0.0074541 0
1531.25 0.00589886 0
1538.09 0.00645102 0
1544.92 0.00271477 0
1551.76 0.00280679 0
1558.59 0.00725164 0
1565.43 0.00536511 0
1572.27 0.00583445 0
1579.1 0.00585285 0
1585.94 0.00501541 0
1592.77 0.0063682 0
1599.61 0.00600009 0
1606.45 0.00482216 0
1613.28 0.00682833 0
1620.12 0.00411356 0
1626.95 0.00506143 0
1633.79 0.00533751 0
1640.62 0.0063682 0
1647.46 0.00764736 0
1654.3 0.00486817 0
1661.13 0.00626697 0
1667.97 0.00742649 0
1674.8 0.00242949 0
1681.64 0.00543873 0
1688.48 0.00484057 0
1695.31 0.00668108 0
1702.15 0.00657986 0
1708.98 0.00453688 0
1715.82 0.00726085 0
1722.66 0.00591727 0
1729.49 0.00578843 0
1736.33 0.00439884 0
1743.16 0.007813 0
1750 0.00646942 0
1756.84 0.0035338 0
1763.67 0.00865964 0
1770.51 0.00516266 0
1777.34 0.007086 0
1784.18 0.00274237 0
1791.02 0.00700317 0
1797.85 0.00379147 0
1804.69 0.00255832 0
1811.52 0.00528229 0
1818.36 0.00660746 0
1825.2 0.00527309 0
1832.03 0.00398472 0
1838.87 0.00467492 0
1845.7 0.0046197 0
1852.54 0.00397552 0
1859.37 0.00471173 0
1866.21 0.00380067 0
1873.05 0.00429761 0
1879.88 0.00428841 0
1886.72 0.00485897 0
1893.55 0.00465651 0
1900.39 0.00558598 0
1907.23 0.00370865 0
1914.06 0.00537432 0
1920.9 0.00323931 0
1927.73 0.00458289 0
1934.57 0.00292643 0
1941.41 0.0038927 0
1948.24 0.00724244 0
1955.08 0.00451847 0
1961.91 0.00372705 0
1968.75 0.00519026 0
1975.59 0.00327612 0
1982.42 0.00611973 0
1989.26 0.00271477 0
1996.09 0.00505222 0
2002.93 0.00509824 0
2009.77 0.00402153 0
2016.6 0.00412276 0
2023.44 0.0056688 0
2030.27 0.00665348 0
2037.11 0.00523628 0
2043.95 0.00612893 0
2050.78 0.00754613 0
2057.62 0.00539272 0
2064.45 0.00604611 0
2071.29 0.00403994 0
2078.12 0.00527309 0
2084.96 0.00570561 0
2091.8 0.00692955 0
2098.63 0.00429761 0
2105.47 0.00689274 0
2112.3 0.0063866 0
2119.14 0.00609212 0
2125.98 0.00611052 0
2132.81 0.0100032 0
2139.65 0.0119634 0
2146.48 0.0106014 0
2153.32 0.0108775 0
2160.16 0.0100676 0
2166.99 0.0081535 0
2173.83 0.00840197 0
2180.66 0.00883449 0
2187.5 0.00811669 0
2194.34 0.00583445 0
2201.17 0.00776699 0
2208.01 0.00974555 0
2214.84 0.00693876 0
2221.68 0.00599089 0
2228.52 0.00705839 0
2235.35 0.00752772 0
2242.19 0.00904615 0
2249.02 0.0102793 0
2255.86 0.0107394 0
2262.7 0.012672 0
2269.53 0.0149266 0
2276.37 0.0217365 0
2283.2 0.0227304 0
2290.04 0.0297796 0
2296.87 0.0396816 0
2303.71 0.0547278 0
2310.55 0.0832743 0
2317.38 0.129508 0
2324.22 0.259338 0
2331.05 0.465357 0
2337.89 0.704422 0
2344.73 0.686366 0
2351.56 0.445718 0
2358.4 0.279317 0
2365.23 0.165398 0
2372.07 0.115235 0
2378.91 0.0783233 0
2385.74 0.059007 0
2392.58 0.0456173 0
2399.41 0.0377859 0
2406.25 0.031344 0
2413.09 0.0253992 0
2419.92 0.01985 0
2426.76 0.0159757 0
2433.59 0.0158745 0
2440.43 0.0149266 0
2447.27 0.0126076 0
2454.1 0.0135094 0
2460.94 0.0124235 0
2467.77 0.0101413 0
2474.61 0.00980997 0
2481.45 0.0106566 0
2488.28 0.00678231 0
2495.12 0.00756453 0
2501.95 0.00808908 0
2508.79 0.0060277 0
2515.62 0.00600929 0
2522.46 0.00712281 0
2529.3 0.00611052 0
2536.13 0.00327612 0
2542.97 0.00218102 0
2549.8 0.00661667 0
2556.64 0.00417798 0
2563.48 0.00467492 0
2570.31 0.00653384 0
2577.15 0.0035338 0
2583.98 0.00464731 0
2590.82 0.00402153 0
2597.66 0.00527309 0
2604.49 0.00676391 0
2611.33 0.00419638 0
2618.16 0.00506143 0
2625 0.00633139 0
2631.84 0.00660746 0
2638.67 0.0038927 0
2645.51 0.00634979 0
2652.34 0.00553996 0
2659.18 0.0103345 0
2666.02 0.0053099 0
2672.85 0.00536511 0
2679.69 0.00598169 0
2686.52 0.00515345 0
2693.36 0.00916578 0
2700.2 0.00559518 0
2707.03 0.00438044 0
2713.87 0.00475774 0
2720.7 0.00820871 0
2727.54 0.00679152 0
2734.37 0.00662587 0
2741.21 0.007086 0
2748.05 0.00656145 0
2754.88 0.00488658 0
2761.72 0.00416878 0
2768.55 0.00678231 0
2775.39 0.0056688 0
2782.23 0.00595408 0
2789.06 0.00739889 0
2795.9 0.00450007 0
2802.73 0.00599089 0
2809.57 0.0063682 0
2816.41 0.00914738 0
2823.24 0.00935904 0
2830.08 0.00612893 0
2836.91 0.0067271 0
2843.75 0.00366263 0
2850.59 0.00659826 0
2857.42 0.00790503 0
2864.26 0.00841117 0
2871.09 0.00556757 0
2877.93 0.00633139 0
2884.77 0.00465651 0
2891.6 0.0067363 0
2898.44 0.00927622 0
2905.27 0.00756453 0
2912.11 0.00770257 0
2918.95 0.00593567 0
2925.78 0.00556757 0
2932.62 0.00785902 0
2939.45 0.00690195 0
2946.29 0.00753693 0
2953.12 0.00721483 0
2959.96 0.00686514 0
2966.8 0.0107946 0
2973.63 0.00433442 0
2980.47 0.00869645 0
2987.3 0.00827313 0
2994.14 0.00737128 0
3000.98 0.00265955 0
3007.81 0.00626697 0
3014.65 0.00798785 0
3021.48 0.00776699 0
3028.32 0.00880688 0
3035.16 0.00877007 0
3041.99 0.00915658 0
3048.83 0.00927622 0
3055.66 0.0105462 0
3062.5 0.00941425 0
3069.34 0.00925781 0
3076.17 0.00715962 0
3083.01 0.0070768 0
3089.84 0.0105462 0
3096.68 0.0120278 0
3103.52 0.0202457 0
3110.35 0.0300097 0
3117.19 0.0463811 0
3124.02 0.0677863 0
3130.86 0.108361 0
3137.7 0.227801 0
3144.53 0.617411 0
3151.37 0.951364 0
3158.2 0.914287 0
3165.04 0.573947 0
3171.87 0.255979 0
3178.71 0.14357 0
3185.55 0.0917407 0
3192.38 0.0571297 0
3199.22 0.0365987 0
3206.05 0.0239452 0
3212.89 0.0169236 0
3219.73 0.0121474 0
3226.56 0.0109051 0
3233.4 0.0095615 0
3240.23 0.0070768 0
3247.07 0.00996641 0
3253.91 0.00878848 0
3260.74 0.00804307 0
3267.58 0.0092302 0
3274.41 0.00995721 0
3281.25 0.00841117 0
3288.09 0.0100768 0
3294.92 0.0124511 0
3301.76 0.00796945 0
3308.59 0.0077854 0
3315.43 0.00656145 0
3322.27 0.00784061 0
3329.1 0.00705839 0
3335.94 0.00741729 0
3342.77 0.0074357 0
3349.61 0.00758294 0
3356.45 0.00445406 0
3363.28 0.0063958 0
3370.12 0.00898173 0
3376.95 0.00573322 0
3383.79 0.0063774 0
3390.62 0.00589886 0
3397.46 0.0077854 0
3404.3 0.00626697 0
3411.13 0.00501541 0
3417.97 0.0081719 0
3424.8 0.00414117 0
3431.64 0.00646022 0
3438.48 0.00697557 0
3445.31 0.00653384 0
3452.15 0.0071044 0
3458.98 0.00483136 0
3465.82 0.00520867 0
3472.66 0.00481296 0
3479.49 0.00547554 0
3486.33 0.0145953 0
3493.16 0.0158561 0
3500 0.0294483 0
3506.84 0.0348502 0
3513.67 0.0476786 0
3520.51 0.284047 0
3527.34 0.859605 0
3534.18 0.929342 0
3541.02 0.32072 0
3547.85 0.0451387 0
3554.69 0.0297428 0
3561.52 0.0279759 0
3568.36 0.0132517 0
3575.2 0.0125523 0
3582.03 0.00939585 0
3588.87 0.00573322 0
3595.7 0.00845718 0
3602.54 0.00715962 0
3609.37 0.00481296 0
3616.21 0.00930382 0
3623.05 0.00977316 0
3629.88 0.00768417 0
3636.72 0.00792343 0
3643.55 0.00825473 0
3650.39 0.00943266 0
3657.23 0.00586205 0
3664.06 0.00504302 0
3670.9 0.00403074 0
3677.73 0.00831915 0
3684.57 0.00785902 0
3691.41 0.00858602 0
3698.24 0.00711361 0
3705.08 0.00578843 0
3711.91 0.00533751 0
3718.75 0.00910137 0
3725.59 0.0118161 0
3732.42 0.00592647 0
3739.26 0.0113928 0
3746.09 0.00727925 0
3752.93 0.00549395 0
3759.77 0.00777619 0
3766.6 0.0124419 0
3773.44 0.0131321 0
3780.27 0.0095799 0
3787.11 0.0110799 0
3793.95 0.0108959 0
3800.78 0.0127456 0
3807.62 0.0135278 0
3814.45 0.0212304 0
3821.29 0.0302489 0
3828.12 0.0503198 0
3834.96 0.0747619 0
3841.8 0.12602 0
3848.63 0.192187 0
3855.47 0.379285 0
3862.3 0.751751 0
3869.14 1 0
3875.98 0.940975 0
3882.81 0.528137 0
3889.65 0.205742 0
3896.48 0.104017 0
3903.32 0.0662863 0
3910.16 0.0399025 0
3916.99 0.0260802 0
3923.83 0.0173653 0
3930.66 0.0105094 0
3937.5 0.0103989 0
3944.34 0.0111351 0
3951.17 0.00870565 0
3958.01 0.0144389 0
3964.84 0.0125523 0
3971.68 0.011448 0
3978.52 0.00830994 0
3985.35 0.00857682 0
3992.19 0.00650623 0
3999.02 0.00971794 0
4005.86 0.00766576 0
4012.7 0.00597248 0
4019.53 0.0067363 0
4026.37 0.00739889 0
4033.2 0.00959831 0
4040.04 0.00812589 0
4046.87 0.0088713 0
4053.71 0.00841117 0
4060.55 0.00591727 0
4067.38 0.00865964 0
4074.22 0.00712281 0
4081.05 0.00721483 0
4087.89 0.00839277 0
4094.73 0.005678 0
4101.56 0.00631298 0
4108.4 0.00539272 0
4115.23 0.0095799 0
4122.07 0.0046197 0
4128.91 0.00806147 0
4135.74 0.00357061 0
4142.58 0.0070952 0
4149.41 0.00471173 0
4156.25 0.00647863 0
4163.09 0.00626697 0
4169.92 0.00492339 0
4176.76 0.00322091 0
4183.59 0.00528229 0
4190.43 0.00765656 0
4197.27 0.00384668 0
4204.1 0.00440804 0
4210.94 0.0038927 0
4217.77 0.0063958 0
4224.61 0.00654305 0
4231.45 0.00330373 0
4238.28 0.00245709 0
4245.12 0.00363503 0
4251.95 0.00437123 0
4258.79 0.00448166 0
4265.62 0.00763815 0
4272.46 0.00472093 0
4279.3 0.00492339 0
4286.13 0.00607371 0
4292.97 0.00632218 0
4299.8 0.00490498 0
4306.64 0.00500621 0
4313.48 0.00304606 0
4320.31 0.00742649 0
4327.15 0.00553996 0
4333.98 0.0067547 0
4340.82 0.00641421 0
4347.66 0.00667188 0
4354.49 0.00604611 0
4361.33 0.00726085 0
4368.16 0.00527309 0
4375 0.0071044 0
4381.84 0.00498781 0
4388.67 0.00519026 0
4395.51 0.0053099 0
4402.34 0.00591727 0
4409.18 0.00457369 0
4416.02 0.00403074 0
4422.85 0.0056596 0
4429.69 0.00682833 0
4436.52 0.00826393 0
4443.36 0.00612893 0
4450.2 0.00526388 0
4457.03 0.00589886 0
4463.87 0.00686514 0
4470.7 0.00647863 0
4477.54 0.00644182 0
4484.37 0.00784981 0
4491.21 0.00699397 0
4498.05 0.00714121 0
4504.88 0.00626697 0
4511.72 0.00734367 0
4518.55 0.00727005 0
4525.39 0.00873326 0
4532.23 0.00582524 0
4539.06 0.00735287 0
4545.9 0.0088713 0
4552.73 0.0078038 0
4559.57 0.00785902 0
4566.41 0.00984678 0
4573.24 0.0112272 0
4580.08 0.0135002 0
4586.91 0.0123591 0
4593.75 0.0156536 0
4600.59 0.0165095 0
4607.42 0.0229697 0
4614.26 0.0242212 0
4621.09 0.0355772 0
4627.93 0.0422491 0
4634.77 0.0530069 0
4641.6 0.0687894 0
4648.44 0.0892376 0
4655.27 0.132039 0
4662.11 0.192491 0
4668.95 0.306971 0
4675.78 0.517582 0
4682.62 0.726149 0
4689.45 0.705084 0
4696.29 0.469259 0
4703.12 0.24363 0
4709.96 0.139152 0
4716.8 0.0820135 0
4723.63 0.0555377 0
4730.47 0.0416786 0
4737.3 0.0289882 0
4744.14 0.0225372 0
4750.98 0.0167119 0
4757.81 0.0143192 0
4764.65 0.0117333 0
4771.48 0.00914738 0
4778.32 0.00955229 0
4785.16 0.00582524 0
4791.99 0.00690195 0
4798.83 0.003543 0
4805.66 0.0063682 0
4812.5 0.00386509 0
4819.34 0.00668108 0
4826.17 0.00588046 0
4833.01 0.00717802 0
4839.84 0.00507063 0
4846.68 0.0063958 0
4853.52 0.00589886 0
4860.35 0.00564119 0
4867.19 0.0095799 0
4874.02 0.00960751 0
4880.86 0.00823632 0
4887.7 0.00628537 0
4894.53 0.00413197 0
4901.37 0.00416878 0
4908.2 0.00468412 0
4915.04 0.00542953 0
4921.87 0.00293563 0
4928.71 0.00724244 0
4935.55 0.00421479 0
4942.38 0.00362582 0
4949.22 0.00740809 0
4956.05 0.00210739 0
4962.89 0.00129757 0
4969.73 0.00201537 0
4976.56 0.00122395 0
4983.4 0.00452768 0
4990.23 0.00438044 0
4997.07 0.00437123 0
5003.91 0.00749091 0
5010.74 0.00420559 0
5017.58 0.00503382 0
5024.41 0.00400313 0
5031.25 0.00477615 0
5038.09 0.00494179 0
5044.92 0.00490498 0
5051.76 0.00507983 0
5058.59 0.00680072 0
5065.43 0.004951 0
5072.27 0.00622095 0
5079.1 0.00749091 0
5085.94 0.00369024 0
5092.77 0.00452768 0
5099.61 0.00412276 0
5106.45 0.00255832 0
5113.28 0.00378227 0
5120.12 0.00527309 0
5126.95 0.00256752 0
5133.79 0.00313808 0
5140.62 0.00600009 0
5147.46 0.00457369 0
5154.3 0.00493259 0
5161.13 0.00537432 0
5167.97 0.00229145 0
5174.8 0.0021258 0
5181.64 0.00409515 0
5188.48 0.00544794 0
5195.31 0.00253071 0
5202.15 0.00624856 0
5208.98 0.00468412 0
5215.82 0.00360742 0
5222.66 0.00484057 0
5229.49 0.00556757 0
5236.33 0.00330373 0
5243.16 0.00440804 0
5250 0.00519947 0
5256.84 0.00293563 0
5263.67 0.00374546 0
5270.51 0.00349699 0
5277.34 0.00615654 0
5284.18 0.00476694 0
5291.02 0.00437123 0
5297.85 0.00300925 0
5304.69 0.00265955 0
5311.52 0.00577923 0
5318.36 0.00392951 0
5325.2 0.0049786 0
5332.03 0.00321171 0
5338.87 0.00450927 0
5345.7 0.00469332 0
5352.54 0.00585285 0
5359.37 0.00243869 0
5366.21 0.00196936 0
5373.05 0.000101229 0
5379.88 0.00222703 0
5386.72 0.00403994 0
5393.55 0.00604611 0
5400.39 0.00589886 0
5407.23 0.0046105 0
5414.06 0.00473013 0
5420.9 0.00381908 0
5427.73 0.00202457 0
5434.57 0.00360742 0
5441.41 0.00333134 0
5448.24 0.00507983 0
5455.08 0.00421479 0
5461.91 0.00428841 0
5468.75 0.00179451 0
5475.59 0.0035522 0
5482.42 0.00273317 0
5489.26 0.00288961 0
5496.09 0.00210739 0
5502.93 0.00583445 0
5509.77 0.00406755 0
5516.6 0.00381908 0
5523.44 0.00281599 0
5530.27 0.00299084 0
5537.11 0.00651544 0
5543.95 0.00270556 0
5550.78 0.00447246 0
5557.62 0.000515345 0
5564.45 0.00469332 0
5571.29 0.00257673 0
5578.12 0.00380987 0
5584.96 0.00507063 0
5591.8 0.00492339 0
5598.63 0.0007086 0
5605.47 0.00517186 0
5612.3 0.00439884 0
5619.14 0.0035522 0
5625.98 0.00358901 0
5632.81 0.00292643 0
5639.65 0.0053283 0
5646.48 0.00448166 0
5653.32 0.00528229 0
5660.16 0.00471173 0
5666.99 0.00464731 0
5673.83 0.00357061 0
5680.66 0.00227304 0
5687.5 0.00475774 0
5694.34 0.00348778 0
5701.17 0.00372705 0
5708.01 0.00541113 0
5714.84 0.00504302 0
5721.68 0.00585285 0
5728.52 0.00676391 0
5735.35 0.00598169 0
5742.19 0.00415037 0
5749.02 0.00452768 0
5755.86 0.00501541 0
5762.7 0.00450927 0
5769.53 0.00470253 0
5776.37 0.00394791 0
5783.2 0.00485897 0
5790.04 0.00642341 0
5796.87 0.004951 0
5803.71 0.00564119 0
5810.55 0.0046105 0
5817.38 0.00671789 0
5824.22 0.00483136 0
5831.05 0.00430681 0
5837.89 0.00698477 0
5844.73 0.00516266 0
5851.56 0.00563199 0
5858.4 0.00345097 0
5865.23 0.00453688 0
5872.07 0.00449087 0
5878.91 0.00166567 0
5885.74 0.00665348 0
5892.58 0.00775779 0
5899.41 0.00734367 0
5906.25 0.00631298 0
5913.09 0.00484057 0
5919.92 0.00471173 0
5926.76 0.0063866 0
5933.59 0.00539272 0
5940.43 0.00599089 0
5947.27 0.00753693 0
5954.1 0.00279759 0
5960.94 0.005678 0
5967.77 0.00292643 0
5974.61 0.00523628 0
5981.45 0.00393871 0
5988.28 0.00478535 0
5995.12 0.00242949 0
6001.95 0.00439884 0
6008.79 0.00414117 0
6015.62 0.00208899 0
6022.46 0.00489578 0
6029.3 0.00756453 0
6036.13 0.00547554 0
6042.97 0.00646942 0
6049.8 0.00260433 0
6056.64 0.00274237 0
6063.48 0.00623016 0
6070.31 0.0060185 0
6077.15 0.00258593 0
6083.98 0.00600009 0
6090.82 0.00749091 0
6097.66 0.00669949 0
6104.49 0.00634059 0
6111.33 0.00590807 0
6118.16 0.00522707 0
6125 0.00505222 0
6131.84 0.00446326 0
6138.67 0.00438044 0
6145.51 0.00834675 0
6152.34 0.00598169 0
6159.18 0.00807988 0
6166.02 0.00784061 0
6172.85 0.00864124 0
6179.69 0.00765656 0
6186.52 0.00622095 0
6193.36 0.00549395 0
6200.2 0.00797865 0
6207.03 0.00684673 0
6213.87 0.00659826 0
6220.7 0.00737128 0
6227.54 0.0085124 0
6234.37 0.00988359 0
6241.21 0.0118253 0
6248.05 0.0118898 0
6254.88 0.0122579 0
6261.72 0.0150094 0
6268.55 0.0157825 0
6275.39 0.0161874 0
6282.23 0.0203837 0
6289.06 0.0235126 0
6295.9 0.0250035 0
6302.73 0.0292366 0
6309.57 0.0351079 0
6316.41 0.0431786 0
6323.24 0.0552432 0
6330.08 0.0718078 0
6336.91 0.0935352 0
6343.75 0.126885 0
6350.59 0.181779 0
6357.42 0.264639 0
6364.26 0.32464 0
6371.09 0.321023 0
6377.93 0.256394 0
6384.77 0.163825 0
6391.6 0.107238 0
6398.44 0.0682096 0
6405.27 0.0485529 0
6412.11 0.0334974 0
6418.95 0.0253255 0
6425.78 0.0228408 0
6432.62 0.0193991 0
6439.45 0.013629 0
6446.29 0.0128192 0
6453.12 0.0120002 0
6459.96 0.0103069 0
6466.8 0.0102609 0
6473.63 0.0104818 0
6480.47 0.00530069 0
6487.3 0.00670869 0
6494.14 0.00600929 0
6500.98 0.00687434 0
6507.81 0.00640501 0
6514.65 0.00655225 0
6521.48 0.00761055 0
6528.32 0.00464731 0
6535.16 0.00659826 0
6541.99 0.00829154 0
6548.83 0.00669029 0
6555.66 0.00628537 0
6562.5 0.00793264 0
6569.34 0.00642341 0
6576.17 0.00724244 0
6583.01 0.00650623 0
6589.84 0.00386509 0
6596.68 0.00218102 0
6603.52 0.0056688 0
6610.35 0.0035522 0
6617.19 0.00418718 0
6624.02 0.00309207 0
6630.86 0.0031933 0
6637.7 0.0049602 0
6644.53 0.00552156 0
6651.37 0.00357061 0
6658.2 0.00245709 0
6665.04 0.00658906 0
6671.87 0.00569641 0
6678.71 0.0038927 0
6685.55 0.00734367 0
6692.38 0.00385589 0
6699.22 0.00269636 0
6706.05 0.00514425 0
6712.89 0.00613813 0
6719.73 0.00549395 0
6726.56 0.00428841 0
6733.4 0.00291722 0
6740.23 0.0046013 0
6747.07 0.00118713 0
6753.91 0.00315649 0
6760.74 0.00529149 0
6767.58 0.00749091 0
6774.41 0.00448166 0
6781.25 0.00669029 0
6788.09 0 0
6794.92 0.00489578 0
6801.76 0.00341416 0
6808.59 0.00231905 0
6815.43 0.00454608 0
6822.27 0.00514425 0
6829.1 0.00328533 0
6835.94 0.00322091 0
6842.77 0.00339576 0
6849.61 0.00402153 0
6856.45 0.00394791 0
6863.28 0.00505222 0
6870.12 0.00310127 0
6876.95 0.00692955 0
6883.79 0.00115032 0
6890.62 0.000901854 0
6897.46 0.00314729 0
6904.3 0.00422399 0
6911.13 0.00471173 0
6917.97 0.00371785 0
6924.8 0.00333134 0
6931.64 0.00492339 0
6938.48 0.00297244 0
6945.31 0.00297244 0
6952.15 0.00477615 0
6958.98 0.00290802 0
6965.82 0.00539272 0
6972.66 0.00280679 0
6979.49 0.00235586 0
6986.33 0.00528229 0
6993.16 0.00571481 0
