# Supplementary material for: Probing decoherence in molecular 4f qubits
Source: Chem Sci. 2024 Oct 30;15(48):20328–37. doi: 10.1039/d4sc05304d (PMC11575486; doi:10.1039/d4sc05304d)
Supplement: SC-015-D4SC05304D-s001 [file SC-015-D4SC05304D-s001.zip › data_archive/Parallel_0c5pct/EDFS/45_Gdtrensal_FS_970560_at22_VG30_32-64-300_3sc_40K.dat]

0 0.00643636 0
0.854492 0.00909628 0
1.70898 0.00728195 0
2.56348 0.0125033 0
3.41797 0.0117726 0
4.27246 0.0165506 0
5.12695 0.0116331 0
5.98145 0.00935899 0
6.83594 0.0138004 0
7.69043 0.0146378 0
8.54492 0.00951497 0
9.39941 0.0117316 0
10.2539 0.0170596 0
11.1084 0.00799619 0
11.9629 0.0108942 0
12.8174 0.01128 0
13.6719 0.0097038 0
14.5264 0.0137019 0
15.3809 0.00705208 0
16.2354 0.00865296 0
17.0898 0.0103195 0
17.9443 0.00871043 0
18.7988 0.0129466 0
19.6533 0.0109435 0
20.5078 0.00793051 0
21.3623 0.0156229 0
22.2168 0.00879253 0
23.0713 0.00577959 0
23.9258 0.0142684 0
24.7803 0.0104755 0
25.6348 0.00766781 0
26.4893 0.012101 0
27.3438 0.00922764 0
28.1982 0.00913733 0
29.0527 0.0163618 0
29.9072 0.00976947 0
30.7617 0.0123309 0
31.6162 0.00898956 0
32.4707 0.0136362 0
33.3252 0.0124048 0
34.1797 0.0108614 0
35.0342 0.00748719 0
35.8887 0.0104673 0
36.7432 0.00538552 0
37.5977 0.0096217 0
38.4521 0.00759392 0
39.3066 0.0080044 0
40.1611 0.00903882 0
41.0156 0.00939183 0
41.8701 0.0110584 0
42.7246 0.0100732 0
43.5791 0.0123719 0
44.4336 0.0136444 0
45.2881 0.0125525 0
46.1426 0.0106972 0
46.9971 0.00807829 0
47.8516 0.00822606 0
48.7061 0.00671549 0
49.5605 0.0123145 0
50.415 0.00855445 0
51.2695 0.0130205 0
52.124 0.0150565 0
52.9785 0.00674833 0
53.833 0.0132093 0
54.6875 0.00615723 0
55.542 0.0100322 0
56.3965 0.00775811 0
57.251 0.0141616 0
58.1055 0.00873506 0
58.96 0.00951497 0
59.8145 0.00512282 0
60.6689 0.0120025 0
61.5234 0.0138989 0
62.3779 0.00747077 0
63.2324 0.00833279 0
64.0869 0.00898956 0
64.9414 0.00775811 0
65.7959 0.0101717 0
66.6504 0.0122488 0
67.5049 0.0138907 0
68.3594 0.0155737 0
69.2139 0.0118876 0
70.0684 0.0130041 0
70.9229 0.010221 0
71.7773 0.00884178 0
72.6318 0.00670728 0
73.4863 0.0145229 0
74.3408 0.0097941 0
75.1953 0.01206 0
76.0498 0.0109681 0
76.9043 0.00899777 0
77.7588 0.0104673 0
78.6133 0.0102785 0
79.4678 0.0109435 0
80.3223 0.0114442 0
81.1768 0.00836562 0
82.0313 0.00605051 0
82.8857 0.00486011 0
83.7402 0.0133078 0
84.5947 0.022675 0
85.4492 0.00840667 0
86.3037 0.0178642 0
87.1582 0.0097941 0
88.0127 0.0142109 0
88.8672 0.0124787 0
89.7217 0.00802903 0
90.5762 0.00729837 0
91.4307 0.0125033 0
92.2852 0.0141534 0
93.1396 0.0156394 0
93.9941 0.0103359 0
94.8486 0.0189479 0
95.7031 0.0117398 0
96.5576 0.0136444 0
97.4121 0.0115756 0
98.2666 0.00797977 0
99.1211 0.0059602 0
99.9756 0.0109106 0
100.83 0.00962991 0
101.685 0.010886 0
102.539 0.00753645 0
103.394 0.00999934 0
104.248 0.0110009 0
105.103 0.00873506 0
105.957 0.0118219 0
106.812 0.0114689 0
107.666 0.0113375 0
108.521 0.00916196 0
109.375 0.00972022 0
110.229 0.00582064 0
111.084 0.00993367 0
111.938 0.00964633 0
112.793 0.0128235 0
113.647 0.0114853 0
114.502 0.0127824 0
115.356 0.00976947 0
116.211 0.00864475 0
117.065 0.0112965 0
117.92 0.0100404 0
118.774 0.0109681 0
119.629 0.0124869 0
120.483 0.0162797 0
121.338 0.00914554 0
122.192 0.0143833 0
123.047 0.014293 0
123.901 0.0121092 0
124.756 0.00983515 0
125.61 0.0133078 0
126.465 0.00889925 0
127.319 0.00938362 0
128.174 0.00880895 0
129.028 0.00712597 0
129.883 0.0122077 0
130.737 0.0176343 0
131.592 0.013981 0
132.446 0.000706029 0
133.301 0.00982694 0
134.155 0.0127824 0
135.01 0.0109024 0
135.864 0.00483548 0
136.719 0.0076596 0
137.573 0.00718344 0
138.428 0.00648562 0
139.282 0.0135377 0
140.137 0.0104345 0
140.991 0.0103524 0
141.846 0.0114278 0
142.7 0.00284875 0
143.555 0.0151222 0
144.409 0.00803724 0
145.264 0.0105083 0
146.118 0.0123637 0
146.973 0.0100322 0
147.827 0.0045974 0
148.682 0.0126675 0
149.536 0.00985157 0
150.391 0.0100486 0
151.245 0.00881715 0
152.1 0.012257 0
152.954 0.00856266 0
153.809 0.0109599 0
154.663 0.007832 0
155.518 0.00764318 0
156.372 0.0132175 0
157.227 0.00974484 0
158.081 0.0086858 0
158.936 0.0112965 0
159.79 0.00812754 0
160.645 0.0110666 0
161.499 0.0105576 0
162.354 0.0108614 0
163.208 0.01128 0
164.063 0.00750361 0
164.917 0.0092851 0
165.771 0.0159103 0
166.626 0.00545941 0
167.48 0.00806187 0
168.335 0.00450709 0
169.189 0.0121831 0
170.044 0.00814396 0
170.898 0.00724911 0
171.753 0.00599304 0
172.607 0.0135541 0
173.462 0.0126428 0
174.316 0.0107957 0
175.171 0.00673191 0
176.025 0.0120107 0
176.88 0.0105576 0
177.734 0.0136773 0
178.589 0.0102867 0
179.443 0.0135952 0
180.298 0.0108696 0
181.152 0.00549225 0
182.007 0.0102128 0
182.861 0.00858728 0
183.716 0.0144572 0
184.57 0.0148102 0
185.425 0.0103277 0
186.279 0.0109845 0
187.134 0.0100076 0
187.988 0.00760213 0
188.843 0.00866117 0
189.697 0.0119861 0
190.552 0.0119122 0
191.406 0.00830816 0
192.261 0.0114196 0
193.115 0.00897314 0
193.97 0.00526238 0
194.824 0.00786484 0
195.679 0.0105083 0
196.533 0.0162387 0
197.388 0.00990083 0
198.242 0.0108696 0
199.097 0.0132011 0
199.951 0.00375181 0
200.806 0.00839846 0
201.66 0.00694536 0
202.515 0.00855445 0
203.369 0.00866938 0
204.224 0.00983515 0
205.078 0.0105576 0
205.933 0.0111569 0
206.787 0.0144736 0
207.642 0.00646099 0
208.496 0.0141042 0
209.351 0.00594378 0
210.205 0.0116249 0
211.06 0.00708492 0
211.914 0.00615723 0
212.769 0.0104673 0
213.623 0.0111569 0
214.478 0.010377 0
215.332 0.0103934 0
216.187 0.0103031 0
217.041 0.0111076 0
217.896 0.0102621 0
218.75 0.00859549 0
219.604 0.00770064 0
220.459 0.0107464 0
221.313 0.00617365 0
222.168 0.00668265 0
223.022 0.0124048 0
223.877 0.0129384 0
224.731 0.0074954 0
225.586 0.0119204 0
226.44 0.010771 0
227.295 0.011083 0
228.149 0.00869401 0
229.004 0.0117562 0
229.858 0.0160991 0
230.713 0.00867759 0
231.567 0.0108367 0
232.422 0.0109927 0
233.276 0.0075775 0
234.131 0.00867759 0
234.985 0.00963812 0
235.84 0.00950676 0
236.694 0.0118383 0
237.549 0.00867759 0
238.403 0.00484369 0
239.258 0.00867759 0
240.112 0.0136855 0
240.967 0.00848877 0
241.821 0.00558256 0
242.676 0.00252857 0
243.53 0.0168544 0
244.385 0.0113129 0
245.239 0.00385032 0
246.094 0.0124048 0
246.948 0.00504893 0
247.803 0.0103031 0
248.657 0.0104837 0
249.512 0.0156886 0
250.366 0.0106725 0
251.221 0.00773348 0
252.075 0.00866938 0
252.93 0.00692894 0
253.784 0.00735584 0
254.639 0.00496683 0
255.493 0.00137101 0
256.348 0.00844772 0
257.202 0.00664981 0
258.057 0.0103113 0
258.911 0.0129056 0
259.766 0.0127003 0
260.62 0.0114935 0
261.475 0.0103031 0
262.329 0.00869401 0
263.184 0.0053609 0
264.038 0.0099583 0
264.893 0.00926869 0
265.747 0.00972022 0
266.602 0.00884999 0
267.456 0.00671549 0
268.311 0.0138825 0
269.165 0.0135049 0
270.02 0.00859549 0
270.874 0.0128317 0
271.729 0.00610797 0
272.583 0.0136691 0
273.438 0.0106725 0
274.292 0.00827532 0
275.146 0.00577959 0
276.001 0.00648562 0
276.855 0.0118794 0
277.71 0.0100896 0
278.564 0.0103934 0
279.419 0.0122816 0
280.273 0.00742152 0
281.128 0.00699461 0
281.982 0.0127742 0
282.837 0.00991725 0
283.691 0.0150893 0
284.546 0.00975305 0
285.4 0.0159185 0
286.255 0.00814396 0
287.109 0.0117316 0
287.964 0.0118301 0
288.818 0.0103113 0
289.673 0.0118383 0
290.527 0.0123227 0
291.382 0.00755287 0
292.236 0.0137347 0
293.091 0.0110748 0
293.945 0.0116331 0
294.8 0.0116084 0
295.654 0.00956423 0
296.509 0.0109352 0
297.363 0.00678937 0
298.218 0.0134392 0
299.072 0.0126264 0
299.927 0.00678116 0
300.781 0.0113211 0
301.636 0.00586168 0
302.49 0.0115263 0
303.345 0.0133817 0
304.199 0.0108367 0
305.054 0.0134556 0
305.908 0.00371076 0
306.763 0.00973663 0
307.617 0.0116002 0
308.472 0.0150647 0
309.326 0.00788126 0
310.181 0.012922 0
311.035 0.0121421 0
311.89 0.0051967 0
312.744 0.00746256 0
313.599 0.00934257 0
314.453 0.00642815 0
315.308 0.00770885 0
316.162 0.0152946 0
317.017 0.00863654 0
317.871 0.00837383 0
318.726 0.0126428 0
319.58 0.00899777 0
320.435 0.00977768 0
321.289 0.010689 0
322.144 0.0093672 0
322.998 0.0107793 0
323.853 0.0127496 0
324.707 0.0161648 0
325.562 0.00603409 0
326.416 0.00726553 0
327.271 0.0105576 0
328.125 0.00848877 0
328.979 0.0101143 0
329.834 0.0134146 0
330.688 0.0183485 0
331.543 0.00765139 0
332.397 0.0103688 0
333.252 0.00711776 0
334.106 0.0119204 0
334.961 0.00431006 0
335.815 0.00857087 0
336.67 0.00866117 0
337.524 0.011083 0
338.379 0.00600125 0
339.233 0.00668265 0
340.088 0.0127906 0
340.942 0.0129794 0
341.797 0.00793051 0
342.651 0.00617365 0
343.506 0.0125033 0
344.36 0.00517207 0
345.215 0.00852161 0
346.069 0.0091127 0
346.924 0.0114196 0
347.778 0.00867759 0
348.633 0.0102292 0
349.487 0.00818501 0
350.342 0.0118137 0
351.196 0.00532806 0
352.051 0.0112226 0
352.905 0.0103934 0
353.76 0.011436 0
354.614 0.00862833 0
355.469 0.0125608 0
356.323 0.0101635 0
357.178 0.00965454 0
358.032 0.0129794 0
358.887 0.0100979 0
359.741 0.0157461 0
360.596 0.0135623 0
361.45 0.00492578 0
362.305 0.00555793 0
363.159 0.0080044 0
364.014 0.00244647 0
364.868 0.00802082 0
365.723 0.0143751 0
366.577 0.00811113 0
367.432 0.00815217 0
368.286 0.0127332 0
369.141 0.00823427 0
369.995 0.0097038 0
370.85 0.0132668 0
371.704 0.01206 0
372.559 0.0123145 0
373.413 0.0125115 0
374.268 0.0126757 0
375.122 0.0132339 0
375.977 0.00981052 0
376.831 0.0126921 0
377.686 0.0110502 0
378.54 0.0131601 0
379.395 0.0105822 0
380.249 0.0154177 0
381.104 0.00748719 0
381.958 0.0134228 0
382.813 0.015861 0
383.667 0.0154013 0
384.521 0.0150072 0
385.376 0.0145967 0
386.23 0.00940004 0
387.085 0.00752003 0
387.939 0.0157215 0
388.794 0.0114114 0
389.648 0.0132422 0
390.503 0.0165999 0
391.357 0.0122159 0
392.212 0.00945751 0
393.066 0.00671549 0
393.921 0.0164439 0
394.775 0.0103195 0
395.63 0.0140877 0
396.484 0.00816038 0
397.339 0.00925227 0
398.193 0.00755287 0
399.048 0.0114442 0
399.902 0.00550867 0
400.757 0.00239722 0
401.611 0.0091948 0
402.466 0.012257 0
403.32 0.00842309 0
404.175 0.0097941 0
405.029 0.0130287 0
405.884 0.00954781 0
406.738 0.0129959 0
407.593 0.01637 0
408.447 0.00869401 0
409.302 0.0108449 0
410.156 0.0134638 0
411.011 0.0103688 0
411.865 0.00704387 0
412.72 0.00738868 0
413.574 0.0182336 0
414.429 0.0103195 0
415.283 0.0130287 0
416.138 0.0127578 0
416.992 0.0120271 0
417.847 0.00676474 0
418.701 0.0104427 0
419.556 0.0047698 0
420.41 0.0105904 0
421.265 0.00572212 0
422.119 0.0130615 0
422.974 0.00704387 0
423.828 0.0111487 0
424.683 0.0119779 0
425.537 0.00756108 0
426.392 0.0095396 0
427.246 0.0113375 0
428.101 0.00798798 0
428.955 0.00828353 0
429.81 0.00900598 0
430.664 0.00951497 0
431.519 0.007832 0
432.373 0.0080044 0
433.228 0.0141288 0
434.082 0.00956423 0
434.937 0.00764318 0
435.791 0.012766 0
436.646 0.0117808 0
437.5 0.00877611 0
438.354 0.0107054 0
439.209 0.00460561 0
440.063 0.00981873 0
440.918 0.006814 0
441.772 0.00907986 0
442.627 0.00536911 0
443.481 0.0128317 0
444.336 0.00776632 0
445.19 0.00730658 0
446.045 0.0109517 0
446.899 0.00867759 0
447.754 0.00713418 0
448.608 0.00946572 0
449.463 0.015976 0
450.317 0.0101389 0
451.172 0.0159842 0
452.026 0.0117152 0
452.881 0.013587 0
453.735 0.00995009 0
454.59 0.0087679 0
455.444 0.0106069 0
456.299 0.0138907 0
457.153 0.0111569 0
458.008 0.0130451 0
458.862 0.00986799 0
459.717 0.0125361 0
460.571 0.0102621 0
461.426 0.00738868 0
462.28 0.0154341 0
463.135 0.0144408 0
463.989 0.00696178 0
464.844 0.0102621 0
465.698 0.0118958 0
466.553 0.00816859 0
467.407 0.0143833 0
468.262 0.00143669 0
469.116 0.0158857 0
469.971 0.0116002 0
470.825 0.00677295 0
471.68 0.00795514 0
472.534 0.0127085 0
473.389 0.0101471 0
474.243 0.0108039 0
475.098 0.00896493 0
475.952 0.0126757 0
476.807 0.00533627 0
477.661 0.00867759 0
478.516 0.0109352 0
479.37 0.00739689 0
480.225 0.00951497 0
481.079 0.00736405 0
481.934 0.0154916 0
482.788 0.0106807 0
483.643 0.00786484 0
484.497 0.00736405 0
485.352 0.0071506 0
486.206 0.00703566 0
487.061 0.00884999 0
487.915 0.00752003 0
488.77 0.00778274 0
489.624 0.0113047 0
490.479 0.0149251 0
491.333 0.00910449 0
492.188 0.00795514 0
493.042 0.00810292 0
493.896 0.0106725 0
494.751 0.0138743 0
495.605 0.00490937 0
496.46 0.016879 0
497.314 0.0115017 0
498.169 0.0119368 0
499.023 0.0129712 0
499.878 0.0112883 0
500.732 0.00976126 0
501.587 0.011239 0
502.441 0.00507356 0
503.296 0.00798798 0
504.15 0.0103195 0
505.005 0.0130287 0
505.859 0.0106561 0
506.714 0.0150401 0
507.568 0.0102621 0
508.423 0.00907165 0
509.277 0.00754466 0
510.132 0.00956423 0
510.986 0.0113539 0
511.841 0.0120025 0
512.695 0.00707671 0
513.55 0.0118794 0
514.404 0.011945 0
515.259 0.00939183 0
516.113 0.0147445 0
516.968 0.0110173 0
517.822 0.00715881 0
518.677 0.00950676 0
519.531 0.0115017 0
520.386 0.0157297 0
521.24 0.0148677 0
522.095 0.0107957 0
522.949 0.011395 0
523.804 0.00142027 0
524.658 0.0086858 0
525.513 0.00973663 0
526.367 0.00632963 0
527.222 0.0130615 0
528.076 0.0110666 0
528.931 0.01128 0
529.785 0.00395705 0
530.64 0.0139892 0
531.494 0.0110584 0
532.349 0.0117562 0
533.203 0.00984336 0
534.058 0.00412124 0
534.912 0.00898135 0
535.767 0.00852982 0
536.621 0.0112883 0
537.476 0.00832458 0
538.33 0.0065595 0
539.185 0.0133407 0
540.039 0.0102785 0
540.894 0.0113375 0
541.748 0.0161237 0
542.603 0.0111405 0
543.457 0.0114278 0
544.312 0.011904 0
545.166 0.0100814 0
546.021 0.00824248 0
546.875 0.0106561 0
547.729 0.0140221 0
548.584 0.00569749 0
549.438 0.00815217 0
550.293 0.00782379 0
551.147 0.0118219 0
552.002 0.0108039 0
552.856 0.0109188 0
553.711 0.011083 0
554.565 0.0116166 0
555.42 0.0089403 0
556.274 0.0104591 0
557.129 0.0109352 0
557.983 0.0152617 0
558.838 0.0142601 0
559.692 0.00629679 0
560.547 0.0146953 0
561.401 0.00958886 0
562.256 0.0122159 0
563.11 0.0135131 0
563.965 0.0162961 0
564.819 0.0113375 0
565.674 0.0121831 0
566.528 0.00809471 0
567.383 0.0123719 0
568.237 0.0102621 0
569.092 0.00710955 0
569.946 0.00816038 0
570.801 0.0145639 0
571.655 0.0119614 0
572.51 0.0102867 0
573.364 0.0108039 0
574.219 0.0149005 0
575.073 0.0111815 0
575.928 0.00730658 0
576.782 0.0116166 0
577.637 0.0103688 0
578.491 0.0123309 0
579.346 0.00752003 0
580.2 0.0120189 0
581.055 0.0104591 0
581.909 0.00674833 0
582.764 0.0102949 0
583.618 0.00980231 0
584.473 0.0121749 0
585.327 0.00898135 0
586.182 0.014958 0
587.036 0.00577959 0
587.891 0.0102456 0
588.745 0.0154834 0
589.6 0.00920301 0
590.454 0.0152453 0
591.309 0.0115674 0
592.163 0.00895672 0
593.018 0.0155737 0
593.872 0.00960528 0
594.727 0.00907165 0
595.581 0.0149826 0
596.436 0.0143505 0
597.29 0.0107464 0
598.145 0.00733942 0
598.999 0.019071 0
599.854 0.01206 0
600.708 0.0138743 0
601.563 0.0109927 0
602.417 0.0117808 0
603.271 0.0123391 0
604.126 0.0169283 0
604.98 0.0100076 0
605.835 0.00733942 0
606.689 0.00953139 0
607.544 0.0131108 0
608.398 0.0090224 0
609.253 0.0115674 0
610.107 0.0135213 0
610.962 0.0155819 0
611.816 0.00935078 0
612.671 0.0141288 0
613.525 0.0158857 0
614.38 0.0112308 0
615.234 0.0127988 0
616.089 0.0111569 0
616.943 0.020639 0
617.798 0.0103195 0
618.652 0.0175276 0
619.507 0.00988441 0
620.361 0.0126921 0
621.216 0.0102374 0
622.07 0.016017 0
622.925 0.0143176 0
623.779 0.00952318 0
624.634 0.0125608 0
625.488 0.0105412 0
626.343 0.0100979 0
627.197 0.0166738 0
628.052 0.0150319 0
628.906 0.0102456 0
629.761 0.0114114 0
630.615 0.00742973 0
631.47 0.0157789 0
632.324 0.0110009 0
633.179 0.0146132 0
634.033 0.00958065 0
634.888 0.0104755 0
635.742 0.0184142 0
636.597 0.0153849 0
637.451 0.0208689 0
638.306 0.0210167 0
639.16 0.0185045 0
640.015 0.0241117 0
640.869 0.013119 0
641.724 0.0203681 0
642.578 0.0191367 0
643.433 0.0239475 0
644.287 0.0205898 0
645.142 0.0236191 0
645.996 0.0235863 0
646.851 0.0291524 0
647.705 0.0245879 0
648.56 0.023184 0
649.414 0.0200233 0
650.269 0.0256551 0
651.123 0.0226586 0
651.978 0.0215667 0
652.832 0.0280113 0
653.687 0.0191777 0
654.541 0.026082 0
655.396 0.024555 0
656.25 0.0260985 0
657.104 0.0209017 0
657.959 0.0259671 0
658.813 0.0237669 0
659.668 0.0218951 0
660.522 0.0177164 0
661.377 0.0282658 0
662.231 0.0259589 0
663.086 0.0254335 0
663.94 0.0233072 0
664.795 0.021772 0
665.649 0.0201136 0
666.504 0.0215749 0
667.358 0.0220018 0
668.213 0.0231101 0
669.067 0.0226504 0
669.922 0.0248588 0
670.776 0.0207704 0
671.631 0.0162305 0
672.485 0.018915 0
673.34 0.0224452 0
674.194 0.0193419 0
675.049 0.0149498 0
675.903 0.0160416 0
676.758 0.0164193 0
677.612 0.0163947 0
678.467 0.021969 0
679.321 0.0159349 0
680.176 0.0141452 0
681.03 0.018094 0
681.885 0.0172731 0
682.739 0.0148266 0
683.594 0.0119532 0
684.448 0.0114771 0
685.303 0.0164768 0
686.157 0.0164439 0
687.012 0.0196128 0
687.866 0.0122324 0
688.721 0.0151878 0
689.575 0.0125197 0
690.43 0.0151057 0
691.284 0.0114114 0
692.139 0.017388 0
692.993 0.0195061 0
693.848 0.0138086 0
694.702 0.0160745 0
695.557 0.017503 0
696.411 0.0142766 0
697.266 0.0163372 0
698.12 0.0140221 0
698.975 0.0136691 0
699.829 0.0128153 0
700.684 0.00823427 0
701.538 0.00760213 0
702.393 0.0133242 0
703.247 0.0113375 0
704.102 0.0101389 0
704.956 0.015155 0
705.811 0.0149498 0
706.665 0.0162387 0
707.52 0.0138415 0
708.374 0.0146214 0
709.229 0.010771 0
710.083 0.0128317 0
710.938 0.0155326 0
711.792 0.0112965 0
712.646 0.00838204 0
713.501 0.0140713 0
714.355 0.0110666 0
715.21 0.01128 0
716.064 0.0122816 0
716.919 0.0111733 0
717.773 0.00718344 0
718.628 0.00984336 0
719.482 0.00969559 0
720.337 0.0122816 0
721.191 0.0136526 0
722.046 0.00632142 0
722.9 0.00807008 0
723.755 0.0131108 0
724.609 0.0101307 0
725.464 0.010418 0
726.318 0.00999113 0
727.173 0.0113868 0
728.027 0.0177328 0
728.882 0.0069864 0
729.736 0.0115099 0
730.591 0.0123719 0
731.445 0.00388316 0
732.3 0.00725732 0
733.154 0.0158446 0
734.009 0.0118547 0
734.863 0.00838204 0
735.718 0.0123309 0
736.572 0.00775811 0
737.427 0.0142109 0
738.281 0.00637068 0
739.136 0.0108696 0
739.99 0.0102949 0
740.845 0.0107628 0
741.699 0.0108531 0
742.554 0.0114935 0
743.408 0.00955602 0
744.263 0.01261 0
745.117 0.0166984 0
745.972 0.00776632 0
746.826 0.0138415 0
747.681 0.0119861 0
748.535 0.00968738 0
749.39 0.0146132 0
750.244 0.0128891 0
751.099 0.0091948 0
751.953 0.00608334 0
752.808 0.00972843 0
753.662 0.00822606 0
754.517 0.00685505 0
755.371 0.00986799 0
756.226 0.0134474 0
757.08 0.0118711 0
757.935 0.0144982 0
758.789 0.015311 0
759.644 0.00963812 0
760.498 0.0200726 0
761.353 0.0045153 0
762.207 0.0159678 0
763.062 0.00935899 0
763.916 0.00552509 0
764.771 0.0144408 0
765.625 0.0118711 0
766.479 0.0109599 0
767.334 0.00799619 0
768.188 0.00909628 0
769.043 0.00867759 0
769.897 0.00493399 0
770.752 0.0127906 0
771.606 0.0141698 0
772.461 0.00822606 0
773.315 0.00712597 0
774.17 0.00691252 0
775.024 0.0131518 0
775.879 0.0133242 0
776.733 0.0102046 0
777.588 0.0101635 0
778.442 0.0116741 0
779.297 0.0091948 0
780.151 0.00872685 0
781.006 0.0143833 0
781.86 0.00797156 0
782.715 0.0137594 0
783.569 0.0102128 0
784.424 0.00559898 0
785.278 0.00822606 0
786.133 0.0133489 0
786.987 0.0157133 0
787.842 0.0114032 0
788.696 0.0132257 0
789.551 0.0133899 0
790.405 0.0100568 0
791.26 0.00910449 0
792.114 0.00549225 0
792.969 0.0129548 0
793.823 0.00888283 0
794.678 0.0157133 0
795.532 0.018603 0
796.387 0.0115099 0
797.241 0.0119861 0
798.096 0.00828353 0
798.95 0.0160909 0
799.805 0.00708492 0
800.659 0.0057057 0
801.514 0.0128727 0
802.368 0.0135213 0
803.223 0.0101717 0
804.077 0.01582 0
804.932 0.0119861 0
805.786 0.01128 0
806.641 0.00794693 0
807.495 0.00256141 0
808.35 0.0131354 0
809.204 0.0161566 0
810.059 0.0121749 0
810.913 0.00909628 0
811.768 0.0107875 0
812.622 0.00846414 0
813.477 0.0060423 0
814.331 0.0101717 0
815.186 0.00945751 0
816.04 0.0139728 0
816.895 0.0133078 0
817.749 0.011395 0
818.604 0.0105412 0
819.458 0.00955602 0
820.313 0.00863654 0
821.167 0.00710955 0
822.021 0.00941646 0
822.876 0.0118794 0
823.73 0.00893209 0
824.585 0.0102621 0
825.439 0.010689 0
826.294 0.0146132 0
827.148 0.00660876 0
828.003 0.00942467 0
828.857 0.00959707 0
829.712 0.011789 0
830.566 0.0091127 0
831.421 0.00565644 0
832.275 0.0105576 0
833.13 0.00828353 0
833.984 0.0155573 0
834.839 0.0167641 0
835.693 0.00967917 0
836.548 0.0148677 0
837.402 0.00866117 0
838.257 0.01018 0
839.111 0.00882536 0
839.966 0.0106397 0
840.82 0.00600125 0
841.675 0.0153028 0
842.529 0.0109024 0
843.384 0.013275 0
844.238 0.00637068 0
845.093 0.00888283 0
845.947 0.00347268 0
846.802 0.0157543 0
847.656 0.0121256 0
848.511 0.0110666 0
849.365 0.0137019 0
850.22 0.0103359 0
851.074 0.0180612 0
851.929 0.00832458 0
852.783 0.00982694 0
853.638 0.0120682 0
854.492 0.0138497 0
855.347 0.0084313 0
856.201 0.00679758 0
857.056 0.00754466 0
857.91 0.0052788 0
858.765 0.0163536 0
859.619 0.0107546 0
860.474 0.00188822 0
861.328 0.007832 0
862.183 0.013825 0
863.037 0.0149087 0
863.892 0.0120189 0
864.746 0.0109024 0
865.601 0.0108039 0
866.455 0.00708492 0
867.31 0.0137265 0
868.164 0.0158036 0
869.019 0.0137922 0
869.873 0.0106643 0
870.728 0.00387495 0
871.582 0.0116331 0
872.437 0.00900598 0
873.291 0.0170596 0
874.146 0.0144654 0
875 0.00678116 0
875.854 0.00880074 0
876.709 0.00675653 0
877.563 0.0151714 0
878.418 0.00696999 0
879.272 0.00569749 0
880.127 0.0108614 0
880.981 0.00957244 0
881.836 0.0109024 0
882.69 0.0121174 0
883.545 0.00954781 0
884.399 0.0115263 0
885.254 0.00729837 0
886.108 0.0122324 0
886.963 0.0106233 0
887.817 0.0117808 0
888.672 0.00805366 0
889.526 0.00513103 0
890.381 0.00999113 0
891.235 0.00665802 0
892.09 0.00806187 0
892.944 0.0110912 0
893.799 0.00518028 0
894.653 0.00944109 0
895.508 0.0086858 0
896.362 0.0107218 0
897.217 0.0135049 0
898.071 0.0105083 0
898.926 0.00943288 0
899.78 0.0183321 0
900.635 0.00632142 0
901.489 0.00877611 0
902.344 0.0141288 0
903.198 0.0124622 0
904.053 0.00573033 0
904.907 0.0101717 0
905.762 0.0161648 0
906.616 0.0047698 0
907.471 0.0129877 0
908.325 0.0109517 0
909.18 0.0149415 0
910.034 0.00882536 0
910.889 0.014096 0
911.743 0.00793872 0
912.598 0.00820964 0
913.452 0.0106397 0
914.307 0.0103113 0
915.161 0.00271739 0
916.016 0.0123555 0
916.87 0.00591094 0
917.725 0.00387495 0
918.579 0.0196539 0
919.434 0.00957244 0
920.288 0.0109024 0
921.143 0.0146378 0
921.997 0.0116577 0
922.852 0.00609976 0
923.706 0.00858728 0
924.561 0.0127496 0
925.415 0.0106643 0
926.27 0.0102128 0
927.124 0.0105576 0
927.979 0.0145967 0
928.833 0.0147199 0
929.688 0.0105166 0
930.542 0.0103852 0
931.396 0.0123145 0
932.251 0.0116084 0
933.105 0.0087679 0
933.96 0.00683042 0
934.814 0.0138989 0
935.669 0.0113539 0
936.523 0.0110748 0
937.378 0.00591094 0
938.232 0.0109763 0
939.087 0.00862833 0
939.941 0.01206 0
940.796 0.0127578 0
941.65 0.00981052 0
942.505 0.0134556 0
943.359 0.0091127 0
944.214 0.0086858 0
945.068 0.0120025 0
945.923 0.00718344 0
946.777 0.0147527 0
947.632 0.0115838 0
948.486 0.0098762 0
949.341 0.018562 0
950.195 0.00789768 0
951.05 0.0170596 0
951.904 0.0166984 0
952.759 0.0166081 0
953.613 0.0131026 0
954.468 0.00924406 0
955.322 0.00912091 0
956.177 0.0126511 0
957.031 0.00839846 0
957.886 0.00679758 0
958.74 0.00716702 0
959.595 0.0141534 0
960.449 0.0101553 0
961.304 0.010221 0
962.158 0.00938362 0
963.013 0.00766781 0
963.867 0.00590273 0
964.722 0.00953139 0
965.576 0.0081768 0
966.431 0.00974484 0
967.285 0.00386674 0
968.14 0.0190464 0
968.994 0.0112965 0
969.849 0.00472875 0
970.703 0.010418 0
971.558 0.0102456 0
972.412 0.0124622 0
973.267 0.00684684 0
974.121 0.0118465 0
974.976 0.00709313 0
975.83 0.0147774 0
976.685 0.0141042 0
977.539 0.00561539 0
978.394 0.00857908 0
979.248 0.0116741 0
980.103 0.0111815 0
980.957 0.0139564 0
981.812 0.00703566 0
982.666 0.0117398 0
983.521 0.00526238 0
984.375 0.00975305 0
985.229 0.00674012 0
986.084 0.00981873 0
986.938 0.010771 0
987.793 0.00859549 0
988.647 0.00890746 0
989.502 0.00852161 0
990.356 0.0118958 0
991.211 0.00890746 0
992.065 0.0127414 0
992.92 0.0139153 0
993.774 0.012766 0
994.629 0.0119204 0
995.483 0.0103934 0
996.338 0.0101307 0
997.192 0.010574 0
998.047 0.00795514 0
998.901 0.0146214 0
999.756 0.0079223 0
1000.61 0.0101717 0
1001.46 0.0127332 0
1002.32 0.0104345 0
1003.17 0.00845593 0
1004.03 0.011789 0
1004.88 0.0106725 0
1005.74 0.014843 0
1006.59 0.01018 0
1007.45 0.0128891 0
1008.3 0.00822606 0
1009.16 0.00989262 0
1010.01 0.0123227 0
1010.86 0.00390779 0
1011.72 0.0100979 0
1012.57 0.0118711 0
1013.43 0.0145475 0
1014.28 0.0124294 0
1015.14 0.00997471 0
1015.99 0.0091948 0
1016.85 0.00771706 0
1017.7 0.00964633 0
1018.55 0.00903061 0
1019.41 0.0123473 0
1020.26 0.0131929 0
1021.12 0.0156147 0
1021.97 0.0121913 0
1022.83 0.0064692 0
1023.68 0.00922764 0
1024.54 0.0104591 0
1025.39 0.00859549 0
1026.25 0.0116577 0
1027.1 0.00743794 0
1027.95 0.0103113 0
1028.81 0.0063871 0
1029.66 0.00980231 0
1030.52 0.00693715 0
1031.37 0.0127085 0
1032.23 0.00914554 0
1033.08 0.0132586 0
1033.94 0.00797977 0
1034.79 0.00701924 0
1035.64 0.00593557 0
1036.5 0.00922764 0
1037.35 0.0116659 0
1038.21 0.0080044 0
1039.06 0.013825 0
1039.92 0.01637 0
1040.77 0.00820143 0
1041.63 0.00912912 0
1042.48 0.00513924 0
1043.33 0.0163126 0
1044.19 0.0106315 0
1045.04 0.00924406 0
1045.9 0.0130287 0
1046.75 0.0143176 0
1047.61 0.0068961 0
1048.46 0.0107793 0
1049.32 0.00877611 0
1050.17 0.0113868 0
1051.03 0.0105822 0
1051.88 0.00907986 0
1052.73 0.00931794 0
1053.59 0.00881715 0
1054.44 0.00478622 0
1055.3 0.00988441 0
1056.15 0.0120271 0
1057.01 0.0119943 0
1057.86 0.00615723 0
1058.72 0.0106972 0
1059.57 0.0128809 0
1060.42 0.00819322 0
1061.28 0.0121667 0
1062.13 0.0125361 0
1062.99 0.00964633 0
1063.84 0.00414587 0
1064.7 0.0103031 0
1065.55 0.0112062 0
1066.41 0.00837383 0
1067.26 0.00880895 0
1068.12 0.00464666 0
1068.97 0.0089403 0
1069.82 0.00886641 0
1070.68 0.00453172 0
1071.53 0.0152699 0
1072.39 0.0056236 0
1073.24 0.00894851 0
1074.1 0.00325923 0
1074.95 0.0112308 0
1075.81 0.00768422 0
1076.66 0.00573854 0
1077.51 0.0107054 0
1078.37 0.01206 0
1079.22 0.0080044 0
1080.08 0.00490116 0
1080.93 0.0066416 0
1081.79 0.00349731 0
1082.64 0.0101553 0
1083.5 0.0077499 0
1084.35 0.00823427 0
1085.21 0.00736405 0
1086.06 0.00820964 0
1086.91 0.00184717 0
1087.77 0.0144818 0
1088.62 0.00753645 0
1089.48 0.00857908 0
1090.33 0.0120189 0
1091.19 0.00742152 0
1092.04 0.00799619 0
1092.9 0.00852982 0
1093.75 0.00829174 0
1094.6 0.0110338 0
1095.46 0.0132175 0
1096.31 0.00907165 0
1097.17 0.0108039 0
1098.02 0.0137265 0
1098.88 0.00686326 0
1099.73 0.0119204 0
1100.59 0.00639531 0
1101.44 0.00955602 0
1102.29 0.00973663 0
1103.15 0.0161894 0
1104 0.0123637 0
1104.86 0.00942467 0
1105.71 0.0154834 0
1106.57 0.0118055 0
1107.42 0.0149005 0
1108.28 0.00712597 0
1109.13 0.00781558 0
1109.99 0.00954781 0
1110.84 0.0118794 0
1111.69 0.014334 0
1112.55 0.00956423 0
1113.4 0.0131765 0
1114.26 0.0118301 0
1115.11 0.0160745 0
1115.97 0.00830816 0
1116.82 0.0125279 0
1117.68 0.00645278 0
1118.53 0.0127003 0
1119.38 0.00490116 0
1120.24 0.00897314 0
1121.09 0.00541015 0
1121.95 0.00773348 0
1122.8 0.0125936 0
1123.66 0.0113293 0
1124.51 0.0147035 0
1125.37 0.00738047 0
1126.22 0.00707671 0
1127.08 0.0103113 0
1127.93 0.0121338 0
1128.78 0.0150319 0
1129.64 0.0135952 0
1130.49 0.00467129 0
1131.35 0.0110009 0
1132.2 0.00818501 0
1133.06 0.0115428 0
1133.91 0.00802082 0
1134.77 0.0132996 0
1135.62 0.0110584 0
1136.47 0.0168298 0
1137.33 0.0138907 0
1138.18 0.00694536 0
1139.04 0.00748719 0
1139.89 0.00934257 0
1140.75 0.0106233 0
1141.6 0.0141206 0
1142.46 0.0120189 0
1143.31 0.0162551 0
1144.17 0.00596841 0
1145.02 0.0119779 0
1145.87 0.00655129 0
1146.73 0.0101061 0
1147.58 0.00651025 0
1148.44 0.00219197 0
1149.29 0.00892388 0
1150.15 0.00915375 0
1151 0.011904 0
1151.86 0.0111076 0
1152.71 0.0082589 0
1153.56 0.00999113 0
1154.42 0.00939183 0
1155.27 0.00934257 0
1156.13 0.0141288 0
1156.98 0.00789768 0
1157.84 0.00586989 0
1158.69 0.0107218 0
1159.55 0.00940004 0
1160.4 0.00703566 0
1161.25 0.0127578 0
1162.11 0.00802082 0
1162.96 0.0142437 0
1163.82 0.0127824 0
1164.67 0.00639531 0
1165.53 0.0121092 0
1166.38 0.0156312 0
1167.24 0.0069864 0
1168.09 0.0121338 0
1168.95 0.00592736 0
1169.8 0.00330849 0
1170.65 0.012257 0
1171.51 0.0109024 0
1172.36 0.00858728 0
1173.22 0.00873506 0
1174.07 0.00898956 0
1174.93 0.00364508 0
1175.78 0.00786484 0
1176.64 0.0119614 0
1177.49 0.0104673 0
1178.34 0.0127167 0
1179.2 0.0125854 0
1180.05 0.0134802 0
1180.91 0.00852982 0
1181.76 0.00984336 0
1182.62 0.0109517 0
1183.47 0.00809471 0
1184.33 0.0103852 0
1185.18 0.0177246 0
1186.04 0.0101061 0
1186.89 0.011198 0
1187.74 0.00489295 0
1188.6 0.00880074 0
1189.45 0.0111733 0
1190.31 0.0113047 0
1191.16 0.00779916 0
1192.02 0.00693715 0
1192.87 0.0096217 0
1193.73 0.00641994 0
1194.58 0.00848877 0
1195.43 0.00910449 0
1196.29 0.0135295 0
1197.14 0.00912912 0
1198 0.00246289 0
1198.85 0.0103934 0
1199.71 0.0148102 0
1200.56 0.00673191 0
1201.42 0.00654308 0
1202.27 0.0124458 0
1203.13 0.00637068 0
1203.98 0.00515565 0
1204.83 0.01394 0
1205.69 0.00311145 0
1206.54 0.0104262 0
1207.4 0.00797977 0
1208.25 0.00865296 0
1209.11 0.012922 0
1209.96 0.01018 0
1210.82 0.0126264 0
1211.67 0.0118301 0
1212.52 0.00788947 0
1213.38 0.00582064 0
1214.23 0.0127414 0
1215.09 0.012298 0
1215.94 0.00651025 0
1216.8 0.0130041 0
1217.65 0.00954781 0
1218.51 0.00967096 0
1219.36 0.0110666 0
1220.21 0.0121831 0
1221.07 0.00816859 0
1221.92 0.00765139 0
1222.78 0.0134228 0
1223.63 0.00413766 0
1224.49 0.0123227 0
1225.34 0.0154998 0
1226.2 0.0056236 0
1227.05 0.0161237 0
1227.91 0.0114032 0
1228.76 0.0115345 0
1229.61 0.011748 0
1230.47 0.00938362 0
1231.32 0.00795514 0
1232.18 0.0115263 0
1233.03 0.00877611 0
1233.89 0.0114607 0
1234.74 0.0111733 0
1235.6 0.00999113 0
1236.45 0.00319355 0
1237.3 0.00807829 0
1238.16 0.00863654 0
1239.01 0.00849698 0
1239.87 0.00801261 0
1240.72 0.00972022 0
1241.58 0.0108614 0
1242.43 0.01394 0
1243.29 0.00889104 0
1244.14 0.00472054 0
1245 0.00111651 0
1245.85 0.0086858 0
1246.7 0.0181433 0
1247.56 0.0162058 0
1248.41 0.012963 0
1249.27 0.00747077 0
1250.12 0.00904702 0
1250.98 0.00861191 0
1251.83 0.00543478 0
1252.69 0.00983515 0
1253.54 0.00935899 0
1254.39 0.0164521 0
1255.25 0.0131272 0
1256.1 0.016017 0
1256.96 0.0112308 0
1257.81 0.00898956 0
1258.67 0.0117152 0
1259.52 0.00867759 0
1260.38 0.00910449 0
1261.23 0.00594378 0
1262.08 0.00821785 0
1262.94 0.012807 0
1263.79 0.0116823 0
1264.65 0.0153931 0
1265.5 0.00761855 0
1266.36 0.00929331 0
1267.21 0.00871043 0
1268.07 0.00927689 0
1268.92 0.00677295 0
1269.78 0.00922764 0
1270.63 0.0120682 0
1271.48 0.00850519 0
1272.34 0.00468771 0
1273.19 0.0143669 0
1274.05 0.00635426 0
1274.9 0.00838204 0
1275.76 0.0141698 0
1276.61 0.0130944 0
1277.47 0.00820964 0
1278.32 0.01018 0
1279.17 0.0125033 0
1280.03 0.00845593 0
1280.88 0.00839025 0
1281.74 0.00953139 0
1282.59 0.0134638 0
1283.45 0.0111159 0
1284.3 0.0100979 0
1285.16 0.00658413 0
1286.01 0.0125361 0
1286.87 0.012922 0
1287.72 0.00883357 0
1288.57 0.0091127 0
1289.43 0.0132422 0
1290.28 0.0113539 0
1291.14 0.00751182 0
1291.99 0.00726553 0
1292.85 0.00673191 0
1293.7 0.0150975 0
1294.56 0.0133242 0
1295.41 0.00957244 0
1296.26 0.0159185 0
1297.12 0.0112636 0
1297.97 0.0124376 0
1298.83 0.0130041 0
1299.68 0.00949035 0
1300.54 0.0126839 0
1301.39 0.00687968 0
1302.25 0.00821785 0
1303.1 0.00811934 0
1303.96 0.0117726 0
1304.81 0.0123637 0
1305.66 0.00528701 0
1306.52 0.00661697 0
1307.37 0.00921122 0
1308.23 0.0123063 0
1309.08 0.00696178 0
1309.94 0.0110912 0
1310.79 0.00478622 0
1311.65 0.0076596 0
1312.5 0.0153274 0
1313.35 0.00846414 0
1314.21 0.00872685 0
1315.06 0.00733942 0
1315.92 0.00819322 0
1316.77 0.0071506 0
1317.63 0.00900598 0
1318.48 0.0153602 0
1319.34 0.00584526 0
1320.19 0.00898956 0
1321.04 0.011945 0
1321.9 0.00468771 0
1322.75 0.0134228 0
1323.61 0.0104837 0
1324.46 0.0129138 0
1325.32 0.0130287 0
1326.17 0.0140713 0
1327.03 0.0141452 0
1327.88 0.00920301 0
1328.74 0.0165424 0
1329.59 0.0108942 0
1330.44 0.0116495 0
1331.3 0.00581243 0
1332.15 0.00532806 0
1333.01 0.0103688 0
1333.86 0.00719165 0
1334.72 0.00832458 0
1335.57 0.0115838 0
1336.43 0.00953139 0
1337.28 0.0121174 0
1338.13 0.0140631 0
1338.99 0.0123883 0
1339.84 0.00798798 0
1340.7 0.00761855 0
1341.55 0.0133242 0
1342.41 0.0175933 0
1343.26 0.0118383 0
1344.12 0.0121913 0
1344.97 0.00889925 0
1345.83 0.00253678 0
1346.68 0.0119204 0
1347.53 0.0099665 0
1348.39 0.0123719 0
1349.24 0.00934257 0
1350.1 0.0106643 0
1350.95 0.0109763 0
1351.81 0.0153767 0
1352.66 0.0146624 0
1353.52 0.0148266 0
1354.37 0.0126182 0
1355.22 0.0109763 0
1356.08 0.0107628 0
1356.93 0.0100076 0
1357.79 0.00392421 0
1358.64 0.0108039 0
1359.5 0.0138004 0
1360.35 0.0135541 0
1361.21 0.0103277 0
1362.06 0.0122652 0
1362.92 0.011904 0
1363.77 0.00967917 0
1364.62 0.0111733 0
1365.48 0.00694536 0
1366.33 0.0130369 0
1367.19 0.00829174 0
1368.04 0.00833279 0
1368.9 0.0148759 0
1369.75 0.00857087 0
1370.61 0.0128809 0
1371.46 0.00878432 0
1372.31 0.0139071 0
1373.17 0.0105658 0
1374.02 0.00922764 0
1374.88 0.0111076 0
1375.73 0.01582 0
1376.59 0.0107218 0
1377.44 0.00801261 0
1378.3 0.0069782 0
1379.15 0.00985157 0
1380 0.00980231 0
1380.86 0.0154259 0
1381.71 0.0149005 0
1382.57 0.00871043 0
1383.42 0.00709313 0
1384.28 0.0158528 0
1385.13 0.0116084 0
1385.99 0.0139646 0
1386.84 0.00505714 0
1387.7 0.00981052 0
1388.55 0.00467129 0
1389.4 0.0143094 0
1390.26 0.00889925 0
1391.11 0.000673191 0
1391.97 0.00989262 0
1392.82 0.0104427 0
1393.68 0.0128809 0
1394.53 0.0106315 0
1395.39 0.00918659 0
1396.24 0.00893209 0
1397.09 0.0160498 0
1397.95 0.0155655 0
1398.8 0.0100076 0
1399.66 0.0126264 0
1400.51 0.0115674 0
1401.37 0.010574 0
1402.22 0.00961349 0
1403.08 0.0154998 0
1403.93 0.00801261 0
1404.79 0.01073 0
1405.64 0.0119368 0
1406.49 0.011904 0
1407.35 0.00955602 0
1408.2 0.0126675 0
1409.06 0.00810292 0
1409.91 0.0130615 0
1410.77 0.0111815 0
1411.62 0.00954781 0
1412.48 0.00913733 0
1413.33 0.0114278 0
1414.18 0.0063871 0
1415.04 0.00848056 0
1415.89 0.0143587 0
1416.75 0.0139318 0
1417.6 0.00899777 0
1418.46 0.0151304 0
1419.31 0.00776632 0
1420.17 0.0130451 0
1421.02 0.0123801 0
1421.88 0.0115099 0
1422.73 0.00900598 0
1423.58 0.00770885 0
1424.44 0.0133653 0
1425.29 0.015705 0
1426.15 0.00807008 0
1427 0.00756108 0
1427.86 0.00665802 0
1428.71 0.0117316 0
1429.57 0.0107546 0
1430.42 0.0131683 0
1431.27 0.00927689 0
1432.13 0.00906344 0
1432.98 0.0134063 0
1433.84 0.0122242 0
1434.69 0.011945 0
1435.55 0.00542657 0
1436.4 0.0135787 0
1437.26 0.00673191 0
1438.11 0.0112636 0
1438.96 0.00523775 0
1439.82 0.00243826 0
1440.67 0.0118465 0
1441.53 0.0103606 0
1442.38 0.0105494 0
1443.24 0.0124869 0
1444.09 0.0152617 0
1444.95 0.00983515 0
1445.8 0.0114114 0
1446.66 0.0147117 0
1447.51 0.00848877 0
1448.36 0.00797977 0
1449.22 0.00586168 0
1450.07 0.00637068 0
1450.93 0.00669086 0
1451.78 0.00669907 0
1452.64 0.0120928 0
1453.49 0.016682 0
1454.35 0.0111076 0
1455.2 0.00988441 0
1456.05 0.0105822 0
1456.91 0.0118629 0
1457.76 0.00870222 0
1458.62 0.0117152 0
1459.47 0.0107957 0
1460.33 0.0150483 0
1461.18 0.00492578 0
1462.04 0.00421976 0
1462.89 0.00967917 0
1463.75 0.00688789 0
1464.6 0.0105904 0
1465.45 0.0117562 0
1466.31 0.0092851 0
1467.16 0.00804545 0
1468.02 0.0106561 0
1468.87 0.012257 0
1469.73 0.00875148 0
1470.58 0.0104919 0
1471.44 0.00998292 0
1472.29 0.0102785 0
1473.14 0.00716702 0
1474 0.00831637 0
1474.85 0.0160581 0
1475.71 0.0127414 0
1476.56 0.0146542 0
1477.42 0.0110338 0
1478.27 0.0129466 0
1479.13 0.00486832 0
1479.98 0.0129548 0
1480.83 0.0103524 0
1481.69 0.0105166 0
1482.54 0.0156394 0
1483.4 0.0118547 0
1484.25 0.00779916 0
1485.11 0.0124376 0
1485.96 0.0120189 0
1486.82 0.00614081 0
1487.67 0.0118629 0
1488.53 0.00891567 0
1489.38 0.00618186 0
1490.23 0.00871864 0
1491.09 0.0119861 0
1491.94 0.00896493 0
1492.8 0.0133078 0
1493.65 0.0133735 0
1494.51 0.00921943 0
1495.36 0.0107875 0
1496.22 0.0108039 0
1497.07 0.00747898 0
1497.92 0.0164275 0
1498.78 0.0113539 0
1499.63 0.0102046 0
1500.49 0.0105986 0
1501.34 0.0143997 0
1502.2 0.0074954 0
1503.05 0.0127496 0
1503.91 0.00477801 0
1504.76 0.00696999 0
1505.62 0.00891567 0
1506.47 0.0121831 0
1507.32 0.0138825 0
1508.18 0.0138004 0
1509.03 0.00773348 0
1509.89 0.00772527 0
1510.74 0.0131929 0
1511.6 0.0111569 0
1512.45 0.00627217 0
1513.31 0.0116166 0
1514.16 0.0102292 0
1515.01 0.0112144 0
1515.87 0.00759392 0
1516.72 0.0102128 0
1517.58 0.012257 0
1518.43 0.00532806 0
1519.29 0.0136034 0
1520.14 0.0126839 0
1521 0.00873506 0
1521.85 0.0085134 0
1522.71 0.00610797 0
1523.56 0.00755287 0
1524.41 0.0126757 0
1525.27 0.0106151 0
1526.12 0.0182008 0
1526.98 0.00926048 0
1527.83 0.0127003 0
1528.69 0.0131108 0
1529.54 0.00575496 0
1530.4 0.013275 0
1531.25 0.00963812 0
1532.1 0.00816038 0
1532.96 0.00829995 0
1533.81 0.00527059 0
1534.67 0.0117316 0
1535.52 0.00486011 0
1536.38 0.00856266 0
1537.23 0.00765139 0
1538.09 0.0145146 0
1538.94 0.00777453 0
1539.79 0.00884178 0
1540.65 0.00933436 0
1541.5 0.00709313 0
1542.36 0.00994188 0
1543.21 0.0111733 0
1544.07 0.0138497 0
1544.92 0.010927 0
1545.78 0.00798798 0
1546.63 0.0143833 0
1547.49 0.00890746 0
1548.34 0.00857908 0
1549.19 0.00838204 0
1550.05 0.0140139 0
1550.9 0.0162469 0
1551.76 0.00931794 0
1552.61 0.00828353 0
1553.47 0.00753645 0
1554.32 0.00854624 0
1555.18 0.0117726 0
1556.03 0.011436 0
1556.88 0.00752824 0
1557.74 0.00729837 0
1558.59 0.00833279 0
1559.45 0.00826711 0
1560.3 0.00784021 0
1561.16 0.00747898 0
1562.01 0.0126511 0
1562.87 0.0114196 0
1563.72 0.00722448 0
1564.58 0.0106069 0
1565.43 0.0129466 0
1566.28 0.00738868 0
1567.14 0.00782379 0
1567.99 0.00949035 0
1568.85 0.0125279 0
1569.7 0.00731479 0
1570.56 0.0133407 0
1571.41 0.0149744 0
1572.27 0.00847235 0
1573.12 0.0121092 0
1573.97 0.00568928 0
1574.83 0.00614081 0
1575.68 0.0123309 0
1576.54 0.0115756 0
1577.39 0.00618186 0
1578.25 0.00898956 0
1579.1 0.0101553 0
1579.96 0.0081768 0
1580.81 0.00440858 0
1581.67 0.00967917 0
1582.52 0.0109024 0
1583.37 0.00461382 0
1584.23 0.0140303 0
1585.08 0.00912091 0
1585.94 0.0120682 0
1586.79 0.00770885 0
1587.65 0.0057878 0
1588.5 0.0116495 0
1589.36 0.00853803 0
1590.21 0.00995009 0
1591.06 0.00949856 0
1591.92 0.0106561 0
1592.77 0.00896493 0
1593.63 0.00921943 0
1594.48 0.00878432 0
1595.34 0.0101143 0
1596.19 0.00728195 0
1597.05 0.012257 0
1597.9 0.0118137 0
1598.75 0.0119779 0
1599.61 0.00756929 0
1600.46 0.0128317 0
1601.32 0.0139482 0
1602.17 0.00406377 0
1603.03 0.0077499 0
1603.88 0.0113129 0
1604.74 0.0176918 0
1605.59 0.00926869 0
1606.45 0.0116823 0
1607.3 0.0159431 0
1608.15 0.00671549 0
1609.01 0.00793872 0
1609.86 0.0102128 0
1610.72 0.0107957 0
1611.57 0.0136608 0
1612.43 0.0103688 0
1613.28 0.0121092 0
1614.14 0.01128 0
1614.99 0.015467 0
1615.84 0.00942467 0
1616.7 0.0166409 0
1617.55 0.00770064 0
1618.41 0.0131272 0
1619.26 0.01018 0
1620.12 0.00953139 0
1620.97 0.00974484 0
1621.83 0.0110748 0
1622.68 0.0063871 0
1623.54 0.00930152 0
1624.39 0.010574 0
1625.24 0.0107136 0
1626.1 0.00767601 0
1626.95 0.0105083 0
1627.81 0.00934257 0
1628.66 0.0134967 0
1629.52 0.00406377 0
1630.37 0.011945 0
1631.23 0.00850519 0
1632.08 0.0131108 0
1632.93 0.0138661 0
1633.79 0.00816038 0
1634.64 0.013316 0
1635.5 0.0110502 0
1636.35 0.00637889 0
1637.21 0.0129138 0
1638.06 0.0111733 0
1638.92 0.0116084 0
1639.77 0.0110666 0
1640.63 0.00440858 0
1641.48 0.0113621 0
1642.33 0.0104509 0
1643.19 0.0115838 0
1644.04 0.00872685 0
1644.9 0.0128481 0
1645.75 0.0107957 0
1646.61 0.010065 0
1647.46 0.0133981 0
1648.32 0.00639531 0
1649.17 0.00529522 0
1650.02 0.0105412 0
1650.88 0.00893209 0
1651.73 0.0118219 0
1652.59 0.0114607 0
1653.44 0.00850519 0
1654.3 0.00909628 0
1655.15 0.011436 0
1656.01 0.00493399 0
1656.86 0.00907986 0
1657.71 0.0124458 0
1658.57 0.0046795 0
1659.42 0.00901419 0
1660.28 0.0105166 0
1661.13 0.00947393 0
1661.99 0.00823427 0
1662.84 0.00731479 0
1663.7 0.00624754 0
1664.55 0.0165178 0
1665.41 0.014999 0
1666.26 0.0147035 0
1667.11 0.00539373 0
1667.97 0.0119368 0
1668.82 0.0148512 0
1669.68 0.0101143 0
1670.53 0.0119779 0
1671.39 0.00476159 0
1672.24 0.0104591 0
1673.1 0.00795514 0
1673.95 0.0126593 0
1674.8 0.0113047 0
1675.66 0.00702745 0
1676.51 0.00670728 0
1677.37 0.0129056 0
1678.22 0.0125443 0
1679.08 0.0103359 0
1679.93 0.00935899 0
1680.79 0.00367792 0
1681.64 0.0118958 0
1682.5 0.011748 0
1683.35 0.00554972 0
1684.2 0.0170104 0
1685.06 0.011042 0
1685.91 0.0103359 0
1686.77 0.00822606 0
1687.62 0.00924406 0
1688.48 0.0105658 0
1689.33 0.0101389 0
1690.19 0.011551 0
1691.04 0.0109188 0
1691.89 0.0122898 0
1692.75 0.0140467 0
1693.6 0.00728195 0
1694.46 0.0118547 0
1695.31 0.0121995 0
1696.17 0.0154259 0
1697.02 0.00903882 0
1697.88 0.00842309 0
1698.73 0.0084313 0
1699.58 0.00725732 0
1700.44 0.00676474 0
1701.29 0.0127249 0
1702.15 0.0141781 0
1703 0.00974484 0
1703.86 0.0109845 0
1704.71 0.00537732 0
1705.57 0.00989262 0
1706.42 0.0126511 0
1707.28 0.0144161 0
1708.13 0.0103524 0
1708.98 0.0117808 0
1709.84 0.0147856 0
1710.69 0.0113786 0
1711.55 0.0125854 0
1712.4 0.015311 0
1713.26 0.0110091 0
1714.11 0.0109681 0
1714.97 0.0103277 0
1715.82 0.0081768 0
1716.67 0.00837383 0
1717.53 0.0086858 0
1718.38 0.00614081 0
1719.24 0.00917017 0
1720.09 0.0066416 0
1720.95 0.0155491 0
1721.8 0.0109927 0
1722.66 0.00947393 0
1723.51 0.0119861 0
1724.37 0.0136362 0
1725.22 0.0142601 0
1726.07 0.00981052 0
1726.93 0.00694536 0
1727.78 0.00616544 0
1728.64 0.0118711 0
1729.49 0.00550046 0
1730.35 0.00739689 0
1731.2 0.00741331 0
1732.06 0.0104345 0
1732.91 0.0121831 0
1733.76 0.011789 0
1734.62 0.00474517 0
1735.47 0.0100158 0
1736.33 0.0126182 0
1737.18 0.0116577 0
1738.04 0.00922764 0
1738.89 0.00972022 0
1739.75 0.00920301 0
1740.6 0.00916196 0
1741.46 0.00891567 0
1742.31 0.0142191 0
1743.16 0.0111241 0
1744.02 0.013275 0
1744.87 0.0147363 0
1745.73 0.0109517 0
1746.58 0.00470412 0
1747.44 0.00484369 0
1748.29 0.00988441 0
1749.15 0.00984336 0
1750 0.0127332 0
1750.85 0.0138415 0
1751.71 0.012298 0
1752.56 0.015311 0
1753.42 0.00904702 0
1754.27 0.00381748 0
1755.13 0.0140139 0
1755.98 0.0102703 0
1756.84 0.00915375 0
1757.69 0.0092851 0
1758.54 0.0137922 0
1759.4 0.00781558 0
1760.25 0.0114524 0
1761.11 0.0100322 0
1761.96 0.00718344 0
1762.82 0.00973663 0
1763.67 0.00793872 0
1764.53 0.0119943 0
1765.38 0.0104837 0
1766.24 0.0106479 0
1767.09 0.0109435 0
1767.94 0.00593557 0
1768.8 0.00734763 0
1769.65 0.00812754 0
1770.51 0.00914554 0
1771.36 0.0128153 0
1772.22 0.00715881 0
1773.07 0.00880074 0
1773.93 0.0148348 0
1774.78 0.0114935 0
1775.63 0.00647741 0
1776.49 0.00751182 0
1777.34 0.0146788 0
1778.2 0.0103852 0
1779.05 0.0103688 0
1779.91 0.00574675 0
1780.76 0.0077499 0
1781.62 0.0113129 0
1782.47 0.00676474 0
1783.33 0.0113704 0
1784.18 0.0107464 0
1785.03 0.00807829 0
1785.89 0.010024 0
1786.74 0.00980231 0
1787.6 0.0106561 0
1788.45 0.00299652 0
1789.31 0.00526238 0
1790.16 0.0101061 0
1791.02 0.00573033 0
1791.87 0.0132914 0
1792.72 0.0103441 0
1793.58 0.0125443 0
1794.43 0.00629679 0
1795.29 0.00995009 0
1796.14 0.00766781 0
1797 0.00733942 0
1797.85 0.0094493 0
1798.71 0.00755287 0
1799.56 0.012413 0
1800.42 0.0101717 0
1801.27 0.0102867 0
1802.12 0.0118137 0
1802.98 0.00832458 0
1803.83 0.014137 0
1804.69 0.00722448 0
1805.54 0.00980231 0
1806.4 0.00735584 0
1807.25 0.0129794 0
1808.11 0.00981873 0
1808.96 0.00893209 0
1809.81 0.0108696 0
1810.67 0.0118219 0
1811.52 0.0136937 0
1812.38 0.00765139 0
1813.23 0.0169283 0
1814.09 0.0121421 0
1814.94 0.00599304 0
1815.8 0.0103031 0
1816.65 0.0109106 0
1817.5 0.00788947 0
1818.36 0.0116741 0
1819.21 0.00852161 0
1820.07 0.0149005 0
1820.92 0.0057057 0
1821.78 0.00961349 0
1822.63 0.00992546 0
1823.49 0.00632142 0
1824.34 0.0141534 0
1825.2 0.0118711 0
1826.05 0.0128235 0
1826.9 0.00958886 0
1827.76 0.0123391 0
1828.61 0.0115428 0
1829.47 0.0167477 0
1830.32 0.0117234 0
1831.18 0.0106233 0
1832.03 0.015352 0
1832.89 0.00811113 0
1833.74 0.0145639 0
1834.59 0.00476159 0
1835.45 0.0149169 0
1836.3 0.00784021 0
1837.16 0.0138989 0
1838.01 0.00737226 0
1838.87 0.0151796 0
1839.72 0.0064692 0
1840.58 0.0126757 0
1841.43 0.00811113 0
1842.29 0.0069864 0
1843.14 0.0095396 0
1843.99 0.0100322 0
1844.85 0.0108285 0
1845.7 0.00942467 0
1846.56 0.00790588 0
1847.41 0.0125525 0
1848.27 0.0128235 0
1849.12 0.00951497 0
1849.98 0.00798798 0
1850.83 0.0107218 0
1851.68 0.01206 0
1852.54 0.00756929 0
1853.39 0.00522954 0
1854.25 0.0120846 0
1855.1 0.0105083 0
1855.96 0.00410482 0
1856.81 0.00763497 0
1857.67 0.0119861 0
1858.52 0.0119943 0
1859.38 0.00932615 0
1860.23 0.00922764 0
1861.08 0.00878432 0
1861.94 0.00747898 0
1862.79 0.00692894 0
1863.65 0.0117726 0
1864.5 0.0128563 0
1865.36 0.00742152 0
1866.21 0.00973663 0
1867.07 0.0147281 0
1867.92 0.00866117 0
1868.77 0.0121913 0
1869.63 0.0138004 0
1870.48 0.00764318 0
1871.34 0.0104098 0
1872.19 0.0132832 0
1873.05 0.00284875 0
1873.9 0.0135952 0
1874.76 0.0126428 0
1875.61 0.0142437 0
1876.46 0.00877611 0
1877.32 0.0108121 0
1878.17 0.0166492 0
1879.03 0.0119943 0
1879.88 0.0144161 0
1880.74 0.00941646 0
1881.59 0.00674012 0
1882.45 0.00983515 0
1883.3 0.00545941 0
1884.16 0.0134884 0
1885.01 0.0118547 0
1885.86 0.00933436 0
1886.72 0.00680579 0
1887.57 0.0122242 0
1888.43 0.00210988 0
1889.28 0.00878432 0
1890.14 0.00455635 0
1890.99 0.00816859 0
1891.85 0.00840667 0
1892.7 0.0065595 0
1893.55 0.0110009 0
1894.41 0.00406377 0
1895.26 0.0141124 0
1896.12 0.011789 0
1896.97 0.0120107 0
1897.83 0.0128153 0
1898.68 0.0116413 0
1899.54 0.0096217 0
1900.39 0.00793872 0
1901.25 0.0117808 0
1902.1 0.0125936 0
1902.95 0.00856266 0
1903.81 0.0101389 0
1904.66 0.00583706 0
1905.52 0.00986799 0
1906.37 0.0101635 0
1907.23 0.00671549 0
1908.08 0.0159021 0
1908.94 0.0125936 0
1909.79 0.0125197 0
1910.64 0.00266813 0
1911.5 0.00664981 0
1912.35 0.0150729 0
1913.21 0.0114689 0
1914.06 0.00949035 0
1914.92 0.00993367 0
1915.77 0.00651846 0
1916.63 0.00559077 0
1917.48 0.00944109 0
1918.33 0.00715881 0
1919.19 0.00499967 0
1920.04 0.00990904 0
1920.9 0.00729837 0
1921.75 0.00954781 0
1922.61 0.00818501 0
1923.46 0.00688789 0
1924.32 0.00797156 0
1925.17 0.00650204 0
1926.03 0.00690431 0
1926.88 0.0121256 0
1927.73 0.0165917 0
1928.59 0.0104919 0
1929.44 0.00705208 0
1930.3 0.0096217 0
1931.15 0.00608334 0
1932.01 0.0108778 0
1932.86 0.0113457 0
1933.72 0.00753645 0
1934.57 0.010065 0
1935.42 0.00325923 0
1936.28 0.00495862 0
1937.13 0.00117398 0
1937.99 0.00518028 0
1938.84 0.00845593 0
1939.7 0.014843 0
1940.55 0.00731479 0
1941.41 0.00894851 0
1942.26 0.0129384 0
1943.12 0.00645278 0
1943.97 0.00805366 0
1944.82 0.0112965 0
1945.68 0.00696999 0
1946.53 0.00742152 0
1947.39 0.00619007 0
1948.24 0.0086037 0
1949.1 0.00849698 0
1949.95 0.00380106 0
1950.81 0.0108614 0
1951.66 0.0152207 0
1952.51 0.0120271 0
1953.37 0.0130287 0
1954.22 0.00327565 0
1955.08 0.0116002 0
1955.93 0.0101143 0
1956.79 0.00595199 0
1957.64 0.0160991 0
1958.5 0.0100486 0
1959.35 0.00916196 0
1960.21 0.00780737 0
1961.06 0.00821785 0
1961.91 0.0120435 0
1962.77 0.0123309 0
1963.62 0.0138989 0
1964.48 0.0120353 0
1965.33 0.0128645 0
1966.19 0.0139236 0
1967.04 0.0116823 0
1967.9 0.0117069 0
1968.75 0.00887462 0
1969.6 0.00694536 0
1970.46 0.0138086 0
1971.31 0.0112965 0
1972.17 0.0086858 0
1973.02 0.0115181 0
1973.88 0.00748719 0
1974.73 0.00833279 0
1975.59 0.00694536 0
1976.44 0.0121338 0
1977.29 0.00845593 0
1978.15 0.00796335 0
1979 0.011945 0
1979.86 0.00702745 0
1980.71 0.0132668 0
1981.57 0.0139728 0
1982.42 0.00729837 0
1983.28 0.00619828 0
1984.13 0.00550867 0
1984.99 0.00930973 0
1985.84 0.0117398 0
1986.69 0.00801261 0
1987.55 0.0128645 0
1988.4 0.0086858 0
1989.26 0.00575496 0
1990.11 0.0162961 0
1990.97 0.0112636 0
1991.82 0.0127742 0
1992.68 0.0081768 0
1993.53 0.0107136 0
1994.38 0.00220839 0
1995.24 0.00726553 0
1996.09 0.0107382 0
1996.95 0.0128727 0
1997.8 0.0133571 0
1998.66 0.00883357 0
1999.51 0.00975305 0
2000.37 0.0140303 0
2001.22 0.0105166 0
2002.08 0.0134474 0
2002.93 0.00751182 0
2003.78 0.00770885 0
2004.64 0.0133078 0
2005.49 0.00623112 0
2006.35 0.00882536 0
2007.2 0.0134884 0
2008.06 0.0138168 0
2008.91 0.0118219 0
2009.77 0.0111405 0
2010.62 0.010418 0
2011.47 0.00926869 0
2012.33 0.00947393 0
2013.18 0.00652666 0
2014.04 0.0131518 0
2014.89 0.0117152 0
2015.75 0.0109024 0
2016.6 0.0162879 0
2017.46 0.0143669 0
2018.31 0.0101225 0
2019.17 0.012298 0
2020.02 0.0114524 0
2020.87 0.00748719 0
2021.73 0.00339879 0
2022.58 0.0156886 0
2023.44 0.00446604 0
2024.29 0.00888283 0
2025.15 0.00495862 0
2026 0.0115428 0
2026.86 0.0106315 0
2027.71 0.0106397 0
2028.56 0.0104345 0
2029.42 0.00337416 0
2030.27 0.00286516 0
2031.13 0.00736405 0
2031.98 0.0127742 0
2032.84 0.00837383 0
2033.69 0.00981873 0
2034.55 0.012101 0
2035.4 0.011945 0
2036.25 0.00796335 0
2037.11 0.00958886 0
2037.96 0.00733942 0
2038.82 0.00785663 0
2039.67 0.00799619 0
2040.53 0.0137101 0
2041.38 0.00778274 0
2042.24 0.00723269 0
2043.09 0.00949035 0
2043.95 0.00990904 0
2044.8 0.0118876 0
2045.65 0.00707671 0
2046.51 0.0105248 0
2047.36 0.00961349 0
2048.22 0.00907986 0
2049.07 0.0102292 0
2049.93 0.00804545 0
2050.78 0.0109188 0
2051.64 0.0014449 0
2052.49 0.0064692 0
2053.34 0.00688789 0
2054.2 0.006814 0
2055.05 0.0052788 0
2055.91 0.0170432 0
2056.76 0.013431 0
2057.62 0.00933436 0
2058.47 0.00677295 0
2059.33 0.0113868 0
2060.18 0.00668265 0
2061.04 0.00735584 0
2061.89 0.00807829 0
2062.74 0.00623933 0
2063.6 0.0123391 0
2064.45 0.00826711 0
2065.31 0.00793051 0
2066.16 0.0119368 0
2067.02 0.00326744 0
2067.87 0.0144736 0
2068.73 0.0134063 0
2069.58 0.00765139 0
2070.43 0.00949035 0
2071.29 0.0103359 0
2072.14 0.0129466 0
2073 0.00824248 0
2073.85 0.00899777 0
2074.71 0.00884999 0
2075.56 0.00990083 0
2076.42 0.0148677 0
2077.27 0.0051064 0
2078.13 0.00656771 0
2078.98 0.0123555 0
2079.83 0.0120271 0
2080.69 0.0059602 0
2081.54 0.00943288 0
2082.4 0.0150072 0
2083.25 0.0129056 0
2084.11 0.00862012 0
2084.96 0.00840667 0
2085.82 0.0146542 0
2086.67 0.0116249 0
2087.52 0.0120846 0
2088.38 0.0122734 0
2089.23 0.00491758 0
2090.09 0.0152453 0
2090.94 0.00780737 0
2091.8 0.00976947 0
2092.65 0.00789768 0
2093.51 0.0138989 0
2094.36 0.00960528 0
2095.21 0.012922 0
2096.07 0.0119204 0
2096.92 0.00592736 0
2097.78 0.0101553 0
2098.63 0.00591915 0
2099.49 0.00797977 0
2100.34 0.0133325 0
2101.2 0.00742152 0
2102.05 0.00619007 0
2102.91 0.0089403 0
2103.76 0.0155491 0
2104.61 0.0104591 0
2105.47 0.00834921 0
2106.32 0.00859549 0
2107.18 0.0116495 0
2108.03 0.0122652 0
2108.89 0.0113211 0
2109.74 0.0201629 0
2110.6 0.0082589 0
2111.45 0.0105658 0
2112.3 0.0113457 0
2113.16 0.00657592 0
2114.01 0.0085134 0
2114.87 0.00913733 0
2115.72 0.00614902 0
2116.58 0.0107628 0
2117.43 0.00933436 0
2118.29 0.00941646 0
2119.14 0.00921122 0
2120 0.00431006 0
2120.85 0.0130369 0
2121.7 0.0118794 0
2122.56 0.0131847 0
2123.41 0.00421976 0
2124.27 0.0125033 0
2125.12 0.0141616 0
2125.98 0.0134802 0
2126.83 0.0159349 0
2127.69 0.00775811 0
2128.54 0.00966275 0
2129.39 0.00881715 0
2130.25 0.00914554 0
2131.1 0.0103113 0
2131.96 0.010689 0
2132.81 0.0119614 0
2133.67 0.0110338 0
2134.52 0.00580422 0
2135.38 0.0169775 0
2136.23 0.0125279 0
2137.08 0.012922 0
2137.94 0.00941646 0
2138.79 0.0118958 0
2139.65 0.0177985 0
2140.5 0.0150319 0
2141.36 0.00946572 0
2142.21 0.0121421 0
2143.07 0.0125279 0
2143.92 0.0133325 0
2144.78 0.0135377 0
2145.63 0.0108039 0
2146.48 0.0174455 0
2147.34 0.0162797 0
2148.19 0.0110584 0
2149.05 0.0124622 0
2149.9 0.0158939 0
2150.76 0.0138989 0
2151.61 0.00923585 0
2152.47 0.010771 0
2153.32 0.00985978 0
2154.17 0.00802903 0
2155.03 0.0136526 0
2155.88 0.00468771 0
2156.74 0.0115181 0
2157.59 0.0122324 0
2158.45 0.00713418 0
2159.3 0.0157871 0
2160.16 0.0088582 0
2161.01 0.013628 0
2161.87 0.012257 0
2162.72 0.0139892 0
2163.57 0.00840667 0
2164.43 0.0128973 0
2165.28 0.00853803 0
2166.14 0.0105494 0
2166.99 0.0117973 0
2167.85 0.00614902 0
2168.7 0.010377 0
2169.56 0.00912091 0
2170.41 0.0101225 0
2171.26 0.012298 0
2172.12 0.00898135 0
2172.97 0.00889925 0
2173.83 0.00925227 0
2174.68 0.0159678 0
2175.54 0.0137347 0
2176.39 0.014605 0
2177.25 0.0148841 0
2178.1 0.0107957 0
2178.96 0.0155819 0
2179.81 0.0127742 0
2180.66 0.0144079 0
2181.52 0.00886641 0
2182.37 0.0153028 0
2183.23 0.0126346 0
2184.08 0.00213451 0
2184.94 0.0107218 0
2185.79 0.00914554 0
2186.65 0.00797977 0
2187.5 0.00866117 0
2188.35 0.00787305 0
2189.21 0.0102128 0
2190.06 0.0119122 0
2190.92 0.0102374 0
2191.77 0.0135787 0
2192.63 0.00900598 0
2193.48 0.0151304 0
2194.34 0.0098762 0
2195.19 0.00967917 0
2196.04 0.0122652 0
2196.9 0.0118383 0
2197.75 0.00949035 0
2198.61 0.0192927 0
2199.46 0.0145311 0
2200.32 0.00852161 0
2201.17 0.00918659 0
2202.03 0.00930973 0
2202.88 0.0111733 0
2203.74 0.00922764 0
2204.59 0.0128481 0
2205.44 0.0114771 0
2206.3 0.0133817 0
2207.15 0.0104345 0
2208.01 0.0114196 0
2208.86 0.00939183 0
2209.72 0.0110009 0
2210.57 0.00695357 0
2211.43 0.0167723 0
2212.28 0.0155737 0
2213.13 0.0129138 0
2213.99 0.0099665 0
2214.84 0.012922 0
2215.7 0.00788126 0
2216.55 0.0141945 0
2217.41 0.0106479 0
2218.26 0.00790588 0
2219.12 0.0135623 0
2219.97 0.0142109 0
2220.83 0.0091127 0
2221.68 0.0121421 0
2222.53 0.00969559 0
2223.39 0.00531164 0
2224.24 0.00751182 0
2225.1 0.00403093 0
2225.95 0.00606692 0
2226.81 0.0141945 0
2227.66 0.0136444 0
2228.52 0.00706029 0
2229.37 0.0129138 0
2230.22 0.00903882 0
2231.08 0.0108614 0
2231.93 0.0108942 0
2232.79 0.0126593 0
2233.64 0.0130369 0
2234.5 0.0127906 0
2235.35 0.0133735 0
2236.21 0.0116002 0
2237.06 0.0138004 0
2237.92 0.0129384 0
2238.77 0.010771 0
2239.62 0.0113621 0
2240.48 0.0116249 0
2241.33 0.00958886 0
2242.19 0.0121913 0
2243.04 0.0125115 0
2243.9 0.0168462 0
2244.75 0.0125033 0
2245.61 0.0135541 0
2246.46 0.0109845 0
2247.31 0.00949035 0
2248.17 0.00849698 0
2249.02 0.0085134 0
2249.88 0.0125854 0
2250.73 0.0097941 0
2251.59 0.0122406 0
2252.44 0.0153602 0
2253.3 0.014605 0
2254.15 0.013784 0
2255 0.0103441 0
2255.86 0.00877611 0
2256.71 0.0128563 0
2257.57 0.014802 0
2258.42 0.00935078 0
2259.28 0.00862012 0
2260.13 0.012454 0
2260.99 0.0105166 0
2261.84 0.0178149 0
2262.7 0.0120271 0
2263.55 0.013825 0
2264.4 0.0124212 0
2265.26 0.0165096 0
2266.11 0.0117152 0
2266.97 0.0164275 0
2267.82 0.0168708 0
2268.68 0.0155244 0
2269.53 0.0108367 0
2270.39 0.0144818 0
2271.24 0.0158692 0
2272.09 0.0115099 0
2272.95 0.016879 0
2273.8 0.0196949 0
2274.66 0.0143997 0
2275.51 0.0138743 0
2276.37 0.0205241 0
2277.22 0.0180202 0
2278.08 0.0159513 0
2278.93 0.0145229 0
2279.79 0.0175276 0
2280.64 0.0162058 0
2281.49 0.0123883 0
2282.35 0.0215257 0
2283.2 0.0200233 0
2284.06 0.0134638 0
2284.91 0.0151714 0
2285.77 0.0154998 0
2286.62 0.0210003 0
2287.48 0.0145803 0
2288.33 0.0203024 0
2289.18 0.0218951 0
2290.04 0.0159349 0
2290.89 0.0223549 0
2291.75 0.0176754 0
2292.6 0.0216981 0
2293.46 0.0215503 0
2294.31 0.0237998 0
2295.17 0.0159103 0
2296.02 0.018915 0
2296.88 0.019736 0
2297.73 0.0166081 0
2298.58 0.0251051 0
2299.44 0.0189561 0
2300.29 0.0266321 0
2301.15 0.0198591 0
2302 0.0202614 0
2302.86 0.0218459 0
2303.71 0.021263 0
2304.57 0.0182172 0
2305.42 0.0219936 0
2306.27 0.0245632 0
2307.13 0.0290293 0
2307.98 0.0325594 0
2308.84 0.0293823 0
2309.69 0.0337827 0
2310.55 0.0293084 0
2311.4 0.0334789 0
2312.26 0.0291689 0
2313.11 0.0322803 0
2313.96 0.0376002 0
2314.82 0.0451859 0
2315.67 0.0453829 0
2316.53 0.0463681 0
2317.38 0.0512364 0
2318.24 0.0560226 0
2319.09 0.061441 0
2319.95 0.069864 0
2320.8 0.0744614 0
2321.66 0.0803888 0
2322.51 0.0775319 0
2323.36 0.0907658 0
2324.22 0.0951169 0
2325.07 0.105839 0
2325.93 0.118268 0
2326.78 0.123005 0
2327.64 0.135122 0
2328.49 0.141025 0
2329.35 0.156024 0
2330.2 0.168191 0
2331.05 0.175711 0
2331.91 0.182287 0
2332.76 0.19644 0
2333.62 0.199601 0
2334.47 0.199429 0
2335.33 0.198977 0
2336.18 0.198345 0
2337.04 0.205627 0
2337.89 0.20387 0
2338.75 0.20135 0
2339.6 0.187804 0
2340.45 0.181326 0
2341.31 0.184405 0
2342.16 0.177172 0
2343.02 0.168675 0
2343.87 0.163043 0
2344.73 0.151033 0
2345.58 0.145844 0
2346.44 0.13871 0
2347.29 0.131305 0
2348.14 0.125739 0
2349 0.123333 0
2349.85 0.117439 0
2350.71 0.111257 0
2351.56 0.10308 0
2352.42 0.0921696 0
2353.27 0.0893209 0
2354.13 0.0860535 0
2354.98 0.0799537 0
2355.83 0.0804463 0
2356.69 0.0708738 0
2357.54 0.0638874 0
2358.4 0.0694371 0
2359.25 0.0651763 0
2360.11 0.0564741 0
2360.96 0.0525828 0
2361.82 0.0555711 0
2362.67 0.0493153 0
2363.53 0.05498 0
2364.38 0.0475831 0
2365.23 0.0507356 0
2366.09 0.044447 0
2366.94 0.0420416 0
2367.8 0.0393734 0
2368.65 0.0424192 0
2369.51 0.0380681 0
2370.36 0.038807 0
2371.22 0.0338319 0
2372.07 0.0348171 0
2372.92 0.0268045 0
2373.78 0.0297107 0
2374.63 0.0268045 0
2375.49 0.0342917 0
2376.34 0.0239804 0
2377.2 0.0320997 0
2378.05 0.0264022 0
2378.91 0.0279128 0
2379.76 0.0318616 0
2380.62 0.0232743 0
2381.47 0.0208361 0
2382.32 0.0179709 0
2383.18 0.0204831 0
2384.03 0.0227818 0
2384.89 0.018915 0
2385.74 0.0191531 0
2386.6 0.0218705 0
2387.45 0.014605 0
2388.31 0.0222153 0
2389.16 0.0141945 0
2390.01 0.0195061 0
2390.87 0.0230116 0
2391.72 0.0249573 0
2392.58 0.0183814 0
2393.43 0.0147035 0
2394.29 0.0203271 0
2395.14 0.00925227 0
2396 0.0189889 0
2396.85 0.0141124 0
2397.71 0.0122652 0
2398.56 0.0123719 0
2399.41 0.0129384 0
2400.27 0.0183732 0
2401.12 0.0186851 0
2401.98 0.0141042 0
2402.83 0.00674833 0
2403.69 0.0172402 0
2404.54 0.0140221 0
2405.4 0.0132668 0
2406.25 0.00791409 0
2407.1 0.0108942 0
2407.96 0.0124376 0
2408.81 0.0141042 0
2409.67 0.0175933 0
2410.52 0.0109517 0
2411.38 0.0115345 0
2412.23 0.0211809 0
2413.09 0.0115428 0
2413.94 0.0098762 0
2414.79 0.0148184 0
2415.65 0.0116495 0
2416.5 0.0102867 0
2417.36 0.0131765 0
2418.21 0.0145064 0
2419.07 0.0174044 0
2419.92 0.0147281 0
2420.78 0.0100486 0
2421.63 0.00828353 0
2422.49 0.0106151 0
2423.34 0.0150154 0
2424.19 0.0133325 0
2425.05 0.00932615 0
2425.9 0.00782379 0
2426.76 0.00947393 0
2427.61 0.0159842 0
2428.47 0.0148677 0
2429.32 0.0101143 0
2430.18 0.0137265 0
2431.03 0.0114278 0
2431.88 0.00956423 0
2432.74 0.0103359 0
2433.59 0.0106315 0
2434.45 0.0157297 0
2435.3 0.0146542 0
2436.16 0.0109845 0
2437.01 0.0134063 0
2437.87 0.0150565 0
2438.72 0.0107136 0
2439.58 0.0122652 0
2440.43 0.0113293 0
2441.28 0.0218869 0
2442.14 0.0122077 0
2442.99 0.0146542 0
2443.85 0.016838 0
2444.7 0.0109927 0
2445.56 0.0127824 0
2446.41 0.0122406 0
2447.27 0.0106643 0
2448.12 0.0138743 0
2448.97 0.0130944 0
2449.83 0.0193091 0
2450.68 0.0157871 0
2451.54 0.0131847 0
2452.39 0.00839846 0
2453.25 0.0133325 0
2454.1 0.0115428 0
2454.96 0.0114771 0
2455.81 0.0132257 0
2456.67 0.0128809 0
2457.52 0.00973663 0
2458.37 0.011945 0
2459.23 0.0146788 0
2460.08 0.0116331 0
2460.94 0.0109599 0
2461.79 0.0117398 0
2462.65 0.0136116 0
2463.5 0.00831637 0
2464.36 0.0104262 0
2465.21 0.0145557 0
2466.06 0.0158528 0
2466.92 0.0123883 0
2467.77 0.0113704 0
2468.63 0.0116166 0
2469.48 0.0138579 0
2470.34 0.00972022 0
2471.19 0.00956423 0
2472.05 0.0152289 0
2472.9 0.0113211 0
2473.75 0.0155326 0
2474.61 0.0173059 0
2475.46 0.0126346 0
2476.32 0.0190628 0
2477.17 0.0123391 0
2478.03 0.011436 0
2478.88 0.0131354 0
2479.74 0.0108778 0
2480.59 0.0186934 0
2481.45 0.0129794 0
2482.3 0.0120025 0
2483.15 0.0130862 0
2484.01 0.0115263 0
2484.86 0.0115674 0
2485.72 0.0114771 0
2486.57 0.0122488 0
2487.43 0.0108121 0
2488.28 0.0127906 0
2489.14 0.0124869 0
2489.99 0.0128809 0
2490.84 0.0102949 0
2491.7 0.012569 0
2492.55 0.0143997 0
2493.41 0.00821785 0
2494.26 0.0144572 0
2495.12 0.0174044 0
2495.97 0.00858728 0
2496.83 0.0114442 0
2497.68 0.0127332 0
2498.54 0.00717523 0
2499.39 0.00906344 0
2500.24 0.0116577 0
2501.1 0.00691252 0
2501.95 0.0115674 0
2502.81 0.0117316 0
2503.66 0.012454 0
2504.52 0.0106479 0
2505.37 0.0113129 0
2506.23 0.00963812 0
2507.08 0.0123966 0
2507.93 0.00910449 0
2508.79 0.0138086 0
2509.64 0.0123966 0
2510.5 0.00953139 0
2511.35 0.0137429 0
2512.21 0.00930973 0
2513.06 0.0102292 0
2513.92 0.0127249 0
2514.77 0.0119532 0
2515.63 0.0170761 0
2516.48 0.0109517 0
2517.33 0.0108039 0
2518.19 0.0111405 0
2519.04 0.00752003 0
2519.9 0.0099583 0
2520.75 0.00822606 0
2521.61 0.0124212 0
2522.46 0.00914554 0
2523.32 0.0146378 0
2524.17 0.0130944 0
2525.02 0.018521 0
2525.88 0.0127578 0
2526.73 0.00926048 0
2527.59 0.0059602 0
2528.44 0.00692894 0
2529.3 0.0153767 0
2530.15 0.0135541 0
2531.01 0.0135295 0
2531.86 0.0104098 0
2532.71 0.0146953 0
2533.57 0.0116331 0
2534.42 0.0116659 0
2535.28 0.00737226 0
2536.13 0.00938362 0
2536.99 0.00758571 0
2537.84 0.0136362 0
2538.7 0.00957244 0
2539.55 0.0107875 0
2540.41 0.0104345 0
2541.26 0.00645278 0
2542.11 0.00998292 0
2542.97 0.0120764 0
2543.82 0.0109927 0
2544.68 0.00826711 0
2545.53 0.00335774 0
2546.39 0.00990904 0
2547.24 0.0187016 0
2548.1 0.00500788 0
2548.95 0.0101307 0
2549.8 0.0085134 0
2550.66 0.0121913 0
2551.51 0.0149826 0
2552.37 0.00448246 0
2553.22 0.00534448 0
2554.08 0.0143176 0
2554.93 0.0118876 0
2555.79 0.00551688 0
2556.64 0.00847235 0
2557.5 0.00644457 0
2558.35 0.00829995 0
2559.2 0.00574675 0
2560.06 0.0144408 0
2560.91 0.0124458 0
2561.77 0.0108367 0
2562.62 0.0139318 0
2563.48 0.0163454 0
2564.33 0.00854624 0
2565.19 0.0143094 0
2566.04 0.0132586 0
2566.89 0.00986799 0
2567.75 0.00695357 0
2568.6 0.013981 0
2569.46 0.0100979 0
2570.31 0.0158282 0
2571.17 0.00649383 0
2572.02 0.00714239 0
2572.88 0.00841488 0
2573.73 0.0120353 0
2574.58 0.00947393 0
2575.44 0.00729837 0
2576.29 0.0091948 0
2577.15 0.00958065 0
2578 0.00802903 0
2578.86 0.0128153 0
2579.71 0.00430185 0
2580.57 0.0101717 0
2581.42 0.00711776 0
2582.28 0.00849698 0
2583.13 0.00838204 0
2583.98 0.00807008 0
2584.84 0.00748719 0
2585.69 0.0152535 0
2586.55 0.00866117 0
2587.4 0.00723269 0
2588.26 0.0160006 0
2589.11 0.00850519 0
2589.97 0.0156147 0
2590.82 0.00389137 0
2591.67 0.0156722 0
2592.53 0.0075775 0
2593.38 0.00989262 0
2594.24 0.00648562 0
2595.09 0.0145393 0
2595.95 0.011748 0
2596.8 0.0114196 0
2597.66 0.0150811 0
2598.51 0.00658413 0
2599.37 0.0102785 0
2600.22 0.00730658 0
2601.07 0.0134474 0
2601.93 0.0128399 0
2602.78 0.0128809 0
2603.64 0.0093672 0
2604.49 0.0158528 0
2605.35 0.012766 0
2606.2 0.0107054 0
2607.06 0.00762676 0
2607.91 0.0118876 0
2608.76 0.0125279 0
2609.62 0.0098762 0
2610.47 0.00747898 0
2611.33 0.00709313 0
2612.18 0.0106233 0
2613.04 0.00746256 0
2613.89 0.0147281 0
2614.75 0.0100404 0
2615.6 0.0134474 0
2616.46 0.0133899 0
2617.31 0.012454 0
2618.16 0.00618186 0
2619.02 0.011395 0
2619.87 0.00903061 0
2620.73 0.0154013 0
2621.58 0.012413 0
2622.44 0.0112883 0
2623.29 0.0123637 0
2624.15 0.0129302 0
2625 0.00344805 0
2625.85 0.0166492 0
2626.71 0.010377 0
2627.56 0.0114278 0
2628.42 0.0126675 0
2629.27 0.0126921 0
2630.13 0.0125279 0
2630.98 0.0120025 0
2631.84 0.00261888 0
2632.69 0.0108203 0
2633.54 0.0142109 0
2634.4 0.00677295 0
2635.25 0.0144325 0
2636.11 0.0176589 0
2636.96 0.0141124 0
2637.82 0.00951497 0
2638.67 0.0116331 0
2639.53 0.00486011 0
2640.38 0.00644457 0
2641.24 0.00648562 0
2642.09 0.00776632 0
2642.94 0.00917017 0
2643.8 0.0105166 0
2644.65 0.0081768 0
2645.51 0.00677295 0
2646.36 0.0121585 0
2647.22 0.0108285 0
2648.07 0.011083 0
2648.93 0.00725732 0
2649.78 0.0124212 0
2650.63 0.00747898 0
2651.49 0.00413766 0
2652.34 0.0113375 0
2653.2 0.00441679 0
2654.05 0.0132832 0
2654.91 0.0132996 0
2655.76 0.00585347 0
2656.62 0.0132422 0
2657.47 0.01206 0
2658.33 0.0111241 0
2659.18 0.00747898 0
2660.03 0.0109681 0
2660.89 0.00730658 0
2661.74 0.0100322 0
2662.6 0.00747077 0
2663.45 0.0119697 0
2664.31 0.00881715 0
2665.16 0.0166163 0
2666.02 0.0166984 0
2666.87 0.0146214 0
2667.72 0.011904 0
2668.58 0.0127332 0
2669.43 0.0109763 0
2670.29 0.00687968 0
2671.14 0.0120435 0
2672 0.0129056 0
2672.85 0.0114771 0
2673.71 0.0114196 0
2674.56 0.0147856 0
2675.42 0.0130123 0
2676.27 0.0129712 0
2677.12 0.0127824 0
2677.98 0.0117316 0
2678.83 0.0103852 0
2679.69 0.00918659 0
2680.54 0.010689 0
2681.4 0.0182336 0
2682.25 0.0071506 0
2683.11 0.0123637 0
2683.96 0.0101964 0
2684.81 0.0133242 0
2685.67 0.00853803 0
2686.52 0.0118137 0
2687.38 0.00921122 0
2688.23 0.00543478 0
2689.09 0.00866938 0
2689.94 0.0102456 0
2690.8 0.0114442 0
2691.65 0.00820143 0
2692.5 0.013119 0
2693.36 0.00581243 0
2694.21 0.0099583 0
2695.07 0.00799619 0
2695.92 0.0113621 0
2696.78 0.00940004 0
2697.63 0.00524596 0
2698.49 0.00926048 0
2699.34 0.0131354 0
2700.2 0.00461382 0
2701.05 0.0136937 0
2701.9 0.0102292 0
2702.76 0.0094493 0
2703.61 0.0126757 0
2704.47 0.00705208 0
2705.32 0.0120107 0
2706.18 0.00841488 0
2707.03 0.0142684 0
2707.89 0.0116495 0
2708.74 0.00754466 0
2709.59 0.00949035 0
2710.45 0.0115263 0
2711.3 0.00744614 0
2712.16 0.00990083 0
2713.01 0.00890746 0
2713.87 0.0086037 0
2714.72 0.00582064 0
2715.58 0.00325102 0
2716.43 0.0111241 0
2717.29 0.00766781 0
2718.14 0.00711776 0
2718.99 0.0116413 0
2719.85 0.0102785 0
2720.7 0.0131108 0
2721.56 0.0080865 0
2722.41 0.00953139 0
2723.27 0.0106315 0
2724.12 0.0108367 0
2724.98 0.00769243 0
2725.83 0.0122488 0
2726.68 0.0159103 0
2727.54 0.0155162 0
2728.39 0.00960528 0
2729.25 0.0152617 0
2730.1 0.014293 0
2730.96 0.00518849 0
2731.81 0.0117152 0
2732.67 0.011395 0
2733.52 0.0109435 0
2734.38 0.00585347 0
2735.23 0.0136362 0
2736.08 0.00748719 0
2736.94 0.0106972 0
2737.79 0.00801261 0
2738.65 0.0170104 0
2739.5 0.0112308 0
2740.36 0.0102867 0
2741.21 0.00770064 0
2742.07 0.0118876 0
2742.92 0.0113457 0
2743.77 0.012413 0
2744.63 0.0182172 0
2745.48 0.0122242 0
2746.34 0.0151222 0
2747.19 0.0141616 0
2748.05 0.0118301 0
2748.9 0.0117644 0
2749.76 0.00917838 0
2750.61 0.0105494 0
2751.46 0.0164521 0
2752.32 0.00921122 0
2753.17 0.00559898 0
2754.03 0.0105248 0
2754.88 0.0110502 0
2755.74 0.0122898 0
2756.59 0.0133242 0
2757.45 0.0142519 0
2758.3 0.00992546 0
2759.16 0.0110502 0
2760.01 0.0117398 0
2760.86 0.00781558 0
2761.72 0.00890746 0
2762.57 0.0106725 0
2763.43 0.0144161 0
2764.28 0.0110748 0
2765.14 0.0101143 0
2765.99 0.0128399 0
2766.85 0.00809471 0
2767.7 0.0101061 0
2768.55 0.00921122 0
2769.41 0.010771 0
2770.26 0.0145146 0
2771.12 0.0149744 0
2771.97 0.0121667 0
2772.83 0.00554972 0
2773.68 0.0155655 0
2774.54 0.0143587 0
2775.39 0.0124704 0
2776.25 0.0071506 0
2777.1 0.010927 0
2777.95 0.0149908 0
2778.81 0.0113375 0
2779.66 0.00975305 0
2780.52 0.0119861 0
2781.37 0.0046795 0
2782.23 0.0117808 0
2783.08 0.0147691 0
2783.94 0.00849698 0
2784.79 0.00893209 0
2785.64 0.00356298 0
2786.5 0.00761034 0
2787.35 0.0113539 0
2788.21 0.00995009 0
2789.06 0.0140139 0
2789.92 0.0121503 0
2790.77 0.0145229 0
2791.63 0.0069782 0
2792.48 0.0107546 0
2793.33 0.0138743 0
2794.19 0.0116905 0
2795.04 0.0144408 0
2795.9 0.0115181 0
2796.75 0.01128 0
2797.61 0.012807 0
2798.46 0.0132504 0
2799.32 0.00560719 0
2800.17 0.0120764 0
2801.03 0.0099583 0
2801.88 0.013078 0
2802.73 0.00864475 0
2803.59 0.0099665 0
2804.44 0.00568928 0
2805.3 0.00788947 0
2806.15 0.0127249 0
2807.01 0.0130862 0
2807.86 0.0114607 0
2808.72 0.00733121 0
2809.57 0.0156476 0
2810.42 0.00890746 0
2811.28 0.00912091 0
2812.13 0.0103441 0
2812.99 0.0106643 0
2813.84 0.015467 0
2814.7 0.00736405 0
2815.55 0.00683863 0
2816.41 0.0112636 0
2817.26 0.0102538 0
2818.12 0.0151468 0
2818.97 0.0096217 0
2819.82 0.0108778 0
2820.68 0.0133078 0
2821.53 0.0132257 0
2822.39 0.0102456 0
2823.24 0.0140139 0
2824.1 0.00879253 0
2824.95 0.0114771 0
2825.81 0.00850519 0
2826.66 0.0158774 0
2827.51 0.0103441 0
2828.37 0.00806187 0
2829.22 0.00967917 0
2830.08 0.00709313 0
2830.93 0.0136526 0
2831.79 0.00548404 0
2832.64 0.0133325 0
2833.5 0.0112062 0
2834.35 0.0106643 0
2835.21 0.01073 0
2836.06 0.00962991 0
2836.91 0.0137265 0
2837.77 0.0114689 0
2838.62 0.00814396 0
2839.48 0.00845593 0
2840.33 0.007323 0
2841.19 0.0155901 0
2842.04 0.0134146 0
2842.9 0.0119122 0
2843.75 0.0140467 0
2844.6 0.0113211 0
2845.46 0.00929331 0
2846.31 0.00558256 0
2847.17 0.0115099 0
2848.02 0.0135541 0
2848.88 0.0142601 0
2849.73 0.00884999 0
2850.59 0.00579601 0
2851.44 0.0120682 0
2852.29 0.00953139 0
2853.15 0.0108039 0
2854 0.0144325 0
2854.86 0.00986799 0
2855.71 0.00687147 0
2856.57 0.00973663 0
2857.42 0.00776632 0
2858.28 0.00750361 0
2859.13 0.0151632 0
2859.99 0.0141698 0
2860.84 0.00644457 0
2861.69 0.0092851 0
2862.55 0.00641173 0
2863.4 0.0087679 0
2864.26 0.0139071 0
2865.11 0.011083 0
2865.97 0.0146706 0
2866.82 0.00809471 0
2867.68 0.0140303 0
2868.53 0.0145064 0
2869.38 0.00597662 0
2870.24 0.00815217 0
2871.09 0.0145967 0
2871.95 0.00624754 0
2872.8 0.00939183 0
2873.66 0.0104755 0
2874.51 0.0103688 0
2875.37 0.0101471 0
2876.22 0.00623933 0
2877.08 0.012101 0
2877.93 0.0116905 0
2878.78 0.0116905 0
2879.64 0.00311966 0
2880.49 0.00947393 0
2881.35 0.00993367 0
2882.2 0.00626396 0
2883.06 0.0132339 0
2883.91 0.0107218 0
2884.77 0.0124787 0
2885.62 0.00929331 0
2886.47 0.0109188 0
2887.33 0.00761034 0
2888.18 0.0129794 0
2889.04 0.01073 0
2889.89 0.00603409 0
2890.75 0.0122734 0
2891.6 0.0128809 0
2892.46 0.0175522 0
2893.31 0.0137347 0
2894.17 0.0107546 0
2895.02 0.0140139 0
2895.87 0.00511461 0
2896.73 0.0102621 0
2897.58 0.00872685 0
2898.44 0.0047698 0
2899.29 0.0125279 0
2900.15 0.0125525 0
2901 0.00481085 0
2901.86 0.0071506 0
2902.71 0.0156065 0
2903.56 0.00668265 0
2904.42 0.0104919 0
2905.27 0.0111405 0
2906.13 0.00781558 0
2906.98 0.00414587 0
2907.84 0.011239 0
2908.69 0.006305 0
2909.55 0.00670728 0
2910.4 0.0102621 0
2911.25 0.0108696 0
2912.11 0.0127167 0
2912.96 0.00907986 0
2913.82 0.0105658 0
2914.67 0.013275 0
2915.53 0.00992546 0
2916.38 0.00797977 0
2917.24 0.0113868 0
2918.09 0.0113375 0
2918.95 0.0184306 0
2919.8 0.00441679 0
2920.65 0.0131108 0
2921.51 0.00948214 0
2922.36 0.0117644 0
2923.22 0.0183075 0
2924.07 0.01261 0
2924.93 0.0118055 0
2925.78 0.0166327 0
2926.64 0.00958886 0
2927.49 0.011083 0
2928.34 0.0132996 0
2929.2 0.00871043 0
2930.05 0.0119122 0
2930.91 0.0123391 0
2931.76 0.012101 0
2932.62 0.0109024 0
2933.47 0.0119368 0
2934.33 0.016723 0
2935.18 0.00768422 0
2936.04 0.0100158 0
2936.89 0.00536911 0
2937.74 0.0130205 0
2938.6 0.0072409 0
2939.45 0.00814396 0
2940.31 0.00799619 0
2941.16 0.0108121 0
2942.02 0.0112062 0
2942.87 0.00701103 0
2943.73 0.0161073 0
2944.58 0.0137347 0
2945.43 0.00832458 0
2946.29 0.010533 0
2947.14 0.0133735 0
2948 0.0156394 0
2948.85 0.00209346 0
2949.71 0.0126018 0
2950.56 0.0137265 0
2951.42 0.0140221 0
2952.27 0.0112636 0
2953.13 0.0130944 0
2953.98 0.0153356 0
2954.83 0.0116331 0
2955.69 0.0131108 0
2956.54 0.0125279 0
2957.4 0.00614902 0
2958.25 0.00961349 0
2959.11 0.00926048 0
2959.96 0.008341 0
2960.82 0.00841488 0
2961.67 0.0117562 0
2962.52 0.00752003 0
2963.38 0.00755287 0
2964.23 0.0114689 0
2965.09 0.0101225 0
2965.94 0.0111815 0
2966.8 0.0115428 0
2967.65 0.00914554 0
2968.51 0.00844772 0
2969.36 0.0146132 0
2970.21 0.012569 0
2971.07 0.00875148 0
2971.92 0.0133735 0
2972.78 0.00752824 0
2973.63 0.0107136 0
2974.49 0.0119861 0
2975.34 0.0124704 0
2976.2 0.00962991 0
2977.05 0.0154588 0
2977.91 0.0118958 0
2978.76 0.0142601 0
2979.61 0.00673191 0
2980.47 0.0147035 0
2981.32 0.0166574 0
2982.18 0.00966275 0
2983.03 0.0158774 0
2983.89 0.0121995 0
2984.74 0.0124048 0
2985.6 0.00777453 0
2986.45 0.00960528 0
2987.3 0.0101635 0
2988.16 0.0112472 0
2989.01 0.0147117 0
2989.87 0.0120107 0
2990.72 0.0113375 0
2991.58 0.00862012 0
2992.43 0.0101225 0
2993.29 0.00540194 0
2994.14 0.00976947 0
2995 0.0142601 0
2995.85 0.0104755 0
2996.7 0.00737226 0
2997.56 0.00920301 0
2998.41 0.00742973 0
2999.27 0.0137594 0
3000.12 0.0110338 0
3000.98 0.0128973 0
3001.83 0.0130123 0
3002.69 0.0132011 0
3003.54 0.0142766 0
3004.39 0.00866117 0
3005.25 0.0162387 0
3006.1 0.0125772 0
3006.96 0.0115099 0
3007.81 0.0110091 0
3008.67 0.0105986 0
3009.52 0.00632142 0
3010.38 0.0071506 0
3011.23 0.0091127 0
3012.08 0.010886 0
3012.94 0.00890746 0
3013.79 0.0123473 0
3014.65 0.0147527 0
3015.5 0.0119861 0
3016.36 0.0134967 0
3017.21 0.0122488 0
3018.07 0.0108696 0
3018.92 0.00733121 0
3019.78 0.0160252 0
3020.63 0.0103195 0
3021.48 0.00929331 0
3022.34 0.0107875 0
3023.19 0.00492578 0
3024.05 0.00668265 0
3024.9 0.00991725 0
3025.76 0.0136526 0
3026.61 0.0168626 0
3027.47 0.0127742 0
3028.32 0.0123227 0
3029.17 0.0127249 0
3030.03 0.0135705 0
3030.88 0.012413 0
3031.74 0.0143505 0
3032.59 0.0149826 0
3033.45 0.00935078 0
3034.3 0.0147527 0
3035.16 0.00558256 0
3036.01 0.0125279 0
3036.87 0.0117808 0
3037.72 0.0153438 0
3038.57 0.00887462 0
3039.43 0.0151714 0
3040.28 0.00826711 0
3041.14 0.0125936 0
3041.99 0.00940004 0
3042.85 0.0100158 0
3043.7 0.00807008 0
3044.56 0.0162633 0
3045.41 0.0122406 0
3046.26 0.0135623 0
3047.12 0.0153602 0
3047.97 0.0109435 0
3048.83 0.00789768 0
3049.68 0.0113211 0
3050.54 0.0165835 0
3051.39 0.0103441 0
3052.25 0.0134967 0
3053.1 0.0142848 0
3053.96 0.0134146 0
3054.81 0.013316 0
3055.66 0.0118794 0
3056.52 0.0160416 0
3057.37 0.0122488 0
3058.23 0.0160334 0
3059.08 0.00756108 0
3059.94 0.0123801 0
3060.79 0.0101143 0
3061.65 0.013784 0
3062.5 0.0121995 0
3063.35 0.00797977 0
3064.21 0.0152371 0
3065.06 0.0182172 0
3065.92 0.0133735 0
3066.77 0.0113211 0
3067.63 0.0130615 0
3068.48 0.00739689 0
3069.34 0.0157543 0
3070.19 0.0118794 0
3071.04 0.0163372 0
3071.9 0.0118711 0
3072.75 0.0118629 0
3073.61 0.0127496 0
3074.46 0.0143505 0
3075.32 0.00959707 0
3076.17 0.00913733 0
3077.03 0.0153931 0
3077.88 0.012963 0
3078.74 0.0171582 0
3079.59 0.0142273 0
3080.44 0.0132093 0
3081.3 0.0135952 0
3082.15 0.01394 0
3083.01 0.0122406 0
3083.86 0.0154095 0
3084.72 0.0104919 0
3085.57 0.0117726 0
3086.43 0.00809471 0
3087.28 0.0131354 0
3088.13 0.00761855 0
3088.99 0.0152125 0
3089.84 0.0104673 0
3090.7 0.0117973 0
3091.55 0.0144408 0
3092.41 0.0191695 0
3093.26 0.0151796 0
3094.12 0.00990083 0
3094.97 0.0118465 0
3095.83 0.00927689 0
3096.68 0.0110502 0
3097.53 0.0130041 0
3098.39 0.00752003 0
3099.24 0.0163864 0
3100.1 0.0132339 0
3100.95 0.0153274 0
3101.81 0.0203353 0
3102.66 0.0163947 0
3103.52 0.0192927 0
3104.37 0.0158857 0
3105.22 0.012454 0
3106.08 0.00822606 0
3106.93 0.0135541 0
3107.79 0.0139564 0
3108.64 0.0210824 0
3109.5 0.0146214 0
3110.35 0.017347 0
3111.21 0.0187016 0
3112.06 0.0214107 0
3112.92 0.0202778 0
3113.77 0.0215667 0
3114.62 0.0171007 0
3115.48 0.0277896 0
3116.33 0.0215914 0
3117.19 0.0228392 0
3118.04 0.0283151 0
3118.9 0.0219608 0
3119.75 0.0273545 0
3120.61 0.026238 0
3121.46 0.0201711 0
3122.31 0.0276993 0
3123.17 0.0267142 0
3124.02 0.0271985 0
3124.88 0.0320176 0
3125.73 0.0285121 0
3126.59 0.0327811 0
3127.44 0.0268619 0
3128.3 0.0364672 0
3129.15 0.0413766 0
3130 0.0395294 0
3130.86 0.0402601 0
3131.71 0.0388973 0
3132.57 0.0475502 0
3133.42 0.0484944 0
3134.28 0.0527716 0
3135.13 0.0644457 0
3135.99 0.0599304 0
3136.84 0.0792887 0
3137.7 0.0888201 0
3138.55 0.100601 0
3139.4 0.119647 0
3140.26 0.135106 0
3141.11 0.153463 0
3141.97 0.172665 0
3142.82 0.188633 0
3143.68 0.217859 0
3144.53 0.245485 0
3145.39 0.282855 0
3146.24 0.316892 0
3147.09 0.345815 0
3147.95 0.386083 0
3148.8 0.403512 0
3149.66 0.423971 0
3150.51 0.42764 0
3151.37 0.424389 0
3152.22 0.416344 0
3153.08 0.389038 0
3153.93 0.377011 0
3154.79 0.349706 0
3155.64 0.327458 0
3156.49 0.310825 0
3157.35 0.282756 0
3158.2 0.250082 0
3159.06 0.22446 0
3159.91 0.205101 0
3160.77 0.180768 0
3161.62 0.169275 0
3162.48 0.152428 0
3163.33 0.133325 0
3164.18 0.123777 0
3165.04 0.106339 0
3165.89 0.102218 0
3166.75 0.0912173 0
3167.6 0.0884507 0
3168.46 0.0768094 0
3169.31 0.060661 0
3170.17 0.0641994 0
3171.02 0.0583788 0
3171.88 0.0510886 0
3172.73 0.0494549 0
3173.58 0.048716 0
3174.44 0.0419184 0
3175.29 0.0397347 0
3176.15 0.03274 0
3177 0.0363605 0
3177.86 0.0380517 0
3178.71 0.0299406 0
3179.57 0.0276993 0
3180.42 0.0319683 0
3181.27 0.0312952 0
3182.13 0.0258768 0
3182.98 0.0323788 0
3183.84 0.0273381 0
3184.69 0.0225847 0
3185.55 0.0268291 0
3186.4 0.0209182 0
3187.26 0.0222728 0
3188.11 0.0185374 0
3188.96 0.0221414 0
3189.82 0.0242841 0
3190.67 0.0227489 0
3191.53 0.0210824 0
3192.38 0.0134063 0
3193.24 0.0126921 0
3194.09 0.0142848 0
3194.95 0.0153274 0
3195.8 0.0157789 0
3196.66 0.00887462 0
3197.51 0.0183321 0
3198.36 0.0138825 0
3199.22 0.0198017 0
3200.07 0.0178642 0
3200.93 0.0204338 0
3201.78 0.0140303 0
3202.64 0.0158939 0
3203.49 0.0160006 0
3204.35 0.0153767 0
3205.2 0.0160334 0
3206.05 0.0109024 0
3206.91 0.0187672 0
3207.76 0.0143997 0
3208.62 0.0121831 0
3209.47 0.0155983 0
3210.33 0.0165999 0
3211.18 0.0141288 0
3212.04 0.0139318 0
3212.89 0.0101225 0
3213.75 0.0103852 0
3214.6 0.0161812 0
3215.45 0.0161894 0
3216.31 0.0174209 0
3217.16 0.0119122 0
3218.02 0.0100814 0
3218.87 0.0160745 0
3219.73 0.0145721 0
3220.58 0.0155983 0
3221.44 0.00940004 0
3222.29 0.0168216 0
3223.14 0.0127496 0
3224 0.00994188 0
3224.85 0.0110994 0
3225.71 0.0131518 0
3226.56 0.0143094 0
3227.42 0.00891567 0
3228.27 0.0127167 0
3229.13 0.0111323 0
3229.98 0.0146296 0
3230.83 0.00722448 0
3231.69 0.0106561 0
3232.54 0.0077499 0
3233.4 0.0134884 0
3234.25 0.0140795 0
3235.11 0.011198 0
3235.96 0.0100322 0
3236.82 0.00415408 0
3237.67 0.0117726 0
3238.53 0.0097038 0
3239.38 0.0163782 0
3240.23 0.00909628 0
3241.09 0.00884999 0
3241.94 0.0157297 0
3242.8 0.0138497 0
3243.65 0.0143012 0
3244.51 0.00938362 0
3245.36 0.0112965 0
3246.22 0.0142601 0
3247.07 0.0125854 0
3247.92 0.0136608 0
3248.78 0.00556614 0
3249.63 0.0174701 0
3250.49 0.0142355 0
3251.34 0.00981052 0
3252.2 0.0141534 0
3253.05 0.0125608 0
3253.91 0.01394 0
3254.76 0.0141206 0
3255.62 0.0147117 0
3256.47 0.00643636 0
3257.32 0.0106315 0
3258.18 0.0133981 0
3259.03 0.0122077 0
3259.89 0.0112308 0
3260.74 0.00961349 0
3261.6 0.0122816 0
3262.45 0.00871864 0
3263.31 0.0150647 0
3264.16 0.0129877 0
3265.01 0.0154916 0
3265.87 0.00984336 0
3266.72 0.0103441 0
3267.58 0.00629679 0
3268.43 0.0121585 0
3269.29 0.0144408 0
3270.14 0.0110748 0
3271 0.0100896 0
3271.85 0.0131847 0
3272.71 0.00935899 0
3273.56 0.00887462 0
3274.41 0.0160252 0
3275.27 0.00926869 0
3276.12 0.00830816 0
3276.98 0.0148841 0
3277.83 0.00679758 0
3278.69 0.0110584 0
3279.54 0.0172402 0
3280.4 0.0109681 0
3281.25 0.0070685 0
3282.1 0.0113129 0
3282.96 0.011748 0
3283.81 0.0133817 0
3284.67 0.0105083 0
3285.52 0.0147281 0
3286.38 0.00926048 0
3287.23 0.0130944 0
3288.09 0.0128481 0
3288.94 0.0176343 0
3289.79 0.0152289 0
3290.65 0.0057057 0
3291.5 0.00743794 0
3292.36 0.0136937 0
3293.21 0.0102046 0
3294.07 0.00829995 0
3294.92 0.00863654 0
3295.78 0.0112965 0
3296.63 0.0115181 0
3297.49 0.00838204 0
3298.34 0.0141863 0
3299.19 0.0100404 0
3300.05 0.0125525 0
3300.9 0.00862012 0
3301.76 0.01018 0
3302.61 0.00752003 0
3303.47 0.0137429 0
3304.32 0.010771 0
3305.18 0.0127578 0
3306.03 0.00966275 0
3306.88 0.00999113 0
3307.74 0.0106151 0
3308.59 0.00989262 0
3309.45 0.00930973 0
3310.3 0.00460561 0
3311.16 0.0165424 0
3312.01 0.0104262 0
3312.87 0.0120025 0
3313.72 0.00828353 0
3314.58 0.0105822 0
3315.43 0.0116495 0
3316.28 0.008341 0
3317.14 0.0129959 0
3317.99 0.00972843 0
3318.85 0.0108449 0
3319.7 0.0137429 0
3320.56 0.0115838 0
3321.41 0.00577959 0
3322.27 0.00828353 0
3323.12 0.00726553 0
3323.97 0.00616544 0
3324.83 0.0127824 0
3325.68 0.0150401 0
3326.54 0.00745435 0
3327.39 0.00930973 0
3328.25 0.00446604 0
3329.1 0.00927689 0
3329.96 0.0108531 0
3330.81 0.00774169 0
3331.67 0.0113047 0
3332.52 0.0115428 0
3333.37 0.00614902 0
3334.23 0.012766 0
3335.08 0.00650204 0
3335.94 0.00924406 0
3336.79 0.0151632 0
3337.65 0.0108367 0
3338.5 0.0128973 0
3339.36 0.010886 0
3340.21 0.00869401 0
3341.06 0.0109763 0
3341.92 0.00695357 0
3342.77 0.0191531 0
3343.63 0.00932615 0
3344.48 0.0158692 0
3345.34 0.011592 0
3346.19 0.0131765 0
3347.05 0.00935899 0
3347.9 0.00849698 0
3348.75 0.00853803 0
3349.61 0.0126675 0
3350.46 0.00786484 0
3351.32 0.0112636 0
3352.17 0.00301294 0
3353.03 0.0145475 0
3353.88 0.0154423 0
3354.74 0.015196 0
3355.59 0.00779095 0
3356.45 0.012807 0
3357.3 0.0118711 0
3358.15 0.00816859 0
3359.01 0.00826711 0
3359.86 0.0131683 0
3360.72 0.0114853 0
3361.57 0.0107957 0
3362.43 0.0154505 0
3363.28 0.00268455 0
3364.14 0.0118219 0
3364.99 0.0145064 0
3365.84 0.0135623 0
3366.7 0.00799619 0
3367.55 0.0137676 0
3368.41 0.0140467 0
3369.26 0.0143094 0
3370.12 0.0154834 0
3370.97 0.0166492 0
3371.83 0.0110584 0
3372.68 0.012922 0
3373.54 0.00628859 0
3374.39 0.0111733 0
3375.24 0.0087679 0
3376.1 0.0105248 0
3376.95 0.0172567 0
3377.81 0.0116987 0
3378.66 0.0120189 0
3379.52 0.0085134 0
3380.37 0.0101635 0
3381.23 0.0161566 0
3382.08 0.013119 0
3382.93 0.0136362 0
3383.79 0.0089403 0
3384.64 0.00449067 0
3385.5 0.0116741 0
3386.35 0.0119614 0
3387.21 0.0157297 0
3388.06 0.00728195 0
3388.92 0.0091127 0
3389.77 0.00912091 0
3390.63 0.0159185 0
3391.48 0.0102538 0
3392.33 0.00773348 0
3393.19 0.0106069 0
3394.04 0.0135295 0
3394.9 0.0100732 0
3395.75 0.00952318 0
3396.61 0.013784 0
3397.46 0.0145146 0
3398.32 0.0132668 0
3399.17 0.00929331 0
3400.02 0 0
3400.88 0.0140877 0
3401.73 0.0122406 0
3402.59 0.0117069 0
3403.44 0.0133981 0
3404.3 0.0130451 0
3405.15 0.00972022 0
3406.01 0.0105576 0
3406.86 0.0100404 0
3407.71 0.00440037 0
3408.57 0.00770885 0
3409.42 0.0079223 0
3410.28 0.0140631 0
3411.13 0.00797977 0
3411.99 0.010024 0
3412.84 0.00992546 0
3413.7 0.00789768 0
3414.55 0.0151057 0
3415.41 0.0147363 0
3416.26 0.00894851 0
3417.11 0.00386674 0
3417.97 0.00491758 0
3418.82 0.00897314 0
3419.68 0.0117234 0
3420.53 0.0146788 0
3421.39 0.0140467 0
3422.24 0.0125525 0
3423.1 0.00870222 0
3423.95 0.00779916 0
3424.8 0.0156147 0
3425.66 0.0137676 0
3426.51 0.0129466 0
3427.37 0.0151057 0
3428.22 0.00882536 0
3429.08 0.0068961 0
3429.93 0.00820143 0
3430.79 0.0114524 0
3431.64 0.0140713 0
3432.5 0.0056236 0
3433.35 0.00522954 0
3434.2 0.0164521 0
3435.06 0.0171089 0
3435.91 0.014958 0
3436.77 0.00958886 0
3437.62 0.0130205 0
3438.48 0.00548404 0
3439.33 0.00669907 0
3440.19 0.0132832 0
3441.04 0.0145475 0
3441.89 0.0116577 0
3442.75 0.0109188 0
3443.6 0.0108942 0
3444.46 0.00599304 0
3445.31 0.00743794 0
3446.17 0.0117973 0
3447.02 0.0117398 0
3447.88 0.0104016 0
3448.73 0.0112554 0
3449.58 0.0106069 0
3450.44 0.004425 0
3451.29 0.0135787 0
3452.15 0.0126511 0
3453 0.0067237 0
3453.86 0.00492578 0
3454.71 0.0144736 0
3455.57 0.0149005 0
3456.42 0.0120025 0
3457.28 0.0132504 0
3458.13 0.00722448 0
3458.98 0.0130123 0
3459.84 0.00668265 0
3460.69 0.0072409 0
3461.55 0.0100076 0
3462.4 0.0104345 0
3463.26 0.00877611 0
3464.11 0.00967096 0
3464.97 0.0141124 0
3465.82 0.0115181 0
3466.67 0.00677295 0
3467.53 0.00823427 0
3468.38 0.010689 0
3469.24 0.0135787 0
3470.09 0.00734763 0
3470.95 0.0101882 0
3471.8 0.0131354 0
3472.66 0.0119943 0
3473.51 0.0104509 0
3474.37 0.0120435 0
3475.22 0.00909628 0
3476.07 0.0126018 0
3476.93 0.00687147 0
3477.78 0.0148266 0
3478.64 0.00729837 0
3479.49 0.0105001 0
3480.35 0.0109106 0
3481.2 0.0146214 0
3482.06 0.0157954 0
3482.91 0.00930973 0
3483.76 0.0141124 0
3484.62 0.0146296 0
3485.47 0.0158282 0
3486.33 0.0171992 0
3487.18 0.0127906 0
3488.04 0.0136198 0
3488.89 0.0145721 0
3489.75 0.0109106 0
3490.6 0.0117398 0
3491.46 0.0107628 0
3492.31 0.0131354 0
3493.16 0.0170514 0
3494.02 0.012257 0
3494.87 0.0116002 0
3495.73 0.0201136 0
3496.58 0.0214272 0
3497.44 0.0162961 0
3498.29 0.0214025 0
3499.15 0.0174044 0
3500 0.024555 0
3500.85 0.0198755 0
3501.71 0.0179709 0
3502.56 0.0209838 0
3503.42 0.0140631 0
3504.27 0.0158118 0
3505.13 0.0164275 0
3505.98 0.0162715 0
3506.84 0.0136691 0
3507.69 0.0203024 0
3508.54 0.0216078 0
3509.4 0.0167641 0
3510.25 0.0273627 0
3511.11 0.0260164 0
3511.96 0.0204831 0
3512.82 0.0225273 0
3513.67 0.0230445 0
3514.53 0.0233154 0
3515.38 0.0289061 0
3516.24 0.0269358 0
3517.09 0.0380681 0
3517.94 0.052082 0
3518.8 0.0619335 0
3519.65 0.094649 0
3520.51 0.130459 0
3521.36 0.163199 0
3522.22 0.198017 0
3523.07 0.221882 0
3523.93 0.229722 0
3524.78 0.243621 0
3525.63 0.297049 0
3526.49 0.395598 0
3527.34 0.530573 0
3528.2 0.698723 0
3529.05 0.867143 0
3529.91 0.994294 0
3530.76 1 0
3531.62 0.926869 0
3532.47 0.77045 0
3533.33 0.604189 0
3534.18 0.432591 0
3535.03 0.328156 0
3535.89 0.259088 0
3536.74 0.237965 0
3537.6 0.217818 0
3538.45 0.204034 0
3539.31 0.182328 0
3540.16 0.144621 0
3541.02 0.103384 0
3541.87 0.0791656 0
3542.72 0.0521969 0
3543.58 0.0392831 0
3544.43 0.032543 0
3545.29 0.0300309 0
3546.14 0.0230937 0
3547 0.0214436 0
3547.85 0.0270508 0
3548.71 0.0260492 0
3549.56 0.0210741 0
3550.42 0.0206226 0
3551.27 0.0193665 0
3552.12 0.021616 0
3552.98 0.01637 0
3553.83 0.0139646 0
3554.69 0.02522 0
3555.54 0.015467 0
3556.4 0.011436 0
3557.25 0.0203681 0
3558.11 0.0160088 0
3558.96 0.0150154 0
3559.81 0.0157297 0
3560.67 0.0237669 0
3561.52 0.0157215 0
3562.38 0.0189232 0
3563.23 0.0149662 0
3564.09 0.0152946 0
3564.94 0.0099665 0
3565.8 0.0163947 0
3566.65 0.0143094 0
3567.5 0.0143915 0
3568.36 0.0171828 0
3569.21 0.0101143 0
3570.07 0.0111569 0
3570.92 0.0145064 0
3571.78 0.0136773 0
3572.63 0.014605 0
3573.49 0.0132504 0
3574.34 0.0108696 0
3575.2 0.0129794 0
3576.05 0.010024 0
3576.9 0.0101717 0
3577.76 0.0140549 0
3578.61 0.0111159 0
3579.47 0.0107382 0
3580.32 0.0109599 0
3581.18 0.014999 0
3582.03 0.0119204 0
3582.89 0.0111487 0
3583.74 0.0108696 0
3584.59 0.0134063 0
3585.45 0.00925227 0
3586.3 0.0167805 0
3587.16 0.0115674 0
3588.01 0.00818501 0
3588.87 0.00823427 0
3589.72 0.0111487 0
3590.58 0.00852982 0
3591.43 0.0119368 0
3592.29 0.00891567 0
3593.14 0.0151304 0
3593.99 0.00797156 0
3594.85 0.0120435 0
3595.7 0.00692894 0
3596.56 0.013316 0
3597.41 0.0111897 0
3598.27 0.012766 0
3599.12 0.00771706 0
3599.98 0.00453172 0
3600.83 0.0120928 0
3601.68 0.00611618 0
3602.54 0.0088582 0
3603.39 0.00775811 0
3604.25 0.00932615 0
3605.1 0.00820143 0
3605.96 0.013119 0
3606.81 0.0138168 0
3607.67 0.010377 0
3608.52 0.00816038 0
3609.38 0.0109435 0
3610.23 0.0161566 0
3611.08 0.00566465 0
3611.94 0.0103441 0
3612.79 0.0128235 0
3613.65 0.00658413 0
3614.5 0.0112718 0
3615.36 0.00962991 0
3616.21 0.00973663 0
3617.07 0.00545941 0
3617.92 0.00834921 0
3618.77 0.0168872 0
3619.63 0.00771706 0
3620.48 0.00964633 0
3621.34 0.0128891 0
3622.19 0.0115181 0
3623.05 0.0107628 0
3623.9 0.0148677 0
3624.76 0.0152946 0
3625.61 0.00841488 0
3626.46 0.00903061 0
3627.32 0.00898956 0
3628.17 0.00581243 0
3629.03 0.0120271 0
3629.88 0.0104345 0
3630.74 0.0120271 0
3631.59 0.00858728 0
3632.45 0.0100322 0
3633.3 0.0132504 0
3634.16 0.0148184 0
3635.01 0.0134556 0
3635.86 0.00879253 0
3636.72 0.01018 0
3637.57 0.0127496 0
3638.43 0.010418 0
3639.28 0.00964633 0
3640.14 0.00353015 0
3640.99 0.0105986 0
3641.85 0.00461382 0
3642.7 0.0110255 0
3643.55 0.0101143 0
3644.41 0.0130533 0
3645.26 0.0109352 0
3646.12 0.0155326 0
3646.97 0.0145557 0
3647.83 0.0137429 0
3648.68 0.0104262 0
3649.54 0.00840667 0
3650.39 0.0091948 0
3651.25 0.0120682 0
3652.1 0.00469591 0
3652.95 0.0146624 0
3653.81 0.0164439 0
3654.66 0.00850519 0
3655.52 0.00752824 0
3656.37 0.0146788 0
3657.23 0.0100732 0
3658.08 0.0113047 0
3658.94 0.0170925 0
3659.79 0.0140713 0
3660.64 0.0121667 0
3661.5 0.0161155 0
3662.35 0.0086037 0
3663.21 0.00984336 0
3664.06 0.0132093 0
3664.92 0.0115838 0
3665.77 0.00829995 0
3666.63 0.00701924 0
3667.48 0.0102621 0
3668.33 0.0148677 0
3669.19 0.0143012 0
3670.04 0.01073 0
3670.9 0.0160909 0
3671.75 0.00779916 0
3672.61 0.0123883 0
3673.46 0.00976126 0
3674.32 0.00541015 0
3675.17 0.0131436 0
3676.03 0.0127742 0
3676.88 0.0113047 0
3677.73 0.0124294 0
3678.59 0.01206 0
3679.44 0.010377 0
3680.3 0.00825069 0
3681.15 0.0136855 0
3682.01 0.0125608 0
3682.86 0.00766781 0
3683.72 0.0109024 0
3684.57 0.0149908 0
3685.42 0.0115181 0
3686.28 0.0134967 0
3687.13 0.00944109 0
3687.99 0.0131272 0
3688.84 0.013431 0
3689.7 0.00454814 0
3690.55 0.0127332 0
3691.41 0.0128809 0
3692.26 0.0138168 0
3693.12 0.00614902 0
3693.97 0.0106069 0
3694.82 0.00999934 0
3695.68 0.0166245 0
3696.53 0.00964633 0
3697.39 0.00568928 0
3698.24 0.00747077 0
3699.1 0.0156476 0
3699.95 0.011395 0
3700.81 0.00880895 0
3701.66 0.0132832 0
3702.51 0.00791409 0
3703.37 0.0114689 0
3704.22 0.00468771 0
3705.08 0.0109106 0
3705.93 0.0132586 0
3706.79 0.0108531 0
3707.64 0.0124212 0
3708.5 0.0175522 0
3709.35 0.011789 0
3710.21 0.0120025 0
3711.06 0.00799619 0
3711.91 0.00975305 0
3712.77 0.0155655 0
3713.62 0.00866938 0
3714.48 0.0154177 0
3715.33 0.00805366 0
3716.19 0.0192024 0
3717.04 0.0121831 0
3717.9 0.0143669 0
3718.75 0.0107464 0
3719.6 0.00704387 0
3720.46 0.0108614 0
3721.31 0.0164603 0
3722.17 0.0052788 0
3723.02 0.0158364 0
3723.88 0.0155901 0
3724.73 0.0154259 0
3725.59 0.0163208 0
3726.44 0.0116084 0
3727.29 0.0138004 0
3728.15 0.0130041 0
3729 0.0102374 0
3729.86 0.0143751 0
3730.71 0.00901419 0
3731.57 0.0120025 0
3732.42 0.0124048 0
3733.28 0.0142684 0
3734.13 0.0167641 0
3734.99 0.015352 0
3735.84 0.00882536 0
3736.69 0.00830816 0
3737.55 0.0144243 0
3738.4 0.0112883 0
3739.26 0.00718344 0
3740.11 0.0112965 0
3740.97 0.0115428 0
3741.82 0.0114278 0
3742.68 0.00751182 0
3743.53 0.0123063 0
3744.38 0.0130041 0
3745.24 0.00959707 0
3746.09 0.0120682 0
3746.95 0.0163454 0
3747.8 0.0103688 0
3748.66 0.00984336 0
3749.51 0.02013 0
3750.37 0.0145311 0
3751.22 0.0118876 0
3752.08 0.0090224 0
3752.93 0.0114689 0
3753.78 0.00793872 0
3754.64 0.0120846 0
3755.49 0.0112472 0
3756.35 0.0104262 0
3757.2 0.0051064 0
3758.06 0.0103113 0
3758.91 0.00932615 0
3759.77 0.0144736 0
3760.62 0.00986799 0
3761.47 0.0134967 0
3762.33 0.0111487 0
3763.18 0.00921122 0
3764.04 0.0114032 0
3764.89 0.00875969 0
3765.75 0.0137922 0
3766.6 0.0104016 0
3767.46 0.012569 0
3768.31 0.0109681 0
3769.17 0.0114524 0
3770.02 0.0153356 0
3770.87 0.0174126 0
3771.73 0.0178313 0
3772.58 0.0108778 0
3773.44 0.0143012 0
3774.29 0.014802 0
3775.15 0.00752824 0
3776 0.00957244 0
3776.86 0.0106807 0
3777.71 0.00846414 0
3778.56 0.0123883 0
3779.42 0.0128973 0
3780.27 0.0142191 0
3781.13 0.0118219 0
3781.98 0.014334 0
3782.84 0.0117152 0
3783.69 0.014605 0
3784.55 0.017347 0
3785.4 0.0157625 0
3786.25 0.0110584 0
3787.11 0.00791409 0
3787.96 0.0200562 0
3788.82 0.0116659 0
3789.67 0.0152289 0
3790.53 0.00852982 0
3791.38 0.0135213 0
3792.24 0.01073 0
3793.09 0.00939183 0
3793.95 0.0110666 0
3794.8 0.0101143 0
3795.65 0.0108614 0
3796.51 0.0131272 0
3797.36 0.0140139 0
3798.22 0.0137183 0
3799.07 0.0157215 0
3799.93 0.0110009 0
3800.78 0.0113375 0
3801.64 0.016485 0
3802.49 0.0103606 0
3803.34 0.014605 0
3804.2 0.0102785 0
3805.05 0.0127414 0
3805.91 0.0101307 0
3806.76 0.0119614 0
3807.62 0.0106972 0
3808.47 0.0123637 0
3809.33 0.00935078 0
3810.18 0.013316 0
3811.04 0.0165753 0
3811.89 0.0139646 0
3812.74 0.0109517 0
3813.6 0.0123227 0
3814.45 0.0123063 0
3815.31 0.0114689 0
3816.16 0.0158939 0
3817.02 0.0110502 0
3817.87 0.0137265 0
3818.73 0.0127167 0
3819.58 0.017856 0
3820.43 0.0194651 0
3821.29 0.0153438 0
3822.14 0.016485 0
3823 0.0167395 0
3823.85 0.0185702 0
3824.71 0.0198591 0
3825.56 0.0194979 0
3826.42 0.0192188 0
3827.27 0.0155326 0
3828.13 0.0143094 0
3828.98 0.0208607 0
3829.83 0.0194076 0
3830.69 0.0222071 0
3831.54 0.0208361 0
3832.4 0.0219197 0
3833.25 0.0263858 0
3834.11 0.0223138 0
3834.96 0.0254417 0
3835.82 0.0214025 0
3836.67 0.0273545 0
3837.52 0.0307123 0
3838.38 0.0321818 0
3839.23 0.025417 0
3840.09 0.0279374 0
3840.94 0.0322967 0
3841.8 0.0288405 0
3842.65 0.0312787 0
3843.51 0.0360075 0
3844.36 0.0370583 0
3845.21 0.0400877 0
3846.07 0.0459329 0
3846.92 0.0427887 0
3847.78 0.0466308 0
3848.63 0.0519834 0
3849.49 0.0525992 0
3850.34 0.0608581 0
3851.2 0.0632717 0
3852.05 0.0720807 0
3852.91 0.0795843 0
3853.76 0.0803313 0
3854.61 0.0929496 0
3855.47 0.0947393 0
3856.32 0.116807 0
3857.18 0.123038 0
3858.03 0.140951 0
3858.89 0.16141 0
3859.74 0.168454 0
3860.6 0.190201 0
3861.45 0.213442 0
3862.3 0.231807 0
3863.16 0.264531 0
3864.01 0.290958 0
3864.87 0.321498 0
3865.72 0.361364 0
3866.58 0.387594 0
3867.43 0.41347 0
3868.29 0.44681 0
3869.14 0.475535 0
3870 0.506601 0
3870.85 0.52756 0
3871.7 0.541303 0
3872.56 0.53696 0
3873.41 0.529842 0
3874.27 0.506986 0
3875.12 0.47432 0
3875.98 0.433707 0
3876.83 0.390032 0
3877.69 0.348631 0
3878.54 0.302952 0
3879.39 0.271411 0
3880.25 0.235666 0
3881.1 0.20997 0
3881.96 0.18131 0
3882.81 0.164587 0
3883.67 0.148693 0
3884.52 0.123637 0
3885.38 0.107669 0
3886.23 0.095864 0
3887.08 0.0822688 0
3887.94 0.0775483 0
3888.79 0.0663503 0
3889.65 0.0579683 0
3890.5 0.051967 0
3891.36 0.0467621 0
3892.21 0.0425177 0
3893.07 0.042723 0
3893.92 0.0428461 0
3894.78 0.0387413 0
3895.63 0.0424931 0
3896.48 0.0368367 0
3897.34 0.0341521 0
3898.19 0.0322146 0
3899.05 0.0287666 0
3899.9 0.0294069 0
3900.76 0.0285203 0
3901.61 0.0303839 0
3902.47 0.0266074 0
3903.32 0.0201547 0
3904.17 0.0271903 0
3905.03 0.0237094 0
3905.88 0.0242349 0
3906.74 0.0264515 0
3907.59 0.0251379 0
3908.45 0.0204502 0
3909.3 0.0171664 0
3910.16 0.0144243 0
3911.01 0.0191367 0
3911.87 0.0219854 0
3912.72 0.0217227 0
3913.57 0.0174619 0
3914.43 0.0233154 0
3915.28 0.0190299 0
3916.14 0.0168626 0
3916.99 0.0169857 0
3917.85 0.0187919 0
3918.7 0.0114032 0
3919.56 0.0130451 0
3920.41 0.0164685 0
3921.26 0.0167969 0
3922.12 0.0134638 0
3922.97 0.00842309 0
3923.83 0.0118219 0
3924.68 0.0183896 0
3925.54 0.0170268 0
3926.39 0.0132832 0
3927.25 0.0132914 0
3928.1 0.0121503 0
3928.96 0.015311 0
3929.81 0.0109763 0
3930.66 0.0127742 0
3931.52 0.0108942 0
3932.37 0.0137347 0
3933.23 0.0110584 0
3934.08 0.00660055 0
3934.94 0.00986799 0
3935.79 0.0108531 0
3936.65 0.00712597 0
3937.5 0.014137 0
3938.35 0.00741331 0
3939.21 0.0079223 0
3940.06 0.0141452 0
3940.92 0.00989262 0
3941.77 0.00972022 0
3942.63 0.00917017 0
3943.48 0.0120764 0
3944.34 0.013784 0
3945.19 0.0131108 0
3946.04 0.014449 0
3946.9 0.0138415 0
3947.75 0.0133325 0
3948.61 0.0134146 0
3949.46 0.0120518 0
3950.32 0.00971201 0
3951.17 0.0106972 0
3952.03 0.0107054 0
3952.88 0.00935078 0
3953.74 0.0105904 0
3954.59 0.0161073 0
3955.44 0.00655129 0
3956.3 0.0110502 0
3957.15 0.00734763 0
3958.01 0.0102046 0
3958.86 0.0109845 0
3959.72 0.0160827 0
3960.57 0.00769243 0
3961.43 0.00804545 0
3962.28 0.0100076 0
3963.13 0.0126018 0
3963.99 0.00930973 0
3964.84 0.0133735 0
3965.7 0.0132093 0
3966.55 0.0127003 0
3967.41 0.0131354 0
3968.26 0.0110584 0
3969.12 0.0132996 0
3969.97 0.0112308 0
3970.83 0.00761034 0
3971.68 0.0134638 0
3972.53 0.011239 0
3973.39 0.0127332 0
3974.24 0.0134474 0
3975.1 0.010533 0
3975.95 0.0159678 0
3976.81 0.0129384 0
3977.66 0.00586989 0
3978.52 0.00946572 0
3979.37 0.011551 0
3980.22 0.00840667 0
3981.08 0.0190792 0
3981.93 0.00319355 0
3982.79 0.00622291 0
3983.64 0.0139728 0
3984.5 0.0169201 0
3985.35 0.00917017 0
3986.21 0.00488474 0
3987.06 0.0079223 0
3987.92 0.0122406 0
3988.77 0.0121338 0
3989.62 0.0131601 0
3990.48 0.0146788 0
3991.33 0.0123966 0
3992.19 0.0134474 0
3993.04 0.0141534 0
3993.9 0.0105001 0
3994.75 0.0110338 0
3995.61 0.0114935 0
3996.46 0.0107136 0
3997.31 0.00722448 0
3998.17 0.0101882 0
3999.02 0.0099665 0
3999.88 0.00738047 0
4000.73 0.00958065 0
4001.59 0.00976126 0
4002.44 0.0169201 0
4003.3 0.00949035 0
4004.15 0.00671549 0
4005 0.00829174 0
4005.86 0.0097038 0
4006.71 0.00978589 0
4007.57 0.0162387 0
4008.42 0.0127906 0
4009.28 0.0142191 0
4010.13 0.0109763 0
4010.99 0.0110666 0
4011.84 0.0124704 0
4012.7 0.00864475 0
4013.55 0.00788947 0
4014.4 0.00963812 0
4015.26 0.00816038 0
4016.11 0.0137347 0
4016.97 0.0115428 0
4017.82 0.00669907 0
4018.68 0.00819322 0
4019.53 0.00652666 0
4020.39 0.0143587 0
4021.24 0.0109599 0
4022.09 0.0116413 0
4022.95 0.0139892 0
4023.8 0.0118711 0
4024.66 0.00695357 0
4025.51 0.00683863 0
4026.37 0.00929331 0
4027.22 0.0118958 0
4028.08 0.012569 0
4028.93 0.0136937 0
4029.79 0.00910449 0
4030.64 0.0149415 0
4031.49 0.0132996 0
4032.35 0.0108696 0
4033.2 0.0128399 0
4034.06 0.0103934 0
4034.91 0.0121585 0
4035.77 0.0121338 0
4036.62 0.0101389 0
4037.48 0.0143997 0
4038.33 0.0150154 0
4039.18 0.00995009 0
4040.04 0.00770064 0
4040.89 0.00701924 0
4041.75 0.0134228 0
4042.6 0.0120271 0
4043.46 0.0148923 0
4044.31 0.00877611 0
4045.17 0.0147527 0
4046.02 0.012766 0
4046.88 0.00643636 0
4047.73 0.006814 0
4048.58 0.00960528 0
4049.44 0.0147527 0
4050.29 0.00810292 0
4051.15 0.00591094 0
4052 0.0117152 0
4052.86 0.0113129 0
4053.71 0.00807008 0
4054.57 0.00551688 0
4055.42 0.0094493 0
4056.27 0.0138497 0
4057.13 0.010771 0
4057.98 0.00983515 0
4058.84 0.014449 0
4059.69 0.0100568 0
4060.55 0.00858728 0
4061.4 0.011789 0
4062.26 0.0116249 0
4063.11 0.00875148 0
4063.96 0.0127003 0
4064.82 0.00918659 0
4065.67 0.0135213 0
4066.53 0.0129712 0
4067.38 0.0125361 0
4068.24 0.0109517 0
4069.09 0.00937541 0
4069.95 0.0200726 0
4070.8 0.00958065 0
4071.66 0.0110994 0
4072.51 0.0147035 0
4073.36 0.0165014 0
4074.22 0.00809471 0
4075.07 0.00955602 0
4075.93 0.0114524 0
4076.78 0.00733942 0
4077.64 0.0111241 0
4078.49 0.0104016 0
4079.35 0.0113868 0
4080.2 0.0173388 0
4081.05 0.017741 0
4081.91 0.00850519 0
4082.76 0.007323 0
4083.62 0.00933436 0
4084.47 0.0113375 0
4085.33 0.0127332 0
4086.18 0.00623112 0
4087.04 0.0107218 0
4087.89 0.00795514 0
4088.75 0.00349731 0
4089.6 0.0146624 0
4090.45 0.0076596 0
4091.31 0.0101143 0
4092.16 0.0127496 0
4093.02 0.0065595 0
4093.87 0.00908807 0
4094.73 0.0161155 0
4095.58 0.00776632 0
4096.44 0.0101964 0
4097.29 0.00417871 0
4098.14 0.0111159 0
4099 0.00995009 0
4099.85 0.00910449 0
4100.71 0.0152453 0
4101.56 0.0104509 0
4102.42 0.0121913 0
4103.27 0.0117234 0
4104.13 0.00532806 0
4104.98 0.00652666 0
4105.83 0.0134802 0
4106.69 0.000706029 0
4107.54 0.00816859 0
4108.4 0.0149005 0
4109.25 0.0119779 0
4110.11 0.00857087 0
4110.96 0.00750361 0
4111.82 0.0101553 0
4112.67 0.00985157 0
4113.53 0.0118629 0
4114.38 0.0116823 0
4115.23 0.0101143 0
4116.09 0.0105658 0
4116.94 0.0144654 0
4117.8 0.0096217 0
4118.65 0.0121667 0
4119.51 0.0093672 0
4120.36 0.0113786 0
4121.22 0.010533 0
4122.07 0.0101882 0
4122.92 0.0126018 0
4123.78 0.0131765 0
4124.63 0.00959707 0
4125.49 0.00875969 0
4126.34 0.00843951 0
4127.2 0.0101307 0
4128.05 0.0110994 0
4128.91 0.0145721 0
4129.76 0.0051967 0
4130.62 0.0168298 0
4131.47 0.00897314 0
4132.32 0.00974484 0
4133.18 0.00807008 0
4134.03 0.0161319 0
4134.89 0.0129466 0
4135.74 0.0102867 0
4136.6 0.00973663 0
4137.45 0.0111487 0
4138.31 0.0129466 0
4139.16 0.0135049 0
4140.01 0.00978589 0
4140.87 0.012766 0
4141.72 0.00186359 0
4142.58 0.0103606 0
4143.43 0.0129794 0
4144.29 0.0111241 0
4145.14 0.0130287 0
4146 0.0108531 0
4146.85 0.00497504 0
4147.71 0.00811934 0
4148.56 0.00903061 0
4149.41 0.011083 0
4150.27 0.0108531 0
4151.12 0.0090224 0
4151.98 0.0122077 0
4152.83 0.0134556 0
4153.69 0.0110091 0
4154.54 0.00591094 0
4155.4 0.014646 0
4156.25 0.00914554 0
4157.1 0.0155409 0
4157.96 0.00429364 0
4158.81 0.0121995 0
4159.67 0.0137676 0
4160.52 0.0104591 0
4161.38 0.00725732 0
4162.23 0.0126593 0
4163.09 0.0130862 0
4163.94 0.011395 0
4164.79 0.0121256 0
4165.65 0.0153849 0
4166.5 0.00886641 0
4167.36 0.00579601 0
4168.21 0.00508177 0
4169.07 0.010886 0
4169.92 0.0148923 0
4170.78 0.00320997 0
4171.63 0.00962991 0
4172.49 0.00752003 0
4173.34 0.00831637 0
4174.19 0.0113293 0
4175.05 0.0137429 0
4175.9 0.0155901 0
4176.76 0.0136034 0
4177.61 0.0109517 0
4178.47 0.011239 0
4179.32 0.00556614 0
4180.18 0.00930973 0
4181.03 0.0119532 0
4181.88 0.00899777 0
4182.74 0.00772527 0
4183.59 0.00635426 0
4184.45 0.0145557 0
4185.3 0.014096 0
4186.16 0.0140221 0
4187.01 0.00880895 0
4187.87 0.00614902 0
4188.72 0.0109435 0
4189.58 0.0147117 0
4190.43 0.00767601 0
4191.28 0.00858728 0
4192.14 0.00453172 0
4192.99 0.00887462 0
4193.85 0.0142848 0
4194.7 0.00963812 0
4195.56 0.0138661 0
4196.41 0.0141698 0
4197.27 0.00927689 0
4198.12 0.0160416 0
4198.97 0.014687 0
4199.83 0.00592736 0
4200.68 0.00903061 0
4201.54 0.0137183 0
4202.39 0.0106397 0
4203.25 0.0113211 0
4204.1 0.0113621 0
4204.96 0.00861191 0
4205.81 0.0139071 0
4206.67 0.0100076 0
4207.52 0.00859549 0
4208.37 0.010886 0
4209.23 0.0116331 0
4210.08 0.0127167 0
4210.94 0.0097941 0
4211.79 0.0125361 0
4212.65 0.0104016 0
4213.5 0.00976126 0
4214.36 0.012257 0
4215.21 0.00786484 0
4216.06 0.00823427 0
4216.92 0.0137922 0
4217.77 0.00773348 0
4218.63 0.0100486 0
4219.48 0.00668265 0
4220.34 0.00766781 0
4221.19 0.0066416 0
4222.05 0.00409661 0
4222.9 0.0119779 0
4223.75 0.00700282 0
4224.61 0.0088582 0
4225.46 0.00874327 0
4226.32 0.013825 0
4227.17 0.00850519 0
4228.03 0.00811934 0
4228.88 0.00784021 0
4229.74 0.00976947 0
4230.59 0.0082589 0
4231.45 0.0105658 0
4232.3 0.00683042 0
4233.15 0.00537732 0
4234.01 0.0130205 0
4234.86 0.0116741 0
4235.72 0.00666623 0
4236.57 0.00680579 0
4237.43 0.0124869 0
4238.28 0.0110009 0
4239.14 0.0151714 0
4239.99 0.0102867 0
4240.84 0.00972843 0
4241.7 0.00829174 0
4242.55 0.0181433 0
4243.41 0.0137594 0
4244.26 0.0159595 0
4245.12 0.0132586 0
4245.97 0.0139728 0
4246.83 0.00974484 0
4247.68 0.0127003 0
4248.54 0.0106643 0
4249.39 0.00777453 0
4250.24 0.013078 0
4251.1 0.0106972 0
4251.95 0.0100814 0
4252.81 0.0122816 0
4253.66 0.0145803 0
4254.52 0.00640352 0
4255.37 0.00882536 0
4256.23 0.00607513 0
4257.08 0.00711776 0
4257.93 0.011904 0
4258.79 0.00913733 0
4259.64 0.00687147 0
4260.5 0.0111241 0
4261.35 0.00988441 0
4262.21 0.00580422 0
4263.06 0.011436 0
4263.92 0.00847235 0
4264.77 0.0123473 0
4265.63 0.017503 0
4266.48 0.0170432 0
4267.33 0.0113293 0
4268.19 0.0110666 0
4269.04 0.0099665 0
4269.9 0.0104509 0
4270.75 0.0102538 0
4271.61 0.0084313 0
4272.46 0.00963812 0
4273.32 0.0115756 0
4274.17 0.0102046 0
4275.02 0.0103441 0
4275.88 0.0107054 0
4276.73 0.010221 0
4277.59 0.00500788 0
4278.44 0.0144243 0
4279.3 0.0145721 0
4280.15 0.00927689 0
4281.01 0.00907986 0
4281.86 0.00865296 0
4282.71 0.0107218 0
4283.57 0.0128727 0
4284.42 0.0124212 0
4285.28 0.00431827 0
4286.13 0.015196 0
4286.99 0.0110338 0
4287.84 0.00820964 0
4288.7 0.00961349 0
4289.55 0.0155901 0
4290.41 0.00769243 0
4291.26 0.0110912 0
4292.11 0.0127496 0
4292.97 0.00967917 0
4293.82 0.00627217 0
4294.68 0.0147856 0
4295.53 0.0136362 0
4296.39 0.00794693 0
4297.24 0.0101471 0
4298.1 0.0124869 0
4298.95 0.0074954 0
4299.8 0.00846414 0
4300.66 0.0092851 0
4301.51 0.00982694 0
4302.37 0.012257 0
4303.22 0.014843 0
4304.08 0.00886641 0
4304.93 0.0140631 0
4305.79 0.00942467 0
4306.64 0.0111159 0
4307.5 0.00875969 0
4308.35 0.0117152 0
4309.2 0.0128891 0
4310.06 0.0138168 0
4310.91 0.0134474 0
4311.77 0.0111159 0
4312.62 0.0104673 0
4313.48 0.0136608 0
4314.33 0.0106315 0
4315.19 0.0121585 0
4316.04 0.012413 0
4316.89 0.00554972 0
4317.75 0.0076596 0
4318.6 0.0100404 0
4319.46 0.0114607 0
4320.31 0.0137183 0
4321.17 0.0118876 0
4322.02 0.00735584 0
4322.88 0.0125608 0
4323.73 0.0114032 0
4324.58 0.0125115 0
4325.44 0.0107793 0
4326.29 0.0147774 0
4327.15 0.00358761 0
4328 0.00657592 0
4328.86 0.0100568 0
4329.71 0.0134556 0
4330.57 0.0088582 0
4331.42 0.0137429 0
4332.28 0.0127496 0
4333.13 0.0110748 0
4333.98 0.0112472 0
4334.84 0.0112308 0
4335.69 0.00958065 0
4336.55 0.00566465 0
4337.4 0.0118383 0
4338.26 0.0072409 0
4339.11 0.0141042 0
4339.97 0.0125772 0
4340.82 0.010024 0
4341.67 0.0101553 0
4342.53 0.0118301 0
4343.38 0.0114689 0
4344.24 0.0109188 0
4345.09 0.0139482 0
4345.95 0.00848056 0
4346.8 0.0139892 0
4347.66 0.0141781 0
4348.51 0.00688789 0
4349.37 0.00243005 0
4350.22 0.0108614 0
4351.07 0.00513103 0
4351.93 0.00403914 0
4352.78 0.0146953 0
4353.64 0.0121831 0
4354.49 0.010065 0
4355.35 0.0099583 0
4356.2 0.0144818 0
4357.06 0.00972022 0
4357.91 0.00857908 0
4358.76 0.0136198 0
4359.62 0.0122159 0
4360.47 0.0131683 0
4361.33 0.00784021 0
4362.18 0.0115181 0
4363.04 0.0140303 0
4363.89 0.0088582 0
4364.75 0.00696178 0
4365.6 0.0122077 0
4366.46 0.0123555 0
4367.31 0.0121667 0
4368.16 0.00758571 0
4369.02 0.00984336 0
4369.87 0.0191777 0
4370.73 0.0101389 0
4371.58 0.0109681 0
4372.44 0.0126675 0
4373.29 0.0113539 0
4374.15 0.0102374 0
4375 0.0143258 0
4375.85 0.00643636 0
4376.71 0.015155 0
4377.56 0.0171253 0
4378.42 0.0133981 0
4379.27 0.0135787 0
4380.13 0.0136773 0
4380.98 0.00916196 0
4381.84 0.0123966 0
4382.69 0.0110009 0
4383.54 0.0114196 0
4384.4 0.00966275 0
4385.25 0.00325102 0
4386.11 0.00912912 0
4386.96 0.0091948 0
4387.82 0.00963812 0
4388.67 0.0100568 0
4389.53 0.0126921 0
4390.38 0.0137676 0
4391.24 0.0143833 0
4392.09 0.0142109 0
4392.94 0.00961349 0
4393.8 0.0152453 0
4394.65 0.00748719 0
4395.51 0.00959707 0
4396.36 0.0113211 0
4397.22 0.00824248 0
4398.07 0.0105248 0
4398.93 0.0159678 0
4399.78 0.00967917 0
4400.63 0.0130533 0
4401.49 0.0152946 0
4402.34 0.0119286 0
4403.2 0.00974484 0
4404.05 0.0131108 0
4404.91 0.00806187 0
4405.76 0.0131765 0
4406.62 0.0116987 0
4407.47 0.0111323 0
4408.33 0.0137019 0
4409.18 0.010024 0
4410.03 0.0118383 0
4410.89 0.0106807 0
4411.74 0.00953139 0
4412.6 0.0162633 0
4413.45 0.014843 0
4414.31 0.0119368 0
4415.16 0.00518849 0
4416.02 0.0123719 0
4416.87 0.0080865 0
4417.72 0.00686326 0
4418.58 0.0128809 0
4419.43 0.0160909 0
4420.29 0.00731479 0
4421.14 0.00779916 0
4422 0.00650204 0
4422.85 0.00734763 0
4423.71 0.0100814 0
4424.56 0.011395 0
4425.42 0.0142684 0
4426.27 0.0120189 0
4427.12 0.014096 0
4427.98 0.00647741 0
4428.83 0.0094493 0
4429.69 0.007832 0
4430.54 0.00788947 0
4431.4 0.0128317 0
4432.25 0.00683863 0
4433.11 0.00892388 0
4433.96 0.00849698 0
4434.81 0.0066416 0
4435.67 0.0123227 0
4436.52 0.00917838 0
4437.38 0.0121503 0
4438.23 0.0115345 0
4439.09 0.00886641 0
4439.94 0.00707671 0
4440.8 0.00727374 0
4441.65 0.0130205 0
4442.5 0.0130451 0
4443.36 0.0082589 0
4444.21 0.00955602 0
4445.07 0.0116002 0
4445.92 0.00924406 0
4446.78 0.0136937 0
4447.63 0.0160252 0
4448.49 0.0125361 0
4449.34 0.00700282 0
4450.2 0.0104016 0
4451.05 0.00892388 0
4451.9 0.00649383 0
4452.76 0.00990904 0
4453.61 0.0144161 0
4454.47 0.0102128 0
4455.32 0.0182911 0
4456.18 0.0118301 0
4457.03 0.00927689 0
4457.89 0.0085134 0
4458.74 0.00498325 0
4459.59 0.0122406 0
4460.45 0.00959707 0
4461.3 0.00972022 0
4462.16 0.0102456 0
4463.01 0.0150319 0
4463.87 0.0096217 0
4464.72 0.0121338 0
4465.58 0.0123063 0
4466.43 0.00751182 0
4467.29 0.00692894 0
4468.14 0.0138743 0
4468.99 0.0113047 0
4469.85 0.00654308 0
4470.7 0.0138415 0
4471.56 0.011945 0
4472.41 0.00769243 0
4473.27 0.00748719 0
4474.12 0.00949035 0
4474.98 0.0108614 0
4475.83 0.00938362 0
4476.68 0.00900598 0
4477.54 0.0128399 0
4478.39 0.0056236 0
4479.25 0.01018 0
4480.1 0.00888283 0
4480.96 0.013784 0
4481.81 0.0130041 0
4482.67 0.0133242 0
4483.52 0.0174537 0
4484.38 0.0164275 0
4485.23 0.00961349 0
4486.08 0.00715881 0
4486.94 0.00934257 0
4487.79 0.0101307 0
4488.65 0.00763497 0
4489.5 0.0129877 0
4490.36 0.00730658 0
4491.21 0.0149662 0
4492.07 0.00324281 0
4492.92 0.0114771 0
4493.77 0.0106397 0
4494.63 0.0135377 0
4495.48 0.0104755 0
4496.34 0.0133078 0
4497.19 0.0121092 0
4498.05 0.016838 0
4498.9 0.0142437 0
4499.76 0.0106479 0
4500.61 0.010221 0
4501.46 0.00924406 0
4502.32 0.0128891 0
4503.17 0.0145885 0
4504.03 0.0119368 0
4504.88 0.0117726 0
4505.74 0.00513924 0
4506.59 0.0138743 0
4507.45 0.0125279 0
4508.3 0.0152453 0
4509.16 0.00969559 0
4510.01 0.0137265 0
4510.86 0.00250394 0
4511.72 0.0165342 0
4512.57 0.0116495 0
4513.43 0.0112062 0
4514.28 0.0120682 0
4515.14 0.0125033 0
4515.99 0.00981052 0
4516.85 0.0150154 0
4517.7 0.0132504 0
4518.55 0.010927 0
4519.41 0.0116249 0
4520.26 0.0103934 0
4521.12 0.0088582 0
4521.97 0.0135213 0
4522.83 0.00376002 0
4523.68 0.013078 0
4524.54 0.0140303 0
4525.39 0.00848056 0
4526.25 0.0096217 0
4527.1 0.0101061 0
4527.95 0.00784021 0
4528.81 0.0109517 0
4529.66 0.0118629 0
4530.52 0.00941646 0
4531.37 0.0130944 0
4532.23 0.00999934 0
4533.08 0.0134474 0
4533.94 0.00752003 0
4534.79 0.0124704 0
4535.64 0.0112062 0
4536.5 0.00786484 0
4537.35 0.00898956 0
4538.21 0.0108614 0
4539.06 0.0136116 0
4539.92 0.0121503 0
4540.77 0.0120846 0
4541.63 0.0111241 0
4542.48 0.0124787 0
4543.33 0.0154998 0
4544.19 0.014293 0
4545.04 0.00820143 0
4545.9 0.0128727 0
4546.75 0.023496 0
4547.61 0.012454 0
4548.46 0.00628859 0
4549.32 0.013275 0
4550.17 0.0135295 0
4551.03 0.0147938 0
4551.88 0.00441679 0
4552.73 0.00833279 0
4553.59 0.0150729 0
4554.44 0.0125772 0
4555.3 0.0121256 0
4556.15 0.012922 0
4557.01 0.010771 0
4557.86 0.0086858 0
4558.72 0.00625575 0
4559.57 0.0130205 0
4560.42 0.0108367 0
4561.28 0.00618186 0
4562.13 0.00437574 0
4562.99 0.0194733 0
4563.84 0.0100814 0
4564.7 0.0116577 0
4565.55 0.00747077 0
4566.41 0.0119697 0
4567.26 0.0099583 0
4568.12 0.0136526 0
4568.97 0.0136691 0
4569.82 0.0121995 0
4570.68 0.0138415 0
4571.53 0.00960528 0
4572.39 0.00522954 0
4573.24 0.00940825 0
4574.1 0.0161402 0
4574.95 0.0156229 0
4575.81 0.00880074 0
4576.66 0.0127578 0
4577.51 0.0113539 0
4578.37 0.0143997 0
4579.22 0.0101307 0
4580.08 0.0103688 0
4580.93 0.013275 0
4581.79 0.0134884 0
4582.64 0.012298 0
4583.5 0.0121421 0
4584.35 0.0144408 0
4585.21 0.0121503 0
4586.06 0.0111323 0
4586.91 0.0162633 0
4587.77 0.0124212 0
4588.62 0.00745435 0
4589.48 0.0141124 0
4590.33 0.0107628 0
4591.19 0.016214 0
4592.04 0.0195636 0
4592.9 0.00834921 0
4593.75 0.00917838 0
4594.6 0.0135952 0
4595.46 0.0123801 0
4596.31 0.0130615 0
4597.17 0.0147199 0
4598.02 0.0170104 0
4598.88 0.0126839 0
4599.73 0.0131601 0
4600.59 0.0114689 0
4601.44 0.00532806 0
4602.29 0.00586168 0
4603.15 0.00924406 0
4604 0.0179134 0
4604.86 0.012413 0
4605.71 0.0159185 0
4606.57 0.0112883 0
4607.42 0.00965454 0
4608.28 0.00809471 0
4609.13 0.0116987 0
4609.99 0.0206144 0
4610.84 0.0148923 0
4611.69 0.0102785 0
4612.55 0.0178067 0
4613.4 0.00990904 0
4614.26 0.014999 0
4615.11 0.017741 0
4615.97 0.0163208 0
4616.82 0.0188493 0
4617.68 0.0111815 0
4618.53 0.014802 0
4619.38 0.0138497 0
4620.24 0.0152535 0
4621.09 0.00870222 0
4621.95 0.0132668 0
4622.8 0.0142273 0
4623.66 0.00895672 0
4624.51 0.019736 0
4625.37 0.0164111 0
4626.22 0.0199987 0
4627.08 0.0153602 0
4627.93 0.0160745 0
4628.78 0.0191777 0
4629.64 0.0208853 0
4630.49 0.0131026 0
4631.35 0.0204584 0
4632.2 0.0185538 0
4633.06 0.0227243 0
4633.91 0.0211645 0
4634.77 0.0184471 0
4635.62 0.0173634 0
4636.47 0.021263 0
4637.33 0.0198427 0
4638.18 0.0215914 0
4639.04 0.0159924 0
4639.89 0.0197606 0
4640.75 0.0162633 0
4641.6 0.0160498 0
4642.46 0.0195389 0
4643.31 0.024005 0
4644.17 0.0226668 0
4645.02 0.0270343 0
4645.87 0.0268045 0
4646.73 0.0262709 0
4647.58 0.0244812 0
4648.44 0.0370583 0
4649.29 0.0324445 0
4650.15 0.0288076 0
4651 0.0349074 0
4651.86 0.0314019 0
4652.71 0.0345626 0
4653.56 0.0398989 0
4654.42 0.0440694 0
4655.27 0.0386838 0
4656.13 0.0393652 0
4656.98 0.0404571 0
4657.84 0.045112 0
4658.69 0.047501 0
4659.55 0.0533545 0
4660.4 0.0511296 0
4661.25 0.0577302 0
4662.11 0.0540112 0
4662.96 0.0588713 0
4663.82 0.0617776 0
4664.67 0.0627955 0
4665.53 0.0644375 0
4666.38 0.0751921 0
4667.24 0.0783528 0
4668.09 0.0782297 0
4668.95 0.089756 0
4669.8 0.0851011 0
4670.65 0.0962827 0
4671.51 0.107136 0
4672.36 0.107924 0
4673.22 0.115058 0
4674.07 0.120362 0
4674.93 0.128555 0
4675.78 0.139342 0
4676.64 0.142716 0
4677.49 0.152962 0
4678.34 0.15774 0
4679.2 0.164546 0
4680.05 0.173108 0
4680.91 0.187287 0
4681.76 0.193936 0
4682.62 0.196481 0
4683.47 0.205931 0
4684.33 0.209773 0
4685.18 0.217917 0
4686.04 0.219115 0
4686.89 0.233696 0
4687.74 0.227629 0
4688.6 0.231701 0
4689.45 0.222334 0
4690.31 0.228836 0
4691.16 0.216956 0
4692.02 0.210101 0
4692.87 0.205044 0
4693.73 0.19699 0
4694.58 0.180752 0
4695.43 0.172838 0
4696.29 0.156082 0
4697.14 0.145721 0
4698 0.136822 0
4698.85 0.12335 0
4699.71 0.117168 0
4700.56 0.102489 0
4701.42 0.0951169 0
4702.27 0.0905523 0
4703.13 0.0856512 0
4703.98 0.0742316 0
4704.83 0.0762429 0
4705.69 0.0645032 0
4706.54 0.055489 0
4707.4 0.0556532 0
4708.25 0.0494303 0
4709.11 0.0430514 0
4709.96 0.0434126 0
4710.82 0.0374113 0
4711.67 0.0452762 0
4712.52 0.0425095 0
4713.38 0.0348828 0
4714.23 0.0348089 0
4715.09 0.0335446 0
4715.94 0.0307533 0
4716.8 0.029998 0
4717.65 0.0333558 0
4718.51 0.03274 0
4719.36 0.0307205 0
4720.21 0.0322228 0
4721.07 0.0251954 0
4721.92 0.0246207 0
4722.78 0.0285203 0
4723.63 0.0257536 0
4724.49 0.0183568 0
4725.34 0.0180037 0
4726.2 0.018718 0
4727.05 0.0241363 0
4727.91 0.0170514 0
4728.76 0.015155 0
4729.61 0.0207211 0
4730.47 0.0125361 0
4731.32 0.0159021 0
4732.18 0.0174701 0
4733.03 0.0166409 0
4733.89 0.0239311 0
4734.74 0.0219936 0
4735.6 0.0221332 0
4736.45 0.0206965 0
4737.3 0.0112308 0
4738.16 0.013784 0
4739.01 0.0183239 0
4739.87 0.0188904 0
4740.72 0.0147774 0
4741.58 0.0173634 0
4742.43 0.0141698 0
4743.29 0.00967096 0
4744.14 0.0190135 0
4745 0.014449 0
4745.85 0.0150319 0
4746.7 0.0219608 0
4747.56 0.0186769 0
4748.41 0.00880074 0
4749.27 0.0191203 0
4750.12 0.0136937 0
4750.98 0.0166574 0
4751.83 0.0131683 0
4752.69 0.0181023 0
4753.54 0.0148184 0
4754.39 0.018094 0
4755.25 0.015861 0
4756.1 0.0174044 0
4756.96 0.0130451 0
4757.81 0.0122734 0
4758.67 0.0179627 0
4759.52 0.0128727 0
4760.38 0.0128235 0
4761.23 0.0221825 0
4762.08 0.0129302 0
4762.94 0.0161402 0
4763.79 0.0140303 0
4764.65 0.0170268 0
4765.5 0.0172156 0
4766.36 0.00541836 0
4767.21 0.0172977 0
4768.07 0.0134146 0
4768.92 0.0138004 0
4769.78 0.0130369 0
4770.63 0.0119122 0
4771.48 0.0133242 0
4772.34 0.012413 0
4773.19 0.012101 0
4774.05 0.015467 0
4774.9 0.00913733 0
4775.76 0.0166656 0
4776.61 0.0135131 0
4777.47 0.00993367 0
4778.32 0.00801261 0
4779.17 0.0099583 0
4780.03 0.00940004 0
4780.88 0.0104591 0
4781.74 0.00785663 0
4782.59 0.0140303 0
4783.45 0.0141698 0
4784.3 0.0124704 0
4785.16 0.0110666 0
4786.01 0.0111323 0
4786.87 0.0101717 0
4787.72 0.0116987 0
4788.57 0.0143505 0
4789.43 0.0121585 0
4790.28 0.00652666 0
4791.14 0.00857087 0
4791.99 0.0134884 0
4792.85 0.0110502 0
4793.7 0.0082589 0
4794.56 0.0177657 0
4795.41 0.00980231 0
4796.26 0.0111323 0
4797.12 0.0114114 0
4797.97 0.011945 0
4798.83 0.0155737 0
4799.68 0.0128563 0
4800.54 0.00838204 0
4801.39 0.0128481 0
4802.25 0.0169611 0
4803.1 0.0123063 0
4803.96 0.0148677 0
4804.81 0.00875148 0
4805.66 0.0103031 0
4806.52 0.011436 0
4807.37 0.012569 0
4808.23 0.0143012 0
4809.08 0.0117316 0
4809.94 0.00835741 0
4810.79 0.0027256 0
4811.65 0.011904 0
4812.5 0.0160827 0
4813.35 0.0126757 0
4814.21 0.0128645 0
4815.06 0.0123309 0
4815.92 0.00968738 0
4816.77 0.0171007 0
4817.63 0.0124622 0
4818.48 0.00921943 0
4819.34 0.0112226 0
4820.19 0.0164768 0
4821.04 0.00923585 0
4821.9 0.0164521 0
4822.75 0.00963812 0
4823.61 0.00836562 0
4824.46 0.0132339 0
4825.32 0.0087679 0
4826.17 0.00599304 0
4827.03 0.0121174 0
4827.88 0.00443321 0
4828.74 0.0175112 0
4829.59 0.0179134 0
4830.44 0.0128645 0
4831.3 0.00742973 0
4832.15 0.0128891 0
4833.01 0.00867759 0
4833.86 0.01073 0
4834.72 0.0129712 0
4835.57 0.0101307 0
4836.43 0.0102292 0
4837.28 0.0141781 0
4838.13 0.0110502 0
4838.99 0.0184306 0
4839.84 0.0109435 0
4840.7 0.013472 0
4841.55 0.0117069 0
4842.41 0.0129877 0
4843.26 0.0087679 0
4844.12 0.0084313 0
4844.97 0.0136198 0
4845.83 0.0103195 0
4846.68 0.00825069 0
4847.53 0.0114114 0
4848.39 0.0134063 0
4849.24 0.0080044 0
4850.1 0.0131847 0
4850.95 0.00746256 0
4851.81 0.00190464 0
4852.66 0.0106397 0
4853.52 0.0042608 0
4854.37 0.0175686 0
4855.22 0.0114196 0
4856.08 0.0102621 0
4856.93 0.0112472 0
4857.79 0.00599304 0
4858.64 0.0164521 0
4859.5 0.0105412 0
4860.35 0.00738868 0
4861.21 0.0127003 0
4862.06 0.0067237 0
4862.92 0.00990083 0
4863.77 0.0094493 0
4864.62 0.0157954 0
4865.48 0.0110666 0
4866.33 0.0137101 0
4867.19 0.0147035 0
4868.04 0.0126182 0
4868.9 0.00834921 0
4869.75 0.0164932 0
4870.61 0.0122898 0
4871.46 0.0113457 0
4872.31 0.00422797 0
4873.17 0.0149826 0
4874.02 0.00912912 0
4874.88 0.0109106 0
4875.73 0.0190628 0
4876.59 0.0139482 0
4877.44 0.0153931 0
4878.3 0.0150072 0
4879.15 0.0119286 0
4880 0.0123555 0
4880.86 0.00773348 0
4881.71 0.0101553 0
4882.57 0.0157543 0
4883.42 0.0173552 0
4884.28 0.00897314 0
4885.13 0.00643636 0
4885.99 0.00721627 0
4886.84 0.0151304 0
4887.7 0.0105576 0
4888.55 0.0141698 0
4889.4 0.0173388 0
4890.26 0.0138086 0
4891.11 0.0105083 0
4891.97 0.0116331 0
4892.82 0.0111815 0
4893.68 0.00969559 0
4894.53 0.0104673 0
4895.39 0.0119943 0
4896.24 0.014137 0
4897.09 0.0132504 0
4897.95 0.0123801 0
4898.8 0.00381748 0
4899.66 0.0102867 0
4900.51 0.0122159 0
4901.37 0.0114524 0
4902.22 0.00958065 0
4903.08 0.0102785 0
4903.93 0.0103934 0
4904.79 0.002898 0
4905.64 0.00992546 0
4906.49 0.0137019 0
4907.35 0.00628859 0
4908.2 0.0095396 0
4909.06 0.0130862 0
4909.91 0.0159678 0
4910.77 0.00974484 0
4911.62 0.0119286 0
4912.48 0.00889104 0
4913.33 0.0129302 0
4914.18 0.0100322 0
4915.04 0.0068961 0
4915.89 0.0104509 0
4916.75 0.0124212 0
4917.6 0.0138579 0
4918.46 0.0102703 0
4919.31 0.0124294 0
4920.17 0.0132504 0
4921.02 0.0112062 0
4921.88 0.0112883 0
4922.73 0.00930152 0
4923.58 0.0177903 0
4924.44 0.0117726 0
4925.29 0.0121913 0
4926.15 0.0120025 0
4927 0.012766 0
4927.86 0.0121913 0
4928.71 0.00959707 0
4929.57 0.0106807 0
4930.42 0.0127578 0
4931.27 0.00997471 0
4932.13 0.0127824 0
4932.98 0.0136526 0
4933.84 0.011945 0
4934.69 0.00883357 0
4935.55 0.0168133 0
4936.4 0.00762676 0
4937.26 0.00728195 0
4938.11 0.0109845 0
4938.96 0.00819322 0
4939.82 0.0148102 0
4940.67 0.00600946 0
4941.53 0.0142601 0
4942.38 0.0135213 0
4943.24 0.013784 0
4944.09 0.00522954 0
4944.95 0.0024711 0
4945.8 0.0115263 0
4946.66 0.00897314 0
4947.51 0.00962991 0
4948.36 0.0109599 0
4949.22 0.0097038 0
4950.07 0.0126921 0
4950.93 0.011436 0
4951.78 0.0193583 0
4952.64 0.00707671 0
4953.49 0.0148595 0
4954.35 0.0139071 0
4955.2 0.0119122 0
4956.05 0.0086037 0
4956.91 0.00734763 0
4957.76 0.0114524 0
4958.62 0.0116659 0
4959.47 0.0121174 0
4960.33 0.00675653 0
4961.18 0.00642815 0
4962.04 0.0174783 0
4962.89 0.0199084 0
4963.75 0.0117234 0
4964.6 0.0114771 0
4965.45 0.00940825 0
4966.31 0.00838204 0
4967.16 0.0105166 0
4968.02 0.0117562 0
4968.87 0.00589452 0
4969.73 0.00930973 0
4970.58 0.0135377 0
4971.44 0.00794693 0
4972.29 0.00694536 0
4973.14 0.00499146 0
4974 0.006814 0
4974.85 0.0123227 0
4975.71 0.00904702 0
4976.56 0.0155409 0
4977.42 0.00635426 0
4978.27 0.0100076 0
4979.13 0.00745435 0
4979.98 0.0049422 0
4980.83 0.0123883 0
4981.69 0.0114442 0
4982.54 0.0134228 0
4983.4 0.00828353 0
4984.25 0.00906344 0
4985.11 0.00910449 0
4985.96 0.0102046 0
4986.82 0.0160581 0
4987.67 0.00984336 0
4988.53 0.00807008 0
4989.38 0.0100568 0
4990.23 0.00747077 0
4991.09 0.0103606 0
4991.94 0.0159678 0
4992.8 0.0127167 0
4993.65 0.0105248 0
4994.51 0.00774169 0
4995.36 0.0113375 0
4996.22 0.0128645 0
4997.07 0.0142519 0
4997.92 0.00991725 0
4998.78 0.00950676 0
4999.63 0.00966275 0
5000.49 0.00782379 0
5001.34 0.010533 0
5002.2 0.0126675 0
5003.05 0.00793872 0
5003.91 0.0186934 0
5004.76 0.00653487 0
5005.62 0.00852161 0
5006.47 0.00865296 0
5007.32 0.00849698 0
5008.18 0.0169447 0
5009.03 0.00650204 0
5009.89 0.0118055 0
5010.74 0.0117973 0
5011.6 0.0141124 0
5012.45 0.0115017 0
5013.31 0.0147609 0
5014.16 0.0146624 0
5015.01 0.0143669 0
5015.87 0.0127085 0
5016.72 0.0132093 0
5017.58 0.00770885 0
5018.43 0.00978589 0
5019.29 0.00952318 0
5020.14 0.00889925 0
5021 0.0147774 0
5021.85 0.0138661 0
5022.71 0.00320176 0
5023.56 0.0154505 0
5024.41 0.0199905 0
5025.27 0.0109927 0
5026.12 0.00907165 0
5026.98 0.00609155 0
5027.83 0.0097941 0
5028.69 0.00947393 0
5029.54 0.00921943 0
5030.4 0.00492578 0
5031.25 0.0191695 0
5032.1 0.0140713 0
5032.96 0.00796335 0
5033.81 0.0150072 0
5034.67 0.0124048 0
5035.52 0.00673191 0
5036.38 0.0108449 0
5037.23 0.0135213 0
5038.09 0.0138661 0
5038.94 0.0105412 0
5039.79 0.0121092 0
5040.65 0.0101061 0
5041.5 0.00536911 0
5042.36 0.00362045 0
5043.21 0.0108039 0
5044.07 0.0094493 0
5044.92 0.0110173 0
5045.78 0.0126839 0
5046.63 0.0100896 0
5047.49 0.0113868 0
5048.34 0.00847235 0
5049.19 0.0131765 0
5050.05 0.0124212 0
5050.9 0.0142273 0
5051.76 0.0134474 0
5052.61 0.0114607 0
5053.47 0.00751182 0
5054.32 0.00784842 0
5055.18 0.0125443 0
5056.03 0.0116413 0
5056.88 0.0113704 0
5057.74 0.0156065 0
5058.59 0.00898135 0
5059.45 0.0108531 0
5060.3 0.0130862 0
5061.16 0.0132996 0
5062.01 0.00700282 0
5062.87 0.0106315 0
5063.72 0.0127085 0
5064.58 0.00813575 0
5065.43 0.00886641 0
5066.28 0.0131436 0
5067.14 0.0121338 0
5067.99 0.0102128 0
5068.85 0.0175604 0
5069.7 0.0175686 0
5070.56 0.0163208 0
5071.41 0.0115592 0
5072.27 0.0133817 0
5073.12 0.00930973 0
5073.97 0.0122488 0
5074.83 0.00998292 0
5075.68 0.01128 0
5076.54 0.0112308 0
5077.39 0.0129548 0
5078.25 0.00849698 0
5079.1 0.0179216 0
5079.96 0.0160334 0
5080.81 0.00765139 0
5081.67 0.0141124 0
5082.52 0.00803724 0
5083.37 0.0145064 0
5084.23 0.00504893 0
5085.08 0.00409661 0
5085.94 0.0084313 0
5086.79 0.0150236 0
5087.65 0.00718344 0
5088.5 0.00946572 0
5089.36 0.00693715 0
5090.21 0.00490937 0
5091.06 0.00811934 0
5091.92 0.00756929 0
5092.77 0.0121749 0
5093.63 0.0118958 0
5094.48 0.0131026 0
5095.34 0.011198 0
5096.19 0.00946572 0
5097.05 0.0115099 0
5097.9 0.01394 0
5098.75 0.00623112 0
5099.61 0.00871864 0
5100.46 0.0174537 0
5101.32 0.0125115 0
5102.17 0.0110173 0
5103.03 0.0127167 0
5103.88 0.0133571 0
5104.74 0.00769243 0
5105.59 0.00837383 0
5106.45 0.00713418 0
5107.3 0.0125197 0
5108.15 0.0151796 0
5109.01 0.00843951 0
5109.86 0.00723269 0
5110.72 0.00998292 0
5111.57 0.00933436 0
5112.43 0.00935078 0
5113.28 0.0116249 0
5114.14 0.0188986 0
5114.99 0.0154998 0
5115.84 0.0104837 0
5116.7 0.012922 0
5117.55 0.00701103 0
5118.41 0.0143669 0
5119.26 0.0115428 0
5120.12 0.0109763 0
5120.97 0.0153767 0
5121.83 0.0147117 0
5122.68 0.0117562 0
5123.54 0.0131436 0
5124.39 0.0120107 0
5125.24 0.0174619 0
5126.1 0.00954781 0
5126.95 0.0126593 0
5127.81 0.015311 0
5128.66 0.0151878 0
5129.52 0.00863654 0
5130.37 0.0159924 0
5131.23 0.00634605 0
5132.08 0.00835741 0
5132.93 0.0104262 0
5133.79 0.0121421 0
5134.64 0.00954781 0
5135.5 0.00784842 0
5136.35 0.015467 0
5137.21 0.0138743 0
5138.06 0.0099583 0
5138.92 0.0135459 0
5139.77 0.00924406 0
5140.63 0.0132586 0
5141.48 0.018094 0
5142.33 0.0138415 0
5143.19 0.00780737 0
5144.04 0.00761855 0
5144.9 0.0141698 0
5145.75 0.00793872 0
5146.61 0.0116823 0
5147.46 0.00702745 0
5148.32 0.0113211 0
5149.17 0.00985157 0
5150.02 0.00767601 0
5150.88 0.00738868 0
5151.73 0.0096217 0
5152.59 0.010886 0
5153.44 0.0140631 0
5154.3 0.00801261 0
5155.15 0.0123473 0
5156.01 0.0141288 0
5156.86 0.00660876 0
5157.71 0.00866117 0
5158.57 0.00867759 0
5159.42 0.0165506 0
5160.28 0.013316 0
5161.13 0.012569 0
5161.99 0.011945 0
5162.84 0.0109435 0
5163.7 0.0102949 0
5164.55 0.0131601 0
5165.41 0.0137183 0
5166.26 0.0102538 0
5167.11 0.00736405 0
5167.97 0.0109106 0
5168.82 0.0123555 0
5169.68 0.0171335 0
5170.53 0.00634605 0
5171.39 0.0117973 0
5172.24 0.0123227 0
5173.1 0.0127578 0
5173.95 0.00641173 0
5174.8 0.010574 0
5175.66 0.00805366 0
5176.51 0.00742973 0
5177.37 0.00504072 0
5178.22 0.0101061 0
5179.08 0.00864475 0
5179.93 0.00872685 0
5180.79 0.00508998 0
5181.64 0.0131929 0
5182.5 0.00857908 0
5183.35 0.00969559 0
5184.2 0.0123473 0
5185.06 0.0124458 0
5185.91 0.00541015 0
5186.77 0.0139564 0
5187.62 0.00975305 0
5188.48 0.0159103 0
5189.33 0.00788126 0
5190.19 0.00867759 0
5191.04 0.0116166 0
5191.89 0.0137183 0
5192.75 0.0140713 0
5193.6 0.0112472 0
5194.46 0.0157461 0
5195.31 0.0157461 0
5196.17 0.00731479 0
5197.02 0.0118383 0
5197.88 0.0104427 0
5198.73 0.00892388 0
5199.58 0.0125608 0
5200.44 0.0191531 0
5201.29 0.00903061 0
5202.15 0.0123719 0
5203 0.00833279 0
5203.86 0.0100732 0
5204.71 0.0138579 0
5205.57 0.00966275 0
5206.42 0.0119779 0
5207.28 0.01825 0
5208.13 0.0106315 0
5208.98 0.0108449 0
5209.84 0.00879253 0
5210.69 0.0127414 0
5211.55 0.0107218 0
5212.4 0.0109681 0
5213.26 0.0124869 0
5214.11 0.0132257 0
5214.97 0.0104837 0
5215.82 0.00541836 0
5216.67 0.0045974 0
5217.53 0.0075775 0
5218.38 0.0113539 0
5219.24 0.0128399 0
5220.09 0.00784021 0
5220.95 0.0104016 0
5221.8 0.0114196 0
5222.66 0.0146378 0
5223.51 0.0139236 0
5224.37 0.00995009 0
5225.22 0.0120518 0
5226.07 0.0128891 0
5226.93 0.00962991 0
5227.78 0.0118711 0
5228.64 0.010024 0
5229.49 0.0106151 0
5230.35 0.0173962 0
5231.2 0.0101964 0
5232.06 0.0109599 0
5232.91 0.0111487 0
5233.76 0.013472 0
5234.62 0.0119368 0
5235.47 0.00997471 0
5236.33 0.0155737 0
5237.18 0.0108285 0
5238.04 0.00887462 0
5238.89 0.0107054 0
5239.75 0.0101964 0
5240.6 0.010377 0
5241.46 0.0121256 0
5242.31 0.00964633 0
5243.16 0.0132586 0
5244.02 0.0111241 0
5244.87 0.00806187 0
5245.73 0.00807008 0
5246.58 0.015196 0
5247.44 0.00657592 0
5248.29 0.0103031 0
5249.15 0.00634605 0
5250 0.00535269 0
5250.85 0.010065 0
5251.71 0.00832458 0
5252.56 0.0106643 0
5253.42 0.00990904 0
5254.27 0.0155983 0
5255.13 0.00787305 0
5255.98 0.014137 0
5256.84 0.0146706 0
5257.69 0.0135705 0
5258.54 0.0111405 0
5259.4 0.0120682 0
5260.25 0.0144982 0
5261.11 0.0118958 0
5261.96 0.0115756 0
5262.82 0.00790588 0
5263.67 0.0101717 0
5264.53 0.00852161 0
5265.38 0.00574675 0
5266.24 0.0153274 0
5267.09 0.00745435 0
5267.94 0.00786484 0
5268.8 0.0112883 0
5269.65 0.0181269 0
5270.51 0.0036615 0
5271.36 0.0159513 0
5272.22 0.0105986 0
5273.07 0.0137265 0
5273.93 0.00850519 0
5274.78 0.0133489 0
5275.63 0.0105822 0
5276.49 0.0110994 0
5277.34 0.0123145 0
5278.2 0.0169201 0
5279.05 0.00921122 0
5279.91 0.0144572 0
5280.76 0.0167805 0
5281.62 0.0161319 0
5282.47 0.0149662 0
5283.33 0.0152125 0
5284.18 0.00892388 0
5285.03 0.0100896 0
5285.89 0.0102621 0
5286.74 0.00980231 0
5287.6 0.00910449 0
5288.45 0.0159595 0
5289.31 0.0109435 0
5290.16 0.00760213 0
5291.02 0.00607513 0
5291.87 0.00892388 0
5292.72 0.00915375 0
5293.58 0.00660055 0
5294.43 0.012807 0
5295.29 0.0124376 0
5296.14 0.014843 0
5297 0.0128399 0
5297.85 0.00758571 0
5298.71 0.00927689 0
5299.56 0.0103688 0
5300.42 0.0155573 0
5301.27 0.00738047 0
5302.12 0.0155901 0
5302.98 0.00619007 0
5303.83 0.0105083 0
5304.69 0.00908807 0
5305.54 0.0143669 0
5306.4 0.010886 0
5307.25 0.0123145 0
5308.11 0.00576317 0
5308.96 0.0132422 0
5309.81 0.0118055 0
5310.67 0.0144243 0
5311.52 0.00974484 0
5312.38 0.012766 0
5313.23 0.0121421 0
5314.09 0.00888283 0
5314.94 0.0117726 0
5315.8 0.00320176 0
5316.65 0.00862833 0
5317.5 0.00878432 0
5318.36 0.0101882 0
5319.21 0.01449 0
5320.07 0.0101635 0
5320.92 0.0148102 0
5321.78 0.0135131 0
5322.63 0.011592 0
5323.49 0.0124622 0
5324.34 0.0128563 0
5325.2 0.00446604 0
5326.05 0.0111651 0
5326.9 0.011239 0
5327.76 0.0124869 0
5328.61 0.0140713 0
5329.47 0.0158036 0
5330.32 0.00958886 0
5331.18 0.0104509 0
5332.03 0.00665802 0
5332.89 0.00982694 0
5333.74 0.0126675 0
5334.59 0.016879 0
5335.45 0.0136362 0
5336.3 0.0129138 0
5337.16 0.00444963 0
5338.01 0.0130533 0
5338.87 0.0122734 0
5339.72 0.014958 0
5340.58 0.00912091 0
5341.43 0.0149826 0
5342.29 0.0111897 0
5343.14 0.0086037 0
5343.99 0.00528701 0
5344.85 0.0122734 0
5345.7 0.0161484 0
5346.56 0.00782379 0
5347.41 0.00912912 0
5348.27 0.0171171 0
5349.12 0.0103934 0
5349.98 0.00747077 0
5350.83 0.00145311 0
5351.68 0.0108614 0
5352.54 0.00811113 0
5353.39 0.0144408 0
5354.25 0.00940004 0
5355.1 0.0115345 0
5355.96 0.017544 0
5356.81 0.0157379 0
5357.67 0.0102867 0
5358.52 0.014449 0
5359.38 0.00529522 0
5360.23 0.00312787 0
5361.08 0.0165753 0
5361.94 0.0120764 0
5362.79 0.0101471 0
5363.65 0.0126428 0
5364.5 0.00316071 0
5365.36 0.0150154 0
5366.21 0.014802 0
5367.07 0.013431 0
5367.92 0.0105083 0
5368.77 0.0130533 0
5369.63 0.0106315 0
5370.48 0.0118301 0
5371.34 0.0108449 0
5372.19 0.0130205 0
5373.05 0.0092851 0
5373.9 0.00734763 0
5374.76 0.00845593 0
5375.61 0.0129959 0
5376.46 0.0121913 0
5377.32 0.006305 0
5378.17 0.00930152 0
5379.03 0.0080865 0
5379.88 0.0103113 0
5380.74 0.00710134 0
5381.59 0.010927 0
5382.45 0.00652666 0
5383.3 0.00849698 0
5384.16 0.0121092 0
5385.01 0.011436 0
5385.86 0.0135952 0
5386.72 0.00690431 0
5387.57 0.00654308 0
5388.43 0.00495862 0
5389.28 0.00933436 0
5390.14 0.013784 0
5390.99 0.0148923 0
5391.85 0.0121995 0
5392.7 0.00921943 0
5393.55 0.0144325 0
5394.41 0.00867759 0
5395.26 0.00686326 0
5396.12 0.00905523 0
5396.97 0.0119861 0
5397.83 0.0107546 0
5398.68 0.0106151 0
5399.54 0.0116331 0
5400.39 0.00319355 0
5401.25 0.00852161 0
5402.1 0.00889104 0
5402.95 0.0125115 0
5403.81 0.00807829 0
5404.66 0.00788126 0
5405.52 0.0109845 0
5406.37 0.00419513 0
5407.23 0.0151632 0
5408.08 0.00965454 0
5408.94 0.0110255 0
5409.79 0.00680579 0
5410.64 0.0139974 0
5411.5 0.00955602 0
5412.35 0.0107464 0
5413.21 0.0165999 0
5414.06 0.0158118 0
5414.92 0.0104755 0
5415.77 0.0147035 0
5416.63 0.00469591 0
5417.48 0.0074051 0
5418.33 0.00884178 0
5419.19 0.0132668 0
5420.04 0.0103359 0
5420.9 0.0121667 0
5421.75 0.0130369 0
5422.61 0.0119122 0
5423.46 0.00921943 0
5424.32 0.00903882 0
5425.17 0.00675653 0
5426.03 0.00753645 0
5426.88 0.0116823 0
5427.73 0.0131354 0
5428.59 0.0052788 0
5429.44 0.0131272 0
5430.3 0.00295547 0
5431.15 0.0126757 0
5432.01 0.0140713 0
5432.86 0.0176261 0
5433.72 0.00707671 0
5434.57 0.00644457 0
5435.42 0.0135623 0
5436.28 0.0107382 0
5437.13 0.010886 0
5437.99 0.0140877 0
5438.84 0.0105576 0
5439.7 0.0116823 0
5440.55 0.00707671 0
5441.41 0.0121092 0
5442.26 0.0076596 0
5443.12 0.00956423 0
5443.97 0.0123063 0
5444.82 0.0157707 0
5445.68 0.0134967 0
5446.53 0.010024 0
5447.39 0.0107218 0
5448.24 0.0159678 0
5449.1 0.00926048 0
5449.95 0.0126593 0
5450.81 0.0116823 0
5451.66 0.0110009 0
5452.51 0.00744614 0
5453.37 0.0119779 0
5454.22 0.0157379 0
5455.08 0.0121913 0
5455.93 0.00847235 0
5456.79 0.00839846 0
5457.64 0.0136444 0
5458.5 0.0116002 0
5459.35 0.0137101 0
5460.21 0.00818501 0
5461.06 0.0098762 0
5461.91 0.0121831 0
5462.77 0.0094493 0
5463.62 0.00951497 0
5464.48 0.0109763 0
5465.33 0.0150072 0
5466.19 0.0109845 0
5467.04 0.0123801 0
5467.9 0.0112554 0
5468.75 0.0104509 0
5469.6 0.0130533 0
5470.46 0.014802 0
5471.31 0.00932615 0
5472.17 0.0113047 0
5473.02 0.0141452 0
5473.88 0.0047698 0
5474.73 0.010771 0
5475.59 0.00656771 0
5476.44 0.0106069 0
5477.29 0.0117973 0
5478.15 0.0120682 0
5479 0.00619007 0
5479.86 0.014958 0
5480.71 0.0137758 0
5481.57 0.0122324 0
5482.42 0.0104591 0
5483.28 0.0103524 0
5484.13 0.00993367 0
5484.99 0.0110584 0
5485.84 0.0131354 0
5486.69 0.0144161 0
5487.55 0.011551 0
5488.4 0.0109188 0
5489.26 0.00932615 0
5490.11 0.00884999 0
5490.97 0.0102046 0
5491.82 0.0159103 0
5492.68 0.0132586 0
5493.53 0.0116741 0
5494.38 0.0105248 0
5495.24 0.0147199 0
5496.09 0.011945 0
5496.95 0.0160334 0
5497.8 0.0146214 0
5498.66 0.00721627 0
5499.51 0.0104098 0
5500.37 0.0137101 0
5501.22 0.0112554 0
5502.08 0.00914554 0
5502.93 0.0164932 0
5503.78 0.00512282 0
5504.64 0.00432648 0
5505.49 0.0163864 0
5506.35 0.00811934 0
5507.2 0.0128645 0
5508.06 0.0140631 0
5508.91 0.00998292 0
5509.77 0.00921122 0
5510.62 0.012101 0
5511.47 0.0110912 0
5512.33 0.0162715 0
5513.18 0.00879253 0
5514.04 0.016017 0
5514.89 0.0105412 0
5515.75 0.00907165 0
5516.6 0.0153684 0
5517.46 0.0124787 0
5518.31 0.00976126 0
5519.17 0.0149169 0
5520.02 0.0104262 0
5520.87 0.0147691 0
5521.73 0.0148266 0
5522.58 0.00991725 0
5523.44 0.00982694 0
5524.29 0.0108449 0
5525.15 0.0105822 0
5526 0.0189971 0
5526.86 0.00906344 0
5527.71 0.0139728 0
5528.56 0.00962991 0
5529.42 0.0123391 0
5530.27 0.0116166 0
5531.13 0.0107382 0
5531.98 0.00943288 0
5532.84 0.0118219 0
5533.69 0.0127085 0
5534.55 0.0143094 0
5535.4 0.00733121 0
5536.25 0.0126921 0
5537.11 0.00655129 0
5537.96 0.0128235 0
5538.82 0.01206 0
5539.67 0.0132175 0
5540.53 0.010574 0
5541.38 0.0128727 0
5542.24 0.0117234 0
5543.09 0.013431 0
5543.95 0.00900598 0
5544.8 0.0142437 0
5545.65 0.00734763 0
5546.51 0.00680579 0
5547.36 0.00706029 0
5548.22 0.012963 0
5549.07 0.00875148 0
5549.93 0.0135049 0
5550.78 0.00252857 0
5551.64 0.00899777 0
5552.49 0.0127578 0
5553.34 0.0103606 0
5554.2 0.0110994 0
5555.05 0.00170761 0
5555.91 0.0106725 0
5556.76 0.014646 0
5557.62 0.0114442 0
5558.47 0.0148348 0
5559.33 0.0124458 0
5560.18 0.0062147 0
5561.04 0.0130287 0
5561.89 0.0110666 0
5562.74 0.00745435 0
5563.6 0.00774169 0
5564.45 0.0071506 0
5565.31 0.0114114 0
5566.16 0.0133817 0
5567.02 0.00848056 0
5567.87 0.0149826 0
5568.73 0.0108531 0
5569.58 0.0116741 0
5570.43 0.0126839 0
5571.29 0.0150401 0
5572.14 0.0132586 0
5573 0.00866938 0
5573.85 0.0131108 0
5574.71 0.0122324 0
5575.56 0.00573854 0
5576.42 0.00976947 0
5577.27 0.00787305 0
5578.13 0.00691252 0
5578.98 0.00518028 0
5579.83 0.00964633 0
5580.69 0.00650204 0
5581.54 0.00842309 0
5582.4 0.0145721 0
5583.25 0.0131436 0
5584.11 0.0133489 0
5584.96 0.0117808 0
5585.82 0.00514745 0
5586.67 0.0123227 0
5587.52 0.0085134 0
5588.38 0.00961349 0
5589.23 0.00686326 0
5590.09 0.0124048 0
5590.94 0.0109024 0
5591.8 0.0100568 0
5592.65 0.00678937 0
5593.51 0.0142191 0
5594.36 0.0124294 0
5595.21 0.00880074 0
5596.07 0.0108942 0
5596.92 0.0171007 0
5597.78 0.0156804 0
5598.63 0.00742152 0
5599.49 0.0139564 0
5600.34 0.00845593 0
5601.2 0.00788126 0
5602.05 0.0155573 0
5602.91 0.00554151 0
5603.76 0.0149826 0
5604.61 0.0121092 0
5605.47 0.00601767 0
5606.32 0.0115592 0
5607.18 0.0147609 0
5608.03 0.0151222 0
5608.89 0.0104509 0
5609.74 0.00932615 0
5610.6 0.00444963 0
5611.45 0.0186769 0
5612.3 0.0162469 0
5613.16 0.015467 0
5614.01 0.00862012 0
5614.87 0.00877611 0
5615.72 0.0120271 0
5616.58 0.013078 0
5617.43 0.0098762 0
5618.29 0.0106315 0
5619.14 0.0125936 0
5620 0.00804545 0
5620.85 0.0151057 0
5621.7 0.00857087 0
5622.56 0.012101 0
5623.41 0.00887462 0
5624.27 0.011239 0
5625.12 0.0129056 0
5625.98 0.00980231 0
5626.83 0.00871864 0
5627.69 0.0108614 0
5628.54 0.0176589 0
5629.39 0.0122898 0
5630.25 0.0117562 0
5631.1 0.0094493 0
5631.96 0.0140221 0
5632.81 0.0046795 0
5633.67 0.00826711 0
5634.52 0.00975305 0
5635.38 0.0128809 0
5636.23 0.0100568 0
5637.08 0.00770064 0
5637.94 0.00759392 0
5638.79 0.00884178 0
5639.65 0.0105904 0
5640.5 0.00898135 0
5641.36 0.00802903 0
5642.21 0.00857087 0
5643.07 0.01206 0
5643.92 0.0126921 0
5644.78 0.0102374 0
5645.63 0.014293 0
5646.48 0.0135049 0
5647.34 0.0134884 0
5648.19 0.014646 0
5649.05 0.0117398 0
5649.9 0.0086037 0
5650.76 0.018562 0
5651.61 0.0136937 0
5652.47 0.00976126 0
5653.32 0.00761034 0
5654.17 0.012766 0
5655.03 0.01261 0
5655.88 0.016214 0
5656.74 0.013431 0
5657.59 0.0143751 0
5658.45 0.00840667 0
5659.3 0.00798798 0
5660.16 0.00949856 0
5661.01 0.0134063 0
5661.87 0.0133407 0
5662.72 0.0114935 0
5663.57 0.00768422 0
5664.43 0.0122652 0
5665.28 0.0093672 0
5666.14 0.0109106 0
5666.99 0.0141781 0
5667.85 0.0121995 0
5668.7 0.0136034 0
5669.56 0.01018 0
5670.41 0.00692894 0
5671.26 0.00754466 0
5672.12 0.0128235 0
5672.97 0.01073 0
5673.83 0.0135952 0
5674.68 0.0105412 0
5675.54 0.00771706 0
5676.39 0.0115592 0
5677.25 0.0125772 0
5678.1 0.0094493 0
5678.96 0.0125033 0
5679.81 0.0108531 0
5680.66 0.00735584 0
5681.52 0.0116495 0
5682.37 0.0084313 0
5683.23 0.00568928 0
5684.08 0.0106397 0
5684.94 0.0128317 0
5685.79 0.0102785 0
5686.65 0.0105083 0
5687.5 0.0105248 0
5688.35 0.0107546 0
5689.21 0.00729837 0
5690.06 0.0104509 0
5690.92 0.0120764 0
5691.77 0.0111733 0
5692.63 0.0125443 0
5693.48 0.0123309 0
5694.34 0.00723269 0
5695.19 0.0118383 0
5696.04 0.0006814 0
5696.9 0.00915375 0
5697.75 0.00995009 0
5698.61 0.0109845 0
5699.46 0.00836562 0
5700.32 0.014687 0
5701.17 0.0113786 0
5702.03 0.00912091 0
5702.88 0.0145885 0
5703.74 0.0124212 0
5704.59 0.0109352 0
5705.44 0.0147691 0
5706.3 0.0104591 0
5707.15 0.0100404 0
5708.01 0.00976947 0
5708.86 0.00932615 0
5709.72 0.0125033 0
5710.57 0.0116166 0
5711.43 0.00921122 0
5712.28 0.00953139 0
5713.13 0.0119614 0
5713.99 0.0119697 0
5714.84 0.0142848 0
5715.7 0.014646 0
5716.55 0.00862012 0
5717.41 0.0168133 0
5718.26 0.0116659 0
5719.12 0.0140877 0
5719.97 0.00969559 0
5720.83 0.00926869 0
5721.68 0.00903061 0
5722.53 0.00746256 0
5723.39 0.0136691 0
5724.24 0.00864475 0
5725.1 0.00925227 0
5725.95 0.00793872 0
5726.81 0.0067237 0
5727.66 0.0111076 0
5728.52 0.0148759 0
5729.37 0.00972843 0
5730.22 0.0118958 0
5731.08 0.0143669 0
5731.93 0.00574675 0
5732.79 0.00610797 0
5733.64 0.0100322 0
5734.5 0.00839846 0
5735.35 0.0122159 0
5736.21 0.0119368 0
5737.06 0.00926869 0
5737.92 0.013119 0
5738.77 0.0110666 0
5739.62 0.0101882 0
5740.48 0.0146624 0
5741.33 0.0086037 0
5742.19 0.0111159 0
5743.04 0.0119286 0
5743.9 0.0149744 0
5744.75 0.00531985 0
5745.61 0.00758571 0
5746.46 0.0114196 0
5747.31 0.0115756 0
5748.17 0.00487653 0
5749.02 0.00686326 0
5749.88 0.0063871 0
5750.73 0.0103441 0
5751.59 0.0104755 0
5752.44 0.00416229 0
5753.3 0.0104919 0
5754.15 0.00636247 0
5755 0.0113293 0
5755.86 0.0199412 0
5756.71 0.0103934 0
5757.57 0.00213451 0
5758.42 0.00718344 0
5759.28 0.0149662 0
5760.13 0.0081768 0
5760.99 0.012257 0
5761.84 0.00881715 0
5762.7 0.00715881 0
5763.55 0.0120846 0
5764.4 0.0139236 0
5765.26 0.0131026 0
5766.11 0.0112308 0
5766.97 0.0133325 0
5767.82 0.0102128 0
5768.68 0.00880074 0
5769.53 0.0104755 0
5770.39 0.00915375 0
5771.24 0.0125443 0
5772.09 0.0135049 0
5772.95 0.0105001 0
5773.8 0.00777453 0
5774.66 0.00461382 0
5775.51 0.0183239 0
5776.37 0.013587 0
5777.22 0.00952318 0
5778.08 0.0097038 0
5778.93 0.0109599 0
5779.79 0.0188575 0
5780.64 0.00602588 0
5781.49 0.0198838 0
5782.35 0.0142848 0
5783.2 0.00870222 0
5784.06 0.0126182 0
5784.91 0.0150401 0
5785.77 0.0119861 0
5786.62 0.0155573 0
5787.48 0.0112554 0
5788.33 0.00915375 0
5789.18 0.0110338 0
5790.04 0.0082589 0
5790.89 0.0168708 0
5791.75 0.0115674 0
5792.6 0.00981873 0
5793.46 0.0144408 0
5794.31 0.00675653 0
5795.17 0.00507356 0
5796.02 0.00917838 0
5796.88 0.0140385 0
5797.73 0.013316 0
5798.58 0.0153602 0
5799.44 0.0124704 0
5800.29 0.0170514 0
5801.15 0.0120271 0
5802 0.00215914 0
5802.86 0.0147281 0
5803.71 0.00941646 0
5804.57 0.00917017 0
5805.42 0.013628 0
5806.27 0.01637 0
5807.13 0.0119614 0
5807.98 0.0150811 0
5808.84 0.0110173 0
5809.69 0.0132914 0
5810.55 0.00870222 0
5811.4 0.00772527 0
5812.26 0.0183485 0
5813.11 0.00257783 0
5813.96 0.0130944 0
5814.82 0.0138168 0
5815.67 0.0129302 0
5816.53 0.0130533 0
5817.38 0.0103934 0
5818.24 0.0119122 0
5819.09 0.00921122 0
5819.95 0.013472 0
5820.8 0.00797156 0
5821.66 0.00696178 0
5822.51 0.012413 0
5823.36 0.0116249 0
5824.22 0.0142519 0
5825.07 0.0126264 0
5825.93 0.00694536 0
5826.78 0.014293 0
5827.64 0.0079223 0
5828.49 0.00910449 0
5829.35 0.0143751 0
5830.2 0.00499146 0
5831.05 0.00761034 0
5831.91 0.0116331 0
5832.76 0.010886 0
5833.62 0.00835741 0
5834.47 0.0105083 0
5835.33 0.0192927 0
5836.18 0.0123227 0
5837.04 0.00872685 0
5837.89 0.0154259 0
5838.75 0.0144572 0
5839.6 0.0100896 0
5840.45 0.0109188 0
5841.31 0.00522954 0
5842.16 0.0029801 0
5843.02 0.013981 0
5843.87 0.00551688 0
5844.73 0.00892388 0
5845.58 0.00820964 0
5846.44 0.010689 0
5847.29 0.00549225 0
5848.14 0.00715881 0
5849 0.00975305 0
5849.85 0.00869401 0
5850.71 0.0134802 0
5851.56 0.00727374 0
5852.42 0.0138168 0
5853.27 0.00337416 0
5854.13 0.00611618 0
5854.98 0.0143258 0
5855.83 0.011748 0
5856.69 0.0116823 0
5857.54 0.0131765 0
5858.4 0.00864475 0
5859.25 0.0136691 0
5860.11 0.01073 0
5860.96 0.0108942 0
5861.82 0.00700282 0
5862.67 0.00972843 0
5863.53 0.00784021 0
5864.38 0.0125772 0
5865.23 0.00692894 0
5866.09 0.0120846 0
5866.94 0.00940825 0
5867.8 0.010886 0
5868.65 0.0161566 0
5869.51 0.00820143 0
5870.36 0.011592 0
5871.22 0.0118876 0
5872.07 0.0127496 0
5872.92 0.0122324 0
5873.78 0.0122488 0
5874.63 0.0126675 0
5875.49 0.0147527 0
5876.34 0.0118629 0
5877.2 0.0129877 0
5878.05 0.0132504 0
5878.91 0.00758571 0
5879.76 0.0104345 0
5880.62 0.0080865 0
5881.47 0.00566465 0
5882.32 0.0102046 0
5883.18 0.0104837 0
5884.03 0.0113539 0
5884.89 0.0158118 0
5885.74 0.00835741 0
5886.6 0.00564002 0
5887.45 0.00853803 0
5888.31 0.0111733 0
5889.16 0.00504893 0
5890.01 0.011789 0
5890.87 0.00806187 0
5891.72 0.00786484 0
5892.58 0.0119697 0
5893.43 0.0138579 0
5894.29 0.0139236 0
5895.14 0.0146214 0
5896 0.0145146 0
5896.85 0.00913733 0
5897.71 0.0074954 0
5898.56 0.0109188 0
5899.41 0.0128317 0
5900.27 0.019424 0
5901.12 0.00956423 0
5901.98 0.00935899 0
5902.83 0.0099665 0
5903.69 0.013472 0
5904.54 0.0103195 0
5905.4 0.011042 0
5906.25 0.0136444 0
5907.1 0.0130041 0
5907.96 0.0128563 0
5908.81 0.00916196 0
5909.67 0.0087679 0
5910.52 0.0109845 0
5911.38 0.0171253 0
5912.23 0.00726553 0
5913.09 0.00875969 0
5913.94 0.00833279 0
5914.79 0.0146378 0
5915.65 0.0117726 0
5916.5 0.0199084 0
5917.36 0.010886 0
5918.21 0.0104509 0
5919.07 0.0102538 0
5919.92 0.0121092 0
5920.78 0.0062147 0
5921.63 0.0140713 0
5922.49 0.0106479 0
5923.34 0.0122816 0
5924.19 0.0144654 0
5925.05 0.0113211 0
5925.9 0.0099583 0
5926.76 0.0123227 0
5927.61 0.0123391 0
5928.47 0.0193583 0
5929.32 0.0111733 0
5930.18 0.0106972 0
5931.03 0.00776632 0
5931.88 0.0116495 0
5932.74 0.00866938 0
5933.59 0.00969559 0
5934.45 0.010533 0
5935.3 0.0113293 0
5936.16 0.0136198 0
5937.01 0.0188083 0
5937.87 0.0114442 0
5938.72 0.0047698 0
5939.58 0.00666623 0
5940.43 0.0162469 0
5941.28 0.0130697 0
5942.14 0.0109599 0
5942.99 0.00598483 0
5943.85 0.0152617 0
5944.7 0.00852982 0
5945.56 0.00728195 0
5946.41 0.0138497 0
5947.27 0.00967917 0
5948.12 0.00927689 0
5948.97 0.0116577 0
5949.83 0.00990083 0
5950.68 0.011945 0
5951.54 0.0164029 0
5952.39 0.00861191 0
5953.25 0.00462203 0
5954.1 0.00963812 0
5954.96 0.00728195 0
5955.81 0.00687968 0
5956.67 0.00788947 0
5957.52 0.0099583 0
5958.37 0.00822606 0
5959.23 0.0135377 0
5960.08 0.0109517 0
5960.94 0.0115181 0
5961.79 0.0105822 0
5962.65 0.0135952 0
5963.5 0.0141534 0
5964.36 0.0136116 0
5965.21 0.0173634 0
5966.06 0.016879 0
5966.92 0.00715881 0
5967.77 0.0152453 0
5968.63 0.0103113 0
5969.48 0.00729837 0
5970.34 0.0122816 0
5971.19 0.0091127 0
5972.05 0.00369434 0
5972.9 0.00725732 0
5973.75 0.0112718 0
5974.61 0.00918659 0
5975.46 0.00742973 0
5976.32 0.00870222 0
5977.17 0.00839846 0
5978.03 0.011436 0
5978.88 0.0111815 0
5979.74 0.00564002 0
5980.59 0.00655129 0
5981.45 0.00982694 0
5982.3 0.00825069 0
5983.15 0.0135377 0
5984.01 0.0139318 0
5984.86 0.00534448 0
5985.72 0.0168872 0
5986.57 0.0112308 0
5987.43 0.00856266 0
5988.28 0.0108203 0
5989.14 0.0125279 0
5989.99 0.00626396 0
5990.84 0.0125525 0
5991.7 0.0109435 0
5992.55 0.0145229 0
5993.41 0.00836562 0
5994.26 0.00949035 0
5995.12 0.0106643 0
5995.97 0.0091127 0
5996.83 0.0147445 0
5997.68 0.00930152 0
5998.54 0.0117069 0
5999.39 0.0104427 0
6000.24 0.0136608 0
6001.1 0.0131847 0
6001.95 0.018562 0
6002.81 0.0128235 0
6003.66 0.0106315 0
6004.52 0.00923585 0
6005.37 0.00875148 0
6006.23 0.0148102 0
6007.08 0.0113621 0
6007.93 0.00946572 0
6008.79 0.010886 0
6009.64 0.00982694 0
6010.5 0.0123883 0
6011.35 0.00643636 0
6012.21 0.00636247 0
6013.06 0.00412945 0
6013.92 0.00900598 0
6014.77 0.0100568 0
6015.63 0.0134884 0
6016.48 0.0116659 0
6017.33 0.0150154 0
6018.19 0.00497504 0
6019.04 0.00741331 0
6019.9 0.00954781 0
6020.75 0.00807829 0
6021.61 0.012101 0
6022.46 0.0130205 0
6023.32 0.0147691 0
6024.17 0.0131272 0
6025.02 0.0130697 0
6025.88 0.0101964 0
6026.73 0.0153849 0
6027.59 0.0133078 0
6028.44 0.0130862 0
6029.3 0.00214272 0
6030.15 0.0105576 0
6031.01 0.00839846 0
6031.86 0.0121174 0
6032.71 0.00730658 0
6033.57 0.0118711 0
6034.42 0.0163372 0
6035.28 0.00888283 0
6036.13 0.0112308 0
6036.99 0.00419513 0
6037.84 0.0100404 0
6038.7 0.00678116 0
6039.55 0.0117234 0
6040.41 0.013587 0
6041.26 0.00622291 0
6042.11 0.0110338 0
6042.97 0.0114689 0
6043.82 0.00968738 0
6044.68 0.00915375 0
6045.53 0.00385853 0
6046.39 0.0141124 0
6047.24 0.0127988 0
6048.1 0.0125936 0
6048.95 0.0178478 0
6049.8 0.0116002 0
6050.66 0.0147774 0
6051.51 0.0104837 0
6052.37 0.011239 0
6053.22 0.011083 0
6054.08 0.0103359 0
6054.93 0.00686326 0
6055.79 0.0121174 0
6056.64 0.0023808 0
6057.5 0.00759392 0
6058.35 0.017347 0
6059.2 0.0140221 0
6060.06 0.014293 0
6060.91 0.00880895 0
6061.77 0.0111076 0
6062.62 0.0076596 0
6063.48 0.0107464 0
6064.33 0.0080044 0
6065.19 0.00925227 0
6066.04 0.00825069 0
6066.89 0.0103277 0
6067.75 0.0102621 0
6068.6 0.00694536 0
6069.46 0.0171992 0
6070.31 0.00991725 0
6071.17 0.00420334 0
6072.02 0.00700282 0
6072.88 0.00986799 0
6073.73 0.00957244 0
6074.58 0.0116577 0
6075.44 0.0118465 0
6076.29 0.0116577 0
6077.15 0.00965454 0
6078 0.0127332 0
6078.86 0.0123145 0
6079.71 0.0136362 0
6080.57 0.0127824 0
6081.42 0.00875148 0
6082.28 0.00968738 0
6083.13 0.00641173 0
6083.98 0.0112062 0
6084.84 0.0149744 0
6085.69 0.01206 0
6086.55 0.00972843 0
6087.4 0.00871864 0
6088.26 0.00909628 0
6089.11 0.00866938 0
6089.97 0.00870222 0
6090.82 0.0145064 0
6091.67 0.0109599 0
6092.53 0.0122406 0
6093.38 0.0153192 0
6094.24 0.0198427 0
6095.09 0.0146378 0
6095.95 0.0117069 0
6096.8 0.00797977 0
6097.66 0.00853803 0
6098.51 0.00696178 0
6099.37 0.0128153 0
6100.22 0.00957244 0
6101.07 0.0108449 0
6101.93 0.0121421 0
6102.78 0.00965454 0
6103.64 0.0112718 0
6104.49 0.0118794 0
6105.35 0.0100979 0
6106.2 0.0130533 0
6107.06 0.00839846 0
6107.91 0.00932615 0
6108.76 0.00821785 0
6109.62 0.00664981 0
6110.47 0.00387495 0
6111.33 0.00637889 0
6112.18 0.0120107 0
6113.04 0.00972843 0
6113.89 0.016526 0
6114.75 0.010221 0
6115.6 0.0102538 0
6116.46 0.015311 0
6117.31 0.0130041 0
6118.16 0.00786484 0
6119.02 0.0122652 0
6119.87 0.0153274 0
6120.73 0.0104098 0
6121.58 0.00811934 0
6122.44 0.00664981 0
6123.29 0.010689 0
6124.15 0.0102621 0
6125 0.00728195 0
6125.85 0.00462203 0
6126.71 0.00930152 0
6127.56 0.0161237 0
6128.42 0.013784 0
6129.27 0.0112554 0
6130.13 0.0173962 0
6130.98 0.0140385 0
6131.84 0.00750361 0
6132.69 0.0108367 0
6133.54 0.0142027 0
6134.4 0.0137347 0
6135.25 0.0135131 0
6136.11 0.0113293 0
6136.96 0.0139071 0
6137.82 0.00963812 0
6138.67 0.0100486 0
6139.53 0.0122898 0
6140.38 0.0103606 0
6141.24 0.0149415 0
6142.09 0.00758571 0
6142.94 0.0130615 0
6143.8 0.0104673 0
6144.65 0.00688789 0
6145.51 0.00520491 0
6146.36 0.0130533 0
6147.22 0.0117808 0
6148.07 0.0203024 0
6148.93 0.0121913 0
6149.78 0.0135377 0
6150.63 0.0112308 0
6151.49 0.0139236 0
6152.34 0.0204092 0
6153.2 0.013472 0
6154.05 0.0154013 0
6154.91 0.0136116 0
6155.76 0.0103934 0
6156.62 0.0106315 0
6157.47 0.0133489 0
6158.33 0.00999113 0
6159.18 0.00818501 0
6160.03 0.00903882 0
6160.89 0.0106561 0
6161.74 0.0129056 0
6162.6 0.00967096 0
6163.45 0.0102867 0
6164.31 0.0137347 0
6165.16 0.0119943 0
6166.02 0.0104345 0
6166.87 0.00949856 0
6167.72 0.00311145 0
6168.58 0.00651025 0
6169.43 0.0077499 0
6170.29 0.0102456 0
6171.14 0.01206 0
6172 0.0143422 0
6172.85 0.0115756 0
6173.71 0.00801261 0
6174.56 0.00660055 0
6175.42 0.012569 0
6176.27 0.0119532 0
6177.12 0.00614902 0
6177.98 0.00313608 0
6178.83 0.00962991 0
6179.69 0.0111159 0
6180.54 0.0170268 0
6181.4 0.0122734 0
6182.25 0.0103606 0
6183.11 0.0111487 0
6183.96 0.0110666 0
6184.81 0.0115099 0
6185.67 0.011239 0
6186.52 0.0084313 0
6187.38 0.00667444 0
6188.23 0.0120435 0
6189.09 0.00813575 0
6189.94 0.00827532 0
6190.8 0.0106725 0
6191.65 0.0156968 0
6192.5 0.0118301 0
6193.36 0.0113457 0
6194.21 0.0125443 0
6195.07 0.00312787 0
6195.92 0.0079223 0
6196.78 0.00981052 0
6197.63 0.014605 0
6198.49 0.0107054 0
6199.34 0.0108285 0
6200.2 0.0170761 0
6201.05 0.00482727 0
6201.9 0.0189971 0
6202.76 0.0076596 0
6203.61 0.010886 0
6204.47 0.011551 0
6205.32 0.0121338 0
6206.18 0.0127742 0
6207.03 0.0123391 0
6207.89 0.0132586 0
6208.74 0.01637 0
6209.59 0.00898135 0
6210.45 0.00408019 0
6211.3 0.0123227 0
6212.16 0.0114853 0
6213.01 0.0103195 0
6213.87 0.00571391 0
6214.72 0.00866938 0
6215.58 0.0075775 0
6216.43 0.0142273 0
6217.29 0.0134884 0
6218.14 0.0123883 0
6218.99 0.00990904 0
6219.85 0.0145721 0
6220.7 0.0189068 0
6221.56 0.0124294 0
6222.41 0.0219526 0
6223.27 0.00631321 0
6224.12 0.0134638 0
6224.98 0.00994188 0
6225.83 0.00678116 0
6226.68 0.00912912 0
6227.54 0.0170596 0
6228.39 0.0115099 0
6229.25 0.00927689 0
6230.1 0.0126428 0
6230.96 0.00791409 0
6231.81 0.0160663 0
6232.67 0.012569 0
6233.52 0.0091948 0
6234.38 0.00756929 0
6235.23 0.00335774 0
6236.08 0.0116577 0
6236.94 0.00992546 0
6237.79 0.00805366 0
6238.65 0.011395 0
6239.5 0.0092851 0
6240.36 0.00791409 0
6241.21 0.00788947 0
6242.07 0.0136773 0
6242.92 0.00898135 0
6243.77 0.0104755 0
6244.63 0.0107382 0
6245.48 0.00694536 0
6246.34 0.00990904 0
6247.19 0.00803724 0
6248.05 0.0103359 0
6248.9 0.0108942 0
6249.76 0.0135213 0
6250.61 0.00857087 0
6251.46 0.0120682 0
6252.32 0.00821785 0
6253.17 0.0135131 0
6254.03 0.017035 0
6254.88 0.00909628 0
6255.74 0.00471233 0
6256.59 0.01206 0
6257.45 0.0135952 0
6258.3 0.0135295 0
6259.16 0.0127332 0
6260.01 0.00766781 0
6260.86 0.0155162 0
6261.72 0.00784842 0
6262.57 0.0117726 0
6263.43 0.00954781 0
6264.28 0.00946572 0
6265.14 0.0159595 0
6265.99 0.0117644 0
6266.85 0.0106479 0
6267.7 0.0134146 0
6268.55 0.0140139 0
6269.41 0.0111405 0
6270.26 0.0149169 0
6271.12 0.0149908 0
6271.97 0.0101882 0
6272.83 0.0135623 0
6273.68 0.0104755 0
6274.54 0.013472 0
6275.39 0.0116577 0
6276.25 0.0168133 0
6277.1 0.00988441 0
6277.95 0.0115592 0
6278.81 0.0171089 0
6279.66 0.00997471 0
6280.52 0.00656771 0
6281.37 0.00841488 0
6282.23 0.00907165 0
6283.08 0.0128809 0
6283.94 0.0198345 0
6284.79 0.00875148 0
6285.64 0.0115592 0
6286.5 0.0119943 0
6287.35 0.0128153 0
6288.21 0.00953139 0
6289.06 0.0106315 0
6289.92 0.0154177 0
6290.77 0.00907165 0
6291.63 0.0143751 0
6292.48 0.0122242 0
6293.33 0.0128235 0
6294.19 0.0136773 0
6295.04 0.0166245 0
6295.9 0.0139646 0
6296.75 0.0133325 0
6297.61 0.00940825 0
6298.46 0.0115017 0
6299.32 0.0138743 0
6300.17 0.01206 0
6301.03 0.0154834 0
6301.88 0.00973663 0
6302.73 0.0123391 0
6303.59 0.014802 0
6304.44 0.0117398 0
6305.3 0.010689 0
6306.15 0.0110009 0
6307.01 0.0164193 0
6307.86 0.00937541 0
6308.72 0.0160663 0
6309.57 0.0128973 0
6310.42 0.00966275 0
6311.28 0.0154998 0
6312.13 0.0149662 0
6312.99 0.0113621 0
6313.84 0.018012 0
6314.7 0.0174537 0
6315.55 0.0115592 0
6316.41 0.0219033 0
6317.26 0.0208197 0
6318.12 0.0133817 0
6318.97 0.0168216 0
6319.82 0.0165342 0
6320.68 0.0149251 0
6321.53 0.0189561 0
6322.39 0.0180284 0
6323.24 0.0204338 0
6324.1 0.0209017 0
6324.95 0.017856 0
6325.81 0.0194815 0
6326.66 0.0155737 0
6327.51 0.0236438 0
6328.37 0.0238572 0
6329.22 0.0169119 0
6330.08 0.0210167 0
6330.93 0.022478 0
6331.79 0.024317 0
6332.64 0.0192024 0
6333.5 0.0252857 0
6334.35 0.0238901 0
6335.21 0.0234878 0
6336.06 0.0201629 0
6336.91 0.0266403 0
6337.77 0.031878 0
6338.62 0.0234467 0
6339.48 0.0247849 0
6340.33 0.0258029 0
6341.19 0.0252446 0
6342.04 0.0255566 0
6342.9 0.0350634 0
6343.75 0.0328221 0
6344.6 0.0302361 0
6345.46 0.0329781 0
6346.31 0.0323378 0
6347.17 0.0339961 0
6348.02 0.0391764 0
6348.88 0.0358679 0
6349.73 0.0405146 0
6350.59 0.0422714 0
6351.44 0.0408019 0
6352.29 0.045621 0
6353.15 0.0420498 0
6354 0.0478047 0
6354.86 0.0467621 0
6355.71 0.0438395 0
6356.57 0.0496683 0
6357.42 0.0543314 0
6358.28 0.0524924 0
6359.13 0.0553412 0
6359.99 0.0599058 0
6360.84 0.0566547 0
6361.69 0.0687886 0
6362.55 0.0631896 0
6363.4 0.0604968 0
6364.26 0.065398 0
6365.11 0.0694289 0
6365.97 0.066925 0
6366.82 0.0761773 0
6367.68 0.0693304 0
6368.53 0.069273 0
6369.38 0.0739853 0
6370.24 0.0750936 0
6371.09 0.0776796 0
6371.95 0.0762265 0
6372.8 0.0766781 0
6373.66 0.0820472 0
6374.51 0.0859467 0
6375.37 0.073936 0
6376.22 0.0882126 0
6377.08 0.0825479 0
6377.93 0.0785088 0
6378.78 0.0767437 0
6379.64 0.0679184 0
6380.49 0.071506 0
6381.35 0.0707261 0
6382.2 0.0653405 0
6383.06 0.0635098 0
6383.91 0.0568928 0
6384.77 0.0573197 0
6385.62 0.0520409 0
6386.47 0.0510229 0
6387.33 0.0498654 0
6388.18 0.0535433 0
6389.04 0.04292 0
6389.89 0.0449478 0
6390.75 0.0344148 0
6391.6 0.0420169 0
6392.46 0.0368202 0
6393.31 0.0303346 0
6394.17 0.0312869 0
6395.02 0.0256551 0
6395.87 0.032855 0
6396.73 0.0317631 0
6397.58 0.0338648 0
6398.44 0.0288979 0
6399.29 0.0296532 0
6400.15 0.024161 0
6401 0.0182336 0
6401.86 0.021304 0
6402.71 0.0309093 0
6403.56 0.0204256 0
6404.42 0.0198345 0
6405.27 0.026706 0
6406.13 0.0140303 0
6406.98 0.0141863 0
6407.84 0.0214764 0
6408.69 0.017347 0
6409.55 0.018759 0
6410.4 0.0195389 0
6411.25 0.0172567 0
6412.11 0.0149826 0
6412.96 0.0183403 0
6413.82 0.0118219 0
6414.67 0.0149662 0
6415.53 0.0225765 0
6416.38 0.0116905 0
6417.24 0.0191859 0
6418.09 0.0140631 0
6418.95 0.0134802 0
6419.8 0.0153438 0
6420.65 0.0125854 0
6421.51 0.0133325 0
6422.36 0.0167477 0
6423.22 0.0160909 0
6424.07 0.0154505 0
6424.93 0.00733121 0
6425.78 0.0142437 0
6426.64 0.0115674 0
6427.49 0.0143915 0
6428.34 0.0151139 0
6429.2 0.0128645 0
6430.05 0.01206 0
6430.91 0.0125936 0
6431.76 0.012963 0
6432.62 0.0160498 0
6433.47 0.0150154 0
6434.33 0.0144736 0
6435.18 0.00964633 0
6436.04 0.0121749 0
6436.89 0.0170596 0
6437.74 0.0151222 0
6438.6 0.0141206 0
6439.45 0.0136116 0
6440.31 0.0104098 0
6441.16 0.0162387 0
6442.02 0.0118958 0
6442.87 0.0113868 0
6443.73 0.00924406 0
6444.58 0.0121913 0
6445.43 0.0190135 0
6446.29 0.00924406 0
6447.14 0.0140139 0
6448 0.0100158 0
6448.85 0.0128317 0
6449.71 0.0133242 0
6450.56 0.0127824 0
6451.42 0.00850519 0
6452.27 0.00857908 0
6453.13 0.0123555 0
6453.98 0.0101061 0
6454.83 0.0113704 0
6455.69 0.0106315 0
6456.54 0.00826711 0
6457.4 0.00818501 0
6458.25 0.0158939 0
6459.11 0.0084313 0
6459.96 0.0136526 0
6460.82 0.0114935 0
6461.67 0.013825 0
6462.52 0.0104427 0
6463.38 0.0105083 0
6464.23 0.00906344 0
6465.09 0.00946572 0
6465.94 0.0144654 0
6466.8 0.00692894 0
6467.65 0.00922764 0
6468.51 0.0143997 0
6469.36 0.0121256 0
6470.21 0.0120353 0
6471.07 0.0116495 0
6471.92 0.0091127 0
6472.78 0.0102867 0
6473.63 0.0160663 0
6474.49 0.0133899 0
6475.34 0.0143587 0
6476.2 0.0121503 0
6477.05 0.00646099 0
6477.91 0.0111323 0
6478.76 0.00704387 0
6479.61 0.00445784 0
6480.47 0.00729837 0
6481.32 0.0181926 0
6482.18 0.0129548 0
6483.03 0.00916196 0
6483.89 0.0140056 0
6484.74 0.00734763 0
6485.6 0.0105001 0
6486.45 0.00935078 0
6487.3 0.00897314 0
6488.16 0.00859549 0
6489.01 0.0119204 0
6489.87 0.0123063 0
6490.72 0.00813575 0
6491.58 0.00926869 0
6492.43 0.0137101 0
6493.29 0.0115592 0
6494.14 0.0151632 0
6495 0.0105986 0
6495.85 0.00746256 0
6496.7 0.00655129 0
6497.56 0.00416229 0
6498.41 0.010886 0
6499.27 0.00719165 0
6500.12 0.0126757 0
6500.98 0.00710955 0
6501.83 0.00619828 0
6502.69 0.00913733 0
6503.54 0.00984336 0
6504.39 0.0132175 0
6505.25 0.0103688 0
6506.1 0.0133325 0
6506.96 0.0162715 0
6507.81 0.00853803 0
6508.67 0.0111159 0
6509.52 0.0122406 0
6510.38 0.0116659 0
6511.23 0.0130533 0
6512.08 0.0121995 0
6512.94 0.00422797 0
6513.79 0.00666623 0
6514.65 0.0110173 0
6515.5 0.00678937 0
6516.36 0.0138415 0
6517.21 0.00811113 0
6518.07 0.0101307 0
6518.92 0.00497504 0
6519.78 0.0137183 0
6520.63 0.018759 0
6521.48 0.0144161 0
6522.34 0.00617365 0
6523.19 0.0130944 0
6524.05 0.0110338 0
6524.9 0.0154505 0
6525.76 0.00938362 0
6526.61 0.0111323 0
6527.47 0.0113868 0
6528.32 0.0122159 0
6529.17 0.0133407 0
6530.03 0.0116823 0
6530.88 0.00903882 0
6531.74 0.0183978 0
6532.59 0.0098762 0
6533.45 0.0126182 0
6534.3 0.0111897 0
6535.16 0.0161402 0
6536.01 0.00775811 0
6536.87 0.0154013 0
6537.72 0.00824248 0
6538.57 0.00993367 0
6539.43 0.0139564 0
6540.28 0.0122816 0
6541.14 0.00752824 0
6541.99 0.0133325 0
6542.85 0.00930152 0
6543.7 0.0076596 0
6544.56 0.0105904 0
6545.41 0.00738047 0
6546.26 0.0161484 0
6547.12 0.014999 0
6547.97 0.0102621 0
6548.83 0.00464666 0
6549.68 0.018365 0
6550.54 0.0103195 0
6551.39 0.0155655 0
6552.25 0.00837383 0
6553.1 0.00988441 0
6553.96 0.0132668 0
6554.81 0.0100158 0
6555.66 0.0133817 0
6556.52 0.00903882 0
6557.37 0.0102456 0
6558.23 0.0141124 0
6559.08 0.00600125 0
6559.94 0.00914554 0
6560.79 0.0103031 0
6561.65 0.00572212 0
6562.5 0.0150154 0
6563.35 0.0103524 0
6564.21 0.011789 0
6565.06 0.00903882 0
6565.92 0.0125936 0
6566.77 0.00999113 0
6567.63 0.00848056 0
6568.48 0.00660876 0
6569.34 0.00575496 0
6570.19 0.00674012 0
6571.04 0.0138004 0
6571.9 0.00756929 0
6572.75 0.0162961 0
6573.61 0.0105166 0
6574.46 0.00654308 0
6575.32 0.00628859 0
6576.17 0.0117398 0
6577.03 0.00755287 0
6577.88 0.0123145 0
6578.74 0.00971201 0
6579.59 0.00875148 0
6580.44 0.00606692 0
6581.3 0.00728195 0
6582.15 0.0172649 0
6583.01 0.0110912 0
6583.86 0.00785663 0
6584.72 0.00788126 0
6585.57 0.0101553 0
6586.43 0.00963812 0
6587.28 0.0127906 0
6588.13 0.00830816 0
6588.99 0.00572212 0
6589.84 0.00463845 0
6590.7 0.00651025 0
6591.55 0.0124622 0
6592.41 0.0177328 0
6593.26 0.0126182 0
6594.12 0.0103277 0
6594.97 0.00890746 0
6595.83 0.0098762 0
6596.68 0.00623933 0
6597.53 0.00566465 0
6598.39 0.0070685 0
6599.24 0.00915375 0
6600.1 0.00833279 0
6600.95 0.00695357 0
6601.81 0.0100979 0
6602.66 0.00901419 0
6603.52 0.00598483 0
6604.37 0.012569 0
6605.22 0.00933436 0
6606.08 0.00858728 0
6606.93 0.00803724 0
6607.79 0.010886 0
6608.64 0.0133242 0
6609.5 0.0130287 0
6610.35 0.0104262 0
6611.21 0.0108121 0
6612.06 0.00719165 0
6612.92 0.0114114 0
6613.77 0.00909628 0
6614.62 0.0094493 0
6615.48 0.0134063 0
6616.33 0.00917838 0
6617.19 0.0171582 0
6618.04 0.00637068 0
6618.9 0.0137183 0
6619.75 0.00865296 0
6620.61 0.0138497 0
6621.46 0.0106972 0
6622.31 0.0133078 0
6623.17 0.00788947 0
6624.02 0.0128809 0
6624.88 0.0079223 0
6625.73 0.010418 0
6626.59 0.0167887 0
6627.44 0.010377 0
6628.3 0.012413 0
6629.15 0.00951497 0
6630 0.00768422 0
6630.86 0.0132996 0
6631.71 0.00965454 0
6632.57 0.0122077 0
6633.42 0.00826711 0
6634.28 0.0110584 0
6635.13 0.0090224 0
6635.99 0.0100979 0
6636.84 0.0132668 0
6637.7 0.00895672 0
6638.55 0.00606692 0
6639.4 0.00679758 0
6640.26 0.0102949 0
6641.11 0.0130205 0
6641.97 0.00954781 0
6642.82 0.00875969 0
6643.68 0.0121174 0
6644.53 0.00858728 0
6645.39 0.00827532 0
6646.24 0.0137676 0
6647.09 0.0148841 0
6647.95 0.00472875 0
6648.8 0.00893209 0
6649.66 0.00585347 0
6650.51 0.0118958 0
6651.37 0.00990904 0
6652.22 0.00959707 0
6653.08 0.0118301 0
6653.93 0.0106807 0
6654.79 0.0130451 0
6655.64 0.0165999 0
6656.49 0.0130862 0
6657.35 0.0115674 0
6658.2 0.00917017 0
6659.06 0.00627217 0
6659.91 0.0160909 0
6660.77 0.00841488 0
6661.62 0.0113704 0
6662.48 0.0126346 0
6663.33 0.0087679 0
6664.18 0.0136526 0
6665.04 0.0102949 0
6665.89 0.0076596 0
6666.75 0.0100486 0
6667.6 0.00967917 0
6668.46 0.00831637 0
6669.31 0.0176015 0
6670.17 0.00807008 0
6671.02 0.0117973 0
6671.88 0.00967917 0
6672.73 0.00446604 0
6673.58 0.011042 0
6674.44 0.00619007 0
6675.29 0.0137676 0
6676.15 0.00565644 0
6677 0.0171992 0
6677.86 0.00926048 0
6678.71 0.0114278 0
6679.57 0.00905523 0
6680.42 0.0088582 0
6681.27 0.0107382 0
6682.13 0.00763497 0
6682.98 0.0164439 0
6683.84 0.0108203 0
6684.69 0.0102128 0
6685.55 0.011395 0
6686.4 0.00432648 0
6687.26 0.0113293 0
6688.11 0.00905523 0
6688.96 0.0155573 0
6689.82 0.00840667 0
6690.67 0.0134228 0
6691.53 0.0087679 0
6692.38 0.0070685 0
6693.24 0.0135377 0
6694.09 0.0142191 0
6694.95 0.01128 0
6695.8 0.0122077 0
6696.66 0.0102374 0
6697.51 0.0176015 0
6698.36 0.0080865 0
6699.22 0.00724911 0
6700.07 0.0103277 0
6700.93 0.0142109 0
6701.78 0.010024 0
6702.64 0.00815217 0
6703.49 0.00915375 0
6704.35 0.00826711 0
6705.2 0.011904 0
6706.05 0.00721627 0
6706.91 0.00923585 0
6707.76 0.00820143 0
6708.62 0.0130451 0
6709.47 0.0081768 0
6710.33 0.00990904 0
6711.18 0.00964633 0
6712.04 0.0163126 0
6712.89 0.0132914 0
6713.75 0.00918659 0
6714.6 0.00642815 0
6715.45 0.00834921 0
6716.31 0.0127085 0
6717.16 0.01394 0
6718.02 0.0165588 0
6718.87 0.00733942 0
6719.73 0.00859549 0
6720.58 0.0131765 0
6721.44 0.0120846 0
6722.29 0.0117316 0
6723.14 0.00938362 0
6724 0.0075775 0
6724.85 0.00972843 0
6725.71 0.00820964 0
6726.56 0.0125279 0
6727.42 0.00592736 0
6728.27 0.0117398 0
6729.13 0.00913733 0
6729.98 0.0104673 0
6730.83 0.00843951 0
6731.69 0.0108696 0
6732.54 0.0101307 0
6733.4 0.0131518 0
6734.25 0.0126921 0
6735.11 0.0113047 0
6735.96 0.00755287 0
6736.82 0.0176425 0
6737.67 0.00933436 0
6738.53 0.0074051 0
6739.38 0.0130697 0
6740.23 0.00701924 0
6741.09 0.0111815 0
6741.94 0.00935078 0
6742.8 0.00971201 0
6743.65 0.0082589 0
6744.51 0.00472054 0
6745.36 0.0108367 0
6746.22 0.00612439 0
6747.07 0.0111651 0
6747.92 0.0128153 0
6748.78 0.00916196 0
6749.63 0.0125525 0
6750.49 0.00883357 0
6751.34 0.00923585 0
6752.2 0.00818501 0
6753.05 0.0119122 0
6753.91 0.00975305 0
6754.76 0.00779916 0
6755.62 0.0154752 0
6756.47 0.00688789 0
6757.32 0.00713418 0
6758.18 0.0102949 0
6759.03 0.00978589 0
6759.89 0.00965454 0
6760.74 0.00567286 0
6761.6 0.0120025 0
6762.45 0.00554151 0
6763.31 0.0127496 0
6764.16 0.00730658 0
6765.01 0.0121503 0
6765.87 0.00809471 0
6766.72 0.0102046 0
6767.58 0.0131683 0
6768.43 0.0104755 0
6769.29 0.0132668 0
6770.14 0.0109927 0
6771 0.00853803 0
6771.85 0.0140631 0
6772.71 0.00881715 0
6773.56 0.0153849 0
6774.41 0.0127906 0
6775.27 0.0170843 0
6776.12 0.0130205 0
6776.98 0.0061326 0
6777.83 0.0105083 0
6778.69 0.0150811 0
6779.54 0.00449067 0
6780.4 0.00971201 0
6781.25 0.00677295 0
6782.1 0.00641994 0
6782.96 0.011551 0
6783.81 0.00779916 0
6784.67 0.0106315 0
6785.52 0.0125197 0
6786.38 0.00738047 0
6787.23 0.00926869 0
6788.09 0.00807008 0
6788.94 0.0108942 0
6789.79 0.00956423 0
6790.65 0.0105822 0
6791.5 0.0110584 0
6792.36 0.0151878 0
6793.21 0.00739689 0
6794.07 0.0149744 0
6794.92 0.0141452 0
6795.78 0.00855445 0
6796.63 0.0101882 0
6797.49 0.00821785 0
6798.34 0.0118547 0
6799.19 0.0125608 0
6800.05 0.00877611 0
6800.9 0.0106397 0
6801.76 0.0118711 0
6802.61 0.00801261 0
6803.47 0.0074051 0
6804.32 0.0105001 0
6805.18 0.0112062 0
6806.03 0.00889104 0
6806.88 0.0121749 0
6807.74 0.0133899 0
6808.59 0.0125525 0
6809.45 0.00840667 0
6810.3 0.0105001 0
6811.16 0.00967917 0
6812.01 0.00932615 0
6812.87 0.00810292 0
6813.72 0.0134392 0
6814.58 0.0109517 0
6815.43 0.011945 0
6816.28 0.00915375 0
6817.14 0.00984336 0
6817.99 0.00986799 0
6818.85 0.012963 0
6819.7 0.0104345 0
6820.56 0.0172238 0
6821.41 0.011239 0
6822.27 0.0110666 0
6823.12 0.00897314 0
6823.97 0.00547583 0
6824.83 0.00966275 0
6825.68 0.0129056 0
6826.54 0.00744614 0
6827.39 0.00900598 0
6828.25 0.0133571 0
6829.1 0.00516386 0
6829.96 0.011904 0
6830.81 0.00985978 0
6831.67 0.00924406 0
6832.52 0.00524596 0
6833.37 0.00155162 0
6834.23 0.00667444 0
6835.08 0.00993367 0
6835.94 0.00909628 0
6836.79 0.0120271 0
6837.65 0.00927689 0
6838.5 0.00785663 0
6839.36 0.00617365 0
6840.21 0.0102785 0
6841.06 0.00917838 0
6841.92 0.0123145 0
6842.77 0.00404735 0
6843.63 0.0116741 0
6844.48 0.0168133 0
6845.34 0.00592736 0
6846.19 0.0138743 0
6847.05 0.00937541 0
6847.9 0.0122652 0
6848.75 0.0136773 0
6849.61 0.0133489 0
6850.46 0.00785663 0
6851.32 0.0158282 0
6852.17 0.0117726 0
6853.03 0.00704387 0
6853.88 0.00583706 0
6854.74 0.0131026 0
6855.59 0.00472875 0
6856.45 0.0140303 0
6857.3 0.015508 0
6858.15 0.00301294 0
6859.01 0.0063871 0
6859.86 0.00678116 0
6860.72 0.00933436 0
6861.57 0.00955602 0
6862.43 0.00665802 0
6863.28 0.0133899 0
6864.14 0.013472 0
6864.99 0.0145557 0
6865.84 0.0116905 0
6866.7 0.0104919 0
6867.55 0.00980231 0
6868.41 0.0102867 0
6869.26 0.00742152 0
6870.12 0.00903061 0
6870.97 0.0135049 0
6871.83 0.00772527 0
6872.68 0.00752824 0
6873.54 0.00848877 0
6874.39 0.0103934 0
6875.24 0.0114771 0
6876.1 0.0123227 0
6876.95 0.00850519 0
6877.81 0.0107628 0
6878.66 0.0146706 0
6879.52 0.00954781 0
6880.37 0.0104016 0
6881.23 0.0113375 0
6882.08 0.00903882 0
6882.93 0.0114935 0
6883.79 0.0117398 0
6884.64 0.0133653 0
6885.5 0.0075775 0
6886.35 0.00852161 0
6887.21 0.00513924 0
6888.06 0.00682221 0
6888.92 0.0110009 0
6889.77 0.0124048 0
6890.63 0.0156476 0
6891.48 0.00873506 0
6892.33 0.0149744 0
6893.19 0.014802 0
6894.04 0.00938362 0
6894.9 0.00838204 0
6895.75 0.0125361 0
6896.61 0.0139482 0
6897.46 0.0114935 0
6898.32 0.0103113 0
6899.17 0.0115838 0
6900.02 0.0143587 0
6900.88 0.0145311 0
6901.73 0.00559898 0
6902.59 0.00509819 0
6903.44 0.00954781 0
6904.3 0.0107793 0
6905.15 0.0134638 0
6906.01 0.0148102 0
6906.86 0.0130123 0
6907.71 0.0157789 0
6908.57 0.00518849 0
6909.42 0.0142027 0
6910.28 0.00394063 0
6911.13 0.0116905 0
6911.99 0.0119779 0
6912.84 0.00802082 0
6913.7 0.0125854 0
6914.55 0.013078 0
6915.41 0.0117562 0
6916.26 0.0109435 0
6917.11 0.0113539 0
6917.97 0.0132996 0
6918.82 0.0122734 0
6919.68 0.0109352 0
6920.53 0.00889104 0
6921.39 0.0117562 0
6922.24 0.0111733 0
6923.1 0.0130205 0
6923.95 0.0138086 0
6924.8 0.00824248 0
6925.66 0.00686326 0
6926.51 0.0163536 0
6927.37 0.0130451 0
6928.22 0.0109106 0
6929.08 0.0121338 0
6929.93 0.0142191 0
6930.79 0.0121503 0
6931.64 0.0131436 0
6932.5 0.00767601 0
6933.35 0.0126511 0
6934.2 0.0116084 0
6935.06 0.0121174 0
6935.91 0.00998292 0
6936.77 0.00946572 0
6937.62 0.0114607 0
6938.48 0.00981052 0
6939.33 0.0134392 0
6940.19 0.013078 0
6941.04 0.00453993 0
6941.89 0.00847235 0
6942.75 0.0130369 0
6943.6 0.00479443 0
6944.46 0.00898956 0
6945.31 0.0114935 0
6946.17 0.0138497 0
6947.02 0.0122816 0
6947.88 0.00869401 0
6948.73 0.0137019 0
6949.58 0.0138332 0
6950.44 0.0110912 0
6951.29 0.0142191 0
6952.15 0.00687968 0
6953 0.0141288 0
6953.86 0.010065 0
6954.71 0.0102046 0
6955.57 0.00961349 0
6956.42 0.00995009 0
6957.28 0.00770064 0
6958.13 0.0120271 0
6958.98 0.0101717 0
6959.84 0.0146706 0
6960.69 0.0132996 0
6961.55 0.0134884 0
6962.4 0.00908807 0
6963.26 0.0102867 0
6964.11 0.0117152 0
6964.97 0.010886 0
6965.82 0.0117808 0
6966.67 0.00910449 0
6967.53 0.00462203 0
6968.38 0.00931794 0
6969.24 0.00921122 0
6970.09 0.011592 0
6970.95 0.0108942 0
6971.8 0.0120846 0
6972.66 0.00847235 0
6973.51 0.00973663 0
6974.37 0.0110994 0
6975.22 0.00841488 0
6976.07 0.0123801 0
6976.93 0.00789768 0
6977.78 0.00960528 0
6978.64 0.00525417 0
6979.49 0.0130205 0
6980.35 0.00778274 0
6981.2 0.012569 0
6982.06 0.0104837 0
6982.91 0.0126675 0
6983.76 0.0113211 0
6984.62 0.0131436 0
6985.47 0.00805366 0
6986.33 0.00847235 0
6987.18 0.0118547 0
6988.04 0.0106643 0
6988.89 0.0100322 0
6989.75 0.0124869 0
6990.6 0.0113868 0
6991.46 0.00854624 0
6992.31 0.0136034 0
6993.16 0.00990083 0
6994.02 0.0105576 0
6994.87 0.0107546 0
6995.73 0.00314429 0
6996.58 0.0127906 0
6997.44 0.0120518 0
6998.29 0.00688789 0
6999.15 0.00675653 0
