# Supplementary material for: Probing decoherence in molecular 4f qubits
Source: Chem Sci. 2024 Oct 30;15(48):20328–37. doi: 10.1039/d4sc05304d (PMC11575486; doi:10.1039/d4sc05304d)
Supplement: SC-015-D4SC05304D-s001 [file SC-015-D4SC05304D-s001.zip › data_archive/Parallel_0c5pct/EDFS/61_Gdtrensal_FS_970564_at22_VG33_32-64-300_3sc_50K.dat]

0 0.0163767 0
0.854492 0.00934927 0
1.70898 0.0112723 0
2.56348 0.0167755 0
3.41797 0.0192303 0
4.27246 0.0182289 0
5.12695 0.00441321 0
5.98145 0.0135587 0
6.83594 0.0151184 0
7.69043 0.0180428 0
8.54492 0.0199481 0
9.39941 0.0162261 0
10.2539 0.0169616 0
11.1084 0.0199303 0
11.9629 0.00959741 0
12.8174 0.0177415 0
13.6719 0.0171566 0
14.5264 0.0155083 0
15.3809 0.0237764 0
16.2354 0.017192 0
17.0898 0.0190442 0
17.9443 0.0184681 0
18.7988 0.0170502 0
19.6533 0.0104393 0
20.5078 0.00765666 0
21.3623 0.0138157 0
22.2168 0.0233953 0
23.0713 0.014755 0
23.9258 0.0198417 0
24.7803 0.0163324 0
25.6348 0.0276845 0
26.4893 0.0138777 0
27.3438 0.0160223 0
28.1982 0.0157564 0
29.0527 0.0141435 0
29.9072 0.0119458 0
30.7617 0.0161729 0
31.6162 0.0233599 0
32.4707 0.0124155 0
33.3252 0.011609 0
34.1797 0.0126193 0
35.0342 0.0218977 0
35.8887 0.0123623 0
36.7432 0.0222167 0
37.5977 0.0234131 0
38.4521 0.0146753 0
39.3066 0.0170502 0
40.1611 0.0171566 0
41.0156 0.0246094 0
41.8701 0.0188758 0
42.7246 0.0217825 0
43.5791 0.0130004 0
44.4336 0.0125839 0
45.2881 0.025664 0
46.1426 0.0121762 0
46.9971 0.0147816 0
47.8516 0.0183618 0
48.7061 0.00884415 0
49.5605 0.0117331 0
50.415 0.0196113 0
51.2695 0.0233156 0
52.124 0.0170414 0
52.9785 0.0110508 0
53.833 0.0217825 0
54.6875 0.0126902 0
55.542 0.0105279 0
56.3965 0.0157387 0
57.251 0.0225003 0
58.1055 0.0179807 0
58.96 0.0138157 0
59.8145 0.0189998 0
60.6689 0.00471451 0
61.5234 0.0125218 0
62.3779 0.007763 0
63.2324 0.0132928 0
64.0869 0.00963285 0
64.9414 0.0185568 0
65.7959 0.0157121 0
66.6504 0.0101114 0
67.5049 0.013408 0
68.3594 0.018991 0
69.2139 0.0115116 0
70.0684 0.0171034 0
70.9229 0.0128408 0
71.7773 0.0144005 0
72.6318 0.0173515 0
73.4863 0.0162527 0
74.3408 0.0063451 0
75.1953 0.0198329 0
76.0498 0.0155703 0
76.9043 0.0208165 0
77.7588 0.0198417 0
78.6133 0.0200456 0
79.4678 0.0119104 0
80.3223 0.00864919 0
81.1768 0.0121939 0
82.0313 0.022137 0
82.8857 0.0112014 0
83.7402 0.013346 0
84.5947 0.0156944 0
85.4492 0.019248 0
86.3037 0.021109 0
87.1582 0.0172275 0
88.0127 0.013665 0
88.8672 0.0133726 0
89.7217 0.0162615 0
90.5762 0.0137005 0
91.4307 0.0213039 0
92.2852 0.0196379 0
93.1396 0.0242727 0
93.9941 0.0165628 0
94.8486 0.0124155 0
95.7031 0.0183175 0
96.5576 0.00949992 0
97.4121 0.0159602 0
98.2666 0.0211976 0
99.1211 0.0146664 0
99.9756 0.0147816 0
100.83 0.0195759 0
101.685 0.00820609 0
102.539 0.0175199 0
103.394 0.0142853 0
104.248 0.0144094 0
105.103 0.00599062 0
105.957 0.0112546 0
106.812 0.0155526 0
107.666 0.0136561 0
108.521 0.0162704 0
109.375 0.0207191 0
110.229 0.0181048 0
111.084 0.00605266 0
111.938 0.0197354 0
112.793 0.0225091 0
113.647 0.0189467 0
114.502 0.0115736 0
115.356 0.0231915 0
116.211 0.0188315 0
117.065 0.0138954 0
117.92 0.0185036 0
118.774 0.017768 0
119.629 0.0125839 0
120.483 0.0195493 0
121.338 0.00534371 0
122.192 0.0135321 0
123.047 0.00901252 0
123.901 0.00977464 0
124.756 0.017706 0
125.61 0.0178212 0
126.465 0.0098544 0
127.319 0.0165274 0
128.174 0.0127079 0
129.028 0.0150563 0
129.883 0.0181491 0
130.737 0.00989871 0
131.592 0.0182111 0
132.446 0.00959741 0
133.301 0.0134435 0
134.155 0.0185745 0
135.01 0.0228725 0
135.864 0.0140018 0
136.719 0.0111925 0
137.573 0.0126104 0
138.428 0.0182289 0
139.282 0.0160134 0
140.137 0.022261 0
140.991 0.00625648 0
141.846 0.0124155 0
142.7 0.0206127 0
143.555 0.015269 0
144.409 0.0231383 0
145.264 0.0175199 0
146.118 0.021428 0
146.973 0.0160577 0
147.827 0.0184061 0
148.682 0.0126104 0
149.536 0.0136739 0
150.391 0.0172718 0
151.245 0.0111305 0
152.1 0.0177149 0
152.954 0.0152247 0
153.809 0.0175997 0
154.663 0.0191859 0
155.518 0.0174667 0
156.372 0.0101823 0
157.227 0.0216761 0
158.081 0.0127168 0
158.936 0.0155437 0
159.79 0.0100228 0
160.645 0.0162438 0
161.499 0.0150829 0
162.354 0.0162704 0
163.208 0.0277377 0
164.063 0.0194429 0
164.917 0.00607038 0
165.771 0.0175288 0
166.626 0.0102798 0
167.48 0.0181225 0
168.335 0.00599062 0
169.189 0.0218091 0
170.044 0.0137448 0
170.898 0.0190264 0
171.753 0.025788 0
172.607 0.0132219 0
173.462 0.0193277 0
174.316 0.0155526 0
175.171 0.0213128 0
176.025 0.0173604 0
176.88 0.014241 0
177.734 0.010971 0
178.589 0.0206659 0
179.443 0.0219331 0
180.298 0.0133105 0
181.152 0.0174047 0
182.007 0.0143296 0
182.861 0.0167223 0
183.716 0.0192657 0
184.57 0.00807316 0
185.425 0.0149323 0
186.279 0.0157032 0
187.134 0.018158 0
187.988 0.0112457 0
188.843 0.0100671 0
189.697 0.0165894 0
190.552 0.00872894 0
191.406 0.0166515 0
192.261 0.00650461 0
193.115 0.0184681 0
193.97 0.0210469 0
194.824 0.0136739 0
195.679 0.0170325 0
196.533 0.0192303 0
197.388 0.0108026 0
198.242 0.0183441 0
199.097 0.0200101 0
199.951 0.0151715 0
200.806 0.0112989 0
201.66 0.0136827 0
202.515 0.0124598 0
203.369 0.0182111 0
204.224 0.0130624 0
205.078 0.0107229 0
205.933 0.0203469 0
206.787 0.0143828 0
207.642 0.0226598 0
208.496 0.017387 0
209.351 0.0133637 0
210.205 0.0176617 0
211.06 0.019505 0
211.914 0.0124952 0
212.769 0.0140106 0
213.623 0.014436 0
214.478 0.0202848 0
215.332 0.0149411 0
216.187 0.011609 0
217.041 0.0167578 0
217.896 0.0170148 0
218.75 0.0252829 0
219.604 0.0223408 0
220.459 0.0167135 0
221.313 0.0181668 0
222.168 0.00770983 0
223.022 0.00925179 0
223.877 0.0189998 0
224.731 0.0100316 0
225.586 0.0112634 0
226.44 0.0233156 0
227.295 0.0141524 0
228.149 0.0135675 0
229.004 0.00940244 0
229.858 0.0215166 0
230.713 0.0169262 0
231.567 0.0197088 0
232.422 0.023546 0
233.276 0.013408 0
234.131 0.0199924 0
234.985 0.0109976 0
235.84 0.0137093 0
236.694 0.01277 0
237.549 0.0204532 0
238.403 0.00669071 0
239.258 0.0240157 0
240.112 0.0172895 0
240.967 0.0162704 0
241.821 0.0156058 0
242.676 0.0160223 0
243.53 0.0100671 0
244.385 0.0153222 0
245.239 0.0215343 0
246.094 0.013922 0
246.948 0.0128852 0
247.803 0.0149323 0
248.657 0.0119369 0
249.512 0.0210735 0
250.366 0.00583111 0
251.221 0.0136207 0
252.075 0.0126016 0
252.93 0.0187429 0
253.784 0.0126813 0
254.639 0.0124066 0
255.493 0.0206393 0
256.348 0.0141879 0
257.202 0.0146132 0
258.057 0.0201873 0
258.911 0.0143917 0
259.766 0.0162438 0
260.62 0.0133814 0
261.475 0.018477 0
262.329 0.0178212 0
263.184 0.0222344 0
264.038 0.0105811 0
264.893 0.0153399 0
265.747 0.00979237 0
266.602 0.0154108 0
267.456 0.0132928 0
268.311 0.0117686 0
269.165 0.0173604 0
270.02 0.0211001 0
270.874 0.0120876 0
271.729 0.0234042 0
272.583 0.016102 0
273.438 0.0167932 0
274.292 0.011485 0
275.146 0.0197088 0
276.001 0.00829471 0
276.855 0.0197886 0
277.71 0.0175908 0
278.564 0.0117686 0
279.419 0.0188226 0
280.273 0.0179541 0
281.128 0.0166603 0
281.982 0.019372 0
282.837 0.0219686 0
283.691 0.0164831 0
284.546 0.0188315 0
285.4 0.0182555 0
286.255 0.0161906 0
287.109 0.00878211 0
287.964 0.0183086 0
288.818 0.0159336 0
289.673 0.00778958 0
290.527 0.00959741 0
291.382 0.0148259 0
292.236 0.0177415 0
293.091 0.0130447 0
293.945 0.0209229 0
294.8 0.0180162 0
295.654 0.0153931 0
296.509 0.0164919 0
297.363 0.0176085 0
298.218 0.0140815 0
299.072 0.0165628 0
299.927 0.0214634 0
300.781 0.0107317 0
301.636 0.0167844 0
302.49 0.0176972 0
303.345 0.0204798 0
304.199 0.0062742 0
305.054 0.0177415 0
305.908 0.0205418 0
306.763 0.0196202 0
307.617 0.0144271 0
308.472 0.0199303 0
309.326 0.0188403 0
310.181 0.0156058 0
311.035 0.0118395 0
311.89 0.0151361 0
312.744 0.0168376 0
313.599 0.0209938 0
314.453 0.00696543 0
315.308 0.0156323 0
316.162 0.0113166 0
317.017 0.0208963 0
317.871 0.0199835 0
318.726 0.0175022 0
319.58 0.0208254 0
320.435 0.0210824 0
321.289 0.0139131 0
322.144 0.0161906 0
322.998 0.013151 0
323.853 0.00869349 0
324.707 0.0212153 0
325.562 0.0133283 0
326.416 0.0181137 0
327.271 0.00901252 0
328.125 0.0162172 0
328.979 0.015588 0
329.834 0.0226598 0
330.688 0.0178389 0
331.543 0.0172186 0
332.397 0.00760348 0
333.252 0.0101823 0
334.106 0.0150031 0
334.961 0.0162084 0
335.815 0.0156678 0
336.67 0.0146841 0
337.524 0.0110242 0
338.379 0.0115736 0
339.233 0.00984554 0
340.088 0.0131422 0
340.942 0.0212065 0
341.797 0.00294214 0
342.651 0.0111039 0
343.506 0.0173161 0
344.36 0.0128763 0
345.215 0.0164654 0
346.069 0.011866 0
346.924 0.0157475 0
347.778 0.00621217 0
348.633 0.0174224 0
349.487 0.0210735 0
350.342 0.010138 0
351.196 0.0154374 0
352.051 0.0123623 0
352.905 0.0115559 0
353.76 0.00568046 0
354.614 0.0176528 0
355.469 0.0224383 0
356.323 0.0072756 0
357.178 0.022137 0
358.032 0.0178301 0
358.887 0.0253095 0
359.741 0.00942017 0
360.596 0.0133194 0
361.45 0.0216584 0
362.305 0.022137 0
363.159 0.00488289 0
364.014 0.00688567 0
364.868 0.0194961 0
365.723 0.0199215 0
366.577 0.0116799 0
367.432 0.0152867 0
368.286 0.0198949 0
369.141 0.0124687 0
369.995 0.0174845 0
370.85 0.016616 0
371.704 0.0167046 0
372.559 0.0203557 0
373.413 0.0173781 0
374.268 0.0225889 0
375.122 0.0136118 0
375.977 0.00688567 0
376.831 0.0103064 0
377.686 0.0145601 0
378.54 0.0170768 0
379.395 0.0189112 0
380.249 0.0217204 0
381.104 0.0171034 0
381.958 0.0149145 0
382.813 0.0121939 0
383.667 0.0113077 0
384.521 0.0176528 0
385.376 0.0175288 0
386.23 0.0189555 0
387.085 0.00996074 0
387.939 0.00942903 0
388.794 0.0180073 0
389.648 0.0194607 0
390.503 0.0204709 0
391.357 0.0119104 0
392.212 0.0234485 0
393.066 0.0215432 0
393.921 0.00965944 0
394.775 0.012637 0
395.63 0.0127877 0
396.484 0.0124864 0
397.339 0.017325 0
398.193 0.0130978 0
399.048 0.0159691 0
399.902 0.00861374 0
400.757 0.0175111 0
401.611 0.0182289 0
402.466 0.0144094 0
403.32 0.0140815 0
404.175 0.0251766 0
405.029 0.0144094 0
405.884 0.0113964 0
406.738 0.0179541 0
407.593 0.0231029 0
408.447 0.012832 0
409.302 0.0190087 0
410.156 0.0143296 0
411.011 0.0143828 0
411.865 0.00801999 0
412.72 0.00734649 0
413.574 0.021623 0
414.429 0.0226155 0
415.283 0.0205861 0
416.138 0.00981895 0
416.992 0.0119547 0
417.847 0.0201873 0
418.701 0.0184681 0
419.556 0.0176617 0
420.41 0.0153044 0
421.265 0.0181757 0
422.119 0.0229611 0
422.974 0.0182289 0
423.828 0.0211356 0
424.683 0.0106254 0
425.537 0.00370426 0
426.392 0.00459931 0
427.246 0.013346 0
428.101 0.0140283 0
428.955 0.015207 0
429.81 0.0206127 0
430.664 0.0127788 0
431.519 0.00535257 0
432.373 0.0137182 0
433.228 0.016297 0
434.082 0.0129029 0
434.937 0.00801113 0
435.791 0.0146664 0
436.646 0.0148348 0
437.5 0.0214369 0
438.354 0.0129561 0
439.209 0.01931 0
440.063 0.0117065 0
440.918 0.0263198 0
441.772 0.0245385 0
442.627 0.011804 0
443.481 0.0117243 0
444.336 0.0188049 0
445.19 0.0180871 0
446.045 0.00435118 0
446.899 0.0123978 0
447.754 0.0131244 0
448.608 0.00639827 0
449.463 0.00984554 0
450.317 0.0161818 0
451.172 0.0169262 0
452.026 0.0214989 0
452.881 0.0242904 0
453.735 0.0117863 0
454.59 0.0207545 0
455.444 0.00853398 0
456.299 0.00932269 0
457.153 0.0178567 0
458.008 0.0170591 0
458.862 0.0150475 0
459.717 0.0177237 0
460.571 0.00949106 0
461.426 0.0100228 0
462.28 0.00200278 0
463.135 0.0167667 0
463.989 0.0181048 0
464.844 0.00893276 0
465.698 0.0067173 0
466.553 0.0176174 0
467.407 0.010971 0
468.262 0.0155349 0
469.116 0.0112191 0
469.971 0.00864919 0
470.825 0.0133726 0
471.68 0.00932269 0
472.534 0.0149234 0
473.389 0.0198329 0
474.243 0.0171034 0
475.098 0.0130358 0
475.952 0.0152601 0
476.807 0.0132574 0
477.661 0.00872894 0
478.516 0.0166869 0
479.37 0.0225446 0
480.225 0.0211001 0
481.079 0.0161995 0
481.934 0.0108647 0
482.788 0.0126725 0
483.643 0.0124332 0
484.497 0.0127877 0
485.352 0.0190619 0
486.206 0.016102 0
487.061 0.0151627 0
487.915 0.012832 0
488.77 0.0182643 0
489.624 0.0111837 0
490.479 0.0102355 0
491.333 0.0186897 0
492.188 0.0231472 0
493.042 0.0140904 0
493.896 0.0128231 0
494.751 0.0033232 0
495.605 0.0122648 0
496.46 0.0131067 0
497.314 0.0145955 0
498.169 0.0211621 0
499.023 0.022837 0
499.878 0.0257083 0
500.732 0.0148525 0
501.587 0.018672 0
502.441 0.0253361 0
503.296 0.0127345 0
504.15 0.0179541 0
505.005 0.0106608 0
505.859 0.0163147 0
506.714 0.0155526 0
507.568 0.0121496 0
508.423 0.0200544 0
509.277 0.0297936 0
510.132 0.0141701 0
510.986 0.0191328 0
511.841 0.0216939 0
512.695 0.0174313 0
513.55 0.0110951 0
514.404 0.0189821 0
515.259 0.0136561 0
516.113 0.0176174 0
516.968 0.0144537 0
517.822 0.00866691 0
518.677 0.0189112 0
519.531 0.0159248 0
520.386 0.015978 0
521.24 0.0219952 0
522.095 0.0221547 0
522.949 0.0213748 0
523.804 0.0141613 0
524.658 0.0158096 0
525.513 0.0131156 0
526.367 0.0198949 0
527.222 0.0135941 0
528.076 0.0128763 0
528.931 0.0149145 0
529.785 0.0183795 0
530.64 0.0153931 0
531.494 0.0175642 0
532.349 0.0120521 0
533.203 0.0213837 0
534.058 0.021685 0
534.912 0.010776 0
535.767 0.0140904 0
536.621 0.0183707 0
537.476 0.0192923 0
538.33 0.0160843 0
539.185 0.0117508 0
540.039 0.0203646 0
540.894 0.0235105 0
541.748 0.0201076 0
542.603 0.0112191 0
543.457 0.0155703 0
544.312 0.0201785 0
545.166 0.0202405 0
546.021 0.0192214 0
546.875 0.0133637 0
547.729 0.00637168 0
548.584 0.0161197 0
549.438 0.0223585 0
550.293 0.0119724 0
551.147 0.0220306 0
552.002 0.0175997 0
552.856 0.0162881 0
553.711 0.0135675 0
554.565 0.0144803 0
555.42 0.0134612 0
556.274 0.0129295 0
557.129 0.0133194 0
557.983 0.0182023 0
558.838 0.0143119 0
559.692 0.0254602 0
560.547 0.0217382 0
561.401 0.0116622 0
562.256 0.011485 0
563.11 0.0187783 0
563.965 0.0054146 0
564.819 0.0113698 0
565.674 0.0107849 0
566.528 0.0208431 0
567.383 0.0158716 0
568.237 0.0110685 0
569.092 0.0191328 0
569.946 0.0182909 0
570.801 0.0140992 0
571.655 0.014241 0
572.51 0.0146841 0
573.364 0.017192 0
574.219 0.0149943 0
575.073 0.0210647 0
575.928 0.0214369 0
576.782 0.00247246 0
577.637 0.0132751 0
578.491 0.0156678 0
579.346 0.0115204 0
580.2 0.0161818 0
581.055 0.0106254 0
581.909 0.0297227 0
582.764 0.0182998 0
583.618 0.0146398 0
584.473 0.0125041 0
585.327 0.0158893 0
586.182 0.0205684 0
587.036 0.0215078 0
587.891 0.0172009 0
588.745 0.0175731 0
589.6 0.0175111 0
590.454 0.0207811 0
591.309 0.0171123 0
592.163 0.0191328 0
593.018 0.0205064 0
593.872 0.0148879 0
594.727 0.0190353 0
595.581 0.0185656 0
596.436 0.0202316 0
597.29 0.00817064 0
598.145 0.0214989 0
598.999 0.01604 0
599.854 0.0164476 0
600.708 0.0165894 0
601.563 0.0133283 0
602.417 0.00774527 0
603.271 0.0139663 0
604.126 0.016616 0
604.98 0.0151184 0
605.835 0.0194961 0
606.689 0.00856943 0
607.544 0.0192568 0
608.398 0.0168021 0
609.253 0.00654006 0
610.107 0.0190796 0
610.962 0.0149234 0
611.816 0.0207545 0
612.671 0.0118217 0
613.525 0.0214191 0
614.38 0.0174933 0
615.234 0.0150563 0
616.089 0.0210735 0
616.943 0.0115382 0
617.798 0.0170414 0
618.652 0.0199835 0
619.507 0.0171034 0
620.361 0.0236701 0
621.216 0.0214812 0
622.07 0.0280478 0
622.925 0.0148614 0
623.779 0.0213926 0
624.634 0.0205684 0
625.488 0.017387 0
626.343 0.0178124 0
627.197 0.0191151 0
628.052 0.0204355 0
628.906 0.0153044 0
629.761 0.025088 0
630.615 0.0132396 0
631.47 0.0161463 0
632.324 0.0139309 0
633.179 0.0233333 0
634.033 0.0206925 0
634.888 0.0234574 0
635.742 0.0169705 0
636.597 0.0277199 0
637.451 0.0267363 0
638.306 0.0214014 0
639.16 0.0236701 0
640.015 0.0333915 0
640.869 0.0255045 0
641.724 0.0217825 0
642.578 0.0184061 0
643.433 0.0271262 0
644.287 0.0354563 0
645.142 0.030857 0
645.996 0.0290403 0
646.851 0.0349069 0
647.705 0.0276136 0
648.56 0.0352614 0
649.414 0.0256906 0
650.269 0.0312381 0
651.123 0.0349601 0
651.978 0.0295543 0
652.832 0.0290847 0
653.687 0.0386909 0
654.541 0.0358463 0
655.396 0.0276933 0
656.25 0.03099 0
657.104 0.0274452 0
657.959 0.0207456 0
658.813 0.018991 0
659.668 0.0330371 0
660.522 0.0343841 0
661.377 0.0334801 0
662.231 0.0282605 0
663.086 0.0228636 0
663.94 0.0234308 0
664.795 0.0200101 0
665.649 0.027268 0
666.504 0.0219597 0
667.358 0.0227041 0
668.213 0.0256728 0
669.067 0.0195581 0
669.922 0.0317166 0
670.776 0.0298113 0
671.631 0.0313799 0
672.485 0.0282782 0
673.34 0.0235194 0
674.194 0.0176085 0
675.049 0.0226155 0
675.903 0.0234751 0
676.758 0.0253006 0
677.612 0.0171566 0
678.467 0.0187517 0
679.321 0.0184681 0
680.176 0.016359 0
681.03 0.017449 0
681.885 0.0176972 0
682.739 0.0136384 0
683.594 0.0119635 0
684.448 0.0191948 0
685.303 0.0137802 0
686.157 0.0165097 0
687.012 0.016554 0
687.866 0.0171389 0
688.721 0.0137005 0
689.575 0.0156678 0
690.43 0.0180073 0
691.284 0.0203291 0
692.139 0.0151449 0
692.993 0.0158982 0
693.848 0.0226066 0
694.702 0.0153931 0
695.557 0.00724015 0
696.411 0.0203291 0
697.266 0.0111748 0
698.12 0.0128408 0
698.975 0.0225003 0
699.829 0.0192125 0
700.684 0.0157121 0
701.538 0.0193277 0
702.393 0.0147905 0
703.247 0.0222344 0
704.102 0.0145778 0
704.956 0.0103684 0
705.811 0.0199038 0
706.665 0.0140195 0
707.52 0.0203203 0
708.374 0.0168907 0
709.229 0.0217736 0
710.083 0.0188403 0
710.938 0.0127079 0
711.792 0.0166426 0
712.646 0.0181314 0
713.501 0.0226775 0
714.355 0.00432459 0
715.21 0.0198329 0
716.064 0.0186897 0
716.919 0.0147905 0
717.773 0.0126548 0
718.628 0.0182998 0
719.482 0.0199924 0
720.337 0.00549436 0
721.191 0.018929 0
722.046 0.0184947 0
722.9 0.0194075 0
723.755 0.0240688 0
724.609 0.0145689 0
725.464 0.00845422 0
726.318 0.0237055 0
727.173 0.0194164 0
728.027 0.0134169 0
728.882 0.0134612 0
729.736 0.0146044 0
730.591 0.0137802 0
731.445 0.0180605 0
732.3 0.0204798 0
733.154 0.0231206 0
734.009 0.0274984 0
734.863 0.0175908 0
735.718 0.0173515 0
736.572 0.0120699 0
737.427 0.0185036 0
738.281 0.0194961 0
739.136 0.016873 0
739.99 0.0172541 0
740.845 0.0201342 0
741.699 0.0120167 0
742.554 0.00922521 0
743.408 0.0166958 0
744.263 0.0199747 0
745.117 0.0167401 0
745.972 0.0164388 0
746.826 0.0151449 0
747.681 0.0170237 0
748.535 0.0168376 0
749.39 0.0118838 0
750.244 0.0104127 0
751.099 0.0255488 0
751.953 0.0156323 0
752.808 0.0190707 0
753.662 0.0158362 0
754.517 0.0244765 0
755.371 0.0155614 0
756.226 0.0155349 0
757.08 0.00543233 0
757.935 0.0140904 0
758.789 0.0148082 0
759.644 0.0219065 0
760.498 0.0187872 0
761.353 0.0209406 0
762.207 0.0102443 0
763.062 0.016616 0
763.916 0.0208874 0
764.771 0.017768 0
765.625 0.0196734 0
766.479 0.0157741 0
767.334 0.0179453 0
768.188 0.0117154 0
769.043 0.0120699 0
769.897 0.0127877 0
770.752 0.0100316 0
771.606 0.0118926 0
772.461 0.0176706 0
773.315 0.0136207 0
774.17 0.0175199 0
775.024 0.0159159 0
775.879 0.0180516 0
776.733 0.0144005 0
777.588 0.0135409 0
778.442 0.0161375 0
779.297 0.0259298 0
780.151 0.0191594 0
781.006 0.0212862 0
781.86 0.0132485 0
782.715 0.0102532 0
783.569 0.0241486 0
784.424 0.00824154 0
785.278 0.0206747 0
786.133 0.0195138 0
786.987 0.0127434 0
787.842 0.00838333 0
788.696 0.0140904 0
789.551 0.0155171 0
790.405 0.0241663 0
791.26 0.0150652 0
792.114 0.0234396 0
792.969 0.0204621 0
793.823 0.0179187 0
794.678 0.019248 0
795.532 0.0180782 0
796.387 0.0186099 0
797.241 0.0161109 0
798.096 0.0180694 0
798.95 0.0170325 0
799.805 0.015721 0
800.659 0.0168287 0
801.514 0.0109976 0
802.368 0.0191948 0
803.223 0.0155969 0
804.077 0.0100316 0
804.932 0.0208343 0
805.786 0.0120256 0
806.641 0.0184859 0
807.495 0.0146044 0
808.35 0.0231915 0
809.204 0.022137 0
810.059 0.0146753 0
810.913 0.0165806 0
811.768 0.028996 0
812.622 0.0102975 0
813.477 0.0124509 0
814.331 0.0132308 0
815.186 0.0103152 0
816.04 0.00883528 0
816.895 0.0187429 0
817.749 0.0163679 0
818.604 0.0114318 0
819.458 0.0195759 0
820.313 0.0170591 0
821.167 0.0141435 0
822.021 0.0176883 0
822.876 0.0133991 0
823.73 0.0163236 0
824.585 0.0157298 0
825.439 0.0145689 0
826.294 0.0181757 0
827.148 0.012256 0
828.003 0.0128852 0
828.857 0.0106254 0
829.712 0.0138688 0
830.566 0.023484 0
831.421 0.0208608 0
832.275 0.020533 0
833.13 0.0161375 0
833.984 0.0154019 0
834.839 0.0198329 0
835.693 0.018282 0
836.548 0.0166426 0
837.402 0.0187074 0
838.257 0.0200456 0
839.111 0.010138 0
839.966 0.0209052 0
840.82 0.0207811 0
841.675 0.0156501 0
842.529 0.0197708 0
843.384 0.0147993 0
844.238 0.0186631 0
845.093 0.0168907 0
845.947 0.0148879 0
846.802 0.0112812 0
847.656 0.0126104 0
848.511 0.0146221 0
849.365 0.0233067 0
850.22 0.0102355 0
851.074 0.0110685 0
851.929 0.0175111 0
852.783 0.0190176 0
853.638 0.0118838 0
854.492 0.0197531 0
855.347 0.00986326 0
856.201 0.0129029 0
857.056 0.0182466 0
857.91 0.0130713 0
858.765 0.0168198 0
859.619 0.0218711 0
860.474 0.0156412 0
861.328 0.020533 0
862.183 0.0115293 0
863.037 0.00874667 0
863.892 0.0221635 0
864.746 0.0158716 0
865.601 0.0191328 0
866.455 0.0158096 0
867.31 0.0119547 0
868.164 0.0091809 0
869.019 0.017192 0
869.873 0.0182909 0
870.728 0.015012 0
871.582 0.0119281 0
872.437 0.00827699 0
873.291 0.0196911 0
874.146 0.00935813 0
875 0.0136296 0
875.854 0.00934927 0
876.709 0.0100848 0
877.563 0.0161197 0
878.418 0.0145778 0
879.272 0.0122648 0
880.127 0.0113166 0
880.981 0.017768 0
881.836 0.0155792 0
882.69 0.0213748 0
883.545 0.0185036 0
884.399 0.0202582 0
885.254 0.0160134 0
886.108 0.0198417 0
886.963 0.0226864 0
887.817 0.0173338 0
888.672 0.0128408 0
889.526 0.0151804 0
890.381 0.014817 0
891.235 0.00831243 0
892.09 0.0145335 0
892.944 0.00963285 0
893.799 0.0134523 0
894.653 0.0102443 0
895.508 0.0130092 0
896.362 0.00901252 0
897.217 0.0119458 0
898.071 0.0194429 0
898.926 0.0220306 0
899.78 0.00949992 0
900.635 0.0151006 0
901.489 0.0122648 0
902.344 0.00949106 0
903.198 0.00908342 0
904.053 0.00731104 0
904.907 0.00505127 0
905.762 0.0232801 0
906.616 0.0154374 0
907.471 0.00898594 0
908.325 0.0175022 0
909.18 0.0178301 0
910.034 0.0194873 0
910.889 0.00648689 0
911.743 0.00977464 0
912.598 0.0223762 0
913.452 0.0176883 0
914.307 0.00849853 0
915.161 0.0190885 0
916.016 0.0148348 0
916.87 0.0123534 0
917.725 0.0155437 0
918.579 0.0144803 0
919.434 0.0106431 0
920.288 0.0177858 0
921.143 0.0120344 0
921.997 0.0195138 0
922.852 0.0174402 0
923.706 0.0174579 0
924.561 0.0132485 0
925.415 0.0155437 0
926.27 0.0102709 0
927.124 0.011228 0
927.979 0.0180959 0
928.833 0.0165097 0
929.688 0.0237853 0
930.542 0.0192391 0
931.396 0.0189998 0
932.251 0.009367 0
933.105 0.0129206 0
933.96 0.0133283 0
934.814 0.0152867 0
935.669 0.0156146 0
936.523 0.0130801 0
937.378 0.00982781 0
938.232 0.0137536 0
939.087 0.0141701 0
939.941 0.0175111 0
940.796 0.0114407 0
941.65 0.0204709 0
942.505 0.0236346 0
943.359 0.00911886 0
944.214 0.0119458 0
945.068 0.0230852 0
945.923 0.0143651 0
946.777 0.0151184 0
947.632 0.0206925 0
948.486 0.0162527 0
949.341 0.0180516 0
950.195 0.00712494 0
951.05 0.0156058 0
951.904 0.0135941 0
952.759 0.0126282 0
953.613 0.0174313 0
954.468 0.0239891 0
955.322 0.0179541 0
956.177 0.0255045 0
957.031 0.0163856 0
957.886 0.014117 0
958.74 0.0132396 0
959.595 0.0192391 0
960.449 0.0183884 0
961.304 0.0205773 0
962.158 0.0227396 0
963.013 0.0146575 0
963.867 0.0200456 0
964.722 0.0180959 0
965.576 0.0154905 0
966.431 0.0146575 0
967.285 0.0189467 0
968.14 0.0137359 0
968.994 0.016297 0
969.849 0.0138068 0
970.703 0.0153488 0
971.558 0.0206925 0
972.412 0.0182643 0
973.267 0.0134966 0
974.121 0.0125573 0
974.976 0.0232979 0
975.83 0.00972147 0
976.685 0.0118572 0
977.539 0.0203203 0
978.394 0.0110419 0
979.248 0.0232801 0
980.103 0.0110685 0
980.957 0.0166426 0
981.812 0.0172275 0
982.666 0.0151449 0
983.521 0.00895049 0
984.375 0.0141524 0
985.229 0.0215698 0
986.084 0.0103507 0
986.938 0.017192 0
987.793 0.0136118 0
988.647 0.0180694 0
989.502 0.010909 0
990.356 0.0142587 0
991.211 0.013665 0
992.065 0.0140992 0
992.92 0.00934041 0
993.774 0.0171654 0
994.629 0.0161197 0
995.483 0.0201253 0
996.338 0.015464 0
997.192 0.00979237 0
998.047 0.00821495 0
998.901 0.0130181 0
999.756 0.010457 0
1000.61 0.0229522 0
1001.46 0.0194164 0
1002.32 0.0126016 0
1003.17 0.0153222 0
1004.03 0.0142322 0
1004.88 0.0130801 0
1005.74 0.0192391 0
1006.59 0.0189378 0
1007.45 0.0164388 0
1008.3 0.0121851 0
1009.16 0.0153576 0
1010.01 0.0178567 0
1010.86 0.0123534 0
1011.72 0.0132485 0
1012.57 0.0141081 0
1013.43 0.021171 0
1014.28 0.01713 0
1015.14 0.0139929 0
1015.99 0.0120699 0
1016.85 0.0239005 0
1017.7 0.0189998 0
1018.55 0.0199924 0
1019.41 0.00977464 0
1020.26 0.0155349 0
1021.12 0.0182909 0
1021.97 0.00902138 0
1022.83 0.0097392 0
1023.68 0.0145689 0
1024.54 0.0169616 0
1025.39 0.0172718 0
1026.25 0.0117154 0
1027.1 0.0142322 0
1027.95 0.0238296 0
1028.81 0.0224383 0
1029.66 0.0199215 0
1030.52 0.0153665 0
1031.37 0.0120787 0
1032.23 0.015207 0
1033.08 0.0189201 0
1033.94 0.00883528 0
1034.79 0.00718698 0
1035.64 0.0225357 0
1036.5 0.0154905 0
1037.35 0.0111039 0
1038.21 0.0128408 0
1039.06 0.018477 0
1039.92 0.0113964 0
1040.77 0.0143651 0
1041.63 0.0193986 0
1042.48 0.0258412 0
1043.33 0.0124243 0
1044.19 0.0139663 0
1045.04 0.0194341 0
1045.9 0.0177415 0
1046.75 0.0169793 0
1047.61 0.0167223 0
1048.46 0.00990757 0
1049.32 0.015012 0
1050.17 0.018158 0
1051.03 0.0229257 0
1051.88 0.0221813 0
1052.73 0.0116888 0
1053.59 0.0187429 0
1054.44 0.0260185 0
1055.3 0.0107317 0
1056.15 0.0188138 0
1057.01 0.015721 0
1057.86 0.0124155 0
1058.72 0.0240511 0
1059.57 0.00861374 0
1060.42 0.0120699 0
1061.28 0.0197708 0
1062.13 0.0200721 0
1062.99 0.0142676 0
1063.84 0.00878211 0
1064.7 0.0159957 0
1065.55 0.0173161 0
1066.41 0.0138334 0
1067.26 0.0177503 0
1068.12 0.0157298 0
1068.97 0.0160843 0
1069.82 0.00895935 0
1070.68 0.0103329 0
1071.53 0.0164919 0
1072.39 0.00583111 0
1073.24 0.025726 0
1074.1 0.0109355 0
1074.95 0.0158539 0
1075.81 0.0170059 0
1076.66 0.00734649 0
1077.51 0.0149854 0
1078.37 0.0211001 0
1079.22 0.0132485 0
1080.08 0.0126991 0
1080.93 0.0128497 0
1081.79 0.0142056 0
1082.64 0.0119724 0
1083.5 0.0198417 0
1084.35 0.0237587 0
1085.21 0.0145157 0
1086.06 0.0160223 0
1086.91 0.020081 0
1087.77 0.0156146 0
1088.62 0.0135409 0
1089.48 0.0145689 0
1090.33 0.0217116 0
1091.19 0.0135055 0
1092.04 0.0178478 0
1092.9 0.022199 0
1093.75 0.0213837 0
1094.6 0.0181491 0
1095.46 0.0168376 0
1096.31 0.0113521 0
1097.17 0.0204709 0
1098.02 0.0105279 0
1098.88 0.02406 0
1099.73 0.0151627 0
1100.59 0.0104659 0
1101.44 0.0145423 0
1102.29 0.0137979 0
1103.15 0.0183352 0
1104 0.0250525 0
1104.86 0.0106874 0
1105.71 0.024317 0
1106.57 0.0221901 0
1107.42 0.0126813 0
1108.28 0.0178212 0
1109.13 0.0144803 0
1109.99 0.0139131 0
1110.84 0.0263463 0
1111.69 0.0144714 0
1112.55 0.0100405 0
1113.4 0.00605266 0
1114.26 0.00786934 0
1115.11 0.0159248 0
1115.97 0.0133371 0
1116.82 0.0120965 0
1117.68 0.0178833 0
1118.53 0.0146575 0
1119.38 0.0175731 0
1120.24 0.00951765 0
1121.09 0.0138688 0
1121.95 0.0209317 0
1122.8 0.0159159 0
1123.66 0.015207 0
1124.51 0.0120344 0
1125.37 0.00811747 0
1126.22 0.0167312 0
1127.08 0.00848967 0
1127.93 0.0133371 0
1128.78 0.0116977 0
1129.64 0.0151449 0
1130.49 0.00599062 0
1131.35 0.00831243 0
1132.2 0.0217736 0
1133.06 0.0115116 0
1133.91 0.0137802 0
1134.77 0.0105013 0
1135.62 0.0116799 0
1136.47 0.0178478 0
1137.33 0.0144005 0
1138.18 0.00932269 0
1139.04 0.019505 0
1139.89 0.0205507 0
1140.75 0.0167401 0
1141.6 0.0178389 0
1142.46 0.0149145 0
1143.31 0.0141701 0
1144.17 0.0130624 0
1145.02 0.0186808 0
1145.87 0.0142676 0
1146.73 0.0254513 0
1147.58 0.0148879 0
1148.44 0.0118217 0
1149.29 0.0124243 0
1150.15 0.00754145 0
1151 0.0229434 0
1151.86 0.025469 0
1152.71 0.0221192 0
1153.56 0.0155083 0
1154.42 0.0124243 0
1155.27 0.0108469 0
1156.13 0.0210115 0
1156.98 0.0195316 0
1157.84 0.0085074 0
1158.69 0.0162261 0
1159.55 0.0100051 0
1160.4 0.0152158 0
1161.25 0.0257526 0
1162.11 0.0175554 0
1162.96 0.0117774 0
1163.82 0.0213128 0
1164.67 0.0114584 0
1165.53 0.0156235 0
1166.38 0.0196556 0
1167.24 0.0148791 0
1168.09 0.020338 0
1168.95 0.0181934 0
1169.8 0.0214546 0
1170.65 0.021623 0
1171.51 0.00605266 0
1172.36 0.0146044 0
1173.22 0.0207279 0
1174.07 0.0152247 0
1174.93 0.0179187 0
1175.78 0.0220129 0
1176.64 0.0180782 0
1177.49 0.0142233 0
1178.34 0.0133194 0
1179.2 0.0156412 0
1180.05 0.0150563 0
1180.91 0.018477 0
1181.76 0.0198329 0
1182.62 0.0166337 0
1183.47 0.0228813 0
1184.33 0.0154374 0
1185.18 0.021366 0
1186.04 0.0139752 0
1186.89 0.0200101 0
1187.74 0.0243701 0
1188.6 0.0134346 0
1189.45 0.0164033 0
1190.31 0.0130624 0
1191.16 0.0126193 0
1192.02 0.0224383 0
1192.87 0.0128408 0
1193.73 0.013665 0
1194.58 0.0132928 0
1195.43 0.0146398 0
1196.29 0.0076921 0
1197.14 0.0145423 0
1198 0.0136384 0
1198.85 0.00868463 0
1199.71 0.0196025 0
1200.56 0.00998733 0
1201.42 0.0144892 0
1202.27 0.0163502 0
1203.13 0.0160045 0
1203.98 0.0171832 0
1204.83 0.0089948 0
1205.69 0.01713 0
1206.54 0.0108381 0
1207.4 0.0122826 0
1208.25 0.0256463 0
1209.11 0.0170857 0
1209.96 0.010971 0
1210.82 0.0143296 0
1211.67 0.0169262 0
1212.52 0.0128763 0
1213.38 0.0129295 0
1214.23 0.0237853 0
1215.09 0.0146753 0
1215.94 0.01604 0
1216.8 0.0142853 0
1217.65 0.0171389 0
1218.51 0.0183618 0
1219.36 0.0180428 0
1220.21 0.0183529 0
1221.07 0.0141435 0
1221.92 0.0156146 0
1222.78 0.0101203 0
1223.63 0.0173515 0
1224.49 0.00734649 0
1225.34 0.00980123 0
1226.2 0.0236878 0
1227.05 0.0173072 0
1227.91 0.00986326 0
1228.76 0.024831 0
1229.61 0.0148879 0
1230.47 0.0216407 0
1231.32 0.0178478 0
1232.18 0.0189644 0
1233.03 0.0206747 0
1233.89 0.0227661 0
1234.74 0.0183175 0
1235.6 0.0192746 0
1236.45 0.0122826 0
1237.3 0.015269 0
1238.16 0.0193809 0
1239.01 0.017192 0
1239.87 0.0182732 0
1240.72 0.0199215 0
1241.58 0.00763007 0
1242.43 0.0112369 0
1243.29 0.00555639 0
1244.14 0.019248 0
1245 0.0159336 0
1245.85 0.00659323 0
1246.7 0.0156501 0
1247.56 0.0122117 0
1248.41 0.0181137 0
1249.27 0.0227927 0
1250.12 0.0210735 0
1250.98 0.017387 0
1251.83 0.0194873 0
1252.69 0.016616 0
1253.54 0.0116445 0
1254.39 0.0110242 0
1255.25 0.012256 0
1256.1 0.00215343 0
1256.96 0.0169528 0
1257.81 0.0149677 0
1258.67 0.0169705 0
1259.52 0.0174667 0
1260.38 0.0146221 0
1261.23 0.0174224 0
1262.08 0.0225889 0
1262.94 0.0120344 0
1263.79 0.0178655 0
1264.65 0.0199038 0
1265.5 0.0155083 0
1266.36 0.00944675 0
1267.21 0.0167844 0
1268.07 0.016102 0
1268.92 0.0205773 0
1269.78 0.0229877 0
1270.63 0.0149677 0
1271.48 0.0151361 0
1272.34 0.0137448 0
1273.19 0.0182111 0
1274.05 0.0163502 0
1274.9 0.0116622 0
1275.76 0.0203114 0
1276.61 0.0269135 0
1277.47 0.0136207 0
1278.32 0.0132308 0
1279.17 0.010457 0
1280.03 0.0270819 0
1280.88 0.0218534 0
1281.74 0.00959741 0
1282.59 0.0241486 0
1283.45 0.0186542 0
1284.3 0.0166337 0
1285.16 0.0164122 0
1286.01 0.0229966 0
1286.87 0.0164299 0
1287.72 0.0122826 0
1288.57 0.0187251 0
1289.43 0.0217027 0
1290.28 0.0173072 0
1291.14 0.00869349 0
1291.99 0.0167755 0
1292.85 0.0219243 0
1293.7 0.0172363 0
1294.56 0.0122205 0
1295.41 0.0200721 0
1296.26 0.0194341 0
1297.12 0.0113077 0
1297.97 0.0226332 0
1298.83 0.0164388 0
1299.68 0.0264615 0
1300.54 0.0177858 0
1301.39 0.0273743 0
1302.25 0.0188846 0
1303.1 0.0162438 0
1303.96 0.0204621 0
1304.81 0.00834788 0
1305.66 0.0227927 0
1306.52 0.0106608 0
1307.37 0.0160045 0
1308.23 0.0147727 0
1309.08 0.0162438 0
1309.94 0.00928724 0
1310.79 0.0104481 0
1311.65 0.0198683 0
1312.5 0.0241309 0
1313.35 0.0204266 0
1314.21 0.0169439 0
1315.06 0.0191505 0
1315.92 0.0152513 0
1316.77 0.0143296 0
1317.63 0.0164476 0
1318.48 0.0192657 0
1319.34 0.0167755 0
1320.19 0.017192 0
1321.04 0.00785162 0
1321.9 0.0179719 0
1322.75 0.0126725 0
1323.61 0.00245474 0
1324.46 0.0253804 0
1325.32 0.0239979 0
1326.17 0.0195316 0
1327.03 0.0147284 0
1327.88 0.0167489 0
1328.74 0.00979237 0
1329.59 0.0247778 0
1330.44 0.0237941 0
1331.3 0.0216407 0
1332.15 0.010909 0
1333.01 0.0204975 0
1333.86 0.00890618 0
1334.72 0.0190619 0
1335.57 0.0159425 0
1336.43 0.0176617 0
1337.28 0.0195138 0
1338.13 0.0225623 0
1338.99 0.0160045 0
1339.84 0.0149943 0
1340.7 0.0158539 0
1341.55 0.0110596 0
1342.41 0.0256374 0
1343.26 0.0198772 0
1344.12 0.019629 0
1344.97 0.0148791 0
1345.83 0.018539 0
1346.68 0.0100494 0
1347.53 0.0214369 0
1348.39 0.0187606 0
1349.24 0.0145157 0
1350.1 0.0203823 0
1350.95 0.0165097 0
1351.81 0.0190619 0
1352.66 0.0171123 0
1353.52 0.015588 0
1354.37 0.0178744 0
1355.22 0.0158627 0
1356.08 0.0247512 0
1356.93 0.0139663 0
1357.79 0.00968602 0
1358.64 0.0161286 0
1359.5 0.0149766 0
1360.35 0.0134612 0
1361.21 0.00543233 0
1362.06 0.0287302 0
1362.92 0.0177503 0
1363.77 0.0196025 0
1364.62 0.015783 0
1365.48 0.0147727 0
1366.33 0.0217027 0
1367.19 0.0128143 0
1368.04 0.0178124 0
1368.9 0.0167667 0
1369.75 0.0177592 0
1370.61 0.0112723 0
1371.46 0.0182732 0
1372.31 0.0196556 0
1373.17 0.0160223 0
1374.02 0.0158184 0
1374.88 0.0108381 0
1375.73 0.0147018 0
1376.59 0.0068325 0
1377.44 0.0202228 0
1378.3 0.0112014 0
1379.15 0.0144094 0
1380 0.0239625 0
1380.86 0.00767438 0
1381.71 0.017387 0
1382.57 0.0200278 0
1383.42 0.00970375 0
1384.28 0.0213394 0
1385.13 0.0164388 0
1385.99 0.0164565 0
1386.84 0.013665 0
1387.7 0.0167578 0
1388.55 0.0116356 0
1389.4 0.0155526 0
1390.26 0.0172363 0
1391.11 0.0202671 0
1391.97 0.0285973 0
1392.82 0.0167755 0
1393.68 0.018025 0
1394.53 0.0123712 0
1395.39 0.0193809 0
1396.24 0.015012 0
1397.09 0.0167401 0
1397.95 0.0118572 0
1398.8 0.0234574 0
1399.66 0.00970375 0
1400.51 0.0188138 0
1401.37 0.0162438 0
1402.22 0.0223585 0
1403.08 0.0240068 0
1403.93 0.0181402 0
1404.79 0.00772755 0
1405.64 0.0153665 0
1406.49 0.00865805 0
1407.35 0.010714 0
1408.2 0.0161552 0
1409.06 0.0229788 0
1409.91 0.0142587 0
1410.77 0.0189555 0
1411.62 0.0172098 0
1412.48 0.0221547 0
1413.33 0.0119635 0
1414.18 0.0123446 0
1415.04 0.0182909 0
1415.89 0.0197442 0
1416.75 0.0122648 0
1417.6 0.00748828 0
1418.46 0.00404101 0
1419.31 0.0185568 0
1420.17 0.010262 0
1421.02 0.00815292 0
1421.88 0.00921634 0
1422.73 0.0186188 0
1423.58 0.0150386 0
1424.44 0.0147196 0
1425.29 0.0255842 0
1426.15 0.0249284 0
1427 0.0156412 0
1427.86 0.0218977 0
1428.71 0.0116356 0
1429.57 0.0242727 0
1430.42 0.0235992 0
1431.27 0.0222876 0
1432.13 0.0249993 0
1432.98 0.0107938 0
1433.84 0.0098544 0
1434.69 0.0188669 0
1435.55 0.0217293 0
1436.4 0.0183441 0
1437.26 0.0157919 0
1438.11 0.00836561 0
1438.96 0.0134523 0
1439.82 0.0168021 0
1440.67 0.0277199 0
1441.53 0.0170768 0
1442.38 0.0179896 0
1443.24 0.00680592 0
1444.09 0.0197354 0
1444.95 0.0186277 0
1445.8 0.0177592 0
1446.66 0.0240068 0
1447.51 0.0130004 0
1448.36 0.0141613 0
1449.22 0.0181048 0
1450.07 0.0108292 0
1450.93 0.0132928 0
1451.78 0.0152513 0
1452.64 0.0207988 0
1453.49 0.00846309 0
1454.35 0.0206038 0
1455.2 0.00943789 0
1456.05 0.0178212 0
1456.91 0.0109976 0
1457.76 0.0185479 0
1458.62 0.025726 0
1459.47 0.0203734 0
1460.33 0.0185922 0
1461.18 0.0223496 0
1462.04 0.0169616 0
1462.89 0.0145246 0
1463.75 0.0152601 0
1464.6 0.0162349 0
1465.45 0.0175908 0
1466.31 0.0132396 0
1467.16 0.01495 0
1468.02 0.00874667 0
1468.87 0.0200101 0
1469.73 0.0137979 0
1470.58 0.00879984 0
1471.44 0.0141967 0
1472.29 0.00779845 0
1473.14 0.0129029 0
1474 0.01495 0
1474.85 0.0110951 0
1475.71 0.0131687 0
1476.56 0.0113166 0
1477.42 0.015783 0
1478.27 0.016811 0
1479.13 0.0207279 0
1479.98 0.0165894 0
1480.83 0.0165717 0
1481.69 0.0165274 0
1482.54 0.0212951 0
1483.4 0.0180516 0
1484.25 0.0149766 0
1485.11 0.0204355 0
1485.96 0.0262577 0
1486.82 0.0142499 0
1487.67 0.0123446 0
1488.53 0.0158184 0
1489.38 0.00624762 0
1490.23 0.0179896 0
1491.09 0.0195493 0
1491.94 0.00778958 0
1492.8 0.0145955 0
1493.65 0.0160045 0
1494.51 0.0226509 0
1495.36 0.0148968 0
1496.22 0.0107406 0
1497.07 0.0148525 0
1497.92 0.0116356 0
1498.78 0.00972147 0
1499.63 0.02258 0
1500.49 0.00617672 0
1501.34 0.0184238 0
1502.2 0.0211001 0
1503.05 0.0200367 0
1503.91 0.00963285 0
1504.76 0.0168819 0
1505.62 0.0149234 0
1506.47 0.0142144 0
1507.32 0.00451955 0
1508.18 0.0169084 0
1509.03 0.0182466 0
1509.89 0.0105633 0
1510.74 0.0173959 0
1511.6 0.0164831 0
1512.45 0.0195847 0
1513.31 0.0186277 0
1514.16 0.0211976 0
1515.01 0.0159957 0
1515.87 0.0223585 0
1516.72 0.0258412 0
1517.58 0.0149145 0
1518.43 0.0172098 0
1519.29 0.00712494 0
1520.14 0.0171211 0
1521 0.00667299 0
1521.85 0.00576022 0
1522.71 0.0136473 0
1523.56 0.0245562 0
1524.41 0.0108381 0
1525.27 0.014179 0
1526.12 0.0231029 0
1526.98 0.0106077 0
1527.83 0.0204709 0
1528.69 0.0163058 0
1529.54 0.0194784 0
1530.4 0.0123712 0
1531.25 0.00766552 0
1532.1 0.0156678 0
1532.96 0.0146221 0
1533.81 0.0178567 0
1534.67 0.0100228 0
1535.52 0.0238118 0
1536.38 0.00660209 0
1537.23 0.0223939 0
1538.09 0.0164476 0
1538.94 0.0186454 0
1539.79 0.013346 0
1540.65 0.0202316 0
1541.5 0.00622989 0
1542.36 0.00780731 0
1543.21 0.0171832 0
1544.07 0.0122471 0
1544.92 0.0230852 0
1545.78 0.0149766 0
1546.63 0.00724901 0
1547.49 0.0169882 0
1548.34 0.0212153 0
1549.19 0.0130978 0
1550.05 0.0100671 0
1550.9 0.0232181 0
1551.76 0.0105102 0
1552.61 0.0245031 0
1553.47 0.016102 0
1554.32 0.0149854 0
1555.18 0.0119812 0
1556.03 0.0191416 0
1556.88 0.0144448 0
1557.74 0.0126636 0
1558.59 0.0145866 0
1559.45 0.0084365 0
1560.3 0 0
1561.16 0.0138422 0
1562.01 0.0189998 0
1562.87 0.0175022 0
1563.72 0.0157121 0
1564.58 0.0196645 0
1565.43 0.0188846 0
1566.28 0.0104216 0
1567.14 0.0150563 0
1567.99 0.0159425 0
1568.85 0.0154374 0
1569.7 0.020276 0
1570.56 0.0158982 0
1571.41 0.00988985 0
1572.27 0.0180959 0
1573.12 0.0139752 0
1573.97 0.022775 0
1574.83 0.0190176 0
1575.68 0.0156766 0
1576.54 0.00942903 0
1577.39 0.0165894 0
1578.25 0.0151804 0
1579.1 0.0106077 0
1579.96 0.012575 0
1580.81 0.0156058 0
1581.67 0.0100228 0
1582.52 0.0174579 0
1583.37 0.0135498 0
1584.23 0.0196911 0
1585.08 0.00941131 0
1585.94 0.0166249 0
1586.79 0.011804 0
1587.65 0.0136384 0
1588.5 0.0106165 0
1589.36 0.0157653 0
1590.21 0.0155526 0
1591.06 0.0145601 0
1591.92 0.0141081 0
1592.77 0.0137536 0
1593.63 0.010776 0
1594.48 0.0144537 0
1595.34 0.0208343 0
1596.19 0.0172541 0
1597.05 0.0242549 0
1597.9 0.0111925 0
1598.75 0.0256285 0
1599.61 0.0198417 0
1600.46 0.0158805 0
1601.32 0.01386 0
1602.17 0.014179 0
1603.03 0.021747 0
1603.88 0.0113964 0
1604.74 0.0136827 0
1605.59 0.0147816 0
1606.45 0.0150297 0
1607.3 0.0187517 0
1608.15 0.0125218 0
1609.01 0.0165806 0
1609.86 0.00755031 0
1610.72 0.0200101 0
1611.57 0.0118217 0
1612.43 0.0109887 0
1613.28 0.0202937 0
1614.14 0.0141258 0
1614.99 0.0115736 0
1615.84 0.0218179 0
1616.7 0.017325 0
1617.55 0.0121585 0
1618.41 0.0137625 0
1619.26 0.0144005 0
1620.12 0.0196645 0
1620.97 0.010909 0
1621.83 0.0134789 0
1622.68 0.014179 0
1623.54 0.0113166 0
1624.39 0.0267185 0
1625.24 0.0188138 0
1626.1 0.0145955 0
1626.95 0.0172009 0
1627.81 0.00869349 0
1628.66 0.0135675 0
1629.52 0.0219952 0
1630.37 0.015012 0
1631.23 0.0197442 0
1632.08 0.0222876 0
1632.93 0.0115913 0
1633.79 0.0130092 0
1634.64 0.0117508 0
1635.5 0.0174313 0
1636.35 0.0152867 0
1637.21 0.0161375 0
1638.06 0.0102266 0
1638.92 0.0130624 0
1639.77 0.0228813 0
1640.63 0.0145157 0
1641.48 0.019886 0
1642.33 0.0150475 0
1643.19 0.0225091 0
1644.04 0.0126636 0
1644.9 0.0188403 0
1645.75 0.00844536 0
1646.61 0.0114052 0
1647.46 0.0164919 0
1648.32 0.00990757 0
1649.17 0.0213394 0
1650.02 0.0143119 0
1650.88 0.0162881 0
1651.73 0.0190176 0
1652.59 0.0121496 0
1653.44 0.00744397 0
1654.3 0.0193277 0
1655.15 0.0152424 0
1656.01 0.0241663 0
1656.86 0.0210647 0
1657.71 0.00852512 0
1658.57 0.0147727 0
1659.42 0.0101203 0
1660.28 0.0133637 0
1661.13 0.0137182 0
1661.99 0.020276 0
1662.84 0.0137625 0
1663.7 0.00826812 0
1664.55 0.0133017 0
1665.41 0.00996074 0
1666.26 0.0127256 0
1667.11 0.0174313 0
1667.97 0.014241 0
1668.82 0.00879098 0
1669.68 0.0115204 0
1670.53 0.0156058 0
1671.39 0.0179719 0
1672.24 0.0125927 0
1673.1 0.0131244 0
1673.95 0.0167844 0
1674.8 0.0195493 0
1675.66 0.0102975 0
1676.51 0.0115382 0
1677.37 0.0242284 0
1678.22 0.00817951 0
1679.08 0.0105545 0
1679.93 0.0250259 0
1680.79 0.0151804 0
1681.64 0.0191594 0
1682.5 0.0131067 0
1683.35 0.0157387 0
1684.2 0.00844536 0
1685.06 0.0210026 0
1685.91 0.0161729 0
1686.77 0.0185833 0
1687.62 0.0112546 0
1688.48 0.0157741 0
1689.33 0.0196468 0
1690.19 0.0167667 0
1691.04 0.0144714 0
1691.89 0.0167844 0
1692.75 0.021366 0
1693.6 0.0154462 0
1694.46 0.0175731 0
1695.31 0.0122826 0
1696.17 0.0240245 0
1697.02 0.0236346 0
1697.88 0.0210647 0
1698.73 0.0112191 0
1699.58 0.0209849 0
1700.44 0.019886 0
1701.29 0.0100316 0
1702.15 0.0117951 0
1703 0.0118926 0
1703.86 0.0129295 0
1704.71 0.0146487 0
1705.57 0.0116799 0
1706.42 0.0196734 0
1707.28 0.0132396 0
1708.13 0.0189555 0
1708.98 0.00956196 0
1709.84 0.0204355 0
1710.69 0.0173338 0
1711.55 0.0127168 0
1712.4 0.0199215 0
1713.26 0.011999 0
1714.11 0.0128231 0
1714.97 0.0124509 0
1715.82 0.0122294 0
1716.67 0.00947334 0
1717.53 0.012123 0
1718.38 0.0189024 0
1719.24 0.0113255 0
1720.09 0.016616 0
1720.95 0.0186277 0
1721.8 0.021747 0
1722.66 0.015526 0
1723.51 0.0112103 0
1724.37 0.0049272 0
1725.22 0.0169705 0
1726.07 0.0170148 0
1726.93 0.0163679 0
1727.78 0.0151538 0
1728.64 0.0170148 0
1729.49 0.0171211 0
1730.35 0.0179719 0
1731.2 0.0131156 0
1732.06 0.0121939 0
1732.91 0.0118129 0
1733.76 0.0154197 0
1734.62 0.0114938 0
1735.47 0.0124243 0
1736.33 0.017387 0
1737.18 0.0107317 0
1738.04 0.0102355 0
1738.89 0.0147284 0
1739.75 0.0181757 0
1740.6 0.0123446 0
1741.46 0.0148968 0
1742.31 0.0155526 0
1743.16 0.0124155 0
1744.02 0.0182732 0
1744.87 0.0177237 0
1745.73 0.015721 0
1746.58 0.0140992 0
1747.44 0.0127256 0
1748.29 0.0167401 0
1749.15 0.0147018 0
1750 0.0186365 0
1750.85 0.0207899 0
1751.71 0.0210913 0
1752.56 0.018796 0
1753.42 0.016359 0
1754.27 0.0171654 0
1755.13 0.0211887 0
1755.98 0.0188846 0
1756.84 0.0149234 0
1757.69 0.0240954 0
1758.54 0.0217825 0
1759.4 0.0111216 0
1760.25 0.0215875 0
1761.11 0.0193898 0
1761.96 0.01277 0
1762.82 0.0145866 0
1763.67 0.0101734 0
1764.53 0.0136473 0
1765.38 0.0106165 0
1766.24 0.0227661 0
1767.09 0.0100139 0
1767.94 0.0131865 0
1768.8 0.0208165 0
1769.65 0.013922 0
1770.51 0.0148525 0
1771.36 0.0130181 0
1772.22 0.0215964 0
1773.07 0.0129649 0
1773.93 0.0170414 0
1774.78 0.0130358 0
1775.63 0.0164476 0
1776.49 0.0119812 0
1777.34 0.0161906 0
1778.2 0.00748828 0
1779.05 0.0189998 0
1779.91 0.0130447 0
1780.76 0.0178833 0
1781.62 0.0124952 0
1782.47 0.0223408 0
1783.33 0.00884415 0
1784.18 0.0222522 0
1785.03 0.0131599 0
1785.89 0.0147639 0
1786.74 0.0158184 0
1787.6 0.0179276 0
1788.45 0.0207368 0
1789.31 0.0228282 0
1790.16 0.0130978 0
1791.02 0.0133548 0
1791.87 0.0122914 0
1792.72 0.0188138 0
1793.58 0.017901 0
1794.43 0.011804 0
1795.29 0.0207368 0
1796.14 0.0141967 0
1797 0.0124421 0
1797.85 0.011547 0
1798.71 0.00856943 0
1799.56 0.00286238 0
1800.42 0.00754145 0
1801.27 0.0253715 0
1802.12 0.0221547 0
1802.98 0.0149323 0
1803.83 0.0137182 0
1804.69 0.0158184 0
1805.54 0.0132751 0
1806.4 0.0177503 0
1807.25 0.0155437 0
1808.11 0.019372 0
1808.96 0.00782503 0
1809.81 0.0148879 0
1810.67 0.0150209 0
1811.52 0.0186277 0
1812.38 0.0109533 0
1813.23 0.0170768 0
1814.09 0.0131067 0
1814.94 0.0153576 0
1815.8 0.0118395 0
1816.65 0.00969489 0
1817.5 0.0137448 0
1818.36 0.0198772 0
1819.21 0.0118395 0
1820.07 0.00937586 0
1820.92 0.0130535 0
1821.78 0.0175642 0
1822.63 0.00749714 0
1823.49 0.0238473 0
1824.34 0.0199569 0
1825.2 0.0180605 0
1826.05 0.0184327 0
1826.9 0.0192303 0
1827.76 0.00901252 0
1828.61 0.0165274 0
1829.47 0.0103595 0
1830.32 0.0151538 0
1831.18 0.0183086 0
1832.03 0.0110508 0
1832.89 0.00382833 0
1833.74 0.0148791 0
1834.59 0.0152601 0
1835.45 0.0133371 0
1836.3 0.0124155 0
1837.16 0.0167401 0
1838.01 0.0185568 0
1838.87 0.0161818 0
1839.72 0.0185922 0
1840.58 0.0182111 0
1841.43 0.0216939 0
1842.29 0.0158805 0
1843.14 0.0171123 0
1843.99 0.00230409 0
1844.85 0.0105456 0
1845.7 0.0194341 0
1846.56 0.0193632 0
1847.41 0.0160045 0
1848.27 0.016102 0
1849.12 0.0130713 0
1849.98 0.0157475 0
1850.83 0.0168464 0
1851.68 0.0159071 0
1852.54 0.00373085 0
1853.39 0.0185479 0
1854.25 0.0134789 0
1855.1 0.0164388 0
1855.96 0.0203823 0
1856.81 0.0157298 0
1857.67 0.0135764 0
1858.52 0.015588 0
1859.38 0.018929 0
1860.23 0.0138157 0
1861.08 0.0120876 0
1861.94 0.020081 0
1862.79 0.0113343 0
1863.65 0.0191505 0
1864.5 0.0129295 0
1865.36 0.0178478 0
1866.21 0.0176174 0
1867.07 0.0189998 0
1867.92 0.0142853 0
1868.77 0.00914545 0
1869.63 0.0156678 0
1870.48 0.0167046 0
1871.34 0.0155526 0
1872.19 0.0188049 0
1873.05 0.00394353 0
1873.9 0.0225003 0
1874.76 0.00942903 0
1875.61 0.0165274 0
1876.46 0.0108735 0
1877.32 0.013089 0
1878.17 0.0151449 0
1879.03 0.00926065 0
1879.88 0.0137802 0
1880.74 0.0188581 0
1881.59 0.0186454 0
1882.45 0.0135764 0
1883.3 0.0103064 0
1884.16 0.0134257 0
1885.01 0.0223762 0
1885.86 0.0215432 0
1886.72 0.0214369 0
1887.57 0.0136916 0
1888.43 0.0182466 0
1889.28 0.0245562 0
1890.14 0.010262 0
1890.99 0.0120256 0
1891.85 0.0172895 0
1892.7 0.0084365 0
1893.55 0.012061 0
1894.41 0.0242195 0
1895.26 0.0100139 0
1896.12 0.019248 0
1896.97 0.0127256 0
1897.83 0.0190973 0
1898.68 0.0155703 0
1899.54 0.0181846 0
1900.39 0.0168198 0
1901.25 0.00931383 0
1902.1 0.0116445 0
1902.95 0.0135498 0
1903.81 0.0198772 0
1904.66 0.0130978 0
1905.52 0.0172363 0
1906.37 0.0124864 0
1907.23 0.014117 0
1908.08 0.0122117 0
1908.94 0.00923407 0
1909.79 0.0171743 0
1910.64 0.0203025 0
1911.5 0.00856057 0
1912.35 0.0118749 0
1913.21 0.0160045 0
1914.06 0.0102886 0
1914.92 0.0182023 0
1915.77 0.0135232 0
1916.63 0.0161995 0
1917.48 0.020533 0
1918.33 0.0180339 0
1919.19 0.0217559 0
1920.04 0.0214723 0
1920.9 0.0187606 0
1921.75 0.0102532 0
1922.61 0.022518 0
1923.46 0.0230586 0
1924.32 0.012256 0
1925.17 0.0142765 0
1926.03 0.0186985 0
1926.88 0.0121496 0
1927.73 0.0166692 0
1928.59 0.0202405 0
1929.44 0.0110862 0
1930.3 0.0136827 0
1931.15 0.0205418 0
1932.01 0.0197974 0
1932.86 0.0147462 0
1933.72 0.0174313 0
1934.57 0.0186099 0
1935.42 0.0230143 0
1936.28 0.0107406 0
1937.13 0.0151538 0
1937.99 0.0079491 0
1938.84 0.0137802 0
1939.7 0.00737308 0
1940.55 0.000673502 0
1941.41 0.0233156 0
1942.26 0.0132485 0
1943.12 0.0190973 0
1943.97 0.0131156 0
1944.82 0.0100316 0
1945.68 0.0176085 0
1946.53 0.0168553 0
1947.39 0.0212153 0
1948.24 0.0218622 0
1949.1 0.0122737 0
1949.95 0.0200012 0
1950.81 0.00751487 0
1951.66 0.0101912 0
1952.51 0.0175376 0
1953.37 0.0182555 0
1954.22 0.00755918 0
1955.08 0.00692112 0
1955.93 0.0224383 0
1956.79 0.0192303 0
1957.64 0.0113077 0
1958.5 0.00975692 0
1959.35 0.0194784 0
1960.21 0.0164033 0
1961.06 0.0123889 0
1961.91 0.00872008 0
1962.77 0.0100228 0
1963.62 0.0146841 0
1964.48 0.0160045 0
1965.33 0.0136916 0
1966.19 0.016102 0
1967.04 0.0117508 0
1967.9 0.0030219 0
1968.75 0.016678 0
1969.6 0.0185656 0
1970.46 0.0110064 0
1971.31 0.0109267 0
1972.17 0.0173515 0
1973.02 0.0211178 0
1973.88 0.0148259 0
1974.73 0.0148791 0
1975.59 0.0178389 0
1976.44 0.0108381 0
1977.29 0.0109267 0
1978.15 0.00815292 0
1979 0.0128054 0
1979.86 0.0199924 0
1980.71 0.020595 0
1981.57 0.017068 0
1982.42 0.0247423 0
1983.28 0.0144803 0
1984.13 0.0109533 0
1984.99 0.0266742 0
1985.84 0.0149411 0
1986.69 0.00853398 0
1987.55 0.0255754 0
1988.4 0.0165008 0
1989.26 0.0169084 0
1990.11 0.0183086 0
1990.97 0.0154728 0
1991.82 0.0141258 0
1992.68 0.0155703 0
1993.53 0.0147373 0
1994.38 0.0201696 0
1995.24 0.0163413 0
1996.09 0.0147993 0
1996.95 0.0232535 0
1997.8 0.0172186 0
1998.66 0.0164654 0
1999.51 0.0175288 0
2000.37 0.0222078 0
2001.22 0.0219597 0
2002.08 0.0109001 0
2002.93 0.0168641 0
2003.78 0.0153665 0
2004.64 0.00847195 0
2005.49 0.0136916 0
2006.35 0.012637 0
2007.2 0.0207456 0
2008.06 0.0146664 0
2008.91 0.0128497 0
2009.77 0.0216141 0
2010.62 0.0176617 0
2011.47 0.0113077 0
2012.33 0.0145512 0
2013.18 0.00464362 0
2014.04 0.0140195 0
2014.89 0.0184416 0
2015.75 0.0129383 0
2016.6 0.0154462 0
2017.46 0.0174845 0
2018.31 0.00848081 0
2019.17 0.00864919 0
2020.02 0.0168996 0
2020.87 0.01347 0
2021.73 0.00987212 0
2022.58 0.0172629 0
2023.44 0.0216761 0
2024.29 0.0150297 0
2025.15 0.0235283 0
2026 0.0204443 0
2026.86 0.0139574 0
2027.71 0.0158893 0
2028.56 0.0229434 0
2029.42 0.0124952 0
2030.27 0.0204709 0
2031.13 0.0225003 0
2031.98 0.0138068 0
2032.84 0.0181314 0
2033.69 0.013922 0
2034.55 0.016359 0
2035.4 0.0169173 0
2036.25 0.0140106 0
2037.11 0.0172541 0
2037.96 0.0174845 0
2038.82 0.0183529 0
2039.67 0.0211887 0
2040.53 0.012061 0
2041.38 0.0136739 0
2042.24 0.0154551 0
2043.09 0.0124598 0
2043.95 0.018158 0
2044.8 0.0169084 0
2045.65 0.0163502 0
2046.51 0.0190353 0
2047.36 0.0147462 0
2048.22 0.0124509 0
2049.07 0.0185213 0
2049.93 0.0237853 0
2050.78 0.0101291 0
2051.64 0.0224205 0
2052.49 0.0206393 0
2053.34 0.0208431 0
2054.2 0.0151804 0
2055.05 0.0186454 0
2055.91 0.0160134 0
2056.76 0.0150829 0
2057.62 0.0158982 0
2058.47 0.0101912 0
2059.33 0.0137448 0
2060.18 0.0160932 0
2061.04 0.017192 0
2061.89 0.0147993 0
2062.74 0.0162704 0
2063.6 0.0227041 0
2064.45 0.0150297 0
2065.31 0.0200633 0
2066.16 0.0106786 0
2067.02 0.0159957 0
2067.87 0.0197974 0
2068.73 0.018025 0
2069.58 0.00603493 0
2070.43 0.0160666 0
2071.29 0.00576022 0
2072.14 0.0214014 0
2073 0.0198772 0
2073.85 0.0150031 0
2074.71 0.00553867 0
2075.56 0.020338 0
2076.42 0.0192037 0
2077.27 0.00972147 0
2078.13 0.0234308 0
2078.98 0.0160843 0
2079.83 0.00602607 0
2080.69 0.0253715 0
2081.54 0.0144892 0
2082.4 0.0158007 0
2083.25 0.0162261 0
2084.11 0.0219243 0
2084.96 0.0141081 0
2085.82 0.0141081 0
2086.67 0.00969489 0
2087.52 0.0134523 0
2088.38 0.0182111 0
2089.23 0.0154197 0
2090.09 0.0236966 0
2090.94 0.0116002 0
2091.8 0.0186542 0
2092.65 0.00858715 0
2093.51 0.0242549 0
2094.36 0.0173338 0
2095.21 0.0202139 0
2096.07 0.0138422 0
2096.92 0.0109001 0
2097.78 0.0150386 0
2098.63 0.0107583 0
2099.49 0.0109533 0
2100.34 0.0168287 0
2101.2 0.0170059 0
2102.05 0.0226952 0
2102.91 0.0254336 0
2103.76 0.0175022 0
2104.61 0.0224737 0
2105.47 0.00782503 0
2106.32 0.00611469 0
2107.18 0.0155614 0
2108.03 0.013603 0
2108.89 0.011033 0
2109.74 0.0157121 0
2110.6 0.0116179 0
2111.45 0.0221104 0
2112.3 0.00801113 0
2113.16 0.0114761 0
2114.01 0.0201962 0
2114.87 0.015845 0
2115.72 0.0163679 0
2116.58 0.0202671 0
2117.43 0.0175465 0
2118.29 0.0217204 0
2119.14 0.0154994 0
2120 0.0124332 0
2120.85 0.0180782 0
2121.7 0.0167135 0
2122.56 0.0161109 0
2123.41 0.0198949 0
2124.27 0.0211976 0
2125.12 0.0171832 0
2125.98 0.0144094 0
2126.83 0.0221813 0
2127.69 0.0180162 0
2128.54 0.0165185 0
2129.39 0.0262843 0
2130.25 0.0171654 0
2131.1 0.0165274 0
2131.96 0.021685 0
2132.81 0.016102 0
2133.67 0.0206836 0
2134.52 0.00886187 0
2135.38 0.0154285 0
2136.23 0.0172895 0
2137.08 0.0215521 0
2137.94 0.0193189 0
2138.79 0.00782503 0
2139.65 0.0105545 0
2140.5 0.00859601 0
2141.36 0.0129383 0
2142.21 0.0255931 0
2143.07 0.0216673 0
2143.92 0.015526 0
2144.78 0.0253272 0
2145.63 0.00904797 0
2146.48 0.0144714 0
2147.34 0.0172452 0
2148.19 0.0150209 0
2149.05 0.0172541 0
2149.9 0.0128054 0
2150.76 0.0130978 0
2151.61 0.0141613 0
2152.47 0.00632738 0
2153.32 0.0171566 0
2154.17 0.022199 0
2155.03 0.0165628 0
2155.88 0.0143385 0
2156.74 0.0193986 0
2157.59 0.0167667 0
2158.45 0.0221813 0
2159.3 0.0142056 0
2160.16 0.0203557 0
2161.01 0.0134169 0
2161.87 0.0146753 0
2162.72 0.0175908 0
2163.57 0.0124066 0
2164.43 0.0181668 0
2165.28 0.0211976 0
2166.14 0.0125041 0
2166.99 0.0174047 0
2167.85 0.0169971 0
2168.7 0.0146309 0
2169.56 0.0191594 0
2170.41 0.00971261 0
2171.26 0.0203557 0
2172.12 0.0173427 0
2172.97 0.0116622 0
2173.83 0.0145778 0
2174.68 0.0113698 0
2175.54 0.011609 0
2176.39 0.0259032 0
2177.25 0.0140461 0
2178.1 0.0110951 0
2178.96 0.0176351 0
2179.81 0.0176794 0
2180.66 0.0174047 0
2181.52 0.0136739 0
2182.37 0.00820609 0
2183.23 0.0172806 0
2184.08 0.0208165 0
2184.94 0.0183884 0
2185.79 0.0159514 0
2186.65 0.0130004 0
2187.5 0.0227661 0
2188.35 0.00854284 0
2189.21 0.0154817 0
2190.06 0.0135232 0
2190.92 0.0141435 0
2191.77 0.0156146 0
2192.63 0.0155083 0
2193.48 0.019248 0
2194.34 0.00638055 0
2195.19 0.0134257 0
2196.04 0.0163502 0
2196.9 0.0104481 0
2197.75 0.0202937 0
2198.61 0.00989871 0
2199.46 0.0170768 0
2200.32 0.0143651 0
2201.17 0.0153665 0
2202.03 0.020081 0
2202.88 0.0163679 0
2203.74 0.00738194 0
2204.59 0.0145335 0
2205.44 0.0220129 0
2206.3 0.0243701 0
2207.15 0.020914 0
2208.01 0.00759462 0
2208.86 0.0111482 0
2209.72 0.012894 0
2210.57 0.0122294 0
2211.43 0.0079491 0
2212.28 0.00755031 0
2213.13 0.0206393 0
2213.99 0.0195138 0
2214.84 0.0241575 0
2215.7 0.00982781 0
2216.55 0.0143208 0
2217.41 0.0108558 0
2218.26 0.0190087 0
2219.12 0.0238562 0
2219.97 0.0135409 0
2220.83 0.019505 0
2221.68 0.014755 0
2222.53 0.0163767 0
2223.39 0.0117065 0
2224.24 0.0132042 0
2225.1 0.0137359 0
2225.95 0.0128674 0
2226.81 0.0190707 0
2227.66 0.00666413 0
2228.52 0.0256817 0
2229.37 0.0158982 0
2230.22 0.0242549 0
2231.08 0.0171034 0
2231.93 0.0201164 0
2232.79 0.0174047 0
2233.64 0.0141435 0
2234.5 0.00964171 0
2235.35 0.00988985 0
2236.21 0.0170148 0
2237.06 0.017901 0
2237.92 0.0151095 0
2238.77 0.0173781 0
2239.62 0.0142499 0
2240.48 0.0132751 0
2241.33 0.0233688 0
2242.19 0.019824 0
2243.04 0.0134523 0
2243.9 0.01386 0
2244.75 0.0164831 0
2245.61 0.021623 0
2246.46 0.0179896 0
2247.31 0.0144271 0
2248.17 0.0255931 0
2249.02 0.0156678 0
2249.88 0.0216318 0
2250.73 0.0182732 0
2251.59 0.0140549 0
2252.44 0.020533 0
2253.3 0.0131422 0
2254.15 0.024317 0
2255 0.0160666 0
2255.86 0.0179541 0
2256.71 0.0211799 0
2257.57 0.014817 0
2258.42 0.0141258 0
2259.28 0.0172363 0
2260.13 0.0186631 0
2260.99 0.0252741 0
2261.84 0.0194961 0
2262.7 0.0141879 0
2263.55 0.0163058 0
2264.4 0.0268869 0
2265.26 0.0198683 0
2266.11 0.0239714 0
2266.97 0.0102443 0
2267.82 0.020276 0
2268.68 0.0211267 0
2269.53 0.0192391 0
2270.39 0.0210824 0
2271.24 0.0222078 0
2272.09 0.0141701 0
2272.95 0.020143 0
2273.8 0.021171 0
2274.66 0.0221015 0
2275.51 0.0210913 0
2276.37 0.0175022 0
2277.22 0.0245651 0
2278.08 0.0245828 0
2278.93 0.0185833 0
2279.79 0.0178035 0
2280.64 0.0199303 0
2281.49 0.0246271 0
2282.35 0.0293594 0
2283.2 0.0245119 0
2284.06 0.019886 0
2284.91 0.0207191 0
2285.77 0.0190885 0
2286.62 0.0172984 0
2287.48 0.0227573 0
2288.33 0.0294303 0
2289.18 0.0205152 0
2290.04 0.0204177 0
2290.89 0.0320179 0
2291.75 0.0196202 0
2292.6 0.0235017 0
2293.46 0.0163856 0
2294.31 0.0231649 0
2295.17 0.0212685 0
2296.02 0.0234042 0
2296.88 0.027782 0
2297.73 0.0221281 0
2298.58 0.0257703 0
2299.44 0.0230231 0
2300.29 0.031823 0
2301.15 0.0315483 0
2302 0.0282871 0
2302.86 0.0247512 0
2303.71 0.0260273 0
2304.57 0.0334801 0
2305.42 0.0355095 0
2306.27 0.0408444 0
2307.13 0.0400822 0
2307.98 0.0402683 0
2308.84 0.0502114 0
2309.69 0.0447879 0
2310.55 0.0416331 0
2311.4 0.044265 0
2312.26 0.0480225 0
2313.11 0.0463476 0
2313.96 0.0554487 0
2314.82 0.0534105 0
2315.67 0.060881 0
2316.53 0.0632915 0
2317.38 0.0679351 0
2318.24 0.0793492 0
2319.09 0.0896024 0
2319.95 0.0955132 0
2320.8 0.098739 0
2321.66 0.112484 0
2322.51 0.11757 0
2323.36 0.12404 0
2324.22 0.135808 0
2325.07 0.147843 0
2325.93 0.161197 0
2326.78 0.173888 0
2327.64 0.183591 0
2328.49 0.194828 0
2329.35 0.202494 0
2330.2 0.206597 0
2331.05 0.225951 0
2331.91 0.22355 0
2332.76 0.22098 0
2333.62 0.211391 0
2334.47 0.218525 0
2335.33 0.207837 0
2336.18 0.203327 0
2337.04 0.188111 0
2337.89 0.186915 0
2338.75 0.179834 0
2339.6 0.167649 0
2340.45 0.163253 0
2341.31 0.14436 0
2342.16 0.135587 0
2343.02 0.132582 0
2343.87 0.122524 0
2344.73 0.122232 0
2345.58 0.113396 0
2346.44 0.109763 0
2347.29 0.0960449 0
2348.14 0.0877502 0
2349 0.0985085 0
2349.85 0.0891947 0
2350.71 0.07654 0
2351.56 0.0703189 0
2352.42 0.0681389 0
2353.27 0.0683871 0
2354.13 0.0656221 0
2354.98 0.0671996 0
2355.83 0.066916 0
2356.69 0.0471451 0
2357.54 0.0523205 0
2358.4 0.0523382 0
2359.25 0.0484478 0
2360.11 0.0509912 0
2360.96 0.0525509 0
2361.82 0.0436979 0
2362.67 0.0393201 0
2363.53 0.0342954 0
2364.38 0.0436447 0
2365.23 0.0501582 0
2366.09 0.0299088 0
2366.94 0.0387441 0
2367.8 0.0362185 0
2368.65 0.0339321 0
2369.51 0.0318318 0
2370.36 0.0248132 0
2371.22 0.0281364 0
2372.07 0.0331788 0
2372.92 0.0313622 0
2373.78 0.0311317 0
2374.63 0.0260539 0
2375.49 0.0323635 0
2376.34 0.030086 0
2377.2 0.0267274 0
2378.05 0.0212065 0
2378.91 0.0203203 0
2379.76 0.0228459 0
2380.62 0.0164654 0
2381.47 0.0256551 0
2382.32 0.0228902 0
2383.18 0.0259564 0
2384.03 0.017068 0
2384.89 0.0180339 0
2385.74 0.0313976 0
2386.6 0.0226687 0
2387.45 0.0198329 0
2388.31 0.0145866 0
2389.16 0.0200721 0
2390.01 0.0191505 0
2390.87 0.0162881 0
2391.72 0.0147196 0
2392.58 0.0200101 0
2393.43 0.024831 0
2394.29 0.0107051 0
2395.14 0.0195759 0
2396 0.0256551 0
2396.85 0.0196734 0
2397.71 0.0209052 0
2398.56 0.0126104 0
2399.41 0.0210735 0
2400.27 0.0214634 0
2401.12 0.0184238 0
2401.98 0.0197797 0
2402.83 0.0186897 0
2403.69 0.0178035 0
2404.54 0.0205418 0
2405.4 0.0218179 0
2406.25 0.0153931 0
2407.1 0.0202848 0
2407.96 0.019629 0
2408.81 0.0234662 0
2409.67 0.0127965 0
2410.52 0.0203469 0
2411.38 0.0245651 0
2412.23 0.0126991 0
2413.09 0.0154285 0
2413.94 0.0145689 0
2414.79 0.0197797 0
2415.65 0.0220661 0
2416.5 0.0148436 0
2417.36 0.0147018 0
2418.21 0.0213748 0
2419.07 0.0209229 0
2419.92 0.0218002 0
2420.78 0.023094 0
2421.63 0.0202937 0
2422.49 0.014241 0
2423.34 0.0152601 0
2424.19 0.0218445 0
2425.05 0.0136118 0
2425.9 0.020533 0
2426.76 0.0177946 0
2427.61 0.0196822 0
2428.47 0.0181491 0
2429.32 0.012513 0
2430.18 0.0184859 0
2431.03 0.0175376 0
2431.88 0.0119281 0
2432.74 0.00644258 0
2433.59 0.0218445 0
2434.45 0.0164476 0
2435.3 0.0197974 0
2436.16 0.0202937 0
2437.01 0.0159336 0
2437.87 0.0191062 0
2438.72 0.0123889 0
2439.58 0.0135232 0
2440.43 0.0157564 0
2441.28 0.0128763 0
2442.14 0.00673502 0
2442.99 0.0215343 0
2443.85 0.015721 0
2444.7 0.0142144 0
2445.56 0.0196999 0
2446.41 0.0122382 0
2447.27 0.0241397 0
2448.12 0.0131865 0
2448.97 0.0134257 0
2449.83 0.0147462 0
2450.68 0.0129915 0
2451.54 0.0286504 0
2452.39 0.0193986 0
2453.25 0.0182643 0
2454.1 0.0213482 0
2454.96 0.0164742 0
2455.81 0.013151 0
2456.67 0.00882642 0
2457.52 0.0124421 0
2458.37 0.0123357 0
2459.23 0.0205507 0
2460.08 0.0219243 0
2460.94 0.0211799 0
2461.79 0.0197442 0
2462.65 0.0204532 0
2463.5 0.00960627 0
2464.36 0.0224205 0
2465.21 0.0154108 0
2466.06 0.0277022 0
2466.92 0.0187251 0
2467.77 0.0209052 0
2468.63 0.0182998 0
2469.48 0.00938472 0
2470.34 0.021171 0
2471.19 0.0175376 0
2472.05 0.014241 0
2472.9 0.0249019 0
2473.75 0.0173781 0
2474.61 0.0170945 0
2475.46 0.0159336 0
2476.32 0.0175111 0
2477.17 0.0156855 0
2478.03 0.0145866 0
2478.88 0.0149766 0
2479.74 0.0112014 0
2480.59 0.021233 0
2481.45 0.0185568 0
2482.3 0.00991643 0
2483.15 0.0150386 0
2484.01 0.0146044 0
2484.86 0.0154197 0
2485.72 0.0107583 0
2486.57 0.0138688 0
2487.43 0.0135498 0
2488.28 0.018672 0
2489.14 0.0255931 0
2489.99 0.0135144 0
2490.84 0.0182377 0
2491.7 0.0137625 0
2492.55 0.0176351 0
2493.41 0.0118483 0
2494.26 0.017768 0
2495.12 0.0180871 0
2495.97 0.0189998 0
2496.83 0.0193543 0
2497.68 0.0102798 0
2498.54 0.01277 0
2499.39 0.0132751 0
2500.24 0.0167667 0
2501.1 0.0163147 0
2501.95 0.0228548 0
2502.81 0.0162881 0
2503.66 0.0173161 0
2504.52 0.0162881 0
2505.37 0.0179896 0
2506.23 0.0192923 0
2507.08 0.0247955 0
2507.93 0.0190442 0
2508.79 0.0214989 0
2509.64 0.0080643 0
2510.5 0.018025 0
2511.35 0.0146132 0
2512.21 0.0152779 0
2513.06 0.0189733 0
2513.92 0.0110153 0
2514.77 0.00974806 0
2515.63 0.0173781 0
2516.48 0.0123712 0
2517.33 0.0164476 0
2518.19 0.0215521 0
2519.04 0.0232801 0
2519.9 0.00915431 0
2520.75 0.0170502 0
2521.61 0.0174845 0
2522.46 0.0219331 0
2523.32 0.0118217 0
2524.17 0.0242727 0
2525.02 0.0191771 0
2525.88 0.0147018 0
2526.73 0.0224737 0
2527.59 0.0134435 0
2528.44 0.0145157 0
2529.3 0.0126548 0
2530.15 0.0079491 0
2531.01 0.0116622 0
2531.86 0.00840991 0
2532.71 0.0183972 0
2533.57 0.0122117 0
2534.42 0.0225446 0
2535.28 0.0188049 0
2536.13 0.00777186 0
2536.99 0.0131776 0
2537.84 0.0139752 0
2538.7 0.0173072 0
2539.55 0.0190176 0
2540.41 0.0148968 0
2541.26 0.0283757 0
2542.11 0.0115293 0
2542.97 0.012318 0
2543.82 0.0156412 0
2544.68 0.0100405 0
2545.53 0.0102532 0
2546.39 0.0186542 0
2547.24 0.0184327 0
2548.1 0.016811 0
2548.95 0.00501582 0
2549.8 0.0133726 0
2550.66 0.00981009 0
2551.51 0.0149943 0
2552.37 0.0135587 0
2553.22 0.0182732 0
2554.08 0.0133283 0
2554.93 0.0165894 0
2555.79 0.0162084 0
2556.64 0.0102443 0
2557.5 0.0168553 0
2558.35 0.0117243 0
2559.2 0.0184416 0
2560.06 0.0183707 0
2560.91 0.0240157 0
2561.77 0.011742 0
2562.62 0.018991 0
2563.48 0.015721 0
2564.33 0.0145246 0
2565.19 0.0210115 0
2566.04 0.0214989 0
2566.89 0.0137359 0
2567.75 0.0178301 0
2568.6 0.0272237 0
2569.46 0.0183884 0
2570.31 0.0206304 0
2571.17 0.0222876 0
2572.02 0.0115293 0
2572.88 0.0142853 0
2573.73 0.0162704 0
2574.58 0.0145512 0
2575.44 0.0100228 0
2576.29 0.0232004 0
2577.15 0.0164388 0
2578 0.0101823 0
2578.86 0.0184681 0
2579.71 0.0145069 0
2580.57 0.0161375 0
2581.42 0.0172009 0
2582.28 0.017706 0
2583.13 0.0126725 0
2583.98 0.0181402 0
2584.84 0.0147018 0
2585.69 0.015783 0
2586.55 0.0159691 0
2587.4 0.0214812 0
2588.26 0.0208697 0
2589.11 0.0147462 0
2589.97 0.0210913 0
2590.82 0.0112812 0
2591.67 0.0143651 0
2592.53 0.0150297 0
2593.38 0.0229522 0
2594.24 0.01822 0
2595.09 0.0132219 0
2595.95 0.00821495 0
2596.8 0.016359 0
2597.66 0.0175997 0
2598.51 0.0128231 0
2599.37 0.0159691 0
2600.22 0.0147639 0
2601.07 0.0154551 0
2601.93 0.0184859 0
2602.78 0.0145157 0
2603.64 0.0119635 0
2604.49 0.0162881 0
2605.35 0.019629 0
2606.2 0.0207102 0
2607.06 0.0111305 0
2607.91 0.0166071 0
2608.76 0.0133194 0
2609.62 0.0110419 0
2610.47 0.00307507 0
2611.33 0.0201253 0
2612.18 0.0144005 0
2613.04 0.011228 0
2613.89 0.015464 0
2614.75 0.00895049 0
2615.6 0.0215255 0
2616.46 0.0209583 0
2617.31 0.0173604 0
2618.16 0.0141081 0
2619.02 0.00828585 0
2619.87 0.0164299 0
2620.73 0.020914 0
2621.58 0.0137448 0
2622.44 0.0121939 0
2623.29 0.016935 0
2624.15 0.00822382 0
2625 0.0241752 0
2625.85 0.0108026 0
2626.71 0.0201962 0
2627.56 0.0194164 0
2628.42 0.0247601 0
2629.27 0.0238207 0
2630.13 0.0162615 0
2630.98 0.0151981 0
2631.84 0.0204532 0
2632.69 0.0082504 0
2633.54 0.0257615 0
2634.4 0.0190885 0
2635.25 0.0167755 0
2636.11 0.0238207 0
2636.96 0.0187517 0
2637.82 0.0158716 0
2638.67 0.0126725 0
2639.53 0.0185479 0
2640.38 0.0127345 0
2641.24 0.0158362 0
2642.09 0.0142233 0
2642.94 0.0156323 0
2643.8 0.0202316 0
2644.65 0.013727 0
2645.51 0.0182466 0
2646.36 0.00599062 0
2647.22 0.0141701 0
2648.07 0.0103772 0
2648.93 0.0228016 0
2649.78 0.0155614 0
2650.63 0.0186365 0
2651.49 0.00808203 0
2652.34 0.0198417 0
2653.2 0.0159957 0
2654.05 0.0182998 0
2654.91 0.00799341 0
2655.76 0.0137093 0
2656.62 0.00594631 0
2657.47 0.0164122 0
2658.33 0.0160223 0
2659.18 0.0238296 0
2660.03 0.0214457 0
2660.89 0.00529054 0
2661.74 0.0210735 0
2662.6 0.0203646 0
2663.45 0.00386378 0
2664.31 0.0195138 0
2665.16 0.023608 0
2666.02 0.0154817 0
2666.87 0.00644258 0
2667.72 0.016421 0
2668.58 0.0193543 0
2669.43 0.0176617 0
2670.29 0.0150031 0
2671.14 0.0128763 0
2672 0.0164831 0
2672.85 0.0162615 0
2673.71 0.00968602 0
2674.56 0.0167135 0
2675.42 0.0111305 0
2676.27 0.0234928 0
2677.12 0.0127345 0
2677.98 0.00979237 0
2678.83 0.0198063 0
2679.69 0.0189821 0
2680.54 0.0199126 0
2681.4 0.0113609 0
2682.25 0.0173515 0
2683.11 0.01277 0
2683.96 0.0208254 0
2684.81 0.0111305 0
2685.67 0.0196822 0
2686.52 0.0190442 0
2687.38 0.015331 0
2688.23 0.0152513 0
2689.09 0.0198595 0
2689.94 0.00826812 0
2690.8 0.015464 0
2691.65 0.0124509 0
2692.5 0.016102 0
2693.36 0.00770983 0
2694.21 0.00568046 0
2695.07 0.0123357 0
2695.92 0.00636282 0
2696.78 0.0143474 0
2697.63 0.0175288 0
2698.49 0.0137182 0
2699.34 0.0164742 0
2700.2 0.0209052 0
2701.05 0.00939358 0
2701.9 0.0187251 0
2702.76 0.0175111 0
2703.61 0.0240068 0
2704.47 0.0137182 0
2705.32 0.0188226 0
2706.18 0.0218445 0
2707.03 0.0129472 0
2707.89 0.0149234 0
2708.74 0.0183795 0
2709.59 0.00743511 0
2710.45 0.0106963 0
2711.3 0.0193012 0
2712.16 0.0175022 0
2713.01 0.0208963 0
2713.87 0.0144183 0
2714.72 0.0188492 0
2715.58 0.0172363 0
2716.43 0.0195847 0
2717.29 0.00796682 0
2718.14 0.0189378 0
2718.99 0.0137005 0
2719.85 0.0230143 0
2720.7 0.0127522 0
2721.56 0.0102 0
2722.41 0.0204886 0
2723.27 0.0167135 0
2724.12 0.0207545 0
2724.98 0.0194075 0
2725.83 0.014117 0
2726.68 0.0151272 0
2727.54 0.0154462 0
2728.39 0.0110419 0
2729.25 0.0100671 0
2730.1 0.0207456 0
2730.96 0.014117 0
2731.81 0.00916317 0
2732.67 0.0162438 0
2733.52 0.0100316 0
2734.38 0.015783 0
2735.23 0.0153044 0
2736.08 0.00790479 0
2736.94 0.0162438 0
2737.79 0.0131776 0
2738.65 0.0100228 0
2739.5 0.0249993 0
2740.36 0.0100937 0
2741.21 0.00944675 0
2742.07 0.0173072 0
2742.92 0.0119104 0
2743.77 0.0161818 0
2744.63 0.00708063 0
2745.48 0.0266033 0
2746.34 0.0150297 0
2747.19 0.016297 0
2748.05 0.0177503 0
2748.9 0.0130713 0
2749.76 0.018796 0
2750.61 0.0121053 0
2751.46 0.0188403 0
2752.32 0.0256374 0
2753.17 0.0147018 0
2754.03 0.021428 0
2754.88 0.0138422 0
2755.74 0.011033 0
2756.59 0.0195138 0
2757.45 0.018477 0
2758.3 0.0191151 0
2759.16 0.0103595 0
2760.01 0.0114141 0
2760.86 0.0140549 0
2761.72 0.0153399 0
2762.57 0.0129206 0
2763.43 0.0199392 0
2764.28 0.0167046 0
2765.14 0.016811 0
2765.99 0.0172984 0
2766.85 0.0142765 0
2767.7 0.0116445 0
2768.55 0.0194429 0
2769.41 0.0112191 0
2770.26 0.0146487 0
2771.12 0.0141613 0
2771.97 0.0163945 0
2772.83 0.0132751 0
2773.68 0.0204532 0
2774.54 0.0187163 0
2775.39 0.00932269 0
2776.25 0.0167844 0
2777.1 0.0206038 0
2777.95 0.0155349 0
2778.81 0.0194695 0
2779.66 0.0191151 0
2780.52 0.022004 0
2781.37 0.0131422 0
2782.23 0.0199481 0
2783.08 0.0162793 0
2783.94 0.0209849 0
2784.79 0.0166958 0
2785.64 0.0135321 0
2786.5 0.0172275 0
2787.35 0.0092961 0
2788.21 0.0228725 0
2789.06 0.0143474 0
2789.92 0.0158096 0
2790.77 0.0148259 0
2791.63 0.0216761 0
2792.48 0.0121496 0
2793.33 0.0205064 0
2794.19 0.0153576 0
2795.04 0.024831 0
2795.9 0.0104747 0
2796.75 0.00717811 0
2797.61 0.0116799 0
2798.46 0.0127168 0
2799.32 0.0218179 0
2800.17 0.0160045 0
2801.03 0.0170502 0
2801.88 0.0133371 0
2802.73 0.0196734 0
2803.59 0.0194873 0
2804.44 0.0167932 0
2805.3 0.0251145 0
2806.15 0.0187163 0
2807.01 0.0159071 0
2807.86 0.0148436 0
2808.72 0.0167844 0
2809.57 0.0188935 0
2810.42 0.0149677 0
2811.28 0.00817064 0
2812.13 0.0137713 0
2812.99 0.0163324 0
2813.84 0.0182998 0
2814.7 0.0193543 0
2815.55 0.0150297 0
2816.41 0.0143651 0
2817.26 0.0222433 0
2818.12 0.019629 0
2818.97 0.0184859 0
2819.82 0.0124864 0
2820.68 0.014241 0
2821.53 0.0124243 0
2822.39 0.0164122 0
2823.24 0.0214191 0
2824.1 0.0129826 0
2824.95 0.0176794 0
2825.81 0.0107672 0
2826.66 0.013922 0
2827.51 0.0123534 0
2828.37 0.015269 0
2829.22 0.0191062 0
2830.08 0.0157387 0
2830.93 0.0150386 0
2831.79 0.0163413 0
2832.64 0.0205152 0
2833.5 0.0178478 0
2834.35 0.0254336 0
2835.21 0.015074 0
2836.06 0.0117597 0
2836.91 0.0236966 0
2837.77 0.0146132 0
2838.62 0.0168287 0
2839.48 0.0125484 0
2840.33 0.0133194 0
2841.19 0.0212508 0
2842.04 0.0147373 0
2842.9 0.0176085 0
2843.75 0.01386 0
2844.6 0.0203823 0
2845.46 0.0268869 0
2846.31 0.0133637 0
2847.17 0.0128763 0
2848.02 0.0156944 0
2848.88 0.0110773 0
2849.73 0.0168907 0
2850.59 0.0156944 0
2851.44 0.00477655 0
2852.29 0.00885301 0
2853.15 0.0173161 0
2854 0.0215255 0
2854.86 0.0100759 0
2855.71 0.0118572 0
2856.57 0.0135144 0
2857.42 0.0218356 0
2858.28 0.0167844 0
2859.13 0.0167223 0
2859.99 0.0205241 0
2860.84 0.0147284 0
2861.69 0.0117863 0
2862.55 0.0142056 0
2863.4 0.0180073 0
2864.26 0.0113077 0
2865.11 0.0084365 0
2865.97 0.0244499 0
2866.82 0.00967716 0
2867.68 0.0196645 0
2868.53 0.0182377 0
2869.38 0.0152513 0
2870.24 0.0158627 0
2871.09 0.0130358 0
2871.95 0.0240245 0
2872.8 0.0143474 0
2873.66 0.0179098 0
2874.51 0.0209052 0
2875.37 0.0186454 0
2876.22 0.0225091 0
2877.08 0.0258412 0
2877.93 0.019505 0
2878.78 0.00902138 0
2879.64 0.0149411 0
2880.49 0.0250968 0
2881.35 0.0192214 0
2882.2 0.0190707 0
2883.06 0.0165274 0
2883.91 0.0193986 0
2884.77 0.0207456 0
2885.62 0.0122737 0
2886.47 0.0173693 0
2887.33 0.0130269 0
2888.18 0.01277 0
2889.04 0.0143562 0
2889.89 0.0181757 0
2890.75 0.0198772 0
2891.6 0.0144183 0
2892.46 0.0222433 0
2893.31 0.0148702 0
2894.17 0.0285795 0
2895.02 0.0130181 0
2895.87 0.00884415 0
2896.73 0.0158716 0
2897.58 0.0208963 0
2898.44 0.0169262 0
2899.29 0.022713 0
2900.15 0.0172718 0
2901 0.0167578 0
2901.86 0.0117065 0
2902.71 0.0206747 0
2903.56 0.0211621 0
2904.42 0.0180959 0
2905.27 0.0121762 0
2906.13 0.0185745 0
2906.98 0.0122382 0
2907.84 0.00268515 0
2908.69 0.0155349 0
2909.55 0.0140992 0
2910.4 0.0171477 0
2911.25 0.0109267 0
2912.11 0.0153399 0
2912.96 0.019567 0
2913.82 0.0215521 0
2914.67 0.0157919 0
2915.53 0.0171389 0
2916.38 0.0171211 0
2917.24 0.0210204 0
2918.09 0.0185656 0
2918.95 0.021747 0
2919.8 0.019629 0
2920.65 0.0144448 0
2921.51 0.0182643 0
2922.36 0.00743511 0
2923.22 0.00654006 0
2924.07 0.0166603 0
2924.93 0.0252475 0
2925.78 0.0171123 0
2926.64 0.0214103 0
2927.49 0.0176617 0
2928.34 0.0189998 0
2929.2 0.00942017 0
2930.05 0.0192391 0
2930.91 0.0195138 0
2931.76 0.01386 0
2932.62 0.0201342 0
2933.47 0.0154197 0
2934.33 0.00866691 0
2935.18 0.0181934 0
2936.04 0.0137891 0
2936.89 0.00665526 0
2937.74 0.015978 0
2938.6 0.0142765 0
2939.45 0.0163767 0
2940.31 0.0175288 0
2941.16 0.0144448 0
2942.02 0.015721 0
2942.87 0.0104836 0
2943.73 0.00971261 0
2944.58 0.0257615 0
2945.43 0.0192657 0
2946.29 0.0124775 0
2947.14 0.0198151 0
2948 0.018539 0
2948.85 0.0156678 0
2949.71 0.0134346 0
2950.56 0.0114141 0
2951.42 0.0166515 0
2952.27 0.0137005 0
2953.13 0.0124155 0
2953.98 0.012894 0
2954.83 0.0161463 0
2955.69 0.0235371 0
2956.54 0.0161729 0
2957.4 0.0138334 0
2958.25 0.0117331 0
2959.11 0.0170414 0
2959.96 0.0164388 0
2960.82 0.00992529 0
2961.67 0.0138068 0
2962.52 0.0219065 0
2963.38 0.0178567 0
2964.23 0.00922521 0
2965.09 0.0218977 0
2965.94 0.0126459 0
2966.8 0.0157564 0
2967.65 0.0129295 0
2968.51 0.0144094 0
2969.36 0.0103064 0
2970.21 0.010395 0
2971.07 0.0226864 0
2971.92 0.0173072 0
2972.78 0.0120344 0
2973.63 0.0115913 0
2974.49 0.0268869 0
2975.34 0.0111305 0
2976.2 0.0128231 0
2977.05 0.0172895 0
2977.91 0.0171123 0
2978.76 0.0179985 0
2979.61 0.0195936 0
2980.47 0.0131776 0
2981.32 0.023351 0
2982.18 0.0145069 0
2983.03 0.0112103 0
2983.89 0.012318 0
2984.74 0.0173693 0
2985.6 0.0163413 0
2986.45 0.0136118 0
2987.3 0.0176528 0
2988.16 0.0196468 0
2989.01 0.0117951 0
2989.87 0.0177326 0
2990.72 0.0110862 0
2991.58 0.0151538 0
2992.43 0.0120344 0
2993.29 0.00681478 0
2994.14 0.0129826 0
2995 0.0226509 0
2995.85 0.0187606 0
2996.7 0.0178124 0
2997.56 0.0183441 0
2998.41 0.0154019 0
2999.27 0.0179098 0
3000.12 0.0205152 0
3000.98 0.00883528 0
3001.83 0.0127611 0
3002.69 0.0120167 0
3003.54 0.0188138 0
3004.39 0.00986326 0
3005.25 0.0146398 0
3006.1 0.00551208 0
3006.96 0.0142765 0
3007.81 0.0129915 0
3008.67 0.0168641 0
3009.52 0.0200101 0
3010.38 0.00763007 0
3011.23 0.0187251 0
3012.08 0.0138688 0
3012.94 0.0233776 0
3013.79 0.0184859 0
3014.65 0.0261071 0
3015.5 0.0149323 0
3016.36 0.0174933 0
3017.21 0.00583111 0
3018.07 0.0166426 0
3018.92 0.00333206 0
3019.78 0.0114318 0
3020.63 0.0125218 0
3021.48 0.0109533 0
3022.34 0.0212065 0
3023.19 0.0119812 0
3024.05 0.0110773 0
3024.9 0.0161463 0
3025.76 0.0191594 0
3026.61 0.012513 0
3027.47 0.0209229 0
3028.32 0.022199 0
3029.17 0.0125484 0
3030.03 0.00959741 0
3030.88 0.0191416 0
3031.74 0.00982781 0
3032.59 0.021171 0
3033.45 0.021109 0
3034.3 0.0254602 0
3035.16 0.0113786 0
3036.01 0.0134789 0
3036.87 0.0174224 0
3037.72 0.0244676 0
3038.57 0.0194607 0
3039.43 0.018025 0
3040.28 0.015978 0
3041.14 0.0231472 0
3041.99 0.0148968 0
3042.85 0.021428 0
3043.7 0.0248044 0
3044.56 0.0164033 0
3045.41 0.0195581 0
3046.26 0.0215432 0
3047.12 0.0201253 0
3047.97 0.0231827 0
3048.83 0.0128231 0
3049.68 0.0160311 0
3050.54 0.0139663 0
3051.39 0.0133017 0
3052.25 0.0165451 0
3053.1 0.0231827 0
3053.96 0.0176794 0
3054.81 0.0183795 0
3055.66 0.0220572 0
3056.52 0.0167046 0
3057.37 0.0134169 0
3058.23 0.0210381 0
3059.08 0.015721 0
3059.94 0.0143828 0
3060.79 0.0167312 0
3061.65 0.0220395 0
3062.5 0.0046259 0
3063.35 0.0211001 0
3064.21 0.0213748 0
3065.06 0.0125218 0
3065.92 0.0194695 0
3066.77 0.0240511 0
3067.63 0.0154285 0
3068.48 0.0143031 0
3069.34 0.02258 0
3070.19 0.017706 0
3071.04 0.0196113 0
3071.9 0.019629 0
3072.75 0.0142233 0
3073.61 0.018477 0
3074.46 0.0178655 0
3075.32 0.0193898 0
3076.17 0.0131067 0
3077.03 0.0205241 0
3077.88 0.0140904 0
3078.74 0.0134435 0
3079.59 0.0108381 0
3080.44 0.0175997 0
3081.3 0.00601721 0
3082.15 0.0240866 0
3083.01 0.0165806 0
3083.86 0.0113521 0
3084.72 0.0109178 0
3085.57 0.0174579 0
3086.43 0.0101203 0
3087.28 0.013984 0
3088.13 0.00952651 0
3088.99 0.0137182 0
3089.84 0.0170768 0
3090.7 0.0182998 0
3091.55 0.0164742 0
3092.41 0.0162084 0
3093.26 0.017582 0
3094.12 0.015721 0
3094.97 0.0173161 0
3095.83 0.0201785 0
3096.68 0.0169439 0
3097.53 0.0186188 0
3098.39 0.0117686 0
3099.24 0.0214723 0
3100.1 0.0147107 0
3100.95 0.011742 0
3101.81 0.0212508 0
3102.66 0.00841878 0
3103.52 0.0232624 0
3104.37 0.0250259 0
3105.22 0.0205861 0
3106.08 0.0154905 0
3106.93 0.0191505 0
3107.79 0.0214191 0
3108.64 0.0153399 0
3109.5 0.0228459 0
3110.35 0.0203823 0
3111.21 0.0248575 0
3112.06 0.0263906 0
3112.92 0.0252475 0
3113.77 0.0239625 0
3114.62 0.0177503 0
3115.48 0.0261248 0
3116.33 0.0244942 0
3117.19 0.0287745 0
3118.04 0.0321154 0
3118.9 0.016935 0
3119.75 0.0352171 0
3120.61 0.035545 0
3121.46 0.0253981 0
3122.31 0.0262666 0
3123.17 0.0381681 0
3124.02 0.0312824 0
3124.88 0.0346676 0
3125.73 0.0373085 0
3126.59 0.0408798 0
3127.44 0.0408178 0
3128.3 0.0390365 0
3129.15 0.0447524 0
3130 0.0509646 0
3130.86 0.0463476 0
3131.71 0.0531712 0
3132.57 0.0654449 0
3133.42 0.0769919 0
3134.28 0.0813342 0
3135.13 0.0866425 0
3135.99 0.107016 0
3136.84 0.119467 0
3137.7 0.139636 0
3138.55 0.139362 0
3139.4 0.177202 0
3140.26 0.200695 0
3141.11 0.222717 0
3141.97 0.25695 0
3142.82 0.279441 0
3143.68 0.319329 0
3144.53 0.361892 0
3145.39 0.392643 0
3146.24 0.42467 0
3147.09 0.439185 0
3147.95 0.444316 0
3148.8 0.439363 0
3149.66 0.420983 0
3150.51 0.395647 0
3151.37 0.376062 0
3152.22 0.349326 0
3153.08 0.312399 0
3153.93 0.297865 0
3154.79 0.261549 0
3155.64 0.243693 0
3156.49 0.212889 0
3157.35 0.200828 0
3158.2 0.180259 0
3159.06 0.157493 0
3159.91 0.147692 0
3160.77 0.130039 0
3161.62 0.111403 0
3162.48 0.103143 0
3163.33 0.0956727 0
3164.18 0.088982 0
3165.04 0.0703721 0
3165.89 0.0624673 0
3166.75 0.0643992 0
3167.6 0.0609874 0
3168.46 0.0551386 0
3169.31 0.047668 0
3170.17 0.0502911 0
3171.02 0.0447436 0
3171.88 0.0380351 0
3172.73 0.038877 0
3173.58 0.0342866 0
3174.44 0.0334624 0
3175.29 0.0338878 0
3176.15 0.0383985 0
3177 0.0290758 0
3177.86 0.0320091 0
3178.71 0.0253627 0
3179.57 0.0321686 0
3180.42 0.0234928 0
3181.27 0.0256994 0
3182.13 0.0334358 0
3182.98 0.0291556 0
3183.84 0.0217027 0
3184.69 0.0215787 0
3185.55 0.0292708 0
3186.4 0.0210558 0
3187.26 0.0200278 0
3188.11 0.0185124 0
3188.96 0.0249462 0
3189.82 0.0248487 0
3190.67 0.0225978 0
3191.53 0.0225357 0
3192.38 0.0218534 0
3193.24 0.0182466 0
3194.09 0.0235194 0
3194.95 0.0189112 0
3195.8 0.0182466 0
3196.66 0.0225623 0
3197.51 0.0189644 0
3198.36 0.0150918 0
3199.22 0.024184 0
3200.07 0.0177592 0
3200.93 0.0146132 0
3201.78 0.0225357 0
3202.64 0.0161995 0
3203.49 0.0161286 0
3204.35 0.0166249 0
3205.2 0.0186188 0
3206.05 0.015207 0
3206.91 0.0159248 0
3207.76 0.0210469 0
3208.62 0.0232801 0
3209.47 0.0228991 0
3210.33 0.018282 0
3211.18 0.0260273 0
3212.04 0.0114141 0
3212.89 0.0226421 0
3213.75 0.0133017 0
3214.6 0.0217382 0
3215.45 0.0175642 0
3216.31 0.0169528 0
3217.16 0.0103507 0
3218.02 0.0188049 0
3218.87 0.0181137 0
3219.73 0.0167401 0
3220.58 0.016678 0
3221.44 0.0122294 0
3222.29 0.0115027 0
3223.14 0.0147462 0
3224 0.0111216 0
3224.85 0.00919862 0
3225.71 0.0131422 0
3226.56 0.0208343 0
3227.42 0.0086226 0
3228.27 0.0167223 0
3229.13 0.0152158 0
3229.98 0.0214014 0
3230.83 0.0109001 0
3231.69 0.0183529 0
3232.54 0.0146398 0
3233.4 0.0185213 0
3234.25 0.0162881 0
3235.11 0.0138334 0
3235.96 0.0216584 0
3236.82 0.0141613 0
3237.67 0.0172984 0
3238.53 0.0199392 0
3239.38 0.0132308 0
3240.23 0.0191594 0
3241.09 0.0155526 0
3241.94 0.0212242 0
3242.8 0.0146753 0
3243.65 0.0133548 0
3244.51 0.00400557 0
3245.36 0.0205418 0
3246.22 0.0112634 0
3247.07 0.0162084 0
3247.92 0.0179719 0
3248.78 0.0129206 0
3249.63 0.0152247 0
3250.49 0.00616786 0
3251.34 0.0214546 0
3252.2 0.0189378 0
3253.05 0.0162793 0
3253.91 0.00893276 0
3254.76 0.0230852 0
3255.62 0.0138157 0
3256.47 0.0187783 0
3257.32 0.0102177 0
3258.18 0.010457 0
3259.03 0.0172452 0
3259.89 0.0146487 0
3260.74 0.0217913 0
3261.6 0.015526 0
3262.45 0.00987212 0
3263.31 0.0165894 0
3264.16 0.014374 0
3265.01 0.0154197 0
3265.87 0.016554 0
3266.72 0.0145689 0
3267.58 0.0122028 0
3268.43 0.01604 0
3269.29 0.0180959 0
3270.14 0.0113077 0
3271 0.0187517 0
3271.85 0.0140992 0
3272.71 0.0169528 0
3273.56 0.019886 0
3274.41 0.017582 0
3275.27 0.00926065 0
3276.12 0.0176794 0
3276.98 0.0147905 0
3277.83 0.0218002 0
3278.69 0.0152779 0
3279.54 0.0172363 0
3280.4 0.0229522 0
3281.25 0.0183352 0
3282.1 0.0185479 0
3282.96 0.0185833 0
3283.81 0.01713 0
3284.67 0.0137448 0
3285.52 0.0181314 0
3286.38 0.0100848 0
3287.23 0.0134612 0
3288.09 0.0161995 0
3288.94 0.0143651 0
3289.79 0.0166071 0
3290.65 0.0247955 0
3291.5 0.0230674 0
3292.36 0.0148968 0
3293.21 0.0216052 0
3294.07 0.0157919 0
3294.92 0.0188492 0
3295.78 0.0215964 0
3296.63 0.00947334 0
3297.49 0.0144005 0
3298.34 0.0129472 0
3299.19 0.00919862 0
3300.05 0.0138422 0
3300.9 0.0194607 0
3301.76 0.0121408 0
3302.61 0.0200633 0
3303.47 0.0158893 0
3304.32 0.0133637 0
3305.18 0.0118483 0
3306.03 0.020595 0
3306.88 0.0130004 0
3307.74 0.0157564 0
3308.59 0.0177946 0
3309.45 0.0178921 0
3310.3 0.0165185 0
3311.16 0.0149677 0
3312.01 0.011609 0
3312.87 0.0101823 0
3313.72 0.0112634 0
3314.58 0.0117508 0
3315.43 0.0215343 0
3316.28 0.0216052 0
3317.14 0.00944675 0
3317.99 0.012832 0
3318.85 0.0253272 0
3319.7 0.0159602 0
3320.56 0.0204532 0
3321.41 0.00993416 0
3322.27 0.0125307 0
3323.12 0.01386 0
3323.97 0.0175199 0
3324.83 0.0216052 0
3325.68 0.0190442 0
3326.54 0.011166 0
3327.39 0.0101734 0
3328.25 0.0189644 0
3329.1 0.00745283 0
3329.96 0.0171123 0
3330.81 0.0168287 0
3331.67 0.0180516 0
3332.52 0.0103595 0
3333.37 0.014817 0
3334.23 0.0134966 0
3335.08 0.0136384 0
3335.94 0.0152867 0
3336.79 0.0126902 0
3337.65 0.0177237 0
3338.5 0.0189024 0
3339.36 0.0185568 0
3340.21 0.0235903 0
3341.06 0.0144626 0
3341.92 0.0178035 0
3342.77 0.00459931 0
3343.63 0.0169705 0
3344.48 0.0117686 0
3345.34 0.0127434 0
3346.19 0.0132308 0
3347.05 0.0149057 0
3347.9 0.0208874 0
3348.75 0.0240777 0
3349.61 0.0159691 0
3350.46 0.0165806 0
3351.32 0.0145955 0
3352.17 0.017068 0
3353.03 0.0165097 0
3353.88 0.0188492 0
3354.74 0.0180605 0
3355.59 0.00708063 0
3356.45 0.00438663 0
3357.3 0.0106608 0
3358.15 0.0108381 0
3359.01 0.0102443 0
3359.86 0.0226332 0
3360.72 0.0159248 0
3361.57 0.0108912 0
3362.43 0.0169793 0
3363.28 0.0139397 0
3364.14 0.0151449 0
3364.99 0.0125041 0
3365.84 0.0132485 0
3366.7 0.0182998 0
3367.55 0.0255665 0
3368.41 0.0106342 0
3369.26 0.0135498 0
3370.12 0.0140372 0
3370.97 0.016421 0
3371.83 0.0154994 0
3372.68 0.0223319 0
3373.54 0.00973033 0
3374.39 0.0073199 0
3375.24 0.0222787 0
3376.1 0.0140018 0
3376.95 0.014498 0
3377.81 0.0108469 0
3378.66 0.0168198 0
3379.52 0.0207988 0
3380.37 0.010457 0
3381.23 0.0184593 0
3382.08 0.0185036 0
3382.93 0.0121762 0
3383.79 0.01822 0
3384.64 0.0157564 0
3385.5 0.0218091 0
3386.35 0.0146664 0
3387.21 0.0177946 0
3388.06 0.0115913 0
3388.92 0.0115913 0
3389.77 0.0207722 0
3390.63 0.0201076 0
3391.48 0.0134257 0
3392.33 0.0205064 0
3393.19 0.014241 0
3394.04 0.00724901 0
3394.9 0.0196734 0
3395.75 0.010138 0
3396.61 0.0141435 0
3397.46 0.0244765 0
3398.32 0.0102709 0
3399.17 0.0226952 0
3400.02 0.0156323 0
3400.88 0.0116268 0
3401.73 0.011866 0
3402.59 0.0135144 0
3403.44 0.023865 0
3404.3 0.0116888 0
3405.15 0.0241575 0
3406.01 0.00821495 0
3406.86 0.0206925 0
3407.71 0.01713 0
3408.57 0.0119458 0
3409.42 0.00722242 0
3410.28 0.0155349 0
3411.13 0.014117 0
3411.99 0.0122028 0
3412.84 0.0177858 0
3413.7 0.00844536 0
3414.55 0.017068 0
3415.41 0.00988099 0
3416.26 0.0176794 0
3417.11 0.0196468 0
3417.97 0.010652 0
3418.82 0.0169616 0
3419.68 0.0137536 0
3420.53 0.0224737 0
3421.39 0.014817 0
3422.24 0.0167932 0
3423.1 0.0129472 0
3423.95 0.0219863 0
3424.8 0.021171 0
3425.66 0.0203469 0
3426.51 0.0157475 0
3427.37 0.0152513 0
3428.22 0.0160134 0
3429.08 0.0123446 0
3429.93 0.0178478 0
3430.79 0.0272237 0
3431.64 0.0134966 0
3432.5 0.0111482 0
3433.35 0.0117243 0
3434.2 0.0148259 0
3435.06 0.00695657 0
3435.91 0.0140549 0
3436.77 0.0155792 0
3437.62 0.0144448 0
3438.48 0.0160223 0
3439.33 0.0151627 0
3440.19 0.0201519 0
3441.04 0.018477 0
3441.89 0.0192037 0
3442.75 0.0143651 0
3443.6 0.0222256 0
3444.46 0.0180605 0
3445.31 0.00758576 0
3446.17 0.0101912 0
3447.02 0.0189733 0
3447.88 0.0179896 0
3448.73 0.0249019 0
3449.58 0.0130447 0
3450.44 0.0153665 0
3451.29 0.0188138 0
3452.15 0.00790479 0
3453 0.0124864 0
3453.86 0.0257083 0
3454.71 0.0183795 0
3455.57 0.00817064 0
3456.42 0.0159159 0
3457.28 0.0103861 0
3458.13 0.0204177 0
3458.98 0.0181137 0
3459.84 0.0124155 0
3460.69 0.0190353 0
3461.55 0.0130535 0
3462.4 0.0160577 0
3463.26 0.0249196 0
3464.11 0.0112369 0
3464.97 0.0197088 0
3465.82 0.0108115 0
3466.67 0.00879098 0
3467.53 0.0197531 0
3468.38 0.0188049 0
3469.24 0.01495 0
3470.09 0.015464 0
3470.95 0.0168287 0
3471.8 0.0225091 0
3472.66 0.0155437 0
3473.51 0.0133194 0
3474.37 0.0251943 0
3475.22 0.0160311 0
3476.07 0.0134257 0
3476.93 0.0163502 0
3477.78 0.0176883 0
3478.64 0.0201253 0
3479.49 0.00678819 0
3480.35 0.0214723 0
3481.2 0.0168464 0
3482.06 0.0151538 0
3482.91 0.0168907 0
3483.76 0.0195581 0
3484.62 0.0172275 0
3485.47 0.018539 0
3486.33 0.0221281 0
3487.18 0.0158007 0
3488.04 0.0229345 0
3488.89 0.0216939 0
3489.75 0.016554 0
3490.6 0.0172452 0
3491.46 0.0154728 0
3492.31 0.0167578 0
3493.16 0.0223142 0
3494.02 0.0213748 0
3494.87 0.0183263 0
3495.73 0.0213128 0
3496.58 0.0246803 0
3497.44 0.0127877 0
3498.29 0.0196822 0
3499.15 0.0244588 0
3500 0.0255133 0
3500.85 0.0233776 0
3501.71 0.0222876 0
3502.56 0.0208165 0
3503.42 0.0145512 0
3504.27 0.0306266 0
3505.13 0.0285795 0
3505.98 0.0290315 0
3506.84 0.0286061 0
3507.69 0.0223408 0
3508.54 0.026497 0
3509.4 0.0285086 0
3510.25 0.0302013 0
3511.11 0.030733 0
3511.96 0.0255931 0
3512.82 0.0267451 0
3513.67 0.0290935 0
3514.53 0.031823 0
3515.38 0.0314419 0
3516.24 0.0426256 0
3517.09 0.0554842 0
3517.94 0.0634421 0
3518.8 0.0934573 0
3519.65 0.129747 0
3520.51 0.171601 0
3521.36 0.196804 0
3522.22 0.220209 0
3523.07 0.223957 0
3523.93 0.250286 0
3524.78 0.294338 0
3525.63 0.384968 0
3526.49 0.50627 0
3527.34 0.682825 0
3528.2 0.849091 0
3529.05 0.961017 0
3529.91 1 0
3530.76 0.928689 0
3531.62 0.776858 0
3532.47 0.584104 0
3533.33 0.42973 0
3534.18 0.307808 0
3535.03 0.253574 0
3535.89 0.222389 0
3536.74 0.220076 0
3537.6 0.20229 0
3538.45 0.19388 0
3539.31 0.15238 0
3540.16 0.111606 0
3541.02 0.0813077 0
3541.87 0.0577617 0
3542.72 0.0477212 0
3543.58 0.0385225 0
3544.43 0.0341359 0
3545.29 0.0224028 0
3546.14 0.0265413 0
3547 0.019762 0
3547.85 0.0225712 0
3548.71 0.0281542 0
3549.56 0.0322661 0
3550.42 0.0190885 0
3551.27 0.0270553 0
3552.12 0.0267628 0
3552.98 0.0249905 0
3553.83 0.0223851 0
3554.69 0.0281719 0
3555.54 0.0260185 0
3556.4 0.0234662 0
3557.25 0.0173427 0
3558.11 0.0284821 0
3558.96 0.0227307 0
3559.81 0.0259476 0
3560.67 0.0186631 0
3561.52 0.0317166 0
3562.38 0.0246714 0
3563.23 0.0172629 0
3564.09 0.0207988 0
3564.94 0.0175111 0
3565.8 0.0225357 0
3566.65 0.0201608 0
3567.5 0.0234308 0
3568.36 0.00774527 0
3569.21 0.0190885 0
3570.07 0.0181402 0
3570.92 0.018796 0
3571.78 0.011228 0
3572.63 0.0215432 0
3573.49 0.0209583 0
3574.34 0.0196822 0
3575.2 0.0190176 0
3576.05 0.0257615 0
3576.9 0.0193189 0
3577.76 0.0137005 0
3578.61 0.023546 0
3579.47 0.0202494 0
3580.32 0.00857829 0
3581.18 0.0260185 0
3582.03 0.0193189 0
3582.89 0.0180694 0
3583.74 0.0194784 0
3584.59 0.016935 0
3585.45 0.0234219 0
3586.3 0.0179098 0
3587.16 0.0162349 0
3588.01 0.00606152 0
3588.87 0.0121939 0
3589.72 0.00711608 0
3590.58 0.0145157 0
3591.43 0.0180871 0
3592.29 0.0198772 0
3593.14 0.0128054 0
3593.99 0.00411191 0
3594.85 0.0112457 0
3595.7 0.0206836 0
3596.56 0.0250259 0
3597.41 0.0163679 0
3598.27 0.0175997 0
3599.12 0.0239891 0
3599.98 0.0207634 0
3600.83 0.0174579 0
3601.68 0.0213571 0
3602.54 0.0146221 0
3603.39 0.0138334 0
3604.25 0.0171743 0
3605.1 0.0183441 0
3605.96 0.018025 0
3606.81 0.0170591 0
3607.67 0.0236966 0
3608.52 0.0110685 0
3609.38 0.00944675 0
3610.23 0.0186277 0
3611.08 0.0172363 0
3611.94 0.0197354 0
3612.79 0.0233333 0
3613.65 0.00925179 0
3614.5 0.0222433 0
3615.36 0.0212242 0
3616.21 0.0169262 0
3617.07 0.0227573 0
3617.92 0.0199392 0
3618.77 0.0194695 0
3619.63 0.0177946 0
3620.48 0.0107406 0
3621.34 0.0183972 0
3622.19 0.0108115 0
3623.05 0.0147993 0
3623.9 0.0215609 0
3624.76 0.0187251 0
3625.61 0.0149057 0
3626.46 0.0107672 0
3627.32 0.00685023 0
3628.17 0.0145335 0
3629.03 0.0195227 0
3629.88 0.01931 0
3630.74 0.0143474 0
3631.59 0.00905683 0
3632.45 0.0205773 0
3633.3 0.00819723 0
3634.16 0.0166869 0
3635.01 0.0180871 0
3635.86 0.0103595 0
3636.72 0.0114584 0
3637.57 0.013151 0
3638.43 0.0157564 0
3639.28 0.009367 0
3640.14 0.0135232 0
3640.99 0.0155526 0
3641.85 0.0166426 0
3642.7 0.0132219 0
3643.55 0.0114495 0
3644.41 0.0168287 0
3645.26 0.0158539 0
3646.12 0.0124509 0
3646.97 0.00651347 0
3647.83 0.0103241 0
3648.68 0.0105456 0
3649.54 0.011742 0
3650.39 0.0220661 0
3651.25 0.0169173 0
3652.1 0.0246803 0
3652.95 0.0209583 0
3653.81 0.0181757 0
3654.66 0.0154374 0
3655.52 0.0149943 0
3656.37 0.0132662 0
3657.23 0.0117243 0
3658.08 0.0171654 0
3658.94 0.0125218 0
3659.79 0.0178655 0
3660.64 0.0150209 0
3661.5 0.025726 0
3662.35 0.00412077 0
3663.21 0.0136296 0
3664.06 0.0206925 0
3664.92 0.0153665 0
3665.77 0.0209317 0
3666.63 0.0231738 0
3667.48 0.00834788 0
3668.33 0.0167667 0
3669.19 0.00879098 0
3670.04 0.0199747 0
3670.9 0.0160488 0
3671.75 0.0126991 0
3672.61 0.0186897 0
3673.46 0.0230143 0
3674.32 0.0160311 0
3675.17 0.00724015 0
3676.03 0.0190442 0
3676.88 0.0151715 0
3677.73 0.0147639 0
3678.59 0.00998733 0
3679.44 0.013922 0
3680.3 0.0227661 0
3681.15 0.00925179 0
3682.01 0.00400557 0
3682.86 0.0150297 0
3683.72 0.0167489 0
3684.57 0.0183175 0
3685.42 0.0156235 0
3686.28 0.0156589 0
3687.13 0.0117863 0
3687.99 0.0148879 0
3688.84 0.0194873 0
3689.7 0.0142056 0
3690.55 0.020143 0
3691.41 0.0111925 0
3692.26 0.00763007 0
3693.12 0.0183795 0
3693.97 0.0200101 0
3694.82 0.0173693 0
3695.68 0.0247335 0
3696.53 0.0159336 0
3697.39 0.0144626 0
3698.24 0.0155969 0
3699.1 0.0116977 0
3699.95 0.0140283 0
3700.81 0.0187694 0
3701.66 0.0143917 0
3702.51 0.0198417 0
3703.37 0.0144183 0
3704.22 0.0247955 0
3705.08 0.0168021 0
3705.93 0.0146841 0
3706.79 0.0168553 0
3707.64 0.015074 0
3708.5 0.0166426 0
3709.35 0.0169616 0
3710.21 0.0180694 0
3711.06 0.0267185 0
3711.91 0.0117597 0
3712.77 0.0136118 0
3713.62 0.0247423 0
3714.48 0.0157564 0
3715.33 0.0197088 0
3716.19 0.0203646 0
3717.04 0.0141967 0
3717.9 0.010652 0
3718.75 0.00521964 0
3719.6 0.00642486 0
3720.46 0.018539 0
3721.31 0.0199747 0
3722.17 0.0126813 0
3723.02 0.0177858 0
3723.88 0.0125218 0
3724.73 0.0153488 0
3725.59 0.0213837 0
3726.44 0.0120344 0
3727.29 0.0189733 0
3728.15 0.0283403 0
3729 0.0214103 0
3729.86 0.016873 0
3730.71 0.0196734 0
3731.57 0.014693 0
3732.42 0.0171034 0
3733.28 0.0130535 0
3734.13 0.0184681 0
3734.99 0.0210026 0
3735.84 0.01238 0
3736.69 0.0169793 0
3737.55 0.0190442 0
3738.4 0.0199924 0
3739.26 0.0168021 0
3740.11 0.0121585 0
3740.97 0.00922521 0
3741.82 0.0166337 0
3742.68 0.0132219 0
3743.53 0.016873 0
3744.38 0.0135675 0
3745.24 0.0119635 0
3746.09 0.0168907 0
3746.95 0.0165983 0
3747.8 0.0157387 0
3748.66 0.0151361 0
3749.51 0.0239891 0
3750.37 0.0155171 0
3751.22 0.010395 0
3752.08 0.0230497 0
3752.93 0.0158273 0
3753.78 0.0133903 0
3754.64 0.0134169 0
3755.49 0.0175997 0
3756.35 0.0139131 0
3757.2 0.0201696 0
3758.06 0.0248132 0
3758.91 0.00770097 0
3759.77 0.01277 0
3760.62 0.0133017 0
3761.47 0.0166249 0
3762.33 0.0127168 0
3763.18 0.0256463 0
3764.04 0.0179985 0
3764.89 0.00894163 0
3765.75 0.0181048 0
3766.6 0.0154462 0
3767.46 0.016873 0
3768.31 0.011423 0
3769.17 0.0149145 0
3770.02 0.0172806 0
3770.87 0.0163324 0
3771.73 0.0244942 0
3772.58 0.0153222 0
3773.44 0.017963 0
3774.29 0.0152601 0
3775.15 0.0199569 0
3776 0.0169705 0
3776.86 0.0126459 0
3777.71 0.0159159 0
3778.56 0.00830357 0
3779.42 0.00947334 0
3780.27 0.0123003 0
3781.13 0.0138511 0
3781.98 0.0166337 0
3782.84 0.0154197 0
3783.69 0.017449 0
3784.55 0.0209672 0
3785.4 0.018477 0
3786.25 0.0161995 0
3787.11 0.0122471 0
3787.96 0.0181137 0
3788.82 0.0126193 0
3789.67 0.018477 0
3790.53 0.0123446 0
3791.38 0.0239005 0
3792.24 0.0153753 0
3793.09 0.0235371 0
3793.95 0.0195404 0
3794.8 0.0130978 0
3795.65 0.0216407 0
3796.51 0.0234574 0
3797.36 0.0141524 0
3798.22 0.0168819 0
3799.07 0.0179364 0
3799.93 0.0145512 0
3800.78 0.00736421 0
3801.64 0.0167489 0
3802.49 0.0154374 0
3803.34 0.0119015 0
3804.2 0.0218534 0
3805.05 0.0168907 0
3805.91 0.0155969 0
3806.76 0.0164122 0
3807.62 0.0111305 0
3808.47 0.0144892 0
3809.33 0.0223053 0
3810.18 0.0167578 0
3811.04 0.0242018 0
3811.89 0.0260362 0
3812.74 0.0245828 0
3813.6 0.0147905 0
3814.45 0.0148082 0
3815.31 0.0292442 0
3816.16 0.0229434 0
3817.02 0.0172629 0
3817.87 0.0190176 0
3818.73 0.0233688 0
3819.58 0.01931 0
3820.43 0.0254336 0
3821.29 0.0174756 0
3822.14 0.0190264 0
3823 0.0154551 0
3823.85 0.0178744 0
3824.71 0.0192657 0
3825.56 0.0236789 0
3826.42 0.0271528 0
3827.27 0.0278794 0
3828.13 0.0207013 0
3828.98 0.0197265 0
3829.83 0.0250614 0
3830.69 0.0268426 0
3831.54 0.0257615 0
3832.4 0.0266742 0
3833.25 0.0362805 0
3834.11 0.0295898 0
3834.96 0.0223496 0
3835.82 0.0205773 0
3836.67 0.0223231 0
3837.52 0.0333561 0
3838.38 0.0346322 0
3839.23 0.03208 0
3840.09 0.028872 0
3840.94 0.029767 0
3841.8 0.0320534 0
3842.65 0.0408444 0
3843.51 0.0402506 0
3844.36 0.0331345 0
3845.21 0.0362273 0
3846.07 0.0402949 0
3846.92 0.0454525 0
3847.78 0.0498569 0
3848.63 0.0446107 0
3849.49 0.0442916 0
3850.34 0.0562817 0
3851.2 0.0445132 0
3852.05 0.0525775 0
3852.91 0.0694062 0
3853.76 0.0718698 0
3854.61 0.0694239 0
3855.47 0.0781706 0
3856.32 0.085517 0
3857.18 0.097711 0
3858.03 0.110871 0
3858.89 0.119387 0
3859.74 0.134878 0
3860.6 0.154099 0
3861.45 0.170786 0
3862.3 0.19902 0
3863.16 0.213651 0
3864.01 0.240307 0
3864.87 0.272281 0
3865.72 0.307817 0
3866.58 0.333986 0
3867.43 0.362415 0
3868.29 0.405838 0
3869.14 0.442314 0
3870 0.47956 0
3870.85 0.51094 0
3871.7 0.530542 0
3872.56 0.552015 0
3873.41 0.563863 0
3874.27 0.560921 0
3875.12 0.525917 0
3875.98 0.493987 0
3876.83 0.452806 0
3877.69 0.39492 0
3878.54 0.36713 0
3879.39 0.318292 0
3880.25 0.277235 0
3881.1 0.245784 0
3881.96 0.215866 0
3882.81 0.184424 0
3883.67 0.160666 0
3884.52 0.136996 0
3885.38 0.128479 0
3886.23 0.103604 0
3887.08 0.0965855 0
3887.94 0.0846574 0
3888.79 0.0774971 0
3889.65 0.0559273 0
3890.5 0.0619002 0
3891.36 0.061395 0
3892.21 0.0474553 0
3893.07 0.0507431 0
3893.92 0.0427408 0
3894.78 0.0473312 0
3895.63 0.0388593 0
3896.48 0.0395151 0
3897.34 0.0382478 0
3898.19 0.0425104 0
3899.05 0.0365464 0
3899.9 0.0373794 0
3900.76 0.0301304 0
3901.61 0.034898 0
3902.47 0.0307773 0
3903.32 0.0289251 0
3904.17 0.035031 0
3905.03 0.0399582 0
3905.88 0.0293062 0
3906.74 0.0222344 0
3907.59 0.0262754 0
3908.45 0.0343752 0
3909.3 0.0225269 0
3910.16 0.0245917 0
3911.01 0.0236257 0
3911.87 0.0239625 0
3912.72 0.0254867 0
3913.57 0.0124509 0
3914.43 0.0269489 0
3915.28 0.0194341 0
3916.14 0.0175465 0
3916.99 0.0156058 0
3917.85 0.021109 0
3918.7 0.025469 0
3919.56 0.0252475 0
3920.41 0.0233333 0
3921.26 0.0275781 0
3922.12 0.0254779 0
3922.97 0.0272857 0
3923.83 0.0200899 0
3924.68 0.0129029 0
3925.54 0.0224028 0
3926.39 0.0206836 0
3927.25 0.0282428 0
3928.1 0.0226952 0
3928.96 0.0142499 0
3929.81 0.0176706 0
3930.66 0.0215343 0
3931.52 0.0237764 0
3932.37 0.00866691 0
3933.23 0.0175288 0
3934.08 0.0192923 0
3934.94 0.0133814 0
3935.79 0.0218002 0
3936.65 0.0174047 0
3937.5 0.0253538 0
3938.35 0.0215875 0
3939.21 0.0194607 0
3940.06 0.0140904 0
3940.92 0.0216052 0
3941.77 0.0212065 0
3942.63 0.015464 0
3943.48 0.0152158 0
3944.34 0.0161197 0
3945.19 0.0135764 0
3946.04 0.020019 0
3946.9 0.0116977 0
3947.75 0.0157121 0
3948.61 0.0137891 0
3949.46 0.0131422 0
3950.32 0.0213837 0
3951.17 0.0146753 0
3952.03 0.016616 0
3952.88 0.0164033 0
3953.74 0.02258 0
3954.59 0.0224648 0
3955.44 0.0216052 0
3956.3 0.0146044 0
3957.15 0.0223939 0
3958.01 0.0255133 0
3958.86 0.0234751 0
3959.72 0.0277465 0
3960.57 0.0236612 0
3961.43 0.0161818 0
3962.28 0.00380174 0
3963.13 0.0159691 0
3963.99 0.0203734 0
3964.84 0.0230763 0
3965.7 0.0146575 0
3966.55 0.0194873 0
3967.41 0.0164033 0
3968.26 0.0256994 0
3969.12 0.0238296 0
3969.97 0.0227041 0
3970.83 0.00961513 0
3971.68 0.0212153 0
3972.53 0.0155614 0
3973.39 0.017449 0
3974.24 0.0193809 0
3975.1 0.0239714 0
3975.95 0.0152424 0
3976.81 0.0170502 0
3977.66 0.0251677 0
3978.52 0.0255222 0
3979.37 0.0186454 0
3980.22 0.0194252 0
3981.08 0.0212419 0
3981.93 0.0107849 0
3982.79 0.0131067 0
3983.64 0.0102886 0
3984.5 0.0159957 0
3985.35 0.016935 0
3986.21 0.0203912 0
3987.06 0.0187517 0
3987.92 0.0213394 0
3988.77 0.0157653 0
3989.62 0.018477 0
3990.48 0.00952651 0
3991.33 0.0201785 0
3992.19 0.020976 0
3993.04 0.0159159 0
3993.9 0.0216052 0
3994.75 0.0135764 0
3995.61 0.0147639 0
3996.46 0.00969489 0
3997.31 0.0155083 0
3998.17 0.0226952 0
3999.02 0.0193809 0
3999.88 0.0307152 0
4000.73 0.0125307 0
4001.59 0.0127611 0
4002.44 0.0180959 0
4003.3 0.019505 0
4004.15 0.0107051 0
4005 0.0188403 0
4005.86 0.0243347 0
4006.71 0.00996074 0
4007.57 0.0156589 0
4008.42 0.0107583 0
4009.28 0.0222787 0
4010.13 0.0164476 0
4010.99 0.0203823 0
4011.84 0.0162704 0
4012.7 0.0174313 0
4013.55 0.0191062 0
4014.4 0.0205861 0
4015.26 0.0141524 0
4016.11 0.0155526 0
4016.97 0.00902138 0
4017.82 0.0168641 0
4018.68 0.00895049 0
4019.53 0.0153931 0
4020.39 0.0131067 0
4021.24 0.0131156 0
4022.09 0.0145601 0
4022.95 0.0126193 0
4023.8 0.023227 0
4024.66 0.0221104 0
4025.51 0.0161109 0
4026.37 0.0113343 0
4027.22 0.0272768 0
4028.08 0.0223319 0
4028.93 0.00887073 0
4029.79 0.0123978 0
4030.64 0.0168376 0
4031.49 0.0138157 0
4032.35 0.0160134 0
4033.2 0.0216584 0
4034.06 0.0179187 0
4034.91 0.0119724 0
4035.77 0.0135764 0
4036.62 0.0202494 0
4037.48 0.0149057 0
4038.33 0.0108292 0
4039.18 0.0184859 0
4040.04 0.0158805 0
4040.89 0.0168376 0
4041.75 0.015526 0
4042.6 0.0181846 0
4043.46 0.0219509 0
4044.31 0.00912773 0
4045.17 0.0214014 0
4046.02 0.0175997 0
4046.88 0.0247512 0
4047.73 0.0153576 0
4048.58 0.0177237 0
4049.44 0.0158007 0
4050.29 0.0155792 0
4051.15 0.019762 0
4052 0.00724015 0
4052.86 0.0162438 0
4053.71 0.0124243 0
4054.57 0.0148879 0
4055.42 0.0259741 0
4056.27 0.0046259 0
4057.13 0.0276756 0
4057.98 0.0218445 0
4058.84 0.0201164 0
4059.69 0.0153488 0
4060.55 0.0203557 0
4061.4 0.0153222 0
4062.26 0.0132485 0
4063.11 0.00897707 0
4063.96 0.0188581 0
4064.82 0.0164388 0
4065.67 0.019629 0
4066.53 0.0142765 0
4067.38 0.0124598 0
4068.24 0.0213571 0
4069.09 0.013089 0
4069.95 0.0185479 0
4070.8 0.0124155 0
4071.66 0.0166603 0
4072.51 0.0121585 0
4073.36 0.0143208 0
4074.22 0.0118838 0
4075.07 0.0210026 0
4075.93 0.0212065 0
4076.78 0.0165274 0
4077.64 0.0153488 0
4078.49 0.0114584 0
4079.35 0.0110685 0
4080.2 0.0203025 0
4081.05 0.0152513 0
4081.91 0.00777186 0
4082.76 0.0202316 0
4083.62 0.0185302 0
4084.47 0.0175465 0
4085.33 0.0148082 0
4086.18 0.0145335 0
4087.04 0.0241309 0
4087.89 0.021366 0
4088.75 0.0158273 0
4089.6 0.0136296 0
4090.45 0.00756804 0
4091.31 0.0188846 0
4092.16 0.00617672 0
4093.02 0.0123357 0
4093.87 0.0106342 0
4094.73 0.0188315 0
4095.58 0.010519 0
4096.44 0.0194784 0
4097.29 0.00842764 0
4098.14 0.0201076 0
4099 0.0168287 0
4099.85 0.0204798 0
4100.71 0.0218445 0
4101.56 0.0111837 0
4102.42 0.0134612 0
4103.27 0.0222256 0
4104.13 0.0200012 0
4104.98 0.0155792 0
4105.83 0.0166249 0
4106.69 0.0197265 0
4107.54 0.00773641 0
4108.4 0.019567 0
4109.25 0.018477 0
4110.11 0.0214191 0
4110.96 0.016554 0
4111.82 0.0102089 0
4112.67 0.0101114 0
4113.53 0.0226244 0
4114.38 0.0203646 0
4115.23 0.0163413 0
4116.09 0.0157032 0
4116.94 0.0147993 0
4117.8 0.0170237 0
4118.65 0.0205773 0
4119.51 0.0249816 0
4120.36 0.0234928 0
4121.22 0.0126991 0
4122.07 0.0166071 0
4122.92 0.0175022 0
4123.78 0.0117508 0
4124.63 0.0141347 0
4125.49 0.0222787 0
4126.34 0.0244499 0
4127.2 0.0249993 0
4128.05 0.016421 0
4128.91 0.0152336 0
4129.76 0.0149854 0
4130.62 0.013727 0
4131.47 0.0208697 0
4132.32 0.0191062 0
4133.18 0.0182732 0
4134.03 0.0191416 0
4134.89 0.0167932 0
4135.74 0.0155171 0
4136.6 0.0184504 0
4137.45 0.015721 0
4138.31 0.0173693 0
4139.16 0.0177149 0
4140.01 0.015783 0
4140.87 0.0137359 0
4141.72 0.0242372 0
4142.58 0.0114495 0
4143.43 0.0236966 0
4144.29 0.0149411 0
4145.14 0.0125307 0
4146 0.0150918 0
4146.85 0.0220661 0
4147.71 0.0236346 0
4148.56 0.0217825 0
4149.41 0.0165274 0
4150.27 0.0186897 0
4151.12 0.0106254 0
4151.98 0.0105899 0
4152.83 0.0150386 0
4153.69 0.00793137 0
4154.54 0.0124952 0
4155.4 0.0196734 0
4156.25 0.0137448 0
4157.1 0.00938472 0
4157.96 0.0213748 0
4158.81 0.0142144 0
4159.67 0.0220572 0
4160.52 0.0174756 0
4161.38 0.0222256 0
4162.23 0.0150297 0
4163.09 0.0111216 0
4163.94 0.0189024 0
4164.79 0.0119901 0
4165.65 0.0180959 0
4166.5 0.0121053 0
4167.36 0.0192746 0
4168.21 0.0153931 0
4169.07 0.0203291 0
4169.92 0.0160488 0
4170.78 0.0129383 0
4171.63 0.0179364 0
4172.49 0.0234131 0
4173.34 0.0152867 0
4174.19 0.0112546 0
4175.05 0.0175465 0
4175.9 0.02951 0
4176.76 0.0102177 0
4177.61 0.0174756 0
4178.47 0.016102 0
4179.32 0.020019 0
4180.18 0.0149323 0
4181.03 0.0188846 0
4181.88 0.0137182 0
4182.74 0.0196379 0
4183.59 0.00835674 0
4184.45 0.0157298 0
4185.3 0.0136118 0
4186.16 0.020976 0
4187.01 0.00737308 0
4187.87 0.0119901 0
4188.72 0.0205418 0
4189.58 0.0223939 0
4190.43 0.0149234 0
4191.28 0.0109976 0
4192.14 0.0156855 0
4192.99 0.0109001 0
4193.85 0.0145512 0
4194.7 0.0133548 0
4195.56 0.00635396 0
4196.41 0.00937586 0
4197.27 0.0146575 0
4198.12 0.0130801 0
4198.97 0.0140992 0
4199.83 0.0138157 0
4200.68 0.0253361 0
4201.54 0.0220572 0
4202.39 0.0290403 0
4203.25 0.0166692 0
4204.1 0.0139397 0
4204.96 0.0150829 0
4205.81 0.0133371 0
4206.67 0.017901 0
4207.52 0.0220572 0
4208.37 0.0114761 0
4209.23 0.0218622 0
4210.08 0.0185568 0
4210.94 0.0201164 0
4211.79 0.0175022 0
4212.65 0.0201962 0
4213.5 0.00914545 0
4214.36 0.0164831 0
4215.21 0.0143119 0
4216.06 0.0187429 0
4216.92 0.00937586 0
4217.77 0.010714 0
4218.63 0.00636282 0
4219.48 0.0212951 0
4220.34 0.016421 0
4221.19 0.0242195 0
4222.05 0.0150386 0
4222.9 0.00428028 0
4223.75 0.014241 0
4224.61 0.0191239 0
4225.46 0.0217204 0
4226.32 0.0175731 0
4227.17 0.0132219 0
4228.03 0.0144803 0
4228.88 0.0218534 0
4229.74 0.00822382 0
4230.59 0.0141081 0
4231.45 0.0142676 0
4232.3 0.0139131 0
4233.15 0.0128408 0
4234.01 0.0131333 0
4234.86 0.00643372 0
4235.72 0.0183884 0
4236.57 0.0131776 0
4237.43 0.0120167 0
4238.28 0.00964171 0
4239.14 0.0218179 0
4239.99 0.0166249 0
4240.84 0.0177769 0
4241.7 0.0243613 0
4242.55 0.0172452 0
4243.41 0.0189201 0
4244.26 0.0114052 0
4245.12 0.0107494 0
4245.97 0.0168907 0
4246.83 0.0199303 0
4247.68 0.0215078 0
4248.54 0.0188935 0
4249.39 0.016421 0
4250.24 0.0130713 0
4251.1 0.00894163 0
4251.95 0.0181757 0
4252.81 0.0150829 0
4253.66 0.0260273 0
4254.52 0.00775414 0
4255.37 0.017387 0
4256.23 0.0186454 0
4257.08 0.020143 0
4257.93 0.0112634 0
4258.79 0.0211001 0
4259.64 0.0243701 0
4260.5 0.0216407 0
4261.35 0.0165717 0
4262.21 0.00763893 0
4263.06 0.0132751 0
4263.92 0.0146221 0
4264.77 0.0178833 0
4265.63 0.00508671 0
4266.48 0.0212951 0
4267.33 0.0170591 0
4268.19 0.0187074 0
4269.04 0.0124066 0
4269.9 0.0153665 0
4270.75 0.0242372 0
4271.61 0.011866 0
4272.46 0.0185479 0
4273.32 0.0202228 0
4274.17 0.0111748 0
4275.02 0.0185745 0
4275.88 0.0221813 0
4276.73 0.0101823 0
4277.59 0.00959741 0
4278.44 0.0196025 0
4279.3 0.0143208 0
4280.15 0.0153931 0
4281.01 0.0164654 0
4281.86 0.0267628 0
4282.71 0.0114761 0
4283.57 0.018025 0
4284.42 0.0211533 0
4285.28 0.021428 0
4286.13 0.0115825 0
4286.99 0.0173604 0
4287.84 0.0106077 0
4288.7 0.0151715 0
4289.55 0.0206216 0
4290.41 0.00491834 0
4291.26 0.0185833 0
4292.11 0.0188315 0
4292.97 0.0250171 0
4293.82 0.00942017 0
4294.68 0.0136916 0
4295.53 0.00968602 0
4296.39 0.0140904 0
4297.24 0.0176706 0
4298.1 0.0150652 0
4298.95 0.0216052 0
4299.8 0.012256 0
4300.66 0.0214103 0
4301.51 0.00944675 0
4302.37 0.0237941 0
4303.22 0.0212153 0
4304.08 0.0104481 0
4304.93 0.0110685 0
4305.79 0.0128763 0
4306.64 0.0174313 0
4307.5 0.015074 0
4308.35 0.0161906 0
4309.2 0.0177503 0
4310.06 0.00994302 0
4310.91 0.0158893 0
4311.77 0.0231915 0
4312.62 0.0114584 0
4313.48 0.0142499 0
4314.33 0.00768324 0
4315.19 0.0115736 0
4316.04 0.0086226 0
4316.89 0.0222699 0
4317.75 0.0144183 0
4318.6 0.0163679 0
4319.46 0.0184327 0
4320.31 0.0149766 0
4321.17 0.0106786 0
4322.02 0.00746169 0
4322.88 0.0113343 0
4323.73 0.00972147 0
4324.58 0.0110419 0
4325.44 0.0172806 0
4326.29 0.0190353 0
4327.15 0.0137448 0
4328 0.0188758 0
4328.86 0.0151892 0
4329.71 0.0170414 0
4330.57 0.0148879 0
4331.42 0.0143917 0
4332.28 0.017068 0
4333.13 0.0170059 0
4333.98 0.00817951 0
4334.84 0.013408 0
4335.69 0.0146664 0
4336.55 0.0158893 0
4337.4 0.0244676 0
4338.26 0.0165362 0
4339.11 0.0219952 0
4339.97 0.0151006 0
4340.82 0.0208254 0
4341.67 0.0148968 0
4342.53 0.00869349 0
4343.38 0.0145778 0
4344.24 0.0154994 0
4345.09 0.0256197 0
4345.95 0.00859601 0
4346.8 0.0228016 0
4347.66 0.0146398 0
4348.51 0.00751487 0
4349.37 0.0142499 0
4350.22 0.0138777 0
4351.07 0.0186808 0
4351.93 0.00682364 0
4352.78 0.0131865 0
4353.64 0.0213571 0
4354.49 0.0204886 0
4355.35 0.00994302 0
4356.2 0.013603 0
4357.06 0.0184504 0
4357.91 0.0173427 0
4358.76 0.0116888 0
4359.62 0.0219863 0
4360.47 0.0109444 0
4361.33 0.0156944 0
4362.18 0.023351 0
4363.04 0.019824 0
4363.89 0.0194429 0
4364.75 0.0165274 0
4365.6 0.00772755 0
4366.46 0.0225623 0
4367.31 0.0145689 0
4368.16 0.0105279 0
4369.02 0.0108647 0
4369.87 0.0219952 0
4370.73 0.0185302 0
4371.58 0.0158716 0
4372.44 0.0144183 0
4373.29 0.0195581 0
4374.15 0.011742 0
4375 0.0187872 0
4375.85 0.0176883 0
4376.71 0.01386 0
4377.56 0.0168996 0
4378.42 0.0149677 0
4379.27 0.0116179 0
4380.13 0.0142942 0
4380.98 0.0141613 0
4381.84 0.0182289 0
4382.69 0.0216495 0
4383.54 0.011485 0
4384.4 0.0154197 0
4385.25 0.0144005 0
4386.11 0.021428 0
4386.96 0.0062742 0
4387.82 0.0206038 0
4388.67 0.0187429 0
4389.53 0.0194695 0
4390.38 0.0158627 0
4391.24 0.0126991 0
4392.09 0.0241929 0
4392.94 0.0106697 0
4393.8 0.00617672 0
4394.65 0.01495 0
4395.51 0.0198949 0
4396.36 0.0160932 0
4397.22 0.0168553 0
4398.07 0.0138866 0
4398.93 0.0151184 0
4399.78 0.0165717 0
4400.63 0.0128054 0
4401.49 0.0239625 0
4402.34 0.0151981 0
4403.2 0.0108912 0
4404.05 0.0193543 0
4404.91 0.0190353 0
4405.76 0.0158893 0
4406.62 0.0194341 0
4407.47 0.0170945 0
4408.33 0.0147462 0
4409.18 0.0104925 0
4410.03 0.0183175 0
4410.89 0.018929 0
4411.74 0.015845 0
4412.6 0.0160577 0
4413.45 0.0130535 0
4414.31 0.0204443 0
4415.16 0.0180428 0
4416.02 0.0218888 0
4416.87 0.00457272 0
4417.72 0.0147196 0
4418.58 0.0127345 0
4419.43 0.0182466 0
4420.29 0.0236701 0
4421.14 0.0111482 0
4422 0.0164654 0
4422.85 0.0201696 0
4423.71 0.0168198 0
4424.56 0.0100494 0
4425.42 0.0128674 0
4426.27 0.0137093 0
4427.12 0.0160666 0
4427.98 0.00815292 0
4428.83 0.0130358 0
4429.69 0.0211976 0
4430.54 0.0166337 0
4431.4 0.0150652 0
4432.25 0.0186099 0
4433.11 0.00770097 0
4433.96 0.0106431 0
4434.81 0.0224205 0
4435.67 0.0114673 0
4436.52 0.010714 0
4437.38 0.0176174 0
4438.23 0.0237321 0
4439.09 0.0166249 0
4439.94 0.0191328 0
4440.8 0.0261957 0
4441.65 0.0109355 0
4442.5 0.00693884 0
4443.36 0.0170148 0
4444.21 0.0208077 0
4445.07 0.0119015 0
4445.92 0.0156412 0
4446.78 0.0135321 0
4447.63 0.00971261 0
4448.49 0.0113255 0
4449.34 0.0214989 0
4450.2 0.0151006 0
4451.05 0.0103595 0
4451.9 0.015721 0
4452.76 0.00677933 0
4453.61 0.0222699 0
4454.47 0.0224826 0
4455.32 0.0116622 0
4456.18 0.0134789 0
4457.03 0.0185213 0
4457.89 0.0207368 0
4458.74 0.0254336 0
4459.59 0.0163324 0
4460.45 0.0215343 0
4461.3 0.0125661 0
4462.16 0.0126991 0
4463.01 0.0100139 0
4463.87 0.00802885 0
4464.72 0.0143031 0
4465.58 0.0124421 0
4466.43 0.0174933 0
4467.29 0.0192657 0
4468.14 0.0125573 0
4468.99 0.0186011 0
4469.85 0.0170768 0
4470.7 0.0167578 0
4471.56 0.0138511 0
4472.41 0.00537029 0
4473.27 0.016102 0
4474.12 0.0206038 0
4474.98 0.0108824 0
4475.83 0.0106786 0
4476.68 0.0194164 0
4477.54 0.0261337 0
4478.39 0.011166 0
4479.25 0.0206304 0
4480.1 0.0200987 0
4480.96 0.0170502 0
4481.81 0.0228193 0
4482.67 0.00568046 0
4483.52 0.0131156 0
4484.38 0.00980123 0
4485.23 0.0130181 0
4486.08 0.0151981 0
4486.94 0.0147993 0
4487.79 0.0142853 0
4488.65 0.0181314 0
4489.5 0.0208963 0
4490.36 0.0182998 0
4491.21 0.0176883 0
4492.07 0.015783 0
4492.92 0.0204886 0
4493.77 0.0188138 0
4494.63 0.0203557 0
4495.48 0.0232181 0
4496.34 0.0194607 0
4497.19 0.0190885 0
4498.05 0.0251943 0
4498.9 0.0152513 0
4499.76 0.0207899 0
4500.61 0.0147196 0
4501.46 0.0103418 0
4502.32 0.0175111 0
4503.17 0.0134789 0
4504.03 0.0123269 0
4504.88 0.0107494 0
4505.74 0.0109976 0
4506.59 0.00961513 0
4507.45 0.0107317 0
4508.3 0.0179098 0
4509.16 0.019762 0
4510.01 0.020338 0
4510.86 0.0208697 0
4511.72 0.0154905 0
4512.57 0.0120965 0
4513.43 0.0144183 0
4514.28 0.013922 0
4515.14 0.0209229 0
4515.99 0.0163502 0
4516.85 0.0249905 0
4517.7 0.0201608 0
4518.55 0.0204 0
4519.41 0.0235105 0
4520.26 0.0292708 0
4521.12 0.0109976 0
4521.97 0.0178212 0
4522.83 0.0288897 0
4523.68 0.0161818 0
4524.54 0.0161197 0
4525.39 0.0214634 0
4526.25 0.0168907 0
4527.1 0.0135941 0
4527.95 0.00763007 0
4528.81 0.00860488 0
4529.66 0.0177946 0
4530.52 0.0185568 0
4531.37 0.0112014 0
4532.23 0.0199747 0
4533.08 0.0147373 0
4533.94 0.0180339 0
4534.79 0.0151006 0
4535.64 0.0197442 0
4536.5 0.0125395 0
4537.35 0.0238473 0
4538.21 0.00988099 0
4539.06 0.0177858 0
4539.92 0.0211621 0
4540.77 0.0152779 0
4541.63 0.018991 0
4542.48 0.00628307 0
4543.33 0.0130358 0
4544.19 0.0141879 0
4545.04 0.00934927 0
4545.9 0.0172895 0
4546.75 0.0181934 0
4547.61 0.0227484 0
4548.46 0.0213394 0
4549.32 0.014117 0
4550.17 0.0121673 0
4551.03 0.0107051 0
4551.88 0.0183884 0
4552.73 0.0152336 0
4553.59 0.0205152 0
4554.44 0.0201164 0
4555.3 0.0154817 0
4556.15 0.0124421 0
4557.01 0.015464 0
4557.86 0.0193809 0
4558.72 0.0102 0
4559.57 0.0207013 0
4560.42 0.0151627 0
4561.28 0.0213039 0
4562.13 0.0186365 0
4562.99 0.0151981 0
4563.84 0.0199392 0
4564.7 0.0155792 0
4565.55 0.0210115 0
4566.41 0.0211178 0
4567.26 0.0203203 0
4568.12 0.0185656 0
4568.97 0.0127611 0
4569.82 0.0183884 0
4570.68 0.0177326 0
4571.53 0.0225091 0
4572.39 0.0110773 0
4573.24 0.0145866 0
4574.1 0.0129295 0
4574.95 0.0181137 0
4575.81 0.0129383 0
4576.66 0.0166869 0
4577.51 0.0103507 0
4578.37 0.0185745 0
4579.22 0.015845 0
4580.08 0.0103329 0
4580.93 0.0161197 0
4581.79 0.0186011 0
4582.64 0.0154197 0
4583.5 0.0151184 0
4584.35 0.0163767 0
4585.21 0.029705 0
4586.06 0.0174136 0
4586.91 0.0163945 0
4587.77 0.0233422 0
4588.62 0.0184593 0
4589.48 0.0097392 0
4590.33 0.0160045 0
4591.19 0.0130004 0
4592.04 0.0158184 0
4592.9 0.0227661 0
4593.75 0.0253095 0
4594.6 0.0245385 0
4595.46 0.00735535 0
4596.31 0.0169616 0
4597.17 0.0183263 0
4598.02 0.0131776 0
4598.88 0.0184416 0
4599.73 0.0203469 0
4600.59 0.0231649 0
4601.44 0.0137448 0
4602.29 0.0173338 0
4603.15 0.0209495 0
4604 0.0185833 0
4604.86 0.0207102 0
4605.71 0.0142942 0
4606.57 0.0188315 0
4607.42 0.0137093 0
4608.28 0.0141081 0
4609.13 0.0122826 0
4609.99 0.0262666 0
4610.84 0.0177592 0
4611.69 0.0128586 0
4612.55 0.0193455 0
4613.4 0.0244233 0
4614.26 0.0270198 0
4615.11 0.0273566 0
4615.97 0.0144005 0
4616.82 0.0205861 0
4617.68 0.0189998 0
4618.53 0.0136739 0
4619.38 0.0188846 0
4620.24 0.0194164 0
4621.09 0.0219774 0
4621.95 0.0178655 0
4622.8 0.0215787 0
4623.66 0.0201873 0
4624.51 0.0287213 0
4625.37 0.0175731 0
4626.22 0.0253981 0
4627.08 0.0283403 0
4627.93 0.0166958 0
4628.78 0.0228105 0
4629.64 0.0224117 0
4630.49 0.0173604 0
4631.35 0.0184238 0
4632.2 0.0197531 0
4633.06 0.0266211 0
4633.91 0.030795 0
4634.77 0.0228813 0
4635.62 0.0252386 0
4636.47 0.0263198 0
4637.33 0.0267628 0
4638.18 0.0152158 0
4639.04 0.0266654 0
4639.89 0.0188315 0
4640.75 0.0177946 0
4641.6 0.0247778 0
4642.46 0.026754 0
4643.31 0.0242284 0
4644.17 0.0240157 0
4645.02 0.0252652 0
4645.87 0.0349335 0
4646.73 0.0295632 0
4647.58 0.0277022 0
4648.44 0.0249993 0
4649.29 0.0263729 0
4650.15 0.028872 0
4651 0.0317521 0
4651.86 0.0356336 0
4652.71 0.0336485 0
4653.56 0.0226687 0
4654.42 0.0321331 0
4655.27 0.0355627 0
4656.13 0.0426079 0
4656.98 0.0339764 0
4657.84 0.0309634 0
4658.69 0.0430776 0
4659.55 0.0478807 0
4660.4 0.0380086 0
4661.25 0.0453905 0
4662.11 0.0469945 0
4662.96 0.0543144 0
4663.82 0.04882 0
4664.67 0.0602075 0
4665.53 0.0572034 0
4666.38 0.0618204 0
4667.24 0.0661007 0
4668.09 0.0646651 0
4668.95 0.0698138 0
4669.8 0.0794998 0
4670.65 0.0837624 0
4671.51 0.0803506 0
4672.36 0.090524 0
4673.22 0.0945827 0
4674.07 0.108735 0
4674.93 0.108452 0
4675.78 0.102647 0
4676.64 0.120991 0
4677.49 0.127407 0
4678.34 0.130252 0
4679.2 0.149473 0
4680.05 0.156758 0
4680.91 0.158379 0
4681.76 0.184309 0
4682.62 0.180844 0
4683.47 0.181385 0
4684.33 0.19824 0
4685.18 0.193685 0
4686.04 0.211763 0
4686.89 0.221077 0
4687.74 0.225384 0
4688.6 0.238358 0
4689.45 0.249426 0
4690.31 0.24885 0
4691.16 0.247831 0
4692.02 0.238544 0
4692.87 0.241149 0
4693.73 0.236328 0
4694.58 0.219535 0
4695.43 0.213039 0
4696.29 0.199596 0
4697.14 0.190628 0
4698 0.165646 0
4698.85 0.160648 0
4699.71 0.143075 0
4700.56 0.133921 0
4701.42 0.124802 0
4702.27 0.105252 0
4703.13 0.105864 0
4703.98 0.0988542 0
4704.83 0.0881756 0
4705.69 0.0777806 0
4706.54 0.0732877 0
4707.4 0.0681301 0
4708.25 0.0647625 0
4709.11 0.064603 0
4709.96 0.0592859 0
4710.82 0.0619622 0
4711.67 0.0446904 0
4712.52 0.0400379 0
4713.38 0.0344904 0
4714.23 0.0445309 0
4715.09 0.04446 0
4715.94 0.0362273 0
4716.8 0.0358728 0
4717.65 0.0327712 0
4718.51 0.0357311 0
4719.36 0.0413849 0
4720.21 0.0391252 0
4721.07 0.0320534 0
4721.92 0.0343309 0
4722.78 0.0269578 0
4723.63 0.0199569 0
4724.49 0.0191505 0
4725.34 0.0290315 0
4726.2 0.0285884 0
4727.05 0.0180516 0
4727.91 0.0249905 0
4728.76 0.0381326 0
4729.61 0.0201785 0
4730.47 0.0231738 0
4731.32 0.0236966 0
4732.18 0.0246803 0
4733.03 0.0182377 0
4733.89 0.021942 0
4734.74 0.0223851 0
4735.6 0.0260362 0
4736.45 0.0228282 0
4737.3 0.0193189 0
4738.16 0.0203025 0
4739.01 0.021428 0
4739.87 0.0174933 0
4740.72 0.0251145 0
4741.58 0.0198151 0
4742.43 0.0226598 0
4743.29 0.0197886 0
4744.14 0.0208254 0
4745 0.0209052 0
4745.85 0.0285264 0
4746.7 0.0141347 0
4747.56 0.0172452 0
4748.41 0.0215964 0
4749.27 0.0251411 0
4750.12 0.0125661 0
4750.98 0.0193632 0
4751.83 0.0176174 0
4752.69 0.0145423 0
4753.54 0.0151006 0
4754.39 0.0143828 0
4755.25 0.0158096 0
4756.1 0.0147639 0
4756.96 0.0132574 0
4757.81 0.0109355 0
4758.67 0.0087378 0
4759.52 0.0156589 0
4760.38 0.023803 0
4761.23 0.0159514 0
4762.08 0.0188669 0
4762.94 0.00695657 0
4763.79 0.0241043 0
4764.65 0.0204266 0
4765.5 0.0220217 0
4766.36 0.01713 0
4767.21 0.01495 0
4768.07 0.0165717 0
4768.92 0.0164476 0
4769.78 0.0194252 0
4770.63 0.0124775 0
4771.48 0.0154817 0
4772.34 0.0165274 0
4773.19 0.0227307 0
4774.05 0.0192125 0
4774.9 0.0197177 0
4775.76 0.0214103 0
4776.61 0.0252386 0
4777.47 0.0173781 0
4778.32 0.017068 0
4779.17 0.0143562 0
4780.03 0.0112191 0
4780.88 0.0153753 0
4781.74 0.00552095 0
4782.59 0.0223939 0
4783.45 0.0105279 0
4784.3 0.0175199 0
4785.16 0.0130535 0
4786.01 0.0131156 0
4786.87 0.0191416 0
4787.72 0.0182732 0
4788.57 0.00905683 0
4789.43 0.0134169 0
4790.28 0.0215609 0
4791.14 0.0123712 0
4791.99 0.0161729 0
4792.85 0.0233953 0
4793.7 0.0116002 0
4794.56 0.0127522 0
4795.41 0.0110064 0
4796.26 0.0162793 0
4797.12 0.0104216 0
4797.97 0.0139663 0
4798.83 0.0185302 0
4799.68 0.0244853 0
4800.54 0.0111837 0
4801.39 0.021171 0
4802.25 0.0128586 0
4803.1 0.0147373 0
4803.96 0.0127345 0
4804.81 0.0265679 0
4805.66 0.0240068 0
4806.52 0.0116977 0
4807.37 0.0167489 0
4808.23 0.0134435 0
4809.08 0.0255931 0
4809.94 0.00964171 0
4810.79 0.0188403 0
4811.65 0.0138334 0
4812.5 0.0194075 0
4813.35 0.0207988 0
4814.21 0.0192125 0
4815.06 0.0160843 0
4815.92 0.0147284 0
4816.77 0.0155792 0
4817.63 0.0216495 0
4818.48 0.0169616 0
4819.34 0.0179807 0
4820.19 0.0195847 0
4821.04 0.0220749 0
4821.9 0.0207191 0
4822.75 0.0170414 0
4823.61 0.018734 0
4824.46 0.0193277 0
4825.32 0.00785162 0
4826.17 0.0200367 0
4827.03 0.0103684 0
4827.88 0.0229611 0
4828.74 0.0170237 0
4829.59 0.0181137 0
4830.44 0.0193809 0
4831.3 0.016359 0
4832.15 0.00728446 0
4833.01 0.0210558 0
4833.86 0.0175465 0
4834.72 0.0102886 0
4835.57 0.0110242 0
4836.43 0.0159071 0
4837.28 0.0179187 0
4838.13 0.0131333 0
4838.99 0.00931383 0
4839.84 0.0257615 0
4840.7 0.0217825 0
4841.55 0.0176351 0
4842.41 0.0143119 0
4843.26 0.0115382 0
4844.12 0.00994302 0
4844.97 0.0212508 0
4845.83 0.0111482 0
4846.68 0.0108381 0
4847.53 0.00965944 0
4848.39 0.0137891 0
4849.24 0.0226244 0
4850.1 0.0125573 0
4850.95 0.0158273 0
4851.81 0.0171832 0
4852.66 0.0246183 0
4853.52 0.0143651 0
4854.37 0.00676161 0
4855.22 0.0126459 0
4856.08 0.0124775 0
4856.93 0.0191151 0
4857.79 0.00178124 0
4858.64 0.0109001 0
4859.5 0.0148968 0
4860.35 0.0173338 0
4861.21 0.0132308 0
4862.06 0.0153665 0
4862.92 0.0299531 0
4863.77 0.0121408 0
4864.62 0.00968602 0
4865.48 0.013408 0
4866.33 0.01822 0
4867.19 0.0197886 0
4868.04 0.0194429 0
4868.9 0.0103064 0
4869.75 0.0231472 0
4870.61 0.0201519 0
4871.46 0.0167844 0
4872.31 0.0123889 0
4873.17 0.0187694 0
4874.02 0.0259919 0
4874.88 0.0221547 0
4875.73 0.0138245 0
4876.59 0.0202937 0
4877.44 0.0204798 0
4878.3 0.0163058 0
4879.15 0.0184504 0
4880 0.0150475 0
4880.86 0.0137359 0
4881.71 0.0119724 0
4882.57 0.0269401 0
4883.42 0.0166515 0
4884.28 0.01238 0
4885.13 0.025664 0
4885.99 0.0126813 0
4886.84 0.0124598 0
4887.7 0.0120787 0
4888.55 0.0234574 0
4889.4 0.017325 0
4890.26 0.0122205 0
4891.11 0.0179985 0
4891.97 0.0229522 0
4892.82 0.0178212 0
4893.68 0.021171 0
4894.53 0.00686795 0
4895.39 0.00883528 0
4896.24 0.0208874 0
4897.09 0.0154374 0
4897.95 0.0144803 0
4898.8 0.0128408 0
4899.66 0.0164476 0
4900.51 0.0180871 0
4901.37 0.00864919 0
4902.22 0.01238 0
4903.08 0.0211799 0
4903.93 0.0105368 0
4904.79 0.00852512 0
4905.64 0.011866 0
4906.49 0.0155083 0
4907.35 0.0128763 0
4908.2 0.0170591 0
4909.06 0.0244942 0
4909.91 0.00213571 0
4910.77 0.0126636 0
4911.62 0.020338 0
4912.48 0.00477655 0
4913.33 0.00877325 0
4914.18 0.0100139 0
4915.04 0.0189112 0
4915.89 0.0199747 0
4916.75 0.0105368 0
4917.6 0.0146221 0
4918.46 0.0193277 0
4919.31 0.0264704 0
4920.17 0.0176085 0
4921.02 0.0181757 0
4921.88 0.0247158 0
4922.73 0.0167755 0
4923.58 0.0114673 0
4924.44 0.00657551 0
4925.29 0.0173693 0
4926.15 0.0122737 0
4927 0.0132574 0
4927.86 0.0162349 0
4928.71 0.0234396 0
4929.57 0.0174136 0
4930.42 0.0115293 0
4931.27 0.0177503 0
4932.13 0.00821495 0
4932.98 0.0135587 0
4933.84 0.0166603 0
4934.69 0.0154905 0
4935.55 0.0099696 0
4936.4 0.0190087 0
4937.26 0.0129915 0
4938.11 0.0188315 0
4938.96 0.0134435 0
4939.82 0.0111748 0
4940.67 0.0162793 0
4941.53 0.0180073 0
4942.38 0.00533485 0
4943.24 0.0159248 0
4944.09 0.0226598 0
4944.95 0.0151095 0
4945.8 0.0234662 0
4946.66 0.0148259 0
4947.51 0.0151538 0
4948.36 0.0220129 0
4949.22 0.00761235 0
4950.07 0.0117243 0
4950.93 0.0177592 0
4951.78 0.0139043 0
4952.64 0.0088087 0
4953.49 0.0121053 0
4954.35 0.0186365 0
4955.2 0.0146664 0
4956.05 0.0137891 0
4956.91 0.0212951 0
4957.76 0.0112457 0
4958.62 0.0186897 0
4959.47 0.0181491 0
4960.33 0.0223851 0
4961.18 0.00904797 0
4962.04 0.0110153 0
4962.89 0.0108912 0
4963.75 0.0155703 0
4964.6 0.013213 0
4965.45 0.0173781 0
4966.31 0.0210735 0
4967.16 0.0155969 0
4968.02 0.0133371 0
4968.87 0.0148968 0
4969.73 0.017449 0
4970.58 0.0140195 0
4971.44 0.0153222 0
4972.29 0.0193543 0
4973.14 0.013665 0
4974 0.0166337 0
4974.85 0.0148348 0
4975.71 0.00867577 0
4976.56 0.0192214 0
4977.42 0.0205684 0
4978.27 0.0245208 0
4979.13 0.014436 0
4979.98 0.0126459 0
4980.83 0.0167844 0
4981.69 0.0223585 0
4982.54 0.0243081 0
4983.4 0.0202937 0
4984.25 0.0152247 0
4985.11 0.0143917 0
4985.96 0.0167489 0
4986.82 0.00665526 0
4987.67 0.0124864 0
4988.53 0.0146132 0
4989.38 0.012061 0
4990.23 0.0181314 0
4991.09 0.00840991 0
4991.94 0.013213 0
4992.8 0.0276313 0
4993.65 0.017387 0
4994.51 0.00723129 0
4995.36 0.0160932 0
4996.22 0.0111394 0
4997.07 0.0146664 0
4997.92 0.0177946 0
4998.78 0.0137802 0
4999.63 0.0200721 0
5000.49 0.00916317 0
5001.34 0.0125484 0
5002.2 0.0154108 0
5003.05 0.0182289 0
5003.91 0.0127877 0
5004.76 0.00896821 0
5005.62 0.0146575 0
5006.47 0.00920748 0
5007.32 0.0157653 0
5008.18 0.0148348 0
5009.03 0.0070186 0
5009.89 0.0201962 0
5010.74 0.0147905 0
5011.6 0.020276 0
5012.45 0.00513988 0
5013.31 0.0154551 0
5014.16 0.0042537 0
5015.01 0.0224117 0
5015.87 0.0126902 0
5016.72 0.0154994 0
5017.58 0.0170059 0
5018.43 0.0151981 0
5019.29 0.0129561 0
5020.14 0.0201696 0
5021 0.0175465 0
5021.85 0.0228193 0
5022.71 0.0150652 0
5023.56 0.013346 0
5024.41 0.00891504 0
5025.27 0.0180605 0
5026.12 0.0227927 0
5026.98 0.0187429 0
5027.83 0.0152336 0
5028.69 0.0142676 0
5029.54 0.0131776 0
5030.4 0.014817 0
5031.25 0.0268692 0
5032.1 0.0123623 0
5032.96 0.0161995 0
5033.81 0.00768324 0
5034.67 0.017706 0
5035.52 0.00796682 0
5036.38 0.0125041 0
5037.23 0.0211267 0
5038.09 0.0178301 0
5038.94 0.00904797 0
5039.79 0.0206216 0
5040.65 0.0127079 0
5041.5 0.0154019 0
5042.36 0.0168021 0
5043.21 0.0201696 0
5044.07 0.00673502 0
5044.92 0.0194075 0
5045.78 0.0125395 0
5046.63 0.0135321 0
5047.49 0.0157564 0
5048.34 0.0170148 0
5049.19 0.0254424 0
5050.05 0.0137979 0
5050.9 0.0189467 0
5051.76 0.0240157 0
5052.61 0.0165185 0
5053.47 0.0149411 0
5054.32 0.0165894 0
5055.18 0.0150386 0
5056.03 0.0103507 0
5056.88 0.00673502 0
5057.74 0.0122117 0
5058.59 0.00851626 0
5059.45 0.0121319 0
5060.3 0.0173338 0
5061.16 0.0145335 0
5062.01 0.0158273 0
5062.87 0.0119547 0
5063.72 0.0155969 0
5064.58 0.0145866 0
5065.43 0.0167223 0
5066.28 0.00592859 0
5067.14 0.0203646 0
5067.99 0.0182909 0
5068.85 0.0118572 0
5069.7 0.0196113 0
5070.56 0.0236966 0
5071.41 0.0154019 0
5072.27 0.00793137 0
5073.12 0.0202051 0
5073.97 0.0203557 0
5074.83 0.00992529 0
5075.68 0.0123091 0
5076.54 0.0176174 0
5077.39 0.0183884 0
5078.25 0.0162793 0
5079.1 0.0244056 0
5079.96 0.0267008 0
5080.81 0.00155969 0
5081.67 0.00849853 0
5082.52 0.011804 0
5083.37 0.0152158 0
5084.23 0.0130092 0
5085.08 0.00996074 0
5085.94 0.018477 0
5086.79 0.0243967 0
5087.65 0.0239005 0
5088.5 0.0209938 0
5089.36 0.0209406 0
5090.21 0.015074 0
5091.06 0.0213394 0
5091.92 0.0100051 0
5092.77 0.0210115 0
5093.63 0.0195759 0
5094.48 0.0180694 0
5095.34 0.010652 0
5096.19 0.0062742 0
5097.05 0.0157298 0
5097.9 0.00863146 0
5098.75 0.0178124 0
5099.61 0.013603 0
5100.46 0.0137713 0
5101.32 0.0159514 0
5102.17 0.0174579 0
5103.03 0.00680592 0
5103.88 0.00838333 0
5104.74 0.0172629 0
5105.59 0.0122648 0
5106.45 0.0180782 0
5107.3 0.0145512 0
5108.15 0.0156678 0
5109.01 0.0137713 0
5109.86 0.0223762 0
5110.72 0.0144892 0
5111.57 0.0133991 0
5112.43 0.0216495 0
5113.28 0.0117686 0
5114.14 0.0151627 0
5114.99 0.0180694 0
5115.84 0.0151538 0
5116.7 0.0177415 0
5117.55 0.0141081 0
5118.41 0.0170325 0
5119.26 0.01604 0
5120.12 0.0195138 0
5120.97 0.0186631 0
5121.83 0.0219774 0
5122.68 0.00777186 0
5123.54 0.0210115 0
5124.39 0.0163147 0
5125.24 0.0106342 0
5126.1 0.0119635 0
5126.95 0.00607924 0
5127.81 0.0202937 0
5128.66 0.00790479 0
5129.52 0.0129383 0
5130.37 0.0257615 0
5131.23 0.00763007 0
5132.08 0.0149323 0
5132.93 0.0122028 0
5133.79 0.0124243 0
5134.64 0.0157564 0
5135.5 0.026754 0
5136.35 0.017706 0
5137.21 0.0179364 0
5138.06 0.00973033 0
5138.92 0.0126813 0
5139.77 0.0167135 0
5140.63 0.0191416 0
5141.48 0.0113521 0
5142.33 0.0182909 0
5143.19 0.0142144 0
5144.04 0.0169616 0
5144.9 0.0112103 0
5145.75 0.0283048 0
5146.61 0.0138068 0
5147.46 0.0229345 0
5148.32 0.0242992 0
5149.17 0.0182377 0
5150.02 0.0177149 0
5150.88 0.015207 0
5151.73 0.0148791 0
5152.59 0.00991643 0
5153.44 0.0194873 0
5154.3 0.0154108 0
5155.15 0.0138688 0
5156.01 0.0144448 0
5156.86 0.0136118 0
5157.71 0.0126459 0
5158.57 0.023484 0
5159.42 0.0155083 0
5160.28 0.0100139 0
5161.13 0.0110685 0
5161.99 0.0142056 0
5162.84 0.014117 0
5163.7 0.0150563 0
5164.55 0.0157387 0
5165.41 0.0192834 0
5166.26 0.0188226 0
5167.11 0.0140283 0
5167.97 0.0191859 0
5168.82 0.0153576 0
5169.68 0.0126991 0
5170.53 0.0204532 0
5171.39 0.0212508 0
5172.24 0.011804 0
5173.1 0.00758576 0
5173.95 0.0181757 0
5174.8 0.0149323 0
5175.66 0.00724015 0
5176.51 0.0189998 0
5177.37 0.0191682 0
5178.22 0.0137536 0
5179.08 0.023351 0
5179.93 0.0148348 0
5180.79 0.0274098 0
5181.64 0.0201164 0
5182.5 0.0100405 0
5183.35 0.00961513 0
5184.2 0.0102177 0
5185.06 0.0145778 0
5185.91 0.0151538 0
5186.77 0.0143474 0
5187.62 0.0247158 0
5188.48 0.0121319 0
5189.33 0.0126016 0
5190.19 0.0245474 0
5191.04 0.0142587 0
5191.89 0.013727 0
5192.75 0.0196379 0
5193.6 0.00774527 0
5194.46 0.0176351 0
5195.31 0.01495 0
5196.17 0.00292442 0
5197.02 0.0156412 0
5197.88 0.0114318 0
5198.73 0.0041828 0
5199.58 0.00836561 0
5200.44 0.0193632 0
5201.29 0.0187163 0
5202.15 0.0101734 0
5203 0.0128054 0
5203.86 0.0185479 0
5204.71 0.0202671 0
5205.57 0.0130624 0
5206.42 0.0132928 0
5207.28 0.0128408 0
5208.13 0.017192 0
5208.98 0.00917204 0
5209.84 0.0175554 0
5210.69 0.0135144 0
5211.55 0.0171123 0
5212.4 0.0145246 0
5213.26 0.0174933 0
5214.11 0.0274452 0
5214.97 0.0174402 0
5215.82 0.0155437 0
5216.67 0.016811 0
5217.53 0.0135852 0
5218.38 0.0155437 0
5219.24 0.0128852 0
5220.09 0.0150563 0
5220.95 0.0225446 0
5221.8 0.0156589 0
5222.66 0.0137802 0
5223.51 0.013665 0
5224.37 0.0170857 0
5225.22 0.0183795 0
5226.07 0.0142233 0
5226.93 0.00952651 0
5227.78 0.0162084 0
5228.64 0.0125839 0
5229.49 0.0149323 0
5230.35 0.0199835 0
5231.2 0.014179 0
5232.06 0.0113786 0
5232.91 0.0182555 0
5233.76 0.00916317 0
5234.62 0.0140549 0
5235.47 0.0143208 0
5236.33 0.017387 0
5237.18 0.0160577 0
5238.04 0.0100759 0
5238.89 0.0208874 0
5239.75 0.0138157 0
5240.6 0.0166692 0
5241.46 0.0109444 0
5242.31 0.0211444 0
5243.16 0.00833016 0
5244.02 0.0160754 0
5244.87 0.016678 0
5245.73 0.0254424 0
5246.58 0.017768 0
5247.44 0.015978 0
5248.29 0.0127079 0
5249.15 0.0138688 0
5250 0.0158362 0
5250.85 0.0167223 0
5251.71 0.0129295 0
5252.56 0.00822382 0
5253.42 0.0115382 0
5254.27 0.012123 0
5255.13 0.0137448 0
5255.98 0.020914 0
5256.84 0.00903025 0
5257.69 0.0182289 0
5258.54 0.012637 0
5259.4 0.0240068 0
5260.25 0.0137802 0
5261.11 0.0207013 0
5261.96 0.0117597 0
5262.82 0.00989871 0
5263.67 0.0142144 0
5264.53 0.0168819 0
5265.38 0.0106697 0
5266.24 0.0146398 0
5267.09 0.015269 0
5267.94 0.0196379 0
5268.8 0.0106254 0
5269.65 0.0183086 0
5270.51 0.00436004 0
5271.36 0.0163413 0
5272.22 0.013665 0
5273.07 0.0121762 0
5273.93 0.0103507 0
5274.78 0.00742625 0
5275.63 0.0189378 0
5276.49 0.0183884 0
5277.34 0.0122028 0
5278.2 0.0131687 0
5279.05 0.00661096 0
5279.91 0.0089948 0
5280.76 0.01713 0
5281.62 0.0164831 0
5282.47 0.0162261 0
5283.33 0.0172275 0
5284.18 0.0145689 0
5285.03 0.0150652 0
5285.89 0.0217204 0
5286.74 0.0186542 0
5287.6 0.0158716 0
5288.45 0.0151804 0
5289.31 0.0220838 0
5290.16 0.0172806 0
5291.02 0.0137713 0
5291.87 0.0136296 0
5292.72 0.0163236 0
5293.58 0.0127256 0
5294.43 0.0127611 0
5295.29 0.00934041 0
5296.14 0.0193986 0
5297 0.0175731 0
5297.85 0.00795796 0
5298.71 0.0240954 0
5299.56 0.0154817 0
5300.42 0.0226864 0
5301.27 0.0135587 0
5302.12 0.011999 0
5302.98 0.012318 0
5303.83 0.019053 0
5304.69 0.0256285 0
5305.54 0.0127522 0
5306.4 0.0186808 0
5307.25 0.0149411 0
5308.11 0.0134878 0
5308.96 0.0199924 0
5309.81 0.0095531 0
5310.67 0.0131599 0
5311.52 0.0244056 0
5312.38 0.0161197 0
5313.23 0.0131156 0
5314.09 0.0124775 0
5314.94 0.01238 0
5315.8 0.0150297 0
5316.65 0.0155526 0
5317.5 0.0228459 0
5318.36 0.02297 0
5319.21 0.0167578 0
5320.07 0.0191151 0
5320.92 0.0109799 0
5321.78 0.0135055 0
5322.63 0.0172098 0
5323.49 0.0161286 0
5324.34 0.0154728 0
5325.2 0.0211178 0
5326.05 0.021171 0
5326.9 0.00957968 0
5327.76 0.0120433 0
5328.61 0.0165717 0
5329.47 0.0114673 0
5330.32 0.0166692 0
5331.18 0.0111128 0
5332.03 0.00946448 0
5332.89 0.0172806 0
5333.74 0.00379288 0
5334.59 0.0140549 0
5335.45 0.0158627 0
5336.3 0.0217293 0
5337.16 0.0136473 0
5338.01 0.0164122 0
5338.87 0.0178212 0
5339.72 0.0166071 0
5340.58 0.0209672 0
5341.43 0.0168819 0
5342.29 0.0137979 0
5343.14 0.0159159 0
5343.99 0.0123446 0
5344.85 0.0123623 0
5345.7 0.00613241 0
5346.56 0.0134257 0
5347.41 0.0149766 0
5348.27 0.00975692 0
5349.12 0.0178389 0
5349.98 0.0151627 0
5350.83 0.0155083 0
5351.68 0.016935 0
5352.54 0.0183884 0
5353.39 0.0143651 0
5354.25 0.01277 0
5355.1 0.0210735 0
5355.96 0.0207545 0
5356.81 0.0148968 0
5357.67 0.0217559 0
5358.52 0.0105456 0
5359.38 0.0186188 0
5360.23 0.00870236 0
5361.08 0.0129649 0
5361.94 0.0145423 0
5362.79 0.0159425 0
5363.65 0.0131067 0
5364.5 0.0181314 0
5365.36 0.0189555 0
5366.21 0.014117 0
5367.07 0.0172984 0
5367.92 0.0154462 0
5368.77 0.00819723 0
5369.63 0.0204177 0
5370.48 0.0176706 0
5371.34 0.012894 0
5372.19 0.0114318 0
5373.05 0.0148436 0
5373.9 0.0134257 0
5374.76 0.0145866 0
5375.61 0.0175908 0
5376.46 0.012894 0
5377.32 0.0106431 0
5378.17 0.0166692 0
5379.03 0.00983668 0
5379.88 0.0172009 0
5380.74 0.0172452 0
5381.59 0.0209317 0
5382.45 0.0147107 0
5383.3 0.0112546 0
5384.16 0.0207456 0
5385.01 0.0116622 0
5385.86 0.0223231 0
5386.72 0.0136296 0
5387.57 0.0181225 0
5388.43 0.0229257 0
5389.28 0.0116622 0
5390.14 0.0138334 0
5390.99 0.0187517 0
5391.85 0.0122294 0
5392.7 0.0135144 0
5393.55 0.0158627 0
5394.41 0.0193277 0
5395.26 0.015978 0
5396.12 0.0166071 0
5396.97 0.0173959 0
5397.83 0.0167401 0
5398.68 0.0155614 0
5399.54 0.0114141 0
5400.39 0.011166 0
5401.25 0.014436 0
5402.1 0.00384605 0
5402.95 0.0164742 0
5403.81 0.00588428 0
5404.66 0.0110242 0
5405.52 0.0180871 0
5406.37 0.0154905 0
5407.23 0.0179276 0
5408.08 0.00654892 0
5408.94 0.0140461 0
5409.79 0.0119547 0
5410.64 0.0185124 0
5411.5 0.010519 0
5412.35 0.0190264 0
5413.21 0.0165008 0
5414.06 0.0169793 0
5414.92 0.0254513 0
5415.77 0.0152247 0
5416.63 0.0163945 0
5417.48 0.0133105 0
5418.33 0.00801113 0
5419.19 0.0199215 0
5420.04 0.0070186 0
5420.9 0.015074 0
5421.75 0.0178212 0
5422.61 0.017644 0
5423.46 0.017325 0
5424.32 0.017325 0
5425.17 0.0162084 0
5426.03 0.0138954 0
5426.88 0.00889732 0
5427.73 0.0232447 0
5428.59 0.0110862 0
5429.44 0.0229522 0
5430.3 0.00854284 0
5431.15 0.007763 0
5432.01 0.00765666 0
5432.86 0.00762121 0
5433.72 0.0062742 0
5434.57 0.0124952 0
5435.42 0.0291112 0
5436.28 0.0171211 0
5437.13 0.0170945 0
5437.99 0.0120965 0
5438.84 0.0162261 0
5439.7 0.0138245 0
5440.55 0.00906569 0
5441.41 0.0189024 0
5442.26 0.0136916 0
5443.12 0.0199835 0
5443.97 0.0112546 0
5444.82 0.0139929 0
5445.68 0.0102975 0
5446.53 0.0159957 0
5447.39 0.0132662 0
5448.24 0.0150031 0
5449.1 0.0198949 0
5449.95 0.0175908 0
5450.81 0.0112014 0
5451.66 0.0173515 0
5452.51 0.0201873 0
5453.37 0.0178035 0
5454.22 0.0222078 0
5455.08 0.0142499 0
5455.93 0.0205241 0
5456.79 0.0193898 0
5457.64 0.0106342 0
5458.5 0.0139309 0
5459.35 0.0142144 0
5460.21 0.0114141 0
5461.06 0.00945562 0
5461.91 0.0111837 0
5462.77 0.0216141 0
5463.62 0.016554 0
5464.48 0.0109533 0
5465.33 0.0160754 0
5466.19 0.0175111 0
5467.04 0.0195138 0
5467.9 0.0149588 0
5468.75 0.0102886 0
5469.6 0.0166426 0
5470.46 0.0176351 0
5471.31 0.0206127 0
5472.17 0.0122914 0
5473.02 0.0204266 0
5473.88 0.0165806 0
5474.73 0.0224028 0
5475.59 0.00903911 0
5476.44 0.0165185 0
5477.29 0.0155171 0
5478.15 0.0089239 0
5479 0.0146398 0
5479.86 0.0195138 0
5480.71 0.00889732 0
5481.57 0.0111482 0
5482.42 0.0120256 0
5483.28 0.021233 0
5484.13 0.0101646 0
5484.99 0.0147373 0
5485.84 0.0217116 0
5486.69 0.015331 0
5487.55 0.00988099 0
5488.4 0.0257792 0
5489.26 0.0118129 0
5490.11 0.0150475 0
5490.97 0.0185479 0
5491.82 0.0141967 0
5492.68 0.006159 0
5493.53 0.0186808 0
5494.38 0.0104304 0
5495.24 0.0180428 0
5496.09 0.0118306 0
5496.95 0.016935 0
5497.8 0.0205684 0
5498.66 0.0126548 0
5499.51 0.0230409 0
5500.37 0.0215166 0
5501.22 0.0148879 0
5502.08 0.0204177 0
5502.93 0.0127611 0
5503.78 0.019629 0
5504.64 0.0157564 0
5505.49 0.0209672 0
5506.35 0.0143385 0
5507.2 0.0199392 0
5508.06 0.0224294 0
5508.91 0.0144271 0
5509.77 0.0128497 0
5510.62 0.0132839 0
5511.47 0.0136207 0
5512.33 0.0132662 0
5513.18 0.0217648 0
5514.04 0.0146575 0
5514.89 0.0182732 0
5515.75 0.0179364 0
5516.6 0.0169173 0
5517.46 0.0224294 0
5518.31 0.0159868 0
5519.17 0.00656665 0
5520.02 0.0162172 0
5520.87 0.0275516 0
5521.73 0.0211621 0
5522.58 0.0169439 0
5523.44 0.0173959 0
5524.29 0.0154905 0
5525.15 0.014374 0
5526 0.0178655 0
5526.86 0.011999 0
5527.71 0.0198683 0
5528.56 0.0164122 0
5529.42 0.0117065 0
5530.27 0.0111837 0
5531.13 0.0142499 0
5531.98 0.0193277 0
5532.84 0.0148082 0
5533.69 0.0157387 0
5534.55 0.0235549 0
5535.4 0.0147993 0
5536.25 0.0158539 0
5537.11 0.0100937 0
5537.96 0.0236169 0
5538.82 0.0201873 0
5539.67 0.0153576 0
5540.53 0.015074 0
5541.38 0.0197708 0
5542.24 0.0204 0
5543.09 0.015783 0
5543.95 0.0177326 0
5544.8 0.0161109 0
5545.65 0.0116445 0
5546.51 0.0180428 0
5547.36 0.0169616 0
5548.22 0.0113609 0
5549.07 0.0175376 0
5549.93 0.0126459 0
5550.78 0.0210026 0
5551.64 0.0119812 0
5552.49 0.0171211 0
5553.34 0.0130624 0
5554.2 0.0118306 0
5555.05 0.0194075 0
5555.91 0.0104481 0
5556.76 0.0109178 0
5557.62 0.0105633 0
5558.47 0.0150386 0
5559.33 0.0115293 0
5560.18 0.0207811 0
5561.04 0.0207013 0
5561.89 0.0181048 0
5562.74 0.00831243 0
5563.6 0.0170148 0
5564.45 0.0216939 0
5565.31 0.0160932 0
5566.16 0.0136916 0
5567.02 0.0185745 0
5567.87 0.0158273 0
5568.73 0.011228 0
5569.58 0.0111128 0
5570.43 0.0139397 0
5571.29 0.0137093 0
5572.14 0.0170148 0
5573 0.013984 0
5573.85 0.0172629 0
5574.71 0.0103772 0
5575.56 0.00790479 0
5576.42 0.0141613 0
5577.27 0.0183441 0
5578.13 0.0140992 0
5578.98 0.0184238 0
5579.83 0.0207102 0
5580.69 0.0165274 0
5581.54 0.00849853 0
5582.4 0.0200101 0
5583.25 0.0168553 0
5584.11 0.0169705 0
5584.96 0.0125395 0
5585.82 0.0170325 0
5586.67 0.0170059 0
5587.52 0.0176794 0
5588.38 0.0243081 0
5589.23 0.0165806 0
5590.09 0.0154374 0
5590.94 0.0200012 0
5591.8 0.0127256 0
5592.65 0.0147639 0
5593.51 0.0193189 0
5594.36 0.0176794 0
5595.21 0.0240423 0
5596.07 0.016554 0
5596.92 0.00910114 0
5597.78 0.0122826 0
5598.63 0.00264084 0
5599.49 0.0196822 0
5600.34 0.0108026 0
5601.2 0.0115913 0
5602.05 0.0105811 0
5602.91 0.0187251 0
5603.76 0.0133991 0
5604.61 0.0118838 0
5605.47 0.0166249 0
5606.32 0.0127877 0
5607.18 0.0176706 0
5608.03 0.0158273 0
5608.89 0.0158096 0
5609.74 0.0188403 0
5610.6 0.017963 0
5611.45 0.0185124 0
5612.3 0.0159602 0
5613.16 0.0179541 0
5614.01 0.00888846 0
5614.87 0.0227396 0
5615.72 0.0129295 0
5616.58 0.00454614 0
5617.43 0.0190353 0
5618.29 0.0100671 0
5619.14 0.0217204 0
5620 0.016421 0
5620.85 0.0152867 0
5621.7 0.0178301 0
5622.56 0.0183972 0
5623.41 0.0163058 0
5624.27 0.0106165 0
5625.12 0.0113875 0
5625.98 0.0213748 0
5626.83 0.0221281 0
5627.69 0.0189733 0
5628.54 0.0103329 0
5629.39 0.0117154 0
5630.25 0.0151981 0
5631.1 0.0132928 0
5631.96 0.0158627 0
5632.81 0.00741739 0
5633.67 0.0158007 0
5634.52 0.0216141 0
5635.38 0.0177326 0
5636.23 0.011609 0
5637.08 0.0108292 0
5637.94 0.0199658 0
5638.79 0.0164831 0
5639.65 0.0107849 0
5640.5 0.0159248 0
5641.36 0.0101823 0
5642.21 0.0102089 0
5643.07 0.0237764 0
5643.92 0.0085517 0
5644.78 0.00290669 0
5645.63 0.0136916 0
5646.48 0.0167312 0
5647.34 0.0173072 0
5648.19 0.0241575 0
5649.05 0.0141701 0
5649.9 0.0131776 0
5650.76 0.0142144 0
5651.61 0.0186188 0
5652.47 0.0168641 0
5653.32 0.015012 0
5654.17 0.0157032 0
5655.03 0.0130181 0
5655.88 0.00960627 0
5656.74 0.0194252 0
5657.59 0.0144537 0
5658.45 0.0158805 0
5659.3 0.0177237 0
5660.16 0.0185036 0
5661.01 0.0122471 0
5661.87 0.00917204 0
5662.72 0.0107229 0
5663.57 0.0170325 0
5664.43 0.0168996 0
5665.28 0.016678 0
5666.14 0.0114938 0
5666.99 0.0197531 0
5667.85 0.0221635 0
5668.7 0.0197442 0
5669.56 0.0178921 0
5670.41 0.0194075 0
5671.26 0.00440435 0
5672.12 0.00992529 0
5672.97 0.0225003 0
5673.83 0.019567 0
5674.68 0.0138511 0
5675.54 0.0133017 0
5676.39 0.0131687 0
5677.25 0.014179 0
5678.1 0.0212419 0
5678.96 0.0123889 0
5679.81 0.0117065 0
5680.66 0.0112634 0
5681.52 0.00589314 0
5682.37 0.0209229 0
5683.23 0.014817 0
5684.08 0.0168819 0
5684.94 0.00988099 0
5685.79 0.023094 0
5686.65 0.0213748 0
5687.5 0.0158007 0
5688.35 0.011609 0
5689.21 0.00703632 0
5690.06 0.0112369 0
5690.92 0.0162172 0
5691.77 0.0161729 0
5692.63 0.0070895 0
5693.48 0.0183618 0
5694.34 0.0247867 0
5695.19 0.0123712 0
5696.04 0.0165185 0
5696.9 0.0220129 0
5697.75 0.0147993 0
5698.61 0.0140461 0
5699.46 0.0194695 0
5700.32 0.0215521 0
5701.17 0.00858715 0
5702.03 0.0206393 0
5702.88 0.0175288 0
5703.74 0.0144892 0
5704.59 0.0188049 0
5705.44 0.0167046 0
5706.3 0.0140904 0
5707.15 0.0167401 0
5708.01 0.0263286 0
5708.86 0.0156589 0
5709.72 0.0167755 0
5710.57 0.0208077 0
5711.43 0.0114584 0
5712.28 0.0161995 0
5713.13 0.01604 0
5713.99 0.0138866 0
5714.84 0.0112989 0
5715.7 0.0268958 0
5716.55 0.0126459 0
5717.41 0.0226155 0
5718.26 0.027525 0
5719.12 0.0135232 0
5719.97 0.0135232 0
5720.83 0.0174313 0
5721.68 0.01931 0
5722.53 0.0144803 0
5723.39 0.0205152 0
5724.24 0.0236346 0
5725.1 0.0182111 0
5725.95 0.0159514 0
5726.81 0.0103329 0
5727.66 0.0174224 0
5728.52 0.010138 0
5729.37 0.0160134 0
5730.22 0.015526 0
5731.08 0.0168907 0
5731.93 0.0181402 0
5732.79 0.0175554 0
5733.64 0.0168021 0
5734.5 0.0129206 0
5735.35 0.01277 0
5736.21 0.0120256 0
5737.06 0.0143917 0
5737.92 0.0153753 0
5738.77 0.0223142 0
5739.62 0.017582 0
5740.48 0.0141435 0
5741.33 0.0180782 0
5742.19 0.00956196 0
5743.04 0.0191594 0
5743.9 0.0158627 0
5744.75 0.0142322 0
5745.61 0.0125307 0
5746.46 0.0233333 0
5747.31 0.016554 0
5748.17 0.0262223 0
5749.02 0.0171743 0
5749.88 0.0143296 0
5750.73 0.0156855 0
5751.59 0.012318 0
5752.44 0.0147816 0
5753.3 0.0141347 0
5754.15 0.0240688 0
5755 0.0220217 0
5755.86 0.0153842 0
5756.71 0.0119724 0
5757.57 0.0171566 0
5758.42 0.00707177 0
5759.28 0.0143917 0
5760.13 0.017582 0
5760.99 0.0181225 0
5761.84 0.0118129 0
5762.7 0.00857829 0
5763.55 0.0107317 0
5764.4 0.0213748 0
5765.26 0.0105545 0
5766.11 0.0193543 0
5766.97 0.0142144 0
5767.82 0.0161109 0
5768.68 0.0114673 0
5769.53 0.0213926 0
5770.39 0.0181314 0
5771.24 0.0176706 0
5772.09 0.0164476 0
5772.95 0.0151006 0
5773.8 0.0216761 0
5774.66 0.0106608 0
5775.51 0.0133726 0
5776.37 0.0167135 0
5777.22 0.0151538 0
5778.08 0.0129383 0
5778.93 0.0236169 0
5779.79 0.0126725 0
5780.64 0.00833016 0
5781.49 0.0199835 0
5782.35 0.018734 0
5783.2 0.0167844 0
5784.06 0.0192037 0
5784.91 0.0133105 0
5785.77 0.0229168 0
5786.62 0.0132485 0
5787.48 0.0182377 0
5788.33 0.00835674 0
5789.18 0.00946448 0
5790.04 0.0159602 0
5790.89 0.0136916 0
5791.75 0.0155083 0
5792.6 0.0116002 0
5793.46 0.0189467 0
5794.31 0.0193809 0
5795.17 0.0175908 0
5796.02 0.0195581 0
5796.88 0.0177326 0
5797.73 0.0166958 0
5798.58 0.0137005 0
5799.44 0.0138157 0
5800.29 0.0131599 0
5801.15 0.00414736 0
5802 0.0119812 0
5802.86 0.0217204 0
5803.71 0.01713 0
5804.57 0.0223762 0
5805.42 0.0155083 0
5806.27 0.0163058 0
5807.13 0.0217825 0
5807.98 0.0198683 0
5808.84 0.0072756 0
5809.69 0.0185213 0
5810.55 0.0157741 0
5811.4 0.0130624 0
5812.26 0.0156323 0
5813.11 0.0176706 0
5813.96 0.0122471 0
5814.82 0.0118306 0
5815.67 0.0160843 0
5816.53 0.0151184 0
5817.38 0.00622103 0
5818.24 0.024831 0
5819.09 0.0206836 0
5819.95 0.0158096 0
5820.8 0.0191859 0
5821.66 0.0102355 0
5822.51 0.0259919 0
5823.36 0.0153133 0
5824.22 0.00557412 0
5825.07 0.0100848 0
5825.93 0.0171654 0
5826.78 0.017068 0
5827.64 0.0220926 0
5828.49 0.0188226 0
5829.35 0.0127877 0
5830.2 0.00809089 0
5831.05 0.0122737 0
5831.91 0.0135587 0
5832.76 0.0197531 0
5833.62 0.0130447 0
5834.47 0.02149 0
5835.33 0.0107406 0
5836.18 0.0109355 0
5837.04 0.00864032 0
5837.89 0.0147993 0
5838.75 0.0137802 0
5839.6 0.00869349 0
5840.45 0.0184504 0
5841.31 0.0113964 0
5842.16 0.00833016 0
5843.02 0.00442207 0
5843.87 0.0131687 0
5844.73 0.0117508 0
5845.58 0.0216318 0
5846.44 0.0113343 0
5847.29 0.0052994 0
5848.14 0.00380174 0
5849 0.0157653 0
5849.85 0.010971 0
5850.71 0.0143031 0
5851.56 0.0189821 0
5852.42 0.0133017 0
5853.27 0.0152513 0
5854.13 0.0120256 0
5854.98 0.0153576 0
5855.83 0.0146309 0
5856.69 0.0184416 0
5857.54 0.0158539 0
5858.4 0.0142587 0
5859.25 0.0165983 0
5860.11 0.00827699 0
5860.96 0.0164122 0
5861.82 0.0101468 0
5862.67 0.014436 0
5863.53 0.0120078 0
5864.38 0.00942903 0
5865.23 0.0173515 0
5866.09 0.0159868 0
5866.94 0.00716925 0
5867.8 0.0208431 0
5868.65 0.0133548 0
5869.51 0.0253184 0
5870.36 0.0233333 0
5871.22 0.0160223 0
5872.07 0.0146841 0
5872.92 0.0179187 0
5873.78 0.021366 0
5874.63 0.0145423 0
5875.49 0.0156944 0
5876.34 0.0137093 0
5877.2 0.0136296 0
5878.05 0.0155792 0
5878.91 0.0213305 0
5879.76 0.0192391 0
5880.62 0.0107494 0
5881.47 0.0129206 0
5882.32 0.010776 0
5883.18 0.0180694 0
5884.03 0.0160754 0
5884.89 0.0157564 0
5885.74 0.00614128 0
5886.6 0.0156944 0
5887.45 0.00838333 0
5888.31 0.0214634 0
5889.16 0.00738194 0
5890.01 0.016935 0
5890.87 0.0171389 0
5891.72 0.018991 0
5892.58 0.0178389 0
5893.43 0.00981895 0
5894.29 0.0171211 0
5895.14 0.0185036 0
5896 0.0117065 0
5896.85 0.0101114 0
5897.71 0.0151627 0
5898.56 0.00971261 0
5899.41 0.0168464 0
5900.27 0.0182998 0
5901.12 0.0130624 0
5901.98 0.00678819 0
5902.83 0.0156944 0
5903.69 0.0186011 0
5904.54 0.0214369 0
5905.4 0.0135321 0
5906.25 0.0179807 0
5907.1 0.0182998 0
5907.96 0.0154197 0
5908.81 0.0169793 0
5909.67 0.0213217 0
5910.52 0.00725787 0
5911.38 0.0112989 0
5912.23 0.0152956 0
5913.09 0.0234928 0
5913.94 0.0110951 0
5914.79 0.0142765 0
5915.65 0.0123446 0
5916.5 0.0113343 0
5917.36 0.0131865 0
5918.21 0.014693 0
5919.07 0.0113786 0
5919.92 0.0178389 0
5920.78 0.011547 0
5921.63 0.0110064 0
5922.49 0.0173161 0
5923.34 0.00956196 0
5924.19 0.0134612 0
5925.05 0.0211001 0
5925.9 0.0133105 0
5926.76 0.0159425 0
5927.61 0.0153842 0
5928.47 0.0124775 0
5929.32 0.00871122 0
5930.18 0.0257349 0
5931.03 0.0142233 0
5931.88 0.0154905 0
5932.74 0.0143119 0
5933.59 0.0165362 0
5934.45 0.0140992 0
5935.3 0.0161375 0
5936.16 0.0125307 0
5937.01 0.013984 0
5937.87 0.0133991 0
5938.72 0.0142676 0
5939.58 0.0219243 0
5940.43 0.0197886 0
5941.28 0.0134169 0
5942.14 0.00763007 0
5942.99 0.0182555 0
5943.85 0.0108735 0
5944.7 0.0224383 0
5945.56 0.0123534 0
5946.41 0.0116002 0
5947.27 0.021366 0
5948.12 0.0167578 0
5948.97 0.0168376 0
5949.83 0.0078782 0
5950.68 0.0149943 0
5951.54 0.0269844 0
5952.39 0.00894163 0
5953.25 0.0183795 0
5954.1 0.0200987 0
5954.96 0.0123269 0
5955.81 0.0161641 0
5956.67 0.0260628 0
5957.52 0.0118926 0
5958.37 0.00789593 0
5959.23 0.0177503 0
5960.08 0.0247423 0
5960.94 0.025664 0
5961.79 0.0231118 0
5962.65 0.0112014 0
5963.5 0.0110596 0
5964.36 0.0179807 0
5965.21 0.0223231 0
5966.06 0.0169882 0
5966.92 0.0163413 0
5967.77 0.0249816 0
5968.63 0.0138068 0
5969.48 0.0140815 0
5970.34 0.0148791 0
5971.19 0.0127256 0
5972.05 0.00980123 0
5972.9 0.0131244 0
5973.75 0.026045 0
5974.61 0.0203291 0
5975.46 0.0147639 0
5976.32 0.0173604 0
5977.17 0.0148348 0
5978.03 0.0156855 0
5978.88 0.0146398 0
5979.74 0.00840105 0
5980.59 0.0207988 0
5981.45 0.0201696 0
5982.3 0.00959741 0
5983.15 0.0105545 0
5984.01 0.0129029 0
5984.86 0.0152601 0
5985.72 0.0111039 0
5986.57 0.0192657 0
5987.43 0.0108026 0
5988.28 0.0137536 0
5989.14 0.0150652 0
5989.99 0.0216761 0
5990.84 0.0231561 0
5991.7 0.0197886 0
5992.55 0.0193632 0
5993.41 0.0119104 0
5994.26 0.00992529 0
5995.12 0.0112369 0
5995.97 0.0179453 0
5996.83 0.0111305 0
5997.68 0.0167844 0
5998.54 0.0227927 0
5999.39 0.00629193 0
6000.24 0.0138866 0
6001.1 0.0086226 0
6001.95 0.0126104 0
6002.81 0.00817064 0
6003.66 0.0101557 0
6004.52 0.0144714 0
6005.37 0.0190707 0
6006.23 0.010262 0
6007.08 0.0194252 0
6007.93 0.0147462 0
6008.79 0.0163147 0
6009.64 0.0142853 0
6010.5 0.0154285 0
6011.35 0.0223851 0
6012.21 0.00845422 0
6013.06 0.0160666 0
6013.92 0.0109267 0
6014.77 0.0220749 0
6015.63 0.0193632 0
6016.48 0.0111837 0
6017.33 0.0150209 0
6018.19 0.0118217 0
6019.04 0.0151272 0
6019.9 0.0184593 0
6020.75 0.0117331 0
6021.61 0.0234131 0
6022.46 0.0153842 0
6023.32 0.0139131 0
6024.17 0.00968602 0
6025.02 0.0250082 0
6025.88 0.0149411 0
6026.73 0.0154374 0
6027.59 0.0162881 0
6028.44 0.0128852 0
6029.3 0.0102266 0
6030.15 0.013603 0
6031.01 0.0113521 0
6031.86 0.014241 0
6032.71 0.0228016 0
6033.57 0.00887073 0
6034.42 0.0181314 0
6035.28 0.0247158 0
6036.13 0.0126016 0
6036.99 0.0108469 0
6037.84 0.0135764 0
6038.7 0.0268337 0
6039.55 0.0218622 0
6040.41 0.011866 0
6041.26 0.0105811 0
6042.11 0.0116179 0
6042.97 0.0148525 0
6043.82 0.0186099 0
6044.68 0.0160666 0
6045.53 0.0120256 0
6046.39 0.0185745 0
6047.24 0.0204089 0
6048.1 0.016102 0
6048.95 0.0221724 0
6049.8 0.0118838 0
6050.66 0.0236612 0
6051.51 0.0165628 0
6052.37 0.0204443 0
6053.22 0.0221813 0
6054.08 0.0115559 0
6054.93 0.0210558 0
6055.79 0.0100582 0
6056.64 0.0134966 0
6057.5 0.0160843 0
6058.35 0.015331 0
6059.2 0.0203203 0
6060.06 0.0150209 0
6060.91 0.0159071 0
6061.77 0.0179896 0
6062.62 0.0194075 0
6063.48 0.0114584 0
6064.33 0.0143917 0
6065.19 0.0111394 0
6066.04 0.0157741 0
6066.89 0.0216141 0
6067.75 0.0151006 0
6068.6 0.0162704 0
6069.46 0.0161463 0
6070.31 0.022004 0
6071.17 0.0105013 0
6072.02 0.0142853 0
6072.88 0.0168198 0
6073.73 0.0105013 0
6074.58 0.0173072 0
6075.44 0.0187074 0
6076.29 0.013665 0
6077.15 0.0215698 0
6078 0.0194164 0
6078.86 0.0135764 0
6079.71 0.0207368 0
6080.57 0.0159868 0
6081.42 0.0149854 0
6082.28 0.017192 0
6083.13 0.012123 0
6083.98 0.0167667 0
6084.84 0.0191771 0
6085.69 0.0146398 0
6086.55 0.0166603 0
6087.4 0.0126902 0
6088.26 0.0122117 0
6089.11 0.0115736 0
6089.97 0.0243258 0
6090.82 0.0129738 0
6091.67 0.00939358 0
6092.53 0.024893 0
6093.38 0.0133194 0
6094.24 0.0195493 0
6095.09 0.0119015 0
6095.95 0.0103772 0
6096.8 0.0187074 0
6097.66 0.0191948 0
6098.51 0.0116179 0
6099.37 0.0197708 0
6100.22 0.0154817 0
6101.07 0.0159691 0
6101.93 0.0103241 0
6102.78 0.0209406 0
6103.64 0.0113077 0
6104.49 0.0089239 0
6105.35 0.00712494 0
6106.2 0.0174933 0
6107.06 0.0163945 0
6107.91 0.018539 0
6108.76 0.0210026 0
6109.62 0.0103329 0
6110.47 0.0154728 0
6111.33 0.0113609 0
6112.18 0.00684136 0
6113.04 0.0102798 0
6113.89 0.0186542 0
6114.75 0.017706 0
6115.6 0.0146575 0
6116.46 0.0211178 0
6117.31 0.00712494 0
6118.16 0.0102798 0
6119.02 0.0101912 0
6119.87 0.0146221 0
6120.73 0.0134789 0
6121.58 0.0125041 0
6122.44 0.0196113 0
6123.29 0.0166337 0
6124.15 0.00957968 0
6125 0.0177237 0
6125.85 0.019762 0
6126.71 0.0183086 0
6127.56 0.0174224 0
6128.42 0.00993416 0
6129.27 0.0336574 0
6130.13 0.0180605 0
6130.98 0.0236435 0
6131.84 0.0160932 0
6132.69 0.00766552 0
6133.54 0.0187872 0
6134.4 0.0240334 0
6135.25 0.0165894 0
6136.11 0.0145778 0
6136.96 0.00997847 0
6137.82 0.0149057 0
6138.67 0.00591087 0
6139.53 0.0105988 0
6140.38 0.00758576 0
6141.24 0.0131156 0
6142.09 0.0121319 0
6142.94 0.0192834 0
6143.8 0.00851626 0
6144.65 0.0250171 0
6145.51 0.00592859 0
6146.36 0.0141967 0
6147.22 0.0169262 0
6148.07 0.0117951 0
6148.93 0.0131865 0
6149.78 0.0190442 0
6150.63 0.0226244 0
6151.49 0.0146575 0
6152.34 0.0126459 0
6153.2 0.0129295 0
6154.05 0.013151 0
6154.91 0.022518 0
6155.76 0.0213039 0
6156.62 0.0108292 0
6157.47 0.0199747 0
6158.33 0.00810861 0
6159.18 0.0156235 0
6160.03 0.0137093 0
6160.89 0.0222433 0
6161.74 0.0208431 0
6162.6 0.0149145 0
6163.45 0.0124155 0
6164.31 0.017449 0
6165.16 0.0179187 0
6166.02 0.0228548 0
6166.87 0.012832 0
6167.72 0.00981895 0
6168.58 0.017325 0
6169.43 0.022004 0
6170.29 0.016359 0
6171.14 0.0143917 0
6172 0.0129029 0
6172.85 0.00931383 0
6173.71 0.0124509 0
6174.56 0.00947334 0
6175.42 0.0158273 0
6176.27 0.0167135 0
6177.12 0.0122826 0
6177.98 0.0193455 0
6178.83 0.015074 0
6179.69 0.0172363 0
6180.54 0.0168464 0
6181.4 0.0108558 0
6182.25 0.0180605 0
6183.11 0.0241397 0
6183.96 0.0189644 0
6184.81 0.0155083 0
6185.67 0.0159248 0
6186.52 0.0165451 0
6187.38 0.0210824 0
6188.23 0.0100582 0
6189.09 0.00968602 0
6189.94 0.019886 0
6190.8 0.010714 0
6191.65 0.00962399 0
6192.5 0.0157653 0
6193.36 0.0138157 0
6194.21 0.0157564 0
6195.07 0.0119901 0
6195.92 0.0207279 0
6196.78 0.0146044 0
6197.63 0.0221901 0
6198.49 0.0140106 0
6199.34 0.0149057 0
6200.2 0.0190176 0
6201.05 0.0155792 0
6201.9 0.0113343 0
6202.76 0.0157121 0
6203.61 0.0104659 0
6204.47 0.0190442 0
6205.32 0.00877325 0
6206.18 0.0143562 0
6207.03 0.00858715 0
6207.89 0.0172718 0
6208.74 0.0104925 0
6209.59 0.0252918 0
6210.45 0.0139397 0
6211.3 0.020976 0
6212.16 0.0149677 0
6213.01 0.0181314 0
6213.87 0.0191948 0
6214.72 0.0112812 0
6215.58 0.00848081 0
6216.43 0.0135764 0
6217.29 0.0179276 0
6218.14 0.0164033 0
6218.99 0.0192834 0
6219.85 0.016102 0
6220.7 0.0205064 0
6221.56 0.00847195 0
6222.41 0.0239359 0
6223.27 0.0202316 0
6224.12 0.0175288 0
6224.98 0.0116622 0
6225.83 0.0205418 0
6226.68 0.0189467 0
6227.54 0.0168907 0
6228.39 0.0238296 0
6229.25 0.0196113 0
6230.1 0.010519 0
6230.96 0.0208963 0
6231.81 0.0125395 0
6232.67 0.0197708 0
6233.52 0.0140904 0
6234.38 0.0128852 0
6235.23 0.0149323 0
6236.08 0.0162615 0
6236.94 0.0137448 0
6237.79 0.00747056 0
6238.65 0.0156855 0
6239.5 0.00856943 0
6240.36 0.0160223 0
6241.21 0.0196556 0
6242.07 0.014693 0
6242.92 0.0146487 0
6243.77 0.0124421 0
6244.63 0.0198151 0
6245.48 0.012318 0
6246.34 0.0137182 0
6247.19 0.0186277 0
6248.05 0.0217559 0
6248.9 0.0158362 0
6249.76 0.0157475 0
6250.61 0.0203203 0
6251.46 0.022518 0
6252.32 0.0228991 0
6253.17 0.0124243 0
6254.03 0.0124066 0
6254.88 0.0211887 0
6255.74 0.0209495 0
6256.59 0.0156944 0
6257.45 0.0109976 0
6258.3 0.0121053 0
6259.16 0.0134966 0
6260.01 0.0180959 0
6260.86 0.0201785 0
6261.72 0.0141081 0
6262.57 0.0230231 0
6263.43 0.0220661 0
6264.28 0.0219597 0
6265.14 0.0147905 0
6265.99 0.00905683 0
6266.85 0.0211799 0
6267.7 0.0166515 0
6268.55 0.0161109 0
6269.41 0.0164388 0
6270.26 0.014374 0
6271.12 0.0191328 0
6271.97 0.0109887 0
6272.83 0.0212242 0
6273.68 0.0214723 0
6274.54 0.00928724 0
6275.39 0.0140283 0
6276.25 0.0179807 0
6277.1 0.0146398 0
6277.95 0.0182466 0
6278.81 0.0214546 0
6279.66 0.00972147 0
6280.52 0.0234042 0
6281.37 0.00939358 0
6282.23 0.0147727 0
6283.08 0.020852 0
6283.94 0.0162615 0
6284.79 0.0178744 0
6285.64 0.0191151 0
6286.5 0.0162704 0
6287.35 0.015783 0
6288.21 0.0188669 0
6289.06 0.0272503 0
6289.92 0.0191151 0
6290.77 0.0197442 0
6291.63 0.0140549 0
6292.48 0.0137802 0
6293.33 0.0174579 0
6294.19 0.0210647 0
6295.04 0.0243258 0
6295.9 0.0102886 0
6296.75 0.0214457 0
6297.61 0.017068 0
6298.46 0.0169528 0
6299.32 0.0213926 0
6300.17 0.0215964 0
6301.03 0.0245385 0
6301.88 0.0164388 0
6302.73 0.018477 0
6303.59 0.0199835 0
6304.44 0.0191948 0
6305.3 0.0206038 0
6306.15 0.0185922 0
6307.01 0.0207811 0
6307.86 0.01347 0
6308.72 0.017387 0
6309.57 0.0115736 0
6310.42 0.0126725 0
6311.28 0.0154551 0
6312.13 0.019053 0
6312.99 0.0203469 0
6313.84 0.020533 0
6314.7 0.016102 0
6315.55 0.0168907 0
6316.41 0.019629 0
6317.26 0.019505 0
6318.12 0.0148525 0
6318.97 0.0249727 0
6319.82 0.0211267 0
6320.68 0.0232181 0
6321.53 0.0271882 0
6322.39 0.0120433 0
6323.24 0.0277731 0
6324.1 0.0243613 0
6324.95 0.0216141 0
6325.81 0.0134966 0
6326.66 0.0207191 0
6327.51 0.0281896 0
6328.37 0.024698 0
6329.22 0.0246803 0
6330.08 0.025664 0
6330.93 0.023094 0
6331.79 0.020143 0
6332.64 0.0248398 0
6333.5 0.0242106 0
6334.35 0.0288011 0
6335.21 0.0286947 0
6336.06 0.0274541 0
6336.91 0.023803 0
6337.77 0.0231827 0
6338.62 0.0209406 0
6339.48 0.035607 0
6340.33 0.0332852 0
6341.19 0.0293594 0
6342.04 0.0303076 0
6342.9 0.0278351 0
6343.75 0.0280035 0
6344.6 0.0356513 0
6345.46 0.0339144 0
6346.31 0.0363603 0
6347.17 0.0364223 0
6348.02 0.0358374 0
6348.88 0.0383719 0
6349.73 0.0443448 0
6350.59 0.0386643 0
6351.44 0.0384428 0
6352.29 0.0435206 0
6353.15 0.0393556 0
6354 0.0385491 0
6354.86 0.0479959 0
6355.71 0.044008 0
6356.57 0.0417217 0
6357.42 0.0424838 0
6358.28 0.0524889 0
6359.13 0.048182 0
6359.99 0.0507519 0
6360.84 0.0606418 0
6361.69 0.0637523 0
6362.55 0.0483326 0
6363.4 0.0682453 0
6364.26 0.0663665 0
6365.11 0.0686175 0
6365.97 0.0649841 0
6366.82 0.0693973 0
6367.68 0.069291 0
6368.53 0.0693441 0
6369.38 0.0756272 0
6370.24 0.0728003 0
6371.09 0.0845245 0
6371.95 0.0763096 0
6372.8 0.0872983 0
6373.66 0.0884503 0
6374.51 0.0841966 0
6375.37 0.0949727 0
6376.22 0.0931117 0
6377.08 0.0931737 0
6377.93 0.0938827 0
6378.78 0.101566 0
6379.64 0.0861994 0
6380.49 0.091357 0
6381.35 0.0823711 0
6382.2 0.0722242 0
6383.06 0.0818837 0
6383.91 0.0779401 0
6384.77 0.0748474 0
6385.62 0.0723394 0
6386.47 0.0594188 0
6387.33 0.0672173 0
6388.18 0.0621837 0
6389.04 0.0517445 0
6389.89 0.0531801 0
6390.75 0.053889 0
6391.6 0.0467995 0
6392.46 0.0489264 0
6393.31 0.0462678 0
6394.17 0.0426345 0
6395.02 0.0323635 0
6395.87 0.0440878 0
6396.73 0.0455234 0
6397.58 0.0318761 0
6398.44 0.035864 0
6399.29 0.0339853 0
6400.15 0.0340562 0
6401 0.0282871 0
6401.86 0.0365552 0
6402.71 0.029705 0
6403.56 0.0258767 0
6404.42 0.0242461 0
6405.27 0.023546 0
6406.13 0.029705 0
6406.98 0.0237941 0
6407.84 0.0282162 0
6408.69 0.0276136 0
6409.55 0.0170414 0
6410.4 0.0261602 0
6411.25 0.0214546 0
6412.11 0.0246626 0
6412.96 0.0212596 0
6413.82 0.0218622 0
6414.67 0.0306887 0
6415.53 0.0191771 0
6416.38 0.0221104 0
6417.24 0.0221104 0
6418.09 0.0311317 0
6418.95 0.0252386 0
6419.8 0.0235017 0
6420.65 0.0224205 0
6421.51 0.0137802 0
6422.36 0.0173072 0
6423.22 0.0198417 0
6424.07 0.00869349 0
6424.93 0.0152158 0
6425.78 0.0176085 0
6426.64 0.0101557 0
6427.49 0.0178655 0
6428.34 0.0206216 0
6429.2 0.0158096 0
6430.05 0.00996074 0
6430.91 0.0143119 0
6431.76 0.0114938 0
6432.62 0.0174756 0
6433.47 0.0302544 0
6434.33 0.0201608 0
6435.18 0.0106431 0
6436.04 0.0154374 0
6436.89 0.0175997 0
6437.74 0.0234396 0
6438.6 0.0151981 0
6439.45 0.0212773 0
6440.31 0.0190442 0
6441.16 0.0269578 0
6442.02 0.018991 0
6442.87 0.0214014 0
6443.73 0.0156058 0
6444.58 0.00877325 0
6445.43 0.015012 0
6446.29 0.018929 0
6447.14 0.0204355 0
6448 0.0188138 0
6448.85 0.0182732 0
6449.71 0.0139486 0
6450.56 0.0147373 0
6451.42 0.0085074 0
6452.27 0.0185213 0
6453.13 0.0176263 0
6453.98 0.0210381 0
6454.83 0.018282 0
6455.69 0.019824 0
6456.54 0.0110419 0
6457.4 0.0190885 0
6458.25 0.0114761 0
6459.11 0.0137979 0
6459.96 0.0109976 0
6460.82 0.0202051 0
6461.67 0.0139929 0
6462.52 0.0127611 0
6463.38 0.0201164 0
6464.23 0.0196999 0
6465.09 0.0178744 0
6465.94 0.0170325 0
6466.8 0.0127877 0
6467.65 0.0160754 0
6468.51 0.0159602 0
6469.36 0.0153753 0
6470.21 0.0170414 0
6471.07 0.0172806 0
6471.92 0.0146487 0
6472.78 0.0118306 0
6473.63 0.0172275 0
6474.49 0.0113609 0
6475.34 0.0159957 0
6476.2 0.0128674 0
6477.05 0.018158 0
6477.91 0.0178301 0
6478.76 0.0216407 0
6479.61 0.0199481 0
6480.47 0.0166603 0
6481.32 0.021942 0
6482.18 0.0154019 0
6483.03 0.0164388 0
6483.89 0.0133726 0
6484.74 0.00917204 0
6485.6 0.0104216 0
6486.45 0.0149411 0
6487.3 0.00909228 0
6488.16 0.0132308 0
6489.01 0.0176617 0
6489.87 0.015012 0
6490.72 0.0149323 0
6491.58 0.0130447 0
6492.43 0.0248575 0
6493.29 0.0204709 0
6494.14 0.0181137 0
6495 0.0207899 0
6495.85 0.0168641 0
6496.7 0.0160577 0
6497.56 0.0169705 0
6498.41 0.0116799 0
6499.27 0.0198506 0
6500.12 0.0132485 0
6500.98 0.0137359 0
6501.83 0.0200721 0
6502.69 0.0127168 0
6503.54 0.0208165 0
6504.39 0.0175731 0
6505.25 0.0121053 0
6506.1 0.0161197 0
6506.96 0.0216407 0
6507.81 0.0174224 0
6508.67 0.0175199 0
6509.52 0.0239005 0
6510.38 0.0197886 0
6511.23 0.0117774 0
6512.08 0.0163767 0
6512.94 0.0167046 0
6513.79 0.0126193 0
6514.65 0.019053 0
6515.5 0.0129561 0
6516.36 0.0177326 0
6517.21 0.0197088 0
6518.07 0.0290403 0
6518.92 0.0214457 0
6519.78 0.0160666 0
6520.63 0.0210824 0
6521.48 0.0194784 0
6522.34 0.0191948 0
6523.19 0.0135764 0
6524.05 0.0115382 0
6524.9 0.0104747 0
6525.76 0.0143474 0
6526.61 0.0163679 0
6527.47 0.0146575 0
6528.32 0.0221281 0
6529.17 0.0157121 0
6530.03 0.0103507 0
6530.88 0.018734 0
6531.74 0.0141967 0
6532.59 0.0235105 0
6533.45 0.0129029 0
6534.3 0.0140638 0
6535.16 0.0155526 0
6536.01 0.00344727 0
6536.87 0.0120965 0
6537.72 0.0163945 0
6538.57 0.0229345 0
6539.43 0.0147639 0
6540.28 0.0129826 0
6541.14 0.0136916 0
6541.99 0.0137005 0
6542.85 0.00943789 0
6543.7 0.0165362 0
6544.56 0.0135409 0
6545.41 0.0174313 0
6546.26 0.00688567 0
6547.12 0.0159868 0
6547.97 0.0141879 0
6548.83 0.0209849 0
6549.68 0.0126991 0
6550.54 0.0127434 0
6551.39 0.0160577 0
6552.25 0.00975692 0
6553.1 0.0161552 0
6553.96 0.0115736 0
6554.81 0.0212773 0
6555.66 0.0175022 0
6556.52 0.0148614 0
6557.37 0.0125041 0
6558.23 0.0205152 0
6559.08 0.0238916 0
6559.94 0.0147993 0
6560.79 0.019567 0
6561.65 0.0145512 0
6562.5 0.0110419 0
6563.35 0.00783389 0
6564.21 0.00946448 0
6565.06 0.00728446 0
6565.92 0.0229257 0
6566.77 0.0171034 0
6567.63 0.0108912 0
6568.48 0.0134435 0
6569.34 0.0148259 0
6570.19 0.0186897 0
6571.04 0.0227484 0
6571.9 0.0177503 0
6572.75 0.0184593 0
6573.61 0.0254956 0
6574.46 0.0221901 0
6575.32 0.0102443 0
6576.17 0.0133726 0
6577.03 0.0183175 0
6577.88 0.0217648 0
6578.74 0.018025 0
6579.59 0.0232713 0
6580.44 0.0154462 0
6581.3 0.0123712 0
6582.15 0.0132308 0
6583.01 0.0113077 0
6583.86 0.00981009 0
6584.72 0.0195759 0
6585.57 0.0218268 0
6586.43 0.0126902 0
6587.28 0.0216052 0
6588.13 0.0115027 0
6588.99 0.0152601 0
6589.84 0.015721 0
6590.7 0.0130801 0
6591.55 0.0102089 0
6592.41 0.016873 0
6593.26 0.0133194 0
6594.12 0.0192303 0
6594.97 0.0150475 0
6595.83 0.00654006 0
6596.68 0.0132485 0
6597.53 0.0134523 0
6598.39 0.0147816 0
6599.24 0.0154728 0
6600.1 0.0161197 0
6600.95 0.0185922 0
6601.81 0.00588428 0
6602.66 0.0114761 0
6603.52 0.0138688 0
6604.37 0.0216761 0
6605.22 0.0149323 0
6606.08 0.0146309 0
6606.93 0.0142587 0
6607.79 0.0188581 0
6608.64 0.00950879 0
6609.5 0.0121496 0
6610.35 0.0162793 0
6611.21 0.0154817 0
6612.06 0.0116356 0
6612.92 0.00308393 0
6613.77 0.0131687 0
6614.62 0.0164033 0
6615.48 0.014179 0
6616.33 0.0162615 0
6617.19 0.0175554 0
6618.04 0.0113698 0
6618.9 0.012832 0
6619.75 0.010971 0
6620.61 0.0165362 0
6621.46 0.00983668 0
6622.31 0.00984554 0
6623.17 0.00864919 0
6624.02 0.0187429 0
6624.88 0.0126193 0
6625.73 0.0171566 0
6626.59 0.0212862 0
6627.44 0.0109799 0
6628.3 0.0230763 0
6629.15 0.0169439 0
6630 0.0169793 0
6630.86 0.0227927 0
6631.71 0.0161906 0
6632.57 0.0174933 0
6633.42 0.0115736 0
6634.28 0.0232092 0
6635.13 0.015269 0
6635.99 0.0197797 0
6636.84 0.0232979 0
6637.7 0.0172629 0
6638.55 0.0210647 0
6639.4 0.0120876 0
6640.26 0.0223142 0
6641.11 0.0161641 0
6641.97 0.0145423 0
6642.82 0.0170857 0
6643.68 0.0170414 0
6644.53 0.0130978 0
6645.39 0.0168021 0
6646.24 0.00833016 0
6647.09 0.0178833 0
6647.95 0.0142233 0
6648.8 0.0188758 0
6649.66 0.0110773 0
6650.51 0.0190796 0
6651.37 0.0200721 0
6652.22 0.0116622 0
6653.08 0.0103152 0
6653.93 0.0158539 0
6654.79 0.0145689 0
6655.64 0.0162172 0
6656.49 0.0243701 0
6657.35 0.0151804 0
6658.2 0.0166071 0
6659.06 0.0164388 0
6659.91 0.0109178 0
6660.77 0.00965944 0
6661.62 0.0119901 0
6662.48 0.00812633 0
6663.33 0.0175908 0
6664.18 0.00872008 0
6665.04 0.0126104 0
6665.89 0.0180516 0
6666.75 0.00970375 0
6667.6 0.0145157 0
6668.46 0.0162881 0
6669.31 0.0134789 0
6670.17 0.0172718 0
6671.02 0.0175908 0
6671.88 0.0179187 0
6672.73 0.0126459 0
6673.58 0.00554753 0
6674.44 0.0177237 0
6675.29 0.0148436 0
6676.15 0.019629 0
6677 0.0148348 0
6677.86 0.0182466 0
6678.71 0.0225712 0
6679.57 0.0159868 0
6680.42 0.01347 0
6681.27 0.0173604 0
6682.13 0.0141081 0
6682.98 0.0173781 0
6683.84 0.0190707 0
6684.69 0.0204 0
6685.55 0.0178478 0
6686.4 0.0133814 0
6687.26 0.017901 0
6688.11 0.00851626 0
6688.96 0.0175111 0
6689.82 0.00988099 0
6690.67 0.00965944 0
6691.53 0.0141435 0
6692.38 0.01129 0
6693.24 0.0197531 0
6694.09 0.0131067 0
6694.95 0.0135675 0
6695.8 0.0149943 0
6696.66 0.0163413 0
6697.51 0.0178833 0
6698.36 0.0190264 0
6699.22 0.015331 0
6700.07 0.015845 0
6700.93 0.0243436 0
6701.78 0.00964171 0
6702.64 0.00895935 0
6703.49 0.004812 0
6704.35 0.0130092 0
6705.2 0.0205684 0
6706.05 0.0043689 0
6706.91 0.0191859 0
6707.76 0.0174933 0
6708.62 0.0175465 0
6709.47 0.0126813 0
6710.33 0.0194252 0
6711.18 0.0164033 0
6712.04 0.0125927 0
6712.89 0.0247778 0
6713.75 0.0200012 0
6714.6 0.0167046 0
6715.45 0.0154994 0
6716.31 0.0128231 0
6717.16 0.0177503 0
6718.02 0.0110419 0
6718.87 0.0119458 0
6719.73 0.010776 0
6720.58 0.0170768 0
6721.44 0.0159159 0
6722.29 0.0206925 0
6723.14 0.0131687 0
6724 0.0141967 0
6724.85 0.0106786 0
6725.71 0.0202582 0
6726.56 0.0198595 0
6727.42 0.0165097 0
6728.27 0.0103595 0
6729.13 0.0126193 0
6729.98 0.0136916 0
6730.83 0.0159071 0
6731.69 0.0191062 0
6732.54 0.0120521 0
6733.4 0.0249727 0
6734.25 0.0146487 0
6735.11 0.0156678 0
6735.96 0.0160577 0
6736.82 0.0186011 0
6737.67 0.0170148 0
6738.53 0.0254424 0
6739.38 0.0147639 0
6740.23 0.0116356 0
6741.09 0.0172629 0
6741.94 0.0200899 0
6742.8 0.0120433 0
6743.65 0.0142499 0
6744.51 0.01347 0
6745.36 0.0203114 0
6746.22 0.0231649 0
6747.07 0.00965058 0
6747.92 0.0143828 0
6748.78 0.0120699 0
6749.63 0.0200012 0
6750.49 0.0207545 0
6751.34 0.0160932 0
6752.2 0.0127965 0
6753.05 0.0186897 0
6753.91 0.0178478 0
6754.76 0.00840105 0
6755.62 0.014117 0
6756.47 0.0140992 0
6757.32 0.015269 0
6758.18 0.013346 0
6759.03 0.0207368 0
6759.89 0.0115736 0
6760.74 0.0143385 0
6761.6 0.0133105 0
6762.45 0.0192568 0
6763.31 0.0192037 0
6764.16 0.0133548 0
6765.01 0.0159691 0
6765.87 0.0187251 0
6766.72 0.0243613 0
6767.58 0.0160223 0
6768.43 0.0213571 0
6769.29 0.0102266 0
6770.14 0.0112989 0
6771 0.0258412 0
6771.85 0.0173604 0
6772.71 0.0127965 0
6773.56 0.014436 0
6774.41 0.0100228 0
6775.27 0.0138422 0
6776.12 0.0131599 0
6776.98 0.0147993 0
6777.83 0.0102798 0
6778.69 0.0286416 0
6779.54 0.0187429 0
6780.4 0.0191948 0
6781.25 0.00479427 0
6782.1 0.0149323 0
6782.96 0.0233865 0
6783.81 0.0190353 0
6784.67 0.019567 0
6785.52 0.0180339 0
6786.38 0.0228282 0
6787.23 0.00909228 0
6788.09 0.0191859 0
6788.94 0.0239536 0
6789.79 0.0199569 0
6790.65 0.0132574 0
6791.5 0.012256 0
6792.36 0.0212242 0
6793.21 0.012575 0
6794.07 0.00613241 0
6794.92 0.0210026 0
6795.78 0.0176794 0
6796.63 0.0214191 0
6797.49 0.0213482 0
6798.34 0.011166 0
6799.19 0.0117243 0
6800.05 0.0171211 0
6800.9 0.0129472 0
6801.76 0.014241 0
6802.61 0.0184681 0
6803.47 0.0151361 0
6804.32 0.0107849 0
6805.18 0.0106165 0
6806.03 0.0193809 0
6806.88 0.0197531 0
6807.74 0.015783 0
6808.59 0.0166337 0
6809.45 0.0123003 0
6810.3 0.0135675 0
6811.16 0.0122117 0
6812.01 0.016935 0
6812.87 0.0197886 0
6813.72 0.018991 0
6814.58 0.0222787 0
6815.43 0.0201962 0
6816.28 0.00887073 0
6817.14 0.00907455 0
6817.99 0.0110508 0
6818.85 0.0133548 0
6819.7 0.0164654 0
6820.56 0.015331 0
6821.41 0.0147107 0
6822.27 0.00665526 0
6823.12 0.0140195 0
6823.97 0.0156058 0
6824.83 0.013727 0
6825.68 0.0203025 0
6826.54 0.0152956 0
6827.39 0.0180782 0
6828.25 0.013151 0
6829.1 0.0209317 0
6829.96 0.0161729 0
6830.81 0.0183175 0
6831.67 0.00840991 0
6832.52 0.0238562 0
6833.37 0.0255222 0
6834.23 0.0129561 0
6835.08 0.0173959 0
6835.94 0.0164742 0
6836.79 0.0173515 0
6837.65 0.0151095 0
6838.5 0.0159071 0
6839.36 0.0121762 0
6840.21 0.00304848 0
6841.06 0.00908342 0
6841.92 0.0122471 0
6842.77 0.0218445 0
6843.63 0.0144094 0
6844.48 0.0130447 0
6845.34 0.0194961 0
6846.19 0.0151981 0
6847.05 0.012123 0
6847.9 0.017963 0
6848.75 0.0189555 0
6849.61 0.00700974 0
6850.46 0.0101468 0
6851.32 0.0214369 0
6852.17 0.0239093 0
6853.03 0.00767438 0
6853.88 0.0168553 0
6854.74 0.0139752 0
6855.59 0.00934041 0
6856.45 0.0217913 0
6857.3 0.0130269 0
6858.15 0.00612355 0
6859.01 0.0214191 0
6859.86 0.0151892 0
6860.72 0.024317 0
6861.57 0.0103064 0
6862.43 0.0185213 0
6863.28 0.0179719 0
6864.14 0.00801113 0
6864.99 0.0124421 0
6865.84 0.0256463 0
6866.7 0.0150563 0
6867.55 0.0216407 0
6868.41 0.011228 0
6869.26 0.0147284 0
6870.12 0.0112546 0
6870.97 0.0155969 0
6871.83 0.0126813 0
6872.68 0.020019 0
6873.54 0.014817 0
6874.39 0.0113343 0
6875.24 0.0170059 0
6876.1 0.0125661 0
6876.95 0.0156589 0
6877.81 0.0186365 0
6878.66 0.0150563 0
6879.52 0.0186542 0
6880.37 0.0161109 0
6881.23 0.01604 0
6882.08 0.0166071 0
6882.93 0.00982781 0
6883.79 0.0247246 0
6884.64 0.0144714 0
6885.5 0.0145601 0
6886.35 0.013665 0
6887.21 0.0108912 0
6888.06 0.0162172 0
6888.92 0.0157475 0
6889.77 0.0132308 0
6890.63 0.0232801 0
6891.48 0.00887959 0
6892.33 0.0101468 0
6893.19 0.013213 0
6894.04 0.0147284 0
6894.9 0.0137536 0
6895.75 0.0110951 0
6896.61 0.0202937 0
6897.46 0.00334093 0
6898.32 0.011228 0
6899.17 0.0181048 0
6900.02 0.0243436 0
6900.88 0.0212862 0
6901.73 0.0107229 0
6902.59 0.0187606 0
6903.44 0.0160488 0
6904.3 0.0182998 0
6905.15 0.0136118 0
6906.01 0.0139131 0
6906.86 0.0165806 0
6907.71 0.00945562 0
6908.57 0.01277 0
6909.42 0.0129206 0
6910.28 0.0186897 0
6911.13 0.0265679 0
6911.99 0.0155083 0
6912.84 0.0153399 0
6913.7 0.0110419 0
6914.55 0.0141435 0
6915.41 0.0112457 0
6916.26 0.00882642 0
6917.11 0.0134523 0
6917.97 0.0123091 0
6918.82 0.0132928 0
6919.68 0.0155526 0
6920.53 0.0148791 0
6921.39 0.0133371 0
6922.24 0.0173781 0
6923.1 0.0159248 0
6923.95 0.0113698 0
6924.8 0.0183972 0
6925.66 0.018929 0
6926.51 0.0203291 0
6927.37 0.0131333 0
6928.22 0.0138245 0
6929.08 0.013665 0
6929.93 0.0150475 0
6930.79 0.0128852 0
6931.64 0.0141967 0
6932.5 0.0142942 0
6933.35 0.0212153 0
6934.2 0.0178301 0
6935.06 0.0183529 0
6935.91 0.0175376 0
6936.77 0.0184238 0
6937.62 0.0234308 0
6938.48 0.022137 0
6939.33 0.0154019 0
6940.19 0.0141613 0
6941.04 0.01386 0
6941.89 0.0227927 0
6942.75 0.012123 0
6943.6 0.0166071 0
6944.46 0.0200278 0
6945.31 0.0116179 0
6946.17 0.0180428 0
6947.02 0.0172806 0
6947.88 0.00722242 0
6948.73 0.0157298 0
6949.58 0.0141701 0
6950.44 0.0141347 0
6951.29 0.0182466 0
6952.15 0.00944675 0
6953 0.0154197 0
6953.86 0.0158716 0
6954.71 0.0260716 0
6955.57 0.0189378 0
6956.42 0.0139486 0
6957.28 0.0240334 0
6958.13 0.022261 0
6958.98 0.0116268 0
6959.84 0.0219863 0
6960.69 0.013089 0
6961.55 0.00879098 0
6962.4 0.016873 0
6963.26 0.0231029 0
6964.11 0.0170502 0
6964.97 0.0139929 0
6965.82 0.022261 0
6966.67 0.0186011 0
6967.53 0.0147373 0
6968.38 0.0118483 0
6969.24 0.0225978 0
6970.09 0.0157032 0
6970.95 0.015721 0
6971.8 0.013665 0
6972.66 0.00662868 0
6973.51 0.0235637 0
6974.37 0.0105368 0
6975.22 0.0104393 0
6976.07 0.0232713 0
6976.93 0.00759462 0
6977.78 0.0199747 0
6978.64 0.0227839 0
6979.49 0.0126636 0
6980.35 0.00963285 0
6981.2 0.0116445 0
6982.06 0.0205064 0
6982.91 0.00408532 0
6983.76 0.0200987 0
6984.62 0.0182909 0
6985.47 0.017644 0
6986.33 0.0193455 0
6987.18 0.0195227 0
6988.04 0.0109355 0
6988.89 0.0160134 0
6989.75 0.0183263 0
6990.6 0.00725787 0
6991.46 0.0143119 0
6992.31 0.0136739 0
6993.16 0.0207456 0
6994.02 0.0215255 0
6994.87 0.0153044 0
6995.73 0.0195316 0
6996.58 0.0160754 0
6997.44 0.0144626 0
6998.29 0.0128054 0
6999.15 0.0123003 0
