# Supplementary material for: Probing decoherence in molecular 4f qubits
Source: Chem Sci. 2024 Oct 30;15(48):20328–37. doi: 10.1039/d4sc05304d (PMC11575486; doi:10.1039/d4sc05304d)
Supplement: SC-015-D4SC05304D-s001 [file SC-015-D4SC05304D-s001.zip › data_archive/Parallel_0c5pct/EDFS/68_Gdtrensal_FS_970566_at22_VG30_32-64-300_8sc_100K.dat]

0 0.257868 0
0.854492 0.270842 0
1.70898 0.265566 0
2.56348 0.228444 0
3.41797 0.231299 0
4.27246 0.227637 0
5.12695 0.142343 0
5.98145 0.174002 0
6.83594 0.247688 0
7.69043 0.232975 0
8.54492 0.180458 0
9.39941 0.207648 0
10.2539 0.107393 0
11.1084 0.282265 0
11.9629 0.255571 0
12.8174 0.197281 0
13.6719 0.191508 0
14.5264 0.242287 0
15.3809 0.260972 0
16.2354 0.193743 0
17.0898 0.250605 0
17.9443 0.159476 0
18.7988 0.2128 0
19.6533 0.273512 0
20.5078 0.249984 0
21.3623 0.170029 0
22.2168 0.229437 0
23.0713 0.189646 0
23.9258 0.150909 0
24.7803 0.215283 0
25.6348 0.192936 0
26.4893 0.187597 0
27.3438 0.239804 0
28.1982 0.126761 0
29.0527 0.174685 0
29.9072 0.174437 0
30.7617 0.22894 0
31.6162 0.231175 0
32.4707 0.229189 0
33.3252 0.0954125 0
34.1797 0.113663 0
35.0342 0.201564 0
35.8887 0.223105 0
36.7432 0.16587 0
37.5977 0.194984 0
38.4521 0.240797 0
39.3066 0.198585 0
40.1611 0.155069 0
41.0156 0.219567 0
41.8701 0.266807 0
42.7246 0.124403 0
43.5791 0.249302 0
44.4336 0.30635 0
45.2881 0.196412 0
46.1426 0.218884 0
46.9971 0.214725 0
47.8516 0.172947 0
48.7061 0.222298 0
49.5605 0.193929 0
50.415 0.226023 0
51.2695 0.193246 0
52.124 0.242784 0
52.9785 0.137501 0
53.833 0.241977 0
54.6875 0.287355 0
55.542 0.20442 0
56.3965 0.147868 0
57.251 0.241232 0
58.1055 0.247439 0
58.96 0.18232 0
59.8145 0.288659 0
60.6689 0.210876 0
61.5234 0.207275 0
62.3779 0.232975 0
63.2324 0.198088 0
64.0869 0.185424 0
64.9414 0.201254 0
65.7959 0.181513 0
66.6504 0.2074 0
67.5049 0.136321 0
68.3594 0.200137 0
69.2139 0.268049 0
70.0684 0.302502 0
70.9229 0.064374 0
71.7773 0.22087 0
72.6318 0.18319 0
73.4863 0.214042 0
74.3408 0.126451 0
75.1953 0.176051 0
76.0498 0.18499 0
76.9043 0.20802 0
77.7588 0.142032 0
78.6133 0.11118 0
79.4678 0.25731 0
80.3223 0.175554 0
81.1768 0.298777 0
82.0313 0.0541312 0
82.8857 0.179527 0
83.7402 0.202185 0
84.5947 0.281706 0
85.4492 0.223602 0
86.3037 0.299522 0
87.1582 0.159104 0
88.0127 0.238624 0
88.8672 0.173816 0
89.7217 0.221926 0
90.5762 0.219877 0
91.4307 0.216463 0
92.2852 0.199578 0
93.1396 0.207213 0
93.9941 0.250109 0
94.8486 0.111056 0
95.7031 0.224098 0
96.5576 0.105097 0
97.4121 0.235583 0
98.2666 0.15631 0
99.1211 0.176051 0
99.9756 0.149233 0
100.83 0.202682 0
101.685 0.200137 0
102.539 0.199205 0
103.394 0.271277 0
104.248 0.207586 0
105.103 0.315662 0
105.957 0.172388 0
106.812 0.218263 0
107.666 0.234838 0
108.521 0.101124 0
109.375 0.327519 0
110.229 0.179527 0
111.084 0.14495 0
111.938 0.174064 0
112.793 0.214414 0
113.647 0.204606 0
114.502 0.209696 0
115.356 0.247253 0
116.211 0.226768 0
117.065 0.196598 0
117.92 0.190142 0
118.774 0.133466 0
119.629 0.134769 0
120.483 0.175616 0
121.338 0.148488 0
122.192 0.188963 0
123.047 0.227637 0
123.901 0.218884 0
124.756 0.254889 0
125.61 0.252654 0
126.465 0.204792 0
127.319 0.175989 0
128.174 0.269539 0
129.028 0.106028 0
129.883 0.221677 0
130.737 0.155131 0
131.592 0.232789 0
132.446 0.155938 0
133.301 0.278974 0
134.155 0.152834 0
135.01 0.22894 0
135.864 0.273325 0
136.719 0.143584 0
137.573 0.246012 0
138.428 0.24328 0
139.282 0.266373 0
140.137 0.139301 0
140.991 0.159911 0
141.846 0.125334 0
142.7 0.253585 0
143.555 0.23521 0
144.409 0.302688 0
145.264 0.196536 0
146.118 0.249426 0
146.973 0.14346 0
147.827 0.229809 0
148.682 0.113539 0
149.536 0.212987 0
150.391 0.238004 0
151.245 0.317649 0
152.1 0.140853 0
152.954 0.215345 0
153.809 0.243032 0
154.663 0.273077 0
155.518 0.221429 0
156.372 0.181576 0
157.227 0.176113 0
158.081 0.166056 0
158.936 0.156434 0
159.79 0.256689 0
160.645 0.267739 0
161.499 0.284251 0
162.354 0.168477 0
163.208 0.202185 0
164.063 0.213731 0
164.917 0.272332 0
165.771 0.147371 0
166.626 0.262462 0
167.48 0.179589 0
168.335 0.190825 0
169.189 0.117512 0
170.044 0.16078 0
170.898 0.206158 0
171.753 0.228257 0
172.607 0.237383 0
173.462 0.199888 0
174.316 0.0928673 0
175.171 0.207213 0
176.025 0.227016 0
176.88 0.244398 0
177.734 0.191508 0
178.589 0.223726 0
179.443 0.156993 0
180.298 0.235148 0
181.152 0.284561 0
182.007 0.217394 0
182.861 0.233286 0
183.716 0.172326 0
184.57 0.203303 0
185.425 0.31529 0
186.279 0.263083 0
187.134 0.196784 0
187.988 0.11565 0
188.843 0.178968 0
189.697 0.234465 0
190.552 0.183438 0
191.406 0.263145 0
192.261 0.233907 0
193.115 0.258924 0
193.97 0.248557 0
194.824 0.215966 0
195.679 0.171209 0
196.533 0.194363 0
197.388 0.36551 0
198.242 0.191073 0
199.097 0.170029 0
199.951 0.237507 0
200.806 0.281458 0
201.66 0.173505 0
202.515 0.102551 0
203.369 0.213297 0
204.224 0.236203 0
205.078 0.202558 0
205.933 0.203675 0
206.787 0.218636 0
207.642 0.214538 0
208.496 0.277174 0
209.351 0.191818 0
210.205 0.237259 0
211.06 0.202868 0
211.914 0.166305 0
212.769 0.173443 0
213.623 0.231423 0
214.478 0.119126 0
215.332 0.209138 0
216.187 0.199392 0
217.041 0.161152 0
217.896 0.224347 0
218.75 0.140108 0
219.604 0.217704 0
220.459 0.239431 0
221.313 0.177478 0
222.168 0.127444 0
223.022 0.12912 0
223.877 0.156496 0
224.731 0.183252 0
225.586 0.261469 0
226.44 0.245949 0
227.295 0.180644 0
228.149 0.143398 0
229.004 0.173071 0
229.858 0.284189 0
230.713 0.17096 0
231.567 0.14644 0
232.422 0.334099 0
233.276 0.12434 0
234.131 0.321373 0
234.985 0.279409 0
235.84 0.263517 0
236.694 0.173133 0
237.549 0.244273 0
238.403 0.196474 0
239.258 0.197405 0
240.112 0.0957229 0
240.967 0.230803 0
241.821 0.272456 0
242.676 0.292445 0
243.53 0.281582 0
244.385 0.26538 0
245.239 0.202682 0
246.094 0.232168 0
246.948 0.209634 0
247.803 0.18977 0
248.657 0.227388 0
249.512 0.269601 0
250.366 0.259482 0
251.221 0.256937 0
252.075 0.225029 0
252.93 0.211807 0
253.784 0.302253 0
254.639 0.190204 0
255.493 0.12254 0
256.348 0.252592 0
257.202 0.228754 0
258.057 0.245701 0
258.911 0.23161 0
259.766 0.216773 0
260.62 0.139736 0
261.475 0.227326 0
262.329 0.190018 0
263.184 0.255013 0
264.038 0.215718 0
264.893 0.229437 0
265.747 0.138059 0
266.602 0.19008 0
267.456 0.232727 0
268.311 0.173319 0
269.165 0.217829 0
270.02 0.171829 0
270.874 0.214849 0
271.729 0.201999 0
272.583 0.158855 0
273.438 0.297287 0
274.292 0.246881 0
275.146 0.279719 0
276.001 0.248495 0
276.855 0.196536 0
277.71 0.227513 0
278.564 0.188404 0
279.419 0.201564 0
280.273 0.215718 0
281.128 0.182383 0
281.982 0.145198 0
282.837 0.260476 0
283.691 0.23819 0
284.546 0.176485 0
285.4 0.172947 0
286.255 0.173381 0
287.109 0.164318 0
287.964 0.265007 0
288.818 0.240425 0
289.673 0.270904 0
290.527 0.218636 0
291.382 0.231361 0
292.236 0.173381 0
293.091 0.134087 0
293.945 0.216773 0
294.8 0.164753 0
295.654 0.205227 0
296.509 0.133714 0
297.363 0.183065 0
298.218 0.144143 0
299.072 0.228133 0
299.927 0.231672 0
300.781 0.250295 0
301.636 0.296046 0
302.49 0.147619 0
303.345 0.152089 0
304.199 0.172636 0
305.054 0.269601 0
305.908 0.264821 0
306.763 0.168291 0
307.617 0.282513 0
308.472 0.201254 0
309.326 0.1871 0
310.181 0.147868 0
311.035 0.234527 0
311.89 0.212924 0
312.744 0.35446 0
313.599 0.214911 0
314.453 0.140294 0
315.308 0.249736 0
316.162 0.165622 0
317.017 0.273698 0
317.871 0.270035 0
318.726 0.126389 0
319.58 0.178285 0
320.435 0.214228 0
321.289 0.187659 0
322.144 0.159849 0
322.998 0.274629 0
323.853 0.259482 0
324.707 0.221739 0
325.562 0.230679 0
326.416 0.293501 0
327.271 0.248557 0
328.125 0.190701 0
328.979 0.211559 0
329.834 0.30573 0
330.688 0.231486 0
331.543 0.0817555 0
332.397 0.243032 0
333.252 0.252964 0
334.106 0.194488 0
334.961 0.239742 0
335.815 0.19815 0
336.67 0.191197 0
337.524 0.163014 0
338.379 0.181079 0
339.233 0.194363 0
340.088 0.278043 0
340.942 0.20473 0
341.797 0.255509 0
342.651 0.24837 0
343.506 0.137066 0
344.36 0.0814452 0
345.215 0.155814 0
346.069 0.213607 0
346.924 0.2128 0
347.778 0.184369 0
348.633 0.1321 0
349.487 0.203054 0
350.342 0.319014 0
351.196 0.273263 0
352.051 0.258303 0
352.905 0.214228 0
353.76 0.171457 0
354.614 0.28512 0
355.469 0.195729 0
356.323 0.170029 0
357.178 0.167732 0
358.032 0.184493 0
358.887 0.161214 0
359.741 0.130859 0
360.596 0.157552 0
361.45 0.297908 0
362.305 0.306847 0
363.159 0.308337 0
364.014 0.271401 0
364.868 0.183997 0
365.723 0.305481 0
366.577 0.142653 0
367.432 0.19126 0
368.286 0.213111 0
369.141 0.266683 0
369.995 0.261407 0
370.85 0.230803 0
371.704 0.206468 0
372.559 0.174064 0
373.413 0.311006 0
374.268 0.172512 0
375.122 0.268111 0
375.977 0.184866 0
376.831 0.221864 0
377.686 0.200757 0
378.54 0.161835 0
379.395 0.281023 0
380.249 0.215221 0
381.104 0.188156 0
381.958 0.204854 0
382.813 0.188528 0
383.667 0.234217 0
384.521 0.16109 0
385.376 0.215408 0
386.23 0.206593 0
387.085 0.25613 0
387.939 0.213235 0
388.794 0.341797 0
389.648 0.151406 0
390.503 0.231858 0
391.357 0.175244 0
392.212 0.301633 0
393.066 0.250233 0
393.921 0.194301 0
394.775 0.188714 0
395.63 0.213049 0
396.484 0.140232 0
397.339 0.201813 0
398.193 0.255571 0
399.048 0.213173 0
399.902 0.125954 0
400.757 0.287355 0
401.611 0.185921 0
402.466 0.216897 0
403.32 0.171643 0
404.175 0.221988 0
405.029 0.168539 0
405.884 0.294308 0
406.738 0.157365 0
407.593 0.256751 0
408.447 0.118629 0
409.302 0.218201 0
410.156 0.243715 0
411.011 0.145136 0
411.865 0.310758 0
412.72 0.243653 0
413.574 0.15451 0
414.429 0.132162 0
415.283 0.234838 0
416.138 0.276367 0
416.992 0.218387 0
417.847 0.231051 0
418.701 0.278478 0
419.556 0.093364 0
420.41 0.24986 0
421.265 0.275995 0
422.119 0.229996 0
422.974 0.128003 0
423.828 0.303371 0
424.683 0.19964 0
425.537 0.0901359 0
426.392 0.229934 0
427.246 0.158607 0
428.101 0.186355 0
428.955 0.2863 0
429.81 0.202682 0
430.664 0.215966 0
431.519 0.278602 0
432.373 0.157986 0
433.228 0.172512 0
434.082 0.219939 0
434.937 0.195605 0
435.791 0.214414 0
436.646 0.246446 0
437.5 0.243156 0
438.354 0.227202 0
439.209 0.173133 0
440.063 0.201875 0
440.918 0.244522 0
441.772 0.151468 0
442.627 0.242473 0
443.481 0.239493 0
444.336 0.165932 0
445.19 0.189459 0
446.045 0.174623 0
446.899 0.251288 0
447.754 0.148923 0
448.608 0.12372 0
449.463 0.238811 0
450.317 0.210503 0
451.172 0.320628 0
452.026 0.185424 0
452.881 0.195419 0
453.735 0.182817 0
454.59 0.175554 0
455.444 0.166677 0
456.299 0.218698 0
457.153 0.324477 0
458.008 0.195853 0
458.862 0.224471 0
459.717 0.163449 0
460.571 0.207896 0
461.426 0.214476 0
462.28 0.279781 0
463.135 0.204482 0
463.989 0.230803 0
464.844 0.264697 0
465.698 0.217394 0
466.553 0.235955 0
467.407 0.321746 0
468.262 0.279347 0
469.116 0.159414 0
469.971 0.180955 0
470.825 0.327953 0
471.68 0.162207 0
472.534 0.153206 0
473.389 0.196164 0
474.243 0.19846 0
475.098 0.295922 0
475.952 0.191508 0
476.807 0.201378 0
477.661 0.190142 0
478.516 0.225092 0
479.37 0.181451 0
480.225 0.280775 0
481.079 0.12043 0
481.934 0.222733 0
482.788 0.274505 0
483.643 0.255075 0
484.497 0.17723 0
485.352 0.155689 0
486.206 0.182569 0
487.061 0.127258 0
487.915 0.238004 0
488.77 0.209572 0
489.624 0.149295 0
490.479 0.20622 0
491.333 0.145819 0
492.188 0.209883 0
493.042 0.234714 0
493.896 0.199143 0
494.751 0.266249 0
495.605 0.212614 0
496.46 0.171457 0
497.314 0.208269 0
498.169 0.207213 0
499.023 0.298901 0
499.878 0.237569 0
500.732 0.252033 0
501.587 0.294308 0
502.441 0.263145 0
503.296 0.208455 0
504.15 0.228816 0
505.005 0.204544 0
505.859 0.140853 0
506.714 0.208207 0
507.568 0.294742 0
508.423 0.280775 0
509.277 0.197591 0
510.132 0.165125 0
510.986 0.172264 0
511.841 0.152772 0
512.695 0.247377 0
513.55 0.203923 0
514.404 0.175802 0
515.259 0.21907 0
516.113 0.273201 0
516.968 0.0997579 0
517.822 0.215594 0
518.677 0.241107 0
519.531 0.26122 0
520.386 0.343845 0
521.24 0.219815 0
522.095 0.13328 0
522.949 0.113787 0
523.804 0.232913 0
524.658 0.261531 0
525.513 0.239369 0
526.367 0.163511 0
527.222 0.170029 0
528.076 0.201254 0
528.931 0.194922 0
529.785 0.225774 0
530.64 0.237259 0
531.494 0.218015 0
532.349 0.145198 0
533.203 0.214973 0
534.058 0.109194 0
534.912 0.176175 0
535.767 0.194798 0
536.621 0.250791 0
537.476 0.223478 0
538.33 0.199702 0
539.185 0.204854 0
540.039 0.181017 0
540.894 0.206717 0
541.748 0.175244 0
542.603 0.174126 0
543.457 0.273388 0
544.312 0.162766 0
545.166 0.249364 0
546.021 0.266621 0
546.875 0.0951642 0
547.729 0.144081 0
548.584 0.187535 0
549.438 0.321311 0
550.293 0.168167 0
551.147 0.235334 0
552.002 0.259358 0
552.856 0.191942 0
553.711 0.217394 0
554.565 0.254516 0
555.42 0.212862 0
556.274 0.187535 0
557.129 0.214042 0
557.983 0.218077 0
558.838 0.208331 0
559.692 0.180396 0
560.547 0.141039 0
561.401 0.276678 0
562.256 0.186604 0
563.11 0.243342 0
563.965 0.137811 0
564.819 0.253461 0
565.674 0.162952 0
566.528 0.142591 0
567.383 0.122354 0
568.237 0.262338 0
569.092 0.221677 0
569.946 0.151406 0
570.801 0.195046 0
571.655 0.182631 0
572.51 0.261283 0
573.364 0.252716 0
574.219 0.276119 0
575.073 0.192874 0
575.928 0.336085 0
576.782 0.288969 0
577.637 0.209386 0
578.491 0.203675 0
579.346 0.227885 0
580.2 0.219008 0
581.055 0.380781 0
581.909 0.105841 0
582.764 0.18499 0
583.618 0.278788 0
584.473 0.130424 0
585.327 0.228382 0
586.182 0.253212 0
587.036 0.223229 0
587.891 0.129679 0
588.745 0.205661 0
589.6 0.163697 0
590.454 0.178099 0
591.309 0.21398 0
592.163 0.212614 0
593.018 0.362406 0
593.872 0.27016 0
594.727 0.163077 0
595.581 0.268483 0
596.436 0.149792 0
597.29 0.308337 0
598.145 0.244025 0
598.999 0.232913 0
599.854 0.144702 0
600.708 0.188528 0
601.563 0.177354 0
602.417 0.0810727 0
603.271 0.183748 0
604.126 0.246136 0
604.98 0.204296 0
605.835 0.221801 0
606.689 0.223043 0
607.544 0.169843 0
608.398 0.193494 0
609.253 0.185176 0
610.107 0.19306 0
610.962 0.156621 0
611.816 0.262772 0
612.671 0.140543 0
613.525 0.200323 0
614.38 0.184369 0
615.234 0.175678 0
616.089 0.234776 0
616.943 0.24117 0
617.798 0.215035 0
618.652 0.187597 0
619.507 0.123471 0
620.361 0.271774 0
621.216 0.172326 0
622.07 0.2092 0
622.925 0.098268 0
623.779 0.15451 0
624.634 0.205041 0
625.488 0.181762 0
626.343 0.155627 0
627.197 0.241107 0
628.052 0.19964 0
628.906 0.230492 0
629.761 0.203489 0
630.615 0.271836 0
631.47 0.281395 0
632.324 0.256254 0
633.179 0.218077 0
634.033 0.268111 0
634.888 0.257744 0
635.742 0.197902 0
636.597 0.186293 0
637.451 0.24328 0
638.306 0.214476 0
639.16 0.198895 0
640.015 0.139673 0
640.869 0.137935 0
641.724 0.298715 0
642.578 0.242659 0
643.433 0.254144 0
644.287 0.195791 0
645.142 0.1835 0
645.996 0.212862 0
646.851 0.289155 0
647.705 0.30424 0
648.56 0.288534 0
649.414 0.199888 0
650.269 0.212552 0
651.123 0.178285 0
651.978 0.204358 0
652.832 0.260848 0
653.687 0.215283 0
654.541 0.354398 0
655.396 0.17363 0
656.25 0.186604 0
657.104 0.161649 0
657.959 0.133652 0
658.813 0.165311 0
659.668 0.249488 0
660.522 0.234155 0
661.377 0.279037 0
662.231 0.219939 0
663.086 0.24508 0
663.94 0.308896 0
664.795 0.174499 0
665.649 0.220125 0
666.504 0.100192 0
667.358 0.198957 0
668.213 0.280464 0
669.067 0.220746 0
669.922 0.176113 0
670.776 0.138122 0
671.631 0.235396 0
672.485 0.148178 0
673.34 0.263021 0
674.194 0.326588 0
675.049 0.20262 0
675.903 0.120802 0
676.758 0.254516 0
677.612 0.118505 0
678.467 0.275436 0
679.321 0.301012 0
680.176 0.181762 0
681.03 0.158297 0
681.885 0.23521 0
682.739 0.30722 0
683.594 0.208952 0
684.448 0.169284 0
685.303 0.206282 0
686.157 0.190328 0
687.012 0.240363 0
687.866 0.328264 0
688.721 0.246881 0
689.575 0.325408 0
690.43 0.329691 0
691.284 0.134397 0
692.139 0.164318 0
692.993 0.201192 0
693.848 0.229002 0
694.702 0.325656 0
695.557 0.222298 0
696.411 0.259048 0
697.266 0.264324 0
698.12 0.140356 0
698.975 0.159786 0
699.829 0.161338 0
700.684 0.14855 0
701.538 0.181265 0
702.393 0.221864 0
703.247 0.203799 0
704.102 0.155751 0
704.956 0.251412 0
705.811 0.165249 0
706.665 0.25644 0
707.52 0.183003 0
708.374 0.198336 0
709.229 0.183562 0
710.083 0.159042 0
710.938 0.19517 0
711.792 0.225464 0
712.646 0.170898 0
713.501 0.163511 0
714.355 0.257558 0
715.21 0.106773 0
716.064 0.156558 0
716.919 0.0840524 0
717.773 0.234341 0
718.628 0.335589 0
719.482 0.171022 0
720.337 0.191135 0
721.191 0.258489 0
722.046 0.243653 0
722.9 0.218573 0
723.755 0.232106 0
724.609 0.0970265 0
725.464 0.238873 0
726.318 0.0902601 0
727.173 0.223664 0
728.027 0.24806 0
728.882 0.207338 0
729.736 0.222733 0
730.591 0.164504 0
731.445 0.161587 0
732.3 0.270284 0
733.154 0.294866 0
734.009 0.220808 0
734.863 0.298839 0
735.718 0.242721 0
736.572 0.29828 0
737.427 0.126637 0
738.281 0.140977 0
739.136 0.171147 0
739.99 0.160593 0
740.845 0.247005 0
741.699 0.177727 0
742.554 0.23012 0
743.408 0.180582 0
744.263 0.15302 0
745.117 0.200881 0
745.972 0.174375 0
746.826 0.138246 0
747.681 0.270532 0
748.535 0.16289 0
749.39 0.227016 0
750.244 0.159352 0
751.099 0.23968 0
751.953 0.217146 0
752.808 0.129803 0
753.662 0.238873 0
754.517 0.195853 0
755.371 0.193556 0
756.226 0.257744 0
757.08 0.288534 0
757.935 0.230182 0
758.789 0.169036 0
759.644 0.221739 0
760.498 0.172885 0
761.353 0.246819 0
762.207 0.215904 0
763.062 0.222546 0
763.916 0.243404 0
764.771 0.203178 0
765.625 0.160904 0
766.479 0.184121 0
767.334 0.196784 0
768.188 0.164815 0
769.043 0.223229 0
769.897 0.203178 0
770.752 0.130114 0
771.606 0.279719 0
772.461 0.251661 0
773.315 0.100379 0
774.17 0.203613 0
775.024 0.230616 0
775.879 0.229437 0
776.733 0.209262 0
777.588 0.136321 0
778.442 0.250419 0
779.297 0.218139 0
780.151 0.142715 0
781.006 0.211186 0
781.86 0.195232 0
782.715 0.157738 0
783.569 0.244832 0
784.424 0.221864 0
785.278 0.188528 0
786.133 0.142715 0
786.987 0.261345 0
787.842 0.203054 0
788.696 0.208517 0
789.551 0.278167 0
790.405 0.299957 0
791.26 0.191197 0
792.114 0.194984 0
792.969 0.21547 0
793.823 0.230803 0
794.678 0.263828 0
795.532 0.107021 0
796.387 0.186728 0
797.241 0.203737 0
798.096 0.241107 0
798.95 0.114781 0
799.805 0.165684 0
800.659 0.172078 0
801.514 0.207648 0
802.368 0.266187 0
803.223 0.253337 0
804.077 0.27854 0
804.932 0.238873 0
805.786 0.217084 0
806.641 0.211124 0
807.495 0.192315 0
808.35 0.233472 0
809.204 0.247563 0
810.059 0.232913 0
810.913 0.269415 0
811.768 0.159042 0
812.622 0.217766 0
813.477 0.24806 0
814.331 0.111863 0
815.186 0.23639 0
816.04 0.298653 0
816.895 0.191632 0
817.749 0.191508 0
818.604 0.225899 0
819.458 0.2349 0
820.313 0.252095 0
821.167 0.217022 0
822.021 0.177541 0
822.876 0.235893 0
823.73 0.187721 0
824.585 0.196288 0
825.439 0.256751 0
826.294 0.256875 0
827.148 0.220001 0
828.003 0.222174 0
828.857 0.189956 0
829.712 0.202309 0
830.566 0.283692 0
831.421 0.213297 0
832.275 0.200199 0
833.13 0.193494 0
833.984 0.208393 0
834.839 0.171581 0
835.693 0.270222 0
836.548 0.110187 0
837.402 0.173319 0
838.257 0.162145 0
839.111 0.280278 0
839.966 0.251102 0
840.82 0.268546 0
841.675 0.151158 0
842.529 0.178968 0
843.384 0.116953 0
844.238 0.287107 0
845.093 0.174809 0
845.947 0.142839 0
846.802 0.160842 0
847.656 0.244273 0
848.511 0.19846 0
849.365 0.238873 0
850.22 0.205661 0
851.074 0.317835 0
851.929 0.232727 0
852.783 0.277485 0
853.638 0.242846 0
854.492 0.271525 0
855.347 0.224781 0
856.201 0.0972127 0
857.056 0.180272 0
857.91 0.277423 0
858.765 0.176485 0
859.619 0.278974 0
860.474 0.0858526 0
861.328 0.220312 0
862.183 0.167608 0
863.037 0.191446 0
863.892 0.178348 0
864.746 0.210503 0
865.601 0.203054 0
866.455 0.181762 0
867.31 0.240052 0
868.164 0.287045 0
869.019 0.268297 0
869.873 0.288472 0
870.728 0.278478 0
871.582 0.242411 0
872.437 0.199702 0
873.291 0.219815 0
874.146 0.159166 0
875 0.197219 0
875.854 0.258613 0
876.709 0.269042 0
877.563 0.371097 0
878.418 0.139053 0
879.272 0.121174 0
880.127 0.280464 0
880.981 0.182817 0
881.836 0.119809 0
882.69 0.267056 0
883.545 0.115153 0
884.399 0.199267 0
885.254 0.16078 0
886.108 0.235707 0
886.963 0.239245 0
887.817 0.114222 0
888.672 0.235396 0
889.526 0.0878391 0
890.381 0.151096 0
891.235 0.150165 0
892.09 0.205041 0
892.944 0.121112 0
893.799 0.220746 0
894.653 0.312248 0
895.508 0.132721 0
896.362 0.286424 0
897.217 0.246384 0
898.071 0.143088 0
898.926 0.263207 0
899.78 0.275436 0
900.635 0.107083 0
901.489 0.235707 0
902.344 0.0800795 0
903.198 0.172574 0
904.053 0.0850456 0
904.907 0.251102 0
905.762 0.345521 0
906.616 0.185673 0
907.471 0.262152 0
908.325 0.243032 0
909.18 0.223167 0
910.034 0.156248 0
910.889 0.126513 0
911.743 0.205351 0
912.598 0.204668 0
913.452 0.230492 0
914.307 0.128375 0
915.161 0.286858 0
916.016 0.182941 0
916.87 0.218884 0
917.725 0.22832 0
918.579 0.199888 0
919.434 0.20591 0
920.288 0.167236 0
921.143 0.207213 0
921.997 0.312434 0
922.852 0.263641 0
923.706 0.193246 0
924.561 0.210131 0
925.415 0.122168 0
926.27 0.215656 0
927.124 0.218698 0
927.979 0.110249 0
928.833 0.177168 0
929.688 0.307716 0
930.542 0.226892 0
931.396 0.191632 0
932.251 0.265752 0
933.105 0.176796 0
933.96 0.241852 0
934.814 0.195667 0
935.669 0.182755 0
936.523 0.227761 0
937.378 0.257372 0
938.232 0.151282 0
939.087 0.223478 0
939.941 0.219256 0
940.796 0.185362 0
941.65 0.279968 0
942.505 0.35266 0
943.359 0.274195 0
944.214 0.210566 0
945.068 0.198647 0
945.923 0.209014 0
946.777 0.163014 0
947.632 0.246508 0
948.486 0.220436 0
949.341 0.244832 0
950.195 0.234217 0
951.05 0.16916 0
951.904 0.172885 0
952.759 0.247191 0
953.613 0.235769 0
954.468 0.248246 0
955.322 0.229313 0
956.177 0.121857 0
957.031 0.203675 0
957.886 0.197467 0
958.74 0.168353 0
959.595 0.264697 0
960.449 0.24148 0
961.304 0.251909 0
962.158 0.174375 0
963.013 0.225029 0
963.867 0.269725 0
964.722 0.292259 0
965.576 0.237445 0
966.431 0.288721 0
967.285 0.239928 0
968.14 0.183872 0
968.994 0.238314 0
969.849 0.336706 0
970.703 0.187225 0
971.558 0.207834 0
972.412 0.264883 0
973.267 0.18381 0
974.121 0.238873 0
974.976 0.142529 0
975.83 0.330747 0
976.685 0.161463 0
977.539 0.252654 0
978.394 0.350301 0
979.248 0.245825 0
980.103 0.194239 0
980.957 0.277174 0
981.812 0.305543 0
982.666 0.272643 0
983.521 0.269539 0
984.375 0.196971 0
985.229 0.282016 0
986.084 0.137873 0
986.938 0.249798 0
987.793 0.183748 0
988.647 0.136011 0
989.502 0.174809 0
990.356 0.13837 0
991.211 0.241045 0
992.065 0.173568 0
992.92 0.24508 0
993.774 0.238066 0
994.629 0.273015 0
995.483 0.232603 0
996.338 0.13061 0
997.192 0.288534 0
998.047 0.148364 0
998.901 0.241852 0
999.756 0.141225 0
1000.61 0.125458 0
1001.46 0.269849 0
1002.32 0.178223 0
1003.17 0.208269 0
1004.03 0.194363 0
1004.88 0.187535 0
1005.74 0.150785 0
1006.59 0.16258 0
1007.45 0.275871 0
1008.3 0.269725 0
1009.16 0.193867 0
1010.01 0.193991 0
1010.86 0.232355 0
1011.72 0.124278 0
1012.57 0.193246 0
1013.43 0.311441 0
1014.28 0.104848 0
1015.14 0.295673 0
1015.99 0.238873 0
1016.85 0.115153 0
1017.7 0.168043 0
1018.55 0.0774101 0
1019.41 0.15631 0
1020.26 0.29108 0
1021.12 0.207834 0
1021.97 0.218201 0
1022.83 0.248991 0
1023.68 0.21609 0
1024.54 0.221119 0
1025.39 0.239431 0
1026.25 0.159786 0
1027.1 0.139301 0
1027.95 0.187038 0
1028.81 0.187473 0
1029.66 0.221988 0
1030.52 0.268421 0
1031.37 0.310385 0
1032.23 0.190515 0
1033.08 0.306226 0
1033.94 0.229064 0
1034.79 0.281458 0
1035.64 0.245949 0
1036.5 0.150723 0
1037.35 0.249115 0
1038.21 0.283444 0
1039.06 0.210566 0
1039.92 0.145136 0
1040.77 0.270718 0
1041.63 0.213111 0
1042.48 0.308337 0
1043.33 0.247998 0
1044.19 0.17034 0
1045.04 0.205661 0
1045.9 0.196102 0
1046.75 0.269601 0
1047.61 0.144453 0
1048.46 0.189335 0
1049.32 0.238438 0
1050.17 0.257868 0
1051.03 0.140605 0
1051.88 0.143708 0
1052.73 0.112173 0
1053.59 0.22534 0
1054.44 0.29319 0
1055.3 0.29766 0
1056.15 0.268608 0
1057.01 0.248557 0
1057.86 0.298156 0
1058.72 0.147557 0
1059.57 0.278726 0
1060.42 0.197529 0
1061.28 0.188342 0
1062.13 0.170774 0
1062.99 0.197653 0
1063.84 0.186542 0
1064.7 0.161587 0
1065.55 0.226892 0
1066.41 0.27705 0
1067.26 0.249488 0
1068.12 0.320132 0
1068.97 0.280216 0
1069.82 0.175616 0
1070.68 0.338693 0
1071.53 0.277795 0
1072.39 0.209076 0
1073.24 0.221801 0
1074.1 0.178534 0
1074.95 0.202371 0
1075.81 0.189956 0
1076.66 0.216215 0
1077.51 0.0874666 0
1078.37 0.224098 0
1079.22 0.16618 0
1080.08 0.290769 0
1080.93 0.0731268 0
1081.79 0.176299 0
1082.64 0.275498 0
1083.5 0.155938 0
1084.35 0.163697 0
1085.21 0.274195 0
1086.06 0.268235 0
1086.91 0.214911 0
1087.77 0.168726 0
1088.62 0.191756 0
1089.48 0.29108 0
1090.33 0.191508 0
1091.19 0.164753 0
1092.04 0.17214 0
1092.9 0.147433 0
1093.75 0.32187 0
1094.6 0.30455 0
1095.46 0.178223 0
1096.31 0.260413 0
1097.17 0.143957 0
1098.02 0.161649 0
1098.88 0.299274 0
1099.73 0.258489 0
1100.59 0.267552 0
1101.44 0.233658 0
1102.29 0.275064 0
1103.15 0.147247 0
1104 0.273946 0
1104.86 0.0463716 0
1105.71 0.229623 0
1106.57 0.229002 0
1107.42 0.245267 0
1108.28 0.265442 0
1109.13 0.161214 0
1109.99 0.184183 0
1110.84 0.163884 0
1111.69 0.255882 0
1112.55 0.196412 0
1113.4 0.159911 0
1114.26 0.242846 0
1115.11 0.258986 0
1115.97 0.122478 0
1116.82 0.206965 0
1117.68 0.247005 0
1118.53 0.267242 0
1119.38 0.197405 0
1120.24 0.150413 0
1121.09 0.247439 0
1121.95 0.19455 0
1122.8 0.213235 0
1123.66 0.250729 0
1124.51 0.278912 0
1125.37 0.157676 0
1126.22 0.161152 0
1127.08 0.288224 0
1127.93 0.201626 0
1128.78 0.253957 0
1129.64 0.239493 0
1130.49 0.20473 0
1131.35 0.228506 0
1132.2 0.180086 0
1133.06 0.198585 0
1133.91 0.195357 0
1134.77 0.216401 0
1135.62 0.231486 0
1136.47 0.21609 0
1137.33 0.242473 0
1138.18 0.22832 0
1139.04 0.162207 0
1139.89 0.301943 0
1140.75 0.183872 0
1141.6 0.263517 0
1142.46 0.141101 0
1143.31 0.256813 0
1144.17 0.208889 0
1145.02 0.276553 0
1145.87 0.244584 0
1146.73 0.282451 0
1147.58 0.245267 0
1148.44 0.34757 0
1149.29 0.174809 0
1150.15 0.303371 0
1151 0.19517 0
1151.86 0.186542 0
1152.71 0.176858 0
1153.56 0.143771 0
1154.42 0.202433 0
1155.27 0.229996 0
1156.13 0.29437 0
1156.98 0.23043 0
1157.84 0.219629 0
1158.69 0.209262 0
1159.55 0.152337 0
1160.4 0.178658 0
1161.25 0.200509 0
1162.11 0.214725 0
1162.96 0.109566 0
1163.82 0.194363 0
1164.67 0.24328 0
1165.53 0.199516 0
1166.38 0.271215 0
1167.24 0.22832 0
1168.09 0.157614 0
1168.95 0.242721 0
1169.8 0.197902 0
1170.65 0.215532 0
1171.51 0.237197 0
1172.36 0.284624 0
1173.22 0.135018 0
1174.07 0.251661 0
1174.93 0.284686 0
1175.78 0.221677 0
1176.64 0.186976 0
1177.49 0.191446 0
1178.34 0.197219 0
1179.2 0.244398 0
1180.05 0.262959 0
1180.91 0.196846 0
1181.76 0.152896 0
1182.62 0.226581 0
1183.47 0.251164 0
1184.33 0.238004 0
1185.18 0.221305 0
1186.04 0.24626 0
1186.89 0.161835 0
1187.74 0.258055 0
1188.6 0.205537 0
1189.45 0.120864 0
1190.31 0.287417 0
1191.16 0.219132 0
1192.02 0.21249 0
1192.87 0.234155 0
1193.73 0.263207 0
1194.58 0.19126 0
1195.43 0.296666 0
1196.29 0.246198 0
1197.14 0.27227 0
1198 0.182445 0
1198.85 0.22385 0
1199.71 0.169905 0
1200.56 0.088584 0
1201.42 0.183127 0
1202.27 0.200199 0
1203.13 0.198274 0
1203.98 0.150847 0
1204.83 0.297163 0
1205.69 0.206965 0
1206.54 0.183438 0
1207.4 0.206282 0
1208.25 0.32398 0
1209.11 0.172885 0
1209.96 0.283009 0
1210.82 0.15004 0
1211.67 0.252716 0
1212.52 0.156372 0
1213.38 0.213918 0
1214.23 0.225588 0
1215.09 0.230927 0
1215.94 0.235645 0
1216.8 0.0857906 0
1217.65 0.178037 0
1218.51 0.158793 0
1219.36 0.274319 0
1220.21 0.276243 0
1221.07 0.179589 0
1221.92 0.203675 0
1222.78 0.25731 0
1223.63 0.220994 0
1224.49 0.259855 0
1225.34 0.128748 0
1226.2 0.19008 0
1227.05 0.179217 0
1227.91 0.216835 0
1228.76 0.143584 0
1229.61 0.245515 0
1230.47 0.226768 0
1231.32 0.193743 0
1232.18 0.203303 0
1233.03 0.251723 0
1233.89 0.266683 0
1234.74 0.259793 0
1235.6 0.207089 0
1236.45 0.116208 0
1237.3 0.316593 0
1238.16 0.285182 0
1239.01 0.152399 0
1239.87 0.237755 0
1240.72 0.264324 0
1241.58 0.293687 0
1242.43 0.150847 0
1243.29 0.262214 0
1244.14 0.164318 0
1245 0.325346 0
1245.85 0.263145 0
1246.7 0.150537 0
1247.56 0.130486 0
1248.41 0.207772 0
1249.27 0.163573 0
1250.12 0.326836 0
1250.98 0.173381 0
1251.83 0.152896 0
1252.69 0.267739 0
1253.54 0.240238 0
1254.39 0.200012 0
1255.25 0.332547 0
1256.1 0.212242 0
1256.96 0.195419 0
1257.81 0.213483 0
1258.67 0.220932 0
1259.52 0.124403 0
1260.38 0.180769 0
1261.23 0.199267 0
1262.08 0.229375 0
1262.94 0.267056 0
1263.79 0.163946 0
1264.65 0.196909 0
1265.5 0.278416 0
1266.36 0.271525 0
1267.21 0.270035 0
1268.07 0.257558 0
1268.92 0.139487 0
1269.78 0.333664 0
1270.63 0.118629 0
1271.48 0.202495 0
1272.34 0.145322 0
1273.19 0.182507 0
1274.05 0.227699 0
1274.9 0.292073 0
1275.76 0.258675 0
1276.61 0.221677 0
1277.47 0.261469 0
1278.32 0.211683 0
1279.17 0.20473 0
1280.03 0.174933 0
1280.88 0.220436 0
1281.74 0.178906 0
1282.59 0.310944 0
1283.45 0.176423 0
1284.3 0.181576 0
1285.16 0.327953 0
1286.01 0.210069 0
1286.87 0.163139 0
1287.72 0.160718 0
1288.57 0.248681 0
1289.43 0.315165 0
1290.28 0.186293 0
1291.14 0.135204 0
1291.99 0.180644 0
1292.85 0.226271 0
1293.7 0.242349 0
1294.56 0.28034 0
1295.41 0.218139 0
1296.26 0.214476 0
1297.12 0.219505 0
1297.97 0.193929 0
1298.83 0.205475 0
1299.68 0.329443 0
1300.54 0.234714 0
1301.39 0.162145 0
1302.25 0.165498 0
1303.1 0.267676 0
1303.96 0.14315 0
1304.81 0.28034 0
1305.66 0.234527 0
1306.52 0.244956 0
1307.37 0.381091 0
1308.23 0.0641877 0
1309.08 0.160904 0
1309.94 0.242659 0
1310.79 0.140791 0
1311.65 0.213421 0
1312.5 0.238004 0
1313.35 0.25613 0
1314.21 0.148488 0
1315.06 0.0926811 0
1315.92 0.172947 0
1316.77 0.179341 0
1317.63 0.159538 0
1318.48 0.276864 0
1319.34 0.173692 0
1320.19 0.232293 0
1321.04 0.162766 0
1321.9 0.23223 0
1322.75 0.167981 0
1323.61 0.234527 0
1324.46 0.166925 0
1325.32 0.189335 0
1326.17 0.192067 0
1327.03 0.252964 0
1327.88 0.179899 0
1328.74 0.218263 0
1329.59 0.178472 0
1330.44 0.146005 0
1331.3 0.167422 0
1332.15 0.280092 0
1333.01 0.270222 0
1333.86 0.206158 0
1334.72 0.180086 0
1335.57 0.338134 0
1336.43 0.223291 0
1337.28 0.226333 0
1338.13 0.269849 0
1338.99 0.190949 0
1339.84 0.272208 0
1340.7 0.201006 0
1341.55 0.242101 0
1342.41 0.144764 0
1343.26 0.204979 0
1344.12 0.203985 0
1344.97 0.206779 0
1345.83 0.280588 0
1346.68 0.164318 0
1347.53 0.140543 0
1348.39 0.155441 0
1349.24 0.141412 0
1350.1 0.149295 0
1350.95 0.211807 0
1351.81 0.247812 0
1352.66 0.219256 0
1353.52 0.148985 0
1354.37 0.224905 0
1355.22 0.276988 0
1356.08 0.281023 0
1356.93 0.282947 0
1357.79 0.113911 0
1358.64 0.283444 0
1359.5 0.26898 0
1360.35 0.155317 0
1361.21 0.215283 0
1362.06 0.174561 0
1362.92 0.203861 0
1363.77 0.19995 0
1364.62 0.270594 0
1365.48 0.280216 0
1366.33 0.267366 0
1367.19 0.194736 0
1368.04 0.178285 0
1368.9 0.28512 0
1369.75 0.376684 0
1370.61 0.188714 0
1371.46 0.285368 0
1372.31 0.24179 0
1373.17 0.187038 0
1374.02 0.221305 0
1374.88 0.268173 0
1375.73 0.124154 0
1376.59 0.265007 0
1377.44 0.275188 0
1378.3 0.297784 0
1379.15 0.195232 0
1380 0.237879 0
1380.86 0.288783 0
1381.71 0.197716 0
1382.57 0.183934 0
1383.42 0.272084 0
1384.28 0.208952 0
1385.13 0.19337 0
1385.99 0.234776 0
1386.84 0.222919 0
1387.7 0.309951 0
1388.55 0.162145 0
1389.4 0.193743 0
1390.26 0.218449 0
1391.11 0.224657 0
1391.97 0.196226 0
1392.82 0.222298 0
1393.68 0.241045 0
1394.53 0.250978 0
1395.39 0.254951 0
1396.24 0.153517 0
1397.09 0.135204 0
1397.95 0.235955 0
1398.8 0.234279 0
1399.66 0.206468 0
1400.51 0.246012 0
1401.37 0.196536 0
1402.22 0.27196 0
1403.08 0.209448 0
1403.93 0.250543 0
1404.79 0.192377 0
1405.64 0.184804 0
1406.49 0.190018 0
1407.35 0.168539 0
1408.2 0.20442 0
1409.06 0.138308 0
1409.91 0.172512 0
1410.77 0.280775 0
1411.62 0.137501 0
1412.48 0.239245 0
1413.33 0.221615 0
1414.18 0.221119 0
1415.04 0.28661 0
1415.89 0.209572 0
1416.75 0.209821 0
1417.6 0.177106 0
1418.46 0.253212 0
1419.31 0.211373 0
1420.17 0.263455 0
1421.02 0.278664 0
1421.88 0.208082 0
1422.73 0.222236 0
1423.58 0.206468 0
1424.44 0.204668 0
1425.29 0.235955 0
1426.15 0.327457 0
1427 0.229437 0
1427.86 0.135142 0
1428.71 0.211186 0
1429.57 0.172698 0
1430.42 0.169595 0
1431.27 0.109132 0
1432.13 0.227575 0
1432.98 0.162394 0
1433.84 0.373518 0
1434.69 0.16289 0
1435.55 0.17543 0
1436.4 0.2074 0
1437.26 0.16736 0
1438.11 0.193308 0
1438.96 0.316717 0
1439.82 0.22385 0
1440.67 0.221677 0
1441.53 0.192191 0
1442.38 0.312682 0
1443.24 0.25464 0
1444.09 0.380408 0
1444.95 0.183252 0
1445.8 0.216587 0
1446.66 0.211745 0
1447.51 0.259544 0
1448.36 0.254702 0
1449.22 0.239556 0
1450.07 0.304364 0
1450.93 0.21547 0
1451.78 0.156745 0
1452.64 0.234217 0
1453.49 0.167732 0
1454.35 0.197033 0
1455.2 0.264386 0
1456.05 0.22534 0
1456.91 0.0944193 0
1457.76 0.177106 0
1458.62 0.158172 0
1459.47 0.315165 0
1460.33 0.180955 0
1461.18 0.194798 0
1462.04 0.217766 0
1462.89 0.163697 0
1463.75 0.243591 0
1464.6 0.226706 0
1465.45 0.232541 0
1466.31 0.279099 0
1467.16 0.25911 0
1468.02 0.248495 0
1468.87 0.210441 0
1469.73 0.198709 0
1470.58 0.208703 0
1471.44 0.200323 0
1472.29 0.241294 0
1473.14 0.17214 0
1474 0.148364 0
1474.85 0.23372 0
1475.71 0.23341 0
1476.56 0.17363 0
1477.42 0.193618 0
1478.27 0.137315 0
1479.13 0.233162 0
1479.98 0.229375 0
1480.83 0.199764 0
1481.69 0.240797 0
1482.54 0.237445 0
1483.4 0.248495 0
1484.25 0.14048 0
1485.11 0.19846 0
1485.96 0.260103 0
1486.82 0.150102 0
1487.67 0.310944 0
1488.53 0.265752 0
1489.38 0.146502 0
1490.23 0.159166 0
1491.09 0.247626 0
1491.94 0.174623 0
1492.8 0.187349 0
1493.65 0.211869 0
1494.51 0.303247 0
1495.36 0.127196 0
1496.22 0.184183 0
1497.07 0.281147 0
1497.92 0.241045 0
1498.78 0.286362 0
1499.63 0.251847 0
1500.49 0.243653 0
1501.34 0.222546 0
1502.2 0.195543 0
1503.05 0.166491 0
1503.91 0.134956 0
1504.76 0.206468 0
1505.62 0.188652 0
1506.47 0.281395 0
1507.32 0.205351 0
1508.18 0.184493 0
1509.03 0.19784 0
1509.89 0.168539 0
1510.74 0.272767 0
1511.6 0.238811 0
1512.45 0.208889 0
1513.31 0.257248 0
1514.16 0.177416 0
1515.01 0.211745 0
1515.87 0.212676 0
1516.72 0.18232 0
1517.58 0.302936 0
1518.43 0.157862 0
1519.29 0.224843 0
1520.14 0.281147 0
1521 0.266435 0
1521.85 0.240921 0
1522.71 0.168229 0
1523.56 0.25582 0
1524.41 0.266869 0
1525.27 0.246012 0
1526.12 0.22385 0
1526.98 0.276181 0
1527.83 0.158235 0
1528.69 0.196598 0
1529.54 0.165684 0
1530.4 0.126327 0
1531.25 0.232603 0
1532.1 0.243342 0
1532.96 0.269849 0
1533.81 0.316717 0
1534.67 0.236514 0
1535.52 0.120864 0
1536.38 0.19964 0
1537.23 0.230679 0
1538.09 0.259048 0
1538.94 0.186169 0
1539.79 0.288472 0
1540.65 0.166925 0
1541.5 0.213111 0
1542.36 0.306661 0
1543.21 0.27525 0
1544.07 0.196288 0
1544.92 0.21429 0
1545.78 0.17096 0
1546.63 0.266932 0
1547.49 0.146999 0
1548.34 0.287479 0
1549.19 0.272208 0
1550.05 0.148302 0
1550.9 0.126513 0
1551.76 0.273884 0
1552.61 0.200695 0
1553.47 0.282389 0
1554.32 0.277298 0
1555.18 0.223043 0
1556.03 0.184741 0
1556.88 0.223726 0
1557.74 0.250171 0
1558.59 0.265504 0
1559.45 0.198895 0
1560.3 0.163697 0
1561.16 0.210628 0
1562.01 0.207462 0
1562.87 0.31591 0
1563.72 0.257248 0
1564.58 0.216028 0
1565.43 0.273139 0
1566.28 0.24148 0
1567.14 0.143771 0
1567.99 0.204606 0
1568.85 0.284748 0
1569.7 0.287541 0
1570.56 0.157552 0
1571.41 0.173443 0
1572.27 0.261283 0
1573.12 0.1596 0
1573.97 0.246756 0
1574.83 0.234465 0
1575.68 0.235086 0
1576.54 0.221057 0
1577.39 0.295177 0
1578.25 0.228257 0
1579.1 0.160097 0
1579.96 0.169843 0
1580.81 0.181576 0
1581.67 0.144205 0
1582.52 0.237569 0
1583.37 0.215159 0
1584.23 0.20802 0
1585.08 0.146874 0
1585.94 0.261283 0
1586.79 0.194736 0
1587.65 0.225899 0
1588.5 0.266683 0
1589.36 0.17723 0
1590.21 0.288907 0
1591.06 0.160469 0
1591.92 0.176361 0
1592.77 0.272208 0
1593.63 0.219629 0
1594.48 0.218015 0
1595.34 0.218573 0
1596.19 0.175182 0
1597.05 0.127134 0
1597.9 0.239804 0
1598.75 0.174188 0
1599.61 0.229872 0
1600.46 0.218946 0
1601.32 0.272705 0
1602.17 0.0850456 0
1603.03 0.158607 0
1603.88 0.240611 0
1604.74 0.200447 0
1605.59 0.256006 0
1606.45 0.190266 0
1607.3 0.204979 0
1608.15 0.28214 0
1609.01 0.235272 0
1609.86 0.237197 0
1610.72 0.268546 0
1611.57 0.223478 0
1612.43 0.164566 0
1613.28 0.225526 0
1614.14 0.201999 0
1614.99 0.161276 0
1615.84 0.336085 0
1616.7 0.302936 0
1617.55 0.192377 0
1618.41 0.24446 0
1619.26 0.19455 0
1620.12 0.244646 0
1620.97 0.129369 0
1621.83 0.250916 0
1622.68 0.24657 0
1623.54 0.221119 0
1624.39 0.146874 0
1625.24 0.190825 0
1626.1 0.193929 0
1626.95 0.234279 0
1627.81 0.187907 0
1628.66 0.295115 0
1629.52 0.214476 0
1630.37 0.300701 0
1631.23 0.261965 0
1632.08 0.211931 0
1632.93 0.242101 0
1633.79 0.300391 0
1634.64 0.188901 0
1635.5 0.163511 0
1636.35 0.288969 0
1637.21 0.228754 0
1638.06 0.232851 0
1638.92 0.206096 0
1639.77 0.213856 0
1640.63 0.143771 0
1641.48 0.181203 0
1642.33 0.174623 0
1643.19 0.236328 0
1644.04 0.213359 0
1644.9 0.17394 0
1645.75 0.304923 0
1646.61 0.186231 0
1647.46 0.279409 0
1648.32 0.215345 0
1649.17 0.180582 0
1650.02 0.194674 0
1650.88 0.222422 0
1651.73 0.0991992 0
1652.59 0.24626 0
1653.44 0.278974 0
1654.3 0.141287 0
1655.15 0.251226 0
1656.01 0.123968 0
1656.86 0.212242 0
1657.71 0.204854 0
1658.57 0.229499 0
1659.42 0.176299 0
1660.28 0.343597 0
1661.13 0.279471 0
1661.99 0.317711 0
1662.84 0.169346 0
1663.7 0.27345 0
1664.55 0.142032 0
1665.41 0.203985 0
1666.26 0.27674 0
1667.11 0.232789 0
1667.97 0.243404 0
1668.82 0.21578 0
1669.68 0.192811 0
1670.53 0.155317 0
1671.39 0.194922 0
1672.24 0.263517 0
1673.1 0.248557 0
1673.95 0.279906 0
1674.8 0.202433 0
1675.66 0.211621 0
1676.51 0.274753 0
1677.37 0.245577 0
1678.22 0.263083 0
1679.08 0.167919 0
1679.93 0.249426 0
1680.79 0.25613 0
1681.64 0.238749 0
1682.5 0.182693 0
1683.35 0.245391 0
1684.2 0.212055 0
1685.06 0.248867 0
1685.91 0.230182 0
1686.77 0.173071 0
1687.62 0.121174 0
1688.48 0.214104 0
1689.33 0.232293 0
1690.19 0.269787 0
1691.04 0.200509 0
1691.89 0.249674 0
1692.75 0.218387 0
1693.6 0.237383 0
1694.46 0.190825 0
1695.31 0.278416 0
1696.17 0.375629 0
1697.02 0.251785 0
1697.88 0.26569 0
1698.73 0.131852 0
1699.58 0.208517 0
1700.44 0.213235 0
1701.29 0.163821 0
1702.15 0.221739 0
1703 0.17096 0
1703.86 0.150537 0
1704.71 0.136321 0
1705.57 0.282078 0
1706.42 0.190204 0
1707.28 0.146564 0
1708.13 0.191632 0
1708.98 0.21218 0
1709.84 0.224285 0
1710.69 0.215718 0
1711.55 0.229064 0
1712.4 0.1321 0
1713.26 0.259358 0
1714.11 0.189708 0
1714.97 0.179651 0
1715.82 0.230927 0
1716.67 0.218946 0
1717.53 0.155565 0
1718.38 0.221615 0
1719.24 0.173878 0
1720.09 0.323732 0
1720.95 0.206717 0
1721.8 0.172016 0
1722.66 0.109814 0
1723.51 0.179279 0
1724.37 0.270594 0
1725.22 0.200385 0
1726.07 0.186169 0
1726.93 0.149854 0
1727.78 0.188963 0
1728.64 0.243032 0
1729.49 0.216028 0
1730.35 0.182569 0
1731.2 0.227016 0
1732.06 0.172823 0
1732.91 0.199143 0
1733.76 0.288472 0
1734.62 0.286486 0
1735.47 0.253026 0
1736.33 0.238811 0
1737.18 0.224098 0
1738.04 0.215345 0
1738.89 0.210566 0
1739.75 0.265069 0
1740.6 0.204979 0
1741.46 0.170836 0
1742.31 0.248433 0
1743.16 0.123099 0
1744.02 0.233969 0
1744.87 0.183003 0
1745.73 0.263083 0
1746.58 0.270222 0
1747.44 0.185486 0
1748.29 0.257992 0
1749.15 0.293066 0
1750 0.258551 0
1750.85 0.288038 0
1751.71 0.256689 0
1752.56 0.186976 0
1753.42 0.236762 0
1754.27 0.167484 0
1755.13 0.234527 0
1755.98 0.193246 0
1756.84 0.244273 0
1757.69 0.154075 0
1758.54 0.210007 0
1759.4 0.227388 0
1760.25 0.173816 0
1761.11 0.233782 0
1761.96 0.23639 0
1762.82 0.185238 0
1763.67 0.149233 0
1764.53 0.156931 0
1765.38 0.158483 0
1766.24 0.125458 0
1767.09 0.181576 0
1767.94 0.264697 0
1768.8 0.279595 0
1769.65 0.364517 0
1770.51 0.322242 0
1771.36 0.268297 0
1772.22 0.20442 0
1773.07 0.259358 0
1773.93 0.124837 0
1774.78 0.12074 0
1775.63 0.252592 0
1776.49 0.206344 0
1777.34 0.25104 0
1778.2 0.213359 0
1779.05 0.256999 0
1779.91 0.0912533 0
1780.76 0.269415 0
1781.62 0.230306 0
1782.47 0.230492 0
1783.33 0.266311 0
1784.18 0.247998 0
1785.03 0.145695 0
1785.89 0.177913 0
1786.74 0.193867 0
1787.6 0.0810106 0
1788.45 0.22236 0
1789.31 0.176796 0
1790.16 0.19188 0
1791.02 0.215345 0
1791.87 0.199267 0
1792.72 0.167732 0
1793.58 0.0988267 0
1794.43 0.30306 0
1795.29 0.230244 0
1796.14 0.236638 0
1797 0.205041 0
1797.85 0.248743 0
1798.71 0.136259 0
1799.56 0.271525 0
1800.42 0.172202 0
1801.27 0.306971 0
1802.12 0.268297 0
1802.98 0.23999 0
1803.83 0.23043 0
1804.69 0.203303 0
1805.54 0.182879 0
1806.4 0.184493 0
1807.25 0.311565 0
1808.11 0.204358 0
1808.96 0.159973 0
1809.81 0.267304 0
1810.67 0.250419 0
1811.52 0.282699 0
1812.38 0.141722 0
1813.23 0.217704 0
1814.09 0.27227 0
1814.94 0.142839 0
1815.8 0.205661 0
1816.65 0.168291 0
1817.5 0.142964 0
1818.36 0.23819 0
1819.21 0.18381 0
1820.07 0.217829 0
1820.92 0.193743 0
1821.78 0.214725 0
1822.63 0.24986 0
1823.49 0.117636 0
1824.34 0.183252 0
1825.2 0.182445 0
1826.05 0.250667 0
1826.9 0.184928 0
1827.76 0.271525 0
1828.61 0.172761 0
1829.47 0.217891 0
1830.32 0.292383 0
1831.18 0.185424 0
1832.03 0.227885 0
1832.89 0.250171 0
1833.74 0.188528 0
1834.59 0.189583 0
1835.45 0.176547 0
1836.3 0.208579 0
1837.16 0.292383 0
1838.01 0.178906 0
1838.87 0.222236 0
1839.72 0.232851 0
1840.58 0.206717 0
1841.43 0.306537 0
1842.29 0.273263 0
1843.14 0.0752374 0
1843.99 0.292445 0
1844.85 0.233224 0
1845.7 0.232789 0
1846.56 0.172636 0
1847.41 0.24117 0
1848.27 0.226085 0
1849.12 0.218077 0
1849.98 0.226581 0
1850.83 0.132535 0
1851.68 0.115463 0
1852.54 0.137935 0
1853.39 0.235086 0
1854.25 0.183376 0
1855.1 0.243466 0
1855.96 0.265814 0
1856.81 0.238997 0
1857.67 0.18319 0
1858.52 0.264511 0
1859.38 0.265069 0
1860.23 0.210566 0
1861.08 0.132473 0
1861.94 0.214973 0
1862.79 0.264262 0
1863.65 0.176113 0
1864.5 0.198212 0
1865.36 0.213235 0
1866.21 0.216587 0
1867.07 0.228568 0
1867.92 0.134459 0
1868.77 0.24148 0
1869.63 0.23701 0
1870.48 0.243591 0
1871.34 0.204482 0
1872.19 0.26538 0
1873.05 0.259296 0
1873.9 0.279347 0
1874.76 0.230182 0
1875.61 0.295425 0
1876.46 0.167608 0
1877.32 0.220684 0
1878.17 0.308896 0
1879.03 0.253523 0
1879.88 0.240114 0
1880.74 0.254392 0
1881.59 0.132783 0
1882.45 0.164628 0
1883.3 0.229375 0
1884.16 0.19815 0
1885.01 0.26898 0
1885.86 0.271091 0
1886.72 0.185238 0
1887.57 0.143398 0
1888.43 0.166925 0
1889.28 0.268049 0
1890.14 0.261345 0
1890.99 0.243528 0
1891.85 0.29828 0
1892.7 0.242535 0
1893.55 0.249177 0
1894.41 0.342293 0
1895.26 0.19635 0
1896.12 0.221429 0
1896.97 0.128562 0
1897.83 0.285182 0
1898.68 0.247005 0
1899.54 0.150909 0
1900.39 0.221801 0
1901.25 0.214663 0
1902.1 0.288038 0
1902.95 0.213297 0
1903.81 0.161835 0
1904.66 0.197467 0
1905.52 0.154634 0
1906.37 0.284872 0
1907.23 0.108945 0
1908.08 0.209448 0
1908.94 0.210752 0
1909.79 0.265318 0
1910.64 0.224285 0
1911.5 0.243404 0
1912.35 0.189521 0
1913.21 0.15451 0
1914.06 0.275188 0
1914.92 0.18232 0
1915.77 0.220746 0
1916.63 0.250357 0
1917.48 0.0972127 0
1918.33 0.158607 0
1919.19 0.25135 0
1920.04 0.293004 0
1920.9 0.195481 0
1921.75 0.204172 0
1922.61 0.18381 0
1923.46 0.208207 0
1924.32 0.24657 0
1925.17 0.227575 0
1926.03 0.194674 0
1926.88 0.179651 0
1927.73 0.217022 0
1928.59 0.313986 0
1929.44 0.148799 0
1930.3 0.281768 0
1931.15 0.306164 0
1932.01 0.174375 0
1932.86 0.0993854 0
1933.72 0.208517 0
1934.57 0.141474 0
1935.42 0.281147 0
1936.28 0.227078 0
1937.13 0.16407 0
1937.99 0.231858 0
1938.84 0.203551 0
1939.7 0.168912 0
1940.55 0.229064 0
1941.41 0.229313 0
1942.26 0.29915 0
1943.12 0.179217 0
1943.97 0.249798 0
1944.82 0.201999 0
1945.68 0.217518 0
1946.53 0.2403 0
1947.39 0.194736 0
1948.24 0.169657 0
1949.1 0.125085 0
1949.95 0.284251 0
1950.81 0.13868 0
1951.66 0.100441 0
1952.51 0.112732 0
1953.37 0.227761 0
1954.22 0.22205 0
1955.08 0.219567 0
1955.93 0.277857 0
1956.79 0.296356 0
1957.64 0.126513 0
1958.5 0.25315 0
1959.35 0.209386 0
1960.21 0.268297 0
1961.06 0.193432 0
1961.91 0.173754 0
1962.77 0.190577 0
1963.62 0.250978 0
1964.48 0.259544 0
1965.33 0.263021 0
1966.19 0.20591 0
1967.04 0.224967 0
1967.9 0.255199 0
1968.75 0.198026 0
1969.6 0.211683 0
1970.46 0.292507 0
1971.31 0.279906 0
1972.17 0.182879 0
1973.02 0.244211 0
1973.88 0.170836 0
1974.73 0.121485 0
1975.59 0.255571 0
1976.44 0.195667 0
1977.29 0.0535725 0
1978.15 0.186604 0
1979 0.198709 0
1979.86 0.174561 0
1980.71 0.253709 0
1981.57 0.166987 0
1982.42 0.167546 0
1983.28 0.24837 0
1984.13 0.160593 0
1984.99 0.215097 0
1985.84 0.281954 0
1986.69 0.305854 0
1987.55 0.14464 0
1988.4 0.238997 0
1989.26 0.142715 0
1990.11 0.271649 0
1990.97 0.125706 0
1991.82 0.169222 0
1992.68 0.255696 0
1993.53 0.159973 0
1994.38 0.22385 0
1995.24 0.245515 0
1996.09 0.147681 0
1996.95 0.175554 0
1997.8 0.22714 0
1998.66 0.277919 0
1999.51 0.140791 0
2000.37 0.167422 0
2001.22 0.22385 0
2002.08 0.181451 0
2002.93 0.14017 0
2003.78 0.229561 0
2004.64 0.273822 0
2005.49 0.218511 0
2006.35 0.209262 0
2007.2 0.14675 0
2008.06 0.195232 0
2008.91 0.259544 0
2009.77 0.218573 0
2010.62 0.206779 0
2011.47 0.136818 0
2012.33 0.17841 0
2013.18 0.260351 0
2014.04 0.224657 0
2014.89 0.143274 0
2015.75 0.24508 0
2016.6 0.263207 0
2017.46 0.21249 0
2018.31 0.227388 0
2019.17 0.218139 0
2020.02 0.27854 0
2020.87 0.199764 0
2021.73 0.164194 0
2022.58 0.202682 0
2023.44 0.250916 0
2024.29 0.281644 0
2025.15 0.242535 0
2026 0.181762 0
2026.86 0.0868459 0
2027.71 0.248122 0
2028.56 0.155503 0
2029.42 0.275622 0
2030.27 0.277919 0
2031.13 0.175492 0
2031.98 0.182755 0
2032.84 0.192874 0
2033.69 0.152213 0
2034.55 0.213856 0
2035.4 0.221677 0
2036.25 0.21131 0
2037.11 0.270097 0
2037.96 0.169657 0
2038.82 0.220187 0
2039.67 0.179713 0
2040.53 0.1578 0
2041.38 0.165994 0
2042.24 0.189708 0
2043.09 0.16916 0
2043.95 0.264945 0
2044.8 0.214601 0
2045.65 0.184307 0
2046.51 0.166987 0
2047.36 0.30275 0
2048.22 0.260476 0
2049.07 0.206034 0
2049.93 0.201688 0
2050.78 0.229064 0
2051.64 0.209138 0
2052.49 0.222733 0
2053.34 0.122106 0
2054.2 0.212428 0
2055.05 0.197281 0
2055.91 0.124651 0
2056.76 0.311813 0
2057.62 0.166429 0
2058.47 0.12912 0
2059.33 0.169036 0
2060.18 0.182569 0
2061.04 0.195667 0
2061.89 0.305109 0
2062.74 0.216152 0
2063.6 0.115401 0
2064.45 0.184928 0
2065.31 0.207151 0
2066.16 0.188466 0
2067.02 0.238749 0
2067.87 0.245515 0
2068.73 0.154758 0
2069.58 0.151468 0
2070.43 0.203737 0
2071.29 0.20324 0
2072.14 0.200012 0
2073 0.159042 0
2073.85 0.282637 0
2074.71 0.115588 0
2075.56 0.187473 0
2076.42 0.144019 0
2077.27 0.203178 0
2078.13 0.222112 0
2078.98 0.250109 0
2079.83 0.271525 0
2080.69 0.0937364 0
2081.54 0.187349 0
2082.4 0.279906 0
2083.25 0.160656 0
2084.11 0.183624 0
2084.96 0.284686 0
2085.82 0.289652 0
2086.67 0.227202 0
2087.52 0.194736 0
2088.38 0.0622633 0
2089.23 0.243094 0
2090.09 0.200944 0
2090.94 0.125272 0
2091.8 0.205475 0
2092.65 0.284003 0
2093.51 0.170898 0
2094.36 0.152089 0
2095.21 0.195543 0
2096.07 0.19815 0
2096.92 0.225774 0
2097.78 0.170153 0
2098.63 0.14644 0
2099.49 0.277423 0
2100.34 0.309951 0
2101.2 0.170402 0
2102.05 0.21069 0
2102.91 0.100006 0
2103.76 0.292321 0
2104.61 0.158359 0
2105.47 0.19933 0
2106.32 0.220622 0
2107.18 0.0865976 0
2108.03 0.308027 0
2108.89 0.165746 0
2109.74 0.22354 0
2110.6 0.119498 0
2111.45 0.300329 0
2112.3 0.198647 0
2113.16 0.205661 0
2114.01 0.173319 0
2114.87 0.241294 0
2115.72 0.340617 0
2116.58 0.320628 0
2117.43 0.238997 0
2118.29 0.148861 0
2119.14 0.281458 0
2120 0.165684 0
2120.85 0.16587 0
2121.7 0.231299 0
2122.56 0.192874 0
2123.41 0.197778 0
2124.27 0.233658 0
2125.12 0.24626 0
2125.98 0.225278 0
2126.83 0.164815 0
2127.69 0.176299 0
2128.54 0.202806 0
2129.39 0.181762 0
2130.25 0.213794 0
2131.1 0.312186 0
2131.96 0.243094 0
2132.81 0.305419 0
2133.67 0.232479 0
2134.52 0.251847 0
2135.38 0.156 0
2136.23 0.254454 0
2137.08 0.0805761 0
2137.94 0.106524 0
2138.79 0.271898 0
2139.65 0.214663 0
2140.5 0.202247 0
2141.36 0.206717 0
2142.21 0.243218 0
2143.07 0.300639 0
2143.92 0.272084 0
2144.78 0.205103 0
2145.63 0.219753 0
2146.48 0.194425 0
2147.34 0.206531 0
2148.19 0.294059 0
2149.05 0.163821 0
2149.9 0.16736 0
2150.76 0.117202 0
2151.61 0.238686 0
2152.47 0.152213 0
2153.32 0.17065 0
2154.17 0.300267 0
2155.03 0.120616 0
2155.88 0.231299 0
2156.74 0.168353 0
2157.59 0.267056 0
2158.45 0.227326 0
2159.3 0.239866 0
2160.16 0.260413 0
2161.01 0.191446 0
2161.87 0.232913 0
2162.72 0.221677 0
2163.57 0.196598 0
2164.43 0.148675 0
2165.28 0.26271 0
2166.14 0.200199 0
2166.99 0.251412 0
2167.85 0.220312 0
2168.7 0.257248 0
2169.56 0.221801 0
2170.41 0.282885 0
2171.26 0.127693 0
2172.12 0.244398 0
2172.97 0.168229 0
2173.83 0.115836 0
2174.68 0.209572 0
2175.54 0.325656 0
2176.39 0.209138 0
2177.25 0.204544 0
2178.1 0.188032 0
2178.96 0.266621 0
2179.81 0.250233 0
2180.66 0.193805 0
2181.52 0.27525 0
2182.37 0.101124 0
2183.23 0.201254 0
2184.08 0.276429 0
2184.94 0.108262 0
2185.79 0.234527 0
2186.65 0.134397 0
2187.5 0.30635 0
2188.35 0.203985 0
2189.21 0.157614 0
2190.06 0.249984 0
2190.92 0.176051 0
2191.77 0.235831 0
2192.63 0.184059 0
2193.48 0.118753 0
2194.34 0.30722 0
2195.19 0.155565 0
2196.04 0.242473 0
2196.9 0.200447 0
2197.75 0.192315 0
2198.61 0.176361 0
2199.46 0.218698 0
2200.32 0.241045 0
2201.17 0.173319 0
2202.03 0.226581 0
2202.88 0.23223 0
2203.74 0.185611 0
2204.59 0.202433 0
2205.44 0.341362 0
2206.3 0.255633 0
2207.15 0.260227 0
2208.01 0.196412 0
2208.86 0.198026 0
2209.72 0.271463 0
2210.57 0.223229 0
2211.43 0.235955 0
2212.28 0.213918 0
2213.13 0.143212 0
2213.99 0.202868 0
2214.84 0.201688 0
2215.7 0.103793 0
2216.55 0.283568 0
2217.41 0.11894 0
2218.26 0.267676 0
2219.12 0.166739 0
2219.97 0.185921 0
2220.83 0.218387 0
2221.68 0.237507 0
2222.53 0.185673 0
2223.39 0.274753 0
2224.24 0.176858 0
2225.1 0.182693 0
2225.95 0.25464 0
2226.81 0.221801 0
2227.66 0.160159 0
2228.52 0.140915 0
2229.37 0.206903 0
2230.22 0.237879 0
2231.08 0.215408 0
2231.93 0.240238 0
2232.79 0.212117 0
2233.64 0.191322 0
2234.5 0.273698 0
2235.35 0.203427 0
2236.21 0.171581 0
2237.06 0.212862 0
2237.92 0.251102 0
2238.77 0.225278 0
2239.62 0.246198 0
2240.48 0.183562 0
2241.33 0.163077 0
2242.19 0.188032 0
2243.04 0.201502 0
2243.9 0.266311 0
2244.75 0.200633 0
2245.61 0.243901 0
2246.46 0.230306 0
2247.31 0.173319 0
2248.17 0.163759 0
2249.02 0.186045 0
2249.88 0.239866 0
2250.73 0.167981 0
2251.59 0.283134 0
2252.44 0.221057 0
2253.3 0.128065 0
2254.15 0.186976 0
2255 0.19306 0
2255.86 0.260227 0
2256.71 0.259296 0
2257.57 0.169533 0
2258.42 0.152586 0
2259.28 0.139053 0
2260.13 0.143957 0
2260.99 0.195667 0
2261.84 0.194177 0
2262.7 0.182445 0
2263.55 0.309144 0
2264.4 0.154324 0
2265.26 0.154944 0
2266.11 0.215159 0
2266.97 0.208269 0
2267.82 0.210814 0
2268.68 0.177789 0
2269.53 0.219443 0
2270.39 0.194301 0
2271.24 0.21938 0
2272.09 0.210752 0
2272.95 0.206344 0
2273.8 0.289528 0
2274.66 0.191818 0
2275.51 0.278912 0
2276.37 0.278105 0
2277.22 0.275002 0
2278.08 0.317214 0
2278.93 0.245887 0
2279.79 0.150909 0
2280.64 0.156496 0
2281.49 0.211373 0
2282.35 0.22087 0
2283.2 0.154013 0
2284.06 0.217146 0
2284.91 0.176547 0
2285.77 0.244335 0
2286.62 0.214911 0
2287.48 0.211373 0
2288.33 0.260848 0
2289.18 0.19337 0
2290.04 0.290893 0
2290.89 0.395804 0
2291.75 0.250481 0
2292.6 0.24924 0
2293.46 0.288596 0
2294.31 0.18859 0
2295.17 0.208641 0
2296.02 0.211373 0
2296.88 0.171767 0
2297.73 0.177541 0
2298.58 0.246632 0
2299.44 0.276119 0
2300.29 0.152275 0
2301.15 0.16258 0
2302 0.194736 0
2302.86 0.307778 0
2303.71 0.337948 0
2304.57 0.293811 0
2305.42 0.291887 0
2306.27 0.293625 0
2307.13 0.30455 0
2307.98 0.325967 0
2308.84 0.332547 0
2309.69 0.294494 0
2310.55 0.339748 0
2311.4 0.367869 0
2312.26 0.250667 0
2313.11 0.474642 0
2313.96 0.406605 0
2314.82 0.312869 0
2315.67 0.40108 0
2316.53 0.305854 0
2317.38 0.354398 0
2318.24 0.406667 0
2319.09 0.349742 0
2319.95 0.306785 0
2320.8 0.293935 0
2321.66 0.312062 0
2322.51 0.303247 0
2323.36 0.318331 0
2324.22 0.224347 0
2325.07 0.312807 0
2325.93 0.274877 0
2326.78 0.356012 0
2327.64 0.332423 0
2328.49 0.296418 0
2329.35 0.260103 0
2330.2 0.234093 0
2331.05 0.220312 0
2331.91 0.200881 0
2332.76 0.214352 0
2333.62 0.380471 0
2334.47 0.186418 0
2335.33 0.212055 0
2336.18 0.246881 0
2337.04 0.232417 0
2337.89 0.166925 0
2338.75 0.119933 0
2339.6 0.223105 0
2340.45 0.275684 0
2341.31 0.219318 0
2342.16 0.185735 0
2343.02 0.150102 0
2343.87 0.146688 0
2344.73 0.166863 0
2345.58 0.239307 0
2346.44 0.17214 0
2347.29 0.182258 0
2348.14 0.241045 0
2349 0.306413 0
2349.85 0.325222 0
2350.71 0.185424 0
2351.56 0.337948 0
2352.42 0.264883 0
2353.27 0.272208 0
2354.13 0.135452 0
2354.98 0.158855 0
2355.83 0.200012 0
2356.69 0.29977 0
2357.54 0.164008 0
2358.4 0.164628 0
2359.25 0.253585 0
2360.11 0.207896 0
2360.96 0.196846 0
2361.82 0.191197 0
2362.67 0.153889 0
2363.53 0.14135 0
2364.38 0.218325 0
2365.23 0.252157 0
2366.09 0.274132 0
2366.94 0.0777205 0
2367.8 0.0952883 0
2368.65 0.24508 0
2369.51 0.226768 0
2370.36 0.107269 0
2371.22 0.246819 0
2372.07 0.194425 0
2372.92 0.177913 0
2373.78 0.151406 0
2374.63 0.24837 0
2375.49 0.137687 0
2376.34 0.168663 0
2377.2 0.209448 0
2378.05 0.255075 0
2378.91 0.258551 0
2379.76 0.2331 0
2380.62 0.17723 0
2381.47 0.161214 0
2382.32 0.212614 0
2383.18 0.319635 0
2384.03 0.196846 0
2384.89 0.248805 0
2385.74 0.172947 0
2386.6 0.146999 0
2387.45 0.287852 0
2388.31 0.144888 0
2389.16 0.144143 0
2390.01 0.124837 0
2390.87 0.251288 0
2391.72 0.23043 0
2392.58 0.246694 0
2393.43 0.163387 0
2394.29 0.171147 0
2395.14 0.145385 0
2396 0.168043 0
2396.85 0.161773 0
2397.71 0.316779 0
2398.56 0.0954746 0
2399.41 0.270842 0
2400.27 0.21547 0
2401.12 0.205351 0
2401.98 0.25253 0
2402.83 0.188342 0
2403.69 0.240425 0
2404.54 0.106462 0
2405.4 0.192998 0
2406.25 0.0882736 0
2407.1 0.114222 0
2407.96 0.159724 0
2408.81 0.154013 0
2409.67 0.250667 0
2410.52 0.202744 0
2411.38 0.275809 0
2412.23 0.106586 0
2413.09 0.160159 0
2413.94 0.213856 0
2414.79 0.211497 0
2415.65 0.234714 0
2416.5 0.286548 0
2417.36 0.185176 0
2418.21 0.233907 0
2419.07 0.225961 0
2419.92 0.111677 0
2420.78 0.202371 0
2421.63 0.229064 0
2422.49 0.248619 0
2423.34 0.169222 0
2424.19 0.21727 0
2425.05 0.183003 0
2425.9 0.216835 0
2426.76 0.166367 0
2427.61 0.24477 0
2428.47 0.139487 0
2429.32 0.176237 0
2430.18 0.23161 0
2431.03 0.194922 0
2431.88 0.129679 0
2432.74 0.303743 0
2433.59 0.163884 0
2434.45 0.187845 0
2435.3 0.360047 0
2436.16 0.21609 0
2437.01 0.225278 0
2437.87 0.304054 0
2438.72 0.256006 0
2439.58 0.1853 0
2440.43 0.14675 0
2441.28 0.292756 0
2442.14 0.227016 0
2442.99 0.176547 0
2443.85 0.26929 0
2444.7 0.339003 0
2445.56 0.321621 0
2446.41 0.249364 0
2447.27 0.240797 0
2448.12 0.253957 0
2448.97 0.276926 0
2449.83 0.337699 0
2450.68 0.229747 0
2451.54 0.148302 0
2452.39 0.19964 0
2453.25 0.218201 0
2454.1 0.184307 0
2454.96 0.132597 0
2455.81 0.215842 0
2456.67 0.216711 0
2457.52 0.284624 0
2458.37 0.192377 0
2459.23 0.184493 0
2460.08 0.288845 0
2460.94 0.219629 0
2461.79 0.177789 0
2462.65 0.142094 0
2463.5 0.14824 0
2464.36 0.153703 0
2465.21 0.235955 0
2466.06 0.200137 0
2466.92 0.192439 0
2467.77 0.295177 0
2468.63 0.20324 0
2469.48 0.252033 0
2470.34 0.068409 0
2471.19 0.173443 0
2472.05 0.230058 0
2472.9 0.266807 0
2473.75 0.213545 0
2474.61 0.224595 0
2475.46 0.132162 0
2476.32 0.27078 0
2477.17 0.123844 0
2478.03 0.301943 0
2478.88 0.187845 0
2479.74 0.167298 0
2480.59 0.215159 0
2481.45 0.20324 0
2482.3 0.306909 0
2483.15 0.204482 0
2484.01 0.197902 0
2484.86 0.263207 0
2485.72 0.246384 0
2486.57 0.128189 0
2487.43 0.303309 0
2488.28 0.195791 0
2489.14 0.195729 0
2489.99 0.154013 0
2490.84 0.208703 0
2491.7 0.234714 0
2492.55 0.161835 0
2493.41 0.242411 0
2494.26 0.271587 0
2495.12 0.21131 0
2495.97 0.1853 0
2496.83 0.232789 0
2497.68 0.2403 0
2498.54 0.271463 0
2499.39 0.191756 0
2500.24 0.252343 0
2501.1 0.22565 0
2501.95 0.219939 0
2502.81 0.278664 0
2503.66 0.17425 0
2504.52 0.179465 0
2505.37 0.19486 0
2506.23 0.200944 0
2507.08 0.274567 0
2507.93 0.183686 0
2508.79 0.102924 0
2509.64 0.27556 0
2510.5 0.244211 0
2511.35 0.227885 0
2512.21 0.206779 0
2513.06 0.256875 0
2513.92 0.157365 0
2514.77 0.248619 0
2515.63 0.116953 0
2516.48 0.278478 0
2517.33 0.185424 0
2518.19 0.261158 0
2519.04 0.316842 0
2519.9 0.178348 0
2520.75 0.321373 0
2521.61 0.28214 0
2522.46 0.189459 0
2523.32 0.200944 0
2524.17 0.231423 0
2525.02 0.287107 0
2525.88 0.280278 0
2526.73 0.235893 0
2527.59 0.247191 0
2528.44 0.21069 0
2529.3 0.183624 0
2530.15 0.235024 0
2531.01 0.235458 0
2531.86 0.129989 0
2532.71 0.261469 0
2533.57 0.273698 0
2534.42 0.193556 0
2535.28 0.108759 0
2536.13 0.165001 0
2536.99 0.218201 0
2537.84 0.106835 0
2538.7 0.163014 0
2539.55 0.210503 0
2540.41 0.157055 0
2541.26 0.323049 0
2542.11 0.258117 0
2542.97 0.253833 0
2543.82 0.246198 0
2544.68 0.204979 0
2545.53 0.21907 0
2546.39 0.22534 0
2547.24 0.23701 0
2548.1 0.116395 0
2548.95 0.11447 0
2549.8 0.200137 0
2550.66 0.219318 0
2551.51 0.191135 0
2552.37 0.24626 0
2553.22 0.173133 0
2554.08 0.151841 0
2554.93 0.117139 0
2555.79 0.169036 0
2556.64 0.121237 0
2557.5 0.239059 0
2558.35 0.214166 0
2559.2 0.185486 0
2560.06 0.198833 0
2560.91 0.285493 0
2561.77 0.146254 0
2562.62 0.167981 0
2563.48 0.29139 0
2564.33 0.226768 0
2565.19 0.183997 0
2566.04 0.27376 0
2566.89 0.196474 0
2567.75 0.23819 0
2568.6 0.127879 0
2569.46 0.143584 0
2570.31 0.235024 0
2571.17 0.272208 0
2572.02 0.114346 0
2572.88 0.244211 0
2573.73 0.259731 0
2574.58 0.228692 0
2575.44 0.189273 0
2576.29 0.27196 0
2577.15 0.124278 0
2578 0.30455 0
2578.86 0.129679 0
2579.71 0.258303 0
2580.57 0.128748 0
2581.42 0.16289 0
2582.28 0.294804 0
2583.13 0.200199 0
2583.98 0.231734 0
2584.84 0.251909 0
2585.69 0.222174 0
2586.55 0.206158 0
2587.4 0.173754 0
2588.26 0.268732 0
2589.11 0.150972 0
2589.97 0.236079 0
2590.82 0.239618 0
2591.67 0.261779 0
2592.53 0.214414 0
2593.38 0.281892 0
2594.24 0.234155 0
2595.09 0.154262 0
2595.95 0.11627 0
2596.8 0.17034 0
2597.66 0.265938 0
2598.51 0.223726 0
2599.37 0.247377 0
2600.22 0.190515 0
2601.07 0.253088 0
2601.93 0.123471 0
2602.78 0.268359 0
2603.64 0.163946 0
2604.49 0.180024 0
2605.35 0.317462 0
2606.2 0.2074 0
2607.06 0.173878 0
2607.91 0.255199 0
2608.76 0.155565 0
2609.62 0.213856 0
2610.47 0.260413 0
2611.33 0.176485 0
2612.18 0.215345 0
2613.04 0.182817 0
2613.89 0.22534 0
2614.75 0.158607 0
2615.6 0.254826 0
2616.46 0.322366 0
2617.31 0.180458 0
2618.16 0.194798 0
2619.02 0.165249 0
2619.87 0.206965 0
2620.73 0.19995 0
2621.58 0.189894 0
2622.44 0.297225 0
2623.29 0.194922 0
2624.15 0.112235 0
2625 0.223105 0
2625.85 0.140915 0
2626.71 0.208145 0
2627.56 0.234838 0
2628.42 0.258613 0
2629.27 0.214911 0
2630.13 0.270284 0
2630.98 0.219753 0
2631.84 0.18232 0
2632.69 0.142157 0
2633.54 0.258055 0
2634.4 0.198895 0
2635.25 0.183686 0
2636.11 0.25284 0
2636.96 0.204172 0
2637.82 0.185921 0
2638.67 0.225774 0
2639.53 0.242721 0
2640.38 0.169408 0
2641.24 0.195046 0
2642.09 0.125768 0
2642.94 0.281768 0
2643.8 0.195977 0
2644.65 0.211807 0
2645.51 0.182941 0
2646.36 0.2624 0
2647.22 0.215345 0
2648.07 0.267428 0
2648.93 0.129555 0
2649.78 0.221057 0
2650.63 0.137563 0
2651.49 0.206841 0
2652.34 0.167422 0
2653.2 0.192004 0
2654.05 0.192563 0
2654.91 0.263207 0
2655.76 0.222422 0
2656.62 0.22236 0
2657.47 0.227699 0
2658.33 0.226892 0
2659.18 0.22832 0
2660.03 0.127941 0
2660.89 0.227016 0
2661.74 0.200819 0
2662.6 0.271898 0
2663.45 0.265876 0
2664.31 0.220001 0
2665.16 0.169595 0
2666.02 0.243094 0
2666.87 0.237383 0
2667.72 0.163511 0
2668.58 0.267552 0
2669.43 0.208765 0
2670.29 0.176671 0
2671.14 0.163014 0
2672 0.184617 0
2672.85 0.251102 0
2673.71 0.114905 0
2674.56 0.217953 0
2675.42 0.222236 0
2676.27 0.240797 0
2677.12 0.351605 0
2677.98 0.225526 0
2678.83 0.200633 0
2679.69 0.108883 0
2680.54 0.207213 0
2681.4 0.111615 0
2682.25 0.254206 0
2683.11 0.150909 0
2683.96 0.19815 0
2684.81 0.281147 0
2685.67 0.216711 0
2686.52 0.253212 0
2687.38 0.223167 0
2688.23 0.198274 0
2689.09 0.311317 0
2689.94 0.1817 0
2690.8 0.312 0
2691.65 0.171395 0
2692.5 0.263766 0
2693.36 0.186852 0
2694.21 0.230927 0
2695.07 0.311441 0
2695.92 0.271215 0
2696.78 0.162952 0
2697.63 0.202309 0
2698.49 0.116457 0
2699.34 0.311068 0
2700.2 0.274567 0
2701.05 0.130921 0
2701.9 0.222857 0
2702.76 0.22025 0
2703.61 0.192874 0
2704.47 0.185735 0
2705.32 0.197281 0
2706.18 0.259544 0
2707.03 0.291949 0
2707.89 0.192501 0
2708.74 0.244956 0
2709.59 0.238686 0
2710.45 0.199888 0
2711.3 0.0643119 0
2712.16 0.207586 0
2713.01 0.295115 0
2713.87 0.289652 0
2714.72 0.173009 0
2715.58 0.236886 0
2716.43 0.262586 0
2717.29 0.186728 0
2718.14 0.262897 0
2718.99 0.117388 0
2719.85 0.24837 0
2720.7 0.189335 0
2721.56 0.246881 0
2722.41 0.236265 0
2723.27 0.221553 0
2724.12 0.216649 0
2724.98 0.172823 0
2725.83 0.172761 0
2726.68 0.278974 0
2727.54 0.171084 0
2728.39 0.295052 0
2729.25 0.194115 0
2730.1 0.111615 0
2730.96 0.201068 0
2731.81 0.333292 0
2732.67 0.251412 0
2733.52 0.206593 0
2734.38 0.237135 0
2735.23 0.235334 0
2736.08 0.253275 0
2736.94 0.175678 0
2737.79 0.111304 0
2738.65 0.205537 0
2739.5 0.243528 0
2740.36 0.157738 0
2741.21 0.195046 0
2742.07 0.252281 0
2742.92 0.199826 0
2743.77 0.258241 0
2744.63 0.148799 0
2745.48 0.163325 0
2746.34 0.196971 0
2747.19 0.280837 0
2748.05 0.226457 0
2748.9 0.20802 0
2749.76 0.206406 0
2750.61 0.237445 0
2751.46 0.141784 0
2752.32 0.25135 0
2753.17 0.2606 0
2754.03 0.181327 0
2754.88 0.211186 0
2755.74 0.258179 0
2756.59 0.15122 0
2757.45 0.269166 0
2758.3 0.212366 0
2759.16 0.243342 0
2760.01 0.253957 0
2760.86 0.200074 0
2761.72 0.240052 0
2762.57 0.195481 0
2763.43 0.255323 0
2764.28 0.180272 0
2765.14 0.175927 0
2765.99 0.186728 0
2766.85 0.199578 0
2767.7 0.154696 0
2768.55 0.244149 0
2769.41 0.215656 0
2770.26 0.169905 0
2771.12 0.14346 0
2771.97 0.242535 0
2772.83 0.091812 0
2773.68 0.140232 0
2774.54 0.272084 0
2775.39 0.173505 0
2776.25 0.225712 0
2777.1 0.217953 0
2777.95 0.132969 0
2778.81 0.190825 0
2779.66 0.157241 0
2780.52 0.287355 0
2781.37 0.24297 0
2782.23 0.245825 0
2783.08 0.166553 0
2783.94 0.235645 0
2784.79 0.273263 0
2785.64 0.258427 0
2786.5 0.269415 0
2787.35 0.193991 0
2788.21 0.0932398 0
2789.06 0.198709 0
2789.92 0.162021 0
2790.77 0.270346 0
2791.63 0.171829 0
2792.48 0.210441 0
2793.33 0.126141 0
2794.19 0.235148 0
2795.04 0.21398 0
2795.9 0.250357 0
2796.75 0.233286 0
2797.61 0.260972 0
2798.46 0.282016 0
2799.32 0.272767 0
2800.17 0.129555 0
2801.03 0.13359 0
2801.88 0.235583 0
2802.73 0.219691 0
2803.59 0.217146 0
2804.44 0.196598 0
2805.3 0.18381 0
2806.15 0.174312 0
2807.01 0.258551 0
2807.86 0.274443 0
2808.72 0.214166 0
2809.57 0.236452 0
2810.42 0.233286 0
2811.28 0.247191 0
2812.13 0.180955 0
2812.99 0.152958 0
2813.84 0.261469 0
2814.7 0.215159 0
2815.55 0.216401 0
2816.41 0.100068 0
2817.26 0.188466 0
2818.12 0.174002 0
2818.97 0.145633 0
2819.82 0.202682 0
2820.68 0.176361 0
2821.53 0.235148 0
2822.39 0.327084 0
2823.24 0.174995 0
2824.1 0.191197 0
2824.95 0.230741 0
2825.81 0.216152 0
2826.66 0.245391 0
2827.51 0.238997 0
2828.37 0.12881 0
2829.22 0.273388 0
2830.08 0.27196 0
2830.93 0.215221 0
2831.79 0.190142 0
2832.64 0.236203 0
2833.5 0.252468 0
2834.35 0.199578 0
2835.21 0.151903 0
2836.06 0.207027 0
2836.91 0.246136 0
2837.77 0.214849 0
2838.62 0.231237 0
2839.48 0.292321 0
2840.33 0.143274 0
2841.19 0.205848 0
2842.04 0.203303 0
2842.9 0.169284 0
2843.75 0.166925 0
2844.6 0.27407 0
2845.46 0.170588 0
2846.31 0.235024 0
2847.17 0.198274 0
2848.02 0.15122 0
2848.88 0.214476 0
2849.73 0.110187 0
2850.59 0.156558 0
2851.44 0.145074 0
2852.29 0.221305 0
2853.15 0.095785 0
2854 0.225961 0
2854.86 0.261407 0
2855.71 0.237197 0
2856.57 0.258303 0
2857.42 0.198212 0
2858.28 0.19157 0
2859.13 0.225899 0
2859.99 0.222857 0
2860.84 0.165994 0
2861.69 0.247315 0
2862.55 0.303185 0
2863.4 0.177416 0
2864.26 0.244398 0
2865.11 0.210876 0
2865.97 0.213049 0
2866.82 0.180831 0
2867.68 0.183127 0
2868.53 0.211745 0
2869.38 0.274567 0
2870.24 0.0520827 0
2871.09 0.253275 0
2871.95 0.12434 0
2872.8 0.273636 0
2873.66 0.124589 0
2874.51 0.151779 0
2875.37 0.260724 0
2876.22 0.133652 0
2877.08 0.110621 0
2877.93 0.250978 0
2878.78 0.413061 0
2879.64 0.234465 0
2880.49 0.333416 0
2881.35 0.271091 0
2882.2 0.199267 0
2883.06 0.215718 0
2883.91 0.204544 0
2884.77 0.234838 0
2885.62 0.163139 0
2886.47 0.174871 0
2887.33 0.215718 0
2888.18 0.237072 0
2889.04 0.147681 0
2889.89 0.203861 0
2890.75 0.180893 0
2891.6 0.0526414 0
2892.46 0.240549 0
2893.31 0.159228 0
2894.17 0.204358 0
2895.02 0.223912 0
2895.87 0.233472 0
2896.73 0.214104 0
2897.58 0.230679 0
2898.44 0.250791 0
2899.29 0.257868 0
2900.15 0.224471 0
2901 0.275498 0
2901.86 0.134894 0
2902.71 0.323235 0
2903.56 0.122354 0
2904.42 0.213359 0
2905.27 0.257558 0
2906.13 0.131728 0
2906.98 0.218946 0
2907.84 0.105221 0
2908.69 0.293501 0
2909.55 0.240052 0
2910.4 0.18828 0
2911.25 0.210069 0
2912.11 0.170712 0
2912.96 0.168477 0
2913.82 0.147495 0
2914.67 0.236452 0
2915.53 0.22894 0
2916.38 0.287169 0
2917.24 0.241604 0
2918.09 0.0877149 0
2918.95 0.190142 0
2919.8 0.212242 0
2920.65 0.102862 0
2921.51 0.206655 0
2922.36 0.173692 0
2923.22 0.292569 0
2924.07 0.155379 0
2924.93 0.171271 0
2925.78 0.240052 0
2926.64 0.178844 0
2927.49 0.161152 0
2928.34 0.226023 0
2929.2 0.175678 0
2930.05 0.189397 0
2930.91 0.186852 0
2931.76 0.0836799 0
2932.62 0.243901 0
2933.47 0.183997 0
2934.33 0.197716 0
2935.18 0.199019 0
2936.04 0.262772 0
2936.89 0.241666 0
2937.74 0.274443 0
2938.6 0.253461 0
2939.45 0.202371 0
2940.31 0.201751 0
2941.16 0.218698 0
2942.02 0.205103 0
2942.87 0.159538 0
2943.73 0.231796 0
2944.58 0.227513 0
2945.43 0.276926 0
2946.29 0.190018 0
2947.14 0.285493 0
2948 0.158235 0
2948.85 0.271029 0
2949.71 0.163139 0
2950.56 0.302378 0
2951.42 0.217022 0
2952.27 0.242597 0
2953.13 0.233844 0
2953.98 0.107642 0
2954.83 0.166242 0
2955.69 0.21758 0
2956.54 0.174064 0
2957.4 0.151654 0
2958.25 0.198523 0
2959.11 0.242225 0
2959.96 0.223726 0
2960.82 0.226023 0
2961.67 0.213235 0
2962.52 0.275436 0
2963.38 0.337451 0
2964.23 0.183748 0
2965.09 0.215904 0
2965.94 0.236638 0
2966.8 0.305357 0
2967.65 0.19517 0
2968.51 0.151965 0
2969.36 0.171022 0
2970.21 0.191322 0
2971.07 0.188342 0
2971.92 0.180396 0
2972.78 0.206158 0
2973.63 0.167236 0
2974.49 0.177292 0
2975.34 0.240052 0
2976.2 0.196784 0
2977.05 0.312744 0
2977.91 0.215904 0
2978.76 0.121857 0
2979.61 0.289279 0
2980.47 0.230927 0
2981.32 0.177603 0
2982.18 0.203613 0
2983.03 0.212055 0
2983.89 0.223415 0
2984.74 0.200571 0
2985.6 0.244149 0
2986.45 0.226768 0
2987.3 0.305481 0
2988.16 0.156186 0
2989.01 0.171519 0
2989.87 0.250295 0
2990.72 0.272953 0
2991.58 0.249177 0
2992.43 0.151344 0
2993.29 0.285741 0
2994.14 0.26538 0
2995 0.271277 0
2995.85 0.192936 0
2996.7 0.229251 0
2997.56 0.231237 0
2998.41 0.279099 0
2999.27 0.301508 0
3000.12 0.20473 0
3000.98 0.233472 0
3001.83 0.34968 0
3002.69 0.2624 0
3003.54 0.20771 0
3004.39 0.1871 0
3005.25 0.226457 0
3006.1 0.194674 0
3006.96 0.209324 0
3007.81 0.134894 0
3008.67 0.209076 0
3009.52 0.27556 0
3010.38 0.152089 0
3011.23 0.171457 0
3012.08 0.203116 0
3012.94 0.168539 0
3013.79 0.220622 0
3014.65 0.313179 0
3015.5 0.23341 0
3016.36 0.251723 0
3017.21 0.140853 0
3018.07 0.263331 0
3018.92 0.161649 0
3019.78 0.248557 0
3020.63 0.213731 0
3021.48 0.252654 0
3022.34 0.201751 0
3023.19 0.215718 0
3024.05 0.168291 0
3024.9 0.291142 0
3025.76 0.159166 0
3026.61 0.169781 0
3027.47 0.218387 0
3028.32 0.240487 0
3029.17 0.142157 0
3030.03 0.229251 0
3030.88 0.251536 0
3031.74 0.160531 0
3032.59 0.161463 0
3033.45 0.169222 0
3034.3 0.279471 0
3035.16 0.304923 0
3036.01 0.1835 0
3036.87 0.256813 0
3037.72 0.221926 0
3038.57 0.279223 0
3039.43 0.142901 0
3040.28 0.11565 0
3041.14 0.209696 0
3041.99 0.332423 0
3042.85 0.17903 0
3043.7 0.120305 0
3044.56 0.235893 0
3045.41 0.294804 0
3046.26 0.263331 0
3047.12 0.20442 0
3047.97 0.164691 0
3048.83 0.157117 0
3049.68 0.189832 0
3050.54 0.183997 0
3051.39 0.196412 0
3052.25 0.180024 0
3053.1 0.277857 0
3053.96 0.229189 0
3054.81 0.266373 0
3055.66 0.267801 0
3056.52 0.14855 0
3057.37 0.158607 0
3058.23 0.21758 0
3059.08 0.263766 0
3059.94 0.222608 0
3060.79 0.232479 0
3061.65 0.250667 0
3062.5 0.236079 0
3063.35 0.206965 0
3064.21 0.131293 0
3065.06 0.195295 0
3065.92 0.169036 0
3066.77 0.150227 0
3067.63 0.247563 0
3068.48 0.129245 0
3069.34 0.187845 0
3070.19 0.151096 0
3071.04 0.270035 0
3071.9 0.206779 0
3072.75 0.22087 0
3073.61 0.130362 0
3074.46 0.165684 0
3075.32 0.183003 0
3076.17 0.257372 0
3077.03 0.125892 0
3077.88 0.189149 0
3078.74 0.201564 0
3079.59 0.231486 0
3080.44 0.190701 0
3081.3 0.202495 0
3082.15 0.204544 0
3083.01 0.224905 0
3083.86 0.272643 0
3084.72 0.17034 0
3085.57 0.257434 0
3086.43 0.163387 0
3087.28 0.165808 0
3088.13 0.179217 0
3088.99 0.260972 0
3089.84 0.161152 0
3090.7 0.169781 0
3091.55 0.214601 0
3092.41 0.286238 0
3093.26 0.337948 0
3094.12 0.169346 0
3094.97 0.107766 0
3095.83 0.299274 0
3096.68 0.248991 0
3097.53 0.132535 0
3098.39 0.247005 0
3099.24 0.128624 0
3100.1 0.109628 0
3100.95 0.22025 0
3101.81 0.175554 0
3102.66 0.188963 0
3103.52 0.268235 0
3104.37 0.165063 0
3105.22 0.100441 0
3106.08 0.262338 0
3106.93 0.16407 0
3107.79 0.248122 0
3108.64 0.259917 0
3109.5 0.190825 0
3110.35 0.272891 0
3111.21 0.182445 0
3112.06 0.165808 0
3112.92 0.234155 0
3113.77 0.137749 0
3114.62 0.226271 0
3115.48 0.261158 0
3116.33 0.218884 0
3117.19 0.204296 0
3118.04 0.26898 0
3118.9 0.246198 0
3119.75 0.302688 0
3120.61 0.256316 0
3121.46 0.139798 0
3122.31 0.220746 0
3123.17 0.248246 0
3124.02 0.219318 0
3124.88 0.227016 0
3125.73 0.245825 0
3126.59 0.311379 0
3127.44 0.226023 0
3128.3 0.391458 0
3129.15 0.313365 0
3130 0.401515 0
3130.86 0.39419 0
3131.71 0.417903 0
3132.57 0.416786 0
3133.42 0.454963 0
3134.28 0.574337 0
3135.13 0.540257 0
3135.99 0.639084 0
3136.84 0.520516 0
3137.7 0.560805 0
3138.55 0.565957 0
3139.4 0.389844 0
3140.26 0.362158 0
3141.11 0.415854 0
3141.97 0.456515 0
3142.82 0.382829 0
3143.68 0.338382 0
3144.53 0.328636 0
3145.39 0.38494 0
3146.24 0.352908 0
3147.09 0.328574 0
3147.95 0.219691 0
3148.8 0.22683 0
3149.66 0.345273 0
3150.51 0.268856 0
3151.37 0.274443 0
3152.22 0.240983 0
3153.08 0.355764 0
3153.93 0.217518 0
3154.79 0.264759 0
3155.64 0.211124 0
3156.49 0.244273 0
3157.35 0.28661 0
3158.2 0.231796 0
3159.06 0.329319 0
3159.91 0.117264 0
3160.77 0.131976 0
3161.62 0.255758 0
3162.48 0.135949 0
3163.33 0.173133 0
3164.18 0.237197 0
3165.04 0.168415 0
3165.89 0.163014 0
3166.75 0.336085 0
3167.6 0.231237 0
3168.46 0.19846 0
3169.31 0.177665 0
3170.17 0.200385 0
3171.02 0.305171 0
3171.88 0.2128 0
3172.73 0.248867 0
3173.58 0.194674 0
3174.44 0.176175 0
3175.29 0.166863 0
3176.15 0.225899 0
3177 0.298777 0
3177.86 0.23521 0
3178.71 0.254826 0
3179.57 0.248246 0
3180.42 0.256565 0
3181.27 0.184493 0
3182.13 0.19455 0
3182.98 0.198274 0
3183.84 0.250357 0
3184.69 0.237693 0
3185.55 0.234651 0
3186.4 0.206531 0
3187.26 0.159166 0
3188.11 0.182879 0
3188.96 0.164442 0
3189.82 0.212304 0
3190.67 0.247253 0
3191.53 0.177354 0
3192.38 0.25135 0
3193.24 0.22534 0
3194.09 0.303681 0
3194.95 0.324105 0
3195.8 0.232913 0
3196.66 0.142839 0
3197.51 0.211248 0
3198.36 0.331057 0
3199.22 0.330623 0
3200.07 0.228444 0
3200.93 0.20262 0
3201.78 0.205413 0
3202.64 0.264759 0
3203.49 0.15302 0
3204.35 0.266187 0
3205.2 0.246446 0
3206.05 0.216401 0
3206.91 0.213856 0
3207.76 0.288721 0
3208.62 0.209138 0
3209.47 0.114656 0
3210.33 0.257372 0
3211.18 0.16227 0
3212.04 0.204668 0
3212.89 0.217953 0
3213.75 0.147371 0
3214.6 0.15631 0
3215.45 0.142839 0
3216.31 0.187907 0
3217.16 0.209262 0
3218.02 0.240797 0
3218.87 0.228257 0
3219.73 0.180831 0
3220.58 0.108697 0
3221.44 0.170898 0
3222.29 0.112794 0
3223.14 0.121361 0
3224 0.164939 0
3224.85 0.214601 0
3225.71 0.0820038 0
3226.56 0.214104 0
3227.42 0.186231 0
3228.27 0.176796 0
3229.13 0.197219 0
3229.98 0.158172 0
3230.83 0.318021 0
3231.69 0.206717 0
3232.54 0.279037 0
3233.4 0.157738 0
3234.25 0.175616 0
3235.11 0.177541 0
3235.96 0.241356 0
3236.82 0.215221 0
3237.67 0.155131 0
3238.53 0.254516 0
3239.38 0.197467 0
3240.23 0.283941 0
3241.09 0.214352 0
3241.94 0.163635 0
3242.8 0.254516 0
3243.65 0.228444 0
3244.51 0.161338 0
3245.36 0.248308 0
3246.22 0.195419 0
3247.07 0.156062 0
3247.92 0.199702 0
3248.78 0.288783 0
3249.63 0.145571 0
3250.49 0.254144 0
3251.34 0.202868 0
3252.2 0.17692 0
3253.05 0.15749 0
3253.91 0.206593 0
3254.76 0.16618 0
3255.62 0.286362 0
3256.47 0.113974 0
3257.32 0.251598 0
3258.18 0.212676 0
3259.03 0.208889 0
3259.89 0.191073 0
3260.74 0.278478 0
3261.6 0.225402 0
3262.45 0.196909 0
3263.31 0.247874 0
3264.16 0.183686 0
3265.01 0.285803 0
3265.87 0.250543 0
3266.72 0.336085 0
3267.58 0.245825 0
3268.43 0.154137 0
3269.29 0.256627 0
3270.14 0.133652 0
3271 0.250109 0
3271.85 0.217891 0
3272.71 0.311875 0
3273.56 0.189894 0
3274.41 0.129989 0
3275.27 0.112732 0
3276.12 0.115463 0
3276.98 0.254206 0
3277.83 0.29319 0
3278.69 0.22025 0
3279.54 0.130176 0
3280.4 0.206593 0
3281.25 0.225216 0
3282.1 0.221491 0
3282.96 0.217642 0
3283.81 0.267863 0
3284.67 0.188963 0
3285.52 0.145447 0
3286.38 0.0580421 0
3287.23 0.207896 0
3288.09 0.245701 0
3288.94 0.277609 0
3289.79 0.219132 0
3290.65 0.198833 0
3291.5 0.264635 0
3292.36 0.218636 0
3293.21 0.306164 0
3294.07 0.173319 0
3294.92 0.167484 0
3295.78 0.316842 0
3296.63 0.218573 0
3297.49 0.174809 0
3298.34 0.227575 0
3299.19 0.160407 0
3300.05 0.167546 0
3300.9 0.200633 0
3301.76 0.30095 0
3302.61 0.228195 0
3303.47 0.211807 0
3304.32 0.284375 0
3305.18 0.210628 0
3306.03 0.177851 0
3306.88 0.191322 0
3307.74 0.205165 0
3308.59 0.217766 0
3309.45 0.302812 0
3310.3 0.239369 0
3311.16 0.211993 0
3312.01 0.237197 0
3312.87 0.258799 0
3313.72 0.173071 0
3314.58 0.211 0
3315.43 0.170712 0
3316.28 0.26122 0
3317.14 0.125023 0
3317.99 0.154013 0
3318.85 0.191197 0
3319.7 0.200261 0
3320.56 0.254702 0
3321.41 0.309082 0
3322.27 0.228257 0
3323.12 0.205041 0
3323.97 0.314669 0
3324.83 0.197902 0
3325.68 0.211745 0
3326.54 0.203427 0
3327.39 0.244025 0
3328.25 0.250916 0
3329.1 0.231548 0
3329.96 0.230182 0
3330.81 0.215656 0
3331.67 0.234155 0
3332.52 0.227947 0
3333.37 0.244584 0
3334.23 0.225526 0
3335.08 0.155503 0
3335.94 0.23161 0
3336.79 0.200571 0
3337.65 0.171147 0
3338.5 0.258799 0
3339.36 0.228382 0
3340.21 0.238314 0
3341.06 0.0851698 0
3341.92 0.243901 0
3342.77 0.361102 0
3343.63 0.237259 0
3344.48 0.137749 0
3345.34 0.206841 0
3346.19 0.155814 0
3347.05 0.176982 0
3347.9 0.176796 0
3348.75 0.318021 0
3349.61 0.198957 0
3350.46 0.1853 0
3351.32 0.243466 0
3352.17 0.247812 0
3353.03 0.231361 0
3353.88 0.208455 0
3354.74 0.254144 0
3355.59 0.204172 0
3356.45 0.221429 0
3357.3 0.204979 0
3358.15 0.211559 0
3359.01 0.270097 0
3359.86 0.241232 0
3360.72 0.221739 0
3361.57 0.1614 0
3362.43 0.229437 0
3363.28 0.203551 0
3364.14 0.187162 0
3364.99 0.295549 0
3365.84 0.301943 0
3366.7 0.257744 0
3367.55 0.213669 0
3368.41 0.234527 0
3369.26 0.148737 0
3370.12 0.197591 0
3370.97 0.22236 0
3371.83 0.210752 0
3372.68 0.208579 0
3373.54 0.21578 0
3374.39 0.208207 0
3375.24 0.153455 0
3376.1 0.204917 0
3376.95 0.302191 0
3377.81 0.165001 0
3378.66 0.281147 0
3379.52 0.193432 0
3380.37 0.224905 0
3381.23 0.313303 0
3382.08 0.186045 0
3382.93 0.13241 0
3383.79 0.32516 0
3384.64 0.225154 0
3385.5 0.190018 0
3386.35 0.183376 0
3387.21 0.211062 0
3388.06 0.296977 0
3388.92 0.201316 0
3389.77 0.189894 0
3390.63 0.227202 0
3391.48 0.393445 0
3392.33 0.188901 0
3393.19 0.273512 0
3394.04 0.155876 0
3394.9 0.22745 0
3395.75 0.18201 0
3396.61 0.211807 0
3397.46 0.200323 0
3398.32 0.222608 0
3399.17 0.241977 0
3400.02 0.14017 0
3400.88 0.25613 0
3401.73 0.144391 0
3402.59 0.211 0
3403.44 0.144515 0
3404.3 0.288038 0
3405.15 0.288162 0
3406.01 0.260103 0
3406.86 0.216028 0
3407.71 0.25315 0
3408.57 0.212242 0
3409.42 0.245887 0
3410.28 0.157986 0
3411.13 0.253337 0
3411.99 0.165746 0
3412.84 0.393879 0
3413.7 0.233596 0
3414.55 0.062822 0
3415.41 0.21131 0
3416.26 0.17245 0
3417.11 0.2385 0
3417.97 0.177727 0
3418.82 0.138308 0
3419.68 0.185114 0
3420.53 0.285368 0
3421.39 0.274443 0
3422.24 0.280526 0
3423.1 0.243156 0
3423.95 0.236576 0
3424.8 0.222484 0
3425.66 0.251412 0
3426.51 0.197157 0
3427.37 0.174747 0
3428.22 0.191632 0
3429.08 0.319325 0
3429.93 0.241356 0
3430.79 0.174312 0
3431.64 0.211559 0
3432.5 0.258117 0
3433.35 0.153765 0
3434.2 0.18499 0
3435.06 0.236203 0
3435.91 0.274008 0
3436.77 0.155193 0
3437.62 0.162642 0
3438.48 0.177478 0
3439.33 0.255696 0
3440.19 0.173878 0
3441.04 0.15929 0
3441.89 0.211621 0
3442.75 0.264759 0
3443.6 0.274753 0
3444.46 0.304799 0
3445.31 0.265876 0
3446.17 0.171271 0
3447.02 0.238935 0
3447.88 0.18232 0
3448.73 0.219691 0
3449.58 0.248246 0
3450.44 0.226706 0
3451.29 0.108945 0
3452.15 0.203985 0
3453 0.174561 0
3453.86 0.270842 0
3454.71 0.200509 0
3455.57 0.150413 0
3456.42 0.175182 0
3457.28 0.186728 0
3458.13 0.182134 0
3458.98 0.254454 0
3459.84 0.263641 0
3460.69 0.291949 0
3461.55 0.19635 0
3462.4 0.160531 0
3463.26 0.234465 0
3464.11 0.210938 0
3464.97 0.266125 0
3465.82 0.251785 0
3466.67 0.276553 0
3467.53 0.230368 0
3468.38 0.205103 0
3469.24 0.152337 0
3470.09 0.167794 0
3470.95 0.307964 0
3471.8 0.199702 0
3472.66 0.250854 0
3473.51 0.187659 0
3474.37 0.216773 0
3475.22 0.332795 0
3476.07 0.143336 0
3476.93 0.167484 0
3477.78 0.160097 0
3478.64 0.161338 0
3479.49 0.230927 0
3480.35 0.10162 0
3481.2 0.251971 0
3482.06 0.187038 0
3482.91 0.238004 0
3483.76 0.220001 0
3484.62 0.198088 0
3485.47 0.181824 0
3486.33 0.271215 0
3487.18 0.196288 0
3488.04 0.121609 0
3488.89 0.223478 0
3489.75 0.268359 0
3490.6 0.292135 0
3491.46 0.283941 0
3492.31 0.192811 0
3493.16 0.20324 0
3494.02 0.259606 0
3494.87 0.228568 0
3495.73 0.314421 0
3496.58 0.229127 0
3497.44 0.172326 0
3498.29 0.226209 0
3499.15 0.149047 0
3500 0.20293 0
3500.85 0.212055 0
3501.71 0.290893 0
3502.56 0.167484 0
3503.42 0.132969 0
3504.27 0.217642 0
3505.13 0.215345 0
3505.98 0.288783 0
3506.84 0.19126 0
3507.69 0.23701 0
3508.54 0.223664 0
3509.4 0.221119 0
3510.25 0.175368 0
3511.11 0.268235 0
3511.96 0.153579 0
3512.82 0.172512 0
3513.67 0.214166 0
3514.53 0.215408 0
3515.38 0.247439 0
3516.24 0.341114 0
3517.09 0.325905 0
3517.94 0.118816 0
3518.8 0.199764 0
3519.65 0.337948 0
3520.51 0.412875 0
3521.36 0.280278 0
3522.22 0.35117 0
3523.07 0.314731 0
3523.93 0.367186 0
3524.78 0.384133 0
3525.63 0.550313 0
3526.49 0.660004 0
3527.34 0.741201 0
3528.2 0.923707 0
3529.05 1 0
3529.91 0.929108 0
3530.76 0.707555 0
3531.62 0.607983 0
3532.47 0.476938 0
3533.33 0.286858 0
3534.18 0.222919 0
3535.03 0.407164 0
3535.89 0.331616 0
3536.74 0.32547 0
3537.6 0.159973 0
3538.45 0.326277 0
3539.31 0.19157 0
3540.16 0.267242 0
3541.02 0.160966 0
3541.87 0.194363 0
3542.72 0.253212 0
3543.58 0.294059 0
3544.43 0.170153 0
3545.29 0.257496 0
3546.14 0.205041 0
3547 0.205103 0
3547.85 0.247439 0
3548.71 0.247563 0
3549.56 0.27525 0
3550.42 0.161959 0
3551.27 0.28034 0
3552.12 0.223664 0
3552.98 0.332733 0
3553.83 0.223353 0
3554.69 0.197405 0
3555.54 0.217518 0
3556.4 0.209945 0
3557.25 0.148302 0
3558.11 0.240549 0
3558.96 0.090943 0
3559.81 0.205724 0
3560.67 0.215159 0
3561.52 0.150351 0
3562.38 0.296915 0
3563.23 0.0854181 0
3564.09 0.139673 0
3564.94 0.185921 0
3565.8 0.244211 0
3566.65 0.151716 0
3567.5 0.210317 0
3568.36 0.145695 0
3569.21 0.225154 0
3570.07 0.224657 0
3570.92 0.27525 0
3571.78 0.217642 0
3572.63 0.165001 0
3573.49 0.213173 0
3574.34 0.135018 0
3575.2 0.198336 0
3576.05 0.197405 0
3576.9 0.168788 0
3577.76 0.174002 0
3578.61 0.076479 0
3579.47 0.270656 0
3580.32 0.16618 0
3581.18 0.143646 0
3582.03 0.196102 0
3582.89 0.204047 0
3583.74 0.113477 0
3584.59 0.223602 0
3585.45 0.155193 0
3586.3 0.208455 0
3587.16 0.216401 0
3588.01 0.23341 0
3588.87 0.17692 0
3589.72 0.220436 0
3590.58 0.234714 0
3591.43 0.227078 0
3592.29 0.242473 0
3593.14 0.194674 0
3593.99 0.267056 0
3594.85 0.184059 0
3595.7 0.277609 0
3596.56 0.159352 0
3597.41 0.235707 0
3598.27 0.21429 0
3599.12 0.172698 0
3599.98 0.266062 0
3600.83 0.123596 0
3601.68 0.154075 0
3602.54 0.287852 0
3603.39 0.177478 0
3604.25 0.275312 0
3605.1 0.187659 0
3605.96 0.164318 0
3606.81 0.210752 0
3607.67 0.120988 0
3608.52 0.202868 0
3609.38 0.253088 0
3610.23 0.247936 0
3611.08 0.231486 0
3611.94 0.203551 0
3612.79 0.217829 0
3613.65 0.252219 0
3614.5 0.153641 0
3615.36 0.268359 0
3616.21 0.140543 0
3617.07 0.244087 0
3617.92 0.209324 0
3618.77 0.203861 0
3619.63 0.153393 0
3620.48 0.2881 0
3621.34 0.214601 0
3622.19 0.183314 0
3623.05 0.165684 0
3623.9 0.224222 0
3624.76 0.188156 0
3625.61 0.1817 0
3626.46 0.185735 0
3627.32 0.166801 0
3628.17 0.25942 0
3629.03 0.213856 0
3629.88 0.147806 0
3630.74 0.230554 0
3631.59 0.179217 0
3632.45 0.216587 0
3633.3 0.19008 0
3634.16 0.191818 0
3635.01 0.213111 0
3635.86 0.132535 0
3636.72 0.173505 0
3637.57 0.270718 0
3638.43 0.274815 0
3639.28 0.273139 0
3640.14 0.204296 0
3640.99 0.188218 0
3641.85 0.18381 0
3642.7 0.229189 0
3643.55 0.197033 0
3644.41 0.229127 0
3645.26 0.274691 0
3646.12 0.180769 0
3646.97 0.257061 0
3647.83 0.214476 0
3648.68 0.283506 0
3649.54 0.169967 0
3650.39 0.207213 0
3651.25 0.191942 0
3652.1 0.209759 0
3652.95 0.150102 0
3653.81 0.276057 0
3654.66 0.188404 0
3655.52 0.195977 0
3656.37 0.172761 0
3657.23 0.168291 0
3658.08 0.174312 0
3658.94 0.21938 0
3659.79 0.182693 0
3660.64 0.216587 0
3661.5 0.263269 0
3662.35 0.30095 0
3663.21 0.189397 0
3664.06 0.157179 0
3664.92 0.142777 0
3665.77 0.152772 0
3666.63 0.133714 0
3667.48 0.263579 0
3668.33 0.229561 0
3669.19 0.195357 0
3670.04 0.219753 0
3670.9 0.215159 0
3671.75 0.144453 0
3672.61 0.230368 0
3673.46 0.133776 0
3674.32 0.225029 0
3675.17 0.130734 0
3676.03 0.201813 0
3676.88 0.216897 0
3677.73 0.11956 0
3678.59 0.187659 0
3679.44 0.26389 0
3680.3 0.185114 0
3681.15 0.211186 0
3682.01 0.186728 0
3682.86 0.238252 0
3683.72 0.255385 0
3684.57 0.322615 0
3685.42 0.193867 0
3686.28 0.25464 0
3687.13 0.180334 0
3687.99 0.227885 0
3688.84 0.124589 0
3689.7 0.178099 0
3690.55 0.287976 0
3691.41 0.243032 0
3692.26 0.147433 0
3693.12 0.252033 0
3693.97 0.265938 0
3694.82 0.12074 0
3695.68 0.255447 0
3696.53 0.16916 0
3697.39 0.167919 0
3698.24 0.318704 0
3699.1 0.292197 0
3699.95 0.135825 0
3700.81 0.189646 0
3701.66 0.206344 0
3702.51 0.229002 0
3703.37 0.256813 0
3704.22 0.13179 0
3705.08 0.260724 0
3705.93 0.27885 0
3706.79 0.292073 0
3707.64 0.175057 0
3708.5 0.118753 0
3709.35 0.205103 0
3710.21 0.211373 0
3711.06 0.170836 0
3711.91 0.35415 0
3712.77 0.219815 0
3713.62 0.181079 0
3714.48 0.238997 0
3715.33 0.275746 0
3716.19 0.208455 0
3717.04 0.312558 0
3717.9 0.333726 0
3718.75 0.179217 0
3719.6 0.145943 0
3720.46 0.224967 0
3721.31 0.264511 0
3722.17 0.228692 0
3723.02 0.19337 0
3723.88 0.316593 0
3724.73 0.232479 0
3725.59 0.219753 0
3726.44 0.177044 0
3727.29 0.242721 0
3728.15 0.21907 0
3729 0.191135 0
3729.86 0.223478 0
3730.71 0.177727 0
3731.57 0.234714 0
3732.42 0.22683 0
3733.28 0.245577 0
3734.13 0.139922 0
3734.99 0.167049 0
3735.84 0.144391 0
3736.69 0.302874 0
3737.55 0.210007 0
3738.4 0.205537 0
3739.26 0.233658 0
3740.11 0.27823 0
3740.97 0.263828 0
3741.82 0.080514 0
3742.68 0.317835 0
3743.53 0.210007 0
3744.38 0.289155 0
3745.24 0.161338 0
3746.09 0.155193 0
3746.95 0.237072 0
3747.8 0.292135 0
3748.66 0.233844 0
3749.51 0.166305 0
3750.37 0.198771 0
3751.22 0.103296 0
3752.08 0.191942 0
3752.93 0.167422 0
3753.78 0.225402 0
3754.64 0.220187 0
3755.49 0.161028 0
3756.35 0.243901 0
3757.2 0.250109 0
3758.06 0.256937 0
3758.91 0.158917 0
3759.77 0.158172 0
3760.62 0.184307 0
3761.47 0.324912 0
3762.33 0.193432 0
3763.18 0.209324 0
3764.04 0.157365 0
3764.89 0.183997 0
3765.75 0.255633 0
3766.6 0.300081 0
3767.46 0.119374 0
3768.31 0.146129 0
3769.17 0.225836 0
3770.02 0.209634 0
3770.87 0.252405 0
3771.73 0.340927 0
3772.58 0.205165 0
3773.44 0.203427 0
3774.29 0.297536 0
3775.15 0.232851 0
3776 0.223974 0
3776.86 0.204358 0
3777.71 0.200074 0
3778.56 0.173878 0
3779.42 0.336334 0
3780.27 0.208889 0
3781.13 0.183934 0
3781.98 0.24955 0
3782.84 0.187969 0
3783.69 0.163573 0
3784.55 0.33174 0
3785.4 0.259482 0
3786.25 0.129182 0
3787.11 0.257248 0
3787.96 0.189273 0
3788.82 0.211621 0
3789.67 0.206406 0
3790.53 0.10758 0
3791.38 0.334471 0
3792.24 0.266932 0
3793.09 0.135266 0
3793.95 0.229934 0
3794.8 0.149233 0
3795.65 0.315041 0
3796.51 0.247005 0
3797.36 0.158793 0
3798.22 0.161463 0
3799.07 0.141412 0
3799.93 0.182693 0
3800.78 0.194674 0
3801.64 0.137128 0
3802.49 0.269353 0
3803.34 0.262214 0
3804.2 0.189521 0
3805.05 0.0951642 0
3805.91 0.153393 0
3806.76 0.22354 0
3807.62 0.242784 0
3808.47 0.314731 0
3809.33 0.181948 0
3810.18 0.20144 0
3811.04 0.225836 0
3811.89 0.206344 0
3812.74 0.269973 0
3813.6 0.139239 0
3814.45 0.212055 0
3815.31 0.196226 0
3816.16 0.271153 0
3817.02 0.185238 0
3817.87 0.19188 0
3818.73 0.0656776 0
3819.58 0.239866 0
3820.43 0.283444 0
3821.29 0.211931 0
3822.14 0.23701 0
3823 0.190453 0
3823.85 0.247688 0
3824.71 0.23043 0
3825.56 0.102365 0
3826.42 0.261841 0
3827.27 0.269042 0
3828.13 0.151903 0
3828.98 0.113104 0
3829.83 0.187473 0
3830.69 0.225278 0
3831.54 0.264511 0
3832.4 0.258613 0
3833.25 0.152896 0
3834.11 0.28841 0
3834.96 0.267056 0
3835.82 0.243094 0
3836.67 0.153082 0
3837.52 0.23223 0
3838.38 0.175616 0
3839.23 0.299894 0
3840.09 0.295549 0
3840.94 0.14197 0
3841.8 0.105531 0
3842.65 0.246943 0
3843.51 0.172202 0
3844.36 0.318145 0
3845.21 0.169346 0
3846.07 0.254516 0
3846.92 0.163697 0
3847.78 0.223229 0
3848.63 0.17394 0
3849.49 0.251288 0
3850.34 0.184679 0
3851.2 0.304799 0
3852.05 0.194301 0
3852.91 0.13986 0
3853.76 0.164815 0
3854.61 0.254764 0
3855.47 0.207462 0
3856.32 0.17245 0
3857.18 0.309454 0
3858.03 0.203427 0
3858.89 0.120616 0
3859.74 0.265318 0
3860.6 0.281954 0
3861.45 0.27196 0
3862.3 0.212924 0
3863.16 0.251785 0
3864.01 0.242225 0
3864.87 0.205289 0
3865.72 0.221243 0
3866.58 0.195543 0
3867.43 0.232479 0
3868.29 0.204172 0
3869.14 0.239183 0
3870 0.313738 0
3870.85 0.340183 0
3871.7 0.372959 0
3872.56 0.298777 0
3873.41 0.353032 0
3874.27 0.33205 0
3875.12 0.313551 0
3875.98 0.331802 0
3876.83 0.361723 0
3877.69 0.359488 0
3878.54 0.424669 0
3879.39 0.435347 0
3880.25 0.526228 0
3881.1 0.602396 0
3881.96 0.586504 0
3882.81 0.53138 0
3883.67 0.585635 0
3884.52 0.503694 0
3885.38 0.578869 0
3886.23 0.621268 0
3887.08 0.489043 0
3887.94 0.417406 0
3888.79 0.434105 0
3889.65 0.395742 0
3890.5 0.403998 0
3891.36 0.392576 0
3892.21 0.316904 0
3893.07 0.295549 0
3893.92 0.402446 0
3894.78 0.283196 0
3895.63 0.234031 0
3896.48 0.287169 0
3897.34 0.319325 0
3898.19 0.215718 0
3899.05 0.307654 0
3899.9 0.261779 0
3900.76 0.241728 0
3901.61 0.258427 0
3902.47 0.237321 0
3903.32 0.216152 0
3904.17 0.167484 0
3905.03 0.255696 0
3905.88 0.204544 0
3906.74 0.172761 0
3907.59 0.350301 0
3908.45 0.20293 0
3909.3 0.222174 0
3910.16 0.238004 0
3911.01 0.178099 0
3911.87 0.210255 0
3912.72 0.261655 0
3913.57 0.188963 0
3914.43 0.233658 0
3915.28 0.200757 0
3916.14 0.278416 0
3916.99 0.204979 0
3917.85 0.314421 0
3918.7 0.267552 0
3919.56 0.24775 0
3920.41 0.198026 0
3921.26 0.228195 0
3922.12 0.11776 0
3922.97 0.193308 0
3923.83 0.29021 0
3924.68 0.11267 0
3925.54 0.268173 0
3926.39 0.154696 0
3927.25 0.196102 0
3928.1 0.174499 0
3928.96 0.177975 0
3929.81 0.267925 0
3930.66 0.125644 0
3931.52 0.198709 0
3932.37 0.186914 0
3933.23 0.137501 0
3934.08 0.196784 0
3934.94 0.214538 0
3935.79 0.160035 0
3936.65 0.224595 0
3937.5 0.0969024 0
3938.35 0.267739 0
3939.21 0.144515 0
3940.06 0.218139 0
3940.92 0.26209 0
3941.77 0.12074 0
3942.63 0.123658 0
3943.48 0.225526 0
3944.34 0.213297 0
3945.19 0.204296 0
3946.04 0.212055 0
3946.9 0.11236 0
3947.75 0.225526 0
3948.61 0.268546 0
3949.46 0.120119 0
3950.32 0.190453 0
3951.17 0.224843 0
3952.03 0.288162 0
3952.88 0.143833 0
3953.74 0.226892 0
3954.59 0.210938 0
3955.44 0.275374 0
3956.3 0.243466 0
3957.15 0.244522 0
3958.01 0.173568 0
3958.86 0.20591 0
3959.72 0.103731 0
3960.57 0.326526 0
3961.43 0.218822 0
3962.28 0.241666 0
3963.13 0.239493 0
3963.99 0.249798 0
3964.84 0.188404 0
3965.7 0.246508 0
3966.55 0.329567 0
3967.41 0.103917 0
3968.26 0.264635 0
3969.12 0.147743 0
3969.97 0.221491 0
3970.83 0.250605 0
3971.68 0.169843 0
3972.53 0.253647 0
3973.39 0.237072 0
3974.24 0.177541 0
3975.1 0.136383 0
3975.95 0.303433 0
3976.81 0.184741 0
3977.66 0.247005 0
3978.52 0.199888 0
3979.37 0.0981439 0
3980.22 0.154634 0
3981.08 0.163325 0
3981.93 0.22416 0
3982.79 0.207462 0
3983.64 0.213918 0
3984.5 0.271153 0
3985.35 0.244708 0
3986.21 0.255633 0
3987.06 0.27376 0
3987.92 0.133466 0
3988.77 0.24328 0
3989.62 0.152523 0
3990.48 0.26389 0
3991.33 0.211373 0
3992.19 0.183748 0
3993.04 0.148675 0
3993.9 0.238935 0
3994.75 0.2331 0
3995.61 0.241977 0
3996.46 0.211869 0
3997.31 0.227326 0
3998.17 0.163263 0
3999.02 0.060401 0
3999.88 0.198212 0
4000.73 0.195481 0
4001.59 0.304054 0
4002.44 0.245887 0
4003.3 0.254082 0
4004.15 0.284934 0
4005 0.208952 0
4005.86 0.192936 0
4006.71 0.265504 0
4007.57 0.188528 0
4008.42 0.176671 0
4009.28 0.239742 0
4010.13 0.277547 0
4010.99 0.275436 0
4011.84 0.200137 0
4012.7 0.190515 0
4013.55 0.187287 0
4014.4 0.233472 0
4015.26 0.174312 0
4016.11 0.217332 0
4016.97 0.142964 0
4017.82 0.17096 0
4018.68 0.232168 0
4019.53 0.290831 0
4020.39 0.179403 0
4021.24 0.206468 0
4022.09 0.170774 0
4022.95 0.250233 0
4023.8 0.209696 0
4024.66 0.212676 0
4025.51 0.227264 0
4026.37 0.29319 0
4027.22 0.149668 0
4028.08 0.200633 0
4028.93 0.279657 0
4029.79 0.137997 0
4030.64 0.261158 0
4031.49 0.10758 0
4032.35 0.182755 0
4033.2 0.224533 0
4034.06 0.206468 0
4034.91 0.227078 0
4035.77 0.224967 0
4036.62 0.233162 0
4037.48 0.189583 0
4038.33 0.250171 0
4039.18 0.283134 0
4040.04 0.213421 0
4040.89 0.154572 0
4041.75 0.207213 0
4042.6 0.190328 0
4043.46 0.207462 0
4044.31 0.19126 0
4045.17 0.261655 0
4046.02 0.192936 0
4046.88 0.198833 0
4047.73 0.263145 0
4048.58 0.207896 0
4049.44 0.186231 0
4050.29 0.177106 0
4051.15 0.255013 0
4052 0.19157 0
4052.86 0.24117 0
4053.71 0.253026 0
4054.57 0.258862 0
4055.42 0.200261 0
4056.27 0.16556 0
4057.13 0.230865 0
4057.98 0.128748 0
4058.84 0.231113 0
4059.69 0.204172 0
4060.55 0.202495 0
4061.4 0.129555 0
4062.26 0.25433 0
4063.11 0.262027 0
4063.96 0.262834 0
4064.82 0.222981 0
4065.67 0.174933 0
4066.53 0.234341 0
4067.38 0.269042 0
4068.24 0.208952 0
4069.09 0.143274 0
4069.95 0.205475 0
4070.8 0.231175 0
4071.66 0.251164 0
4072.51 0.190204 0
4073.36 0.162332 0
4074.22 0.240052 0
4075.07 0.221181 0
4075.93 0.156186 0
4076.78 0.242163 0
4077.64 0.132535 0
4078.49 0.227264 0
4079.35 0.264014 0
4080.2 0.215408 0
4081.05 0.222546 0
4081.91 0.233224 0
4082.76 0.277547 0
4083.62 0.279781 0
4084.47 0.121609 0
4085.33 0.049103 0
4086.18 0.2128 0
4087.04 0.199516 0
4087.89 0.149792 0
4088.75 0.229623 0
4089.6 0.189583 0
4090.45 0.231796 0
4091.31 0.181886 0
4092.16 0.0908188 0
4093.02 0.157179 0
4093.87 0.242535 0
4094.73 0.213359 0
4095.58 0.195108 0
4096.44 0.277981 0
4097.29 0.262648 0
4098.14 0.256006 0
4099 0.180893 0
4099.85 0.200571 0
4100.71 0.245763 0
4101.56 0.179279 0
4102.42 0.18977 0
4103.27 0.284437 0
4104.13 0.210503 0
4104.98 0.134087 0
4105.83 0.17543 0
4106.69 0.264635 0
4107.54 0.204979 0
4108.4 0.16618 0
4109.25 0.145571 0
4110.11 0.172326 0
4110.96 0.250419 0
4111.82 0.192004 0
4112.67 0.216773 0
4113.53 0.231796 0
4114.38 0.120492 0
4115.23 0.255758 0
4116.09 0.166367 0
4116.94 0.321249 0
4117.8 0.201068 0
4118.65 0.149171 0
4119.51 0.246136 0
4120.36 0.193618 0
4121.22 0.169346 0
4122.07 0.229934 0
4122.92 0.242039 0
4123.78 0.179155 0
4124.63 0.215221 0
4125.49 0.199888 0
4126.34 0.200385 0
4127.2 0.206717 0
4128.05 0.259855 0
4128.91 0.0892048 0
4129.76 0.264759 0
4130.62 0.268235 0
4131.47 0.218449 0
4132.32 0.212738 0
4133.18 0.160159 0
4134.03 0.233224 0
4134.89 0.266497 0
4135.74 0.19995 0
4136.6 0.13328 0
4137.45 0.152399 0
4138.31 0.135514 0
4139.16 0.133342 0
4140.01 0.2367 0
4140.87 0.212676 0
4141.72 0.186604 0
4142.58 0.157862 0
4143.43 0.219567 0
4144.29 0.278167 0
4145.14 0.166242 0
4146 0.135142 0
4146.85 0.141287 0
4147.71 0.236017 0
4148.56 0.202744 0
4149.41 0.277112 0
4150.27 0.21727 0
4151.12 0.206903 0
4151.98 0.279657 0
4152.83 0.23043 0
4153.69 0.209759 0
4154.54 0.121237 0
4155.4 0.187783 0
4156.25 0.230679 0
4157.1 0.25284 0
4157.96 0.226768 0
4158.81 0.206096 0
4159.67 0.235831 0
4160.52 0.243094 0
4161.38 0.196722 0
4162.23 0.141536 0
4163.09 0.198088 0
4163.94 0.251102 0
4164.79 0.208703 0
4165.65 0.217332 0
4166.5 0.195853 0
4167.36 0.16736 0
4168.21 0.263828 0
4169.07 0.0924949 0
4169.92 0.209138 0
4170.78 0.157179 0
4171.63 0.236514 0
4172.49 0.226333 0
4173.34 0.273077 0
4174.19 0.274815 0
4175.05 0.191756 0
4175.9 0.218822 0
4176.76 0.331368 0
4177.61 0.20622 0
4178.47 0.185859 0
4179.32 0.264324 0
4180.18 0.112484 0
4181.03 0.164442 0
4181.88 0.135328 0
4182.74 0.201502 0
4183.59 0.239183 0
4184.45 0.128189 0
4185.3 0.14675 0
4186.16 0.135452 0
4187.01 0.201626 0
4187.87 0.162828 0
4188.72 0.287293 0
4189.58 0.128251 0
4190.43 0.259606 0
4191.28 0.287417 0
4192.14 0.245391 0
4192.99 0.236948 0
4193.85 0.206903 0
4194.7 0.103234 0
4195.56 0.232727 0
4196.41 0.0816314 0
4197.27 0.168353 0
4198.12 0.194922 0
4198.97 0.171705 0
4199.83 0.202992 0
4200.68 0.308275 0
4201.54 0.136818 0
4202.39 0.170836 0
4203.25 0.181017 0
4204.1 0.0872183 0
4204.96 0.197653 0
4205.81 0.247129 0
4206.67 0.16078 0
4207.52 0.218884 0
4208.37 0.273388 0
4209.23 0.210007 0
4210.08 0.154324 0
4210.94 0.20411 0
4211.79 0.238624 0
4212.65 0.14824 0
4213.5 0.216649 0
4214.36 0.250605 0
4215.21 0.254392 0
4216.06 0.219567 0
4216.92 0.195108 0
4217.77 0.206965 0
4218.63 0.283258 0
4219.48 0.288659 0
4220.34 0.25253 0
4221.19 0.1596 0
4222.05 0.226581 0
4222.9 0.181762 0
4223.75 0.285058 0
4224.61 0.116953 0
4225.46 0.209572 0
4226.32 0.127258 0
4227.17 0.329319 0
4228.03 0.122416 0
4228.88 0.173505 0
4229.74 0.101062 0
4230.59 0.102676 0
4231.45 0.192377 0
4232.3 0.239307 0
4233.15 0.193122 0
4234.01 0.215904 0
4234.86 0.215594 0
4235.72 0.211 0
4236.57 0.167112 0
4237.43 0.101248 0
4238.28 0.190763 0
4239.14 0.216152 0
4239.99 0.254826 0
4240.84 0.146936 0
4241.7 0.171829 0
4242.55 0.117512 0
4243.41 0.215408 0
4244.26 0.247936 0
4245.12 0.179092 0
4245.97 0.204544 0
4246.83 0.246446 0
4247.68 0.246881 0
4248.54 0.139115 0
4249.39 0.227575 0
4250.24 0.255323 0
4251.1 0.264324 0
4251.95 0.206531 0
4252.81 0.17692 0
4253.66 0.246508 0
4254.52 0.198026 0
4255.37 0.185362 0
4256.23 0.131852 0
4257.08 0.266373 0
4257.93 0.120988 0
4258.79 0.212862 0
4259.64 0.256068 0
4260.5 0.124216 0
4261.35 0.200571 0
4262.21 0.222484 0
4263.06 0.221988 0
4263.92 0.209448 0
4264.77 0.206344 0
4265.63 0.111118 0
4266.48 0.198398 0
4267.33 0.211248 0
4268.19 0.230244 0
4269.04 0.229685 0
4269.9 0.15811 0
4270.75 0.221119 0
4271.61 0.260662 0
4272.46 0.228444 0
4273.32 0.297225 0
4274.17 0.212055 0
4275.02 0.191073 0
4275.88 0.23819 0
4276.73 0.284748 0
4277.59 0.147619 0
4278.44 0.152089 0
4279.3 0.27227 0
4280.15 0.216215 0
4281.01 0.23701 0
4281.86 0.181762 0
4282.71 0.175554 0
4283.57 0.152027 0
4284.42 0.191011 0
4285.28 0.178906 0
4286.13 0.259544 0
4286.99 0.118257 0
4287.84 0.276988 0
4288.7 0.293625 0
4289.55 0.186231 0
4290.41 0.126203 0
4291.26 0.222795 0
4292.11 0.209945 0
4292.97 0.191446 0
4293.82 0.142094 0
4294.68 0.243218 0
4295.53 0.19455 0
4296.39 0.154572 0
4297.24 0.128313 0
4298.1 0.201937 0
4298.95 0.216339 0
4299.8 0.192625 0
4300.66 0.206034 0
4301.51 0.249488 0
4302.37 0.263952 0
4303.22 0.100875 0
4304.08 0.303309 0
4304.93 0.0726923 0
4305.79 0.243156 0
4306.64 0.257185 0
4307.5 0.244584 0
4308.35 0.239121 0
4309.2 0.275312 0
4310.06 0.191322 0
4310.91 0.265938 0
4311.77 0.252964 0
4312.62 0.106835 0
4313.48 0.139363 0
4314.33 0.236514 0
4315.19 0.247874 0
4316.04 0.249488 0
4316.89 0.202558 0
4317.75 0.251723 0
4318.6 0.183748 0
4319.46 0.250791 0
4320.31 0.196598 0
4321.17 0.201626 0
4322.02 0.212862 0
4322.88 0.271711 0
4323.73 0.227699 0
4324.58 0.201192 0
4325.44 0.158421 0
4326.29 0.216835 0
4327.15 0.322677 0
4328 0.186604 0
4328.86 0.244211 0
4329.71 0.255758 0
4330.57 0.226706 0
4331.42 0.136942 0
4332.28 0.198212 0
4333.13 0.200261 0
4333.98 0.151468 0
4334.84 0.240611 0
4335.69 0.174995 0
4336.55 0.193743 0
4337.4 0.134087 0
4338.26 0.268111 0
4339.11 0.260041 0
4339.97 0.214973 0
4340.82 0.246632 0
4341.67 0.274008 0
4342.53 0.288472 0
4343.38 0.267428 0
4344.24 0.271153 0
4345.09 0.238314 0
4345.95 0.221801 0
4346.8 0.158235 0
4347.66 0.3138 0
4348.51 0.147185 0
4349.37 0.287789 0
4350.22 0.22894 0
4351.07 0.240673 0
4351.93 0.267801 0
4352.78 0.300577 0
4353.64 0.148861 0
4354.49 0.20113 0
4355.35 0.274877 0
4356.2 0.20262 0
4357.06 0.210441 0
4357.91 0.206841 0
4358.76 0.273884 0
4359.62 0.218387 0
4360.47 0.135018 0
4361.33 0.325222 0
4362.18 0.262897 0
4363.04 0.193494 0
4363.89 0.24297 0
4364.75 0.152089 0
4365.6 0.2349 0
4366.46 0.123844 0
4367.31 0.117512 0
4368.16 0.254702 0
4369.02 0.216277 0
4369.87 0.240487 0
4370.73 0.245267 0
4371.58 0.201564 0
4372.44 0.177665 0
4373.29 0.202185 0
4374.15 0.210503 0
4375 0.252281 0
4375.85 0.215594 0
4376.71 0.26718 0
4377.56 0.230244 0
4378.42 0.28692 0
4379.27 0.207213 0
4380.13 0.217953 0
4380.98 0.229002 0
4381.84 0.194177 0
4382.69 0.255509 0
4383.54 0.199143 0
4384.4 0.202371 0
4385.25 0.172078 0
4386.11 0.212117 0
4386.96 0.189646 0
4387.82 0.301571 0
4388.67 0.217642 0
4389.53 0.236203 0
4390.38 0.164504 0
4391.24 0.213545 0
4392.09 0.22354 0
4392.94 0.232603 0
4393.8 0.113787 0
4394.65 0.148364 0
4395.51 0.0931156 0
4396.36 0.147495 0
4397.22 0.160407 0
4398.07 0.222298 0
4398.93 0.298963 0
4399.78 0.140294 0
4400.63 0.135452 0
4401.49 0.178906 0
4402.34 0.315848 0
4403.2 0.0937364 0
4404.05 0.19126 0
4404.91 0.247067 0
4405.76 0.277485 0
4406.62 0.185362 0
4407.47 0.136383 0
4408.33 0.15451 0
4409.18 0.156124 0
4410.03 0.231361 0
4410.89 0.223105 0
4411.74 0.214414 0
4412.6 0.188094 0
4413.45 0.22236 0
4414.31 0.198957 0
4415.16 0.127258 0
4416.02 0.310137 0
4416.87 0.205537 0
4417.72 0.188839 0
4418.58 0.233286 0
4419.43 0.196784 0
4420.29 0.21578 0
4421.14 0.240549 0
4422 0.214601 0
4422.85 0.163946 0
4423.71 0.208145 0
4424.56 0.236824 0
4425.42 0.0922466 0
4426.27 0.245142 0
4427.12 0.196226 0
4427.98 0.216897 0
4428.83 0.14464 0
4429.69 0.0975231 0
4430.54 0.209759 0
4431.4 0.225154 0
4432.25 0.273388 0
4433.11 0.225836 0
4433.96 0.264697 0
4434.81 0.157986 0
4435.67 0.235148 0
4436.52 0.22832 0
4437.38 0.231175 0
4438.23 0.288721 0
4439.09 0.236638 0
4439.94 0.170029 0
4440.8 0.179775 0
4441.65 0.16947 0
4442.5 0.143274 0
4443.36 0.217891 0
4444.21 0.271587 0
4445.07 0.142777 0
4445.92 0.202558 0
4446.78 0.349929 0
4447.63 0.218449 0
4448.49 0.219815 0
4449.34 0.151034 0
4450.2 0.169781 0
4451.05 0.19517 0
4451.9 0.216649 0
4452.76 0.207958 0
4453.61 0.231423 0
4454.47 0.265876 0
4455.32 0.245205 0
4456.18 0.248991 0
4457.03 0.265752 0
4457.89 0.246508 0
4458.74 0.134149 0
4459.59 0.175802 0
4460.45 0.209572 0
4461.3 0.141474 0
4462.16 0.28214 0
4463.01 0.218139 0
4463.87 0.325284 0
4464.72 0.24477 0
4465.58 0.244211 0
4466.43 0.149171 0
4467.29 0.237693 0
4468.14 0.168415 0
4468.99 0.21609 0
4469.85 0.215035 0
4470.7 0.192563 0
4471.56 0.24477 0
4472.41 0.190949 0
4473.27 0.278912 0
4474.12 0.157614 0
4474.98 0.175864 0
4475.83 0.341797 0
4476.68 0.127817 0
4477.54 0.161276 0
4478.39 0.180396 0
4479.25 0.29139 0
4480.1 0.17723 0
4480.96 0.258675 0
4481.81 0.257682 0
4482.67 0.237631 0
4483.52 0.242721 0
4484.38 0.180272 0
4485.23 0.207275 0
4486.08 0.184369 0
4486.94 0.274008 0
4487.79 0.252095 0
4488.65 0.107766 0
4489.5 0.143088 0
4490.36 0.0843628 0
4491.21 0.186231 0
4492.07 0.0744925 0
4492.92 0.184866 0
4493.77 0.144515 0
4494.63 0.214911 0
4495.48 0.162518 0
4496.34 0.234714 0
4497.19 0.241852 0
4498.05 0.24806 0
4498.9 0.177354 0
4499.76 0.15929 0
4500.61 0.221553 0
4501.46 0.313676 0
4502.32 0.257496 0
4503.17 0.21727 0
4504.03 0.162083 0
4504.88 0.132907 0
4505.74 0.181265 0
4506.59 0.135266 0
4507.45 0.130672 0
4508.3 0.269353 0
4509.16 0.186666 0
4510.01 0.225402 0
4510.86 0.218822 0
4511.72 0.121609 0
4512.57 0.18201 0
4513.43 0.232789 0
4514.28 0.196784 0
4515.14 0.222546 0
4515.99 0.236328 0
4516.85 0.221988 0
4517.7 0.223291 0
4518.55 0.250295 0
4519.41 0.17903 0
4520.26 0.215035 0
4521.12 0.219877 0
4521.97 0.24297 0
4522.83 0.310944 0
4523.68 0.218077 0
4524.54 0.213111 0
4525.39 0.322366 0
4526.25 0.272581 0
4527.1 0.159662 0
4527.95 0.26929 0
4528.81 0.233782 0
4529.66 0.241294 0
4530.52 0.266125 0
4531.37 0.162332 0
4532.23 0.208331 0
4533.08 0.249674 0
4533.94 0.247253 0
4534.79 0.202309 0
4535.64 0.168477 0
4536.5 0.0826246 0
4537.35 0.217084 0
4538.21 0.221305 0
4539.06 0.279161 0
4539.92 0.223105 0
4540.77 0.196722 0
4541.63 0.133714 0
4542.48 0.191508 0
4543.33 0.254516 0
4544.19 0.171209 0
4545.04 0.171954 0
4545.9 0.109504 0
4546.75 0.191073 0
4547.61 0.113167 0
4548.46 0.0815072 0
4549.32 0.259296 0
4550.17 0.182258 0
4551.03 0.187845 0
4551.88 0.254454 0
4552.73 0.251226 0
4553.59 0.352101 0
4554.44 0.213918 0
4555.3 0.184493 0
4556.15 0.271525 0
4557.01 0.191197 0
4557.86 0.265628 0
4558.72 0.213856 0
4559.57 0.180086 0
4560.42 0.344776 0
4561.28 0.260786 0
4562.13 0.183562 0
4562.99 0.201626 0
4563.84 0.216649 0
4564.7 0.221988 0
4565.55 0.178348 0
4566.41 0.116022 0
4567.26 0.226147 0
4568.12 0.231796 0
4568.97 0.257868 0
4569.82 0.252778 0
4570.68 0.161711 0
4571.53 0.0828729 0
4572.39 0.0790862 0
4573.24 0.204358 0
4574.1 0.250605 0
4574.95 0.212117 0
4575.81 0.163697 0
4576.66 0.236452 0
4577.51 0.24924 0
4578.37 0.224036 0
4579.22 0.185548 0
4580.08 0.186418 0
4580.93 0.210938 0
4581.79 0.221119 0
4582.64 0.234279 0
4583.5 0.192501 0
4584.35 0.192811 0
4585.21 0.251847 0
4586.06 0.235707 0
4586.91 0.181017 0
4587.77 0.163449 0
4588.62 0.147247 0
4589.48 0.217704 0
4590.33 0.213918 0
4591.19 0.128065 0
4592.04 0.283072 0
4592.9 0.182879 0
4593.75 0.261717 0
4594.6 0.152586 0
4595.46 0.175802 0
4596.31 0.276926 0
4597.17 0.236203 0
4598.02 0.168601 0
4598.88 0.20411 0
4599.73 0.271277 0
4600.59 0.196909 0
4601.44 0.164256 0
4602.29 0.2899 0
4603.15 0.158235 0
4604 0.226706 0
4604.86 0.246819 0
4605.71 0.175368 0
4606.57 0.241728 0
4607.42 0.163263 0
4608.28 0.218636 0
4609.13 0.174561 0
4609.99 0.286486 0
4610.84 0.187411 0
4611.69 0.258117 0
4612.55 0.285058 0
4613.4 0.258862 0
4614.26 0.124154 0
4615.11 0.0867838 0
4615.97 0.141101 0
4616.82 0.247688 0
4617.68 0.166677 0
4618.53 0.266125 0
4619.38 0.203551 0
4620.24 0.0739338 0
4621.09 0.227637 0
4621.95 0.244646 0
4622.8 0.14942 0
4623.66 0.210876 0
4624.51 0.325408 0
4625.37 0.248495 0
4626.22 0.280588 0
4627.08 0.0905084 0
4627.93 0.207524 0
4628.78 0.252281 0
4629.64 0.314917 0
4630.49 0.23372 0
4631.35 0.230306 0
4632.2 0.207275 0
4633.06 0.292942 0
4633.91 0.25911 0
4634.77 0.174871 0
4635.62 0.183872 0
4636.47 0.259544 0
4637.33 0.26718 0
4638.18 0.191694 0
4639.04 0.189397 0
4639.89 0.216463 0
4640.75 0.179962 0
4641.6 0.254889 0
4642.46 0.119498 0
4643.31 0.227264 0
4644.17 0.179775 0
4645.02 0.1871 0
4645.87 0.146564 0
4646.73 0.173381 0
4647.58 0.103172 0
4648.44 0.180334 0
4649.29 0.213731 0
4650.15 0.180272 0
4651 0.214538 0
4651.86 0.215221 0
4652.71 0.145385 0
4653.56 0.138991 0
4654.42 0.205475 0
4655.27 0.218015 0
4656.13 0.153455 0
4656.98 0.213235 0
4657.84 0.246632 0
4658.69 0.170588 0
4659.55 0.239618 0
4660.4 0.142529 0
4661.25 0.153765 0
4662.11 0.145322 0
4662.96 0.269228 0
4663.82 0.225836 0
4664.67 0.241294 0
4665.53 0.245205 0
4666.38 0.269228 0
4667.24 0.177665 0
4668.09 0.248433 0
4668.95 0.183562 0
4669.8 0.14855 0
4670.65 0.274319 0
4671.51 0.198709 0
4672.36 0.229002 0
4673.22 0.186169 0
4674.07 0.284189 0
4674.93 0.155193 0
4675.78 0.158607 0
4676.64 0.255385 0
4677.49 0.1596 0
4678.34 0.26898 0
4679.2 0.217891 0
4680.05 0.321001 0
4680.91 0.220746 0
4681.76 0.261096 0
4682.62 0.221429 0
4683.47 0.118195 0
4684.33 0.204296 0
4685.18 0.267304 0
4686.04 0.283941 0
4686.89 0.325656 0
4687.74 0.194177 0
4688.6 0.154013 0
4689.45 0.236948 0
4690.31 0.237321 0
4691.16 0.193743 0
4692.02 0.23819 0
4692.87 0.248246 0
4693.73 0.155441 0
4694.58 0.258737 0
4695.43 0.333851 0
4696.29 0.221181 0
4697.14 0.363523 0
4698 0.198585 0
4698.85 0.237135 0
4699.71 0.275002 0
4700.56 0.335775 0
4701.42 0.400397 0
4702.27 0.306288 0
4703.13 0.353032 0
4703.98 0.445217 0
4704.83 0.372711 0
4705.69 0.375132 0
4706.54 0.392451 0
4707.4 0.456701 0
4708.25 0.45875 0
4709.11 0.460488 0
4709.96 0.334409 0
4710.82 0.321249 0
4711.67 0.391272 0
4712.52 0.478242 0
4713.38 0.379415 0
4714.23 0.298963 0
4715.09 0.229561 0
4715.94 0.295177 0
4716.8 0.273077 0
4717.65 0.270284 0
4718.51 0.19784 0
4719.36 0.254206 0
4720.21 0.314234 0
4721.07 0.193246 0
4721.92 0.275312 0
4722.78 0.230927 0
4723.63 0.225899 0
4724.49 0.175244 0
4725.34 0.230058 0
4726.2 0.169719 0
4727.05 0.197405 0
4727.91 0.337575 0
4728.76 0.134273 0
4729.61 0.255633 0
4730.47 0.214104 0
4731.32 0.258427 0
4732.18 0.273636 0
4733.03 0.250543 0
4733.89 0.201813 0
4734.74 0.245515 0
4735.6 0.213483 0
4736.45 0.207772 0
4737.3 0.280464 0
4738.16 0.077286 0
4739.01 0.354336 0
4739.87 0.278664 0
4740.72 0.218387 0
4741.58 0.178223 0
4742.43 0.193929 0
4743.29 0.16227 0
4744.14 0.265193 0
4745 0.235396 0
4745.85 0.332175 0
4746.7 0.159724 0
4747.56 0.150847 0
4748.41 0.1339 0
4749.27 0.215904 0
4750.12 0.174002 0
4750.98 0.255882 0
4751.83 0.197405 0
4752.69 0.160593 0
4753.54 0.174437 0
4754.39 0.243094 0
4755.25 0.170402 0
4756.1 0.187038 0
4756.96 0.17394 0
4757.81 0.295859 0
4758.67 0.12043 0
4759.52 0.278167 0
4760.38 0.247191 0
4761.23 0.217766 0
4762.08 0.308089 0
4762.94 0.0978956 0
4763.79 0.258427 0
4764.65 0.217953 0
4765.5 0.0685331 0
4766.36 0.235955 0
4767.21 0.220622 0
4768.07 0.223229 0
4768.92 0.198398 0
4769.78 0.243715 0
4770.63 0.229002 0
4771.48 0.180148 0
4772.34 0.284499 0
4773.19 0.269787 0
4774.05 0.143522 0
4774.9 0.223664 0
4775.76 0.182693 0
4776.61 0.272332 0
4777.47 0.192625 0
4778.32 0.240611 0
4779.17 0.305419 0
4780.03 0.156124 0
4780.88 0.284748 0
4781.74 0.196164 0
4782.59 0.18381 0
4783.45 0.202309 0
4784.3 0.229189 0
4785.16 0.237942 0
4786.01 0.112297 0
4786.87 0.301819 0
4787.72 0.263828 0
4788.57 0.32727 0
4789.43 0.263455 0
4790.28 0.196412 0
4791.14 0.350922 0
4791.99 0.206158 0
4792.85 0.173009 0
4793.7 0.23192 0
4794.56 0.242101 0
4795.41 0.121982 0
4796.26 0.187473 0
4797.12 0.260289 0
4797.97 0.204792 0
4798.83 0.275684 0
4799.68 0.116208 0
4800.54 0.295301 0
4801.39 0.269663 0
4802.25 0.295549 0
4803.1 0.185486 0
4803.96 0.201751 0
4804.81 0.267428 0
4805.66 0.18021 0
4806.52 0.177478 0
4807.37 0.197964 0
4808.23 0.194053 0
4809.08 0.229934 0
4809.94 0.201254 0
4810.79 0.270408 0
4811.65 0.303433 0
4812.5 0.285058 0
4813.35 0.274505 0
4814.21 0.129555 0
4815.06 0.222174 0
4815.92 0.223726 0
4816.77 0.29648 0
4817.63 0.259172 0
4818.48 0.204792 0
4819.34 0.239742 0
4820.19 0.261158 0
4821.04 0.163573 0
4821.9 0.258241 0
4822.75 0.192998 0
4823.61 0.203675 0
4824.46 0.244708 0
4825.32 0.233286 0
4826.17 0.206468 0
4827.03 0.133217 0
4827.88 0.196536 0
4828.74 0.308275 0
4829.59 0.174375 0
4830.44 0.186355 0
4831.3 0.218636 0
4832.15 0.25582 0
4833.01 0.235024 0
4833.86 0.268546 0
4834.72 0.216959 0
4835.57 0.160842 0
4836.43 0.181265 0
4837.28 0.196288 0
4838.13 0.225464 0
4838.99 0.262959 0
4839.84 0.215097 0
4840.7 0.221243 0
4841.55 0.163946 0
4842.41 0.236328 0
4843.26 0.262462 0
4844.12 0.276864 0
4844.97 0.196164 0
4845.83 0.295301 0
4846.68 0.261034 0
4847.53 0.376808 0
4848.39 0.242784 0
4849.24 0.209262 0
4850.1 0.2074 0
4850.95 0.175182 0
4851.81 0.236141 0
4852.66 0.215842 0
4853.52 0.322118 0
4854.37 0.207213 0
4855.22 0.288472 0
4856.08 0.226147 0
4856.93 0.196971 0
4857.79 0.181576 0
4858.64 0.23701 0
4859.5 0.117264 0
4860.35 0.187907 0
4861.21 0.336458 0
4862.06 0.221553 0
4862.92 0.268483 0
4863.77 0.280961 0
4864.62 0.241666 0
4865.48 0.326774 0
4866.33 0.231672 0
4867.19 0.30635 0
4868.04 0.214166 0
4868.9 0.171084 0
4869.75 0.274195 0
4870.61 0.185424 0
4871.46 0.280278 0
4872.31 0.145571 0
4873.17 0.217146 0
4874.02 0.17096 0
4874.88 0.26538 0
4875.73 0.30306 0
4876.59 0.20411 0
4877.44 0.193308 0
4878.3 0.275622 0
4879.15 0.18021 0
4880 0.272146 0
4880.86 0.22534 0
4881.71 0.210379 0
4882.57 0.254206 0
4883.42 0.171829 0
4884.28 0.272829 0
4885.13 0.192563 0
4885.99 0.174312 0
4886.84 0.303743 0
4887.7 0.217642 0
4888.55 0.127506 0
4889.4 0.192129 0
4890.26 0.256006 0
4891.11 0.294432 0
4891.97 0.137252 0
4892.82 0.0967161 0
4893.68 0.244708 0
4894.53 0.180831 0
4895.39 0.342169 0
4896.24 0.234465 0
4897.09 0.178348 0
4897.95 0.298715 0
4898.8 0.162518 0
4899.66 0.242846 0
4900.51 0.242163 0
4901.37 0.24117 0
4902.22 0.140605 0
4903.08 0.144391 0
4903.93 0.273884 0
4904.79 0.185859 0
4905.64 0.244708 0
4906.49 0.229561 0
4907.35 0.21938 0
4908.2 0.165063 0
4909.06 0.328202 0
4909.91 0.178037 0
4910.77 0.17543 0
4911.62 0.178534 0
4912.48 0.208703 0
4913.33 0.172264 0
4914.18 0.105283 0
4915.04 0.26569 0
4915.89 0.343038 0
4916.75 0.135018 0
4917.6 0.198336 0
4918.46 0.156869 0
4919.31 0.250916 0
4920.17 0.251288 0
4921.02 0.275933 0
4921.88 0.257434 0
4922.73 0.251226 0
4923.58 0.180831 0
4924.44 0.327457 0
4925.29 0.250791 0
4926.15 0.223726 0
4927 0.174312 0
4927.86 0.226768 0
4928.71 0.217953 0
4929.57 0.111118 0
4930.42 0.255696 0
4931.27 0.334161 0
4932.13 0.114532 0
4932.98 0.244211 0
4933.84 0.255882 0
4934.69 0.202061 0
4935.55 0.258117 0
4936.4 0.213235 0
4937.26 0.204854 0
4938.11 0.274195 0
4938.96 0.15749 0
4939.82 0.153889 0
4940.67 0.316345 0
4941.53 0.223229 0
4942.38 0.210566 0
4943.24 0.205537 0
4944.09 0.279347 0
4944.95 0.154137 0
4945.8 0.201068 0
4946.66 0.124589 0
4947.51 0.231734 0
4948.36 0.255261 0
4949.22 0.202868 0
4950.07 0.111677 0
4950.93 0.178658 0
4951.78 0.16227 0
4952.64 0.122851 0
4953.49 0.173754 0
4954.35 0.260848 0
4955.2 0.262027 0
4956.05 0.0905084 0
4956.91 0.168043 0
4957.76 0.137501 0
4958.62 0.246756 0
4959.47 0.177106 0
4960.33 0.192377 0
4961.18 0.307344 0
4962.04 0.306102 0
4962.89 0.189335 0
4963.75 0.201316 0
4964.6 0.137252 0
4965.45 0.183252 0
4966.31 0.172761 0
4967.16 0.306599 0
4968.02 0.280216 0
4968.87 0.290893 0
4969.73 0.177168 0
4970.58 0.164442 0
4971.44 0.215283 0
4972.29 0.204917 0
4973.14 0.228257 0
4974 0.298963 0
4974.85 0.188839 0
4975.71 0.245267 0
4976.56 0.197902 0
4977.42 0.277485 0
4978.27 0.268421 0
4979.13 0.250419 0
4979.98 0.267304 0
4980.83 0.17872 0
4981.69 0.34788 0
4982.54 0.247563 0
4983.4 0.185052 0
4984.25 0.157738 0
4985.11 0.201254 0
4985.96 0.202123 0
4986.82 0.223167 0
4987.67 0.252033 0
4988.53 0.242039 0
4989.38 0.293438 0
4990.23 0.128003 0
4991.09 0.187535 0
4991.94 0.17872 0
4992.8 0.178472 0
4993.65 0.259731 0
4994.51 0.205848 0
4995.36 0.327891 0
4996.22 0.207213 0
4997.07 0.222671 0
4997.92 0.21876 0
4998.78 0.17034 0
4999.63 0.215594 0
5000.49 0.220498 0
5001.34 0.192811 0
5002.2 0.23639 0
5003.05 0.181141 0
5003.91 0.179092 0
5004.76 0.191632 0
5005.62 0.246012 0
5006.47 0.231237 0
5007.32 0.185797 0
5008.18 0.167981 0
5009.03 0.283072 0
5009.89 0.147433 0
5010.74 0.188839 0
5011.6 0.112111 0
5012.45 0.204668 0
5013.31 0.219877 0
5014.16 0.306971 0
5015.01 0.284251 0
5015.87 0.241852 0
5016.72 0.178534 0
5017.58 0.230803 0
5018.43 0.217518 0
5019.29 0.169284 0
5020.14 0.208393 0
5021 0.29021 0
5021.85 0.151654 0
5022.71 0.229685 0
5023.56 0.231237 0
5024.41 0.25731 0
5025.27 0.123471 0
5026.12 0.245267 0
5026.98 0.179217 0
5027.83 0.160159 0
5028.69 0.157986 0
5029.54 0.220436 0
5030.4 0.139984 0
5031.25 0.223664 0
5032.1 0.210814 0
5032.96 0.153951 0
5033.81 0.234093 0
5034.67 0.164566 0
5035.52 0.23043 0
5036.38 0.235272 0
5037.23 0.206655 0
5038.09 0.198647 0
5038.94 0.248743 0
5039.79 0.254206 0
5040.65 0.229127 0
5041.5 0.174126 0
5042.36 0.293066 0
5043.21 0.249488 0
5044.07 0.231796 0
5044.92 0.264386 0
5045.78 0.139115 0
5046.63 0.125396 0
5047.49 0.192874 0
5048.34 0.257248 0
5049.19 0.196039 0
5050.05 0.289031 0
5050.9 0.258862 0
5051.76 0.240859 0
5052.61 0.276491 0
5053.47 0.195543 0
5054.32 0.18977 0
5055.18 0.314979 0
5056.03 0.182693 0
5056.88 0.242163 0
5057.74 0.276305 0
5058.59 0.251536 0
5059.45 0.243032 0
5060.3 0.237755 0
5061.16 0.211559 0
5062.01 0.243591 0
5062.87 0.135018 0
5063.72 0.240673 0
5064.58 0.319759 0
5065.43 0.180334 0
5066.28 0.11565 0
5067.14 0.205103 0
5067.99 0.203613 0
5068.85 0.167546 0
5069.7 0.220125 0
5070.56 0.247626 0
5071.41 0.148985 0
5072.27 0.247067 0
5073.12 0.163573 0
5073.97 0.242411 0
5074.83 0.236452 0
5075.68 0.273884 0
5076.54 0.12881 0
5077.39 0.189025 0
5078.25 0.202309 0
5079.1 0.15482 0
5079.96 0.28481 0
5080.81 0.244584 0
5081.67 0.189894 0
5082.52 0.243094 0
5083.37 0.19039 0
5084.23 0.157303 0
5085.08 0.177044 0
5085.94 0.27227 0
5086.79 0.225588 0
5087.65 0.267366 0
5088.5 0.192191 0
5089.36 0.288659 0
5090.21 0.253088 0
5091.06 0.175057 0
5091.92 0.263641 0
5092.77 0.158793 0
5093.63 0.266249 0
5094.48 0.145074 0
5095.34 0.2403 0
5096.19 0.255013 0
5097.05 0.245639 0
5097.9 0.173381 0
5098.75 0.159786 0
5099.61 0.243466 0
5100.46 0.199143 0
5101.32 0.282389 0
5102.17 0.190949 0
5103.03 0.159042 0
5103.88 0.323422 0
5104.74 0.123782 0
5105.59 0.220746 0
5106.45 0.306599 0
5107.3 0.191446 0
5108.15 0.188466 0
5109.01 0.253461 0
5109.86 0.207213 0
5110.72 0.201875 0
5111.57 0.245577 0
5112.43 0.260476 0
5113.28 0.229064 0
5114.14 0.258862 0
5114.99 0.247439 0
5115.84 0.212676 0
5116.7 0.170464 0
5117.55 0.155193 0
5118.41 0.200074 0
5119.26 0.224098 0
5120.12 0.217829 0
5120.97 0.195419 0
5121.83 0.226457 0
5122.68 0.220063 0
5123.54 0.171395 0
5124.39 0.262214 0
5125.24 0.247067 0
5126.1 0.194674 0
5126.95 0.223788 0
5127.81 0.139673 0
5128.66 0.225092 0
5129.52 0.133342 0
5130.37 0.134211 0
5131.23 0.247315 0
5132.08 0.232168 0
5132.93 0.297411 0
5133.79 0.0935502 0
5134.64 0.128996 0
5135.5 0.280402 0
5136.35 0.194177 0
5137.21 0.129555 0
5138.06 0.185797 0
5138.92 0.213359 0
5139.77 0.214042 0
5140.63 0.258365 0
5141.48 0.211931 0
5142.33 0.280588 0
5143.19 0.266932 0
5144.04 0.18977 0
5144.9 0.233348 0
5145.75 0.137935 0
5146.61 0.279409 0
5147.46 0.234527 0
5148.32 0.220498 0
5149.17 0.143771 0
5150.02 0.210007 0
5150.88 0.204047 0
5151.73 0.161525 0
5152.59 0.20411 0
5153.44 0.258179 0
5154.3 0.21398 0
5155.15 0.189397 0
5156.01 0.226085 0
5156.86 0.149109 0
5157.71 0.0929294 0
5158.57 0.294121 0
5159.42 0.162642 0
5160.28 0.191073 0
5161.13 0.196598 0
5161.99 0.201875 0
5162.84 0.254268 0
5163.7 0.249177 0
5164.55 0.142964 0
5165.41 0.167298 0
5166.26 0.195357 0
5167.11 0.274381 0
5167.97 0.277919 0
5168.82 0.25315 0
5169.68 0.263952 0
5170.53 0.173816 0
5171.39 0.237072 0
5172.24 0.192377 0
5173.1 0.337389 0
5173.95 0.204544 0
5174.8 0.139798 0
5175.66 0.19008 0
5176.51 0.199267 0
5177.37 0.138122 0
5178.22 0.201378 0
5179.08 0.187287 0
5179.93 0.249426 0
5180.79 0.186976 0
5181.64 0.223912 0
5182.5 0.304736 0
5183.35 0.215656 0
5184.2 0.281023 0
5185.06 0.116891 0
5185.91 0.215345 0
5186.77 0.254206 0
5187.62 0.192625 0
5188.48 0.235086 0
5189.33 0.234465 0
5190.19 0.287789 0
5191.04 0.283506 0
5191.89 0.232355 0
5192.75 0.171022 0
5193.6 0.156372 0
5194.46 0.273325 0
5195.31 0.210317 0
5196.17 0.27705 0
5197.02 0.228692 0
5197.88 0.184804 0
5198.73 0.165125 0
5199.58 0.213731 0
5200.44 0.179465 0
5201.29 0.184617 0
5202.15 0.279099 0
5203 0.144081 0
5203.86 0.190577 0
5204.71 0.272146 0
5205.57 0.0667329 0
5206.42 0.201688 0
5207.28 0.246322 0
5208.13 0.213607 0
5208.98 0.238997 0
5209.84 0.272456 0
5210.69 0.177106 0
5211.55 0.226892 0
5212.4 0.243653 0
5213.26 0.227823 0
5214.11 0.218884 0
5214.97 0.243342 0
5215.82 0.267925 0
5216.67 0.301012 0
5217.53 0.206965 0
5218.38 0.217332 0
5219.24 0.230927 0
5220.09 0.131107 0
5220.95 0.227761 0
5221.8 0.308585 0
5222.66 0.21429 0
5223.51 0.167236 0
5224.37 0.105717 0
5225.22 0.262462 0
5226.07 0.218139 0
5226.93 0.134273 0
5227.78 0.205786 0
5228.64 0.222919 0
5229.49 0.184369 0
5230.35 0.113787 0
5231.2 0.148799 0
5232.06 0.0776585 0
5232.91 0.174685 0
5233.76 0.243218 0
5234.62 0.186355 0
5235.47 0.169533 0
5236.33 0.136197 0
5237.18 0.260476 0
5238.04 0.126389 0
5238.89 0.209759 0
5239.75 0.173257 0
5240.6 0.284189 0
5241.46 0.318331 0
5242.31 0.234341 0
5243.16 0.243032 0
5244.02 0.180582 0
5244.87 0.220001 0
5245.73 0.178658 0
5246.58 0.173009 0
5247.44 0.196722 0
5248.29 0.213918 0
5249.15 0.156248 0
5250 0.187845 0
5250.85 0.221739 0
5251.71 0.292321 0
5252.56 0.236762 0
5253.42 0.171457 0
5254.27 0.257061 0
5255.13 0.220312 0
5255.98 0.264821 0
5256.84 0.216525 0
5257.69 0.120057 0
5258.54 0.219753 0
5259.4 0.210566 0
5260.25 0.185859 0
5261.11 0.169346 0
5261.96 0.167608 0
5262.82 0.216277 0
5263.67 0.218077 0
5264.53 0.210441 0
5265.38 0.204606 0
5266.24 0.145447 0
5267.09 0.131231 0
5267.94 0.178658 0
5268.8 0.25284 0
5269.65 0.211435 0
5270.51 0.174809 0
5271.36 0.2624 0
5272.22 0.228754 0
5273.07 0.199081 0
5273.93 0.242535 0
5274.78 0.189646 0
5275.63 0.210255 0
5276.49 0.294183 0
5277.34 0.149854 0
5278.2 0.252281 0
5279.05 0.185424 0
5279.91 0.270904 0
5280.76 0.144888 0
5281.62 0.117884 0
5282.47 0.156248 0
5283.33 0.188776 0
5284.18 0.19188 0
5285.03 0.293004 0
5285.89 0.228071 0
5286.74 0.246756 0
5287.6 0.15482 0
5288.45 0.195977 0
5289.31 0.230492 0
5290.16 0.256006 0
5291.02 0.180769 0
5291.87 0.259172 0
5292.72 0.150475 0
5293.58 0.195543 0
5294.43 0.151282 0
5295.29 0.182507 0
5296.14 0.243653 0
5297 0.254019 0
5297.85 0.219629 0
5298.71 0.242784 0
5299.56 0.312744 0
5300.42 0.260103 0
5301.27 0.196909 0
5302.12 0.252964 0
5302.98 0.254516 0
5303.83 0.200074 0
5304.69 0.164504 0
5305.54 0.251164 0
5306.4 0.345149 0
5307.25 0.116395 0
5308.11 0.236203 0
5308.96 0.268483 0
5309.81 0.24806 0
5310.67 0.18828 0
5311.52 0.221615 0
5312.38 0.217518 0
5313.23 0.195481 0
5314.09 0.165063 0
5314.94 0.155627 0
5315.8 0.156062 0
5316.65 0.152896 0
5317.5 0.118816 0
5318.36 0.240983 0
5319.21 0.264697 0
5320.07 0.146999 0
5320.92 0.198771 0
5321.78 0.325719 0
5322.63 0.250109 0
5323.49 0.229189 0
5324.34 0.252405 0
5325.2 0.155441 0
5326.05 0.196412 0
5326.9 0.269849 0
5327.76 0.153889 0
5328.61 0.196846 0
5329.47 0.19635 0
5330.32 0.237942 0
5331.18 0.146999 0
5332.03 0.243466 0
5332.89 0.25644 0
5333.74 0.152896 0
5334.59 0.247129 0
5335.45 0.151965 0
5336.3 0.214042 0
5337.16 0.182569 0
5338.01 0.195543 0
5338.87 0.258613 0
5339.72 0.226519 0
5340.58 0.159414 0
5341.43 0.236576 0
5342.29 0.240114 0
5343.14 0.240363 0
5343.99 0.195046 0
5344.85 0.201564 0
5345.7 0.293935 0
5346.56 0.159911 0
5347.41 0.333478 0
5348.27 0.161463 0
5349.12 0.154634 0
5349.98 0.252778 0
5350.83 0.223291 0
5351.68 0.134024 0
5352.54 0.180272 0
5353.39 0.119498 0
5354.25 0.22863 0
5355.1 0.178658 0
5355.96 0.171891 0
5356.81 0.275933 0
5357.67 0.193432 0
5358.52 0.177478 0
5359.38 0.278726 0
5360.23 0.170153 0
5361.08 0.184804 0
5361.94 0.0867838 0
5362.79 0.290955 0
5363.65 0.246508 0
5364.5 0.171022 0
5365.36 0.13508 0
5366.21 0.197219 0
5367.07 0.23341 0
5367.92 0.16438 0
5368.77 0.17214 0
5369.63 0.166615 0
5370.48 0.157614 0
5371.34 0.201875 0
5372.19 0.221181 0
5373.05 0.14166 0
5373.9 0.183376 0
5374.76 0.248308 0
5375.61 0.256813 0
5376.46 0.216525 0
5377.32 0.123968 0
5378.17 0.191694 0
5379.03 0.20442 0
5379.88 0.186293 0
5380.74 0.22087 0
5381.59 0.207834 0
5382.45 0.216152 0
5383.3 0.246694 0
5384.16 0.267925 0
5385.01 0.269415 0
5385.86 0.316779 0
5386.72 0.268235 0
5387.57 0.257744 0
5388.43 0.241666 0
5389.28 0.251474 0
5390.14 0.238066 0
5390.99 0.149916 0
5391.85 0.254702 0
5392.7 0.262586 0
5393.55 0.18232 0
5394.41 0.167919 0
5395.26 0.244335 0
5396.12 0.218573 0
5396.97 0.178968 0
5397.83 0.244211 0
5398.68 0.203985 0
5399.54 0.217891 0
5400.39 0.245825 0
5401.25 0.257185 0
5402.1 0.205661 0
5402.95 0.212738 0
5403.81 0.201688 0
5404.66 0.189894 0
5405.52 0.224781 0
5406.37 0.24508 0
5407.23 0.235893 0
5408.08 0.284189 0
5408.94 0.332112 0
5409.79 0.193618 0
5410.64 0.129989 0
5411.5 0.203365 0
5412.35 0.300639 0
5413.21 0.219256 0
5414.06 0.164877 0
5414.92 0.220684 0
5415.77 0.232106 0
5416.63 0.218822 0
5417.48 0.203551 0
5418.33 0.211807 0
5419.19 0.306413 0
5420.04 0.188528 0
5420.9 0.162083 0
5421.75 0.288348 0
5422.61 0.221739 0
5423.46 0.231858 0
5424.32 0.124216 0
5425.17 0.286424 0
5426.03 0.241542 0
5426.88 0.195605 0
5427.73 0.252654 0
5428.59 0.162145 0
5429.44 0.247005 0
5430.3 0.236203 0
5431.15 0.211683 0
5432.01 0.108945 0
5432.86 0.258675 0
5433.72 0.194425 0
5434.57 0.214849 0
5435.42 0.307095 0
5436.28 0.223229 0
5437.13 0.222857 0
5437.99 0.176051 0
5438.84 0.111677 0
5439.7 0.327891 0
5440.55 0.219939 0
5441.41 0.167484 0
5442.26 0.202247 0
5443.12 0.208331 0
5443.97 0.224222 0
5444.82 0.247501 0
5445.68 0.227078 0
5446.53 0.16947 0
5447.39 0.129555 0
5448.24 0.219877 0
5449.1 0.210441 0
5449.95 0.241542 0
5450.81 0.238376 0
5451.66 0.262214 0
5452.51 0.276305 0
5453.37 0.310448 0
5454.22 0.352846 0
5455.08 0.232168 0
5455.93 0.227823 0
5456.79 0.129989 0
5457.64 0.230989 0
5458.5 0.202371 0
5459.35 0.176361 0
5460.21 0.20144 0
5461.06 0.260165 0
5461.91 0.200323 0
5462.77 0.288596 0
5463.62 0.106524 0
5464.48 0.112732 0
5465.33 0.210566 0
5466.19 0.166553 0
5467.04 0.222236 0
5467.9 0.267614 0
5468.75 0.166118 0
5469.6 0.285927 0
5470.46 0.14644 0
5471.31 0.258427 0
5472.17 0.209945 0
5473.02 0.199702 0
5473.88 0.233472 0
5474.73 0.185114 0
5475.59 0.206158 0
5476.44 0.269477 0
5477.29 0.25315 0
5478.15 0.203799 0
5479 0.181203 0
5479.86 0.278167 0
5480.71 0.296604 0
5481.57 0.175989 0
5482.42 0.0985164 0
5483.28 0.186666 0
5484.13 0.289093 0
5484.99 0.231113 0
5485.84 0.194425 0
5486.69 0.235334 0
5487.55 0.201192 0
5488.4 0.217642 0
5489.26 0.255571 0
5490.11 0.202992 0
5490.97 0.219939 0
5491.82 0.224905 0
5492.68 0.125768 0
5493.53 0.232789 0
5494.38 0.185114 0
5495.24 0.213794 0
5496.09 0.291142 0
5496.95 0.190142 0
5497.8 0.151406 0
5498.66 0.196164 0
5499.51 0.272953 0
5500.37 0.232603 0
5501.22 0.271215 0
5502.08 0.180148 0
5502.93 0.18319 0
5503.78 0.230741 0
5504.64 0.315476 0
5505.49 0.149482 0
5506.35 0.184183 0
5507.2 0.194922 0
5508.06 0.140356 0
5508.91 0.109194 0
5509.77 0.230492 0
5510.62 0.143584 0
5511.47 0.213545 0
5512.33 0.179403 0
5513.18 0.229872 0
5514.04 0.214725 0
5514.89 0.153827 0
5515.75 0.134087 0
5516.6 0.180396 0
5517.46 0.221553 0
5518.31 0.308399 0
5519.17 0.230058 0
5520.02 0.247563 0
5520.87 0.192439 0
5521.73 0.159352 0
5522.58 0.188652 0
5523.44 0.200447 0
5524.29 0.233844 0
5525.15 0.14315 0
5526 0.293749 0
5526.86 0.221988 0
5527.71 0.201502 0
5528.56 0.260972 0
5529.42 0.215842 0
5530.27 0.270718 0
5531.13 0.197219 0
5531.98 0.128251 0
5532.84 0.247936 0
5533.69 0.194736 0
5534.55 0.220808 0
5535.4 0.159973 0
5536.25 0.180955 0
5537.11 0.168415 0
5537.96 0.131541 0
5538.82 0.171581 0
5539.67 0.180644 0
5540.53 0.176796 0
5541.38 0.155565 0
5542.24 0.202247 0
5543.09 0.235396 0
5543.95 0.284065 0
5544.8 0.229437 0
5545.65 0.197343 0
5546.51 0.196164 0
5547.36 0.231734 0
5548.22 0.190515 0
5549.07 0.214352 0
5549.93 0.211373 0
5550.78 0.178472 0
5551.64 0.200137 0
5552.49 0.124961 0
5553.34 0.157738 0
5554.2 0.186542 0
5555.05 0.225774 0
5555.91 0.175864 0
5556.76 0.26718 0
5557.62 0.253275 0
5558.47 0.23521 0
5559.33 0.146936 0
5560.18 0.0841765 0
5561.04 0.120864 0
5561.89 0.246384 0
5562.74 0.196288 0
5563.6 0.16109 0
5564.45 0.321435 0
5565.31 0.288348 0
5566.16 0.238004 0
5567.02 0.177541 0
5567.87 0.209448 0
5568.73 0.20802 0
5569.58 0.259793 0
5570.43 0.132473 0
5571.29 0.117698 0
5572.14 0.130548 0
5573 0.18232 0
5573.85 0.214911 0
5574.71 0.0884599 0
5575.56 0.269849 0
5576.42 0.156372 0
5577.27 0.166615 0
5578.13 0.22894 0
5578.98 0.23521 0
5579.83 0.206779 0
5580.69 0.247005 0
5581.54 0.159228 0
5582.4 0.143522 0
5583.25 0.227513 0
5584.11 0.14048 0
5584.96 0.252219 0
5585.82 0.20262 0
5586.67 0.24508 0
5587.52 0.119064 0
5588.38 0.196971 0
5589.23 0.203365 0
5590.09 0.259979 0
5590.94 0.284624 0
5591.8 0.131479 0
5592.65 0.115029 0
5593.51 0.24477 0
5594.36 0.199578 0
5595.21 0.23968 0
5596.07 0.235645 0
5596.92 0.192998 0
5597.78 0.224967 0
5598.63 0.228878 0
5599.49 0.210566 0
5600.34 0.204234 0
5601.2 0.21907 0
5602.05 0.261469 0
5602.91 0.27016 0
5603.76 0.069216 0
5604.61 0.119685 0
5605.47 0.195853 0
5606.32 0.173381 0
5607.18 0.210007 0
5608.03 0.274691 0
5608.89 0.176113 0
5609.74 0.149978 0
5610.6 0.20262 0
5611.45 0.267056 0
5612.3 0.16885 0
5613.16 0.317649 0
5614.01 0.211497 0
5614.87 0.286672 0
5615.72 0.319387 0
5616.58 0.265318 0
5617.43 0.146316 0
5618.29 0.161587 0
5619.14 0.200323 0
5620 0.208331 0
5620.85 0.0967782 0
5621.7 0.321125 0
5622.56 0.241914 0
5623.41 0.219132 0
5624.27 0.162766 0
5625.12 0.1339 0
5625.98 0.263641 0
5626.83 0.172574 0
5627.69 0.273139 0
5628.54 0.085356 0
5629.39 0.135266 0
5630.25 0.186231 0
5631.1 0.235148 0
5631.96 0.195729 0
5632.81 0.27345 0
5633.67 0.214476 0
5634.52 0.208517 0
5635.38 0.235396 0
5636.23 0.0775343 0
5637.08 0.188094 0
5637.94 0.225899 0
5638.79 0.186231 0
5639.65 0.227326 0
5640.5 0.184121 0
5641.36 0.226209 0
5642.21 0.289217 0
5643.07 0.190825 0
5643.92 0.212738 0
5644.78 0.186604 0
5645.63 0.338693 0
5646.48 0.184679 0
5647.34 0.218387 0
5648.19 0.188404 0
5649.05 0.222919 0
5649.9 0.173692 0
5650.76 0.263145 0
5651.61 0.204792 0
5652.47 0.082935 0
5653.32 0.161463 0
5654.17 0.269601 0
5655.03 0.284065 0
5655.88 0.132348 0
5656.74 0.231361 0
5657.59 0.159538 0
5658.45 0.185797 0
5659.3 0.156807 0
5660.16 0.27674 0
5661.01 0.224098 0
5661.87 0.126824 0
5662.72 0.144453 0
5663.57 0.188963 0
5664.43 0.157676 0
5665.28 0.240549 0
5666.14 0.19846 0
5666.99 0.166118 0
5667.85 0.15004 0
5668.7 0.290769 0
5669.56 0.237072 0
5670.41 0.205848 0
5671.26 0.139549 0
5672.12 0.241232 0
5672.97 0.235955 0
5673.83 0.110373 0
5674.68 0.156931 0
5675.54 0.201999 0
5676.39 0.217208 0
5677.25 0.235086 0
5678.1 0.236886 0
5678.96 0.202806 0
5679.81 0.264324 0
5680.66 0.181762 0
5681.52 0.282513 0
5682.37 0.241107 0
5683.23 0.163077 0
5684.08 0.140791 0
5684.94 0.252592 0
5685.79 0.201254 0
5686.65 0.211621 0
5687.5 0.225029 0
5688.35 0.191756 0
5689.21 0.137625 0
5690.06 0.200633 0
5690.92 0.319449 0
5691.77 0.170091 0
5692.63 0.251474 0
5693.48 0.161649 0
5694.34 0.219691 0
5695.19 0.280092 0
5696.04 0.207834 0
5696.9 0.192811 0
5697.75 0.328574 0
5698.61 0.105283 0
5699.46 0.284872 0
5700.32 0.136756 0
5701.17 0.201937 0
5702.03 0.302688 0
5702.88 0.132845 0
5703.74 0.22714 0
5704.59 0.206406 0
5705.44 0.196722 0
5706.3 0.181389 0
5707.15 0.265504 0
5708.01 0.19188 0
5708.86 0.232603 0
5709.72 0.301571 0
5710.57 0.161463 0
5711.43 0.223974 0
5712.28 0.292942 0
5713.13 0.214042 0
5713.99 0.171705 0
5714.84 0.134831 0
5715.7 0.167794 0
5716.55 0.210007 0
5717.41 0.219629 0
5718.26 0.219505 0
5719.12 0.192067 0
5719.97 0.226085 0
5720.83 0.130672 0
5721.68 0.163946 0
5722.53 0.0867217 0
5723.39 0.139487 0
5724.24 0.164256 0
5725.1 0.280837 0
5725.95 0.194363 0
5726.81 0.152213 0
5727.66 0.220932 0
5728.52 0.0793966 0
5729.37 0.131914 0
5730.22 0.189459 0
5731.08 0.232851 0
5731.93 0.190949 0
5732.79 0.176547 0
5733.64 0.27556 0
5734.5 0.189087 0
5735.35 0.281147 0
5736.21 0.21938 0
5737.06 0.195543 0
5737.92 0.256751 0
5738.77 0.190515 0
5739.62 0.257806 0
5740.48 0.194115 0
5741.33 0.222857 0
5742.19 0.204792 0
5743.04 0.281271 0
5743.9 0.228071 0
5744.75 0.132907 0
5745.61 0.177354 0
5746.46 0.277733 0
5747.31 0.287789 0
5748.17 0.220498 0
5749.02 0.27047 0
5749.88 0.302315 0
5750.73 0.27705 0
5751.59 0.28959 0
5752.44 0.261903 0
5753.3 0.213545 0
5754.15 0.268546 0
5755 0.190763 0
5755.86 0.219194 0
5756.71 0.206717 0
5757.57 0.243653 0
5758.42 0.392079 0
5759.28 0.257185 0
5760.13 0.330374 0
5760.99 0.210007 0
5761.84 0.208455 0
5762.7 0.10758 0
5763.55 0.193432 0
5764.4 0.232417 0
5765.26 0.211124 0
5766.11 0.177168 0
5766.97 0.238128 0
5767.82 0.30573 0
5768.68 0.238811 0
5769.53 0.208331 0
5770.39 0.207338 0
5771.24 0.132286 0
5772.09 0.13328 0
5772.95 0.229561 0
5773.8 0.175182 0
5774.66 0.274008 0
5775.51 0.184741 0
5776.37 0.234465 0
5777.22 0.213545 0
5778.08 0.123782 0
5778.93 0.262897 0
5779.79 0.238624 0
5780.64 0.248991 0
5781.49 0.167608 0
5782.35 0.247315 0
5783.2 0.184369 0
5784.06 0.216028 0
5784.91 0.176237 0
5785.77 0.204979 0
5786.62 0.152089 0
5787.48 0.211807 0
5788.33 0.126699 0
5789.18 0.252778 0
5790.04 0.187969 0
5790.89 0.231423 0
5791.75 0.186418 0
5792.6 0.214166 0
5793.46 0.205537 0
5794.31 0.252157 0
5795.17 0.15302 0
5796.02 0.190018 0
5796.88 0.331368 0
5797.73 0.196909 0
5798.58 0.192874 0
5799.44 0.262462 0
5800.29 0.142281 0
5801.15 0.107269 0
5802 0.254268 0
5802.86 0.233224 0
5803.71 0.221988 0
5804.57 0.206282 0
5805.42 0.167981 0
5806.27 0.218573 0
5807.13 0.204296 0
5807.98 0.258862 0
5808.84 0.207586 0
5809.69 0.12223 0
5810.55 0.27823 0
5811.4 0.224657 0
5812.26 0.294245 0
5813.11 0.225216 0
5813.96 0.172202 0
5814.82 0.22385 0
5815.67 0.189583 0
5816.53 0.306723 0
5817.38 0.149792 0
5818.24 0.277423 0
5819.09 0.234341 0
5819.95 0.185548 0
5820.8 0.169719 0
5821.66 0.253212 0
5822.51 0.219443 0
5823.36 0.223602 0
5824.22 0.113601 0
5825.07 0.161214 0
5825.93 0.298777 0
5826.78 0.224595 0
5827.64 0.203054 0
5828.49 0.261531 0
5829.35 0.105407 0
5830.2 0.218325 0
5831.05 0.184307 0
5831.91 0.204234 0
5832.76 0.169222 0
5833.62 0.238252 0
5834.47 0.144578 0
5835.33 0.318269 0
5836.18 0.145447 0
5837.04 0.249922 0
5837.89 0.129803 0
5838.75 0.20802 0
5839.6 0.199826 0
5840.45 0.187597 0
5841.31 0.20771 0
5842.16 0.199764 0
5843.02 0.131666 0
5843.87 0.149544 0
5844.73 0.295363 0
5845.58 0.190825 0
5846.44 0.260041 0
5847.29 0.22863 0
5848.14 0.172202 0
5849 0.286548 0
5849.85 0.211993 0
5850.71 0.192191 0
5851.56 0.241666 0
5852.42 0.139053 0
5853.27 0.0955987 0
5854.13 0.226147 0
5854.98 0.203303 0
5855.83 0.202868 0
5856.69 0.227078 0
5857.54 0.244335 0
5858.4 0.0937985 0
5859.25 0.235024 0
5860.11 0.162952 0
5860.96 0.338506 0
5861.82 0.229375 0
5862.67 0.245329 0
5863.53 0.106835 0
5864.38 0.121795 0
5865.23 0.232293 0
5866.09 0.244894 0
5866.94 0.180086 0
5867.8 0.247067 0
5868.65 0.261096 0
5869.51 0.149358 0
5870.36 0.238873 0
5871.22 0.0359426 0
5872.07 0.176113 0
5872.92 0.145198 0
5873.78 0.298777 0
5874.63 0.130114 0
5875.49 0.210503 0
5876.34 0.212055 0
5877.2 0.168539 0
5878.05 0.132162 0
5878.91 0.188094 0
5879.76 0.24328 0
5880.62 0.158172 0
5881.47 0.225216 0
5882.32 0.259544 0
5883.18 0.250233 0
5884.03 0.21249 0
5884.89 0.185238 0
5885.74 0.197591 0
5886.6 0.244522 0
5887.45 0.172823 0
5888.31 0.199143 0
5889.16 0.231796 0
5890.01 0.201006 0
5890.87 0.237569 0
5891.72 0.293128 0
5892.58 0.18201 0
5893.43 0.207462 0
5894.29 0.162518 0
5895.14 0.224719 0
5896 0.224595 0
5896.85 0.289838 0
5897.71 0.191384 0
5898.56 0.240425 0
5899.41 0.218263 0
5900.27 0.158855 0
5901.12 0.265628 0
5901.98 0.274567 0
5902.83 0.121982 0
5903.69 0.232727 0
5904.54 0.16916 0
5905.4 0.174747 0
5906.25 0.345273 0
5907.1 0.108821 0
5907.96 0.1578 0
5908.81 0.24148 0
5909.67 0.12074 0
5910.52 0.167112 0
5911.38 0.126079 0
5912.23 0.251909 0
5913.09 0.132659 0
5913.94 0.167298 0
5914.79 0.2128 0
5915.65 0.158359 0
5916.5 0.157179 0
5917.36 0.254826 0
5918.21 0.197033 0
5919.07 0.264821 0
5919.92 0.206903 0
5920.78 0.113663 0
5921.63 0.140915 0
5922.49 0.214414 0
5923.34 0.232044 0
5924.19 0.178223 0
5925.05 0.210131 0
5925.9 0.0885219 0
5926.76 0.184866 0
5927.61 0.216835 0
5928.47 0.210628 0
5929.32 0.195915 0
5930.18 0.210255 0
5931.03 0.249115 0
5931.88 0.0752374 0
5932.74 0.181203 0
5933.59 0.139487 0
5934.45 0.33832 0
5935.3 0.217766 0
5936.16 0.205848 0
5937.01 0.273015 0
5937.87 0.20113 0
5938.72 0.206903 0
5939.58 0.113167 0
5940.43 0.240673 0
5941.28 0.121174 0
5942.14 0.29288 0
5942.99 0.206965 0
5943.85 0.163077 0
5944.7 0.283754 0
5945.56 0.216028 0
5946.41 0.317649 0
5947.27 0.221119 0
5948.12 0.14048 0
5948.97 0.210566 0
5949.83 0.261841 0
5950.68 0.230306 0
5951.54 0.264014 0
5952.39 0.202495 0
5953.25 0.174623 0
5954.1 0.192253 0
5954.96 0.206655 0
5955.81 0.2128 0
5956.67 0.168229 0
5957.52 0.1578 0
5958.37 0.200447 0
5959.23 0.185859 0
5960.08 0.278602 0
5960.94 0.168726 0
5961.79 0.172388 0
5962.65 0.192004 0
5963.5 0.191322 0
5964.36 0.23341 0
5965.21 0.279844 0
5966.06 0.220374 0
5966.92 0.128934 0
5967.77 0.189211 0
5968.63 0.184679 0
5969.48 0.142467 0
5970.34 0.266 0
5971.19 0.220684 0
5972.05 0.19008 0
5972.9 0.243404 0
5973.75 0.0997579 0
5974.61 0.148426 0
5975.46 0.275746 0
5976.32 0.199764 0
5977.17 0.223043 0
5978.03 0.222546 0
5978.88 0.228444 0
5979.74 0.162766 0
5980.59 0.145695 0
5981.45 0.196102 0
5982.3 0.281954 0
5983.15 0.218449 0
5984.01 0.16289 0
5984.86 0.188963 0
5985.72 0.198895 0
5986.57 0.131293 0
5987.43 0.177851 0
5988.28 0.272581 0
5989.14 0.208579 0
5989.99 0.230306 0
5990.84 0.174188 0
5991.7 0.199578 0
5992.55 0.127444 0
5993.41 0.204668 0
5994.26 0.179465 0
5995.12 0.216711 0
5995.97 0.156558 0
5996.83 0.27345 0
5997.68 0.242349 0
5998.54 0.263269 0
5999.39 0.108138 0
6000.24 0.25253 0
6001.1 0.209759 0
6001.95 0.166118 0
6002.81 0.325408 0
6003.66 0.159724 0
6004.52 0.142219 0
6005.37 0.19008 0
6006.23 0.182445 0
6007.08 0.273574 0
6007.93 0.228816 0
6008.79 0.129307 0
6009.64 0.117139 0
6010.5 0.201688 0
6011.35 0.251288 0
6012.21 0.203054 0
6013.06 0.181513 0
6013.92 0.279161 0
6014.77 0.21758 0
6015.63 0.167112 0
6016.48 0.253585 0
6017.33 0.153827 0
6018.19 0.198336 0
6019.04 0.202682 0
6019.9 0.270035 0
6020.75 0.197964 0
6021.61 0.142032 0
6022.46 0.203178 0
6023.32 0.276367 0
6024.17 0.220001 0
6025.02 0.250543 0
6025.88 0.256937 0
6026.73 0.198709 0
6027.59 0.193122 0
6028.44 0.226892 0
6029.3 0.172388 0
6030.15 0.166925 0
6031.01 0.284499 0
6031.86 0.195977 0
6032.71 0.130548 0
6033.57 0.279719 0
6034.42 0.117326 0
6035.28 0.260041 0
6036.13 0.284065 0
6036.99 0.112422 0
6037.84 0.0919983 0
6038.7 0.256006 0
6039.55 0.145633 0
6040.41 0.192998 0
6041.26 0.148985 0
6042.11 0.255696 0
6042.97 0.161028 0
6043.82 0.0954746 0
6044.68 0.161835 0
6045.53 0.193122 0
6046.39 0.209696 0
6047.24 0.134956 0
6048.1 0 0
6048.95 0.187162 0
6049.8 0.223478 0
6050.66 0.20262 0
6051.51 0.245949 0
6052.37 0.231796 0
6053.22 0.235583 0
6054.08 0.243404 0
6054.93 0.193494 0
6055.79 0.235272 0
6056.64 0.197591 0
6057.5 0.274939 0
6058.35 0.268359 0
6059.2 0.214725 0
6060.06 0.22236 0
6060.91 0.160345 0
6061.77 0.0905705 0
6062.62 0.180024 0
6063.48 0.297411 0
6064.33 0.349432 0
6065.19 0.27407 0
6066.04 0.166925 0
6066.89 0.154075 0
6067.75 0.165498 0
6068.6 0.172636 0
6069.46 0.144764 0
6070.31 0.117698 0
6071.17 0.291142 0
6072.02 0.212055 0
6072.88 0.208331 0
6073.73 0.177354 0
6074.58 0.313303 0
6075.44 0.22863 0
6076.29 0.210938 0
6077.15 0.221553 0
6078 0.163821 0
6078.86 0.220746 0
6079.71 0.248184 0
6080.57 0.186107 0
6081.42 0.156558 0
6082.28 0.1339 0
6083.13 0.219939 0
6083.98 0.15333 0
6084.84 0.169719 0
6085.69 0.251909 0
6086.55 0.292321 0
6087.4 0.131852 0
6088.26 0.192377 0
6089.11 0.197467 0
6089.97 0.119312 0
6090.82 0.261158 0
6091.67 0.232417 0
6092.53 0.152586 0
6093.38 0.297722 0
6094.24 0.176299 0
6095.09 0.175802 0
6095.95 0.098268 0
6096.8 0.297163 0
6097.66 0.185983 0
6098.51 0.0355702 0
6099.37 0.23341 0
6100.22 0.255509 0
6101.07 0.215966 0
6101.93 0.198771 0
6102.78 0.244708 0
6103.64 0.184679 0
6104.49 0.233534 0
6105.35 0.131914 0
6106.2 0.191384 0
6107.06 0.181265 0
6107.91 0.234589 0
6108.76 0.173816 0
6109.62 0.163014 0
6110.47 0.171333 0
6111.33 0.21398 0
6112.18 0.211683 0
6113.04 0.2385 0
6113.89 0.242039 0
6114.75 0.197716 0
6115.6 0.144329 0
6116.46 0.226706 0
6117.31 0.220125 0
6118.16 0.218263 0
6119.02 0.191384 0
6119.87 0.254019 0
6120.73 0.138556 0
6121.58 0.110063 0
6122.44 0.150661 0
6123.29 0.193618 0
6124.15 0.262338 0
6125 0.200881 0
6125.85 0.247253 0
6126.71 0.196598 0
6127.56 0.172202 0
6128.42 0.205848 0
6129.27 0.216649 0
6130.13 0.214973 0
6130.98 0.202558 0
6131.84 0.210007 0
6132.69 0.268546 0
6133.54 0.218201 0
6134.4 0.22354 0
6135.25 0.158359 0
6136.11 0.158793 0
6136.96 0.21429 0
6137.82 0.243653 0
6138.67 0.31113 0
6139.53 0.14048 0
6140.38 0.230492 0
6141.24 0.227575 0
6142.09 0.189149 0
6142.94 0.208393 0
6143.8 0.216649 0
6144.65 0.217394 0
6145.51 0.219753 0
6146.36 0.206406 0
6147.22 0.279533 0
6148.07 0.202992 0
6148.93 0.175864 0
6149.78 0.176051 0
6150.63 0.252654 0
6151.49 0.198957 0
6152.34 0.286238 0
6153.2 0.0337699 0
6154.05 0.245887 0
6154.91 0.23639 0
6155.76 0.257123 0
6156.62 0.244398 0
6157.47 0.196784 0
6158.33 0.194053 0
6159.18 0.214663 0
6160.03 0.232541 0
6160.89 0.302253 0
6161.74 0.174871 0
6162.6 0.123782 0
6163.45 0.1285 0
6164.31 0.286175 0
6165.16 0.146254 0
6166.02 0.218449 0
6166.87 0.210814 0
6167.72 0.274629 0
6168.58 0.271091 0
6169.43 0.226768 0
6170.29 0.268421 0
6171.14 0.243404 0
6172 0.303619 0
6172.85 0.223043 0
6173.71 0.156062 0
6174.56 0.210938 0
6175.42 0.221057 0
6176.27 0.229375 0
6177.12 0.287914 0
6177.98 0.267428 0
6178.83 0.178099 0
6179.69 0.241418 0
6180.54 0.213173 0
6181.4 0.235024 0
6182.25 0.203737 0
6183.11 0.264262 0
6183.96 0.223664 0
6184.81 0.208082 0
6185.67 0.217332 0
6186.52 0.212738 0
6187.38 0.2128 0
6188.23 0.167174 0
6189.09 0.202123 0
6189.94 0.261096 0
6190.8 0.143957 0
6191.65 0.163759 0
6192.5 0.189956 0
6193.36 0.179155 0
6194.21 0.168229 0
6195.07 0.185486 0
6195.92 0.192625 0
6196.78 0.0992613 0
6197.63 0.202868 0
6198.49 0.279223 0
6199.34 0.21429 0
6200.2 0.256192 0
6201.05 0.181265 0
6201.9 0.244149 0
6202.76 0.163139 0
6203.61 0.208703 0
6204.47 0.215283 0
6205.32 0.209324 0
6206.18 0.275622 0
6207.03 0.220001 0
6207.89 0.185238 0
6208.74 0.189832 0
6209.59 0.232727 0
6210.45 0.228692 0
6211.3 0.242784 0
6212.16 0.0798312 0
6213.01 0.250791 0
6213.87 0.144205 0
6214.72 0.220436 0
6215.58 0.154882 0
6216.43 0.110932 0
6217.29 0.171147 0
6218.14 0.180831 0
6218.99 0.288472 0
6219.85 0.205165 0
6220.7 0.17394 0
6221.56 0.168912 0
6222.41 0.18021 0
6223.27 0.268297 0
6224.12 0.230679 0
6224.98 0.22056 0
6225.83 0.230741 0
6226.68 0.20802 0
6227.54 0.201316 0
6228.39 0.175554 0
6229.25 0.214849 0
6230.1 0.203675 0
6230.96 0.118567 0
6231.81 0.208393 0
6232.67 0.185362 0
6233.52 0.260103 0
6234.38 0.345459 0
6235.23 0.2899 0
6236.08 0.266745 0
6236.94 0.1817 0
6237.79 0.15004 0
6238.65 0.290335 0
6239.5 0.260972 0
6240.36 0.146936 0
6241.21 0.2128 0
6242.07 0.145447 0
6242.92 0.221615 0
6243.77 0.186852 0
6244.63 0.216959 0
6245.48 0.217704 0
6246.34 0.214414 0
6247.19 0.220436 0
6248.05 0.135576 0
6248.9 0.319573 0
6249.76 0.210255 0
6250.61 0.10162 0
6251.46 0.128934 0
6252.32 0.172016 0
6253.17 0.194612 0
6254.03 0.155627 0
6254.88 0.201751 0
6255.74 0.235955 0
6256.59 0.295177 0
6257.45 0.224471 0
6258.3 0.125396 0
6259.16 0.243777 0
6260.01 0.140915 0
6260.86 0.245018 0
6261.72 0.135638 0
6262.57 0.190949 0
6263.43 0.230058 0
6264.28 0.26389 0
6265.14 0.150413 0
6265.99 0.220125 0
6266.85 0.280588 0
6267.7 0.25104 0
6268.55 0.176982 0
6269.41 0.19635 0
6270.26 0.175492 0
6271.12 0.200633 0
6271.97 0.183003 0
6272.83 0.147806 0
6273.68 0.166863 0
6274.54 0.186107 0
6275.39 0.227761 0
6276.25 0.198523 0
6277.1 0.210876 0
6277.95 0.247688 0
6278.81 0.157303 0
6279.66 0.166553 0
6280.52 0.208331 0
6281.37 0.191694 0
6282.23 0.290893 0
6283.08 0.121609 0
6283.94 0.176051 0
6284.79 0.234093 0
6285.64 0.192439 0
6286.5 0.25911 0
6287.35 0.249177 0
6288.21 0.202371 0
6289.06 0.130796 0
6289.92 0.149171 0
6290.77 0.229313 0
6291.63 0.174312 0
6292.48 0.173505 0
6293.33 0.160531 0
6294.19 0.22565 0
6295.04 0.160842 0
6295.9 0.235024 0
6296.75 0.230803 0
6297.61 0.204917 0
6298.46 0.209821 0
6299.32 0.168353 0
6300.17 0.168788 0
6301.03 0.231486 0
6301.88 0.278416 0
6302.73 0.226892 0
6303.59 0.217953 0
6304.44 0.114656 0
6305.3 0.179341 0
6306.15 0.135825 0
6307.01 0.20771 0
6307.86 0.130548 0
6308.72 0.149978 0
6309.57 0.156745 0
6310.42 0.239618 0
6311.28 0.182507 0
6312.13 0.192191 0
6312.99 0.19784 0
6313.84 0.203985 0
6314.7 0.280464 0
6315.55 0.165808 0
6316.41 0.10789 0
6317.26 0.270656 0
6318.12 0.188404 0
6318.97 0.25284 0
6319.82 0.130859 0
6320.68 0.233907 0
6321.53 0.177354 0
6322.39 0.142343 0
6323.24 0.236948 0
6324.1 0.189149 0
6324.95 0.335713 0
6325.81 0.172264 0
6326.66 0.189708 0
6327.51 0.171209 0
6328.37 0.103607 0
6329.22 0.253399 0
6330.08 0.184307 0
6330.93 0.252033 0
6331.79 0.262462 0
6332.64 0.221553 0
6333.5 0.305978 0
6334.35 0.14135 0
6335.21 0.177975 0
6336.06 0.203489 0
6336.91 0.151841 0
6337.77 0.25104 0
6338.62 0.165249 0
6339.48 0.222484 0
6340.33 0.24297 0
6341.19 0.255261 0
6342.04 0.267304 0
6342.9 0.127817 0
6343.75 0.199578 0
6344.6 0.195977 0
6345.46 0.191694 0
6346.31 0.207275 0
6347.17 0.189335 0
6348.02 0.17692 0
6348.88 0.0996958 0
6349.73 0.241294 0
6350.59 0.24837 0
6351.44 0.255075 0
6352.29 0.205351 0
6353.15 0.231175 0
6354 0.18381 0
6354.86 0.282761 0
6355.71 0.308709 0
6356.57 0.160407 0
6357.42 0.231982 0
6358.28 0.161587 0
6359.13 0.207213 0
6359.99 0.266807 0
6360.84 0.237383 0
6361.69 0.178534 0
6362.55 0.231175 0
6363.4 0.211 0
6364.26 0.275622 0
6365.11 0.0840524 0
6365.97 0.133714 0
6366.82 0.282451 0
6367.68 0.279719 0
6368.53 0.260227 0
6369.38 0.258862 0
6370.24 0.195605 0
6371.09 0.229561 0
6371.95 0.266497 0
6372.8 0.158731 0
6373.66 0.224905 0
6374.51 0.0882116 0
6375.37 0.301695 0
6376.22 0.184121 0
6377.08 0.234093 0
6377.93 0.187349 0
6378.78 0.277112 0
6379.64 0.234031 0
6380.49 0.287107 0
6381.35 0.256565 0
6382.2 0.256751 0
6383.06 0.295487 0
6383.91 0.308709 0
6384.77 0.219008 0
6385.62 0.282947 0
6386.47 0.256751 0
6387.33 0.311689 0
6388.18 0.15929 0
6389.04 0.311875 0
6389.89 0.320318 0
6390.75 0.2349 0
6391.6 0.348066 0
6392.46 0.296729 0
6393.31 0.308275 0
6394.17 0.261283 0
6395.02 0.277236 0
6395.87 0.229934 0
6396.73 0.242908 0
6397.58 0.303867 0
6398.44 0.272581 0
6399.29 0.185548 0
6400.15 0.323546 0
6401 0.329567 0
6401.86 0.157117 0
6402.71 0.216835 0
6403.56 0.206034 0
6404.42 0.205848 0
6405.27 0.283072 0
6406.13 0.153889 0
6406.98 0.249488 0
6407.84 0.220436 0
6408.69 0.280588 0
6409.55 0.233782 0
6410.4 0.242784 0
6411.25 0.213607 0
6412.11 0.166118 0
6412.96 0.139611 0
6413.82 0.17363 0
6414.67 0.25942 0
6415.53 0.221553 0
6416.38 0.214663 0
6417.24 0.173443 0
6418.09 0.157117 0
6418.95 0.234093 0
6419.8 0.222174 0
6420.65 0.235272 0
6421.51 0.209634 0
6422.36 0.193494 0
6423.22 0.220808 0
6424.07 0.226209 0
6424.93 0.247812 0
6425.78 0.295239 0
6426.64 0.192563 0
6427.49 0.11447 0
6428.34 0.12701 0
6429.2 0.113601 0
6430.05 0.14048 0
6430.91 0.178658 0
6431.76 0.22714 0
6432.62 0.251164 0
6433.47 0.174747 0
6434.33 0.226333 0
6435.18 0.193184 0
6436.04 0.275498 0
6436.89 0.183562 0
6437.74 0.0928053 0
6438.6 0.195977 0
6439.45 0.16947 0
6440.31 0.147309 0
6441.16 0.139922 0
6442.02 0.24328 0
6442.87 0.190453 0
6443.73 0.161649 0
6444.58 0.144702 0
6445.43 0.147557 0
6446.29 0.202185 0
6447.14 0.257806 0
6448 0.155751 0
6448.85 0.116891 0
6449.71 0.255509 0
6450.56 0.198026 0
6451.42 0.247129 0
6452.27 0.228506 0
6453.13 0.0586008 0
6453.98 0.1303 0
6454.83 0.151096 0
6455.69 0.286238 0
6456.54 0.239928 0
6457.4 0.227947 0
6458.25 0.0985784 0
6459.11 0.136135 0
6459.96 0.208889 0
6460.82 0.135018 0
6461.67 0.281644 0
6462.52 0.270097 0
6463.38 0.127693 0
6464.23 0.207958 0
6465.09 0.0844249 0
6465.94 0.208889 0
6466.8 0.125954 0
6467.65 0.236514 0
6468.51 0.255385 0
6469.36 0.269849 0
6470.21 0.202868 0
6471.07 0.18859 0
6471.92 0.216277 0
6472.78 0.241914 0
6473.63 0.231113 0
6474.49 0.282451 0
6475.34 0.229002 0
6476.2 0.299087 0
6477.05 0.250047 0
6477.91 0.2128 0
6478.76 0.262897 0
6479.61 0.258489 0
6480.47 0.242349 0
6481.32 0.192253 0
6482.18 0.278354 0
6483.03 0.238004 0
6483.89 0.134583 0
6484.74 0.215532 0
6485.6 0.283009 0
6486.45 0.309951 0
6487.3 0.322863 0
6488.16 0.133093 0
6489.01 0.177106 0
6489.87 0.139115 0
6490.72 0.302067 0
6491.58 0.207089 0
6492.43 0.166056 0
6493.29 0.260538 0
6494.14 0.221367 0
6495 0.264076 0
6495.85 0.193184 0
6496.7 0.162766 0
6497.56 0.183686 0
6498.41 0.312931 0
6499.27 0.187659 0
6500.12 0.193805 0
6500.98 0.27885 0
6501.83 0.221553 0
6502.69 0.247563 0
6503.54 0.213794 0
6504.39 0.258862 0
6505.25 0.347073 0
6506.1 0.161214 0
6506.96 0.164628 0
6507.81 0.196784 0
6508.67 0.186355 0
6509.52 0.250729 0
6510.38 0.344466 0
6511.23 0.214601 0
6512.08 0.234465 0
6512.94 0.234962 0
6513.79 0.191135 0
6514.65 0.153144 0
6515.5 0.152089 0
6516.36 0.166429 0
6517.21 0.205289 0
6518.07 0.258117 0
6518.92 0.252343 0
6519.78 0.283692 0
6520.63 0.276864 0
6521.48 0.200137 0
6522.34 0.242846 0
6523.19 0.179589 0
6524.05 0.163759 0
6524.9 0.194301 0
6525.76 0.242721 0
6526.61 0.19964 0
6527.47 0.179217 0
6528.32 0.242411 0
6529.17 0.194301 0
6530.03 0.250109 0
6530.88 0.181451 0
6531.74 0.256751 0
6532.59 0.18319 0
6533.45 0.207151 0
6534.3 0.240921 0
6535.16 0.174871 0
6536.01 0.235955 0
6536.87 0.161028 0
6537.72 0.19039 0
6538.57 0.179962 0
6539.43 0.189273 0
6540.28 0.262897 0
6541.14 0.270967 0
6541.99 0.235955 0
6542.85 0.199454 0
6543.7 0.151903 0
6544.56 0.156372 0
6545.41 0.0871562 0
6546.26 0.184121 0
6547.12 0.134459 0
6547.97 0.16767 0
6548.83 0.175554 0
6549.68 0.18319 0
6550.54 0.193556 0
6551.39 0.181638 0
6552.25 0.168043 0
6553.1 0.225216 0
6553.96 0.178782 0
6554.81 0.120367 0
6555.66 0.276802 0
6556.52 0.162518 0
6557.37 0.209696 0
6558.23 0.20771 0
6559.08 0.120616 0
6559.94 0.213669 0
6560.79 0.281023 0
6561.65 0.198398 0
6562.5 0.24117 0
6563.35 0.266745 0
6564.21 0.164194 0
6565.06 0.240859 0
6565.92 0.256937 0
6566.77 0.219815 0
6567.63 0.199702 0
6568.48 0.197716 0
6569.34 0.117326 0
6570.19 0.212055 0
6571.04 0.183686 0
6571.9 0.192253 0
6572.75 0.252902 0
6573.61 0.244025 0
6574.46 0.272208 0
6575.32 0.203303 0
6576.17 0.17872 0
6577.03 0.09175 0
6577.88 0.204234 0
6578.74 0.149295 0
6579.59 0.174312 0
6580.44 0.243963 0
6581.3 0.176982 0
6582.15 0.213794 0
6583.01 0.21727 0
6583.86 0.151654 0
6584.72 0.192004 0
6585.57 0.221367 0
6586.43 0.138308 0
6587.28 0.15929 0
6588.13 0.296604 0
6588.99 0.264262 0
6589.84 0.24117 0
6590.7 0.14197 0
6591.55 0.224905 0
6592.41 0.0907567 0
6593.26 0.232727 0
6594.12 0.219939 0
6594.97 0.247129 0
6595.83 0.151654 0
6596.68 0.288907 0
6597.53 0.22894 0
6598.39 0.282637 0
6599.24 0.182569 0
6600.1 0.128934 0
6600.95 0.199826 0
6601.81 0.197343 0
6602.66 0.12074 0
6603.52 0.222546 0
6604.37 0.135018 0
6605.22 0.177727 0
6606.08 0.218511 0
6606.93 0.193743 0
6607.79 0.147061 0
6608.64 0.248991 0
6609.5 0.1542 0
6610.35 0.175492 0
6611.21 0.21218 0
6612.06 0.154448 0
6612.92 0.193991 0
6613.77 0.0808244 0
6614.62 0.216959 0
6615.48 0.231299 0
6616.33 0.246322 0
6617.19 0.164442 0
6618.04 0.11149 0
6618.9 0.252281 0
6619.75 0.216463 0
6620.61 0.203799 0
6621.46 0.210379 0
6622.31 0.207772 0
6623.17 0.025762 0
6624.02 0.183872 0
6624.88 0.202806 0
6625.73 0.204979 0
6626.59 0.229499 0
6627.44 0.300764 0
6628.3 0.183314 0
6629.15 0.144391 0
6630 0.203799 0
6630.86 0.272084 0
6631.71 0.255261 0
6632.57 0.204979 0
6633.42 0.243094 0
6634.28 0.160718 0
6635.13 0.202185 0
6635.99 0.220498 0
6636.84 0.223105 0
6637.7 0.257992 0
6638.55 0.162083 0
6639.4 0.176796 0
6640.26 0.21876 0
6641.11 0.0838662 0
6641.97 0.198771 0
6642.82 0.228009 0
6643.68 0.247626 0
6644.53 0.192811 0
6645.39 0.137563 0
6646.24 0.171767 0
6647.09 0.266187 0
6647.95 0.219567 0
6648.8 0.201626 0
6649.66 0.344528 0
6650.51 0.107207 0
6651.37 0.197343 0
6652.22 0.192936 0
6653.08 0.191942 0
6653.93 0.157055 0
6654.79 0.152461 0
6655.64 0.204979 0
6656.49 0.185611 0
6657.35 0.157738 0
6658.2 0.292197 0
6659.06 0.249798 0
6659.91 0.242846 0
6660.77 0.150909 0
6661.62 0.20771 0
6662.48 0.145819 0
6663.33 0.132162 0
6664.18 0.0947297 0
6665.04 0.216959 0
6665.89 0.247129 0
6666.75 0.124465 0
6667.6 0.268918 0
6668.46 0.0599044 0
6669.31 0.0501583 0
6670.17 0.15122 0
6671.02 0.189087 0
6671.88 0.225774 0
6672.73 0.139487 0
6673.58 0.213483 0
6674.44 0.118629 0
6675.29 0.145322 0
6676.15 0.235458 0
6677 0.174933 0
6677.86 0.200137 0
6678.71 0.134521 0
6679.57 0.240425 0
6680.42 0.218325 0
6681.27 0.195419 0
6682.13 0.171954 0
6682.98 0.228878 0
6683.84 0.142653 0
6684.69 0.25284 0
6685.55 0.210007 0
6686.4 0.257248 0
6687.26 0.254764 0
6688.11 0.219939 0
6688.96 0.239369 0
6689.82 0.203178 0
6690.67 0.223788 0
6691.53 0.264697 0
6692.38 0.282637 0
6693.24 0.253895 0
6694.09 0.150599 0
6694.95 0.25911 0
6695.8 0.202123 0
6696.66 0.246508 0
6697.51 0.331554 0
6698.36 0.30604 0
6699.22 0.207648 0
6700.07 0.169036 0
6700.93 0.255758 0
6701.78 0.23341 0
6702.64 0.132348 0
6703.49 0.186604 0
6704.35 0.22056 0
6705.2 0.288286 0
6706.05 0.189025 0
6706.91 0.237879 0
6707.76 0.171643 0
6708.62 0.1596 0
6709.47 0.144391 0
6710.33 0.178782 0
6711.18 0.118443 0
6712.04 0.258862 0
6712.89 0.26271 0
6713.75 0.283692 0
6714.6 0.234527 0
6715.45 0.239866 0
6716.31 0.210131 0
6717.16 0.202868 0
6718.02 0.167049 0
6718.87 0.212117 0
6719.73 0.186169 0
6720.58 0.166615 0
6721.44 0.147557 0
6722.29 0.248184 0
6723.14 0.194239 0
6724 0.115401 0
6724.85 0.200571 0
6725.71 0.27885 0
6726.56 0.308151 0
6727.42 0.221305 0
6728.27 0.238438 0
6729.13 0.16258 0
6729.98 0.123844 0
6730.83 0.162828 0
6731.69 0.182383 0
6732.54 0.244708 0
6733.4 0.197529 0
6734.25 0.219815 0
6735.11 0.197281 0
6735.96 0.282451 0
6736.82 0.165063 0
6737.67 0.119933 0
6738.53 0.168043 0
6739.38 0.281333 0
6740.23 0.129989 0
6741.09 0.20622 0
6741.94 0.1321 0
6742.8 0.167236 0
6743.65 0.222919 0
6744.51 0.148923 0
6745.36 0.228133 0
6746.22 0.241045 0
6747.07 0.237321 0
6747.92 0.315165 0
6748.78 0.14197 0
6749.63 0.0479235 0
6750.49 0.223912 0
6751.34 0.298032 0
6752.2 0.253399 0
6753.05 0.130796 0
6753.91 0.218511 0
6754.76 0.278416 0
6755.62 0.178782 0
6756.47 0.148302 0
6757.32 0.183872 0
6758.18 0.167298 0
6759.03 0.201999 0
6759.89 0.196784 0
6760.74 0.127941 0
6761.6 0.247501 0
6762.45 0.154882 0
6763.31 0.159414 0
6764.16 0.187535 0
6765.01 0.25762 0
6765.87 0.164939 0
6766.72 0.208455 0
6767.58 0.153579 0
6768.43 0.144453 0
6769.29 0.209324 0
6770.14 0.23968 0
6771 0.232541 0
6771.85 0.177603 0
6772.71 0.136135 0
6773.56 0.195357 0
6774.41 0.194177 0
6775.27 0.228257 0
6776.12 0.20591 0
6776.98 0.293128 0
6777.83 0.145943 0
6778.69 0.233224 0
6779.54 0.176361 0
6780.4 0.269415 0
6781.25 0.251226 0
6782.1 0.217332 0
6782.96 0.222174 0
6783.81 0.150847 0
6784.67 0.184183 0
6785.52 0.288596 0
6786.38 0.213359 0
6787.23 0.197467 0
6788.09 0.263455 0
6788.94 0.169905 0
6789.79 0.195543 0
6790.65 0.193867 0
6791.5 0.193122 0
6792.36 0.156621 0
6793.21 0.236514 0
6794.07 0.349804 0
6794.92 0.166367 0
6795.78 0.248805 0
6796.63 0.156434 0
6797.49 0.179651 0
6798.34 0.216277 0
6799.19 0.205724 0
6800.05 0.186045 0
6800.9 0.286796 0
6801.76 0.228195 0
6802.61 0.158421 0
6803.47 0.18977 0
6804.32 0.22714 0
6805.18 0.18679 0
6806.03 0.177354 0
6806.88 0.312807 0
6807.74 0.201999 0
6808.59 0.168105 0
6809.45 0.110187 0
6810.3 0.185859 0
6811.16 0.258613 0
6812.01 0.139363 0
6812.87 0.24837 0
6813.72 0.151965 0
6814.58 0.129617 0
6815.43 0.150227 0
6816.28 0.197343 0
6817.14 0.237135 0
6817.99 0.189149 0
6818.85 0.194488 0
6819.7 0.113849 0
6820.56 0.184245 0
6821.41 0.221615 0
6822.27 0.211373 0
6823.12 0.336396 0
6823.97 0.220746 0
6824.83 0.197902 0
6825.68 0.286672 0
6826.54 0.198523 0
6827.39 0.266249 0
6828.25 0.184493 0
6829.1 0.224533 0
6829.96 0.223415 0
6830.81 0.115463 0
6831.67 0.213669 0
6832.52 0.131666 0
6833.37 0.246322 0
6834.23 0.151468 0
6835.08 0.226395 0
6835.94 0.221677 0
6836.79 0.259482 0
6837.65 0.199143 0
6838.5 0.277236 0
6839.36 0.233534 0
6840.21 0.103793 0
6841.06 0.270904 0
6841.92 0.221677 0
6842.77 0.194239 0
6843.63 0.268918 0
6844.48 0.262214 0
6845.34 0.25793 0
6846.19 0.172264 0
6847.05 0.135825 0
6847.9 0.118257 0
6848.75 0.284748 0
6849.61 0.254082 0
6850.46 0.208765 0
6851.32 0.0828729 0
6852.17 0.183376 0
6853.03 0.404867 0
6853.88 0.225588 0
6854.74 0.326153 0
6855.59 0.232975 0
6856.45 0.182383 0
6857.3 0.181824 0
6858.15 0.207151 0
6859.01 0.0451301 0
6859.86 0.193743 0
6860.72 0.192253 0
6861.57 0.101806 0
6862.43 0.300639 0
6863.28 0.249984 0
6864.14 0.0869079 0
6864.99 0.101372 0
6865.84 0.217456 0
6866.7 0.299398 0
6867.55 0.200944 0
6868.41 0.149482 0
6869.26 0.212304 0
6870.12 0.258551 0
6870.97 0.160283 0
6871.83 0.103234 0
6872.68 0.212738 0
6873.54 0.192004 0
6874.39 0.291824 0
6875.24 0.200385 0
6876.1 0.240487 0
6876.95 0.218822 0
6877.81 0.230741 0
6878.66 0.230865 0
6879.52 0.230058 0
6880.37 0.220187 0
6881.23 0.207275 0
6882.08 0.242163 0
6882.93 0.232417 0
6883.79 0.246819 0
6884.64 0.280402 0
6885.5 0.189708 0
6886.35 0.244832 0
6887.21 0.159352 0
6888.06 0.134273 0
6888.92 0.188342 0
6889.77 0.23192 0
6890.63 0.160842 0
6891.48 0.179527 0
6892.33 0.217456 0
6893.19 0.118567 0
6894.04 0.258675 0
6894.9 0.216152 0
6895.75 0.201626 0
6896.61 0.211745 0
6897.46 0.249612 0
6898.32 0.264262 0
6899.17 0.267614 0
6900.02 0.208393 0
6900.88 0.19157 0
6901.73 0.246508 0
6902.59 0.264138 0
6903.44 0.222733 0
6904.3 0.229809 0
6905.15 0.139673 0
6906.01 0.224967 0
6906.86 0.135142 0
6907.71 0.203365 0
6908.57 0.111553 0
6909.42 0.207213 0
6910.28 0.160656 0
6911.13 0.150909 0
6911.99 0.218077 0
6912.84 0.174933 0
6913.7 0.19306 0
6914.55 0.239804 0
6915.41 0.160904 0
6916.26 0.246943 0
6917.11 0.184741 0
6917.97 0.128065 0
6918.82 0.214476 0
6919.68 0.281085 0
6920.53 0.215159 0
6921.39 0.216525 0
6922.24 0.176734 0
6923.1 0.117636 0
6923.95 0.145509 0
6924.8 0.158979 0
6925.66 0.29437 0
6926.51 0.187225 0
6927.37 0.17723 0
6928.22 0.24657 0
6929.08 0.115712 0
6929.93 0.208703 0
6930.79 0.157552 0
6931.64 0.16587 0
6932.5 0.14315 0
6933.35 0.229623 0
6934.2 0.15122 0
6935.06 0.17543 0
6935.91 0.265938 0
6936.77 0.235893 0
6937.62 0.165187 0
6938.48 0.153827 0
6939.33 0.172574 0
6940.19 0.169036 0
6941.04 0.146564 0
6941.89 0.215035 0
6942.75 0.184059 0
6943.6 0.268359 0
6944.46 0.173195 0
6945.31 0.135514 0
6946.17 0.110497 0
6947.02 0.213856 0
6947.88 0.239493 0
6948.73 0.207151 0
6949.58 0.183376 0
6950.44 0.255509 0
6951.29 0.253275 0
6952.15 0.248246 0
6953 0.157241 0
6953.86 0.1614 0
6954.71 0.141784 0
6955.57 0.200944 0
6956.42 0.255882 0
6957.28 0.227761 0
6958.13 0.218325 0
6958.98 0.206965 0
6959.84 0.178472 0
6960.69 0.20113 0
6961.55 0.226085 0
6962.4 0.296232 0
6963.26 0.223105 0
6964.11 0.161835 0
6964.97 0.270656 0
6965.82 0.154448 0
6966.67 0.26867 0
6967.53 0.23161 0
6968.38 0.228754 0
6969.24 0.134956 0
6970.09 0.13508 0
6970.95 0.174002 0
6971.8 0.149109 0
6972.66 0.334658 0
6973.51 0.248991 0
6974.37 0.201192 0
6975.22 0.207338 0
6976.07 0.169533 0
6976.93 0.257992 0
6977.78 0.191011 0
6978.64 0.327395 0
6979.49 0.18232 0
6980.35 0.211745 0
6981.2 0.21578 0
6982.06 0.226954 0
6982.91 0.220436 0
6983.76 0.239245 0
6984.62 0.134769 0
6985.47 0.199702 0
6986.33 0.167484 0
6987.18 0.259358 0
6988.04 0.213173 0
6988.89 0.293811 0
6989.75 0.217332 0
6990.6 0.15333 0
6991.46 0.154758 0
6992.31 0.393134 0
6993.16 0.237072 0
6994.02 0.205165 0
6994.87 0.230803 0
6995.73 0.266869 0
6996.58 0.163635 0
6997.44 0.202185 0
6998.29 0.147619 0
6999.15 0.268235 0
