# Supplementary material for: Probing decoherence in molecular 4f qubits
Source: Chem Sci. 2024 Oct 30;15(48):20328–37. doi: 10.1039/d4sc05304d (PMC11575486; doi:10.1039/d4sc05304d)
Supplement: SC-015-D4SC05304D-s001 [file SC-015-D4SC05304D-s001.zip › data_archive/Parallel_0c5pct/EDFS/69_Gdtrensal_FS_970563_at22_VG51_32-64-300_11sc_100K.dat]

0 0.133048 0
0.854492 0.1342 0
1.70898 0.279543 0
2.56348 0.214304 0
3.41797 0.150003 0
4.27246 0.156915 0
5.12695 0.128251 0
5.98145 0.187787 0
6.83594 0.14358 0
7.69043 0.196362 0
8.54492 0.130265 0
9.39941 0.0917274 0
10.2539 0.0720509 0
11.1084 0.207559 0
11.9629 0.117557 0
12.8174 0.102734 0
13.6719 0.168414 0
14.5264 0.173903 0
15.3809 0.217883 0
16.2354 0.162574 0
17.0898 0.18701 0
17.9443 0.200941 0
18.7988 0.0917606 0
19.6533 0.215366 0
20.5078 0.19011 0
21.3623 0.115632 0
22.2168 0.1226 0
23.0713 0.132194 0
23.9258 0.0965766 0
24.7803 0.152819 0
25.6348 0.117419 0
26.4893 0.186223 0
27.3438 0.159209 0
28.1982 0.186929 0
29.0527 0.147723 0
29.9072 0.137627 0
30.7617 0.0934339 0
31.6162 0.172145 0
32.4707 0.119059 0
33.3252 0.152317 0
34.1797 0.128274 0
35.0342 0.203956 0
35.8887 0.217537 0
36.7432 0.166542 0
37.5977 0.180127 0
38.4521 0.223874 0
39.3066 0.128838 0
40.1611 0.22277 0
41.0156 0.0732075 0
41.8701 0.208734 0
42.7246 0.111736 0
43.5791 0.267015 0
44.4336 0.190982 0
45.2881 0.184825 0
46.1426 0.167125 0
46.9971 0.204762 0
47.8516 0.178089 0
48.7061 0.166087 0
49.5605 0.151909 0
50.415 0.186782 0
51.2695 0.173188 0
52.124 0.141893 0
52.9785 0.122216 0
53.833 0.130161 0
54.6875 0.193191 0
55.542 0.227539 0
56.3965 0.203733 0
57.251 0.22232 0
58.1055 0.202193 0
58.96 0.107138 0
59.8145 0.132649 0
60.6689 0.154928 0
61.5234 0.155241 0
62.3779 0.214337 0
63.2324 0.118377 0
64.0869 0.201648 0
64.9414 0.0993496 0
65.7959 0.0591386 0
66.6504 0.21876 0
67.5049 0.13035 0
68.3594 0.128872 0
69.2139 0.145339 0
70.0684 0.225031 0
70.9229 0.198704 0
71.7773 0.171002 0
72.6318 0.139755 0
73.4863 0.210317 0
74.3408 0.143192 0
75.1953 0.233123 0
76.0498 0.171263 0
76.9043 0.112343 0
77.7588 0.182502 0
78.6133 0.159275 0
79.4678 0.126468 0
80.3223 0.158976 0
81.1768 0.145955 0
82.0313 0.127146 0
82.8857 0.15909 0
83.7402 0.187877 0
84.5947 0.13456 0
85.4492 0.196609 0
86.3037 0.192428 0
87.1582 0.222552 0
88.0127 0.152037 0
88.8672 0.194779 0
89.7217 0.13502 0
90.5762 0.118069 0
91.4307 0.0876698 0
92.2852 0.112314 0
93.1396 0.144263 0
93.9941 0.125601 0
94.8486 0.202041 0
95.7031 0.205558 0
96.5576 0.156915 0
97.4121 0.181454 0
98.2666 0.13374 0
99.1211 0.20143 0
99.9756 0.177013 0
100.83 0.222751 0
101.685 0.15536 0
102.539 0.230857 0
103.394 0.127156 0
104.248 0.129369 0
105.103 0.194997 0
105.957 0.0665665 0
106.812 0.104327 0
107.666 0.236142 0
108.521 0.240038 0
109.375 0.180104 0
110.229 0.180104 0
111.084 0.172007 0
111.938 0.108944 0
112.793 0.193879 0
113.647 0.180848 0
114.502 0.168533 0
115.356 0.163513 0
116.211 0.118699 0
117.065 0.234862 0
117.92 0.185801 0
118.774 0.220694 0
119.629 0.144557 0
120.483 0.223832 0
121.338 0.144334 0
122.192 0.123847 0
123.047 0.157109 0
123.901 0.129123 0
124.756 0.167215 0
125.61 0.168244 0
126.465 0.151136 0
127.319 0.144073 0
128.174 0.232767 0
129.028 0.172846 0
129.883 0.158441 0
130.737 0.199221 0
131.592 0.158796 0
132.446 0.156227 0
133.301 0.193793 0
134.155 0.194414 0
135.01 0.197723 0
135.864 0.173036 0
136.719 0.249557 0
137.573 0.155227 0
138.428 0.178757 0
139.282 0.151895 0
140.137 0.120633 0
140.991 0.206412 0
141.846 0.142666 0
142.7 0.222903 0
143.555 0.179288 0
144.409 0.205051 0
145.264 0.208042 0
146.118 0.233824 0
146.973 0.0959699 0
147.827 0.134669 0
148.682 0.215683 0
149.536 0.086717 0
150.391 0.0978802 0
151.245 0.11832 0
152.1 0.22012 0
152.954 0.0756914 0
153.809 0.182175 0
154.663 0.170742 0
155.518 0.269736 0
156.372 0.165826 0
157.227 0.21127 0
158.081 0.145794 0
158.936 0.213531 0
159.79 0.0876556 0
160.645 0.17131 0
161.499 0.193348 0
162.354 0.164442 0
163.208 0.177629 0
164.063 0.109176 0
164.917 0.184014 0
165.771 0.155578 0
166.626 0.184 0
167.48 0.229179 0
168.335 0.117159 0
169.189 0.171614 0
170.044 0.17068 0
170.898 0.163157 0
171.753 0.169163 0
172.607 0.172173 0
173.462 0.20061 0
174.316 0.18273 0
175.171 0.189627 0
176.025 0.19704 0
176.88 0.151492 0
177.734 0.146865 0
178.589 0.0566358 0
179.443 0.195912 0
180.298 0.135081 0
181.152 0.228818 0
182.007 0.139319 0
182.861 0.189698 0
183.716 0.16621 0
184.57 0.187546 0
185.425 0.240057 0
186.279 0.18209 0
187.134 0.17087 0
187.988 0.166788 0
188.843 0.12078 0
189.697 0.175098 0
190.552 0.195917 0
191.406 0.0958277 0
192.261 0.1508 0
193.115 0.103929 0
193.97 0.152407 0
194.824 0.169836 0
195.679 0.158521 0
196.533 0.113343 0
197.388 0.207203 0
198.242 0.169879 0
199.097 0.203928 0
199.951 0.141836 0
200.806 0.176937 0
201.66 0.202965 0
202.515 0.156962 0
203.369 0.195158 0
204.224 0.0724728 0
205.078 0.125421 0
205.933 0.207947 0
206.787 0.165096 0
207.642 0.138224 0
208.496 0.132142 0
209.351 0.180521 0
210.205 0.192817 0
211.06 0.1684 0
211.914 0.111826 0
212.769 0.192404 0
213.623 0.185986 0
214.478 0.200245 0
215.332 0.153762 0
216.187 0.175885 0
217.041 0.18802 0
217.896 0.172993 0
218.75 0.15462 0
219.604 0.178563 0
220.459 0.195338 0
221.313 0.155625 0
222.168 0.137551 0
223.022 0.209715 0
223.877 0.201174 0
224.731 0.183289 0
225.586 0.10528 0
226.44 0.0579346 0
227.295 0.105659 0
228.149 0.151672 0
229.004 0.154696 0
229.858 0.220424 0
230.713 0.208976 0
231.567 0.128492 0
232.422 0.0950598 0
233.276 0.133503 0
234.131 0.181289 0
234.985 0.146761 0
235.84 0.201278 0
236.694 0.152445 0
237.549 0.162977 0
238.403 0.171875 0
239.258 0.211029 0
240.112 0.182042 0
240.967 0.123349 0
241.821 0.19567 0
242.676 0.16739 0
243.53 0.0811094 0
244.385 0.146524 0
245.239 0.179397 0
246.094 0.16485 0
246.948 0.212877 0
247.803 0.205108 0
248.657 0.145761 0
249.512 0.131 0
250.366 0.211266 0
251.221 0.107308 0
252.075 0.142092 0
252.93 0.244096 0
253.784 0.132668 0
254.639 0.11767 0
255.493 0.172386 0
256.348 0.12161 0
257.202 0.166129 0
258.057 0.153881 0
258.911 0.176425 0
259.766 0.198936 0
260.62 0.147572 0
261.475 0.181872 0
262.329 0.219978 0
263.184 0.158939 0
264.038 0.212261 0
264.893 0.112949 0
265.747 0.136726 0
266.602 0.164286 0
267.456 0.123662 0
268.311 0.157635 0
269.165 0.151155 0
270.02 0.164461 0
270.874 0.229634 0
271.729 0.172524 0
272.583 0.186673 0
273.438 0.227396 0
274.292 0.155331 0
275.146 0.169348 0
276.001 0.120785 0
276.855 0.238166 0
277.71 0.108024 0
278.564 0.18665 0
279.419 0.208497 0
280.273 0.119567 0
281.128 0.17963 0
281.982 0.127255 0
282.837 0.184284 0
283.691 0.0781894 0
284.546 0.184052 0
285.4 0.13656 0
286.255 0.119476 0
287.109 0.172055 0
287.964 0.167608 0
288.818 0.0969179 0
289.673 0.0705814 0
290.527 0.176326 0
291.382 0.146813 0
292.236 0.130625 0
293.091 0.189143 0
293.945 0.138442 0
294.8 0.141566 0
295.654 0.142357 0
296.509 0.100558 0
297.363 0.173254 0
298.218 0.11914 0
299.072 0.116386 0
299.927 0.120206 0
300.781 0.131739 0
301.636 0.136024 0
302.49 0.169097 0
303.345 0.177316 0
304.199 0.142182 0
305.054 0.228449 0
305.908 0.198301 0
306.763 0.159512 0
307.617 0.243854 0
308.472 0.16202 0
309.326 0.162171 0
310.181 0.167826 0
311.035 0.144998 0
311.89 0.165205 0
312.744 0.202965 0
313.599 0.155222 0
314.453 0.156076 0
315.308 0.128208 0
316.162 0.246277 0
317.017 0.185887 0
317.871 0.101236 0
318.726 0.102194 0
319.58 0.152302 0
320.435 0.179326 0
321.289 0.140243 0
322.144 0.174927 0
322.998 0.203018 0
323.853 0.142988 0
324.707 0.15353 0
325.562 0.121553 0
326.416 0.0850532 0
327.271 0.112305 0
328.125 0.178264 0
328.979 0.159104 0
329.834 0.149544 0
330.688 0.13884 0
331.543 0.166163 0
332.397 0.200851 0
333.252 0.170505 0
334.106 0.131943 0
334.961 0.162731 0
335.815 0.182237 0
336.67 0.0599539 0
337.524 0.16347 0
338.379 0.193566 0
339.233 0.294167 0
340.088 0.184583 0
340.942 0.144111 0
341.797 0.234037 0
342.651 0.0936993 0
343.506 0.139362 0
344.36 0.174539 0
345.215 0.0934908 0
346.069 0.173391 0
346.924 0.170343 0
347.778 0.127933 0
348.633 0.180691 0
349.487 0.164613 0
350.342 0.231866 0
351.196 0.206203 0
352.051 0.197661 0
352.905 0.199244 0
353.76 0.140476 0
354.614 0.139347 0
355.469 0.172922 0
356.323 0.137873 0
357.178 0.124975 0
358.032 0.185422 0
358.887 0.114286 0
359.741 0.128682 0
360.596 0.10126 0
361.45 0.150202 0
362.305 0.0883714 0
363.159 0.138196 0
364.014 0.256321 0
364.868 0.203406 0
365.723 0.127824 0
366.577 0.162157 0
367.432 0.136845 0
368.286 0.231663 0
369.141 0.19376 0
369.995 0.15253 0
370.85 0.163243 0
371.704 0.24923 0
372.559 0.117244 0
373.413 0.111447 0
374.268 0.158379 0
375.122 0.128601 0
375.977 0.180236 0
376.831 0.134925 0
377.686 0.176771 0
378.54 0.168893 0
379.395 0.183166 0
380.249 0.172818 0
381.104 0.19915 0
381.958 0.178824 0
382.813 0.146799 0
383.667 0.12534 0
384.521 0.128317 0
385.376 0.112636 0
386.23 0.171638 0
387.085 0.186398 0
387.939 0.140461 0
388.794 0.171623 0
389.648 0.0460604 0
390.503 0.168865 0
391.357 0.180464 0
392.212 0.150909 0
393.066 0.183787 0
393.921 0.133228 0
394.775 0.187138 0
395.63 0.176956 0
396.484 0.149733 0
397.339 0.177966 0
398.193 0.229956 0
399.048 0.183919 0
399.902 0.144334 0
400.757 0.0983732 0
401.611 0.196618 0
402.466 0.164916 0
403.32 0.150591 0
404.175 0.154298 0
405.029 0.141343 0
405.884 0.113641 0
406.738 0.13729 0
407.593 0.123098 0
408.447 0.157265 0
409.302 0.118979 0
410.156 0.212545 0
411.011 0.266171 0
411.865 0.0505636 0
412.72 0.105166 0
413.574 0.131038 0
414.429 0.119623 0
415.283 0.183858 0
416.138 0.210204 0
416.992 0.0761559 0
417.847 0.121297 0
418.701 0.168187 0
419.556 0.224661 0
420.41 0.123283 0
421.265 0.167499 0
422.119 0.199102 0
422.974 0.115537 0
423.828 0.132332 0
424.683 0.160086 0
425.537 0.189285 0
426.392 0.154298 0
427.246 0.213579 0
428.101 0.163906 0
428.955 0.190366 0
429.81 0.200638 0
430.664 0.167698 0
431.519 0.192381 0
432.373 0.105564 0
433.228 0.206905 0
434.082 0.313611 0
434.937 0.147932 0
435.791 0.172093 0
436.646 0.132536 0
437.5 0.194082 0
438.354 0.115969 0
439.209 0.175344 0
440.063 0.231966 0
440.918 0.23609 0
441.772 0.0669552 0
442.627 0.106389 0
443.481 0.119799 0
444.336 0.192428 0
445.19 0.145007 0
446.045 0.104986 0
446.899 0.058328 0
447.754 0.193186 0
448.608 0.191878 0
449.463 0.168812 0
450.317 0.0632389 0
451.172 0.153644 0
452.026 0.174453 0
452.881 0.124392 0
453.735 0.10427 0
454.59 0.0566737 0
455.444 0.0882955 0
456.299 0.22807 0
457.153 0.172894 0
458.008 0.186896 0
458.862 0.184417 0
459.717 0.147851 0
460.571 0.167921 0
461.426 0.131118 0
462.28 0.039007 0
463.135 0.131076 0
463.989 0.178824 0
464.844 0.196666 0
465.698 0.166793 0
466.553 0.103815 0
467.407 0.173003 0
468.262 0.138873 0
469.116 0.198358 0
469.971 0.172576 0
470.825 0.117505 0
471.68 0.190025 0
472.534 0.147747 0
473.389 0.201866 0
474.243 0.24484 0
475.098 0.105251 0
475.952 0.136475 0
476.807 0.11247 0
477.661 0.143021 0
478.516 0.194533 0
479.37 0.181488 0
480.225 0.195002 0
481.079 0.168684 0
481.934 0.216575 0
482.788 0.210924 0
483.643 0.180862 0
484.497 0.209426 0
485.352 0.182265 0
486.206 0.141661 0
487.061 0.229164 0
487.915 0.105995 0
488.77 0.19513 0
489.624 0.186607 0
490.479 0.169485 0
491.333 0.173832 0
492.188 0.210284 0
493.042 0.169841 0
493.896 0.135968 0
494.751 0.225761 0
495.605 0.185948 0
496.46 0.20261 0
497.314 0.244518 0
498.169 0.168457 0
499.023 0.205501 0
499.878 0.209047 0
500.732 0.12634 0
501.587 0.182853 0
502.441 0.258885 0
503.296 0.144277 0
504.15 0.184962 0
505.005 0.165063 0
505.859 0.197178 0
506.714 0.0641917 0
507.568 0.214987 0
508.423 0.191276 0
509.277 0.144192 0
510.132 0.13391 0
510.986 0.0698704 0
511.841 0.148415 0
512.695 0.135167 0
513.55 0.262393 0
514.404 0.255041 0
515.259 0.171168 0
516.113 0.185763 0
516.968 0.115443 0
517.822 0.15682 0
518.677 0.225192 0
519.531 0.247993 0
520.386 0.177586 0
521.24 0.159749 0
522.095 0.138679 0
522.949 0.0979608 0
523.804 0.168964 0
524.658 0.228453 0
525.513 0.167082 0
526.367 0.176738 0
527.222 0.0876224 0
528.076 0.193845 0
528.931 0.214332 0
529.785 0.260715 0
530.64 0.201155 0
531.494 0.153644 0
532.349 0.195888 0
533.203 0.112627 0
534.058 0.107939 0
534.912 0.182862 0
535.767 0.203615 0
536.621 0.195538 0
537.476 0.14559 0
538.33 0.28572 0
539.185 0.114044 0
540.039 0.17998 0
540.894 0.221163 0
541.748 0.169936 0
542.603 0.12799 0
543.457 0.183355 0
544.312 0.209834 0
545.166 0.0738048 0
546.021 0.171145 0
546.875 0.138968 0
547.729 0.218755 0
548.584 0.226738 0
549.438 0.194353 0
550.293 0.155293 0
551.147 0.114082 0
552.002 0.153231 0
552.856 0.142319 0
553.711 0.214498 0
554.565 0.0911159 0
555.42 0.151757 0
556.274 0.167054 0
557.129 0.128393 0
557.983 0.188228 0
558.838 0.16038 0
559.692 0.19176 0
560.547 0.189712 0
561.401 0.155796 0
562.256 0.124719 0
563.11 0.225496 0
563.965 0.0600345 0
564.819 0.190589 0
565.674 0.165982 0
566.528 0.105536 0
567.383 0.146842 0
568.237 0.148918 0
569.092 0.107275 0
569.946 0.198638 0
570.801 0.12242 0
571.655 0.168376 0
572.51 0.184758 0
573.364 0.0780378 0
574.219 0.161062 0
575.073 0.145083 0
575.928 0.151321 0
576.782 0.125008 0
577.637 0.217357 0
578.491 0.148577 0
579.346 0.245689 0
580.2 0.105479 0
581.055 0.160536 0
581.909 0.163731 0
582.764 0.1435 0
583.618 0.196713 0
584.473 0.18819 0
585.327 0.220324 0
586.182 0.206473 0
587.036 0.114258 0
587.891 0.161114 0
588.745 0.222268 0
589.6 0.218888 0
590.454 0.209388 0
591.309 0.249614 0
592.163 0.192229 0
593.018 0.187574 0
593.872 0.104962 0
594.727 0.227354 0
595.581 0.159337 0
596.436 0.137375 0
597.29 0.183891 0
598.145 0.175449 0
598.999 0.127511 0
599.854 0.184 0
600.708 0.160157 0
601.563 0.109456 0
602.417 0.176093 0
603.271 0.125885 0
604.126 0.172998 0
604.98 0.151506 0
605.835 0.21301 0
606.689 0.109323 0
607.544 0.0880253 0
608.398 0.163409 0
609.253 0.147188 0
610.107 0.16739 0
610.962 0.148619 0
611.816 0.180322 0
612.671 0.177075 0
613.525 0.10956 0
614.38 0.187797 0
615.234 0.179212 0
616.089 0.1746 0
616.943 0.0939174 0
617.798 0.189864 0
618.652 0.138466 0
619.507 0.172514 0
620.361 0.159455 0
621.216 0.180857 0
622.07 0.216589 0
622.925 0.143538 0
623.779 0.148648 0
624.634 0.218864 0
625.488 0.174349 0
626.343 0.225643 0
627.197 0.190788 0
628.052 0.219423 0
628.906 0.17168 0
629.761 0.158621 0
630.615 0.162299 0
631.47 0.162295 0
632.324 0.232592 0
633.179 0.17168 0
634.033 0.178705 0
634.888 0.0991743 0
635.742 0.155099 0
636.597 0.173259 0
637.451 0.169462 0
638.306 0.198965 0
639.16 0.0536637 0
640.015 0.132569 0
640.869 0.272845 0
641.724 0.152497 0
642.578 0.116803 0
643.433 0.175122 0
644.287 0.148387 0
645.142 0.179454 0
645.996 0.138978 0
646.851 0.192665 0
647.705 0.157507 0
648.56 0.181033 0
649.414 0.173273 0
650.269 0.159413 0
651.123 0.182815 0
651.978 0.16549 0
652.832 0.128843 0
653.687 0.232516 0
654.541 0.119382 0
655.396 0.197211 0
656.25 0.13245 0
657.104 0.191087 0
657.959 0.184019 0
658.813 0.181108 0
659.668 0.150174 0
660.522 0.152174 0
661.377 0.159114 0
662.231 0.0947185 0
663.086 0.160512 0
663.94 0.153596 0
664.795 0.195481 0
665.649 0.141168 0
666.504 0.146856 0
667.358 0.199481 0
668.213 0.128341 0
669.067 0.0779951 0
669.922 0.117159 0
670.776 0.144182 0
671.631 0.181981 0
672.485 0.17916 0
673.34 0.179165 0
674.194 0.192324 0
675.049 0.212266 0
675.903 0.163451 0
676.758 0.195301 0
677.612 0.181417 0
678.467 0.0741034 0
679.321 0.18135 0
680.176 0.107308 0
681.03 0.199178 0
681.885 0.110442 0
682.739 0.219812 0
683.594 0.189081 0
684.448 0.227046 0
685.303 0.123695 0
686.157 0.191186 0
687.012 0.137816 0
687.866 0.14277 0
688.721 0.117149 0
689.575 0.155786 0
690.43 0.159356 0
691.284 0.160972 0
692.139 0.180151 0
692.993 0.131981 0
693.848 0.170784 0
694.702 0.137006 0
695.557 0.189096 0
696.411 0.183834 0
697.266 0.199225 0
698.12 0.124364 0
698.975 0.215892 0
699.829 0.120259 0
700.684 0.194945 0
701.538 0.146254 0
702.393 0.162996 0
703.247 0.209697 0
704.102 0.183445 0
704.956 0.173202 0
705.811 0.160441 0
706.665 0.15991 0
707.52 0.254103 0
708.374 0.181284 0
709.229 0.176112 0
710.083 0.147595 0
710.938 0.170618 0
711.792 0.121581 0
712.646 0.214987 0
713.501 0.14778 0
714.355 0.228477 0
715.21 0.18518 0
716.064 0.202776 0
716.919 0.151904 0
717.773 0.14942 0
718.628 0.174728 0
719.482 0.199273 0
720.337 0.223102 0
721.191 0.203174 0
722.046 0.214157 0
722.9 0.20599 0
723.755 0.20853 0
724.609 0.182369 0
725.464 0.218746 0
726.318 0.22259 0
727.173 0.220234 0
728.027 0.107498 0
728.882 0.122709 0
729.736 0.171467 0
730.591 0.141068 0
731.445 0.129583 0
732.3 0.207146 0
733.154 0.171173 0
734.009 0.254207 0
734.863 0.175529 0
735.718 0.165433 0
736.572 0.188769 0
737.427 0.128568 0
738.281 0.215669 0
739.136 0.134602 0
739.99 0.154004 0
740.845 0.260161 0
741.699 0.147666 0
742.554 0.17817 0
743.408 0.131896 0
744.263 0.163309 0
745.117 0.0965814 0
745.972 0.158261 0
746.826 0.084674 0
747.681 0.195666 0
748.535 0.142315 0
749.39 0.247774 0
750.244 0.160579 0
751.099 0.159626 0
751.953 0.177852 0
752.808 0.183388 0
753.662 0.15353 0
754.517 0.133342 0
755.371 0.16102 0
756.226 0.180554 0
757.08 0.129507 0
757.935 0.19459 0
758.789 0.180852 0
759.644 0.215645 0
760.498 0.118329 0
761.353 0.130697 0
762.207 0.181706 0
763.062 0.160996 0
763.916 0.206066 0
764.771 0.214508 0
765.625 0.241906 0
766.479 0.180317 0
767.334 0.160503 0
768.188 0.171382 0
769.043 0.217854 0
769.897 0.148401 0
770.752 0.150496 0
771.606 0.200946 0
772.461 0.114608 0
773.315 0.117272 0
774.17 0.159071 0
775.024 0.214219 0
775.879 0.197045 0
776.733 0.124596 0
777.588 0.183995 0
778.442 0.240001 0
779.297 0.156995 0
780.151 0.181952 0
781.006 0.204909 0
781.86 0.111736 0
782.715 0.0703586 0
783.569 0.216878 0
784.424 0.16876 0
785.278 0.229345 0
786.133 0.184043 0
786.987 0.1934 0
787.842 0.129535 0
788.696 0.198548 0
789.551 0.189963 0
790.405 0.235189 0
791.26 0.207649 0
792.114 0.12534 0
792.969 0.116566 0
793.823 0.22095 0
794.678 0.112414 0
795.532 0.197069 0
796.387 0.160261 0
797.241 0.160323 0
798.096 0.120121 0
798.95 0.120586 0
799.805 0.146548 0
800.659 0.160631 0
801.514 0.125805 0
802.368 0.136645 0
803.223 0.161569 0
804.077 0.137418 0
804.932 0.15444 0
805.786 0.159104 0
806.641 0.121681 0
807.495 0.140627 0
808.35 0.24283 0
809.204 0.145078 0
810.059 0.133522 0
810.913 0.137944 0
811.768 0.183294 0
812.622 0.141632 0
813.477 0.224277 0
814.331 0.17414 0
815.186 0.248495 0
816.04 0.151368 0
816.895 0.135133 0
817.749 0.153127 0
818.604 0.189119 0
819.458 0.141452 0
820.313 0.0879305 0
821.167 0.245964 0
822.021 0.154303 0
822.876 0.16904 0
823.73 0.207241 0
824.585 0.130806 0
825.439 0.184223 0
826.294 0.222083 0
827.148 0.137797 0
828.003 0.155142 0
828.857 0.141243 0
829.712 0.142575 0
830.566 0.190039 0
831.421 0.192167 0
832.275 0.110792 0
833.13 0.17715 0
833.984 0.139409 0
834.839 0.169045 0
835.693 0.167717 0
836.548 0.104981 0
837.402 0.181184 0
838.257 0.0394763 0
839.111 0.205658 0
839.966 0.183516 0
840.82 0.0860582 0
841.675 0.118007 0
842.529 0.228472 0
843.384 0.194267 0
844.238 0.182583 0
845.093 0.149349 0
845.947 0.182099 0
846.802 0.211858 0
847.656 0.161972 0
848.511 0.20315 0
849.365 0.122079 0
850.22 0.136271 0
851.074 0.174164 0
851.929 0.136058 0
852.783 0.187792 0
853.638 0.110963 0
854.492 0.164333 0
855.347 0.191689 0
856.201 0.0795641 0
857.056 0.0842095 0
857.91 0.244774 0
858.765 0.205231 0
859.619 0.0759189 0
860.474 0.176752 0
861.328 0.202653 0
862.183 0.209204 0
863.037 0.157806 0
863.892 0.15298 0
864.746 0.211199 0
865.601 0.0972545 0
866.455 0.245921 0
867.31 0.179028 0
868.164 0.228818 0
869.019 0.213503 0
869.873 0.152672 0
870.728 0.18719 0
871.582 0.0889971 0
872.437 0.114893 0
873.291 0.211536 0
874.146 0.195907 0
875 0.159436 0
875.854 0.170671 0
876.709 0.129663 0
877.563 0.172514 0
878.418 0.109655 0
879.272 0.12909 0
880.127 0.204587 0
880.981 0.163627 0
881.836 0.122306 0
882.69 0.219476 0
883.545 0.119026 0
884.399 0.207099 0
885.254 0.210578 0
886.108 0.189266 0
886.963 0.18154 0
887.817 0.151108 0
888.672 0.149562 0
889.526 0.216712 0
890.381 0.151809 0
891.235 0.0836501 0
892.09 0.191532 0
892.944 0.169632 0
893.799 0.141338 0
894.653 0.0946 0
895.508 0.18965 0
896.362 0.153592 0
897.217 0.0892388 0
898.071 0.130526 0
898.926 0.119638 0
899.78 0.125222 0
900.635 0.171671 0
901.489 0.176131 0
902.344 0.209602 0
903.198 0.258592 0
904.053 0.177345 0
904.907 0.153521 0
905.762 0.205833 0
906.616 0.143746 0
907.471 0.0659171 0
908.325 0.165333 0
909.18 0.168011 0
910.034 0.153838 0
910.889 0.163518 0
911.743 0.14933 0
912.598 0.195405 0
913.452 0.15618 0
914.307 0.180047 0
915.161 0.192134 0
916.016 0.212195 0
916.87 0.191693 0
917.725 0.228055 0
918.579 0.195874 0
919.434 0.154658 0
920.288 0.213512 0
921.143 0.217674 0
921.997 0.166319 0
922.852 0.158289 0
923.706 0.184834 0
924.561 0.0793982 0
925.415 0.182208 0
926.27 0.164342 0
927.124 0.182521 0
927.979 0.190323 0
928.833 0.182426 0
929.688 0.182658 0
930.542 0.182791 0
931.396 0.14249 0
932.251 0.22386 0
933.105 0.201619 0
933.96 0.164447 0
934.814 0.119946 0
935.669 0.237597 0
936.523 0.248334 0
937.378 0.192765 0
938.232 0.20818 0
939.087 0.189356 0
939.941 0.10254 0
940.796 0.164778 0
941.65 0.1882 0
942.505 0.195561 0
943.359 0.184858 0
944.214 0.183393 0
945.068 0.0990889 0
945.923 0.144803 0
946.777 0.168883 0
947.632 0.173017 0
948.486 0.179976 0
949.341 0.086153 0
950.195 0.218693 0
951.05 0.135636 0
951.904 0.0763834 0
952.759 0.0397181 0
953.613 0.142632 0
954.468 0.286473 0
955.322 0.129791 0
956.177 0.173444 0
957.031 0.108949 0
957.886 0.16675 0
958.74 0.0839819 0
959.595 0.134858 0
960.449 0.0838919 0
961.304 0.170675 0
962.158 0.20589 0
963.013 0.176947 0
963.867 0.157976 0
964.722 0.131005 0
965.576 0.15417 0
966.431 0.146017 0
967.285 0.23308 0
968.14 0.176648 0
968.994 0.0770897 0
969.849 0.246243 0
970.703 0.169182 0
971.558 0.175093 0
972.412 0.180341 0
973.267 0.0895991 0
974.121 0.17187 0
974.976 0.146424 0
975.83 0.192523 0
976.685 0.196253 0
977.539 0.205312 0
978.394 0.134318 0
979.248 0.174169 0
980.103 0.144031 0
980.957 0.125653 0
981.812 0.208502 0
982.666 0.180464 0
983.521 0.204274 0
984.375 0.201596 0
985.229 0.0926897 0
986.084 0.13757 0
986.938 0.160199 0
987.793 0.148373 0
988.647 0.146083 0
989.502 0.214887 0
990.356 0.111793 0
991.211 0.181421 0
992.065 0.159986 0
992.92 0.135413 0
993.774 0.0708564 0
994.629 0.106261 0
995.483 0.157336 0
996.338 0.135029 0
997.192 0.113163 0
998.047 0.10582 0
998.901 0.174539 0
999.756 0.165532 0
1000.61 0.222396 0
1001.46 0.169879 0
1002.32 0.202724 0
1003.17 0.144927 0
1004.03 0.155843 0
1004.88 0.113627 0
1005.74 0.123577 0
1006.59 0.16211 0
1007.45 0.139594 0
1008.3 0.197879 0
1009.16 0.152791 0
1010.01 0.103995 0
1010.86 0.173292 0
1011.72 0.190105 0
1012.57 0.195324 0
1013.43 0.121956 0
1014.28 0.161934 0
1015.14 0.137693 0
1015.99 0.126407 0
1016.85 0.16859 0
1017.7 0.139205 0
1018.55 0.208265 0
1019.41 0.161484 0
1020.26 0.0962353 0
1021.12 0.133176 0
1021.97 0.17505 0
1022.83 0.142547 0
1023.68 0.18856 0
1024.54 0.213555 0
1025.39 0.146519 0
1026.25 0.139637 0
1027.1 0.177648 0
1027.95 0.0715579 0
1028.81 0.121809 0
1029.66 0.151776 0
1030.52 0.205805 0
1031.37 0.124027 0
1032.23 0.156099 0
1033.08 0.18647 0
1033.94 0.161105 0
1034.79 0.161536 0
1035.64 0.0823655 0
1036.5 0.117225 0
1037.35 0.0483689 0
1038.21 0.184038 0
1039.06 0.154251 0
1039.92 0.147268 0
1040.77 0.105303 0
1041.63 0.140381 0
1042.48 0.215219 0
1043.33 0.207469 0
1044.19 0.12543 0
1045.04 0.139423 0
1045.9 0.219144 0
1046.75 0.135655 0
1047.61 0.182436 0
1048.46 0.149818 0
1049.32 0.162328 0
1050.17 0.164338 0
1051.03 0.15618 0
1051.88 0.183279 0
1052.73 0.219077 0
1053.59 0.105744 0
1054.44 0.204667 0
1055.3 0.138508 0
1056.15 0.115168 0
1057.01 0.126189 0
1057.86 0.169168 0
1058.72 0.191636 0
1059.57 0.160034 0
1060.42 0.106095 0
1061.28 0.173292 0
1062.13 0.200392 0
1062.99 0.200885 0
1063.84 0.114016 0
1064.7 0.220561 0
1065.55 0.155312 0
1066.41 0.171472 0
1067.26 0.14961 0
1068.12 0.112385 0
1068.97 0.143708 0
1069.82 0.226633 0
1070.68 0.116836 0
1071.53 0.163579 0
1072.39 0.225259 0
1073.24 0.143035 0
1074.1 0.122226 0
1074.95 0.189603 0
1075.81 0.187337 0
1076.66 0.166262 0
1077.51 0.101843 0
1078.37 0.171116 0
1079.22 0.104858 0
1080.08 0.218248 0
1080.93 0.15554 0
1081.79 0.0876888 0
1082.64 0.189982 0
1083.5 0.181587 0
1084.35 0.153028 0
1085.21 0.222068 0
1086.06 0.262668 0
1086.91 0.10792 0
1087.77 0.21556 0
1088.62 0.156488 0
1089.48 0.202885 0
1090.33 0.129317 0
1091.19 0.131014 0
1092.04 0.203127 0
1092.9 0.1352 0
1093.75 0.219409 0
1094.6 0.235981 0
1095.46 0.167585 0
1096.31 0.119055 0
1097.17 0.161707 0
1098.02 0.132123 0
1098.88 0.179658 0
1099.73 0.115575 0
1100.59 0.160773 0
1101.44 0.111319 0
1102.29 0.152331 0
1103.15 0.22961 0
1104 0.200738 0
1104.86 0.130663 0
1105.71 0.130445 0
1106.57 0.0994966 0
1107.42 0.164916 0
1108.28 0.127042 0
1109.13 0.109129 0
1109.99 0.212384 0
1110.84 0.195353 0
1111.69 0.135072 0
1112.55 0.189333 0
1113.4 0.208872 0
1114.26 0.130294 0
1115.11 0.089381 0
1115.97 0.144794 0
1116.82 0.156839 0
1117.68 0.230696 0
1118.53 0.192286 0
1119.38 0.197998 0
1120.24 0.125203 0
1121.09 0.137186 0
1121.95 0.111034 0
1122.8 0.0922915 0
1123.66 0.148103 0
1124.51 0.0524502 0
1125.37 0.120718 0
1126.22 0.192068 0
1127.08 0.114869 0
1127.93 0.179829 0
1128.78 0.142433 0
1129.64 0.195599 0
1130.49 0.163655 0
1131.35 0.171348 0
1132.2 0.15262 0
1133.06 0.116765 0
1133.91 0.214674 0
1134.77 0.206492 0
1135.62 0.133185 0
1136.47 0.143452 0
1137.33 0.145766 0
1138.18 0.18072 0
1139.04 0.217551 0
1139.89 0.154886 0
1140.75 0.122112 0
1141.6 0.196851 0
1142.46 0.229928 0
1143.31 0.187977 0
1144.17 0.232412 0
1145.02 0.0873854 0
1145.87 0.19331 0
1146.73 0.167191 0
1147.58 0.0713209 0
1148.44 0.164982 0
1149.29 0.11083 0
1150.15 0.142893 0
1151 0.121927 0
1151.86 0.137873 0
1152.71 0.128345 0
1153.56 0.12544 0
1154.42 0.217153 0
1155.27 0.124089 0
1156.13 0.170073 0
1156.98 0.135541 0
1157.84 0.142903 0
1158.69 0.0626795 0
1159.55 0.182407 0
1160.4 0.188735 0
1161.25 0.188389 0
1162.11 0.239598 0
1162.96 0.227695 0
1163.82 0.190968 0
1164.67 0.14122 0
1165.53 0.193239 0
1166.38 0.2889 0
1167.24 0.112878 0
1168.09 0.23117 0
1168.95 0.167637 0
1169.8 0.181914 0
1170.65 0.176653 0
1171.51 0.155587 0
1172.36 0.164598 0
1173.22 0.235877 0
1174.07 0.0563182 0
1174.93 0.196727 0
1175.78 0.134299 0
1176.64 0.156398 0
1177.49 0.149245 0
1178.34 0.135441 0
1179.2 0.139532 0
1180.05 0.134223 0
1180.91 0.164987 0
1181.76 0.114751 0
1182.62 0.150809 0
1183.47 0.171168 0
1184.33 0.154739 0
1185.18 0.136878 0
1186.04 0.174837 0
1186.89 0.127023 0
1187.74 0.204193 0
1188.6 0.160029 0
1189.45 0.152136 0
1190.31 0.118841 0
1191.16 0.173306 0
1192.02 0.169448 0
1192.87 0.0481082 0
1193.73 0.248922 0
1194.58 0.223756 0
1195.43 0.138935 0
1196.29 0.193044 0
1197.14 0.1767 0
1198 0.192712 0
1198.85 0.230359 0
1199.71 0.177833 0
1200.56 0.157621 0
1201.42 0.166694 0
1202.27 0.190982 0
1203.13 0.175752 0
1203.98 0.0667514 0
1204.83 0.157332 0
1205.69 0.135811 0
1206.54 0.117168 0
1207.4 0.132237 0
1208.25 0.13447 0
1209.11 0.146619 0
1209.96 0.231838 0
1210.82 0.161024 0
1211.67 0.204075 0
1212.52 0.170746 0
1213.38 0.169533 0
1214.23 0.21829 0
1215.09 0.103621 0
1215.94 0.196903 0
1216.8 0.180307 0
1217.65 0.143779 0
1218.51 0.140542 0
1219.36 0.186579 0
1220.21 0.121975 0
1221.07 0.205056 0
1221.92 0.115438 0
1222.78 0.166096 0
1223.63 0.205814 0
1224.49 0.0804884 0
1225.34 0.12179 0
1226.2 0.242067 0
1227.05 0.0714773 0
1227.91 0.105242 0
1228.76 0.221173 0
1229.61 0.134223 0
1230.47 0.168253 0
1231.32 0.11741 0
1232.18 0.172121 0
1233.03 0.131076 0
1233.89 0.159512 0
1234.74 0.145529 0
1235.6 0.148889 0
1236.45 0.0686617 0
1237.3 0.129493 0
1238.16 0.137631 0
1239.01 0.288142 0
1239.87 0.147799 0
1240.72 0.120135 0
1241.58 0.162636 0
1242.43 0.0673486 0
1243.29 0.133484 0
1244.14 0.20407 0
1245 0.150278 0
1245.85 0.153535 0
1246.7 0.172548 0
1247.56 0.168571 0
1248.41 0.128161 0
1249.27 0.15956 0
1250.12 0.128815 0
1250.98 0.133057 0
1251.83 0.102251 0
1252.69 0.125041 0
1253.54 0.121448 0
1254.39 0.134944 0
1255.25 0.158616 0
1256.1 0.0921825 0
1256.96 0.17113 0
1257.81 0.206274 0
1258.67 0.117936 0
1259.52 0.14341 0
1260.38 0.212967 0
1261.23 0.217926 0
1262.08 0.152302 0
1262.94 0.107726 0
1263.79 0.144509 0
1264.65 0.0362625 0
1265.5 0.0993923 0
1266.36 0.160508 0
1267.21 0.0332951 0
1268.07 0.147064 0
1268.92 0.131915 0
1269.78 0.182493 0
1270.63 0.183303 0
1271.48 0.202107 0
1272.34 0.203212 0
1273.19 0.167604 0
1274.05 0.172045 0
1274.9 0.151705 0
1275.76 0.202264 0
1276.61 0.0892625 0
1277.47 0.106967 0
1278.32 0.14623 0
1279.17 0.189115 0
1280.03 0.180895 0
1280.88 0.161408 0
1281.74 0.189939 0
1282.59 0.100227 0
1283.45 0.129099 0
1284.3 0.125653 0
1285.16 0.175164 0
1286.01 0.150567 0
1286.87 0.191622 0
1287.72 0.174041 0
1288.57 0.105763 0
1289.43 0.190726 0
1290.28 0.166618 0
1291.14 0.203236 0
1291.99 0.121648 0
1292.85 0.181473 0
1293.7 0.151956 0
1294.56 0.17916 0
1295.41 0.190892 0
1296.26 0.14997 0
1297.12 0.108337 0
1297.97 0.23353 0
1298.83 0.20991 0
1299.68 0.192115 0
1300.54 0.15436 0
1301.39 0.10992 0
1302.25 0.0925001 0
1303.1 0.122866 0
1303.96 0.183791 0
1304.81 0.213986 0
1305.66 0.0862383 0
1306.52 0.234876 0
1307.37 0.15244 0
1308.23 0.218693 0
1309.08 0.167139 0
1309.94 0.127151 0
1310.79 0.248068 0
1311.65 0.130455 0
1312.5 0.113765 0
1313.35 0.174937 0
1314.21 0.153193 0
1315.06 0.213256 0
1315.92 0.179141 0
1316.77 0.191475 0
1317.63 0.206416 0
1318.48 0.149022 0
1319.34 0.145012 0
1320.19 0.199007 0
1321.04 0.173026 0
1321.9 0.172661 0
1322.75 0.0479897 0
1323.61 0.163665 0
1324.46 0.155933 0
1325.32 0.185138 0
1326.17 0.124198 0
1327.03 0.115523 0
1327.88 0.150833 0
1328.74 0.196552 0
1329.59 0.211972 0
1330.44 0.283734 0
1331.3 0.144287 0
1332.15 0.161915 0
1333.01 0.140788 0
1333.86 0.113888 0
1334.72 0.213991 0
1335.57 0.109361 0
1336.43 0.271376 0
1337.28 0.184071 0
1338.13 0.164466 0
1338.99 0.135641 0
1339.84 0.16476 0
1340.7 0.142841 0
1341.55 0.147335 0
1342.41 0.136731 0
1343.26 0.103019 0
1344.12 0.218343 0
1344.97 0.173979 0
1345.83 0.202591 0
1346.68 0.185782 0
1347.53 0.0554507 0
1348.39 0.137257 0
1349.24 0.177217 0
1350.1 0.167424 0
1350.95 0.113788 0
1351.81 0.200373 0
1352.66 0.0837449 0
1353.52 0.224529 0
1354.37 0.216954 0
1355.22 0.209569 0
1356.08 0.24166 0
1356.93 0.13438 0
1357.79 0.217143 0
1358.64 0.167495 0
1359.5 0.146041 0
1360.35 0.188195 0
1361.21 0.056432 0
1362.06 0.147173 0
1362.92 0.265285 0
1363.77 0.204795 0
1364.62 0.149074 0
1365.48 0.117396 0
1366.33 0.159232 0
1367.19 0.188764 0
1368.04 0.180516 0
1368.9 0.120643 0
1369.75 0.165134 0
1370.61 0.207236 0
1371.46 0.135669 0
1372.31 0.218191 0
1373.17 0.208886 0
1374.02 0.1767 0
1374.88 0.170917 0
1375.73 0.157289 0
1376.59 0.204359 0
1377.44 0.17661 0
1378.3 0.170092 0
1379.15 0.227472 0
1380 0.134361 0
1380.86 0.166798 0
1381.71 0.231411 0
1382.57 0.138598 0
1383.42 0.188731 0
1384.28 0.110195 0
1385.13 0.115044 0
1385.99 0.12991 0
1386.84 0.21529 0
1387.7 0.19988 0
1388.55 0.170538 0
1389.4 0.0933533 0
1390.26 0.144946 0
1391.11 0.161242 0
1391.97 0.0974062 0
1392.82 0.170277 0
1393.68 0.107768 0
1394.53 0.178411 0
1395.39 0.21455 0
1396.24 0.174946 0
1397.09 0.155436 0
1397.95 0.123501 0
1398.8 0.132303 0
1399.66 0.19385 0
1400.51 0.107598 0
1401.37 0.257487 0
1402.22 0.233981 0
1403.08 0.272338 0
1403.93 0.145505 0
1404.79 0.159664 0
1405.64 0.180724 0
1406.49 0.223495 0
1407.35 0.210152 0
1408.2 0.154502 0
1409.06 0.208052 0
1409.91 0.17406 0
1410.77 0.177179 0
1411.62 0.128322 0
1412.48 0.168855 0
1413.33 0.119287 0
1414.18 0.106427 0
1415.04 0.218821 0
1415.89 0.186185 0
1416.75 0.168888 0
1417.6 0.113599 0
1418.46 0.174543 0
1419.31 0.26902 0
1420.17 0.16484 0
1421.02 0.133247 0
1421.88 0.128236 0
1422.73 0.156687 0
1423.58 0.219333 0
1424.44 0.144642 0
1425.29 0.174785 0
1426.15 0.147619 0
1427 0.172808 0
1427.86 0.181914 0
1428.71 0.203719 0
1429.57 0.0921683 0
1430.42 0.236261 0
1431.27 0.234331 0
1432.13 0.196865 0
1432.98 0.122112 0
1433.84 0.15472 0
1434.69 0.215807 0
1435.55 0.170704 0
1436.4 0.168016 0
1437.26 0.195163 0
1438.11 0.159996 0
1438.96 0.154876 0
1439.82 0.131317 0
1440.67 0.145751 0
1441.53 0.138935 0
1442.38 0.148321 0
1443.24 0.0893147 0
1444.09 0.227809 0
1444.95 0.183844 0
1445.8 0.17169 0
1446.66 0.101691 0
1447.51 0.136461 0
1448.36 0.219608 0
1449.22 0.170585 0
1450.07 0.168078 0
1450.93 0.170642 0
1451.78 0.19476 0
1452.64 0.260161 0
1453.49 0.114694 0
1454.35 0.130583 0
1455.2 0.163323 0
1456.05 0.171002 0
1456.91 0.178928 0
1457.76 0.189058 0
1458.62 0.225998 0
1459.47 0.158047 0
1460.33 0.132351 0
1461.18 0.193144 0
1462.04 0.148572 0
1462.89 0.194357 0
1463.75 0.203658 0
1464.6 0.143419 0
1465.45 0.162759 0
1466.31 0.151236 0
1467.16 0.106171 0
1468.02 0.0799623 0
1468.87 0.168281 0
1469.73 0.14422 0
1470.58 0.147856 0
1471.44 0.0582759 0
1472.29 0.141134 0
1473.14 0.16894 0
1474 0.227572 0
1474.85 0.0979181 0
1475.71 0.156426 0
1476.56 0.14815 0
1477.42 0.114205 0
1478.27 0.0866791 0
1479.13 0.195438 0
1479.98 0.213783 0
1480.83 0.123098 0
1481.69 0.159057 0
1482.54 0.229994 0
1483.4 0.1964 0
1484.25 0.109484 0
1485.11 0.105654 0
1485.96 0.194248 0
1486.82 0.135119 0
1487.67 0.119206 0
1488.53 0.197163 0
1489.38 0.167447 0
1490.23 0.146292 0
1491.09 0.0880775 0
1491.94 0.156502 0
1492.8 0.189589 0
1493.65 0.132389 0
1494.51 0.135228 0
1495.36 0.105564 0
1496.22 0.16384 0
1497.07 0.208986 0
1497.92 0.154431 0
1498.78 0.124349 0
1499.63 0.113305 0
1500.49 0.181673 0
1501.34 0.252932 0
1502.2 0.202378 0
1503.05 0.112248 0
1503.91 0.131436 0
1504.76 0.164916 0
1505.62 0.179383 0
1506.47 0.177022 0
1507.32 0.182621 0
1508.18 0.122752 0
1509.03 0.176738 0
1509.89 0.234492 0
1510.74 0.190527 0
1511.6 0.173737 0
1512.45 0.19303 0
1513.31 0.14396 0
1514.16 0.204734 0
1515.01 0.149311 0
1515.87 0.144088 0
1516.72 0.147387 0
1517.58 0.152847 0
1518.43 0.130625 0
1519.29 0.136252 0
1520.14 0.0959462 0
1521 0.174306 0
1521.85 0.150335 0
1522.71 0.141272 0
1523.56 0.0648979 0
1524.41 0.153203 0
1525.27 0.119121 0
1526.12 0.171898 0
1526.98 0.15097 0
1527.83 0.164693 0
1528.69 0.149515 0
1529.54 0.103028 0
1530.4 0.203278 0
1531.25 0.192935 0
1532.1 0.161029 0
1532.96 0.0744636 0
1533.81 0.0689698 0
1534.67 0.176918 0
1535.52 0.183384 0
1536.38 0.121292 0
1537.23 0.132313 0
1538.09 0.182933 0
1538.94 0.160294 0
1539.79 0.104479 0
1540.65 0.231141 0
1541.5 0.206061 0
1542.36 0.139802 0
1543.21 0.201501 0
1544.07 0.140457 0
1544.92 0.162247 0
1545.78 0.195315 0
1546.63 0.13118 0
1547.49 0.196642 0
1548.34 0.165812 0
1549.19 0.12498 0
1550.05 0.195329 0
1550.9 0.171244 0
1551.76 0.167575 0
1552.61 0.13967 0
1553.47 0.105223 0
1554.32 0.146974 0
1555.18 0.143851 0
1556.03 0.19231 0
1556.88 0.166708 0
1557.74 0.110944 0
1558.59 0.117305 0
1559.45 0.131668 0
1560.3 0.140172 0
1561.16 0.0984869 0
1562.01 0.183232 0
1562.87 0.142533 0
1563.72 0.191219 0
1564.58 0.128236 0
1565.43 0.141812 0
1566.28 0.177051 0
1567.14 0.139665 0
1567.99 0.170002 0
1568.85 0.227249 0
1569.7 0.166968 0
1570.56 0.152653 0
1571.41 0.143528 0
1572.27 0.201501 0
1573.12 0.13483 0
1573.97 0.123458 0
1574.83 0.15226 0
1575.68 0.129796 0
1576.54 0.1382 0
1577.39 0.193803 0
1578.25 0.16767 0
1579.1 0.211303 0
1579.96 0.117092 0
1580.81 0.128222 0
1581.67 0.105142 0
1582.52 0.203857 0
1583.37 0.193092 0
1584.23 0.23819 0
1585.08 0.109432 0
1585.94 0.0904618 0
1586.79 0.151681 0
1587.65 0.119206 0
1588.5 0.150781 0
1589.36 0.148994 0
1590.21 0.125212 0
1591.06 0.213607 0
1591.92 0.241152 0
1592.77 0.0979323 0
1593.63 0.162987 0
1594.48 0.16229 0
1595.34 0.194068 0
1596.19 0.126454 0
1597.05 0.142604 0
1597.9 0.205127 0
1598.75 0.135247 0
1599.61 0.0948559 0
1600.46 0.108612 0
1601.32 0.187081 0
1602.17 0.170727 0
1603.03 0.152734 0
1603.88 0.107218 0
1604.74 0.12133 0
1605.59 0 0
1606.45 0.112674 0
1607.3 0.219741 0
1608.15 0.149724 0
1609.01 0.142988 0
1609.86 0.124871 0
1610.72 0.174813 0
1611.57 0.133522 0
1612.43 0.11165 0
1613.28 0.218139 0
1614.14 0.160754 0
1614.99 0.203639 0
1615.84 0.0624093 0
1616.7 0.212763 0
1617.55 0.167954 0
1618.41 0.151411 0
1619.26 0.19559 0
1620.12 0.213858 0
1620.97 0.169542 0
1621.83 0.13355 0
1622.68 0.211232 0
1623.54 0.202449 0
1624.39 0.157588 0
1625.24 0.214754 0
1626.1 0.17406 0
1626.95 0.172605 0
1627.81 0.189181 0
1628.66 0.171604 0
1629.52 0.0759189 0
1630.37 0.142523 0
1631.23 0.168011 0
1632.08 0.193798 0
1632.93 0.163916 0
1633.79 0.178625 0
1634.64 0.0613475 0
1635.5 0.20543 0
1636.35 0.183668 0
1637.21 0.137352 0
1638.06 0.177686 0
1638.92 0.112963 0
1639.77 0.194338 0
1640.63 0.0986908 0
1641.48 0.13693 0
1642.33 0.208919 0
1643.19 0.21037 0
1644.04 0.173216 0
1644.9 0.151729 0
1645.75 0.189015 0
1646.61 0.117415 0
1647.46 0.182237 0
1648.32 0.153359 0
1649.17 0.225178 0
1650.02 0.151553 0
1650.88 0.167329 0
1651.73 0.189987 0
1652.59 0.168485 0
1653.44 0.240385 0
1654.3 0.155502 0
1655.15 0.190613 0
1656.01 0.177046 0
1656.86 0.171993 0
1657.71 0.167988 0
1658.57 0.104829 0
1659.42 0.195594 0
1660.28 0.193286 0
1661.13 0.134072 0
1661.99 0.155127 0
1662.84 0.168628 0
1663.7 0.0515448 0
1664.55 0.133218 0
1665.41 0.218039 0
1666.26 0.149776 0
1667.11 0.181507 0
1667.97 0.166859 0
1668.82 0.236858 0
1669.68 0.231146 0
1670.53 0.24458 0
1671.39 0.18837 0
1672.24 0.201728 0
1673.1 0.135081 0
1673.95 0.228145 0
1674.8 0.123065 0
1675.66 0.13566 0
1676.51 0.165926 0
1677.37 0.173335 0
1678.22 0.103042 0
1679.08 0.136361 0
1679.93 0.203719 0
1680.79 0.216503 0
1681.64 0.173951 0
1682.5 0.189897 0
1683.35 0.112518 0
1684.2 0.0941781 0
1685.06 0.162707 0
1685.91 0.206118 0
1686.77 0.257724 0
1687.62 0.115111 0
1688.48 0.196372 0
1689.33 0.155194 0
1690.19 0.127374 0
1691.04 0.224391 0
1691.89 0.144889 0
1692.75 0.0456338 0
1693.6 0.220371 0
1694.46 0.144903 0
1695.31 0.238721 0
1696.17 0.162745 0
1697.02 0.135745 0
1697.88 0.150615 0
1698.73 0.139665 0
1699.58 0.185811 0
1700.44 0.139793 0
1701.29 0.190271 0
1702.15 0.0684246 0
1703 0.171401 0
1703.86 0.157976 0
1704.71 0.148856 0
1705.57 0.180743 0
1706.42 0.140423 0
1707.28 0.182597 0
1708.13 0.165779 0
1708.98 0.166158 0
1709.84 0.120913 0
1710.69 0.171121 0
1711.55 0.208099 0
1712.4 0.227956 0
1713.26 0.228946 0
1714.11 0.230971 0
1714.97 0.11804 0
1715.82 0.17114 0
1716.67 0.148591 0
1717.53 0.169215 0
1718.38 0.184991 0
1719.24 0.144353 0
1720.09 0.218006 0
1720.95 0.0880727 0
1721.8 0.186266 0
1722.66 0.148491 0
1723.51 0.127658 0
1724.37 0.0632436 0
1725.22 0.163205 0
1726.07 0.155037 0
1726.93 0.134195 0
1727.78 0.0795831 0
1728.64 0.156886 0
1729.49 0.138674 0
1730.35 0.135835 0
1731.2 0.175359 0
1732.06 0.156554 0
1732.91 0.203814 0
1733.76 0.161953 0
1734.62 0.135773 0
1735.47 0.115234 0
1736.33 0.103995 0
1737.18 0.222301 0
1738.04 0.127781 0
1738.89 0.192319 0
1739.75 0.17241 0
1740.6 0.121733 0
1741.46 0.185792 0
1742.31 0.164736 0
1743.16 0.114333 0
1744.02 0.115248 0
1744.87 0.149747 0
1745.73 0.185612 0
1746.58 0.176122 0
1747.44 0.129587 0
1748.29 0.236972 0
1749.15 0.172391 0
1750 0.185948 0
1750.85 0.160181 0
1751.71 0.151752 0
1752.56 0.13656 0
1753.42 0.19449 0
1754.27 0.125013 0
1755.13 0.0297779 0
1755.98 0.223486 0
1756.84 0.22322 0
1757.69 0.12278 0
1758.54 0.124951 0
1759.4 0.191883 0
1760.25 0.135204 0
1761.11 0.0810004 0
1761.96 0.0803794 0
1762.82 0.117448 0
1763.67 0.0966904 0
1764.53 0.126805 0
1765.38 0.0980745 0
1766.24 0.164328 0
1767.09 0.126511 0
1767.94 0.15416 0
1768.8 0.173434 0
1769.65 0.17788 0
1770.51 0.144235 0
1771.36 0.127611 0
1772.22 0.163778 0
1773.07 0.150947 0
1773.93 0.127274 0
1774.78 0.207853 0
1775.63 0.104208 0
1776.49 0.137015 0
1777.34 0.0597311 0
1778.2 0.167381 0
1779.05 0.196941 0
1779.91 0.156422 0
1780.76 0.213531 0
1781.62 0.136707 0
1782.47 0.121866 0
1783.33 0.120899 0
1784.18 0.202245 0
1785.03 0.12324 0
1785.89 0.0447332 0
1786.74 0.14195 0
1787.6 0.139584 0
1788.45 0.209246 0
1789.31 0.127189 0
1790.16 0.160721 0
1791.02 0.146477 0
1791.87 0.154748 0
1792.72 0.106066 0
1793.58 0.136565 0
1794.43 0.161394 0
1795.29 0.160598 0
1796.14 0.174728 0
1797 0.129881 0
1797.85 0.144898 0
1798.71 0.117343 0
1799.56 0.168893 0
1800.42 0.216911 0
1801.27 0.13756 0
1802.12 0.146984 0
1802.98 0.211114 0
1803.83 0.101284 0
1804.69 0.149586 0
1805.54 0.14314 0
1806.4 0.146206 0
1807.25 0.112286 0
1808.11 0.154905 0
1808.96 0.0941639 0
1809.81 0.145263 0
1810.67 0.122529 0
1811.52 0.12306 0
1812.38 0.0958182 0
1813.23 0.196798 0
1814.09 0.190831 0
1814.94 0.167746 0
1815.8 0.189129 0
1816.65 0.162939 0
1817.5 0.177364 0
1818.36 0.207886 0
1819.21 0.134181 0
1820.07 0.13738 0
1820.92 0.168125 0
1821.78 0.205132 0
1822.63 0.216134 0
1823.49 0.112252 0
1824.34 0.176127 0
1825.2 0.161792 0
1826.05 0.210242 0
1826.9 0.194447 0
1827.76 0.159778 0
1828.61 0.0988614 0
1829.47 0.157019 0
1830.32 0.105261 0
1831.18 0.197007 0
1832.03 0.187057 0
1832.89 0.199548 0
1833.74 0.152132 0
1834.59 0.142936 0
1835.45 0.204492 0
1836.3 0.135631 0
1837.16 0.0715058 0
1838.01 0.191471 0
1838.87 0.131498 0
1839.72 0.14076 0
1840.58 0.21392 0
1841.43 0.217361 0
1842.29 0.159664 0
1843.14 0.122686 0
1843.99 0.214441 0
1844.85 0.187356 0
1845.7 0.212953 0
1846.56 0.166447 0
1847.41 0.16749 0
1848.27 0.166822 0
1849.12 0.15015 0
1849.98 0.0601862 0
1850.83 0.193196 0
1851.68 0.120372 0
1852.54 0.232445 0
1853.39 0.123226 0
1854.25 0.106759 0
1855.1 0.21154 0
1855.96 0.109897 0
1856.81 0.16302 0
1857.67 0.0991837 0
1858.52 0.16858 0
1859.38 0.117922 0
1860.23 0.0964913 0
1861.08 0.0593093 0
1861.94 0.15144 0
1862.79 0.121429 0
1863.65 0.139072 0
1864.5 0.137205 0
1865.36 0.0986149 0
1866.21 0.0920735 0
1867.07 0.0727003 0
1867.92 0.155573 0
1868.77 0.190802 0
1869.63 0.218461 0
1870.48 0.0767626 0
1871.34 0.210133 0
1872.19 0.173121 0
1873.05 0.182744 0
1873.9 0.200837 0
1874.76 0.176468 0
1875.61 0.125388 0
1876.46 0.118258 0
1877.32 0.213091 0
1878.17 0.141798 0
1879.03 0.104829 0
1879.88 0.124937 0
1880.74 0.129786 0
1881.59 0.173349 0
1882.45 0.137119 0
1883.3 0.156327 0
1884.16 0.189385 0
1885.01 0.104455 0
1885.86 0.207497 0
1886.72 0.146334 0
1887.57 0.207516 0
1888.43 0.162309 0
1889.28 0.105052 0
1890.14 0.105384 0
1890.99 0.137366 0
1891.85 0.159436 0
1892.7 0.104953 0
1893.55 0.194983 0
1894.41 0.11667 0
1895.26 0.1664 0
1896.12 0.226809 0
1896.97 0.202928 0
1897.83 0.130241 0
1898.68 0.178847 0
1899.54 0.131185 0
1900.39 0.113385 0
1901.25 0.2276 0
1902.1 0.137451 0
1902.95 0.236896 0
1903.81 0.157839 0
1904.66 0.193632 0
1905.52 0.137911 0
1906.37 0.140509 0
1907.23 0.0960457 0
1908.08 0.226268 0
1908.94 0.149989 0
1909.79 0.178629 0
1910.64 0.175425 0
1911.5 0.142334 0
1912.35 0.151909 0
1913.21 0.199856 0
1914.06 0.13054 0
1914.92 0.224699 0
1915.77 0.127473 0
1916.63 0.18464 0
1917.48 0.182938 0
1918.33 0.0989941 0
1919.19 0.153464 0
1920.04 0.198462 0
1920.9 0.0649548 0
1921.75 0.142978 0
1922.61 0.216883 0
1923.46 0.114419 0
1924.32 0.18218 0
1925.17 0.166129 0
1926.03 0.0936709 0
1926.88 0.115153 0
1927.73 0.18273 0
1928.59 0.120325 0
1929.44 0.125084 0
1930.3 0.175667 0
1931.15 0.127127 0
1932.01 0.178463 0
1932.86 0.182943 0
1933.72 0.150776 0
1934.57 0.151496 0
1935.42 0.169907 0
1936.28 0.114063 0
1937.13 0.161427 0
1937.99 0.159488 0
1938.84 0.193703 0
1939.7 0.143282 0
1940.55 0.113115 0
1941.41 0.235701 0
1942.26 0.124402 0
1943.12 0.123231 0
1943.97 0.226647 0
1944.82 0.163627 0
1945.68 0.0924574 0
1946.53 0.151658 0
1947.39 0.19978 0
1948.24 0.171917 0
1949.1 0.138793 0
1949.95 0.185706 0
1950.81 0.148145 0
1951.66 0.204397 0
1952.51 0.212441 0
1953.37 0.160171 0
1954.22 0.103895 0
1955.08 0.168936 0
1955.93 0.171761 0
1956.79 0.180791 0
1957.64 0.19659 0
1958.5 0.16047 0
1959.35 0.147662 0
1960.21 0.177141 0
1961.06 0.183009 0
1961.91 0.108925 0
1962.77 0.174842 0
1963.62 0.129156 0
1964.48 0.176662 0
1965.33 0.124828 0
1966.19 0.117054 0
1967.04 0.147657 0
1967.9 0.176046 0
1968.75 0.206099 0
1969.6 0.133782 0
1970.46 0.235848 0
1971.31 0.209981 0
1972.17 0.154573 0
1973.02 0.162385 0
1973.88 0.184384 0
1974.73 0.158536 0
1975.59 0.159579 0
1976.44 0.119026 0
1977.29 0.132645 0
1978.15 0.12872 0
1979 0.180487 0
1979.86 0.0663864 0
1980.71 0.145898 0
1981.57 0.171329 0
1982.42 0.172292 0
1983.28 0.155834 0
1984.13 0.187337 0
1984.99 0.224102 0
1985.84 0.177283 0
1986.69 0.137532 0
1987.55 0.0863615 0
1988.4 0.217323 0
1989.26 0.0846551 0
1990.11 0.169083 0
1990.97 0.185569 0
1991.82 0.18153 0
1992.68 0.20654 0
1993.53 0.271039 0
1994.38 0.18537 0
1995.24 0.200771 0
1996.09 0.243617 0
1996.95 0.193732 0
1997.8 0.132939 0
1998.66 0.108915 0
1999.51 0.203904 0
2000.37 0.123145 0
2001.22 0.190712 0
2002.08 0.103497 0
2002.93 0.201837 0
2003.78 0.148297 0
2004.64 0.125388 0
2005.49 0.20808 0
2006.35 0.178971 0
2007.2 0.156971 0
2008.06 0.180696 0
2008.91 0.108759 0
2009.77 0.116907 0
2010.62 0.127326 0
2011.47 0.176747 0
2012.33 0.165565 0
2013.18 0.166954 0
2014.04 0.199415 0
2014.89 0.191527 0
2015.75 0.112561 0
2016.6 0.145088 0
2017.46 0.202397 0
2018.31 0.191883 0
2019.17 0.19176 0
2020.02 0.188446 0
2020.87 0.187702 0
2021.73 0.130516 0
2022.58 0.143343 0
2023.44 0.23217 0
2024.29 0.167789 0
2025.15 0.223661 0
2026 0.183583 0
2026.86 0.172657 0
2027.71 0.190366 0
2028.56 0.286488 0
2029.42 0.198799 0
2030.27 0.184085 0
2031.13 0.166504 0
2031.98 0.1226 0
2032.84 0.186005 0
2033.69 0.178203 0
2034.55 0.171045 0
2035.4 0.203866 0
2036.25 0.154639 0
2037.11 0.101469 0
2037.96 0.218765 0
2038.82 0.132678 0
2039.67 0.115187 0
2040.53 0.140736 0
2041.38 0.199401 0
2042.24 0.100155 0
2043.09 0.140935 0
2043.95 0.24193 0
2044.8 0.111385 0
2045.65 0.148605 0
2046.51 0.164826 0
2047.36 0.0924479 0
2048.22 0.130346 0
2049.07 0.202382 0
2049.93 0.171675 0
2050.78 0.113272 0
2051.64 0.190935 0
2052.49 0.132275 0
2053.34 0.05884 0
2054.2 0.103488 0
2055.05 0.166916 0
2055.91 0.0962543 0
2056.76 0.172941 0
2057.62 0.0875276 0
2058.47 0.152454 0
2059.33 0.15526 0
2060.18 0.151828 0
2061.04 0.175837 0
2061.89 0.137537 0
2062.74 0.189532 0
2063.6 0.15416 0
2064.45 0.134877 0
2065.31 0.125411 0
2066.16 0.146296 0
2067.02 0.170078 0
2067.87 0.219689 0
2068.73 0.160588 0
2069.58 0.15827 0
2070.43 0.189622 0
2071.29 0.199951 0
2072.14 0.137295 0
2073 0.1559 0
2073.85 0.134711 0
2074.71 0.171642 0
2075.56 0.138091 0
2076.42 0.108887 0
2077.27 0.200832 0
2078.13 0.107631 0
2078.98 0.201534 0
2079.83 0.11539 0
2080.69 0.210725 0
2081.54 0.164665 0
2082.4 0.174463 0
2083.25 0.153876 0
2084.11 0.199069 0
2084.96 0.185076 0
2085.82 0.11869 0
2086.67 0.187062 0
2087.52 0.12844 0
2088.38 0.105379 0
2089.23 0.2422 0
2090.09 0.21028 0
2090.94 0.163333 0
2091.8 0.187693 0
2092.65 0.169623 0
2093.51 0.160285 0
2094.36 0.133967 0
2095.21 0.266465 0
2096.07 0.215043 0
2096.92 0.1154 0
2097.78 0.116959 0
2098.63 0.174316 0
2099.49 0.148662 0
2100.34 0.121581 0
2101.2 0.244717 0
2102.05 0.0927134 0
2102.91 0.134967 0
2103.76 0.217802 0
2104.61 0.0791043 0
2105.47 0.178715 0
2106.32 0.131455 0
2107.18 0.149567 0
2108.03 0.200031 0
2108.89 0.118808 0
2109.74 0.172344 0
2110.6 0.161422 0
2111.45 0.157754 0
2112.3 0.141808 0
2113.16 0.257563 0
2114.01 0.163835 0
2114.87 0.169836 0
2115.72 0.151933 0
2116.58 0.132266 0
2117.43 0.194111 0
2118.29 0.205411 0
2119.14 0.0492743 0
2120 0.148591 0
2120.85 0.20926 0
2121.7 0.194926 0
2122.56 0.138722 0
2123.41 0.196068 0
2124.27 0.133825 0
2125.12 0.176558 0
2125.98 0.236114 0
2126.83 0.106986 0
2127.69 0.0747433 0
2128.54 0.146202 0
2129.39 0.100753 0
2130.25 0.232644 0
2131.1 0.175363 0
2131.96 0.0832188 0
2132.81 0.151075 0
2133.67 0.177823 0
2134.52 0.154265 0
2135.38 0.229719 0
2136.23 0.215233 0
2137.08 0.119249 0
2137.94 0.0902295 0
2138.79 0.178425 0
2139.65 0.213034 0
2140.5 0.135313 0
2141.36 0.22596 0
2142.21 0.151411 0
2143.07 0.165665 0
2143.92 0.116343 0
2144.78 0.18837 0
2145.63 0.192599 0
2146.48 0.097245 0
2147.34 0.18108 0
2148.19 0.0625468 0
2149.05 0.0952636 0
2149.9 0.180435 0
2150.76 0.126677 0
2151.61 0.216854 0
2152.47 0.135797 0
2153.32 0.179582 0
2154.17 0.145865 0
2155.03 0.152757 0
2155.88 0.175989 0
2156.74 0.137053 0
2157.59 0.0990131 0
2158.45 0.162058 0
2159.3 0.147524 0
2160.16 0.138622 0
2161.01 0.122382 0
2161.87 0.089291 0
2162.72 0.210137 0
2163.57 0.149321 0
2164.43 0.130739 0
2165.28 0.16257 0
2166.14 0.116746 0
2166.99 0.140964 0
2167.85 0.126724 0
2168.7 0.141912 0
2169.56 0.0811189 0
2170.41 0.189532 0
2171.26 0.185346 0
2172.12 0.1018 0
2172.97 0.136342 0
2173.83 0.136987 0
2174.68 0.228567 0
2175.54 0.138518 0
2176.39 0.119595 0
2177.25 0.143012 0
2178.1 0.195362 0
2178.96 0.119069 0
2179.81 0.120908 0
2180.66 0.188996 0
2181.52 0.137356 0
2182.37 0.165599 0
2183.23 0.182379 0
2184.08 0.11567 0
2184.94 0.163034 0
2185.79 0.12297 0
2186.65 0.164717 0
2187.5 0.0657085 0
2188.35 0.108413 0
2189.21 0.205866 0
2190.06 0.170476 0
2190.92 0.056906 0
2191.77 0.22413 0
2192.63 0.175634 0
2193.48 0.215546 0
2194.34 0.120505 0
2195.19 0.173553 0
2196.04 0.181886 0
2196.9 0.146723 0
2197.75 0.0989278 0
2198.61 0.113276 0
2199.46 0.0921066 0
2200.32 0.109513 0
2201.17 0.142931 0
2202.03 0.141954 0
2202.88 0.243034 0
2203.74 0.17406 0
2204.59 0.0441359 0
2205.44 0.112105 0
2206.3 0.212294 0
2207.15 0.104663 0
2208.01 0.135574 0
2208.86 0.182649 0
2209.72 0.118064 0
2210.57 0.192949 0
2211.43 0.172121 0
2212.28 0.178354 0
2213.13 0.165755 0
2213.99 0.122468 0
2214.84 0.184569 0
2215.7 0.142594 0
2216.55 0.162835 0
2217.41 0.164807 0
2218.26 0.163897 0
2219.12 0.220931 0
2219.97 0.0832899 0
2220.83 0.168135 0
2221.68 0.162299 0
2222.53 0.169623 0
2223.39 0.134451 0
2224.24 0.0384998 0
2225.1 0.115504 0
2225.95 0.222372 0
2226.81 0.145728 0
2227.66 0.234933 0
2228.52 0.18673 0
2229.37 0.0943203 0
2230.22 0.12233 0
2231.08 0.061466 0
2231.93 0.145311 0
2232.79 0.093979 0
2233.64 0.208075 0
2234.5 0.217902 0
2235.35 0.207322 0
2236.21 0.197614 0
2237.06 0.166134 0
2237.92 0.186645 0
2238.77 0.182203 0
2239.62 0.153644 0
2240.48 0.138096 0
2241.33 0.146543 0
2242.19 0.097738 0
2243.04 0.174885 0
2243.9 0.14769 0
2244.75 0.157972 0
2245.61 0.103606 0
2246.46 0.163669 0
2247.31 0.0787203 0
2248.17 0.113693 0
2249.02 0.157891 0
2249.88 0.191243 0
2250.73 0.135437 0
2251.59 0.197429 0
2252.44 0.137219 0
2253.3 0.147486 0
2254.15 0.221296 0
2255 0.175619 0
2255.86 0.110835 0
2256.71 0.150544 0
2257.57 0.205895 0
2258.42 0.231113 0
2259.28 0.11449 0
2260.13 0.173406 0
2260.99 0.182469 0
2261.84 0.139366 0
2262.7 0.171566 0
2263.55 0.176454 0
2264.4 0.191774 0
2265.26 0.183972 0
2266.11 0.182199 0
2266.97 0.161806 0
2267.82 0.101085 0
2268.68 0.138665 0
2269.53 0.215124 0
2270.39 0.129123 0
2271.24 0.195903 0
2272.09 0.178312 0
2272.95 0.139584 0
2273.8 0.105327 0
2274.66 0.13081 0
2275.51 0.09159 0
2276.37 0.182573 0
2277.22 0.219101 0
2278.08 0.166423 0
2278.93 0.165618 0
2279.79 0.158152 0
2280.64 0.122809 0
2281.49 0.0402869 0
2282.35 0.152084 0
2283.2 0.171007 0
2284.06 0.117879 0
2284.91 0.17314 0
2285.77 0.18171 0
2286.62 0.213711 0
2287.48 0.172064 0
2288.33 0.135261 0
2289.18 0.182559 0
2290.04 0.164598 0
2290.89 0.186944 0
2291.75 0.223509 0
2292.6 0.16795 0
2293.46 0.134166 0
2294.31 0.146059 0
2295.17 0.127009 0
2296.02 0.112854 0
2296.88 0.134726 0
2297.73 0.249291 0
2298.58 0.259369 0
2299.44 0.172742 0
2300.29 0.171879 0
2301.15 0.133806 0
2302 0.221703 0
2302.86 0.162148 0
2303.71 0.235692 0
2304.57 0.242143 0
2305.42 0.244987 0
2306.27 0.170538 0
2307.13 0.283885 0
2307.98 0.294664 0
2308.84 0.249832 0
2309.69 0.287829 0
2310.55 0.309591 0
2311.4 0.285141 0
2312.26 0.365729 0
2313.11 0.301794 0
2313.96 0.313715 0
2314.82 0.386785 0
2315.67 0.261066 0
2316.53 0.296793 0
2317.38 0.25232 0
2318.24 0.310407 0
2319.09 0.319513 0
2319.95 0.350414 0
2320.8 0.256368 0
2321.66 0.271257 0
2322.51 0.282596 0
2323.36 0.249201 0
2324.22 0.196851 0
2325.07 0.232426 0
2325.93 0.145519 0
2326.78 0.225169 0
2327.64 0.254667 0
2328.49 0.159114 0
2329.35 0.286023 0
2330.2 0.205511 0
2331.05 0.207369 0
2331.91 0.21483 0
2332.76 0.173093 0
2333.62 0.242622 0
2334.47 0.231075 0
2335.33 0.157915 0
2336.18 0.192935 0
2337.04 0.138584 0
2337.89 0.137774 0
2338.75 0.126923 0
2339.6 0.160185 0
2340.45 0.0289531 0
2341.31 0.246258 0
2342.16 0.146477 0
2343.02 0.118144 0
2343.87 0.177435 0
2344.73 0.189442 0
2345.58 0.156459 0
2346.44 0.128872 0
2347.29 0.186451 0
2348.14 0.161546 0
2349 0.0735725 0
2349.85 0.191869 0
2350.71 0.179307 0
2351.56 0.134683 0
2352.42 0.180924 0
2353.27 0.117945 0
2354.13 0.177985 0
2354.98 0.272651 0
2355.83 0.164214 0
2356.69 0.197462 0
2357.54 0.174922 0
2358.4 0.20635 0
2359.25 0.100729 0
2360.11 0.118571 0
2360.96 0.252401 0
2361.82 0.170509 0
2362.67 0.104052 0
2363.53 0.137309 0
2364.38 0.153307 0
2365.23 0.233208 0
2366.09 0.133792 0
2366.94 0.122823 0
2367.8 0.184005 0
2368.65 0.102691 0
2369.51 0.188498 0
2370.36 0.0888691 0
2371.22 0.177094 0
2372.07 0.10382 0
2372.92 0.189901 0
2373.78 0.21776 0
2374.63 0.217646 0
2375.49 0.167537 0
2376.34 0.0903291 0
2377.2 0.164162 0
2378.05 0.122164 0
2378.91 0.16794 0
2379.76 0.141637 0
2380.62 0.175619 0
2381.47 0.195661 0
2382.32 0.0932443 0
2383.18 0.224533 0
2384.03 0.12562 0
2384.89 0.118405 0
2385.74 0.240095 0
2386.6 0.179483 0
2387.45 0.147799 0
2388.31 0.115585 0
2389.16 0.0956855 0
2390.01 0.108674 0
2390.87 0.124653 0
2391.72 0.201809 0
2392.58 0.0770234 0
2393.43 0.25051 0
2394.29 0.199055 0
2395.14 0.211574 0
2396 0.119728 0
2396.85 0.0933154 0
2397.71 0.201155 0
2398.56 0.16283 0
2399.41 0.179189 0
2400.27 0.211047 0
2401.12 0.0753169 0
2401.98 0.169784 0
2402.83 0.11311 0
2403.69 0.165537 0
2404.54 0.171282 0
2405.4 0.234663 0
2406.25 0.181393 0
2407.1 0.144794 0
2407.96 0.195125 0
2408.81 0.128511 0
2409.67 0.19184 0
2410.52 0.102018 0
2411.38 0.0862193 0
2412.23 0.0924621 0
2413.09 0.132905 0
2413.94 0.166333 0
2414.79 0.119495 0
2415.65 0.129995 0
2416.5 0.101013 0
2417.36 0.11212 0
2418.21 0.153141 0
2419.07 0.246954 0
2419.92 0.189243 0
2420.78 0.25343 0
2421.63 0.140532 0
2422.49 0.182246 0
2423.34 0.154943 0
2424.19 0.136119 0
2425.05 0.192637 0
2425.9 0.0287256 0
2426.76 0.134621 0
2427.61 0.123496 0
2428.47 0.212086 0
2429.32 0.0987097 0
2430.18 0.1465 0
2431.03 0.0751652 0
2431.88 0.188517 0
2432.74 0.256681 0
2433.59 0.168338 0
2434.45 0.161451 0
2435.3 0.186043 0
2436.16 0.151335 0
2437.01 0.128819 0
2437.87 0.161768 0
2438.72 0.200619 0
2439.58 0.203245 0
2440.43 0.176397 0
2441.28 0.0873048 0
2442.14 0.150511 0
2442.99 0.194552 0
2443.85 0.207236 0
2444.7 0.139281 0
2445.56 0.162679 0
2446.41 0.231236 0
2447.27 0.1496 0
2448.12 0.140224 0
2448.97 0.132114 0
2449.83 0.148942 0
2450.68 0.171533 0
2451.54 0.154421 0
2452.39 0.187716 0
2453.25 0.148415 0
2454.1 0.228472 0
2454.96 0.0727287 0
2455.81 0.122984 0
2456.67 0.0787488 0
2457.52 0.18656 0
2458.37 0.181037 0
2459.23 0.0978375 0
2460.08 0.115134 0
2460.94 0.22094 0
2461.79 0.0939506 0
2462.65 0.0959414 0
2463.5 0.16466 0
2464.36 0.130313 0
2465.21 0.14314 0
2466.06 0.137793 0
2466.92 0.126165 0
2467.77 0.167632 0
2468.63 0.14632 0
2469.48 0.169035 0
2470.34 0.146178 0
2471.19 0.17333 0
2472.05 0.14267 0
2472.9 0.157535 0
2473.75 0.192153 0
2474.61 0.12772 0
2475.46 0.211773 0
2476.32 0.17744 0
2477.17 0.126757 0
2478.03 0.188389 0
2478.88 0.236621 0
2479.74 0.132322 0
2480.59 0.254202 0
2481.45 0.191366 0
2482.3 0.17524 0
2483.15 0.141528 0
2484.01 0.102862 0
2484.86 0.152506 0
2485.72 0.15033 0
2486.57 0.212033 0
2487.43 0.170571 0
2488.28 0.155597 0
2489.14 0.202776 0
2489.99 0.162361 0
2490.84 0.155445 0
2491.7 0.146533 0
2492.55 0.120169 0
2493.41 0.163921 0
2494.26 0.141694 0
2495.12 0.121467 0
2495.97 0.194727 0
2496.83 0.0761085 0
2497.68 0.186498 0
2498.54 0.132455 0
2499.39 0.0957566 0
2500.24 0.213328 0
2501.1 0.203899 0
2501.95 0.160892 0
2502.81 0.117661 0
2503.66 0.207478 0
2504.52 0.144723 0
2505.37 0.155687 0
2506.23 0.0545454 0
2507.08 0.0591054 0
2507.93 0.123008 0
2508.79 0.0869493 0
2509.64 0.192523 0
2510.5 0.169708 0
2511.35 0.119737 0
2512.21 0.186825 0
2513.06 0.168841 0
2513.92 0.0914667 0
2514.77 0.186787 0
2515.63 0.164556 0
2516.48 0.216921 0
2517.33 0.126312 0
2518.19 0.133498 0
2519.04 0.131896 0
2519.9 0.140272 0
2520.75 0.174832 0
2521.61 0.141343 0
2522.46 0.195926 0
2523.32 0.138357 0
2524.17 0.180222 0
2525.02 0.139139 0
2525.88 0.0971786 0
2526.73 0.199297 0
2527.59 0.123525 0
2528.44 0.150416 0
2529.3 0.12927 0
2530.15 0.145344 0
2531.01 0.200771 0
2531.86 0.20087 0
2532.71 0.2724 0
2533.57 0.114618 0
2534.42 0.096297 0
2535.28 0.150819 0
2536.13 0.158275 0
2536.99 0.203041 0
2537.84 0.149382 0
2538.7 0.142049 0
2539.55 0.20115 0
2540.41 0.0961974 0
2541.26 0.0990368 0
2542.11 0.182113 0
2542.97 0.153383 0
2543.82 0.175463 0
2544.68 0.197126 0
2545.53 0.13629 0
2546.39 0.208948 0
2547.24 0.163001 0
2548.1 0.193893 0
2548.95 0.162821 0
2549.8 0.143566 0
2550.66 0.154032 0
2551.51 0.195718 0
2552.37 0.201567 0
2553.22 0.131758 0
2554.08 0.149956 0
2554.93 0.166641 0
2555.79 0.141078 0
2556.64 0.139494 0
2557.5 0.113077 0
2558.35 0.132356 0
2559.2 0.167689 0
2560.06 0.115661 0
2560.91 0.169718 0
2561.77 0.0960505 0
2562.62 0.136906 0
2563.48 0.183507 0
2564.33 0.151952 0
2565.19 0.177653 0
2566.04 0.194158 0
2566.89 0.130654 0
2567.75 0.0624662 0
2568.6 0.195599 0
2569.46 0.156526 0
2570.31 0.134403 0
2571.17 0.142495 0
2572.02 0.134915 0
2572.88 0.14031 0
2573.73 0.109712 0
2574.58 0.150032 0
2575.44 0.21402 0
2576.29 0.246239 0
2577.15 0.137006 0
2578 0.173178 0
2578.86 0.163641 0
2579.71 0.13966 0
2580.57 0.239631 0
2581.42 0.148885 0
2582.28 0.163262 0
2583.13 0.190925 0
2583.98 0.1633 0
2584.84 0.122235 0
2585.69 0.192295 0
2586.55 0.179283 0
2587.4 0.106858 0
2588.26 0.203956 0
2589.11 0.164802 0
2589.97 0.261384 0
2590.82 0.114002 0
2591.67 0.197505 0
2592.53 0.161347 0
2593.38 0.113167 0
2594.24 0.208227 0
2595.09 0.218727 0
2595.95 0.106441 0
2596.8 0.139774 0
2597.66 0.211792 0
2598.51 0.178326 0
2599.37 0.182663 0
2600.22 0.1029 0
2601.07 0.132782 0
2601.93 0.113594 0
2602.78 0.103839 0
2603.64 0.100772 0
2604.49 0.232848 0
2605.35 0.187219 0
2606.2 0.182739 0
2607.06 0.131076 0
2607.91 0.194988 0
2608.76 0.125895 0
2609.62 0.157038 0
2610.47 0.177591 0
2611.33 0.173254 0
2612.18 0.197543 0
2613.04 0.0826689 0
2613.89 0.0555408 0
2614.75 0.172211 0
2615.6 0.200624 0
2616.46 0.176904 0
2617.31 0.124321 0
2618.16 0.149439 0
2619.02 0.183573 0
2619.87 0.107707 0
2620.73 0.170604 0
2621.58 0.132607 0
2622.44 0.178023 0
2623.29 0.0849205 0
2624.15 0.186711 0
2625 0.201444 0
2625.85 0.20014 0
2626.71 0.18537 0
2627.56 0.190982 0
2628.42 0.218746 0
2629.27 0.195282 0
2630.13 0.118571 0
2630.98 0.120055 0
2631.84 0.121287 0
2632.69 0.15618 0
2633.54 0.190285 0
2634.4 0.116613 0
2635.25 0.128014 0
2636.11 0.218594 0
2636.96 0.206212 0
2637.82 0.211081 0
2638.67 0.0822518 0
2639.53 0.223765 0
2640.38 0.208265 0
2641.24 0.189721 0
2642.09 0.179279 0
2642.94 0.198055 0
2643.8 0.216276 0
2644.65 0.192139 0
2645.51 0.250069 0
2646.36 0.194789 0
2647.22 0.150368 0
2648.07 0.163034 0
2648.93 0.039282 0
2649.78 0.158872 0
2650.63 0.175254 0
2651.49 0.152644 0
2652.34 0.146206 0
2653.2 0.200401 0
2654.05 0.149278 0
2654.91 0.206658 0
2655.76 0.130061 0
2656.62 0.209682 0
2657.47 0.0888027 0
2658.33 0.180075 0
2659.18 0.15252 0
2660.03 0.161057 0
2660.89 0.188005 0
2661.74 0.147401 0
2662.6 0.196234 0
2663.45 0.211896 0
2664.31 0.18317 0
2665.16 0.092775 0
2666.02 0.140504 0
2666.87 0.0811047 0
2667.72 0.187176 0
2668.58 0.179672 0
2669.43 0.123496 0
2670.29 0.185991 0
2671.14 0.10919 0
2672 0.209445 0
2672.85 0.21246 0
2673.71 0.206383 0
2674.56 0.106304 0
2675.42 0.142443 0
2676.27 0.200344 0
2677.12 0.116301 0
2677.98 0.152032 0
2678.83 0.181834 0
2679.69 0.119002 0
2680.54 0.195675 0
2681.4 0.201022 0
2682.25 0.177056 0
2683.11 0.143751 0
2683.96 0.111518 0
2684.81 0.137987 0
2685.67 0.218139 0
2686.52 0.141537 0
2687.38 0.164712 0
2688.23 0.150174 0
2689.09 0.212598 0
2689.94 0.204862 0
2690.8 0.185351 0
2691.65 0.163205 0
2692.5 0.212024 0
2693.36 0.145633 0
2694.21 0.218139 0
2695.07 0.148676 0
2695.92 0.117955 0
2696.78 0.143211 0
2697.63 0.180132 0
2698.49 0.0900873 0
2699.34 0.233341 0
2700.2 0.161726 0
2701.05 0.242001 0
2701.9 0.241935 0
2702.76 0.211735 0
2703.61 0.20406 0
2704.47 0.189992 0
2705.32 0.159626 0
2706.18 0.116779 0
2707.03 0.176183 0
2707.89 0.21903 0
2708.74 0.154331 0
2709.59 0.16749 0
2710.45 0.261256 0
2711.3 0.241214 0
2712.16 0.151615 0
2713.01 0.163006 0
2713.87 0.127701 0
2714.72 0.206521 0
2715.58 0.153999 0
2716.43 0.142092 0
2717.29 0.183284 0
2718.14 0.186228 0
2718.99 0.149434 0
2719.85 0.151757 0
2720.7 0.113082 0
2721.56 0.189356 0
2722.41 0.144784 0
2723.27 0.173775 0
2724.12 0.17578 0
2724.98 0.185152 0
2725.83 0.214977 0
2726.68 0.0864753 0
2727.54 0.1715 0
2728.39 0.153625 0
2729.25 0.120183 0
2730.1 0.162124 0
2730.96 0.135427 0
2731.81 0.170941 0
2732.67 0.147681 0
2733.52 0.152208 0
2734.38 0.176401 0
2735.23 0.15188 0
2736.08 0.166286 0
2736.94 0.244978 0
2737.79 0.148695 0
2738.65 0.233123 0
2739.5 0.187456 0
2740.36 0.183564 0
2741.21 0.125511 0
2742.07 0.164319 0
2742.92 0.0899878 0
2743.77 0.129668 0
2744.63 0.110717 0
2745.48 0.112252 0
2746.34 0.150686 0
2747.19 0.138537 0
2748.05 0.1196 0
2748.9 0.100757 0
2749.76 0.218238 0
2750.61 0.132047 0
2751.46 0.103474 0
2752.32 0.143651 0
2753.17 0.190224 0
2754.03 0.113836 0
2754.88 0.113964 0
2755.74 0.154653 0
2756.59 0.18381 0
2757.45 0.244423 0
2758.3 0.146315 0
2759.16 0.141561 0
2760.01 0.171424 0
2760.86 0.128592 0
2761.72 0.135432 0
2762.57 0.126511 0
2763.43 0.160252 0
2764.28 0.173339 0
2765.14 0.109707 0
2765.99 0.218385 0
2766.85 0.0965624 0
2767.7 0.204961 0
2768.55 0.209825 0
2769.41 0.207654 0
2770.26 0.161441 0
2771.12 0.0845129 0
2771.97 0.246765 0
2772.83 0.127568 0
2773.68 0.14294 0
2774.54 0.129895 0
2775.39 0.158635 0
2776.25 0.170031 0
2777.1 0.127791 0
2777.95 0.159522 0
2778.81 0.147704 0
2779.66 0.136797 0
2780.52 0.243091 0
2781.37 0.243793 0
2782.23 0.149529 0
2783.08 0.144434 0
2783.94 0.170429 0
2784.79 0.228041 0
2785.64 0.147927 0
2786.5 0.189826 0
2787.35 0.164987 0
2788.21 0.199188 0
2789.06 0.16985 0
2789.92 0.150894 0
2790.77 0.177857 0
2791.63 0.156635 0
2792.48 0.126971 0
2793.33 0.182701 0
2794.19 0.180682 0
2795.04 0.131649 0
2795.9 0.154492 0
2796.75 0.169424 0
2797.61 0.137191 0
2798.46 0.214498 0
2799.32 0.128364 0
2800.17 0.168234 0
2801.03 0.141627 0
2801.88 0.154028 0
2802.73 0.162186 0
2803.59 0.139584 0
2804.44 0.0853945 0
2805.3 0.22258 0
2806.15 0.190665 0
2807.01 0.158763 0
2807.86 0.125288 0
2808.72 0.209791 0
2809.57 0.151492 0
2810.42 0.195357 0
2811.28 0.187735 0
2812.13 0.182066 0
2812.99 0.138001 0
2813.84 0.161252 0
2814.7 0.149017 0
2815.55 0.163868 0
2816.41 0.144102 0
2817.26 0.243015 0
2818.12 0.158498 0
2818.97 0.312848 0
2819.82 0.201321 0
2820.68 0.114964 0
2821.53 0.10464 0
2822.39 0.22113 0
2823.24 0.14897 0
2824.1 0.130194 0
2824.95 0.192869 0
2825.81 0.229074 0
2826.66 0.189233 0
2827.51 0.145415 0
2828.37 0.2089 0
2829.22 0.20334 0
2830.08 0.192234 0
2830.93 0.180179 0
2831.79 0.154767 0
2832.64 0.121467 0
2833.5 0.129658 0
2834.35 0.164333 0
2835.21 0.166395 0
2836.06 0.142405 0
2836.91 0.195988 0
2837.77 0.203411 0
2838.62 0.185081 0
2839.48 0.165399 0
2840.33 0.203387 0
2841.19 0.195154 0
2842.04 0.11722 0
2842.9 0.0684673 0
2843.75 0.230956 0
2844.6 0.133195 0
2845.46 0.184806 0
2846.31 0.121458 0
2847.17 0.104753 0
2848.02 0.171898 0
2848.88 0.12197 0
2849.73 0.216338 0
2850.59 0.17999 0
2851.44 0.171334 0
2852.29 0.196064 0
2853.15 0.210986 0
2854 0.187906 0
2854.86 0.113883 0
2855.71 0.11384 0
2856.57 0.156289 0
2857.42 0.110257 0
2858.28 0.245703 0
2859.13 0.185725 0
2859.99 0.146685 0
2860.84 0.220044 0
2861.69 0.186214 0
2862.55 0.177345 0
2863.4 0.0602905 0
2864.26 0.0969179 0
2865.11 0.14906 0
2865.97 0.173775 0
2866.82 0.186555 0
2867.68 0.101099 0
2868.53 0.150378 0
2869.38 0.180412 0
2870.24 0.118059 0
2871.09 0.151425 0
2871.95 0.189792 0
2872.8 0.183479 0
2873.66 0.216755 0
2874.51 0.197088 0
2875.37 0.1132 0
2876.22 0.147387 0
2877.08 0.107934 0
2877.93 0.149079 0
2878.78 0.12187 0
2879.64 0.200723 0
2880.49 0.200842 0
2881.35 0.159773 0
2882.2 0.173576 0
2883.06 0.122401 0
2883.91 0.152179 0
2884.77 0.181876 0
2885.62 0.170509 0
2886.47 0.20297 0
2887.33 0.174448 0
2888.18 0.162593 0
2889.04 0.120529 0
2889.89 0.188389 0
2890.75 0.117287 0
2891.6 0.121354 0
2892.46 0.168281 0
2893.31 0.135242 0
2894.17 0.178132 0
2895.02 0.0536495 0
2895.87 0.130848 0
2896.73 0.161133 0
2897.58 0.182379 0
2898.44 0.145704 0
2899.29 0.0810241 0
2900.15 0.0767721 0
2901 0.213598 0
2901.86 0.16183 0
2902.71 0.0937183 0
2903.56 0.119761 0
2904.42 0.187569 0
2905.27 0.20699 0
2906.13 0.0631536 0
2906.98 0.168343 0
2907.84 0.143324 0
2908.69 0.187565 0
2909.55 0.211166 0
2910.4 0.156512 0
2911.25 0.144637 0
2912.11 0.179236 0
2912.96 0.111011 0
2913.82 0.206758 0
2914.67 0.23482 0
2915.53 0.15298 0
2916.38 0.152923 0
2917.24 0.13511 0
2918.09 0.0686285 0
2918.95 0.111669 0
2919.8 0.174401 0
2920.65 0.137394 0
2921.51 0.145367 0
2922.36 0.192248 0
2923.22 0.1799 0
2924.07 0.151364 0
2924.93 0.182895 0
2925.78 0.0946 0
2926.64 0.166912 0
2927.49 0.117699 0
2928.34 0.14989 0
2929.2 0.137276 0
2930.05 0.107963 0
2930.91 0.184891 0
2931.76 0.128379 0
2932.62 0.155862 0
2933.47 0.124084 0
2934.33 0.166603 0
2935.18 0.115371 0
2936.04 0.226993 0
2936.89 0.197903 0
2937.74 0.147211 0
2938.6 0.126084 0
2939.45 0.21994 0
2940.31 0.205464 0
2941.16 0.19358 0
2942.02 0.178331 0
2942.87 0.182066 0
2943.73 0.171737 0
2944.58 0.218234 0
2945.43 0.121704 0
2946.29 0.163309 0
2947.14 0.164423 0
2948 0.227889 0
2948.85 0.204473 0
2949.71 0.132706 0
2950.56 0.152781 0
2951.42 0.183768 0
2952.27 0.099179 0
2953.13 0.204634 0
2953.98 0.0657417 0
2954.83 0.07234 0
2955.69 0.172908 0
2956.54 0.1539 0
2957.4 0.200458 0
2958.25 0.185479 0
2959.11 0.265631 0
2959.96 0.188356 0
2960.82 0.168974 0
2961.67 0.163337 0
2962.52 0.139513 0
2963.38 0.193442 0
2964.23 0.186839 0
2965.09 0.150051 0
2965.94 0.113106 0
2966.8 0.199112 0
2967.65 0.149752 0
2968.51 0.147738 0
2969.36 0.140608 0
2970.21 0.124776 0
2971.07 0.172358 0
2971.92 0.151316 0
2972.78 0.180767 0
2973.63 0.132375 0
2974.49 0.197145 0
2975.34 0.177582 0
2976.2 0.0902817 0
2977.05 0.172856 0
2977.91 0.179369 0
2978.76 0.150245 0
2979.61 0.174543 0
2980.47 0.172984 0
2981.32 0.176937 0
2982.18 0.131815 0
2983.03 0.166542 0
2983.89 0.214527 0
2984.74 0.103782 0
2985.6 0.136271 0
2986.45 0.0939079 0
2987.3 0.217319 0
2988.16 0.182327 0
2989.01 0.158716 0
2989.87 0.192438 0
2990.72 0.160669 0
2991.58 0.273087 0
2992.43 0.121235 0
2993.29 0.0752695 0
2994.14 0.16603 0
2995 0.123273 0
2995.85 0.113139 0
2996.7 0.175216 0
2997.56 0.0828064 0
2998.41 0.145931 0
2999.27 0.228259 0
3000.12 0.0614376 0
3000.98 0.117675 0
3001.83 0.206056 0
3002.69 0.162778 0
3003.54 0.193319 0
3004.39 0.154701 0
3005.25 0.228292 0
3006.1 0.14678 0
3006.96 0.169395 0
3007.81 0.200629 0
3008.67 0.109517 0
3009.52 0.145628 0
3010.38 0.156279 0
3011.23 0.125416 0
3012.08 0.107887 0
3012.94 0.160308 0
3013.79 0.245001 0
3014.65 0.11203 0
3015.5 0.218897 0
3016.36 0.0722026 0
3017.21 0.162299 0
3018.07 0.132853 0
3018.92 0.151293 0
3019.78 0.0872053 0
3020.63 0.0994255 0
3021.48 0.200866 0
3022.34 0.119505 0
3023.19 0.233687 0
3024.05 0.174586 0
3024.9 0.149449 0
3025.76 0.175596 0
3026.61 0.244575 0
3027.47 0.159939 0
3028.32 0.177259 0
3029.17 0.212413 0
3030.03 0.216726 0
3030.88 0.127743 0
3031.74 0.192765 0
3032.59 0.100502 0
3033.45 0.1954 0
3034.3 0.153549 0
3035.16 0.102568 0
3036.01 0.269304 0
3036.87 0.173235 0
3037.72 0.170889 0
3038.57 0.179269 0
3039.43 0.145292 0
3040.28 0.15489 0
3041.14 0.174354 0
3041.99 0.219177 0
3042.85 0.184009 0
3043.7 0.176003 0
3044.56 0.120766 0
3045.41 0.193239 0
3046.26 0.151127 0
3047.12 0.152862 0
3047.97 0.147249 0
3048.83 0.113784 0
3049.68 0.148354 0
3050.54 0.152591 0
3051.39 0.0829249 0
3052.25 0.158901 0
3053.1 0.20471 0
3053.96 0.195978 0
3054.81 0.170381 0
3055.66 0.197562 0
3056.52 0.21373 0
3057.37 0.181611 0
3058.23 0.140651 0
3059.08 0.199643 0
3059.94 0.165253 0
3060.79 0.11302 0
3061.65 0.133133 0
3062.5 0.244869 0
3063.35 0.148562 0
3064.21 0.221386 0
3065.06 0.141613 0
3065.92 0.144983 0
3066.77 0.139637 0
3067.63 0.188162 0
3068.48 0.194367 0
3069.34 0.112627 0
3070.19 0.179857 0
3071.04 0.195547 0
3071.9 0.151686 0
3072.75 0.214024 0
3073.61 0.222637 0
3074.46 0.176781 0
3075.32 0.214214 0
3076.17 0.142495 0
3077.03 0.10381 0
3077.88 0.179786 0
3078.74 0.110333 0
3079.59 0.143358 0
3080.44 0.175434 0
3081.3 0.0980414 0
3082.15 0.0622482 0
3083.01 0.184825 0
3083.86 0.126255 0
3084.72 0.0952778 0
3085.57 0.192167 0
3086.43 0.0903148 0
3087.28 0.150643 0
3088.13 0.153852 0
3088.99 0.107105 0
3089.84 0.0981077 0
3090.7 0.125596 0
3091.55 0.138674 0
3092.41 0.189939 0
3093.26 0.115215 0
3094.12 0.123553 0
3094.97 0.137338 0
3095.83 0.194106 0
3096.68 0.178724 0
3097.53 0.211365 0
3098.39 0.11905 0
3099.24 0.194258 0
3100.1 0.26455 0
3100.95 0.216608 0
3101.81 0.21291 0
3102.66 0.132578 0
3103.52 0.208232 0
3104.37 0.0967378 0
3105.22 0.130521 0
3106.08 0.135114 0
3106.93 0.187337 0
3107.79 0.230203 0
3108.64 0.14814 0
3109.5 0.115718 0
3110.35 0.119903 0
3111.21 0.131 0
3112.06 0.143263 0
3112.92 0.206416 0
3113.77 0.20799 0
3114.62 0.144144 0
3115.48 0.136205 0
3116.33 0.19039 0
3117.19 0.175188 0
3118.04 0.14104 0
3118.9 0.155009 0
3119.75 0.162489 0
3120.61 0.22723 0
3121.46 0.196609 0
3122.31 0.139447 0
3123.17 0.188129 0
3124.02 0.282653 0
3124.88 0.151606 0
3125.73 0.28855 0
3126.59 0.228828 0
3127.44 0.309696 0
3128.3 0.292764 0
3129.15 0.255326 0
3130 0.361345 0
3130.86 0.326082 0
3131.71 0.317394 0
3132.57 0.43332 0
3133.42 0.489861 0
3134.28 0.526398 0
3135.13 0.559532 0
3135.99 0.560618 0
3136.84 0.543799 0
3137.7 0.528342 0
3138.55 0.4355 0
3139.4 0.443729 0
3140.26 0.389582 0
3141.11 0.364018 0
3141.97 0.370038 0
3142.82 0.356567 0
3143.68 0.322888 0
3144.53 0.36818 0
3145.39 0.34592 0
3146.24 0.28343 0
3147.09 0.168395 0
3147.95 0.261246 0
3148.8 0.222424 0
3149.66 0.146519 0
3150.51 0.251353 0
3151.37 0.213275 0
3152.22 0.219466 0
3153.08 0.233952 0
3153.93 0.180056 0
3154.79 0.216793 0
3155.64 0.118116 0
3156.49 0.237436 0
3157.35 0.158332 0
3158.2 0.17771 0
3159.06 0.174738 0
3159.91 0.102862 0
3160.77 0.136271 0
3161.62 0.158626 0
3162.48 0.129696 0
3163.33 0.2183 0
3164.18 0.250036 0
3165.04 0.274438 0
3165.89 0.25688 0
3166.75 0.116267 0
3167.6 0.193509 0
3168.46 0.217153 0
3169.31 0.108574 0
3170.17 0.152985 0
3171.02 0.109726 0
3171.88 0.0737668 0
3172.73 0.1642 0
3173.58 0.142078 0
3174.44 0.226197 0
3175.29 0.156801 0
3176.15 0.125544 0
3177 0.126032 0
3177.86 0.1123 0
3178.71 0.19212 0
3179.57 0.17141 0
3180.42 0.154805 0
3181.27 0.144671 0
3182.13 0.109494 0
3182.98 0.236346 0
3183.84 0.170448 0
3184.69 0.13456 0
3185.55 0.16603 0
3186.4 0.153634 0
3187.26 0.186417 0
3188.11 0.132029 0
3188.96 0.157744 0
3189.82 0.139224 0
3190.67 0.151188 0
3191.53 0.247329 0
3192.38 0.10609 0
3193.24 0.180378 0
3194.09 0.208886 0
3194.95 0.159195 0
3195.8 0.167485 0
3196.66 0.143429 0
3197.51 0.197059 0
3198.36 0.218248 0
3199.22 0.169689 0
3200.07 0.136622 0
3200.93 0.0791991 0
3201.78 0.195941 0
3202.64 0.172533 0
3203.49 0.141177 0
3204.35 0.173846 0
3205.2 0.186835 0
3206.05 0.240418 0
3206.91 0.144552 0
3207.76 0.220068 0
3208.62 0.185616 0
3209.47 0.0993496 0
3210.33 0.141424 0
3211.18 0.153615 0
3212.04 0.198557 0
3212.89 0.141651 0
3213.75 0.197092 0
3214.6 0.1486 0
3215.45 0.185346 0
3216.31 0.16885 0
3217.16 0.18774 0
3218.02 0.188015 0
3218.87 0.168395 0
3219.73 0.110067 0
3220.58 0.114888 0
3221.44 0.144178 0
3222.29 0.212735 0
3223.14 0.141229 0
3224 0.156303 0
3224.85 0.178781 0
3225.71 0.122084 0
3226.56 0.11348 0
3227.42 0.223192 0
3228.27 0.173131 0
3229.13 0.125857 0
3229.98 0.0772698 0
3230.83 0.176278 0
3231.69 0.19057 0
3232.54 0.159706 0
3233.4 0.0931921 0
3234.25 0.187176 0
3235.11 0.14168 0
3235.96 0.192428 0
3236.82 0.133446 0
3237.67 0.110683 0
3238.53 0.16931 0
3239.38 0.218826 0
3240.23 0.201212 0
3241.09 0.151558 0
3241.94 0.208692 0
3242.8 0.249803 0
3243.65 0.185996 0
3244.51 0.234805 0
3245.36 0.179852 0
3246.22 0.117282 0
3247.07 0.160095 0
3247.92 0.104844 0
3248.78 0.180341 0
3249.63 0.11667 0
3250.49 0.142282 0
3251.34 0.189423 0
3252.2 0.134697 0
3253.05 0.184284 0
3253.91 0.107223 0
3254.76 0.142135 0
3255.62 0.189347 0
3256.47 0.147491 0
3257.32 0.152501 0
3258.18 0.0761749 0
3259.03 0.125008 0
3259.89 0.1342 0
3260.74 0.184223 0
3261.6 0.107432 0
3262.45 0.169443 0
3263.31 0.168827 0
3264.16 0.0903101 0
3265.01 0.234943 0
3265.87 0.170912 0
3266.72 0.138944 0
3267.58 0.117604 0
3268.43 0.180525 0
3269.29 0.188598 0
3270.14 0.185906 0
3271 0.164342 0
3271.85 0.165741 0
3272.71 0.152966 0
3273.56 0.172178 0
3274.41 0.117637 0
3275.27 0.081645 0
3276.12 0.171045 0
3276.98 0.150724 0
3277.83 0.140148 0
3278.69 0.139513 0
3279.54 0.188309 0
3280.4 0.114352 0
3281.25 0.148633 0
3282.1 0.138603 0
3282.96 0.145429 0
3283.81 0.163603 0
3284.67 0.0751984 0
3285.52 0.0813322 0
3286.38 0.269418 0
3287.23 0.229179 0
3288.09 0.183663 0
3288.94 0.116462 0
3289.79 0.0946189 0
3290.65 0.207156 0
3291.5 0.181587 0
3292.36 0.129369 0
3293.21 0.131777 0
3294.07 0.153743 0
3294.92 0.179302 0
3295.78 0.202273 0
3296.63 0.197728 0
3297.49 0.194694 0
3298.34 0.172818 0
3299.19 0.151501 0
3300.05 0.156331 0
3300.9 0.243598 0
3301.76 0.186569 0
3302.61 0.179525 0
3303.47 0.116139 0
3304.32 0.253003 0
3305.18 0.107825 0
3306.03 0.165798 0
3306.88 0.0876319 0
3307.74 0.176534 0
3308.59 0.119292 0
3309.45 0.157517 0
3310.3 0.117571 0
3311.16 0.108688 0
3312.01 0.22195 0
3312.87 0.114623 0
3313.72 0.204278 0
3314.58 0.116623 0
3315.43 0.204994 0
3316.28 0.157991 0
3317.14 0.177117 0
3317.99 0.245689 0
3318.85 0.141509 0
3319.7 0.166044 0
3320.56 0.201875 0
3321.41 0.132029 0
3322.27 0.16175 0
3323.12 0.181393 0
3323.97 0.124288 0
3324.83 0.126174 0
3325.68 0.0682493 0
3326.54 0.218485 0
3327.39 0.155033 0
3328.25 0.151743 0
3329.1 0.216072 0
3329.96 0.14551 0
3330.81 0.184858 0
3331.67 0.138333 0
3332.52 0.196287 0
3333.37 0.173368 0
3334.23 0.121207 0
3335.08 0.0934339 0
3335.94 0.228368 0
3336.79 0.132119 0
3337.65 0.117941 0
3338.5 0.0959841 0
3339.36 0.215603 0
3340.21 0.163375 0
3341.06 0.0984537 0
3341.92 0.138499 0
3342.77 0.163285 0
3343.63 0.174885 0
3344.48 0.126345 0
3345.34 0.22168 0
3346.19 0.153459 0
3347.05 0.178141 0
3347.9 0.146571 0
3348.75 0.198339 0
3349.61 0.159839 0
3350.46 0.0818062 0
3351.32 0.0917369 0
3352.17 0.211071 0
3353.03 0.145969 0
3353.88 0.210057 0
3354.74 0.167201 0
3355.59 0.187797 0
3356.45 0.181819 0
3357.3 0.221846 0
3358.15 0.219371 0
3359.01 0.151686 0
3359.86 0.195576 0
3360.72 0.218475 0
3361.57 0.0645329 0
3362.43 0.205065 0
3363.28 0.221049 0
3364.14 0.211479 0
3364.99 0.211166 0
3365.84 0.118846 0
3366.7 0.164143 0
3367.55 0.230278 0
3368.41 0.220296 0
3369.26 0.117855 0
3370.12 0.190707 0
3370.97 0.117438 0
3371.83 0.24247 0
3372.68 0.0694248 0
3373.54 0.145585 0
3374.39 0.205658 0
3375.24 0.21519 0
3376.1 0.177179 0
3376.95 0.112859 0
3377.81 0.23572 0
3378.66 0.179137 0
3379.52 0.220277 0
3380.37 0.0783885 0
3381.23 0.150662 0
3382.08 0.149107 0
3382.93 0.19486 0
3383.79 0.0810762 0
3384.64 0.238934 0
3385.5 0.121254 0
3386.35 0.147377 0
3387.21 0.162698 0
3388.06 0.172567 0
3388.92 0.144789 0
3389.77 0.150724 0
3390.63 0.202435 0
3391.48 0.149264 0
3392.33 0.176382 0
3393.19 0.0641632 0
3394.04 0.159029 0
3394.9 0.136148 0
3395.75 0.118803 0
3396.61 0.130749 0
3397.46 0.14833 0
3398.32 0.0973256 0
3399.17 0.180819 0
3400.02 0.234839 0
3400.88 0.160247 0
3401.73 0.175363 0
3402.59 0.284852 0
3403.44 0.211811 0
3404.3 0.143926 0
3405.15 0.172353 0
3406.01 0.184711 0
3406.86 0.193149 0
3407.71 0.0864231 0
3408.57 0.166812 0
3409.42 0.111276 0
3410.28 0.154435 0
3411.13 0.229297 0
3411.99 0.146116 0
3412.84 0.252391 0
3413.7 0.161214 0
3414.55 0.0962638 0
3415.41 0.189044 0
3416.26 0.0392061 0
3417.11 0.149302 0
3417.97 0.17041 0
3418.82 0.173178 0
3419.68 0.152819 0
3420.53 0.093742 0
3421.39 0.204899 0
3422.24 0.226064 0
3423.1 0.177037 0
3423.95 0.224315 0
3424.8 0.186901 0
3425.66 0.240209 0
3426.51 0.143595 0
3427.37 0.196291 0
3428.22 0.148302 0
3429.08 0.150681 0
3429.93 0.173007 0
3430.79 0.187986 0
3431.64 0.122776 0
3432.5 0.157199 0
3433.35 0.220499 0
3434.2 0.106389 0
3435.06 0.160498 0
3435.91 0.195263 0
3436.77 0.137646 0
3437.62 0.15863 0
3438.48 0.187399 0
3439.33 0.137646 0
3440.19 0.174785 0
3441.04 0.157099 0
3441.89 0.137707 0
3442.75 0.147519 0
3443.6 0.168632 0
3444.46 0.0997289 0
3445.31 0.143012 0
3446.17 0.1704 0
3447.02 0.267024 0
3447.88 0.223571 0
3448.73 0.200813 0
3449.58 0.144107 0
3450.44 0.204075 0
3451.29 0.147183 0
3452.15 0.089874 0
3453 0.145159 0
3453.86 0.0758099 0
3454.71 0.124833 0
3455.57 0.172045 0
3456.42 0.166869 0
3457.28 0.23919 0
3458.13 0.090969 0
3458.98 0.171827 0
3459.84 0.139992 0
3460.69 0.202164 0
3461.55 0.209303 0
3462.4 0.178117 0
3463.26 0.153108 0
3464.11 0.234469 0
3464.97 0.2277 0
3465.82 0.10883 0
3466.67 0.182056 0
3467.53 0.101118 0
3468.38 0.147254 0
3469.24 0.090732 0
3470.09 0.188593 0
3470.95 0.2183 0
3471.8 0.209426 0
3472.66 0.104706 0
3473.51 0.168912 0
3474.37 0.208488 0
3475.22 0.143452 0
3476.07 0.131299 0
3476.93 0.145064 0
3477.78 0.0744731 0
3478.64 0.170756 0
3479.49 0.142841 0
3480.35 0.184659 0
3481.2 0.162352 0
3482.06 0.178715 0
3482.91 0.15289 0
3483.76 0.174287 0
3484.62 0.202999 0
3485.47 0.0957376 0
3486.33 0.215086 0
3487.18 0.16311 0
3488.04 0.192134 0
3488.89 0.199259 0
3489.75 0.193675 0
3490.6 0.175577 0
3491.46 0.187882 0
3492.31 0.0522559 0
3493.16 0.152369 0
3494.02 0.169168 0
3494.87 0.169576 0
3495.73 0.112101 0
3496.58 0.194362 0
3497.44 0.128246 0
3498.29 0.181146 0
3499.15 0.15609 0
3500 0.109844 0
3500.85 0.185522 0
3501.71 0.180999 0
3502.56 0.252941 0
3503.42 0.251951 0
3504.27 0.270499 0
3505.13 0.198647 0
3505.98 0.138897 0
3506.84 0.217039 0
3507.69 0.184488 0
3508.54 0.219163 0
3509.4 0.156971 0
3510.25 0.189224 0
3511.11 0.159119 0
3511.96 0.174719 0
3512.82 0.119505 0
3513.67 0.219002 0
3514.53 0.209052 0
3515.38 0.124098 0
3516.24 0.192262 0
3517.09 0.221405 0
3517.94 0.164949 0
3518.8 0.160612 0
3519.65 0.302576 0
3520.51 0.236237 0
3521.36 0.288384 0
3522.22 0.261493 0
3523.07 0.33497 0
3523.93 0.281321 0
3524.78 0.364032 0
3525.63 0.382254 0
3526.49 0.523559 0
3527.34 0.658593 0
3528.2 0.832321 0
3529.05 1 0
3529.91 0.944763 0
3530.76 0.908519 0
3531.62 0.723244 0
3532.47 0.562959 0
3533.33 0.457338 0
3534.18 0.366374 0
3535.03 0.300286 0
3535.89 0.334439 0
3536.74 0.323205 0
3537.6 0.287019 0
3538.45 0.251951 0
3539.31 0.269428 0
3540.16 0.262995 0
3541.02 0.180724 0
3541.87 0.0841005 0
3542.72 0.225837 0
3543.58 0.141841 0
3544.43 0.172334 0
3545.29 0.223893 0
3546.14 0.119002 0
3547 0.180355 0
3547.85 0.213437 0
3548.71 0.168969 0
3549.56 0.18318 0
3550.42 0.136233 0
3551.27 0.0846171 0
3552.12 0.151989 0
3552.98 0.180198 0
3553.83 0.148738 0
3554.69 0.148638 0
3555.54 0.17953 0
3556.4 0.153838 0
3557.25 0.130166 0
3558.11 0.175629 0
3558.96 0.187408 0
3559.81 0.0980603 0
3560.67 0.139855 0
3561.52 0.196775 0
3562.38 0.110911 0
3563.23 0.161754 0
3564.09 0.152094 0
3564.94 0.126378 0
3565.8 0.145609 0
3566.65 0.214332 0
3567.5 0.140836 0
3568.36 0.177259 0
3569.21 0.141011 0
3570.07 0.161313 0
3570.92 0.154601 0
3571.78 0.158962 0
3572.63 0.217143 0
3573.49 0.183592 0
3574.34 0.228397 0
3575.2 0.131019 0
3576.05 0.0801851 0
3576.9 0.19239 0
3577.76 0.127649 0
3578.61 0.124444 0
3579.47 0.220258 0
3580.32 0.284122 0
3581.18 0.186929 0
3582.03 0.175927 0
3582.89 0.217579 0
3583.74 0.0820574 0
3584.59 0.128198 0
3585.45 0.185285 0
3586.3 0.256639 0
3587.16 0.195993 0
3588.01 0.180838 0
3588.87 0.155962 0
3589.72 0.203018 0
3590.58 0.123624 0
3591.43 0.160621 0
3592.29 0.163584 0
3593.14 0.178321 0
3593.99 0.180203 0
3594.85 0.125264 0
3595.7 0.16457 0
3596.56 0.197443 0
3597.41 0.127511 0
3598.27 0.157872 0
3599.12 0.155165 0
3599.98 0.186877 0
3600.83 0.17908 0
3601.68 0.130313 0
3602.54 0.175757 0
3603.39 0.166855 0
3604.25 0.210171 0
3605.1 0.216191 0
3605.96 0.116011 0
3606.81 0.184976 0
3607.67 0.156948 0
3608.52 0.209303 0
3609.38 0.148733 0
3610.23 0.148169 0
3611.08 0.172965 0
3611.94 0.111485 0
3612.79 0.191049 0
3613.65 0.180668 0
3614.5 0.099653 0
3615.36 0.161242 0
3616.21 0.186844 0
3617.07 0.166025 0
3617.92 0.131137 0
3618.77 0.199467 0
3619.63 0.152672 0
3620.48 0.169751 0
3621.34 0.195353 0
3622.19 0.145766 0
3623.05 0.126866 0
3623.9 0.202387 0
3624.76 0.106668 0
3625.61 0.139594 0
3626.46 0.145135 0
3627.32 0.199154 0
3628.17 0.224372 0
3629.03 0.218902 0
3629.88 0.16739 0
3630.74 0.147458 0
3631.59 0.114338 0
3632.45 0.152629 0
3633.3 0.20097 0
3634.16 0.169945 0
3635.01 0.198078 0
3635.86 0.120823 0
3636.72 0.223163 0
3637.57 0.143054 0
3638.43 0.138267 0
3639.28 0.158 0
3640.14 0.0955812 0
3640.99 0.151577 0
3641.85 0.164527 0
3642.7 0.143694 0
3643.55 0.235441 0
3644.41 0.113125 0
3645.26 0.167741 0
3646.12 0.212161 0
3646.97 0.163944 0
3647.83 0.153724 0
3648.68 0.145017 0
3649.54 0.16403 0
3650.39 0.184303 0
3651.25 0.155796 0
3652.1 0.0630635 0
3652.95 0.141163 0
3653.81 0.0690266 0
3654.66 0.137522 0
3655.52 0.17671 0
3656.37 0.18755 0
3657.23 0.0725628 0
3658.08 0.16201 0
3658.94 0.188953 0
3659.79 0.173998 0
3660.64 0.127293 0
3661.5 0.121036 0
3662.35 0.160854 0
3663.21 0.18565 0
3664.06 0.144102 0
3664.92 0.193632 0
3665.77 0.188906 0
3666.63 0.145576 0
3667.48 0.184597 0
3668.33 0.203615 0
3669.19 0.20488 0
3670.04 0.157986 0
3670.9 0.190731 0
3671.75 0.168737 0
3672.61 0.144533 0
3673.46 0.160081 0
3674.32 0.196538 0
3675.17 0.134948 0
3676.03 0.160555 0
3676.88 0.230174 0
3677.73 0.127696 0
3678.59 0.120903 0
3679.44 0.121809 0
3680.3 0.171339 0
3681.15 0.10108 0
3682.01 0.194556 0
3682.86 0.128796 0
3683.72 0.199121 0
3684.57 0.197576 0
3685.42 0.114476 0
3686.28 0.114077 0
3687.13 0.176179 0
3687.99 0.234976 0
3688.84 0.141675 0
3689.7 0.216736 0
3690.55 0.171438 0
3691.41 0.118192 0
3692.26 0.163522 0
3693.12 0.0885752 0
3693.97 0.179691 0
3694.82 0.112153 0
3695.68 0.136958 0
3696.53 0.160801 0
3697.39 0.195026 0
3698.24 0.181052 0
3699.1 0.207042 0
3699.95 0.19722 0
3700.81 0.229752 0
3701.66 0.179051 0
3702.51 0.183066 0
3703.37 0.148126 0
3704.22 0.231876 0
3705.08 0.247329 0
3705.93 0.152354 0
3706.79 0.170277 0
3707.64 0.164627 0
3708.5 0.10966 0
3709.35 0.0679506 0
3710.21 0.231023 0
3711.06 0.136991 0
3711.91 0.176918 0
3712.77 0.146268 0
3713.62 0.137466 0
3714.48 0.192746 0
3715.33 0.107422 0
3716.19 0.224936 0
3717.04 0.182749 0
3717.9 0.241148 0
3718.75 0.21009 0
3719.6 0.169234 0
3720.46 0.159185 0
3721.31 0.130095 0
3722.17 0.0704345 0
3723.02 0.180326 0
3723.88 0.139655 0
3724.73 0.196652 0
3725.59 0.168571 0
3726.44 0.223244 0
3727.29 0.132555 0
3728.15 0.176036 0
3729 0.138049 0
3729.86 0.139703 0
3730.71 0.208554 0
3731.57 0.129459 0
3732.42 0.176231 0
3733.28 0.112343 0
3734.13 0.157047 0
3734.99 0.156303 0
3735.84 0.15088 0
3736.69 0.120036 0
3737.55 0.0964107 0
3738.4 0.162115 0
3739.26 0.144396 0
3740.11 0.203823 0
3740.97 0.233241 0
3741.82 0.172979 0
3742.68 0.146292 0
3743.53 0.163963 0
3744.38 0.19404 0
3745.24 0.195751 0
3746.09 0.167751 0
3746.95 0.163665 0
3747.8 0.122667 0
3748.66 0.204525 0
3749.51 0.136574 0
3750.37 0.196324 0
3751.22 0.229321 0
3752.08 0.237066 0
3752.93 0.201671 0
3753.78 0.191807 0
3754.64 0.164319 0
3755.49 0.196879 0
3756.35 0.164906 0
3757.2 0.173036 0
3758.06 0.160418 0
3758.91 0.292825 0
3759.77 0.254003 0
3760.62 0.192826 0
3761.47 0.16885 0
3762.33 0.246499 0
3763.18 0.199827 0
3764.04 0.168907 0
3764.89 0.139238 0
3765.75 0.154573 0
3766.6 0.19039 0
3767.46 0.195049 0
3768.31 0.175278 0
3769.17 0.155336 0
3770.02 0.132792 0
3770.87 0.134944 0
3771.73 0.17461 0
3772.58 0.135773 0
3773.44 0.138598 0
3774.29 0.131858 0
3775.15 0.153378 0
3776 0.205369 0
3776.86 0.156052 0
3777.71 0.27131 0
3778.56 0.251353 0
3779.42 0.237346 0
3780.27 0.131076 0
3781.13 0.236682 0
3781.98 0.136683 0
3782.84 0.197784 0
3783.69 0.230686 0
3784.55 0.127099 0
3785.4 0.142661 0
3786.25 0.148771 0
3787.11 0.09916 0
3787.96 0.0953205 0
3788.82 0.118637 0
3789.67 0.216025 0
3790.53 0.137579 0
3791.38 0.170448 0
3792.24 0.165414 0
3793.09 0.209298 0
3793.95 0.115348 0
3794.8 0.137968 0
3795.65 0.0775922 0
3796.51 0.130332 0
3797.36 0.198661 0
3798.22 0.236588 0
3799.07 0.159195 0
3799.93 0.113594 0
3800.78 0.146273 0
3801.64 0.219566 0
3802.49 0.0799623 0
3803.34 0.150506 0
3804.2 0.108365 0
3805.05 0.15699 0
3805.91 0.142234 0
3806.76 0.1996 0
3807.62 0.221504 0
3808.47 0.0598496 0
3809.33 0.192049 0
3810.18 0.132654 0
3811.04 0.15326 0
3811.89 0.190821 0
3812.74 0.20134 0
3813.6 0.146244 0
3814.45 0.183796 0
3815.31 0.20233 0
3816.16 0.103474 0
3817.02 0.184976 0
3817.87 0.154142 0
3818.73 0.229444 0
3819.58 0.157147 0
3820.43 0.150743 0
3821.29 0.209976 0
3822.14 0.13601 0
3823 0.194044 0
3823.85 0.172202 0
3824.71 0.179691 0
3825.56 0.20625 0
3826.42 0.224751 0
3827.27 0.136935 0
3828.13 0.221556 0
3828.98 0.0513552 0
3829.83 0.220443 0
3830.69 0.196329 0
3831.54 0.178241 0
3832.4 0.118846 0
3833.25 0.210536 0
3834.11 0.159014 0
3834.96 0.167907 0
3835.82 0.132697 0
3836.67 0.262256 0
3837.52 0.18901 0
3838.38 0.181578 0
3839.23 0.206156 0
3840.09 0.194836 0
3840.94 0.173396 0
3841.8 0.188996 0
3842.65 0.209654 0
3843.51 0.17597 0
3844.36 0.153919 0
3845.21 0.163556 0
3846.07 0.17761 0
3846.92 0.159479 0
3847.78 0.155943 0
3848.63 0.171552 0
3849.49 0.158886 0
3850.34 0.172069 0
3851.2 0.228676 0
3852.05 0.156995 0
3852.91 0.243641 0
3853.76 0.0647273 0
3854.61 0.104497 0
3855.47 0.166366 0
3856.32 0.192011 0
3857.18 0.155104 0
3858.03 0.170945 0
3858.89 0.136679 0
3859.74 0.158128 0
3860.6 0.244542 0
3861.45 0.19458 0
3862.3 0.196675 0
3863.16 0.117817 0
3864.01 0.220646 0
3864.87 0.193694 0
3865.72 0.147709 0
3866.58 0.219362 0
3867.43 0.237128 0
3868.29 0.250694 0
3869.14 0.195912 0
3870 0.223277 0
3870.85 0.232426 0
3871.7 0.310639 0
3872.56 0.180407 0
3873.41 0.319987 0
3874.27 0.232502 0
3875.12 0.334501 0
3875.98 0.265114 0
3876.83 0.340218 0
3877.69 0.405154 0
3878.54 0.419957 0
3879.39 0.49836 0
3880.25 0.494373 0
3881.1 0.414923 0
3881.96 0.513884 0
3882.81 0.463766 0
3883.67 0.624468 0
3884.52 0.567439 0
3885.38 0.685067 0
3886.23 0.572345 0
3887.08 0.599065 0
3887.94 0.581588 0
3888.79 0.504067 0
3889.65 0.457267 0
3890.5 0.410813 0
3891.36 0.39491 0
3892.21 0.390777 0
3893.07 0.248187 0
3893.92 0.328367 0
3894.78 0.23171 0
3895.63 0.280662 0
3896.48 0.28954 0
3897.34 0.17552 0
3898.19 0.262033 0
3899.05 0.215664 0
3899.9 0.181649 0
3900.76 0.152833 0
3901.61 0.233876 0
3902.47 0.233445 0
3903.32 0.138925 0
3904.17 0.152364 0
3905.03 0.166822 0
3905.88 0.194462 0
3906.74 0.156583 0
3907.59 0.169106 0
3908.45 0.279738 0
3909.3 0.205928 0
3910.16 0.216622 0
3911.01 0.197747 0
3911.87 0.292688 0
3912.72 0.26893 0
3913.57 0.258478 0
3914.43 0.144291 0
3915.28 0.223064 0
3916.14 0.0843422 0
3916.99 0.192504 0
3917.85 0.177463 0
3918.7 0.223026 0
3919.56 0.10291 0
3920.41 0.123572 0
3921.26 0.196362 0
3922.12 0.156772 0
3922.97 0.201254 0
3923.83 0.140224 0
3924.68 0.223073 0
3925.54 0.102824 0
3926.39 0.0959652 0
3927.25 0.201894 0
3928.1 0.182763 0
3928.96 0.166186 0
3929.81 0.106725 0
3930.66 0.120339 0
3931.52 0.171002 0
3932.37 0.17305 0
3933.23 0.169741 0
3934.08 0.103782 0
3934.94 0.132901 0
3935.79 0.117324 0
3936.65 0.152217 0
3937.5 0.203018 0
3938.35 0.178667 0
3939.21 0.123131 0
3940.06 0.126127 0
3940.92 0.0723732 0
3941.77 0.108996 0
3942.63 0.123027 0
3943.48 0.152568 0
3944.34 0.135697 0
3945.19 0.114139 0
3946.04 0.176638 0
3946.9 0.159981 0
3947.75 0.23655 0
3948.61 0.203681 0
3949.46 0.193167 0
3950.32 0.241024 0
3951.17 0.146652 0
3952.03 0.158204 0
3952.88 0.115642 0
3953.74 0.140931 0
3954.59 0.189186 0
3955.44 0.146955 0
3956.3 0.208891 0
3957.15 0.164793 0
3958.01 0.165148 0
3958.86 0.140855 0
3959.72 0.181014 0
3960.57 0.158939 0
3961.43 0.151942 0
3962.28 0.155511 0
3963.13 0.161489 0
3963.99 0.174311 0
3964.84 0.17078 0
3965.7 0.145552 0
3966.55 0.218243 0
3967.41 0.170874 0
3968.26 0.202164 0
3969.12 0.227093 0
3969.97 0.0749945 0
3970.83 0.204369 0
3971.68 0.14851 0
3972.53 0.114916 0
3973.39 0.192831 0
3974.24 0.194443 0
3975.1 0.120908 0
3975.95 0.159901 0
3976.81 0.191978 0
3977.66 0.138807 0
3978.52 0.0824319 0
3979.37 0.186811 0
3980.22 0.204307 0
3981.08 0.226984 0
3981.93 0.173605 0
3982.79 0.141362 0
3983.64 0.181127 0
3984.5 0.198799 0
3985.35 0.201515 0
3986.21 0.0993591 0
3987.06 0.101938 0
3987.92 0.125459 0
3988.77 0.0938984 0
3989.62 0.181658 0
3990.48 0.177733 0
3991.33 0.17105 0
3992.19 0.150212 0
3993.04 0.22277 0
3993.9 0.137489 0
3994.75 0.111978 0
3995.61 0.128407 0
3996.46 0.0896275 0
3997.31 0.148842 0
3998.17 0.17305 0
3999.02 0.138864 0
3999.88 0.230406 0
4000.73 0.126857 0
4001.59 0.158607 0
4002.44 0.272822 0
4003.3 0.1756 0
4004.15 0.136081 0
4005 0.126411 0
4005.86 0.210171 0
4006.71 0.194594 0
4007.57 0.173899 0
4008.42 0.134892 0
4009.28 0.144618 0
4010.13 0.173993 0
4010.99 0.141751 0
4011.84 0.157829 0
4012.7 0.233032 0
4013.55 0.191731 0
4014.4 0.120733 0
4015.26 0.169647 0
4016.11 0.146595 0
4016.97 0.19942 0
4017.82 0.153065 0
4018.68 0.189399 0
4019.53 0.120192 0
4020.39 0.152705 0
4021.24 0.184602 0
4022.09 0.205388 0
4022.95 0.197334 0
4023.8 0.215925 0
4024.66 0.0881723 0
4025.51 0.218528 0
4026.37 0.172159 0
4027.22 0.192532 0
4028.08 0.211706 0
4028.93 0.139148 0
4029.79 0.209426 0
4030.64 0.260047 0
4031.49 0.114646 0
4032.35 0.17715 0
4033.2 0.181118 0
4034.06 0.163665 0
4034.91 0.162361 0
4035.77 0.158351 0
4036.62 0.132735 0
4037.48 0.207947 0
4038.33 0.0904381 0
4039.18 0.172657 0
4040.04 0.160124 0
4040.89 0.171529 0
4041.75 0.18756 0
4042.6 0.16511 0
4043.46 0.199069 0
4044.31 0.156308 0
4045.17 0.0993923 0
4046.02 0.200567 0
4046.88 0.136015 0
4047.73 0.103535 0
4048.58 0.197453 0
4049.44 0.143813 0
4050.29 0.226605 0
4051.15 0.172088 0
4052 0.170585 0
4052.86 0.168049 0
4053.71 0.0915663 0
4054.57 0.138684 0
4055.42 0.150947 0
4056.27 0.10811 0
4057.13 0.120439 0
4057.98 0.0979228 0
4058.84 0.159365 0
4059.69 0.272651 0
4060.55 0.192618 0
4061.4 0.126445 0
4062.26 0.166371 0
4063.11 0.152715 0
4063.96 0.22934 0
4064.82 0.134986 0
4065.67 0.110096 0
4066.53 0.151098 0
4067.38 0.15544 0
4068.24 0.103118 0
4069.09 0.220665 0
4069.95 0.205601 0
4070.8 0.163446 0
4071.66 0.186484 0
4072.51 0.189845 0
4073.36 0.163963 0
4074.22 0.205298 0
4075.07 0.131237 0
4075.93 0.166243 0
4076.78 0.227856 0
4077.64 0.171538 0
4078.49 0.188451 0
4079.35 0.20307 0
4080.2 0.153175 0
4081.05 0.197912 0
4081.91 0.186403 0
4082.76 0.169552 0
4083.62 0.196623 0
4084.47 0.160522 0
4085.33 0.173244 0
4086.18 0.170159 0
4087.04 0.179445 0
4087.89 0.212081 0
4088.75 0.165712 0
4089.6 0.0530664 0
4090.45 0.197467 0
4091.31 0.166163 0
4092.16 0.175804 0
4093.02 0.200591 0
4093.87 0.168699 0
4094.73 0.2287 0
4095.58 0.213171 0
4096.44 0.216314 0
4097.29 0.17807 0
4098.14 0.161773 0
4099 0.221552 0
4099.85 0.182952 0
4100.71 0.168661 0
4101.56 0.149235 0
4102.42 0.144457 0
4103.27 0.199671 0
4104.13 0.128938 0
4104.98 0.105066 0
4105.83 0.165689 0
4106.69 0.216039 0
4107.54 0.208677 0
4108.4 0.168059 0
4109.25 0.204686 0
4110.11 0.209047 0
4110.96 0.132213 0
4111.82 0.178193 0
4112.67 0.129919 0
4113.53 0.113618 0
4114.38 0.178203 0
4115.23 0.122956 0
4116.09 0.120842 0
4116.94 0.159536 0
4117.8 0.190432 0
4118.65 0.210673 0
4119.51 0.184355 0
4120.36 0.156981 0
4121.22 0.138091 0
4122.07 0.199391 0
4122.92 0.162024 0
4123.78 0.232336 0
4124.63 0.171846 0
4125.49 0.169135 0
4126.34 0.181388 0
4127.2 0.15591 0
4128.05 0.187266 0
4128.91 0.171296 0
4129.76 0.191997 0
4130.62 0.213313 0
4131.47 0.16593 0
4132.32 0.148946 0
4133.18 0.119856 0
4134.03 0.169822 0
4134.89 0.220163 0
4135.74 0.19085 0
4136.6 0.146334 0
4137.45 0.129767 0
4138.31 0.130194 0
4139.16 0.21529 0
4140.01 0.158 0
4140.87 0.101331 0
4141.72 0.135555 0
4142.58 0.139475 0
4143.43 0.139414 0
4144.29 0.217177 0
4145.14 0.181274 0
4146 0.115277 0
4146.85 0.173737 0
4147.71 0.0683678 0
4148.56 0.145377 0
4149.41 0.196798 0
4150.27 0.0831903 0
4151.12 0.123672 0
4151.98 0.0955765 0
4152.83 0.133702 0
4153.69 0.0726102 0
4154.54 0.173515 0
4155.4 0.132521 0
4156.25 0.166395 0
4157.1 0.133166 0
4157.96 0.198467 0
4158.81 0.142139 0
4159.67 0.173681 0
4160.52 0.162717 0
4161.38 0.098942 0
4162.23 0.0936946 0
4163.09 0.195168 0
4163.94 0.112726 0
4164.79 0.186038 0
4165.65 0.173955 0
4166.5 0.226055 0
4167.36 0.150089 0
4168.21 0.155696 0
4169.07 0.204098 0
4169.92 0.181274 0
4170.78 0.144709 0
4171.63 0.180758 0
4172.49 0.106645 0
4173.34 0.189437 0
4174.19 0.180672 0
4175.05 0.182445 0
4175.9 0.144538 0
4176.76 0.194912 0
4177.61 0.225097 0
4178.47 0.161067 0
4179.32 0.200202 0
4180.18 0.124226 0
4181.03 0.203975 0
4181.88 0.195386 0
4182.74 0.192689 0
4183.59 0.130066 0
4184.45 0.124558 0
4185.3 0.118538 0
4186.16 0.163518 0
4187.01 0.164959 0
4187.87 0.168073 0
4188.72 0.205767 0
4189.58 0.119533 0
4190.43 0.220168 0
4191.28 0.171273 0
4192.14 0.186342 0
4192.99 0.180862 0
4193.85 0.170637 0
4194.7 0.064002 0
4195.56 0.163513 0
4196.41 0.140807 0
4197.27 0.153369 0
4198.12 0.167888 0
4198.97 0.152004 0
4199.83 0.179833 0
4200.68 0.167793 0
4201.54 0.204795 0
4202.39 0.105147 0
4203.25 0.1309 0
4204.1 0.106522 0
4204.96 0.168424 0
4205.81 0.186991 0
4206.67 0.159479 0
4207.52 0.139404 0
4208.37 0.109712 0
4209.23 0.126179 0
4210.08 0.132749 0
4210.94 0.116078 0
4211.79 0.122671 0
4212.65 0.129701 0
4213.5 0.178918 0
4214.36 0.153715 0
4215.21 0.182782 0
4216.06 0.137451 0
4216.92 0.197623 0
4217.77 0.140205 0
4218.63 0.202292 0
4219.48 0.161148 0
4220.34 0.171529 0
4221.19 0.19185 0
4222.05 0.184303 0
4222.9 0.193656 0
4223.75 0.134166 0
4224.61 0.206814 0
4225.46 0.171055 0
4226.32 0.179786 0
4227.17 0.182436 0
4228.03 0.179625 0
4228.88 0.205312 0
4229.74 0.1331 0
4230.59 0.0716148 0
4231.45 0.0645472 0
4232.3 0.105076 0
4233.15 0.208658 0
4234.01 0.150899 0
4234.86 0.169433 0
4235.72 0.125425 0
4236.57 0.146026 0
4237.43 0.185332 0
4238.28 0.159147 0
4239.14 0.199676 0
4239.99 0.214361 0
4240.84 0.218006 0
4241.7 0.199823 0
4242.55 0.149131 0
4243.41 0.148681 0
4244.26 0.150392 0
4245.12 0.118035 0
4245.97 0.105194 0
4246.83 0.135091 0
4247.68 0.0956191 0
4248.54 0.121738 0
4249.39 0.0948275 0
4250.24 0.209327 0
4251.1 0.173372 0
4251.95 0.134323 0
4252.81 0.162679 0
4253.66 0.215233 0
4254.52 0.165665 0
4255.37 0.133631 0
4256.23 0.204828 0
4257.08 0.197524 0
4257.93 0.120382 0
4258.79 0.200093 0
4259.64 0.193234 0
4260.5 0.224254 0
4261.35 0.123724 0
4262.21 0.141803 0
4263.06 0.0600392 0
4263.92 0.194793 0
4264.77 0.199609 0
4265.63 0.0958609 0
4266.48 0.208256 0
4267.33 0.200529 0
4268.19 0.204658 0
4269.04 0.207971 0
4269.9 0.159289 0
4270.75 0.197789 0
4271.61 0.216148 0
4272.46 0.0629023 0
4273.32 0.239029 0
4274.17 0.0872337 0
4275.02 0.108328 0
4275.88 0.168101 0
4276.73 0.144571 0
4277.59 0.162546 0
4278.44 0.184976 0
4279.3 0.160901 0
4280.15 0.221324 0
4281.01 0.19714 0
4281.86 0.143111 0
4282.71 0.16831 0
4283.57 0.137821 0
4284.42 0.143836 0
4285.28 0.123875 0
4286.13 0.185176 0
4286.99 0.106033 0
4287.84 0.149975 0
4288.7 0.140883 0
4289.55 0.190541 0
4290.41 0.212626 0
4291.26 0.188077 0
4292.11 0.100009 0
4292.97 0.17496 0
4293.82 0.114594 0
4294.68 0.151705 0
4295.53 0.163759 0
4296.39 0.217447 0
4297.24 0.127582 0
4298.1 0.176961 0
4298.95 0.185441 0
4299.8 0.138181 0
4300.66 0.147391 0
4301.51 0.136693 0
4302.37 0.168073 0
4303.22 0.0788768 0
4304.08 0.148572 0
4304.93 0.178013 0
4305.79 0.135797 0
4306.64 0.163082 0
4307.5 0.159266 0
4308.35 0.138456 0
4309.2 0.147088 0
4310.06 0.128587 0
4310.91 0.151952 0
4311.77 0.148856 0
4312.62 0.146619 0
4313.48 0.110323 0
4314.33 0.15754 0
4315.19 0.148434 0
4316.04 0.187697 0
4316.89 0.156341 0
4317.75 0.116064 0
4318.6 0.250538 0
4319.46 0.114665 0
4320.31 0.146358 0
4321.17 0.167589 0
4322.02 0.16156 0
4322.88 0.187057 0
4323.73 0.127516 0
4324.58 0.115514 0
4325.44 0.210208 0
4326.29 0.160024 0
4327.15 0.132408 0
4328 0.0866696 0
4328.86 0.149814 0
4329.71 0.16456 0
4330.57 0.188669 0
4331.42 0.204459 0
4332.28 0.175259 0
4333.13 0.210697 0
4333.98 0.207715 0
4334.84 0.187337 0
4335.69 0.135451 0
4336.55 0.0518435 0
4337.4 0.177539 0
4338.26 0.195931 0
4339.11 0.0929741 0
4339.97 0.212493 0
4340.82 0.254733 0
4341.67 0.0845792 0
4342.53 0.205326 0
4343.38 0.163044 0
4344.24 0.129948 0
4345.09 0.102786 0
4345.95 0.212588 0
4346.8 0.174904 0
4347.66 0.113077 0
4348.51 0.111669 0
4349.37 0.140414 0
4350.22 0.173572 0
4351.07 0.166897 0
4351.93 0.127677 0
4352.78 0.108536 0
4353.64 0.140158 0
4354.49 0.142874 0
4355.35 0.171585 0
4356.2 0.1528 0
4357.06 0.164338 0
4357.91 0.132498 0
4358.76 0.172168 0
4359.62 0.175008 0
4360.47 0.174795 0
4361.33 0.188427 0
4362.18 0.265342 0
4363.04 0.120818 0
4363.89 0.220694 0
4364.75 0.0837829 0
4365.6 0.138091 0
4366.46 0.192115 0
4367.31 0.15655 0
4368.16 0.122724 0
4369.02 0.158749 0
4369.87 0.125662 0
4370.73 0.135825 0
4371.58 0.105223 0
4372.44 0.130232 0
4373.29 0.227264 0
4374.15 0.215702 0
4375 0.120804 0
4375.85 0.16155 0
4376.71 0.19851 0
4377.56 0.162982 0
4378.42 0.167727 0
4379.27 0.148828 0
4380.13 0.125416 0
4380.98 0.136266 0
4381.84 0.121937 0
4382.69 0.150345 0
4383.54 0.194485 0
4384.4 0.217494 0
4385.25 0.149866 0
4386.11 0.126359 0
4386.96 0.177539 0
4387.82 0.0913956 0
4388.67 0.175287 0
4389.53 0.253453 0
4390.38 0.208782 0
4391.24 0.115395 0
4392.09 0.251396 0
4392.94 0.295788 0
4393.8 0.163873 0
4394.65 0.134911 0
4395.51 0.216029 0
4396.36 0.171192 0
4397.22 0.160081 0
4398.07 0.113224 0
4398.93 0.192997 0
4399.78 0.126596 0
4400.63 0.134019 0
4401.49 0.173339 0
4402.34 0.151691 0
4403.2 0.138992 0
4404.05 0.136389 0
4404.91 0.144775 0
4405.76 0.13811 0
4406.62 0.169675 0
4407.47 0.116196 0
4408.33 0.157896 0
4409.18 0.18811 0
4410.03 0.173771 0
4410.89 0.196429 0
4411.74 0.137977 0
4412.6 0.250756 0
4413.45 0.177008 0
4414.31 0.240811 0
4415.16 0.145832 0
4416.02 0.127724 0
4416.87 0.078654 0
4417.72 0.131792 0
4418.58 0.0850532 0
4419.43 0.095055 0
4420.29 0.12261 0
4421.14 0.173676 0
4422 0.189129 0
4422.85 0.209915 0
4423.71 0.182545 0
4424.56 0.176529 0
4425.42 0.127421 0
4426.27 0.210611 0
4427.12 0.166736 0
4427.98 0.152914 0
4428.83 0.194974 0
4429.69 0.227164 0
4430.54 0.111954 0
4431.4 0.155047 0
4432.25 0.120534 0
4433.11 0.161517 0
4433.96 0.171969 0
4434.81 0.140201 0
4435.67 0.254363 0
4436.52 0.229558 0
4437.38 0.172879 0
4438.23 0.119808 0
4439.09 0.170519 0
4439.94 0.169585 0
4440.8 0.177335 0
4441.65 0.116827 0
4442.5 0.158209 0
4443.36 0.156042 0
4444.21 0.179848 0
4445.07 0.131616 0
4445.92 0.132664 0
4446.78 0.138864 0
4447.63 0.151013 0
4448.49 0.141139 0
4449.34 0.14879 0
4450.2 0.21511 0
4451.05 0.160873 0
4451.9 0.139646 0
4452.76 0.178222 0
4453.61 0.182564 0
4454.47 0.104716 0
4455.32 0.213072 0
4456.18 0.12608 0
4457.03 0.164665 0
4457.89 0.191736 0
4458.74 0.121008 0
4459.59 0.121837 0
4460.45 0.136664 0
4461.3 0.128146 0
4462.16 0.203819 0
4463.01 0.263702 0
4463.87 0.0937515 0
4464.72 0.106588 0
4465.58 0.109977 0
4466.43 0.167291 0
4467.29 0.219205 0
4468.14 0.128179 0
4468.99 0.105322 0
4469.85 0.15061 0
4470.7 0.143286 0
4471.56 0.111627 0
4472.41 0.157365 0
4473.27 0.203255 0
4474.12 0.256506 0
4474.98 0.196699 0
4475.83 0.197187 0
4476.68 0.16922 0
4477.54 0.164366 0
4478.39 0.203719 0
4479.25 0.154317 0
4480.1 0.143566 0
4480.96 0.138229 0
4481.81 0.166229 0
4482.67 0.158431 0
4483.52 0.1892 0
4484.38 0.140016 0
4485.23 0.0886036 0
4486.08 0.120259 0
4486.94 0.150354 0
4487.79 0.117068 0
4488.65 0.147813 0
4489.5 0.0532323 0
4490.36 0.110337 0
4491.21 0.154151 0
4492.07 0.158588 0
4492.92 0.190319 0
4493.77 0.1362 0
4494.63 0.122316 0
4495.48 0.172671 0
4496.34 0.18154 0
4497.19 0.150288 0
4498.05 0.140457 0
4498.9 0.0720746 0
4499.76 0.149122 0
4500.61 0.136224 0
4501.46 0.127829 0
4502.32 0.198969 0
4503.17 0.138323 0
4504.03 0.123757 0
4504.88 0.203658 0
4505.74 0.241077 0
4506.59 0.126046 0
4507.45 0.141068 0
4508.3 0.137892 0
4509.16 0.0926091 0
4510.01 0.159214 0
4510.86 0.173396 0
4511.72 0.18746 0
4512.57 0.07234 0
4513.43 0.162593 0
4514.28 0.132901 0
4515.14 0.125056 0
4515.99 0.144946 0
4516.85 0.211119 0
4517.7 0.166537 0
4518.55 0.13081 0
4519.41 0.094088 0
4520.26 0.132185 0
4521.12 0.179056 0
4521.97 0.205952 0
4522.83 0.187422 0
4523.68 0.17078 0
4524.54 0.123814 0
4525.39 0.0966383 0
4526.25 0.116196 0
4527.1 0.177321 0
4527.95 0.22331 0
4528.81 0.143689 0
4529.66 0.0925996 0
4530.52 0.218513 0
4531.37 0.101611 0
4532.23 0.130313 0
4533.08 0.132929 0
4533.94 0.204098 0
4534.79 0.191627 0
4535.64 0.107019 0
4536.5 0.160688 0
4537.35 0.0979323 0
4538.21 0.192438 0
4539.06 0.108437 0
4539.92 0.185085 0
4540.77 0.119064 0
4541.63 0.174392 0
4542.48 0.229847 0
4543.33 0.0676141 0
4544.19 0.212308 0
4545.04 0.172116 0
4545.9 0.180762 0
4546.75 0.190816 0
4547.61 0.185692 0
4548.46 0.0432068 0
4549.32 0.129673 0
4550.17 0.265835 0
4551.03 0.1154 0
4551.88 0.12717 0
4552.73 0.18773 0
4553.59 0.183682 0
4554.44 0.118732 0
4555.3 0.145206 0
4556.15 0.139717 0
4557.01 0.115248 0
4557.86 0.164878 0
4558.72 0.153175 0
4559.57 0.181564 0
4560.42 0.105512 0
4561.28 0.191053 0
4562.13 0.175591 0
4562.99 0.191068 0
4563.84 0.139731 0
4564.7 0.156431 0
4565.55 0.182194 0
4566.41 0.15909 0
4567.26 0.132574 0
4568.12 0.195386 0
4568.97 0.169073 0
4569.82 0.0976432 0
4570.68 0.172714 0
4571.53 0.137778 0
4572.39 0.133991 0
4573.24 0.115021 0
4574.1 0.128056 0
4574.95 0.192039 0
4575.81 0.14741 0
4576.66 0.146315 0
4577.51 0.183834 0
4578.37 0.144182 0
4579.22 0.161418 0
4580.08 0.17069 0
4580.93 0.111266 0
4581.79 0.182616 0
4582.64 0.167613 0
4583.5 0.173951 0
4584.35 0.182213 0
4585.21 0.111622 0
4586.06 0.0921446 0
4586.91 0.110356 0
4587.77 0.178525 0
4588.62 0.140414 0
4589.48 0.123852 0
4590.33 0.225633 0
4591.19 0.108361 0
4592.04 0.147695 0
4592.9 0.222775 0
4593.75 0.174553 0
4594.6 0.22825 0
4595.46 0.145168 0
4596.31 0.257994 0
4597.17 0.173434 0
4598.02 0.136987 0
4598.88 0.174448 0
4599.73 0.203724 0
4600.59 0.183711 0
4601.44 0.178421 0
4602.29 0.114258 0
4603.15 0.150425 0
4604 0.192205 0
4604.86 0.149596 0
4605.71 0.249519 0
4606.57 0.229297 0
4607.42 0.205653 0
4608.28 0.148439 0
4609.13 0.16484 0
4609.99 0.172761 0
4610.84 0.128867 0
4611.69 0.235701 0
4612.55 0.160645 0
4613.4 0.140248 0
4614.26 0.165243 0
4615.11 0.166457 0
4615.97 0.123691 0
4616.82 0.204729 0
4617.68 0.207165 0
4618.53 0.141329 0
4619.38 0.173652 0
4620.24 0.150477 0
4621.09 0.159024 0
4621.95 0.200505 0
4622.8 0.204634 0
4623.66 0.177786 0
4624.51 0.149667 0
4625.37 0.158536 0
4626.22 0.160029 0
4627.08 0.169315 0
4627.93 0.204918 0
4628.78 0.215148 0
4629.64 0.1009 0
4630.49 0.183232 0
4631.35 0.148856 0
4632.2 0.135707 0
4633.06 0.225102 0
4633.91 0.172974 0
4634.77 0.203577 0
4635.62 0.191651 0
4636.47 0.254951 0
4637.33 0.0854277 0
4638.18 0.142732 0
4639.04 0.161982 0
4639.89 0.129369 0
4640.75 0.134081 0
4641.6 0.185422 0
4642.46 0.157891 0
4643.31 0.210867 0
4644.17 0.229364 0
4645.02 0.202373 0
4645.87 0.144386 0
4646.73 0.174183 0
4647.58 0.173846 0
4648.44 0.0859633 0
4649.29 0.261459 0
4650.15 0.245874 0
4651 0.189636 0
4651.86 0.240479 0
4652.71 0.175283 0
4653.56 0.180625 0
4654.42 0.198552 0
4655.27 0.127672 0
4656.13 0.159503 0
4656.98 0.210137 0
4657.84 0.193774 0
4658.69 0.138925 0
4659.55 0.208829 0
4660.4 0.252785 0
4661.25 0.255439 0
4662.11 0.179265 0
4662.96 0.118216 0
4663.82 0.0817825 0
4664.67 0.165745 0
4665.53 0.134531 0
4666.38 0.13501 0
4667.24 0.109991 0
4668.09 0.208142 0
4668.95 0.147647 0
4669.8 0.130284 0
4670.65 0.162148 0
4671.51 0.177672 0
4672.36 0.256828 0
4673.22 0.222784 0
4674.07 0.147889 0
4674.93 0.156227 0
4675.78 0.202539 0
4676.64 0.127544 0
4677.49 0.137437 0
4678.34 0.250078 0
4679.2 0.23253 0
4680.05 0.162077 0
4680.91 0.136228 0
4681.76 0.123506 0
4682.62 0.165158 0
4683.47 0.163665 0
4684.33 0.168229 0
4685.18 0.217878 0
4686.04 0.158128 0
4686.89 0.200041 0
4687.74 0.189826 0
4688.6 0.0935998 0
4689.45 0.156284 0
4690.31 0.21028 0
4691.16 0.272935 0
4692.02 0.22641 0
4692.87 0.220969 0
4693.73 0.188423 0
4694.58 0.224927 0
4695.43 0.141755 0
4696.29 0.180378 0
4697.14 0.14441 0
4698 0.225296 0
4698.85 0.216295 0
4699.71 0.234194 0
4700.56 0.257217 0
4701.42 0.314407 0
4702.27 0.342384 0
4703.13 0.319408 0
4703.98 0.363957 0
4704.83 0.334302 0
4705.69 0.290161 0
4706.54 0.32394 0
4707.4 0.303111 0
4708.25 0.417829 0
4709.11 0.464643 0
4709.96 0.338393 0
4710.82 0.384501 0
4711.67 0.368602 0
4712.52 0.363829 0
4713.38 0.335373 0
4714.23 0.252704 0
4715.09 0.339274 0
4715.94 0.2225 0
4716.8 0.280681 0
4717.65 0.221272 0
4718.51 0.25834 0
4719.36 0.225453 0
4720.21 0.261521 0
4721.07 0.214176 0
4721.92 0.284829 0
4722.78 0.19567 0
4723.63 0.234587 0
4724.49 0.193262 0
4725.34 0.217011 0
4726.2 0.197092 0
4727.05 0.193594 0
4727.91 0.180089 0
4728.76 0.231824 0
4729.61 0.171121 0
4730.47 0.178947 0
4731.32 0.0691072 0
4732.18 0.17469 0
4733.03 0.105578 0
4733.89 0.146424 0
4734.74 0.21019 0
4735.6 0.139324 0
4736.45 0.191793 0
4737.3 0.21493 0
4738.16 0.154677 0
4739.01 0.155099 0
4739.87 0.132886 0
4740.72 0.125023 0
4741.58 0.130095 0
4742.43 0.243731 0
4743.29 0.172216 0
4744.14 0.0841052 0
4745 0.168533 0
4745.85 0.105602 0
4746.7 0.183654 0
4747.56 0.252055 0
4748.41 0.257132 0
4749.27 0.184332 0
4750.12 0.175212 0
4750.98 0.148823 0
4751.83 0.133095 0
4752.69 0.211284 0
4753.54 0.221575 0
4754.39 0.129237 0
4755.25 0.154796 0
4756.1 0.185507 0
4756.96 0.173244 0
4757.81 0.146657 0
4758.67 0.149098 0
4759.52 0.153307 0
4760.38 0.168969 0
4761.23 0.063566 0
4762.08 0.136608 0
4762.94 0.167509 0
4763.79 0.122425 0
4764.65 0.172761 0
4765.5 0.0726576 0
4766.36 0.171073 0
4767.21 0.205606 0
4768.07 0.234625 0
4768.92 0.153682 0
4769.78 0.158071 0
4770.63 0.163342 0
4771.48 0.114537 0
4772.34 0.271741 0
4773.19 0.245044 0
4774.05 0.174562 0
4774.9 0.142154 0
4775.76 0.0879305 0
4776.61 0.170803 0
4777.47 0.227529 0
4778.32 0.143614 0
4779.17 0.0712782 0
4780.03 0.233469 0
4780.88 0.175439 0
4781.74 0.227273 0
4782.59 0.180696 0
4783.45 0.220931 0
4784.3 0.18145 0
4785.16 0.150264 0
4786.01 0.218608 0
4786.87 0.141528 0
4787.72 0.0929551 0
4788.57 0.0977996 0
4789.43 0.127383 0
4790.28 0.164613 0
4791.14 0.172221 0
4791.99 0.130535 0
4792.85 0.181981 0
4793.7 0.196433 0
4794.56 0.114902 0
4795.41 0.17761 0
4796.26 0.0849964 0
4797.12 0.122752 0
4797.97 0.175349 0
4798.83 0.207445 0
4799.68 0.106754 0
4800.54 0.182459 0
4801.39 0.165053 0
4802.25 0.143249 0
4803.1 0.15609 0
4803.96 0.167528 0
4804.81 0.235403 0
4805.66 0.16666 0
4806.52 0.211536 0
4807.37 0.173263 0
4808.23 0.156891 0
4809.08 0.141623 0
4809.94 0.157426 0
4810.79 0.149003 0
4811.65 0.19988 0
4812.5 0.0938747 0
4813.35 0.206208 0
4814.21 0.138177 0
4815.06 0.213806 0
4815.92 0.15261 0
4816.77 0.206777 0
4817.63 0.134427 0
4818.48 0.146917 0
4819.34 0.143623 0
4820.19 0.119567 0
4821.04 0.107076 0
4821.9 0.0782558 0
4822.75 0.12681 0
4823.61 0.200283 0
4824.46 0.113878 0
4825.32 0.228572 0
4826.17 0.145979 0
4827.03 0.132052 0
4827.88 0.0809814 0
4828.74 0.236554 0
4829.59 0.150909 0
4830.44 0.168466 0
4831.3 0.208986 0
4832.15 0.12251 0
4833.01 0.194827 0
4833.86 0.0932206 0
4834.72 0.195239 0
4835.57 0.197832 0
4836.43 0.107877 0
4837.28 0.286431 0
4838.13 0.171382 0
4838.99 0.142921 0
4839.84 0.167608 0
4840.7 0.142097 0
4841.55 0.147278 0
4842.41 0.121671 0
4843.26 0.239474 0
4844.12 0.101805 0
4844.97 0.186526 0
4845.83 0.0920498 0
4846.68 0.100947 0
4847.53 0.277078 0
4848.39 0.153999 0
4849.24 0.17396 0
4850.1 0.141405 0
4850.95 0.146135 0
4851.81 0.154047 0
4852.66 0.205212 0
4853.52 0.150136 0
4854.37 0.217997 0
4855.22 0.129104 0
4856.08 0.166243 0
4856.93 0.165859 0
4857.79 0.162394 0
4858.64 0.170467 0
4859.5 0.147282 0
4860.35 0.205558 0
4861.21 0.169087 0
4862.06 0.145135 0
4862.92 0.183692 0
4863.77 0.134802 0
4864.62 0.206094 0
4865.48 0.194694 0
4866.33 0.146965 0
4867.19 0.25177 0
4868.04 0.221419 0
4868.9 0.200117 0
4869.75 0.21264 0
4870.61 0.205174 0
4871.46 0.206137 0
4872.31 0.177795 0
4873.17 0.168523 0
4874.02 0.152056 0
4874.88 0.201415 0
4875.73 0.165058 0
4876.59 0.165447 0
4877.44 0.204354 0
4878.3 0.187034 0
4879.15 0.11677 0
4880 0.0826926 0
4880.86 0.125245 0
4881.71 0.156967 0
4882.57 0.142983 0
4883.42 0.112271 0
4884.28 0.203549 0
4885.13 0.186564 0
4885.99 0.179781 0
4886.84 0.217096 0
4887.7 0.144851 0
4888.55 0.228648 0
4889.4 0.140447 0
4890.26 0.202022 0
4891.11 0.15135 0
4891.97 0.187527 0
4892.82 0.183559 0
4893.68 0.176416 0
4894.53 0.164565 0
4895.39 0.141936 0
4896.24 0.114423 0
4897.09 0.152719 0
4897.95 0.143272 0
4898.8 0.14149 0
4899.66 0.156848 0
4900.51 0.224358 0
4901.37 0.126099 0
4902.22 0.119879 0
4903.08 0.166096 0
4903.93 0.197784 0
4904.79 0.104308 0
4905.64 0.178729 0
4906.49 0.163807 0
4907.35 0.187413 0
4908.2 0.188977 0
4909.06 0.17534 0
4909.91 0.125444 0
4910.77 0.261384 0
4911.62 0.175913 0
4912.48 0.181274 0
4913.33 0.212214 0
4914.18 0.196026 0
4915.04 0.195381 0
4915.89 0.190248 0
4916.75 0.23909 0
4917.6 0.159962 0
4918.46 0.176217 0
4919.31 0.165404 0
4920.17 0.139234 0
4921.02 0.0959604 0
4921.88 0.159778 0
4922.73 0.155857 0
4923.58 0.126274 0
4924.44 0.123539 0
4925.29 0.156497 0
4926.15 0.198192 0
4927 0.207544 0
4927.86 0.185645 0
4928.71 0.204288 0
4929.57 0.158218 0
4930.42 0.334814 0
4931.27 0.166807 0
4932.13 0.159019 0
4932.98 0.168405 0
4933.84 0.178923 0
4934.69 0.199899 0
4935.55 0.146415 0
4936.4 0.153298 0
4937.26 0.107929 0
4938.11 0.157384 0
4938.96 0.209701 0
4939.82 0.149226 0
4940.67 0.164049 0
4941.53 0.177719 0
4942.38 0.202709 0
4943.24 0.128966 0
4944.09 0.111527 0
4944.95 0.218793 0
4945.8 0.182687 0
4946.66 0.236924 0
4947.51 0.171827 0
4948.36 0.168921 0
4949.22 0.127094 0
4950.07 0.179326 0
4950.93 0.245352 0
4951.78 0.0670974 0
4952.64 0.195533 0
4953.49 0.143305 0
4954.35 0.182711 0
4955.2 0.140964 0
4956.05 0.136096 0
4956.91 0.112077 0
4957.76 0.161427 0
4958.62 0.132142 0
4959.47 0.16383 0
4960.33 0.130825 0
4961.18 0.183777 0
4962.04 0.286217 0
4962.89 0.130772 0
4963.75 0.122392 0
4964.6 0.174022 0
4965.45 0.194485 0
4966.31 0.222049 0
4967.16 0.174804 0
4968.02 0.171292 0
4968.87 0.15144 0
4969.73 0.176885 0
4970.58 0.222936 0
4971.44 0.155364 0
4972.29 0.124065 0
4973.14 0.239285 0
4974 0.156611 0
4974.85 0.156696 0
4975.71 0.156132 0
4976.56 0.232838 0
4977.42 0.167149 0
4978.27 0.165755 0
4979.13 0.143614 0
4979.98 0.11331 0
4980.83 0.217627 0
4981.69 0.153525 0
4982.54 0.20899 0
4983.4 0.169566 0
4984.25 0.165584 0
4985.11 0.122889 0
4985.96 0.192163 0
4986.82 0.214086 0
4987.67 0.167163 0
4988.53 0.169244 0
4989.38 0.20416 0
4990.23 0.178843 0
4991.09 0.263431 0
4991.94 0.155696 0
4992.8 0.20762 0
4993.65 0.0833183 0
4994.51 0.112286 0
4995.36 0.16156 0
4996.22 0.140092 0
4997.07 0.0774737 0
4997.92 0.134579 0
4998.78 0.147918 0
4999.63 0.137366 0
5000.49 0.139139 0
5001.34 0.0620301 0
5002.2 0.181085 0
5003.05 0.241683 0
5003.91 0.0951261 0
5004.76 0.171069 0
5005.62 0.192565 0
5006.47 0.181564 0
5007.32 0.117817 0
5008.18 0.16073 0
5009.03 0.106678 0
5009.89 0.164428 0
5010.74 0.223315 0
5011.6 0.109892 0
5012.45 0.181445 0
5013.31 0.171026 0
5014.16 0.203899 0
5015.01 0.131488 0
5015.87 0.0894047 0
5016.72 0.167817 0
5017.58 0.152895 0
5018.43 0.145694 0
5019.29 0.141419 0
5020.14 0.159593 0
5021 0.137731 0
5021.85 0.207725 0
5022.71 0.171216 0
5023.56 0.221651 0
5024.41 0.223799 0
5025.27 0.209592 0
5026.12 0.230454 0
5026.98 0.188707 0
5027.83 0.121548 0
5028.69 0.146932 0
5029.54 0.177624 0
5030.4 0.262365 0
5031.25 0.11466 0
5032.1 0.165347 0
5032.96 0.0758478 0
5033.81 0.140656 0
5034.67 0.0808297 0
5035.52 0.0933201 0
5036.38 0.154492 0
5037.23 0.119225 0
5038.09 0.125288 0
5038.94 0.140125 0
5039.79 0.170149 0
5040.65 0.151681 0
5041.5 0.134711 0
5042.36 0.182531 0
5043.21 0.202079 0
5044.07 0.06413 0
5044.92 0.178895 0
5045.78 0.065372 0
5046.63 0.145524 0
5047.49 0.176667 0
5048.34 0.0928556 0
5049.19 0.0506774 0
5050.05 0.117789 0
5050.9 0.157711 0
5051.76 0.183621 0
5052.61 0.176724 0
5053.47 0.14697 0
5054.32 0.205008 0
5055.18 0.0855273 0
5056.03 0.154649 0
5056.88 0.160925 0
5057.74 0.206464 0
5058.59 0.204283 0
5059.45 0.174178 0
5060.3 0.150136 0
5061.16 0.167466 0
5062.01 0.168741 0
5062.87 0.130493 0
5063.72 0.188996 0
5064.58 0.128815 0
5065.43 0.187076 0
5066.28 0.171557 0
5067.14 0.160342 0
5067.99 0.192438 0
5068.85 0.235592 0
5069.7 0.218248 0
5070.56 0.130938 0
5071.41 0.181454 0
5072.27 0.213095 0
5073.12 0.195571 0
5073.97 0.0965814 0
5074.83 0.155298 0
5075.68 0.132047 0
5076.54 0.156706 0
5077.39 0.0789099 0
5078.25 0.0763834 0
5079.1 0.0882576 0
5079.96 0.170708 0
5080.81 0.146709 0
5081.67 0.141011 0
5082.52 0.128369 0
5083.37 0.169106 0
5084.23 0.231577 0
5085.08 0.120605 0
5085.94 0.21475 0
5086.79 0.13838 0
5087.65 0.110105 0
5088.5 0.122107 0
5089.36 0.188489 0
5090.21 0.167386 0
5091.06 0.168476 0
5091.92 0.203335 0
5092.77 0.149562 0
5093.63 0.0947706 0
5094.48 0.199752 0
5095.34 0.146676 0
5096.19 0.153663 0
5097.05 0.151733 0
5097.9 0.168329 0
5098.75 0.208858 0
5099.61 0.163423 0
5100.46 0.179952 0
5101.32 0.132469 0
5102.17 0.17388 0
5103.03 0.13474 0
5103.88 0.22907 0
5104.74 0.16959 0
5105.59 0.174723 0
5106.45 0.135176 0
5107.3 0.154696 0
5108.15 0.196471 0
5109.01 0.116784 0
5109.86 0.167751 0
5110.72 0.207815 0
5111.57 0.153331 0
5112.43 0.0966667 0
5113.28 0.149866 0
5114.14 0.139546 0
5114.99 0.089983 0
5115.84 0.192115 0
5116.7 0.119159 0
5117.55 0.0841099 0
5118.41 0.2267 0
5119.26 0.173211 0
5120.12 0.114243 0
5120.97 0.158247 0
5121.83 0.141405 0
5122.68 0.174524 0
5123.54 0.151904 0
5124.39 0.161584 0
5125.24 0.184829 0
5126.1 0.148837 0
5126.95 0.136432 0
5127.81 0.179904 0
5128.66 0.183204 0
5129.52 0.155886 0
5130.37 0.218727 0
5131.23 0.105009 0
5132.08 0.167703 0
5132.93 0.16476 0
5133.79 0.105133 0
5134.64 0.130033 0
5135.5 0.15207 0
5136.35 0.137721 0
5137.21 0.199036 0
5138.06 0.227818 0
5138.92 0.0962543 0
5139.77 0.171031 0
5140.63 0.184009 0
5141.48 0.106915 0
5142.33 0.115239 0
5143.19 0.145002 0
5144.04 0.133033 0
5144.9 0.207909 0
5145.75 0.214498 0
5146.61 0.191812 0
5147.46 0.141736 0
5148.32 0.0805785 0
5149.17 0.173794 0
5150.02 0.140878 0
5150.88 0.23362 0
5151.73 0.0989515 0
5152.59 0.192376 0
5153.44 0.175553 0
5154.3 0.160835 0
5155.15 0.13228 0
5156.01 0.173861 0
5156.86 0.0953347 0
5157.71 0.212289 0
5158.57 0.228183 0
5159.42 0.248528 0
5160.28 0.131099 0
5161.13 0.139224 0
5161.99 0.185365 0
5162.84 0.0821285 0
5163.7 0.12963 0
5164.55 0.126696 0
5165.41 0.145974 0
5166.26 0.129099 0
5167.11 0.206625 0
5167.97 0.163593 0
5168.82 0.176634 0
5169.68 0.17095 0
5170.53 0.159654 0
5171.39 0.178478 0
5172.24 0.146917 0
5173.1 0.106939 0
5173.95 0.117836 0
5174.8 0.117609 0
5175.66 0.137887 0
5176.51 0.173088 0
5177.37 0.18363 0
5178.22 0.16056 0
5179.08 0.154829 0
5179.93 0.211839 0
5180.79 0.146661 0
5181.64 0.132175 0
5182.5 0.122212 0
5183.35 0.0989325 0
5184.2 0.174823 0
5185.06 0.176316 0
5185.91 0.121112 0
5186.77 0.230937 0
5187.62 0.208867 0
5188.48 0.230141 0
5189.33 0.17058 0
5190.19 0.176771 0
5191.04 0.159204 0
5191.89 0.112556 0
5192.75 0.174534 0
5193.6 0.205473 0
5194.46 0.144803 0
5195.31 0.145121 0
5196.17 0.165959 0
5197.02 0.240555 0
5197.88 0.182744 0
5198.73 0.155919 0
5199.58 0.0985817 0
5200.44 0.164413 0
5201.29 0.139736 0
5202.15 0.157626 0
5203 0.161437 0
5203.86 0.12991 0
5204.71 0.215973 0
5205.57 0.189418 0
5206.42 0.209862 0
5207.28 0.128587 0
5208.13 0.213143 0
5208.98 0.173728 0
5209.84 0.168229 0
5210.69 0.196396 0
5211.55 0.116059 0
5212.4 0.150567 0
5213.26 0.143571 0
5214.11 0.205189 0
5214.97 0.150918 0
5215.82 0.18628 0
5216.67 0.135053 0
5217.53 0.136148 0
5218.38 0.236976 0
5219.24 0.202657 0
5220.09 0.103877 0
5220.95 0.152373 0
5221.8 0.154303 0
5222.66 0.151501 0
5223.51 0.186451 0
5224.37 0.179317 0
5225.22 0.164741 0
5226.07 0.108986 0
5226.93 0.0873759 0
5227.78 0.157223 0
5228.64 0.100644 0
5229.49 0.208587 0
5230.35 0.166599 0
5231.2 0.242157 0
5232.06 0.183644 0
5232.91 0.180118 0
5233.76 0.204748 0
5234.62 0.164442 0
5235.47 0.237403 0
5236.33 0.152786 0
5237.18 0.137612 0
5238.04 0.037547 0
5238.89 0.19404 0
5239.75 0.201705 0
5240.6 0.134991 0
5241.46 0.101772 0
5242.31 0.216101 0
5243.16 0.13583 0
5244.02 0.0832851 0
5244.87 0.0869967 0
5245.73 0.187389 0
5246.58 0.163238 0
5247.44 0.19458 0
5248.29 0.136811 0
5249.15 0.133588 0
5250 0.140798 0
5250.85 0.131095 0
5251.71 0.231663 0
5252.56 0.179824 0
5253.42 0.202819 0
5254.27 0.115817 0
5255.13 0.11285 0
5255.98 0.0338687 0
5256.84 0.169054 0
5257.69 0.177985 0
5258.54 0.207028 0
5259.4 0.282496 0
5260.25 0.227302 0
5261.11 0.181701 0
5261.96 0.196026 0
5262.82 0.0911112 0
5263.67 0.189603 0
5264.53 0.101596 0
5265.38 0.0949792 0
5266.24 0.17277 0
5267.09 0.156455 0
5267.94 0.102725 0
5268.8 0.200301 0
5269.65 0.249889 0
5270.51 0.214389 0
5271.36 0.150937 0
5272.22 0.105076 0
5273.07 0.194926 0
5273.93 0.187968 0
5274.78 0.205155 0
5275.63 0.138617 0
5276.49 0.1995 0
5277.34 0.125146 0
5278.2 0.114452 0
5279.05 0.147373 0
5279.91 0.124146 0
5280.76 0.229577 0
5281.62 0.200624 0
5282.47 0.115969 0
5283.33 0.142035 0
5284.18 0.130791 0
5285.03 0.143689 0
5285.89 0.157967 0
5286.74 0.122377 0
5287.6 0.165447 0
5288.45 0.230757 0
5289.31 0.140983 0
5290.16 0.123079 0
5291.02 0.21948 0
5291.87 0.17014 0
5292.72 0.206549 0
5293.58 0.129284 0
5294.43 0.143907 0
5295.29 0.143305 0
5296.14 0.143443 0
5297 0.174832 0
5297.85 0.169675 0
5298.71 0.149231 0
5299.56 0.138172 0
5300.42 0.105227 0
5301.27 0.184142 0
5302.12 0.141973 0
5302.98 0.169983 0
5303.83 0.158564 0
5304.69 0.219864 0
5305.54 0.153236 0
5306.4 0.199079 0
5307.25 0.198638 0
5308.11 0.142495 0
5308.96 0.244717 0
5309.81 0.16347 0
5310.67 0.15244 0
5311.52 0.119377 0
5312.38 0.201923 0
5313.23 0.155957 0
5314.09 0.171623 0
5314.94 0.168324 0
5315.8 0.116912 0
5316.65 0.145988 0
5317.5 0.134024 0
5318.36 0.192196 0
5319.21 0.214337 0
5320.07 0.225292 0
5320.92 0.125402 0
5321.78 0.164395 0
5322.63 0.274888 0
5323.49 0.114049 0
5324.34 0.148207 0
5325.2 0.158455 0
5326.05 0.207042 0
5326.9 0.148283 0
5327.76 0.117519 0
5328.61 0.114333 0
5329.47 0.138907 0
5330.32 0.063765 0
5331.18 0.219926 0
5332.03 0.135792 0
5332.89 0.158498 0
5333.74 0.145747 0
5334.59 0.196552 0
5335.45 0.136399 0
5336.3 0.116026 0
5337.16 0.177193 0
5338.01 0.185787 0
5338.87 0.054825 0
5339.72 0.119476 0
5340.58 0.146259 0
5341.43 0.128113 0
5342.29 0.125373 0
5343.14 0.178705 0
5343.99 0.148212 0
5344.85 0.162702 0
5345.7 0.190902 0
5346.56 0.224614 0
5347.41 0.113395 0
5348.27 0.124103 0
5349.12 0.264043 0
5349.98 0.153829 0
5350.83 0.20198 0
5351.68 0.0724965 0
5352.54 0.145898 0
5353.39 0.19203 0
5354.25 0.146633 0
5355.1 0.166068 0
5355.96 0.160607 0
5356.81 0.16421 0
5357.67 0.176638 0
5358.52 0.182549 0
5359.38 0.1321 0
5360.23 0.176567 0
5361.08 0.0790095 0
5361.94 0.203288 0
5362.79 0.169049 0
5363.65 0.111736 0
5364.5 0.140741 0
5365.36 0.112613 0
5366.21 0.130772 0
5367.07 0.135631 0
5367.92 0.137935 0
5368.77 0.121719 0
5369.63 0.11686 0
5370.48 0.137513 0
5371.34 0.171391 0
5372.19 0.176145 0
5373.05 0.216271 0
5373.9 0.203236 0
5374.76 0.124662 0
5375.61 0.142983 0
5376.46 0.168272 0
5377.32 0.145751 0
5378.17 0.150439 0
5379.03 0.194334 0
5379.88 0.100871 0
5380.74 0.200297 0
5381.59 0.128843 0
5382.45 0.123558 0
5383.3 0.159522 0
5384.16 0.168082 0
5385.01 0.150188 0
5385.86 0.152179 0
5386.72 0.147031 0
5387.57 0.217101 0
5388.43 0.205231 0
5389.28 0.1507 0
5390.14 0.21647 0
5390.99 0.233232 0
5391.85 0.162432 0
5392.7 0.157592 0
5393.55 0.117993 0
5394.41 0.099288 0
5395.26 0.152018 0
5396.12 0.205373 0
5396.97 0.150989 0
5397.83 0.12972 0
5398.68 0.162133 0
5399.54 0.124193 0
5400.39 0.122927 0
5401.25 0.146273 0
5402.1 0.137205 0
5402.95 0.186218 0
5403.81 0.143523 0
5404.66 0.167191 0
5405.52 0.212427 0
5406.37 0.176117 0
5407.23 0.164674 0
5408.08 0.100544 0
5408.94 0.125269 0
5409.79 0.18217 0
5410.64 0.193476 0
5411.5 0.154227 0
5412.35 0.134764 0
5413.21 0.138186 0
5414.06 0.155346 0
5414.92 0.176951 0
5415.77 0.144216 0
5416.63 0.194556 0
5417.48 0.158588 0
5418.33 0.0710792 0
5419.19 0.154502 0
5420.04 0.209189 0
5420.9 0.154824 0
5421.75 0.234753 0
5422.61 0.176605 0
5423.46 0.1912 0
5424.32 0.123344 0
5425.17 0.237484 0
5426.03 0.131649 0
5426.88 0.171363 0
5427.73 0.104915 0
5428.59 0.11194 0
5429.44 0.261019 0
5430.3 0.237019 0
5431.15 0.167997 0
5432.01 0.209488 0
5432.86 0.148368 0
5433.72 0.147458 0
5434.57 0.137347 0
5435.42 0.194722 0
5436.28 0.152193 0
5437.13 0.225254 0
5437.99 0.227439 0
5438.84 0.146576 0
5439.7 0.162498 0
5440.55 0.195253 0
5441.41 0.179819 0
5442.26 0.0885041 0
5443.12 0.154805 0
5443.97 0.142457 0
5444.82 0.158849 0
5445.68 0.147197 0
5446.53 0.160199 0
5447.39 0.169125 0
5448.24 0.136081 0
5449.1 0.217489 0
5449.95 0.153364 0
5450.81 0.167324 0
5451.66 0.226301 0
5452.51 0.162053 0
5453.37 0.133768 0
5454.22 0.156346 0
5455.08 0.138963 0
5455.93 0.104095 0
5456.79 0.171827 0
5457.64 0.130597 0
5458.5 0.21986 0
5459.35 0.169305 0
5460.21 0.111186 0
5461.06 0.188835 0
5461.91 0.0465392 0
5462.77 0.133114 0
5463.62 0.168519 0
5464.48 0.213963 0
5465.33 0.116542 0
5466.19 0.0754923 0
5467.04 0.200027 0
5467.9 0.179051 0
5468.75 0.1529 0
5469.6 0.195376 0
5470.46 0.233397 0
5471.31 0.204506 0
5472.17 0.177501 0
5473.02 0.167466 0
5473.88 0.166428 0
5474.73 0.202951 0
5475.59 0.204421 0
5476.44 0.141893 0
5477.29 0.132166 0
5478.15 0.177994 0
5479 0.166798 0
5479.86 0.16804 0
5480.71 0.15527 0
5481.57 0.142594 0
5482.42 0.136394 0
5483.28 0.15289 0
5484.13 0.107792 0
5484.99 0.171761 0
5485.84 0.167684 0
5486.69 0.124781 0
5487.55 0.144495 0
5488.4 0.113253 0
5489.26 0.214076 0
5490.11 0.137214 0
5490.97 0.168684 0
5491.82 0.196476 0
5492.68 0.071866 0
5493.53 0.140713 0
5494.38 0.168021 0
5495.24 0.154018 0
5496.09 0.225259 0
5496.95 0.195822 0
5497.8 0.206013 0
5498.66 0.158645 0
5499.51 0.227629 0
5500.37 0.184597 0
5501.22 0.237284 0
5502.08 0.161603 0
5502.93 0.174946 0
5503.78 0.134365 0
5504.64 0.194864 0
5505.49 0.126558 0
5506.35 0.169211 0
5507.2 0.229951 0
5508.06 0.160801 0
5508.91 0.137655 0
5509.77 0.234469 0
5510.62 0.125871 0
5511.47 0.0841668 0
5512.33 0.228254 0
5513.18 0.2099 0
5514.04 0.0954959 0
5514.89 0.213683 0
5515.75 0.234412 0
5516.6 0.178947 0
5517.46 0.175207 0
5518.31 0.172794 0
5519.17 0.121984 0
5520.02 0.216044 0
5520.87 0.213996 0
5521.73 0.166907 0
5522.58 0.0963775 0
5523.44 0.141239 0
5524.29 0.198946 0
5525.15 0.171249 0
5526 0.118045 0
5526.86 0.124828 0
5527.71 0.182237 0
5528.56 0.227558 0
5529.42 0.176539 0
5530.27 0.149368 0
5531.13 0.174283 0
5531.98 0.0679743 0
5532.84 0.185171 0
5533.69 0.274476 0
5534.55 0.0925001 0
5535.4 0.111646 0
5536.25 0.170173 0
5537.11 0.190139 0
5537.96 0.134318 0
5538.82 0.142713 0
5539.67 0.152331 0
5540.53 0.144628 0
5541.38 0.131327 0
5542.24 0.124264 0
5543.09 0.164679 0
5543.95 0.0719371 0
5544.8 0.0955622 0
5545.65 0.143832 0
5546.51 0.0865796 0
5547.36 0.184033 0
5548.22 0.11221 0
5549.07 0.115134 0
5549.93 0.136973 0
5550.78 0.19777 0
5551.64 0.202747 0
5552.49 0.137883 0
5553.34 0.185431 0
5554.2 0.148491 0
5555.05 0.246073 0
5555.91 0.147771 0
5556.76 0.162721 0
5557.62 0.221386 0
5558.47 0.0437472 0
5559.33 0.157152 0
5560.18 0.153781 0
5561.04 0.14039 0
5561.89 0.10354 0
5562.74 0.20645 0
5563.6 0.181364 0
5564.45 0.128649 0
5565.31 0.13857 0
5566.16 0.215736 0
5567.02 0.22441 0
5567.87 0.159635 0
5568.73 0.156474 0
5569.58 0.212218 0
5570.43 0.155654 0
5571.29 0.180066 0
5572.14 0.154217 0
5573 0.179189 0
5573.85 0.177691 0
5574.71 0.134991 0
5575.56 0.193708 0
5576.42 0.178558 0
5577.27 0.206824 0
5578.13 0.137352 0
5578.98 0.165191 0
5579.83 0.163072 0
5580.69 0.130943 0
5581.54 0.141044 0
5582.4 0.105043 0
5583.25 0.152321 0
5584.11 0.144813 0
5584.96 0.163499 0
5585.82 0.093031 0
5586.67 0.131346 0
5587.52 0.175657 0
5588.38 0.14669 0
5589.23 0.309212 0
5590.09 0.180521 0
5590.94 0.186389 0
5591.8 0.0946047 0
5592.65 0.118538 0
5593.51 0.130839 0
5594.36 0.212953 0
5595.21 0.21738 0
5596.07 0.21528 0
5596.92 0.182166 0
5597.78 0.15197 0
5598.63 0.158085 0
5599.49 0.117405 0
5600.34 0.142538 0
5601.2 0.144623 0
5602.05 0.145472 0
5602.91 0.195827 0
5603.76 0.126482 0
5604.61 0.147553 0
5605.47 0.166954 0
5606.32 0.149131 0
5607.18 0.170941 0
5608.03 0.189755 0
5608.89 0.110513 0
5609.74 0.208668 0
5610.6 0.119145 0
5611.45 0.0850438 0
5612.3 0.174676 0
5613.16 0.22304 0
5614.01 0.109124 0
5614.87 0.220433 0
5615.72 0.140177 0
5616.58 0.2547 0
5617.43 0.120453 0
5618.29 0.145685 0
5619.14 0.126326 0
5620 0.199571 0
5620.85 0.161204 0
5621.7 0.174975 0
5622.56 0.193495 0
5623.41 0.260469 0
5624.27 0.244907 0
5625.12 0.123439 0
5625.98 0.130701 0
5626.83 0.154246 0
5627.69 0.197884 0
5628.54 0.127961 0
5629.39 0.120832 0
5630.25 0.132706 0
5631.1 0.182895 0
5631.96 0.0549104 0
5632.81 0.13373 0
5633.67 0.0860771 0
5634.52 0.203729 0
5635.38 0.179459 0
5636.23 0.10372 0
5637.08 0.172657 0
5637.94 0.101288 0
5638.79 0.139257 0
5639.65 0.14075 0
5640.5 0.218101 0
5641.36 0.188579 0
5642.21 0.133299 0
5643.07 0.14303 0
5643.92 0.262384 0
5644.78 0.187432 0
5645.63 0.0822376 0
5646.48 0.243788 0
5647.34 0.152757 0
5648.19 0.145718 0
5649.05 0.180184 0
5649.9 0.150539 0
5650.76 0.164707 0
5651.61 0.133304 0
5652.47 0.250358 0
5653.32 0.207677 0
5654.17 0.208763 0
5655.03 0.140675 0
5655.88 0.202122 0
5656.74 0.227036 0
5657.59 0.123155 0
5658.45 0.170969 0
5659.3 0.131991 0
5660.16 0.168438 0
5661.01 0.161664 0
5661.87 0.199813 0
5662.72 0.149814 0
5663.57 0.177274 0
5664.43 0.172022 0
5665.28 0.234729 0
5666.14 0.217034 0
5666.99 0.19304 0
5667.85 0.128511 0
5668.7 0.225733 0
5669.56 0.251088 0
5670.41 0.139295 0
5671.26 0.14075 0
5672.12 0.117931 0
5672.97 0.195978 0
5673.83 0.129033 0
5674.68 0.188062 0
5675.54 0.160555 0
5676.39 0.117182 0
5677.25 0.114224 0
5678.1 0.14842 0
5678.96 0.135787 0
5679.81 0.104782 0
5680.66 0.244143 0
5681.52 0.161076 0
5682.37 0.114087 0
5683.23 0.0930547 0
5684.08 0.146372 0
5684.94 0.178146 0
5685.79 0.186086 0
5686.65 0.25086 0
5687.5 0.129052 0
5688.35 0.162513 0
5689.21 0.214726 0
5690.06 0.135593 0
5690.92 0.169727 0
5691.77 0.214816 0
5692.63 0.108195 0
5693.48 0.114196 0
5694.34 0.0771513 0
5695.19 0.174818 0
5696.04 0.155933 0
5696.9 0.178497 0
5697.75 0.100601 0
5698.61 0.0257108 0
5699.46 0.201657 0
5700.32 0.167708 0
5701.17 0.0922062 0
5702.03 0.169533 0
5702.88 0.0982025 0
5703.74 0.209588 0
5704.59 0.200377 0
5705.44 0.199263 0
5706.3 0.114272 0
5707.15 0.0968563 0
5708.01 0.188285 0
5708.86 0.146851 0
5709.72 0.149634 0
5710.57 0.0969796 0
5711.43 0.137494 0
5712.28 0.144699 0
5713.13 0.196324 0
5713.99 0.166404 0
5714.84 0.137688 0
5715.7 0.191954 0
5716.55 0.0875371 0
5717.41 0.12909 0
5718.26 0.210626 0
5719.12 0.150231 0
5719.97 0.221372 0
5720.83 0.0929314 0
5721.68 0.199638 0
5722.53 0.216437 0
5723.39 0.107147 0
5724.24 0.109252 0
5725.1 0.150231 0
5725.95 0.149496 0
5726.81 0.132578 0
5727.66 0.165798 0
5728.52 0.197149 0
5729.37 0.196277 0
5730.22 0.208587 0
5731.08 0.137835 0
5731.93 0.0962733 0
5732.79 0.150871 0
5733.64 0.155962 0
5734.5 0.155251 0
5735.35 0.211469 0
5736.21 0.155786 0
5737.06 0.184697 0
5737.92 0.153862 0
5738.77 0.171974 0
5739.62 0.145894 0
5740.48 0.266806 0
5741.33 0.155559 0
5742.19 0.102445 0
5743.04 0.20115 0
5743.9 0.14741 0
5744.75 0.172159 0
5745.61 0.131649 0
5746.46 0.179535 0
5747.31 0.181369 0
5748.17 0.0996009 0
5749.02 0.181549 0
5749.88 0.0887269 0
5750.73 0.217148 0
5751.59 0.18874 0
5752.44 0.156564 0
5753.3 0.127421 0
5754.15 0.137764 0
5755 0.177236 0
5755.86 0.142993 0
5756.71 0.156763 0
5757.57 0.195277 0
5758.42 0.19029 0
5759.28 0.178928 0
5760.13 0.145969 0
5760.99 0.107052 0
5761.84 0.125544 0
5762.7 0.111266 0
5763.55 0.198112 0
5764.4 0.116983 0
5765.26 0.137015 0
5766.11 0.119984 0
5766.97 0.157592 0
5767.82 0.196144 0
5768.68 0.185408 0
5769.53 0.113893 0
5770.39 0.128047 0
5771.24 0.127293 0
5772.09 0.174358 0
5772.95 0.227866 0
5773.8 0.178051 0
5774.66 0.183061 0
5775.51 0.241167 0
5776.37 0.233753 0
5777.22 0.167812 0
5778.08 0.178563 0
5778.93 0.22952 0
5779.79 0.160418 0
5780.64 0.0980177 0
5781.49 0.10536 0
5782.35 0.150036 0
5783.2 0.142405 0
5784.06 0.183611 0
5784.91 0.199951 0
5785.77 0.141054 0
5786.62 0.126364 0
5787.48 0.162897 0
5788.33 0.153554 0
5789.18 0.175951 0
5790.04 0.21338 0
5790.89 0.140599 0
5791.75 0.144827 0
5792.6 0.173695 0
5793.46 0.205326 0
5794.31 0.181426 0
5795.17 0.120562 0
5796.02 0.136043 0
5796.88 0.135915 0
5797.73 0.0783696 0
5798.58 0.196486 0
5799.44 0.185597 0
5800.29 0.15563 0
5801.15 0.182507 0
5802 0.137124 0
5802.86 0.170149 0
5803.71 0.175178 0
5804.57 0.143486 0
5805.42 0.132815 0
5806.27 0.256572 0
5807.13 0.12707 0
5807.98 0.146671 0
5808.84 0.180464 0
5809.69 0.19194 0
5810.55 0.193144 0
5811.4 0.08192 0
5812.26 0.188622 0
5813.11 0.120709 0
5813.96 0.159024 0
5814.82 0.137048 0
5815.67 0.0662963 0
5816.53 0.130535 0
5817.38 0.146519 0
5818.24 0.170817 0
5819.09 0.174396 0
5819.95 0.112333 0
5820.8 0.160825 0
5821.66 0.113253 0
5822.51 0.253448 0
5823.36 0.112736 0
5824.22 0.150871 0
5825.07 0.216214 0
5825.93 0.214058 0
5826.78 0.17816 0
5827.64 0.191072 0
5828.49 0.168011 0
5829.35 0.177331 0
5830.2 0.163802 0
5831.05 0.187176 0
5831.91 0.198519 0
5832.76 0.119055 0
5833.62 0.193532 0
5834.47 0.186176 0
5835.33 0.172064 0
5836.18 0.213252 0
5837.04 0.153099 0
5837.89 0.204843 0
5838.75 0.160308 0
5839.6 0.216532 0
5840.45 0.117685 0
5841.31 0.161712 0
5842.16 0.153838 0
5843.02 0.238545 0
5843.87 0.150909 0
5844.73 0.0865369 0
5845.58 0.200202 0
5846.44 0.120771 0
5847.29 0.21118 0
5848.14 0.21793 0
5849 0.168277 0
5849.85 0.183943 0
5850.71 0.152317 0
5851.56 0.174339 0
5852.42 0.230961 0
5853.27 0.13428 0
5854.13 0.190233 0
5854.98 0.198429 0
5855.83 0.136655 0
5856.69 0.105578 0
5857.54 0.198993 0
5858.4 0.133422 0
5859.25 0.11385 0
5860.11 0.165712 0
5860.96 0.193087 0
5861.82 0.171282 0
5862.67 0.215707 0
5863.53 0.137399 0
5864.38 0.133057 0
5865.23 0.143438 0
5866.09 0.128056 0
5866.94 0.183976 0
5867.8 0.195703 0
5868.65 0.141229 0
5869.51 0.106702 0
5870.36 0.121202 0
5871.22 0.161693 0
5872.07 0.148851 0
5872.92 0.115101 0
5873.78 0.222339 0
5874.63 0.187299 0
5875.49 0.180606 0
5876.34 0.131692 0
5877.2 0.134588 0
5878.05 0.213375 0
5878.91 0.165504 0
5879.76 0.223031 0
5880.62 0.0337549 0
5881.47 0.168646 0
5882.32 0.119367 0
5883.18 0.133109 0
5884.03 0.189143 0
5884.89 0.187086 0
5885.74 0.106403 0
5886.6 0.156597 0
5887.45 0.208165 0
5888.31 0.214465 0
5889.16 0.194111 0
5890.01 0.161465 0
5890.87 0.139461 0
5891.72 0.143708 0
5892.58 0.167855 0
5893.43 0.193201 0
5894.29 0.152312 0
5895.14 0.12799 0
5896 0.127084 0
5896.85 0.169609 0
5897.71 0.19614 0
5898.56 0.178155 0
5899.41 0.179345 0
5900.27 0.161219 0
5901.12 0.175667 0
5901.98 0.114632 0
5902.83 0.210792 0
5903.69 0.102701 0
5904.54 0.102379 0
5905.4 0.0952873 0
5906.25 0.194433 0
5907.1 0.123757 0
5907.96 0.146799 0
5908.81 0.134925 0
5909.67 0.185171 0
5910.52 0.164447 0
5911.38 0.207763 0
5912.23 0.180407 0
5913.09 0.126435 0
5913.94 0.198154 0
5914.79 0.0644429 0
5915.65 0.11065 0
5916.5 0.128127 0
5917.36 0.199927 0
5918.21 0.139712 0
5919.07 0.212294 0
5919.92 0.115699 0
5920.78 0.173088 0
5921.63 0.178743 0
5922.49 0.109423 0
5923.34 0.0827495 0
5924.19 0.154905 0
5925.05 0.191987 0
5925.9 0.208668 0
5926.76 0.180672 0
5927.61 0.126525 0
5928.47 0.224908 0
5929.32 0.150278 0
5930.18 0.180336 0
5931.03 0.146486 0
5931.88 0.141883 0
5932.74 0.189285 0
5933.59 0.157365 0
5934.45 0.253785 0
5935.3 0.192727 0
5936.16 0.164968 0
5937.01 0.228634 0
5937.87 0.181099 0
5938.72 0.186773 0
5939.58 0.128668 0
5940.43 0.216266 0
5941.28 0.228212 0
5942.14 0.169087 0
5942.99 0.195542 0
5943.85 0.157559 0
5944.7 0.213626 0
5945.56 0.0792323 0
5946.41 0.235071 0
5947.27 0.202217 0
5948.12 0.213636 0
5948.97 0.215053 0
5949.83 0.19668 0
5950.68 0.131317 0
5951.54 0.13838 0
5952.39 0.195173 0
5953.25 0.167594 0
5954.1 0.278576 0
5954.96 0.236156 0
5955.81 0.158621 0
5956.67 0.257198 0
5957.52 0.209076 0
5958.37 0.173823 0
5959.23 0.154687 0
5960.08 0.147031 0
5960.94 0.0985201 0
5961.79 0.192665 0
5962.65 0.182256 0
5963.5 0.169054 0
5964.36 0.154957 0
5965.21 0.149956 0
5966.06 0.159688 0
5966.92 0.186574 0
5967.77 0.133171 0
5968.63 0.0917227 0
5969.48 0.149544 0
5970.34 0.168296 0
5971.19 0.140987 0
5972.05 0.137238 0
5972.9 0.137826 0
5973.75 0.135968 0
5974.61 0.125871 0
5975.46 0.145666 0
5976.32 0.233853 0
5977.17 0.147453 0
5978.03 0.0865938 0
5978.88 0.12106 0
5979.74 0.0779003 0
5980.59 0.222656 0
5981.45 0.15982 0
5982.3 0.175283 0
5983.15 0.203364 0
5984.01 0.121614 0
5984.86 0.156507 0
5985.72 0.0619685 0
5986.57 0.173116 0
5987.43 0.259345 0
5988.28 0.231094 0
5989.14 0.157384 0
5989.99 0.206947 0
5990.84 0.0804458 0
5991.7 0.150236 0
5992.55 0.105095 0
5993.41 0.143893 0
5994.26 0.111655 0
5995.12 0.193698 0
5995.97 0.203842 0
5996.83 0.19348 0
5997.68 0.165655 0
5998.54 0.196689 0
5999.39 0.146429 0
6000.24 0.118296 0
6001.1 0.160474 0
6001.95 0.146638 0
6002.81 0.117433 0
6003.66 0.162513 0
6004.52 0.206701 0
6005.37 0.148766 0
6006.23 0.2026 0
6007.08 0.228093 0
6007.93 0.160541 0
6008.79 0.132261 0
6009.64 0.216195 0
6010.5 0.133266 0
6011.35 0.143505 0
6012.21 0.132844 0
6013.06 0.138485 0
6013.92 0.135057 0
6014.77 0.171908 0
6015.63 0.164214 0
6016.48 0.174102 0
6017.33 0.132422 0
6018.19 0.253671 0
6019.04 0.199344 0
6019.9 0.144713 0
6020.75 0.155606 0
6021.61 0.15755 0
6022.46 0.13628 0
6023.32 0.153767 0
6024.17 0.125388 0
6025.02 0.106062 0
6025.88 0.204008 0
6026.73 0.11932 0
6027.59 0.234895 0
6028.44 0.0939648 0
6029.3 0.124591 0
6030.15 0.220561 0
6031.01 0.168424 0
6031.86 0.120662 0
6032.71 0.17642 0
6033.57 0.0841858 0
6034.42 0.134839 0
6035.28 0.163612 0
6036.13 0.192712 0
6036.99 0.181691 0
6037.84 0.179933 0
6038.7 0.133545 0
6039.55 0.14806 0
6040.41 0.175103 0
6041.26 0.178933 0
6042.11 0.184507 0
6042.97 0.182137 0
6043.82 0.160408 0
6044.68 0.137475 0
6045.53 0.0828396 0
6046.39 0.265588 0
6047.24 0.0959652 0
6048.1 0.157697 0
6048.95 0.160806 0
6049.8 0.170509 0
6050.66 0.065974 0
6051.51 0.12726 0
6052.37 0.227188 0
6053.22 0.204999 0
6054.08 0.197007 0
6054.93 0.212337 0
6055.79 0.191177 0
6056.64 0.193314 0
6057.5 0.0789194 0
6058.35 0.0845603 0
6059.2 0.191603 0
6060.06 0.096534 0
6060.91 0.0346555 0
6061.77 0.0954485 0
6062.62 0.141784 0
6063.48 0.169139 0
6064.33 0.135939 0
6065.19 0.159688 0
6066.04 0.173178 0
6066.89 0.202131 0
6067.75 0.13438 0
6068.6 0.141367 0
6069.46 0.151359 0
6070.31 0.127397 0
6071.17 0.176567 0
6072.02 0.158578 0
6072.88 0.177335 0
6073.73 0.168732 0
6074.58 0.151274 0
6075.44 0.19094 0
6076.29 0.172652 0
6077.15 0.226804 0
6078 0.118723 0
6078.86 0.167926 0
6079.71 0.14013 0
6080.57 0.157175 0
6081.42 0.225733 0
6082.28 0.12589 0
6083.13 0.213356 0
6083.98 0.171974 0
6084.84 0.086717 0
6085.69 0.197765 0
6086.55 0.180269 0
6087.4 0.158858 0
6088.26 0.0836549 0
6089.11 0.193893 0
6089.97 0.16859 0
6090.82 0.158593 0
6091.67 0.181161 0
6092.53 0.199837 0
6093.38 0.16119 0
6094.24 0.163541 0
6095.09 0.136489 0
6095.95 0.165305 0
6096.8 0.173676 0
6097.66 0.154488 0
6098.51 0.230487 0
6099.37 0.0894426 0
6100.22 0.128796 0
6101.07 0.234933 0
6101.93 0.130298 0
6102.78 0.230724 0
6103.64 0.154914 0
6104.49 0.18062 0
6105.35 0.142661 0
6106.2 0.152933 0
6107.06 0.147387 0
6107.91 0.118126 0
6108.76 0.186763 0
6109.62 0.1175 0
6110.47 0.10454 0
6111.33 0.152198 0
6112.18 0.158578 0
6113.04 0.187114 0
6113.89 0.143249 0
6114.75 0.111641 0
6115.6 0.158408 0
6116.46 0.178501 0
6117.31 0.151269 0
6118.16 0.127777 0
6119.02 0.180075 0
6119.87 0.148031 0
6120.73 0.155711 0
6121.58 0.183341 0
6122.44 0.105991 0
6123.29 0.194111 0
6124.15 0.194642 0
6125 0.0906893 0
6125.85 0.212531 0
6126.71 0.0981978 0
6127.56 0.160403 0
6128.42 0.199657 0
6129.27 0.212062 0
6130.13 0.173955 0
6130.98 0.173908 0
6131.84 0.191603 0
6132.69 0.167499 0
6133.54 0.143467 0
6134.4 0.149216 0
6135.25 0.177667 0
6136.11 0.234431 0
6136.96 0.165926 0
6137.82 0.167973 0
6138.67 0.124966 0
6139.53 0.199401 0
6140.38 0.182265 0
6141.24 0.196543 0
6142.09 0.168945 0
6142.94 0.14669 0
6143.8 0.1995 0
6144.65 0.19376 0
6145.51 0.151492 0
6146.36 0.141594 0
6147.22 0.0962733 0
6148.07 0.166101 0
6148.93 0.199064 0
6149.78 0.150596 0
6150.63 0.188859 0
6151.49 0.129436 0
6152.34 0.159811 0
6153.2 0.15033 0
6154.05 0.125724 0
6154.91 0.238441 0
6155.76 0.203549 0
6156.62 0.12808 0
6157.47 0.200088 0
6158.33 0.161934 0
6159.18 0.15682 0
6160.03 0.118358 0
6160.89 0.242688 0
6161.74 0.156952 0
6162.6 0.199662 0
6163.45 0.204468 0
6164.31 0.149463 0
6165.16 0.143324 0
6166.02 0.0856742 0
6166.87 0.194931 0
6167.72 0.151089 0
6168.58 0.1903 0
6169.43 0.229278 0
6170.29 0.202316 0
6171.14 0.186029 0
6172 0.196012 0
6172.85 0.163925 0
6173.71 0.17059 0
6174.56 0.197723 0
6175.42 0.128777 0
6176.27 0.136584 0
6177.12 0.127231 0
6177.98 0.147259 0
6178.83 0.0930499 0
6179.69 0.19367 0
6180.54 0.159593 0
6181.4 0.145457 0
6182.25 0.102061 0
6183.11 0.194689 0
6183.96 0.173467 0
6184.81 0.152089 0
6185.67 0.199932 0
6186.52 0.155758 0
6187.38 0.127151 0
6188.23 0.260151 0
6189.09 0.137759 0
6189.94 0.186465 0
6190.8 0.163456 0
6191.65 0.1955 0
6192.5 0.121188 0
6193.36 0.148951 0
6194.21 0.113419 0
6195.07 0.156483 0
6195.92 0.148027 0
6196.78 0.082996 0
6197.63 0.205535 0
6198.49 0.153047 0
6199.34 0.189314 0
6200.2 0.114433 0
6201.05 0.157095 0
6201.9 0.186071 0
6202.76 0.218134 0
6203.61 0.17835 0
6204.47 0.155284 0
6205.32 0.0829675 0
6206.18 0.181876 0
6207.03 0.127459 0
6207.89 0.208696 0
6208.74 0.124511 0
6209.59 0.165883 0
6210.45 0.120334 0
6211.3 0.215636 0
6212.16 0.168547 0
6213.01 0.170571 0
6213.87 0.18993 0
6214.72 0.154725 0
6215.58 0.0511182 0
6216.43 0.16393 0
6217.29 0.139926 0
6218.14 0.158967 0
6218.99 0.264209 0
6219.85 0.12926 0
6220.7 0.16876 0
6221.56 0.154838 0
6222.41 0.1974 0
6223.27 0.201197 0
6224.12 0.165869 0
6224.98 0.172884 0
6225.83 0.152208 0
6226.68 0.175226 0
6227.54 0.148799 0
6228.39 0.202548 0
6229.25 0.164892 0
6230.1 0.236673 0
6230.96 0.140044 0
6231.81 0.182777 0
6232.67 0.232999 0
6233.52 0.175629 0
6234.38 0.160071 0
6235.23 0.124316 0
6236.08 0.22998 0
6236.94 0.134067 0
6237.79 0.189432 0
6238.65 0.141239 0
6239.5 0.167637 0
6240.36 0.154056 0
6241.21 0.177278 0
6242.07 0.20781 0
6242.92 0.106052 0
6243.77 0.202354 0
6244.63 0.138461 0
6245.48 0.172605 0
6246.34 0.213958 0
6247.19 0.238839 0
6248.05 0.187465 0
6248.9 0.106066 0
6249.76 0.13775 0
6250.61 0.114471 0
6251.46 0.143666 0
6252.32 0.0790853 0
6253.17 0.153639 0
6254.03 0.20087 0
6254.88 0.175766 0
6255.74 0.206544 0
6256.59 0.216352 0
6257.45 0.180985 0
6258.3 0.167381 0
6259.16 0.18893 0
6260.01 0.249258 0
6260.86 0.204169 0
6261.72 0.187712 0
6262.57 0.146429 0
6263.43 0.154834 0
6264.28 0.165978 0
6265.14 0.209057 0
6265.99 0.210664 0
6266.85 0.0744257 0
6267.7 0.196855 0
6268.55 0.19668 0
6269.41 0.284203 0
6270.26 0.191238 0
6271.12 0.199334 0
6271.97 0.219613 0
6272.83 0.205255 0
6273.68 0.223784 0
6274.54 0.209355 0
6275.39 0.172244 0
6276.25 0.205212 0
6277.1 0.160408 0
6277.95 0.132901 0
6278.81 0.109228 0
6279.66 0.216252 0
6280.52 0.191461 0
6281.37 0.126046 0
6282.23 0.191229 0
6283.08 0.126667 0
6283.94 0.204743 0
6284.79 0.178847 0
6285.64 0.102089 0
6286.5 0.167111 0
6287.35 0.208843 0
6288.21 0.175743 0
6289.06 0.219314 0
6289.92 0.174453 0
6290.77 0.155327 0
6291.63 0.141694 0
6292.48 0.114414 0
6293.33 0.164139 0
6294.19 0.134854 0
6295.04 0.1434 0
6295.9 0.191143 0
6296.75 0.141746 0
6297.61 0.144614 0
6298.46 0.106304 0
6299.32 0.17899 0
6300.17 0.167651 0
6301.03 0.228183 0
6301.88 0.159948 0
6302.73 0.167921 0
6303.59 0.156502 0
6304.44 0.139679 0
6305.3 0.224538 0
6306.15 0.2182 0
6307.01 0.0682398 0
6307.86 0.194594 0
6308.72 0.106066 0
6309.57 0.179184 0
6310.42 0.122752 0
6311.28 0.14969 0
6312.13 0.172642 0
6312.99 0.274296 0
6313.84 0.181985 0
6314.7 0.120022 0
6315.55 0.109124 0
6316.41 0.128687 0
6317.26 0.158398 0
6318.12 0.165859 0
6318.97 0.0852571 0
6319.82 0.141926 0
6320.68 0.115073 0
6321.53 0.204444 0
6322.39 0.214413 0
6323.24 0.17825 0
6324.1 0.155028 0
6324.95 0.139262 0
6325.81 0.108351 0
6326.66 0.142841 0
6327.51 0.147235 0
6328.37 0.212489 0
6329.22 0.190229 0
6330.08 0.158981 0
6330.93 0.210123 0
6331.79 0.203065 0
6332.64 0.136115 0
6333.5 0.11165 0
6334.35 0.161304 0
6335.21 0.216996 0
6336.06 0.195476 0
6336.91 0.202477 0
6337.77 0.156151 0
6338.62 0.205454 0
6339.48 0.120728 0
6340.33 0.154819 0
6341.19 0.220016 0
6342.04 0.126724 0
6342.9 0.124653 0
6343.75 0.120998 0
6344.6 0.153833 0
6345.46 0.0949033 0
6346.31 0.160953 0
6347.17 0.209635 0
6348.02 0.182137 0
6348.88 0.12734 0
6349.73 0.163413 0
6350.59 0.174377 0
6351.44 0.170116 0
6352.29 0.164233 0
6353.15 0.189219 0
6354 0.201837 0
6354.86 0.257805 0
6355.71 0.1704 0
6356.57 0.213418 0
6357.42 0.233227 0
6358.28 0.19677 0
6359.13 0.185484 0
6359.99 0.193897 0
6360.84 0.196467 0
6361.69 0.180355 0
6362.55 0.234583 0
6363.4 0.16494 0
6364.26 0.177084 0
6365.11 0.279932 0
6365.97 0.156275 0
6366.82 0.157877 0
6367.68 0.21456 0
6368.53 0.189992 0
6369.38 0.215882 0
6370.24 0.196391 0
6371.09 0.124719 0
6371.95 0.244091 0
6372.8 0.174524 0
6373.66 0.190717 0
6374.51 0.140058 0
6375.37 0.198344 0
6376.22 0.197912 0
6377.08 0.203511 0
6377.93 0.203188 0
6378.78 0.206208 0
6379.64 0.204302 0
6380.49 0.277647 0
6381.35 0.0910164 0
6382.2 0.184028 0
6383.06 0.217518 0
6383.91 0.308506 0
6384.77 0.227382 0
6385.62 0.307956 0
6386.47 0.209782 0
6387.33 0.289825 0
6388.18 0.238379 0
6389.04 0.250837 0
6389.89 0.323845 0
6390.75 0.199287 0
6391.6 0.238014 0
6392.46 0.260379 0
6393.31 0.198766 0
6394.17 0.285554 0
6395.02 0.274244 0
6395.87 0.238223 0
6396.73 0.29301 0
6397.58 0.214157 0
6398.44 0.268399 0
6399.29 0.258573 0
6400.15 0.260312 0
6401 0.251083 0
6401.86 0.288033 0
6402.71 0.277538 0
6403.56 0.163333 0
6404.42 0.194191 0
6405.27 0.190707 0
6406.13 0.217053 0
6406.98 0.136996 0
6407.84 0.211517 0
6408.69 0.139874 0
6409.55 0.215603 0
6410.4 0.264593 0
6411.25 0.240768 0
6412.11 0.231757 0
6412.96 0.214688 0
6413.82 0.195983 0
6414.67 0.262019 0
6415.53 0.170699 0
6416.38 0.189039 0
6417.24 0.191063 0
6418.09 0.130151 0
6418.95 0.14586 0
6419.8 0.182763 0
6420.65 0.269613 0
6421.51 0.182132 0
6422.36 0.170618 0
6423.22 0.124477 0
6424.07 0.183185 0
6424.93 0.1695 0
6425.78 0.157815 0
6426.64 0.137385 0
6427.49 0.120107 0
6428.34 0.152544 0
6429.2 0.214456 0
6430.05 0.160527 0
6430.91 0.168855 0
6431.76 0.138779 0
6432.62 0.182052 0
6433.47 0.17561 0
6434.33 0.104123 0
6435.18 0.15928 0
6436.04 0.177402 0
6436.89 0.165907 0
6437.74 0.230786 0
6438.6 0.114684 0
6439.45 0.115926 0
6440.31 0.094325 0
6441.16 0.152781 0
6442.02 0.113196 0
6442.87 0.124691 0
6443.73 0.140253 0
6444.58 0.210171 0
6445.43 0.202989 0
6446.29 0.1486 0
6447.14 0.189371 0
6448 0.133782 0
6448.85 0.14286 0
6449.71 0.21657 0
6450.56 0.243878 0
6451.42 0.1528 0
6452.27 0.199709 0
6453.13 0.173974 0
6453.98 0.198543 0
6454.83 0.194627 0
6455.69 0.111845 0
6456.54 0.169419 0
6457.4 0.0938463 0
6458.25 0.126426 0
6459.11 0.151596 0
6459.96 0.147591 0
6460.82 0.117865 0
6461.67 0.152013 0
6462.52 0.162475 0
6463.38 0.151715 0
6464.23 0.171007 0
6465.09 0.155236 0
6465.94 0.198936 0
6466.8 0.195101 0
6467.65 0.134328 0
6468.51 0.155583 0
6469.36 0.19649 0
6470.21 0.174145 0
6471.07 0.157872 0
6471.92 0.173647 0
6472.78 0.172126 0
6473.63 0.172472 0
6474.49 0.215679 0
6475.34 0.167471 0
6476.2 0.157673 0
6477.05 0.140163 0
6477.91 0.175496 0
6478.76 0.164693 0
6479.61 0.252316 0
6480.47 0.188124 0
6481.32 0.260526 0
6482.18 0.201434 0
6483.03 0.165878 0
6483.89 0.117002 0
6484.74 0.226406 0
6485.6 0.210199 0
6486.45 0.158569 0
6487.3 0.112238 0
6488.16 0.0947374 0
6489.01 0.182526 0
6489.87 0.146472 0
6490.72 0.149193 0
6491.58 0.129331 0
6492.43 0.205563 0
6493.29 0.1601 0
6494.14 0.161233 0
6495 0.143642 0
6495.85 0.162641 0
6496.7 0.20142 0
6497.56 0.130066 0
6498.41 0.150653 0
6499.27 0.180265 0
6500.12 0.189181 0
6500.98 0.241086 0
6501.83 0.205743 0
6502.69 0.17744 0
6503.54 0.144168 0
6504.39 0.131237 0
6505.25 0.161166 0
6506.1 0.15965 0
6506.96 0.168182 0
6507.81 0.216721 0
6508.67 0.189702 0
6509.52 0.17351 0
6510.38 0.108498 0
6511.23 0.139788 0
6512.08 0.194338 0
6512.94 0.150297 0
6513.79 0.186782 0
6514.65 0.170258 0
6515.5 0.148031 0
6516.36 0.184626 0
6517.21 0.127796 0
6518.07 0.169168 0
6518.92 0.212223 0
6519.78 0.202496 0
6520.63 0.197988 0
6521.48 0.2193 0
6522.34 0.128554 0
6523.19 0.137921 0
6524.05 0.115239 0
6524.9 0.195073 0
6525.76 0.181085 0
6526.61 0.211678 0
6527.47 0.165158 0
6528.32 0.166542 0
6529.17 0.220068 0
6530.03 0.180151 0
6530.88 0.201747 0
6531.74 0.183403 0
6532.59 0.146372 0
6533.45 0.209483 0
6534.3 0.237739 0
6535.16 0.195405 0
6536.01 0.183227 0
6536.87 0.173884 0
6537.72 0.168656 0
6538.57 0.161195 0
6539.43 0.134209 0
6540.28 0.163726 0
6541.14 0.219561 0
6541.99 0.161726 0
6542.85 0.183938 0
6543.7 0.18172 0
6544.56 0.134892 0
6545.41 0.106996 0
6546.26 0.181142 0
6547.12 0.15773 0
6547.97 0.107792 0
6548.83 0.128995 0
6549.68 0.234464 0
6550.54 0.194153 0
6551.39 0.137864 0
6552.25 0.165371 0
6553.1 0.171557 0
6553.96 0.166912 0
6554.81 0.191798 0
6555.66 0.217082 0
6556.52 0.167618 0
6557.37 0.223102 0
6558.23 0.169429 0
6559.08 0.158247 0
6559.94 0.124548 0
6560.79 0.144633 0
6561.65 0.106668 0
6562.5 0.171799 0
6563.35 0.148975 0
6564.21 0.184702 0
6565.06 0.178179 0
6565.92 0.240024 0
6566.77 0.176131 0
6567.63 0.169206 0
6568.48 0.15115 0
6569.34 0.200562 0
6570.19 0.135048 0
6571.04 0.195585 0
6571.9 0.211147 0
6572.75 0.197751 0
6573.61 0.147861 0
6574.46 0.151473 0
6575.32 0.236284 0
6576.17 0.143433 0
6577.03 0.123202 0
6577.88 0.167296 0
6578.74 0.0666092 0
6579.59 0.164774 0
6580.44 0.175098 0
6581.3 0.198055 0
6582.15 0.172552 0
6583.01 0.17569 0
6583.86 0.147927 0
6584.72 0.209047 0
6585.57 0.173652 0
6586.43 0.209142 0
6587.28 0.151255 0
6588.13 0.210062 0
6588.99 0.20023 0
6589.84 0.177928 0
6590.7 0.155796 0
6591.55 0.132014 0
6592.41 0.184716 0
6593.26 0.114333 0
6594.12 0.189437 0
6594.97 0.0569723 0
6595.83 0.182768 0
6596.68 0.164703 0
6597.53 0.15298 0
6598.39 0.14404 0
6599.24 0.186275 0
6600.1 0.186579 0
6600.95 0.126985 0
6601.81 0.16813 0
6602.66 0.270546 0
6603.52 0.134749 0
6604.37 0.130204 0
6605.22 0.163475 0
6606.08 0.0935903 0
6606.93 0.173311 0
6607.79 0.195045 0
6608.64 0.149781 0
6609.5 0.175325 0
6610.35 0.154307 0
6611.21 0.169102 0
6612.06 0.140717 0
6612.92 0.198102 0
6613.77 0.180862 0
6614.62 0.120112 0
6615.48 0.193509 0
6616.33 0.136262 0
6617.19 0.203174 0
6618.04 0.202752 0
6618.9 0.18391 0
6619.75 0.128028 0
6620.61 0.190627 0
6621.46 0.20707 0
6622.31 0.148434 0
6623.17 0.109408 0
6624.02 0.222637 0
6624.88 0.164049 0
6625.73 0.0959177 0
6626.59 0.244281 0
6627.44 0.183706 0
6628.3 0.132943 0
6629.15 0.114068 0
6630 0.195917 0
6630.86 0.137717 0
6631.71 0.207331 0
6632.57 0.191186 0
6633.42 0.114575 0
6634.28 0.209758 0
6635.13 0.119794 0
6635.99 0.134868 0
6636.84 0.163181 0
6637.7 0.11102 0
6638.55 0.186384 0
6639.4 0.187181 0
6640.26 0.149809 0
6641.11 0.164906 0
6641.97 0.183867 0
6642.82 0.107588 0
6643.68 0.191233 0
6644.53 0.208284 0
6645.39 0.221315 0
6646.24 0.178293 0
6647.09 0.0997052 0
6647.95 0.169784 0
6648.8 0.106882 0
6649.66 0.0853045 0
6650.51 0.159057 0
6651.37 0.149842 0
6652.22 0.201553 0
6653.08 0.177463 0
6653.93 0.147628 0
6654.79 0.136641 0
6655.64 0.193262 0
6656.49 0.136736 0
6657.35 0.109693 0
6658.2 0.133868 0
6659.06 0.17242 0
6659.91 0.152037 0
6660.77 0.107048 0
6661.62 0.144581 0
6662.48 0.145116 0
6663.33 0.185147 0
6664.18 0.228117 0
6665.04 0.168343 0
6665.89 0.122942 0
6666.75 0.12817 0
6667.6 0.124558 0
6668.46 0.157379 0
6669.31 0.18618 0
6670.17 0.155535 0
6671.02 0.203719 0
6671.88 0.19121 0
6672.73 0.150127 0
6673.58 0.199633 0
6674.44 0.172282 0
6675.29 0.17397 0
6676.15 0.190631 0
6677 0.0985486 0
6677.86 0.158104 0
6678.71 0.178895 0
6679.57 0.22715 0
6680.42 0.172695 0
6681.27 0.170988 0
6682.13 0.141134 0
6682.98 0.131014 0
6683.84 0.159408 0
6684.69 0.151549 0
6685.55 0.152838 0
6686.4 0.165902 0
6687.26 0.231573 0
6688.11 0.0574369 0
6688.96 0.151762 0
6689.82 0.115457 0
6690.67 0.130369 0
6691.53 0.195305 0
6692.38 0.193599 0
6693.24 0.074421 0
6694.09 0.198751 0
6694.95 0.103943 0
6695.8 0.105531 0
6696.66 0.149932 0
6697.51 0.180042 0
6698.36 0.128805 0
6699.22 0.177511 0
6700.07 0.163612 0
6700.93 0.1912 0
6701.78 0.113798 0
6702.64 0.189935 0
6703.49 0.154374 0
6704.35 0.162323 0
6705.2 0.13364 0
6706.05 0.147301 0
6706.91 0.183498 0
6707.76 0.271532 0
6708.62 0.209891 0
6709.47 0.253614 0
6710.33 0.145965 0
6711.18 0.203051 0
6712.04 0.134806 0
6712.89 0.178245 0
6713.75 0.204473 0
6714.6 0.189224 0
6715.45 0.187152 0
6716.31 0.118595 0
6717.16 0.181341 0
6718.02 0.214441 0
6718.87 0.118756 0
6719.73 0.188697 0
6720.58 0.180497 0
6721.44 0.119334 0
6722.29 0.138665 0
6723.14 0.229989 0
6724 0.0976858 0
6724.85 0.15772 0
6725.71 0.14323 0
6726.56 0.244418 0
6727.42 0.109551 0
6728.27 0.118277 0
6729.13 0.266185 0
6729.98 0.152497 0
6730.83 0.194357 0
6731.69 0.136432 0
6732.54 0.218087 0
6733.4 0.187745 0
6734.25 0.18172 0
6735.11 0.140717 0
6735.96 0.181213 0
6736.82 0.19211 0
6737.67 0.207293 0
6738.53 0.213185 0
6739.38 0.122742 0
6740.23 0.150401 0
6741.09 0.149586 0
6741.94 0.190613 0
6742.8 0.162489 0
6743.65 0.161204 0
6744.51 0.128388 0
6745.36 0.139983 0
6746.22 0.145965 0
6747.07 0.171206 0
6747.92 0.163788 0
6748.78 0.113452 0
6749.63 0.0696476 0
6750.49 0.0580768 0
6751.34 0.210592 0
6752.2 0.120429 0
6753.05 0.149164 0
6753.91 0.248988 0
6754.76 0.176937 0
6755.62 0.181715 0
6756.47 0.137693 0
6757.32 0.112452 0
6758.18 0.163906 0
6759.03 0.141926 0
6759.89 0.171595 0
6760.74 0.183744 0
6761.6 0.287511 0
6762.45 0.217456 0
6763.31 0.127743 0
6764.16 0.103772 0
6765.01 0.145799 0
6765.87 0.254852 0
6766.72 0.193243 0
6767.58 0.200069 0
6768.43 0.223666 0
6769.29 0.141514 0
6770.14 0.181208 0
6771 0.232521 0
6771.85 0.152511 0
6772.71 0.148183 0
6773.56 0.186171 0
6774.41 0.187745 0
6775.27 0.145021 0
6776.12 0.133308 0
6776.98 0.144879 0
6777.83 0.215977 0
6778.69 0.206753 0
6779.54 0.200989 0
6780.4 0.188873 0
6781.25 0.152369 0
6782.1 0.17196 0
6782.96 0.152359 0
6783.81 0.174576 0
6784.67 0.143277 0
6785.52 0.16521 0
6786.38 0.20488 0
6787.23 0.162773 0
6788.09 0.193784 0
6788.94 0.160109 0
6789.79 0.120069 0
6790.65 0.160128 0
6791.5 0.164674 0
6792.36 0.193969 0
6793.21 0.0552754 0
6794.07 0.175287 0
6794.92 0.0868166 0
6795.78 0.163489 0
6796.63 0.109807 0
6797.49 0.19258 0
6798.34 0.17807 0
6799.19 0.215375 0
6800.05 0.187294 0
6800.9 0.195817 0
6801.76 0.151606 0
6802.61 0.238261 0
6803.47 0.253354 0
6804.32 0.159716 0
6805.18 0.123382 0
6806.03 0.146837 0
6806.88 0.141665 0
6807.74 0.17989 0
6808.59 0.219893 0
6809.45 0.167172 0
6810.3 0.157123 0
6811.16 0.162598 0
6812.01 0.106545 0
6812.87 0.198936 0
6813.72 0.278965 0
6814.58 0.0992406 0
6815.43 0.0911065 0
6816.28 0.178558 0
6817.14 0.154511 0
6817.99 0.178786 0
6818.85 0.155535 0
6819.7 0.166201 0
6820.56 0.118419 0
6821.41 0.179084 0
6822.27 0.21282 0
6823.12 0.103241 0
6823.97 0.138105 0
6824.83 0.16548 0
6825.68 0.173889 0
6826.54 0.151639 0
6827.39 0.122501 0
6828.25 0.16611 0
6829.1 0.210953 0
6829.96 0.199808 0
6830.81 0.147069 0
6831.67 0.175112 0
6832.52 0.161399 0
6833.37 0.164911 0
6834.23 0.147733 0
6835.08 0.182085 0
6835.94 0.0101108 0
6836.79 0.0959414 0
6837.65 0.200733 0
6838.5 0.181018 0
6839.36 0.129047 0
6840.21 0.185294 0
6841.06 0.158218 0
6841.92 0.129862 0
6842.77 0.209981 0
6843.63 0.144348 0
6844.48 0.111736 0
6845.34 0.161375 0
6846.19 0.210427 0
6847.05 0.202719 0
6847.9 0.174392 0
6848.75 0.127265 0
6849.61 0.235715 0
6850.46 0.134778 0
6851.32 0.181236 0
6852.17 0.159517 0
6853.03 0.117467 0
6853.88 0.214797 0
6854.74 0.19112 0
6855.59 0.135247 0
6856.45 0.124667 0
6857.3 0.116452 0
6858.15 0.149539 0
6859.01 0.168054 0
6859.86 0.214195 0
6860.72 0.166419 0
6861.57 0.247348 0
6862.43 0.198249 0
6863.28 0.270968 0
6864.14 0.186972 0
6864.99 0.213043 0
6865.84 0.0722832 0
6866.7 0.170059 0
6867.55 0.131118 0
6868.41 0.125473 0
6869.26 0.172349 0
6870.12 0.192347 0
6870.97 0.209744 0
6871.83 0.203553 0
6872.68 0.217632 0
6873.54 0.153838 0
6874.39 0.207744 0
6875.24 0.179388 0
6876.1 0.184991 0
6876.95 0.17844 0
6877.81 0.144737 0
6878.66 0.208829 0
6879.52 0.146477 0
6880.37 0.0817541 0
6881.23 0.158014 0
6882.08 0.126155 0
6882.93 0.169599 0
6883.79 0.209393 0
6884.64 0.195362 0
6885.5 0.168452 0
6886.35 0.183564 0
6887.21 0.198206 0
6888.06 0.169637 0
6888.92 0.186697 0
6889.77 0.126084 0
6890.63 0.151468 0
6891.48 0.143566 0
6892.33 0.149899 0
6893.19 0.11148 0
6894.04 0.186986 0
6894.9 0.155668 0
6895.75 0.137475 0
6896.61 0.145206 0
6897.46 0.16703 0
6898.32 0.154909 0
6899.17 0.180962 0
6900.02 0.140371 0
6900.88 0.220452 0
6901.73 0.178961 0
6902.59 0.165376 0
6903.44 0.175368 0
6904.3 0.189281 0
6905.15 0.123032 0
6906.01 0.199079 0
6906.86 0.095657 0
6907.71 0.180625 0
6908.57 0.18062 0
6909.42 0.229202 0
6910.28 0.200723 0
6911.13 0.205724 0
6911.99 0.236801 0
6912.84 0.163271 0
6913.7 0.127687 0
6914.55 0.12671 0
6915.41 0.147794 0
6916.26 0.199164 0
6917.11 0.133005 0
6917.97 0.0846551 0
6918.82 0.132 0
6919.68 0.21036 0
6920.53 0.144547 0
6921.39 0.108522 0
6922.24 0.16622 0
6923.1 0.188953 0
6923.95 0.13146 0
6924.8 0.152065 0
6925.66 0.120377 0
6926.51 0.172586 0
6927.37 0.191873 0
6928.22 0.148065 0
6929.08 0.161659 0
6929.93 0.087101 0
6930.79 0.0448991 0
6931.64 0.140286 0
6932.5 0.190859 0
6933.35 0.110769 0
6934.2 0.200477 0
6935.06 0.0855462 0
6935.91 0.225842 0
6936.77 0.193608 0
6937.62 0.138366 0
6938.48 0.121131 0
6939.33 0.24876 0
6940.19 0.0967378 0
6941.04 0.179468 0
6941.89 0.135641 0
6942.75 0.182971 0
6943.6 0.184787 0
6944.46 0.196097 0
6945.31 0.0696002 0
6946.17 0.232075 0
6947.02 0.152122 0
6947.88 0.124582 0
6948.73 0.214683 0
6949.58 0.191513 0
6950.44 0.0819531 0
6951.29 0.0694864 0
6952.15 0.165527 0
6953 0.214157 0
6953.86 0.205345 0
6954.71 0.135001 0
6955.57 0.228866 0
6956.42 0.194618 0
6957.28 0.227719 0
6958.13 0.182075 0
6958.98 0.1861 0
6959.84 0.143144 0
6960.69 0.12763 0
6961.55 0.115585 0
6962.4 0.156417 0
6963.26 0.163641 0
6964.11 0.15344 0
6964.97 0.158228 0
6965.82 0.116874 0
6966.67 0.182673 0
6967.53 0.180843 0
6968.38 0.134252 0
6969.24 0.107247 0
6970.09 0.0999659 0
6970.95 0.0929314 0
6971.8 0.175638 0
6972.66 0.208222 0
6973.51 0.168737 0
6974.37 0.201254 0
6975.22 0.100639 0
6976.07 0.211706 0
6976.93 0.171358 0
6977.78 0.131308 0
6978.64 0.131085 0
6979.49 0.193025 0
6980.35 0.172837 0
6981.2 0.153758 0
6982.06 0.136276 0
6982.91 0.15098 0
6983.76 0.0750941 0
6984.62 0.167106 0
6985.47 0.244575 0
6986.33 0.0852665 0
6987.18 0.0717096 0
6988.04 0.22176 0
6988.89 0.190205 0
6989.75 0.0924005 0
6990.6 0.161166 0
6991.46 0.107 0
6992.31 0.190518 0
6993.16 0.185171 0
6994.02 0.190589 0
6994.87 0.140604 0
6995.73 0.121178 0
6996.58 0.143874 0
6997.44 0.191532 0
6998.29 0.178184 0
6999.15 0.183019 0
