# Supplementary material for: Probing decoherence in molecular 4f qubits
Source: Chem Sci. 2024 Oct 30;15(48):20328–37. doi: 10.1039/d4sc05304d (PMC11575486; doi:10.1039/d4sc05304d)
Supplement: SC-015-D4SC05304D-s001 [file SC-015-D4SC05304D-s001.zip › data_archive/Parallel_0c5pct/EDFS/75_Gdtrensal_FS_970564_at22_VG51_32-64-300_4sc_150K.dat]

0 0.553432 0
0.854492 0.64535 0
1.70898 0.427542 0
2.56348 0.74027 0
3.41797 0.403383 0
4.27246 0.577406 0
5.12695 0.422677 0
5.98145 0.496481 0
6.83594 0.39506 0
7.69043 0.595106 0
8.54492 0.295317 0
9.39941 0.664603 0
10.2539 0.539272 0
11.1084 0.325439 0
11.9629 0.411953 0
12.8174 0.459299 0
13.6719 0.414044 0
14.5264 0.559602 0
15.3809 0.193214 0
16.2354 0.582001 0
17.0898 0.565605 0
17.9443 0.342415 0
18.7988 0.670918 0
19.6533 0.589868 0
20.5078 0.286084 0
21.3623 0.773683 0
22.2168 0.638622 0
23.0713 0.607838 0
23.9258 0.59759 0
24.7803 0.288589 0
25.6348 0.527948 0
26.4893 0.659283 0
27.3438 0.597549 0
28.1982 0.562314 0
29.0527 0.657213 0
29.9072 0.463274 0
30.7617 0.315191 0
31.6162 0.5059 0
32.4707 0.546207 0
33.3252 0.470334 0
34.1797 0.351027 0
35.0342 0.636428 0
35.8887 0.379762 0
36.7432 0.650505 0
37.5977 0.368582 0
38.4521 0.25118 0
39.3066 0.499772 0
40.1611 0.554364 0
41.0156 0.61821 0
41.8701 0.498613 0
42.7246 0.450708 0
43.5791 0.290783 0
44.4336 0.618955 0
45.2881 0.648 0
46.1426 0.441847 0
46.9971 0.709217 0
47.8516 0.295421 0
48.7061 0.509978 0
49.5605 0.785401 0
50.415 0.544199 0
51.2695 0.558836 0
52.124 0.282192 0
52.9785 0.280722 0
53.833 0.663341 0
54.6875 0.822437 0
55.542 0.517411 0
56.3965 0.524263 0
57.251 0.463171 0
58.1055 0.380465 0
58.96 0.548485 0
59.8145 0.305296 0
60.6689 0.482631 0
61.5234 0.692696 0
62.3779 0.279273 0
63.2324 0.154998 0
64.0869 0.48319 0
64.9414 0.660753 0
65.7959 0.463709 0
66.6504 0.442717 0
67.5049 0.333347 0
68.3594 0.557966 0
69.2139 0.596597 0
70.0684 0.555772 0
70.9229 0.613593 0
71.7773 0.386966 0
72.6318 0.347984 0
73.4863 0.157979 0
74.3408 0.560989 0
75.1953 0.610881 0
76.0498 0.663879 0
76.9043 0.577488 0
77.7588 0.699528 0
78.6133 0.660918 0
79.4678 0.287595 0
80.3223 0.281944 0
81.1768 0.336991 0
82.0313 0.385185 0
82.8857 0.37765 0
83.7402 0.451722 0
84.5947 0.568545 0
85.4492 0.663982 0
86.3037 0.18309 0
87.1582 0.289376 0
88.0127 0.648663 0
88.8672 0.459921 0
89.7217 0.74795 0
90.5762 0.553474 0
91.4307 0.856182 0
92.2852 0.476648 0
93.1396 0.471845 0
93.9941 0.605209 0
94.8486 0.595541 0
95.7031 0.512815 0
96.5576 0.22553 0
97.4121 0.64357 0
98.2666 0.444829 0
99.1211 0.602662 0
99.9756 0.500207 0
100.83 0.357941 0
101.685 0.63148 0
102.539 0.396323 0
103.394 0.704041 0
104.248 0.413589 0
105.103 0.508343 0
105.957 0.487599 0
106.812 0.481823 0
107.666 0.494265 0
108.521 0.736688 0
109.375 0.536374 0
110.229 0.389305 0
111.084 0.360591 0
111.938 0.29894 0
112.793 0.459092 0
113.647 0.446071 0
114.502 0.332374 0
115.356 0.491409 0
116.211 0.305026 0
117.065 0.567386 0
117.92 0.320926 0
118.774 0.615829 0
119.629 0.666011 0
120.483 0.529356 0
121.338 0.562583 0
122.192 0.403631 0
123.047 0.163899 0
123.901 0.664169 0
124.756 0.241926 0
125.61 0.64889 0
126.465 0.469858 0
127.319 0.364338 0
128.174 0.2612 0
129.028 0.278445 0
129.883 0.459713 0
130.737 0.668495 0
131.592 0.525857 0
132.446 0.45224 0
133.301 0.640465 0
134.155 0.572002 0
135.01 0.420421 0
135.864 0.691081 0
136.719 0.399532 0
137.573 0.511448 0
138.428 0.61881 0
139.282 0.361357 0
140.137 0.546539 0
140.991 0.491657 0
141.846 0.738262 0
142.7 0.423464 0
143.555 0.344692 0
144.409 0.493458 0
145.264 0.523062 0
146.118 0.18632 0
146.973 0.631915 0
147.827 0.17011 0
148.682 0.395454 0
149.536 0.676238 0
150.391 0.507908 0
151.245 0.695139 0
152.1 0.431807 0
152.954 0.346141 0
153.809 0.455283 0
154.663 0.60467 0
155.518 0.226772 0
156.372 0.864442 0
157.227 0.65301 0
158.081 0.374358 0
158.936 0.746708 0
159.79 0.573286 0
160.645 0.568297 0
161.499 0.617485 0
162.354 0.080366 0
163.208 0.302604 0
164.063 0.52358 0
164.917 0.28244 0
165.771 0.28302 0
166.626 0.467849 0
167.48 0.636303 0
168.335 0.272979 0
169.189 0.402907 0
170.044 0.469154 0
170.898 0.601068 0
171.753 0.33283 0
172.607 0.403259 0
173.462 0.498965 0
174.316 0.186134 0
175.171 0.579704 0
176.025 0.422056 0
176.88 0.338171 0
177.734 0.566661 0
178.589 0.254803 0
179.443 0.399159 0
180.298 0.669593 0
181.152 0.4835 0
182.007 0.440502 0
182.861 0.616098 0
183.716 0.566599 0
184.57 0.594071 0
185.425 0.682821 0
186.279 0.412533 0
187.134 0.220582 0
187.988 0.547491 0
188.843 0.357569 0
189.697 0.686237 0
190.552 0.379513 0
191.406 0.434498 0
192.261 0.287637 0
193.115 0.473584 0
193.97 0.533331 0
194.824 0.392907 0
195.679 0.314177 0
196.533 0.466338 0
197.388 0.447085 0
198.242 0.383716 0
199.097 0.419323 0
199.951 0.31308 0
200.806 0.644874 0
201.66 0.351938 0
202.515 0.695056 0
203.369 0.279004 0
204.224 0.436175 0
205.078 0.49677 0
205.933 0.511283 0
206.787 0.232155 0
207.642 0.578109 0
208.496 0.452385 0
209.351 0.700998 0
210.205 0.638663 0
211.06 0.461535 0
211.914 0.569083 0
212.769 0.740953 0
213.623 0.299685 0
214.478 0.243914 0
215.332 0.602269 0
216.187 0.706836 0
217.041 0.42599 0
217.896 0.523663 0
218.75 0.542108 0
219.604 0.717642 0
220.459 0.332871 0
221.313 0.577074 0
222.168 0.47611 0
223.022 0.516106 0
223.877 0.462384 0
224.731 0.691144 0
225.586 0.355809 0
226.44 0.616429 0
227.295 0.379078 0
228.149 0.45048 0
229.004 0.44309 0
229.858 0.341814 0
230.713 0.46315 0
231.567 0.559457 0
232.422 0.507163 0
233.276 0.455801 0
234.131 0.525671 0
234.985 0.360653 0
235.84 0.431579 0
236.694 0.750062 0
237.549 0.762753 0
238.403 0.342001 0
239.258 0.121667 0
240.112 0.418785 0
240.967 0.500435 0
241.821 0.572603 0
242.676 0.295855 0
243.53 0.275422 0
244.385 0.662823 0
245.239 0.406467 0
246.094 0.546704 0
246.948 0.497309 0
247.803 0.642183 0
248.657 0.295007 0
249.512 0.158206 0
250.366 0.539852 0
251.221 0.360736 0
252.075 0.601896 0
252.93 0.756832 0
253.784 0.342456 0
254.639 0.230913 0
255.493 0.70638 0
256.348 0.686341 0
257.202 0.459113 0
258.057 0.659014 0
258.911 0.490415 0
259.766 0.514533 0
260.62 0.354877 0
261.475 0.404418 0
262.329 0.336432 0
263.184 0.219257 0
264.038 0.526354 0
264.893 0.249917 0
265.747 0.51768 0
266.602 0.721162 0
267.456 0.504534 0
268.311 0.658331 0
269.165 0.477828 0
270.02 0.584879 0
270.874 0.489649 0
271.729 0.226482 0
272.583 0.682614 0
273.438 0.29451 0
274.292 0.520702 0
275.146 0.640175 0
276.001 0.524139 0
276.855 0.3803 0
277.71 0.44311 0
278.564 0.603283 0
279.419 0.449859 0
280.273 0.630527 0
281.128 0.407689 0
281.982 0.409531 0
282.837 0.500662 0
283.691 0.456277 0
284.546 0.467332 0
285.4 0.530888 0
286.255 0.357465 0
287.109 0.1474 0
287.964 0.322561 0
288.818 0.808215 0
289.673 0.441289 0
290.527 0.459796 0
291.382 0.579248 0
292.236 0.350985 0
293.091 0.526644 0
293.945 0.383674 0
294.8 0.638705 0
295.654 0.277493 0
296.509 0.444891 0
297.363 0.365063 0
298.218 0.271944 0
299.072 0.471348 0
299.927 0.298774 0
300.781 0.546042 0
301.636 0.553163 0
302.49 0.293516 0
303.345 0.22731 0
304.199 0.253519 0
305.054 0.481327 0
305.908 0.877567 0
306.763 0.311134 0
307.617 0.580863 0
308.472 0.503478 0
309.326 0.590303 0
310.181 0.36469 0
311.035 0.305461 0
311.89 0.515216 0
312.744 0.355933 0
313.599 0.172118 0
314.453 0.479401 0
315.308 0.702364 0
316.162 0.52712 0
317.017 0.364897 0
317.871 0.562003 0
318.726 0.378996 0
319.58 0.374193 0
320.435 0.618996 0
321.289 0.472073 0
322.144 0.60376 0
322.998 0.430606 0
323.853 0.376408 0
324.707 0.315026 0
325.562 0.394667 0
326.416 0.878292 0
327.271 0.444497 0
328.125 0.268963 0
328.979 0.130196 0
329.834 0.334382 0
330.688 0.379451 0
331.543 0.646717 0
332.397 0.662471 0
333.252 0.474681 0
334.106 0.625642 0
334.961 0.302045 0
335.815 0.43779 0
336.67 0.21787 0
337.524 0.420276 0
338.379 0.336722 0
339.233 0.401851 0
340.088 0.542812 0
340.942 0.255797 0
341.797 0.478408 0
342.651 0.642949 0
343.506 0.664997 0
344.36 0.521282 0
345.215 0.368437 0
346.069 0.426756 0
346.924 0.433608 0
347.778 0.429447 0
348.633 0.58047 0
349.487 0.407378 0
350.342 0.416011 0
351.196 0.475385 0
352.051 0.354401 0
352.905 0.206049 0
353.76 0.701619 0
354.614 0.443545 0
355.469 0.592353 0
356.323 0.534407 0
357.178 0.362703 0
358.032 0.151871 0
358.887 0.63562 0
359.741 0.710873 0
360.596 0.258695 0
361.45 0.215696 0
362.305 0.557014 0
363.159 0.620238 0
364.014 0.663734 0
364.868 0.527079 0
365.723 0.515258 0
366.577 0.603221 0
367.432 0.448182 0
368.286 0.526043 0
369.141 0.566744 0
369.995 0.13355 0
370.85 0.660132 0
371.704 0.635496 0
372.559 0.418951 0
373.413 0.475841 0
374.268 0.309457 0
375.122 0.634875 0
375.977 0.422015 0
376.831 0.437976 0
377.686 0.53242 0
378.54 0.57666 0
379.395 0.505797 0
380.249 0.342953 0
381.104 0.423733 0
381.958 0.529501 0
382.813 0.464641 0
383.667 0.222487 0
384.521 0.33107 0
385.376 0.565398 0
386.23 0.279935 0
387.085 0.445926 0
387.939 0.599371 0
388.794 0.521033 0
389.648 0.494824 0
390.503 0.43336 0
391.357 0.486337 0
392.212 0.552004 0
393.066 0.515837 0
393.921 0.503105 0
394.775 0.408641 0
395.63 0.360674 0
396.484 0.39446 0
397.339 0.592518 0
398.193 0.457788 0
399.048 0.626035 0
399.902 0.43485 0
400.757 0.559291 0
401.611 0.617278 0
402.466 0.490808 0
403.32 0.220913 0
404.175 0.371667 0
405.029 0.382059 0
405.884 0.541777 0
406.738 0.522255 0
407.593 0.567696 0
408.447 0.695408 0
409.302 0.482817 0
410.156 0.59935 0
411.011 0.624896 0
411.865 0.757888 0
412.72 0.133695 0
413.574 0.313018 0
414.429 0.309374 0
415.283 0.571588 0
416.138 0.394419 0
416.992 0.0635765 0
417.847 0.691144 0
418.701 0.395102 0
419.556 0.556289 0
420.41 0.624959 0
421.265 0.414003 0
422.119 0.365208 0
422.974 0.227538 0
423.828 0.673588 0
424.683 0.557531 0
425.537 0.37883 0
426.392 0.434353 0
427.246 0.456339 0
428.101 0.494659 0
428.955 0.645599 0
429.81 0.489835 0
430.664 0.381231 0
431.519 0.378789 0
432.373 0.693048 0
433.228 0.505279 0
434.082 0.566537 0
434.937 0.509709 0
435.791 0.640237 0
436.646 0.377691 0
437.5 0.262256 0
438.354 0.421332 0
439.209 0.724888 0
440.063 0.278817 0
440.918 0.425576 0
441.772 0.621501 0
442.627 0.686009 0
443.481 0.507474 0
444.336 0.438473 0
445.19 0.205966 0
446.045 0.747412 0
446.899 0.502484 0
447.754 0.700667 0
448.608 0.609266 0
449.463 0.441868 0
450.317 0.544365 0
451.172 0.444974 0
452.026 0.27211 0
452.881 0.468988 0
453.735 0.332105 0
454.59 0.373758 0
455.444 0.373178 0
456.299 0.642411 0
457.153 0.592332 0
458.008 0.35142 0
458.862 0.629203 0
459.717 0.651892 0
460.571 0.508447 0
461.426 0.437769 0
462.28 0.506459 0
463.135 0.638436 0
463.989 0.659097 0
464.844 0.53124 0
465.698 0.46286 0
466.553 0.727869 0
467.407 0.844692 0
468.262 0.695905 0
469.116 0.295752 0
469.971 0.213585 0
470.825 0.379472 0
471.68 0.279294 0
472.534 0.449487 0
473.389 0.450066 0
474.243 0.59256 0
475.098 0.226399 0
475.952 0.68926 0
476.807 0.491533 0
477.661 0.517328 0
478.516 0.471638 0
479.37 0.328358 0
480.225 0.221617 0
481.079 0.651499 0
481.934 0.402182 0
482.788 0.45282 0
483.643 0.516976 0
484.497 0.034759 0
485.352 0.119514 0
486.206 0.317676 0
487.061 0.397006 0
487.915 0.347383 0
488.77 0.534863 0
489.624 0.697561 0
490.479 0.522938 0
491.333 0.387566 0
492.188 0.589682 0
493.042 0.0867837 0
493.896 0.652844 0
494.751 0.4269 0
495.605 0.453109 0
496.46 0.449735 0
497.314 0.523808 0
498.169 0.768963 0
499.023 0.417978 0
499.878 0.402969 0
500.732 0.382577 0
501.587 0.341048 0
502.441 0.528528 0
503.296 0.223356 0
504.15 0.665328 0
505.005 0.691454 0
505.859 0.815605 0
506.714 0.668557 0
507.568 0.5277 0
508.423 0.539251 0
509.277 0.708264 0
510.132 0.555648 0
510.986 0.252795 0
511.841 0.619079 0
512.695 0.728263 0
513.55 0.577758 0
514.404 0.637525 0
515.259 0.592146 0
516.113 0.551321 0
516.968 0.582416 0
517.822 0.42454 0
518.677 0.615436 0
519.531 0.411788 0
520.386 0.334299 0
521.24 0.506418 0
522.095 0.677335 0
522.949 0.254534 0
523.804 0.348853 0
524.658 0.559519 0
525.513 0.272938 0
526.367 0.748716 0
527.222 0.62529 0
528.076 0.278983 0
528.931 0.305026 0
529.785 0.697665 0
530.64 0.328379 0
531.494 0.613386 0
532.349 0.604318 0
533.203 0.55896 0
534.058 0.648311 0
534.912 0.582001 0
535.767 0.528238 0
536.621 0.554364 0
537.476 0.583161 0
538.33 0.202675 0
539.185 0.532999 0
540.039 0.562334 0
540.894 0.325046 0
541.748 0.507908 0
542.603 0.266893 0
543.457 0.610136 0
544.312 0.331919 0
545.166 0.43191 0
546.021 0.394005 0
546.875 0.52507 0
547.729 0.388208 0
548.584 0.242982 0
549.438 0.322603 0
550.293 0.494887 0
551.147 0.38798 0
552.002 0.40889 0
552.856 0.222238 0
553.711 0.514554 0
554.565 0.247329 0
555.42 0.149594 0
556.274 0.398621 0
557.129 0.546559 0
557.983 0.519336 0
558.838 0.749834 0
559.692 0.559353 0
560.547 0.62736 0
561.401 0.73704 0
562.256 0.627981 0
563.11 0.500331 0
563.965 0.14415 0
564.819 0.47876 0
565.674 0.496191 0
566.528 0.486005 0
567.383 0.499917 0
568.237 0.442613 0
569.092 0.408745 0
569.946 0.44812 0
570.801 0.703461 0
571.655 0.718947 0
572.51 0.530039 0
573.364 0.551735 0
574.219 0.440481 0
575.073 0.700874 0
575.928 0.321443 0
576.782 0.652306 0
577.637 0.555026 0
578.491 0.449155 0
579.346 0.589309 0
580.2 0.777306 0
581.055 0.274015 0
581.909 0.505445 0
582.764 0.396841 0
583.618 0.717642 0
584.473 0.60643 0
585.327 0.478366 0
586.182 0.466442 0
587.036 0.44046 0
587.891 0.467787 0
588.745 0.627795 0
589.6 0.559788 0
590.454 0.417315 0
591.309 0.460956 0
592.163 0.203627 0
593.018 0.52948 0
593.872 0.356844 0
594.727 0.500994 0
595.581 0.638063 0
596.436 0.533455 0
597.29 0.513249 0
598.145 0.241284 0
598.999 0.437976 0
599.854 0.403548 0
600.708 0.777389 0
601.563 0.761055 0
602.417 0.555855 0
603.271 0.500932 0
604.126 0.436113 0
604.98 0.364918 0
605.835 0.538009 0
606.689 0.337425 0
607.544 0.302542 0
608.398 0.16628 0
609.253 0.474329 0
610.107 0.282875 0
610.962 0.486937 0
611.816 0.617257 0
612.671 0.527762 0
613.525 0.48143 0
614.38 0.414314 0
615.234 0.526188 0
616.089 0.698203 0
616.943 0.247267 0
617.798 0.382556 0
618.652 0.372826 0
619.507 0.528755 0
620.361 0.58256 0
621.216 0.806144 0
622.07 0.490456 0
622.925 0.42423 0
623.779 0.411705 0
624.634 0.472011 0
625.488 0.348398 0
626.343 0.399698 0
627.197 0.486295 0
628.052 0.649946 0
628.906 0.383012 0
629.761 0.412471 0
630.615 0.568711 0
631.47 0.825294 0
632.324 0.471183 0
633.179 0.758095 0
634.033 0.456028 0
634.888 0.435595 0
635.742 0.580159 0
636.597 0.605871 0
637.451 0.409345 0
638.306 0.453648 0
639.16 0.606948 0
640.015 0.605623 0
640.869 0.568442 0
641.724 0.442199 0
642.578 0.614276 0
643.433 0.664272 0
644.287 0.469568 0
645.142 0.389781 0
645.996 0.386076 0
646.851 0.547098 0
647.705 0.605892 0
648.56 0.627215 0
649.414 0.545959 0
650.269 0.253975 0
651.123 0.283393 0
651.978 0.342974 0
652.832 0.546601 0
653.687 0.504969 0
654.541 0.543413 0
655.396 0.279583 0
656.25 0.695553 0
657.104 0.590696 0
657.959 0.48112 0
658.813 0.716338 0
659.668 0.444332 0
660.522 0.684622 0
661.377 0.461867 0
662.231 0.155287 0
663.086 0.417026 0
663.94 0.584424 0
664.795 0.454993 0
665.649 0.513167 0
666.504 0.264098 0
667.358 0.394895 0
668.213 0.621833 0
669.067 0.584838 0
669.922 0.424044 0
670.776 0.387339 0
671.631 0.539086 0
672.485 0.429323 0
673.34 0.386697 0
674.194 0.579331 0
675.049 0.414831 0
675.903 0.682366 0
676.758 0.505465 0
677.612 0.582374 0
678.467 0.459424 0
679.321 0.363427 0
680.176 0.6816 0
681.03 0.54186 0
681.885 0.720189 0
682.739 0.594651 0
683.594 0.457995 0
684.448 0.76534 0
685.303 0.573493 0
686.157 0.520474 0
687.012 0.295545 0
687.866 0.358997 0
688.721 0.556207 0
689.575 0.887194 0
690.43 0.40891 0
691.284 0.332374 0
692.139 0.508136 0
692.993 0.425182 0
693.848 0.652037 0
694.702 0.384357 0
695.557 0.507101 0
696.411 0.628188 0
697.266 0.236399 0
698.12 0.444477 0
698.975 0.301176 0
699.829 0.572955 0
700.684 0.764409 0
701.538 0.625704 0
702.393 0.253437 0
703.247 0.515713 0
704.102 0.611316 0
704.956 0.50118 0
705.811 0.378561 0
706.665 0.241222 0
707.52 0.480374 0
708.374 0.816289 0
709.229 0.72259 0
710.083 0.6362 0
710.938 0.491761 0
711.792 0.390547 0
712.646 0.353822 0
713.501 0.637856 0
714.355 0.392638 0
715.21 0.60643 0
716.064 0.53861 0
716.919 0.651582 0
717.773 0.928722 0
718.628 0.375373 0
719.482 0.571257 0
720.337 0.776871 0
721.191 0.47996 0
722.046 0.43574 0
722.9 0.633612 0
723.755 0.575418 0
724.609 0.408372 0
725.464 0.572789 0
726.318 0.429964 0
727.173 0.432117 0
728.027 0.282482 0
728.882 0.528155 0
729.736 0.286705 0
730.591 0.287595 0
731.445 0.857362 0
732.3 0.307428 0
733.154 0.561279 0
734.009 0.394253 0
734.863 0.636531 0
735.718 0.335686 0
736.572 0.600903 0
737.427 0.290204 0
738.281 0.511697 0
739.136 0.62204 0
739.99 0.246067 0
740.845 0.281923 0
741.699 0.429178 0
742.554 0.415121 0
743.408 0.565792 0
744.263 0.459299 0
745.117 0.0893508 0
745.972 0.374896 0
746.826 0.430399 0
747.681 0.326039 0
748.535 0.639243 0
749.39 0.319394 0
750.244 0.708865 0
751.099 0.590448 0
751.953 0.723439 0
752.808 0.377112 0
753.662 0.548547 0
754.517 0.480581 0
755.371 0.451453 0
756.226 0.40005 0
757.08 0.679136 0
757.935 0.580884 0
758.789 0.38531 0
759.644 0.404998 0
760.498 0.699321 0
761.353 0.488386 0
762.207 0.347135 0
763.062 0.782834 0
763.916 0.682946 0
764.771 0.418081 0
765.625 0.490001 0
766.479 0.688804 0
767.334 0.405349 0
768.188 0.419365 0
769.043 0.314508 0
769.897 0.254306 0
770.752 0.569145 0
771.606 0.307097 0
772.461 0.554468 0
773.315 0.302729 0
774.17 0.392266 0
775.024 0.51739 0
775.879 0.587301 0
776.733 0.554882 0
777.588 0.391582 0
778.442 0.487951 0
779.297 0.713378 0
780.151 0.365663 0
781.006 0.235239 0
781.86 0.392162 0
782.715 0.415825 0
783.569 0.448617 0
784.424 0.645537 0
785.278 0.448969 0
786.133 0.534842 0
786.987 0.490249 0
787.842 0.400029 0
788.696 0.518963 0
789.551 0.680068 0
790.405 0.473108 0
791.26 0.463502 0
792.114 0.265071 0
792.969 0.74087 0
793.823 0.429612 0
794.678 0.384192 0
795.532 0.402617 0
796.387 0.274718 0
797.241 0.412409 0
798.096 0.368479 0
798.95 0.506832 0
799.805 0.184664 0
800.659 0.383778 0
801.514 0.383136 0
802.368 0.622764 0
803.223 0.325439 0
804.077 0.687811 0
804.932 0.646924 0
805.786 0.431724 0
806.641 0.534366 0
807.495 0.386759 0
808.35 0.38974 0
809.204 0.631604 0
810.059 0.515651 0
810.913 0.467104 0
811.768 0.368355 0
812.622 0.454952 0
813.477 0.47878 0
814.331 0.474453 0
815.186 0.343408 0
816.04 0.678267 0
816.895 0.443545 0
817.749 0.426466 0
818.604 0.541839 0
819.458 0.321485 0
820.313 0.535504 0
821.167 0.657523 0
822.021 0.389492 0
822.876 0.646696 0
823.73 0.414935 0
824.585 0.265071 0
825.439 0.393197 0
826.294 0.412223 0
827.148 0.689011 0
828.003 0.437189 0
828.857 0.503147 0
829.712 0.660463 0
830.566 0.80248 0
831.421 0.354298 0
832.275 0.231554 0
833.13 0.606306 0
833.984 0.456236 0
834.839 0.521758 0
835.693 0.500104 0
836.548 0.205511 0
837.402 0.349288 0
838.257 0.757184 0
839.111 0.541197 0
839.966 0.48114 0
840.82 0.429695 0
841.675 0.711308 0
842.529 0.429198 0
843.384 0.729505 0
844.238 0.5277 0
845.093 0.564901 0
845.947 0.571257 0
846.802 0.456877 0
847.656 0.1934 0
848.511 0.418288 0
849.365 0.564508 0
850.22 0.279397 0
851.074 0.261324 0
851.929 0.812252 0
852.783 0.336183 0
853.638 0.530205 0
854.492 0.406529 0
855.347 0.503374 0
856.201 0.613076 0
857.056 0.482589 0
857.91 0.59138 0
858.765 0.410194 0
859.619 0.134254 0
860.474 0.601482 0
861.328 0.65624 0
862.183 0.680275 0
863.037 0.63148 0
863.892 0.54805 0
864.746 0.152161 0
865.601 0.404025 0
866.455 0.317179 0
867.31 0.362434 0
868.164 0.473853 0
869.019 0.594713 0
869.873 0.519998 0
870.728 0.37322 0
871.582 0.0625207 0
872.437 0.58697 0
873.291 0.475882 0
874.146 0.366636 0
875 0.409925 0
875.854 0.432946 0
876.709 0.542522 0
877.563 0.245094 0
878.418 0.517638 0
879.272 0.524139 0
880.127 0.744224 0
880.981 0.43839 0
881.836 0.470292 0
882.69 0.390402 0
883.545 0.808691 0
884.399 0.427791 0
885.254 0.282171 0
886.108 0.549996 0
886.963 0.64506 0
887.817 0.444332 0
888.672 0.400132 0
889.526 0.427625 0
890.381 0.386655 0
891.235 0.644543 0
892.09 0.825108 0
892.944 0.474039 0
893.799 0.389533 0
894.653 0.453358 0
895.508 0.521365 0
896.362 0.483003 0
897.217 0.453586 0
898.071 0.713543 0
898.926 0.488717 0
899.78 0.562666 0
900.635 0.233128 0
901.489 0.458989 0
902.344 0.65624 0
903.198 0.429385 0
904.053 0.501035 0
904.907 0.310347 0
905.762 0.617651 0
906.616 0.554198 0
907.471 0.424478 0
908.325 0.623302 0
909.18 0.40359 0
910.034 0.658517 0
910.889 0.482714 0
911.743 0.406302 0
912.598 0.455387 0
913.452 0.406364 0
914.307 0.520764 0
915.161 0.127546 0
916.016 0.332643 0
916.87 0.444746 0
917.725 0.611399 0
918.579 0.525236 0
919.434 0.664355 0
920.288 0.528362 0
921.143 0.720065 0
921.997 0.588026 0
922.852 0.561279 0
923.706 0.533558 0
924.561 0.598273 0
925.415 0.786415 0
926.27 0.618934 0
927.124 0.608832 0
927.979 0.550534 0
928.833 0.435554 0
929.688 0 0
930.542 0.585314 0
931.396 0.553474 0
932.251 0.711038 0
933.105 0.419282 0
933.96 0.618541 0
934.814 0.56279 0
935.669 0.744141 0
936.523 0.459734 0
937.378 0.526271 0
938.232 0.445532 0
939.087 0.606057 0
939.941 0.278052 0
940.796 0.180171 0
941.65 0.454931 0
942.505 0.60465 0
943.359 0.439777 0
944.214 0.72996 0
945.068 0.339289 0
945.923 0.274718 0
946.777 0.37678 0
947.632 0.460728 0
948.486 0.526996 0
949.341 0.783351 0
950.195 0.338481 0
951.05 0.67158 0
951.904 0.529087 0
952.759 0.470375 0
953.613 0.541901 0
954.468 0.231057 0
955.322 0.221824 0
956.177 0.145744 0
957.031 0.344858 0
957.886 0.283683 0
958.74 0.88415 0
959.595 0.359494 0
960.449 0.811216 0
961.304 0.772358 0
962.158 0.208947 0
963.013 0.32666 0
963.867 0.23909 0
964.722 0.527555 0
965.576 0.419427 0
966.431 0.067717 0
967.285 0.729629 0
968.14 0.435989 0
968.994 0.611109 0
969.849 0.480685 0
970.703 0.637214 0
971.558 0.56987 0
972.412 0.679426 0
973.267 0.545317 0
974.121 0.534076 0
974.976 0.416611 0
975.83 0.426528 0
976.685 0.36409 0
977.539 0.519108 0
978.394 0.357838 0
979.248 0.553453 0
980.103 0.673071 0
980.957 0.388063 0
981.812 0.428846 0
982.666 0.623613 0
983.521 0.615125 0
984.375 0.377712 0
985.229 0.287243 0
986.084 0.615084 0
986.938 0.430792 0
987.793 0.735343 0
988.647 0.245197 0
989.502 0.35966 0
990.356 0.408662 0
991.211 0.321381 0
992.065 0.361688 0
992.92 0.443566 0
993.774 0.56693 0
994.629 0.210749 0
995.483 0.509109 0
996.338 0.513726 0
997.192 0.456173 0
998.047 0.528859 0
998.901 0.592808 0
999.756 0.647358 0
1000.61 0.557883 0
1001.46 0.311258 0
1002.32 0.464972 0
1003.17 0.537036 0
1004.03 0.663071 0
1004.88 0.261076 0
1005.74 0.717642 0
1006.59 0.611688 0
1007.45 0.400691 0
1008.3 0.54747 0
1009.16 0.472363 0
1010.01 0.121294 0
1010.86 0.5513 0
1011.72 0.591048 0
1012.57 0.319104 0
1013.43 0.5855 0
1014.28 0.261945 0
1015.14 0.609722 0
1015.99 0.553764 0
1016.85 0.62353 0
1017.7 0.486109 0
1018.55 0.490518 0
1019.41 0.529128 0
1020.26 0.135951 0
1021.12 0.41421 0
1021.97 0.558649 0
1022.83 0.536891 0
1023.68 0.596969 0
1024.54 0.516976 0
1025.39 0.520495 0
1026.25 0.394005 0
1027.1 0.468056 0
1027.95 0.647979 0
1028.81 0.555565 0
1029.66 0.354484 0
1030.52 0.488345 0
1031.37 0.178391 0
1032.23 0.581091 0
1033.08 0.34993 0
1033.94 0.454704 0
1034.79 0.499814 0
1035.64 0.445553 0
1036.5 0.510579 0
1037.35 0.451122 0
1038.21 0.646137 0
1039.06 0.359287 0
1039.92 0.663113 0
1040.77 0.5802 0
1041.63 0.52979 0
1042.48 0.414417 0
1043.33 0.347383 0
1044.19 0.673195 0
1045.04 0.740518 0
1045.9 0.241222 0
1046.75 0.614069 0
1047.61 0.378933 0
1048.46 0.519336 0
1049.32 0.614338 0
1050.17 0.703006 0
1051.03 0.486316 0
1051.88 0.198555 0
1052.73 0.447437 0
1053.59 0.425513 0
1054.44 0.557801 0
1055.3 0.484308 0
1056.15 0.351503 0
1057.01 0.35643 0
1057.86 0.292729 0
1058.72 0.434353 0
1059.57 0.464682 0
1060.42 0.569953 0
1061.28 0.540638 0
1062.13 0.62204 0
1062.99 0.278776 0
1063.84 0.683567 0
1064.7 0.336577 0
1065.55 0.540411 0
1066.41 0.415079 0
1067.26 0.38887 0
1068.12 0.324735 0
1068.97 0.492754 0
1069.82 0.531364 0
1070.68 0.331815 0
1071.53 0.376408 0
1072.39 0.420607 0
1073.24 0.411084 0
1074.1 0.292564 0
1074.95 0.544323 0
1075.81 0.305627 0
1076.66 0.418599 0
1077.51 0.580821 0
1078.37 0.551072 0
1079.22 0.692054 0
1080.08 0.408724 0
1080.93 0.77979 0
1081.79 0.403673 0
1082.64 0.601793 0
1083.5 0.262608 0
1084.35 0.345851 0
1085.21 0.715717 0
1086.06 0.570512 0
1086.91 0.355664 0
1087.77 0.299913 0
1088.62 0.588605 0
1089.48 0.678598 0
1090.33 0.649491 0
1091.19 0.406612 0
1092.04 0.672098 0
1092.9 0.660339 0
1093.75 0.525526 0
1094.6 0.46226 0
1095.46 0.316206 0
1096.31 0.627588 0
1097.17 0.932573 0
1098.02 0.461225 0
1098.88 0.55306 0
1099.73 0.267907 0
1100.59 0.65655 0
1101.44 0.532792 0
1102.29 0.461204 0
1103.15 0.413651 0
1104 0.266106 0
1104.86 0.395557 0
1105.71 0.512339 0
1106.57 0.461825 0
1107.42 0.400195 0
1108.28 0.455614 0
1109.13 0.600406 0
1109.99 0.555358 0
1110.84 0.460231 0
1111.69 0.459651 0
1112.55 0.193317 0
1113.4 0.709196 0
1114.26 0.485281 0
1115.11 0.570615 0
1115.97 0.476503 0
1116.82 0.405888 0
1117.68 0.475965 0
1118.53 0.548195 0
1119.38 0.804364 0
1120.24 0.599598 0
1121.09 0.550161 0
1121.95 0.240643 0
1122.8 0.686858 0
1123.66 0.42806 0
1124.51 0.448762 0
1125.37 0.398331 0
1126.22 0.594029 0
1127.08 0.39858 0
1127.93 0.394025 0
1128.78 0.612227 0
1129.64 0.649201 0
1130.49 0.224474 0
1131.35 0.386966 0
1132.2 0.488427 0
1133.06 0.607341 0
1133.91 0.549188 0
1134.77 0.209486 0
1135.62 0.471679 0
1136.47 0.595893 0
1137.33 0.647276 0
1138.18 0.508488 0
1139.04 0.524408 0
1139.89 0.444642 0
1140.75 0.433504 0
1141.6 0.340179 0
1142.46 0.442903 0
1143.31 0.475468 0
1144.17 0.598253 0
1145.02 0.415079 0
1145.87 0.68485 0
1146.73 0.398456 0
1147.58 0.589185 0
1148.44 0.610612 0
1149.29 0.597777 0
1150.15 0.604277 0
1151 0.531571 0
1151.86 0.537057 0
1152.71 0.391003 0
1153.56 0.623033 0
1154.42 0.426963 0
1155.27 0.320098 0
1156.13 0.393673 0
1156.98 0.44692 0
1157.84 0.659055 0
1158.69 0.625021 0
1159.55 0.327695 0
1160.4 0.444 0
1161.25 0.492278 0
1162.11 0.467187 0
1162.96 0.430834 0
1163.82 0.651313 0
1164.67 0.628664 0
1165.53 0.319911 0
1166.38 0.331132 0
1167.24 0.705987 0
1168.09 0.455573 0
1168.95 0.42659 0
1169.8 0.735012 0
1170.65 0.407026 0
1171.51 0.474702 0
1172.36 0.534904 0
1173.22 0.505113 0
1174.07 0.59875 0
1174.93 0.458575 0
1175.78 0.575397 0
1176.64 0.500973 0
1177.49 0.453337 0
1178.34 0.217642 0
1179.2 0.320098 0
1180.05 0.328192 0
1180.91 0.387835 0
1181.76 0.567241 0
1182.62 0.322189 0
1183.47 0.578938 0
1184.33 0.62235 0
1185.18 0.563742 0
1186.04 0.400153 0
1186.89 0.533993 0
1187.74 0.425037 0
1188.6 0.605457 0
1189.45 0.423899 0
1190.31 0.558753 0
1191.16 0.468181 0
1192.02 0.58401 0
1192.87 0.55836 0
1193.73 0.56751 0
1194.58 0.518342 0
1195.43 0.620797 0
1196.29 0.6981 0
1197.14 0.621584 0
1198 0.444746 0
1198.85 0.355995 0
1199.71 0.459527 0
1200.56 0.765713 0
1201.42 0.41626 0
1202.27 0.395143 0
1203.13 0.530722 0
1203.98 0.319684 0
1204.83 0.388477 0
1205.69 0.345292 0
1206.54 0.554882 0
1207.4 0.632287 0
1208.25 0.642763 0
1209.11 0.698389 0
1209.96 0.411829 0
1210.82 0.745052 0
1211.67 0.550845 0
1212.52 0.49559 0
1213.38 0.39918 0
1214.23 0.617796 0
1215.09 0.653424 0
1215.94 0.660546 0
1216.8 0.491823 0
1217.65 0.505983 0
1218.51 0.752774 0
1219.36 0.512608 0
1220.21 0.812624 0
1221.07 0.753851 0
1221.92 0.633902 0
1222.78 0.504969 0
1223.63 0.361813 0
1224.49 0.436962 0
1225.34 0.386924 0
1226.2 0.477683 0
1227.05 0.492444 0
1227.91 0.405349 0
1228.76 0.565812 0
1229.61 0.300037 0
1230.47 0.416053 0
1231.32 0.460107 0
1232.18 0.404294 0
1233.03 0.56426 0
1233.89 0.30424 0
1234.74 0.296249 0
1235.6 0.608935 0
1236.45 0.623779 0
1237.3 0.496729 0
1238.16 0.424872 0
1239.01 0.704579 0
1239.87 0.604256 0
1240.72 0.424147 0
1241.58 0.516106 0
1242.43 0.227662 0
1243.29 0.554757 0
1244.14 0.460935 0
1245 0.494597 0
1245.85 0.429592 0
1246.7 0.476669 0
1247.56 0.601358 0
1248.41 0.472176 0
1249.27 0.366781 0
1250.12 0.386096 0
1250.98 0.552501 0
1251.83 0.565357 0
1252.69 0.422222 0
1253.54 0.67808 0
1254.39 0.54511 0
1255.25 0.491885 0
1256.1 0.649822 0
1256.96 0.546973 0
1257.81 0.590179 0
1258.67 0.242754 0
1259.52 0.451847 0
1260.38 0.579227 0
1261.23 0.371439 0
1262.08 0.468036 0
1262.94 0.333513 0
1263.79 0.38533 0
1264.65 0.29244 0
1265.5 0.531219 0
1266.36 0.350406 0
1267.21 0.523207 0
1268.07 0.332209 0
1268.92 0.360798 0
1269.78 0.37442 0
1270.63 0.386738 0
1271.48 0.212405 0
1272.34 0.571899 0
1273.19 0.786395 0
1274.05 0.535856 0
1274.9 0.535421 0
1275.76 0.439384 0
1276.61 0.371191 0
1277.47 0.330304 0
1278.32 0.548899 0
1279.17 0.615022 0
1280.03 0.260662 0
1280.88 0.639988 0
1281.74 0.273828 0
1282.59 0.675389 0
1283.45 0.33904 0
1284.3 0.424395 0
1285.16 0.279728 0
1286.01 0.557262 0
1286.87 0.633426 0
1287.72 0.276333 0
1288.57 0.608728 0
1289.43 0.708575 0
1290.28 0.350799 0
1291.14 0.243996 0
1291.99 0.45313 0
1292.85 0.456898 0
1293.7 0.44545 0
1294.56 0.493603 0
1295.41 0.513063 0
1296.26 0.52948 0
1297.12 0.283807 0
1297.97 0.501698 0
1298.83 0.35053 0
1299.68 0.493562 0
1300.54 0.750207 0
1301.39 0.834527 0
1302.25 0.366636 0
1303.1 0.397276 0
1303.96 0.451515 0
1304.81 0.481368 0
1305.66 0.468657 0
1306.52 0.583906 0
1307.37 0.627381 0
1308.23 0.472093 0
1309.08 0.0591669 0
1309.94 0.556186 0
1310.79 0.391313 0
1311.65 0.589516 0
1312.5 0.518673 0
1313.35 0.263705 0
1314.21 0.196402 0
1315.06 0.534179 0
1315.92 0.424085 0
1316.77 0.429861 0
1317.63 0.708099 0
1318.48 0.486481 0
1319.34 0.358914 0
1320.19 0.62676 0
1321.04 0.402762 0
1321.9 0.560388 0
1322.75 0.605623 0
1323.61 0.493582 0
1324.46 0.562272 0
1325.32 0.472073 0
1326.17 0.442779 0
1327.03 0.541115 0
1327.88 0.484328 0
1328.74 0.520661 0
1329.59 0.368851 0
1330.44 0.408641 0
1331.3 0.642079 0
1332.15 0.334279 0
1333.01 0.273042 0
1333.86 0.539231 0
1334.72 0.603118 0
1335.57 0.631273 0
1336.43 0.652037 0
1337.28 0.188225 0
1338.13 0.363883 0
1338.99 0.674354 0
1339.84 0.773911 0
1340.7 0.782875 0
1341.55 0.428805 0
1342.41 0.512049 0
1343.26 0.502008 0
1344.12 0.611399 0
1344.97 0.439984 0
1345.83 0.453482 0
1346.68 0.440005 0
1347.53 0.513953 0
1348.39 0.270019 0
1349.24 0.53273 0
1350.1 0.623365 0
1350.95 0.379203 0
1351.81 0.667667 0
1352.66 0.450108 0
1353.52 0.46257 0
1354.37 0.543288 0
1355.22 0.510413 0
1356.08 0.471162 0
1356.93 0.394688 0
1357.79 0.50677 0
1358.64 0.379016 0
1359.5 0.274284 0
1360.35 0.287823 0
1361.21 0.499379 0
1362.06 0.635082 0
1362.92 0.527803 0
1363.77 0.611481 0
1364.62 0.466566 0
1365.48 0.504948 0
1366.33 0.592104 0
1367.19 0.605561 0
1368.04 0.414355 0
1368.9 0.528279 0
1369.75 0.411105 0
1370.61 0.489794 0
1371.46 0.628685 0
1372.31 0.392949 0
1373.17 0.616243 0
1374.02 0.575853 0
1374.88 0.532772 0
1375.73 0.511366 0
1376.59 0.569021 0
1377.44 0.664748 0
1378.3 0.421104 0
1379.15 0.29068 0
1380 0.359515 0
1380.86 0.348687 0
1381.71 0.53892 0
1382.57 0.283434 0
1383.42 0.690046 0
1384.28 0.507494 0
1385.13 0.455263 0
1385.99 0.552749 0
1386.84 0.346472 0
1387.7 0.620694 0
1388.55 0.304343 0
1389.4 0.622516 0
1390.26 0.564115 0
1391.11 0.432552 0
1391.97 0.447375 0
1392.82 0.835542 0
1393.68 0.326909 0
1394.53 0.668827 0
1395.39 0.494017 0
1396.24 0.48938 0
1397.09 0.373323 0
1397.95 0.58461 0
1398.8 0.436113 0
1399.66 0.526375 0
1400.51 0.359287 0
1401.37 0.331774 0
1402.22 0.68042 0
1403.08 0.527058 0
1403.93 0.494783 0
1404.79 0.34846 0
1405.64 0.778362 0
1406.49 0.565088 0
1407.35 0.829621 0
1408.2 0.424271 0
1409.06 0.490022 0
1409.91 0.267307 0
1410.77 0.547408 0
1411.62 0.449611 0
1412.48 0.411933 0
1413.33 0.404873 0
1414.18 0.354691 0
1415.04 0.515568 0
1415.89 0.623716 0
1416.75 0.509564 0
1417.6 0.413175 0
1418.46 0.628561 0
1419.31 0.59258 0
1420.17 0.244969 0
1421.02 0.468926 0
1421.88 0.454828 0
1422.73 0.321009 0
1423.58 0.41833 0
1424.44 0.566868 0
1425.29 0.519936 0
1426.15 0.560554 0
1427 0.448907 0
1427.86 0.235902 0
1428.71 0.318193 0
1429.57 0.401768 0
1430.42 0.367485 0
1431.27 0.575874 0
1432.13 0.411167 0
1432.98 0.582209 0
1433.84 0.250393 0
1434.69 0.461597 0
1435.55 0.442406 0
1436.4 0.586846 0
1437.26 0.485943 0
1438.11 0.462425 0
1438.96 0.322354 0
1439.82 0.315378 0
1440.67 0.566806 0
1441.53 0.365725 0
1442.38 0.375145 0
1443.24 0.368686 0
1444.09 0.694477 0
1444.95 0.590717 0
1445.8 0.676818 0
1446.66 0.48526 0
1447.51 0.53362 0
1448.36 0.777658 0
1449.22 0.285608 0
1450.07 0.327199 0
1450.93 0.382846 0
1451.78 0.42305 0
1452.64 0.486626 0
1453.49 0.35113 0
1454.35 0.323079 0
1455.2 0.489877 0
1456.05 0.627174 0
1456.91 0.419096 0
1457.76 0.586101 0
1458.62 0.217767 0
1459.47 0.492941 0
1460.33 0.473191 0
1461.18 0.385496 0
1462.04 0.534676 0
1462.89 0.437065 0
1463.75 0.420897 0
1464.6 0.446423 0
1465.45 0.470085 0
1466.31 0.35525 0
1467.16 0.544945 0
1468.02 0.49058 0
1468.87 0.459382 0
1469.73 0.357548 0
1470.58 0.309208 0
1471.44 0.534221 0
1472.29 0.413775 0
1473.14 0.656737 0
1474 0.333306 0
1474.85 0.494887 0
1475.71 0.659614 0
1476.56 0.484887 0
1477.42 0.606182 0
1478.27 0.562831 0
1479.13 0.591462 0
1479.98 0.229815 0
1480.83 0.614711 0
1481.69 0.395495 0
1482.54 0.38444 0
1483.4 0.341297 0
1484.25 0.5684 0
1485.11 0.356409 0
1485.96 0.618479 0
1486.82 0.491346 0
1487.67 0.395992 0
1488.53 0.626263 0
1489.38 0.409304 0
1490.23 0.515879 0
1491.09 0.649988 0
1491.94 0.41715 0
1492.8 0.703772 0
1493.65 0.630714 0
1494.51 0.390051 0
1495.36 0.578089 0
1496.22 0.364566 0
1497.07 0.49468 0
1497.92 0.377878 0
1498.78 0.692613 0
1499.63 0.473522 0
1500.49 0.458099 0
1501.34 0.551735 0
1502.2 0.467125 0
1503.05 0.642307 0
1503.91 0.639843 0
1504.76 0.522441 0
1505.62 0.248158 0
1506.47 0.597735 0
1507.32 0.524449 0
1508.18 0.38974 0
1509.03 0.228449 0
1509.89 0.415266 0
1510.74 0.586784 0
1511.6 0.370383 0
1512.45 0.600985 0
1513.31 0.560119 0
1514.16 0.0625621 0
1515.01 0.417978 0
1515.87 0.579621 0
1516.72 0.399056 0
1517.58 0.59877 0
1518.43 0.359535 0
1519.29 0.531529 0
1520.14 0.462239 0
1521 0.377795 0
1521.85 0.489297 0
1522.71 0.497371 0
1523.56 0.157999 0
1524.41 0.440419 0
1525.27 0.19694 0
1526.12 0.247743 0
1526.98 0.654894 0
1527.83 0.771054 0
1528.69 0.385413 0
1529.54 0.617982 0
1530.4 0.259606 0
1531.25 0.387815 0
1532.1 0.519853 0
1532.96 0.631024 0
1533.81 0.397027 0
1534.67 0.378685 0
1535.52 0.510372 0
1536.38 0.50443 0
1537.23 0.718864 0
1538.09 0.377836 0
1538.94 0.259813 0
1539.79 0.619369 0
1540.65 0.28273 0
1541.5 0.287347 0
1542.36 0.657565 0
1543.21 0.575956 0
1544.07 0.617506 0
1544.92 0.472052 0
1545.78 0.606223 0
1546.63 0.618541 0
1547.49 0.465241 0
1548.34 0.583658 0
1549.19 0.213543 0
1550.05 0.522089 0
1550.9 0.361419 0
1551.76 0.312811 0
1552.61 0.44545 0
1553.47 0.786705 0
1554.32 0.308111 0
1555.18 0.560243 0
1556.03 0.296891 0
1556.88 0.485384 0
1557.74 0.408186 0
1558.59 0.540142 0
1559.45 0.621501 0
1560.3 0.212529 0
1561.16 0.489152 0
1562.01 0.479236 0
1562.87 0.429364 0
1563.72 0.406529 0
1564.58 0.305875 0
1565.43 0.447313 0
1566.28 0.374959 0
1567.14 0.503188 0
1567.99 0.30571 0
1568.85 0.208057 0
1569.7 0.43692 0
1570.56 0.629617 0
1571.41 0.409883 0
1572.27 0.531509 0
1573.12 0.345872 0
1573.97 0.552066 0
1574.83 0.442282 0
1575.68 0.776271 0
1576.54 0.54217 0
1577.39 0.564943 0
1578.25 0.118707 0
1579.1 0.482134 0
1579.96 0.375331 0
1580.81 0.849847 0
1581.67 0.359535 0
1582.52 0.605519 0
1583.37 0.280971 0
1584.23 0.792191 0
1585.08 0.37765 0
1585.94 0.349267 0
1586.79 0.682097 0
1587.65 0.482341 0
1588.5 0.480188 0
1589.36 0.413568 0
1590.21 0.411602 0
1591.06 0.400091 0
1591.92 0.328751 0
1592.77 0.594899 0
1593.63 0.661436 0
1594.48 0.666342 0
1595.34 0.537637 0
1596.19 0.514119 0
1597.05 0.183794 0
1597.9 0.373551 0
1598.75 0.472735 0
1599.61 0.691723 0
1600.46 0.392369 0
1601.32 0.338336 0
1602.17 0.582105 0
1603.03 0.224702 0
1603.88 0.582623 0
1604.74 0.520226 0
1605.59 0.595354 0
1606.45 0.400257 0
1607.3 0.416591 0
1608.15 0.500476 0
1609.01 0.61113 0
1609.86 0.61173 0
1610.72 0.501635 0
1611.57 0.52006 0
1612.43 0.528362 0
1613.28 0.388726 0
1614.14 0.51267 0
1614.99 0.564632 0
1615.84 0.462757 0
1616.7 0.462343 0
1617.55 0.751863 0
1618.41 0.488572 0
1619.26 0.302335 0
1620.12 0.543992 0
1620.97 0.454662 0
1621.83 0.264719 0
1622.68 0.391189 0
1623.54 0.395516 0
1624.39 0.641914 0
1625.24 0.582871 0
1626.1 0.554819 0
1626.95 0.616036 0
1627.81 0.54304 0
1628.66 0.498489 0
1629.52 0.478863 0
1630.37 0.579683 0
1631.23 0.562107 0
1632.08 0.74292 0
1632.93 0.316019 0
1633.79 0.339392 0
1634.64 0.547077 0
1635.5 0.417895 0
1636.35 0.202675 0
1637.21 0.48437 0
1638.06 0.598977 0
1638.92 0.437624 0
1639.77 0.411063 0
1640.63 0.529501 0
1641.48 0.359825 0
1642.33 0.535587 0
1643.19 0.452965 0
1644.04 0.364566 0
1644.9 0.601772 0
1645.75 0.242961 0
1646.61 0.546911 0
1647.46 0.43543 0
1648.32 0.394978 0
1649.17 0.591069 0
1650.02 0.62589 0
1650.88 0.487703 0
1651.73 0.642038 0
1652.59 0.607072 0
1653.44 0.350903 0
1654.3 0.240332 0
1655.15 0.443297 0
1656.01 0.541446 0
1656.86 0.323741 0
1657.71 0.588668 0
1658.57 0.45166 0
1659.42 0.516313 0
1660.28 0.626553 0
1661.13 0.355871 0
1661.99 0.246667 0
1662.84 0.613676 0
1663.7 0.559333 0
1664.55 0.459092 0
1665.41 0.371232 0
1666.26 0.515382 0
1667.11 0.470996 0
1667.97 0.592518 0
1668.82 0.194911 0
1669.68 0.66361 0
1670.53 0.393653 0
1671.39 0.414438 0
1672.24 0.420959 0
1673.1 0.504554 0
1673.95 0.49352 0
1674.8 0.360778 0
1675.66 0.685699 0
1676.51 0.440667 0
1677.37 0.440419 0
1678.22 0.511117 0
1679.08 0.463688 0
1679.93 0.491326 0
1680.79 0.410608 0
1681.64 0.447934 0
1682.5 0.547305 0
1683.35 0.441682 0
1684.2 0.742692 0
1685.06 0.473004 0
1685.91 0.386924 0
1686.77 0.476876 0
1687.62 0.572044 0
1688.48 0.693442 0
1689.33 0.471948 0
1690.19 0.55455 0
1691.04 0.331008 0
1691.89 0.35142 0
1692.75 0.424975 0
1693.6 0.562624 0
1694.46 0.554033 0
1695.31 0.489214 0
1696.17 0.437686 0
1697.02 0.478842 0
1697.88 0.39769 0
1698.73 0.414728 0
1699.58 0.639719 0
1700.44 0.519377 0
1701.29 0.770412 0
1702.15 0.260455 0
1703 0.392597 0
1703.86 0.625621 0
1704.71 0.339537 0
1705.57 0.609225 0
1706.42 0.763601 0
1707.28 0.487744 0
1708.13 0.590117 0
1708.98 0.348729 0
1709.84 0.451101 0
1710.69 0.465924 0
1711.55 0.579973 0
1712.4 0.63473 0
1713.26 0.772917 0
1714.11 0.450273 0
1714.97 0.846265 0
1715.82 0.584941 0
1716.67 0.734722 0
1717.53 0.571857 0
1718.38 0.557594 0
1719.24 0.372412 0
1720.09 0.292978 0
1720.95 0.678577 0
1721.8 0.43955 0
1722.66 0.597942 0
1723.51 0.540017 0
1724.37 0.665618 0
1725.22 0.37177 0
1726.07 0.501056 0
1726.93 0.441744 0
1727.78 0.633343 0
1728.64 0.31074 0
1729.49 0.336018 0
1730.35 0.557138 0
1731.2 0.24559 0
1732.06 0.405391 0
1732.91 0.399615 0
1733.76 0.631563 0
1734.62 0.428495 0
1735.47 0.712425 0
1736.33 0.516065 0
1737.18 0.326122 0
1738.04 0.424727 0
1738.89 0.422657 0
1739.75 0.159076 0
1740.6 0.311672 0
1741.46 0.340303 0
1742.31 0.384854 0
1743.16 0.558132 0
1744.02 0.269667 0
1744.87 0.499131 0
1745.73 0.42305 0
1746.58 0.222259 0
1747.44 0.526437 0
1748.29 0.502381 0
1749.15 0.554488 0
1750 0.374151 0
1750.85 0.454165 0
1751.71 0.549768 0
1752.56 0.444829 0
1753.42 0.343036 0
1754.27 0.632101 0
1755.13 0.426342 0
1755.98 0.297698 0
1756.84 0.238614 0
1757.69 0.623385 0
1758.54 0.352952 0
1759.4 0.632991 0
1760.25 0.198617 0
1761.11 0.326329 0
1761.96 0.504327 0
1762.82 0.471576 0
1763.67 0.693214 0
1764.53 0.33991 0
1765.38 0.407668 0
1766.24 0.65506 0
1767.09 0.696133 0
1767.94 0.243707 0
1768.8 0.370735 0
1769.65 0.395143 0
1770.51 0.431828 0
1771.36 0.58314 0
1772.22 0.461204 0
1773.07 0.331132 0
1773.93 0.635413 0
1774.78 0.487082 0
1775.63 0.400547 0
1776.49 0.381645 0
1777.34 0.482507 0
1778.2 0.312272 0
1779.05 0.550783 0
1779.91 0.17924 0
1780.76 0.608562 0
1781.62 0.578813 0
1782.47 0.487765 0
1783.33 0.239049 0
1784.18 0.427004 0
1785.03 0.520557 0
1785.89 0.537409 0
1786.74 0.584072 0
1787.6 0.547284 0
1788.45 0.446009 0
1789.31 0.549354 0
1790.16 0.685844 0
1791.02 0.473832 0
1791.87 0.49853 0
1792.72 0.485384 0
1793.58 0.358583 0
1794.43 0.289334 0
1795.29 0.453461 0
1796.14 0.499607 0
1797 0.553288 0
1797.85 0.377898 0
1798.71 0.376511 0
1799.56 0.41746 0
1800.42 0.509937 0
1801.27 0.476275 0
1802.12 0.369949 0
1802.98 0.453896 0
1803.83 0.606223 0
1804.69 0.403341 0
1805.54 0.441578 0
1806.4 0.329207 0
1807.25 0.475261 0
1808.11 0.741926 0
1808.96 0.672988 0
1809.81 0.532792 0
1810.67 0.484991 0
1811.52 0.475282 0
1812.38 0.436796 0
1813.23 0.297657 0
1814.09 0.468098 0
1814.94 0.323307 0
1815.8 0.544903 0
1816.65 0.549747 0
1817.5 0.49499 0
1818.36 0.559105 0
1819.21 0.602766 0
1820.07 0.472093 0
1820.92 0.340013 0
1821.78 0.450977 0
1822.63 0.340883 0
1823.49 0.63856 0
1824.34 0.557904 0
1825.2 0.211142 0
1826.05 0.618872 0
1826.9 0.578482 0
1827.76 0.501014 0
1828.61 0.418454 0
1829.47 0.260289 0
1830.32 0.609101 0
1831.18 0.514906 0
1832.03 0.202488 0
1832.89 0.334092 0
1833.74 0.101627 0
1834.59 0.238924 0
1835.45 0.456173 0
1836.3 0.458161 0
1837.16 0.559146 0
1838.01 0.682697 0
1838.87 0.448058 0
1839.72 0.815005 0
1840.58 0.327116 0
1841.43 0.462405 0
1842.29 0.48172 0
1843.14 0.49027 0
1843.99 0.342932 0
1844.85 0.480374 0
1845.7 0.779666 0
1846.56 0.446568 0
1847.41 0.504906 0
1848.27 0.287243 0
1849.12 0.38384 0
1849.98 0.675244 0
1850.83 0.73232 0
1851.68 0.37264 0
1852.54 0.21727 0
1853.39 0.216338 0
1854.25 0.4994 0
1855.1 0.31751 0
1855.96 0.562045 0
1856.81 0.490208 0
1857.67 0.293992 0
1858.52 0.269439 0
1859.38 0.233645 0
1860.23 0.574031 0
1861.08 0.19547 0
1861.94 0.341028 0
1862.79 0.425037 0
1863.65 0.641748 0
1864.5 0.419241 0
1865.36 0.4381 0
1866.21 0.575522 0
1867.07 0.656799 0
1867.92 0.439839 0
1868.77 0.534283 0
1869.63 0.481886 0
1870.48 0.481637 0
1871.34 0.592228 0
1872.19 0.305441 0
1873.05 0.516955 0
1873.9 0.561713 0
1874.76 0.264781 0
1875.61 0.34935 0
1876.46 0.758695 0
1877.32 0.589641 0
1878.17 0.420255 0
1879.03 0.457209 0
1879.88 0.519543 0
1880.74 0.3638 0
1881.59 0.434001 0
1882.45 0.476006 0
1883.3 0.427045 0
1884.16 0.432531 0
1885.01 0.136324 0
1885.86 0.215137 0
1886.72 0.517224 0
1887.57 0.534366 0
1888.43 0.414748 0
1889.28 0.42895 0
1890.14 0.718263 0
1890.99 0.353138 0
1891.85 0.496149 0
1892.7 0.510682 0
1893.55 0.429612 0
1894.41 0.387504 0
1895.26 0.509564 0
1896.12 0.541322 0
1896.97 0.296166 0
1897.83 0.529956 0
1898.68 0.66599 0
1899.54 0.4941 0
1900.39 0.366988 0
1901.25 0.334196 0
1902.1 0.433981 0
1902.95 0.455801 0
1903.81 0.466048 0
1904.66 0.480436 0
1905.52 0.557469 0
1906.37 0.537264 0
1907.23 0.20578 0
1908.08 0.498716 0
1908.94 0.325625 0
1909.79 0.526457 0
1910.64 0.466028 0
1911.5 0.457995 0
1912.35 0.407482 0
1913.21 0.555275 0
1914.06 0.616222 0
1914.92 0.285525 0
1915.77 0.433815 0
1916.63 0.475592 0
1917.48 0.551983 0
1918.33 0.665473 0
1919.19 0.473129 0
1920.04 0.456318 0
1920.9 0.681662 0
1921.75 0.583678 0
1922.61 0.330387 0
1923.46 0.262566 0
1924.32 0.327323 0
1925.17 0.269212 0
1926.03 0.739049 0
1926.88 0.155515 0
1927.73 0.682014 0
1928.59 0.29128 0
1929.44 0.669468 0
1930.3 0.587467 0
1931.15 0.350489 0
1932.01 0.83283 0
1932.86 0.48702 0
1933.72 0.341193 0
1934.57 0.29983 0
1935.42 0.452074 0
1936.28 0.476151 0
1937.13 0.616139 0
1937.99 0.558235 0
1938.84 0.525754 0
1939.7 0.422077 0
1940.55 0.476337 0
1941.41 0.489959 0
1942.26 0.210769 0
1943.12 0.4375 0
1943.97 0.219174 0
1944.82 0.48261 0
1945.68 0.38678 0
1946.53 0.460583 0
1947.39 0.262918 0
1948.24 0.40773 0
1949.1 0.325687 0
1949.95 0.424603 0
1950.81 0.493562 0
1951.66 0.484515 0
1952.51 0.68955 0
1953.37 0.659283 0
1954.22 0.401292 0
1955.08 0.703379 0
1955.93 0.286332 0
1956.79 0.595582 0
1957.64 0.394067 0
1958.5 0.404563 0
1959.35 0.347114 0
1960.21 0.544551 0
1961.06 0.275091 0
1961.91 0.30573 0
1962.77 0.443027 0
1963.62 0.522255 0
1964.48 0.410132 0
1965.33 0.633985 0
1966.19 0.53389 0
1967.04 0.519771 0
1967.9 0.503043 0
1968.75 0.459196 0
1969.6 0.430979 0
1970.46 0.490353 0
1971.31 0.479526 0
1972.17 0.437914 0
1973.02 0.709796 0
1973.88 0.510993 0
1974.73 0.450439 0
1975.59 0.454186 0
1976.44 0.484949 0
1977.29 0.481596 0
1978.15 0.67129 0
1979 0.746336 0
1979.86 0.59198 0
1980.71 0.529356 0
1981.57 0.410194 0
1982.42 0.339972 0
1983.28 0.302418 0
1984.13 0.592849 0
1984.99 0.400588 0
1985.84 0.536084 0
1986.69 0.541508 0
1987.55 0.208471 0
1988.4 0.425431 0
1989.26 0.481679 0
1990.11 0.333616 0
1990.97 0.710521 0
1991.82 0.390547 0
1992.68 0.37264 0
1993.53 0.475344 0
1994.38 0.518818 0
1995.24 0.385931 0
1996.09 0.523145 0
1996.95 0.33875 0
1997.8 0.328855 0
1998.66 0.544158 0
1999.51 0.569021 0
2000.37 0.460542 0
2001.22 0.572292 0
2002.08 0.510558 0
2002.93 0.519419 0
2003.78 0.831567 0
2004.64 0.491326 0
2005.49 0.496067 0
2006.35 0.613324 0
2007.2 0.614007 0
2008.06 0.128892 0
2008.91 0.64769 0
2009.77 0.803909 0
2010.62 0.670193 0
2011.47 0.544737 0
2012.33 0.408413 0
2013.18 0.393963 0
2014.04 0.549044 0
2014.89 0.450646 0
2015.75 0.528072 0
2016.6 0.560616 0
2017.46 0.551259 0
2018.31 0.749193 0
2019.17 0.414521 0
2020.02 0.523062 0
2020.87 0.587156 0
2021.73 0.776085 0
2022.58 0.678474 0
2023.44 0.468388 0
2024.29 0.274594 0
2025.15 0.392141 0
2026 0.633529 0
2026.86 0.478138 0
2027.71 0.502381 0
2028.56 0.389988 0
2029.42 0.479422 0
2030.27 0.634482 0
2031.13 0.269584 0
2031.98 0.421083 0
2032.84 0.198493 0
2033.69 0.302356 0
2034.55 0.524387 0
2035.4 0.708699 0
2036.25 0.529915 0
2037.11 0.672719 0
2037.96 0.449259 0
2038.82 0.614028 0
2039.67 0.622971 0
2040.53 0.547719 0
2041.38 0.523497 0
2042.24 0.575128 0
2043.09 0.540763 0
2043.95 0.511407 0
2044.8 0.445056 0
2045.65 0.578689 0
2046.51 0.697106 0
2047.36 0.491181 0
2048.22 0.229629 0
2049.07 0.407668 0
2049.93 0.553536 0
2050.78 0.348149 0
2051.64 0.528942 0
2052.49 0.649118 0
2053.34 0.566185 0
2054.2 0.372371 0
2055.05 0.456153 0
2055.91 0.502422 0
2056.76 0.416135 0
2057.62 0.4381 0
2058.47 0.139222 0
2059.33 0.498654 0
2060.18 0.461308 0
2061.04 0.425306 0
2061.89 0.459217 0
2062.74 0.703379 0
2063.6 0.597528 0
2064.45 0.476938 0
2065.31 0.325294 0
2066.16 0.35318 0
2067.02 0.394522 0
2067.87 0.345644 0
2068.73 0.342684 0
2069.58 0.688763 0
2070.43 0.250186 0
2071.29 0.394294 0
2072.14 0.503374 0
2073 0.425596 0
2073.85 0.383529 0
2074.71 0.440005 0
2075.56 0.32341 0
2076.42 0.307345 0
2077.27 0.426486 0
2078.13 0.449549 0
2078.98 0.42216 0
2079.83 0.459921 0
2080.69 0.461452 0
2081.54 0.331422 0
2082.4 0.470541 0
2083.25 0.4947 0
2084.11 0.651851 0
2084.96 0.488924 0
2085.82 0.673588 0
2086.67 0.391024 0
2087.52 0.500083 0
2088.38 0.194228 0
2089.23 0.562583 0
2090.09 0.470541 0
2090.94 0.122681 0
2091.8 0.378333 0
2092.65 0.581898 0
2093.51 0.275132 0
2094.36 0.576847 0
2095.21 0.366284 0
2096.07 0.418972 0
2096.92 0.412078 0
2097.78 0.34109 0
2098.63 0.590531 0
2099.49 0.344381 0
2100.34 0.336038 0
2101.2 0.402927 0
2102.05 0.164893 0
2102.91 0.507618 0
2103.76 0.340862 0
2104.61 0.312811 0
2105.47 0.383798 0
2106.32 0.335148 0
2107.18 0.447396 0
2108.03 0.417026 0
2108.89 0.618272 0
2109.74 0.204103 0
2110.6 0.351213 0
2111.45 0.307221 0
2112.3 0.643528 0
2113.16 0.223708 0
2114.01 0.432842 0
2114.87 0.472238 0
2115.72 0.449135 0
2116.58 0.558774 0
2117.43 0.347652 0
2118.29 0.404935 0
2119.14 0.589102 0
2120 0.469361 0
2120.85 0.492816 0
2121.7 0.455118 0
2122.56 0.506832 0
2123.41 0.4605 0
2124.27 0.482175 0
2125.12 0.663734 0
2125.98 0.490291 0
2126.83 0.513146 0
2127.69 0.349992 0
2128.54 0.784842 0
2129.39 0.519936 0
2130.25 0.549044 0
2131.1 0.287036 0
2131.96 0.491471 0
2132.81 0.427729 0
2133.67 0.475861 0
2134.52 0.445719 0
2135.38 0.559208 0
2136.23 0.431434 0
2137.08 0.431082 0
2137.94 0.571712 0
2138.79 0.495176 0
2139.65 0.375476 0
2140.5 0.632204 0
2141.36 0.462798 0
2142.21 0.614773 0
2143.07 0.55602 0
2143.92 0.691185 0
2144.78 0.411684 0
2145.63 0.640216 0
2146.48 0.478842 0
2147.34 0.533248 0
2148.19 0.405867 0
2149.05 0.430544 0
2149.9 0.479215 0
2150.76 0.470934 0
2151.61 0.62088 0
2152.47 0.492444 0
2153.32 0.433173 0
2154.17 0.440667 0
2155.03 0.326598 0
2155.88 0.257039 0
2156.74 0.580076 0
2157.59 0.682159 0
2158.45 0.407958 0
2159.3 0.556476 0
2160.16 0.561382 0
2161.01 0.555399 0
2161.87 0.668661 0
2162.72 0.525319 0
2163.57 0.485943 0
2164.43 0.619783 0
2165.28 0.449362 0
2166.14 0.405743 0
2166.99 0.674644 0
2167.85 0.588668 0
2168.7 0.467063 0
2169.56 0.652865 0
2170.41 0.559353 0
2171.26 0.269377 0
2172.12 0.494431 0
2172.97 0.418516 0
2173.83 0.404832 0
2174.68 0.371501 0
2175.54 0.234391 0
2176.39 0.352103 0
2177.25 0.515444 0
2178.1 0.371398 0
2178.96 0.502194 0
2179.81 0.738945 0
2180.66 0.377546 0
2181.52 0.529604 0
2182.37 0.750021 0
2183.23 0.76356 0
2184.08 0.356472 0
2184.94 0.605706 0
2185.79 0.612165 0
2186.65 0.36823 0
2187.5 0.310989 0
2188.35 0.45636 0
2189.21 0.362806 0
2190.06 0.634316 0
2190.92 0.203503 0
2191.77 0.633405 0
2192.63 0.762525 0
2193.48 0.475778 0
2194.34 0.398062 0
2195.19 0.833099 0
2196.04 0.139574 0
2196.9 0.3349 0
2197.75 0.161602 0
2198.61 0.402016 0
2199.46 0.564653 0
2200.32 0.608003 0
2201.17 0.385268 0
2202.03 0.51768 0
2202.88 0.650298 0
2203.74 0.375911 0
2204.59 0.471783 0
2205.44 0.327923 0
2206.3 0.478925 0
2207.15 0.174064 0
2208.01 0.511552 0
2208.86 0.358438 0
2209.72 0.227849 0
2210.57 0.257329 0
2211.43 0.463585 0
2212.28 0.599536 0
2213.13 0.594361 0
2213.99 0.457209 0
2214.84 0.404749 0
2215.7 0.281012 0
2216.55 0.386717 0
2217.41 0.189032 0
2218.26 0.316475 0
2219.12 0.470334 0
2219.97 0.673071 0
2220.83 0.268073 0
2221.68 0.530412 0
2222.53 0.522524 0
2223.39 0.280308 0
2224.24 0.355975 0
2225.1 0.235012 0
2225.95 0.120549 0
2226.81 0.373282 0
2227.66 0.590303 0
2228.52 0.495011 0
2229.37 0.461328 0
2230.22 0.453027 0
2231.08 0.568048 0
2231.93 0.578213 0
2232.79 0.382329 0
2233.64 0.429778 0
2234.5 0.609949 0
2235.35 0.822706 0
2236.21 0.41392 0
2237.06 0.549603 0
2237.92 0.784469 0
2238.77 0.434767 0
2239.62 0.632287 0
2240.48 0.481616 0
2241.33 0.451702 0
2242.19 0.0383405 0
2243.04 0.553246 0
2243.9 0.304778 0
2244.75 0.506335 0
2245.61 0.666404 0
2246.46 0.440895 0
2247.31 0.456236 0
2248.17 0.286001 0
2249.02 0.344837 0
2249.88 0.496563 0
2250.73 0.271717 0
2251.59 0.441392 0
2252.44 0.421 0
2253.3 0.515237 0
2254.15 0.257515 0
2255 0.754637 0
2255.86 0.444166 0
2256.71 0.283227 0
2257.57 0.402907 0
2258.42 0.445429 0
2259.28 0.263167 0
2260.13 0.483418 0
2260.99 0.586018 0
2261.84 0.442986 0
2262.7 0.452406 0
2263.55 0.459983 0
2264.4 0.411332 0
2265.26 0.391976 0
2266.11 0.688349 0
2266.97 0.514968 0
2267.82 0.493686 0
2268.68 0.368189 0
2269.53 0.447893 0
2270.39 0.736419 0
2271.24 0.549106 0
2272.09 0.285028 0
2272.95 0.59877 0
2273.8 0.400153 0
2274.66 0.433836 0
2275.51 0.760951 0
2276.37 0.465966 0
2277.22 0.259978 0
2278.08 0.543288 0
2278.93 0.443152 0
2279.79 0.378271 0
2280.64 0.388042 0
2281.49 0.59169 0
2282.35 0.517907 0
2283.2 0.274201 0
2284.06 0.43514 0
2284.91 0.664127 0
2285.77 0.383302 0
2286.62 0.297491 0
2287.48 0.614069 0
2288.33 0.466939 0
2289.18 0.425286 0
2290.04 0.518487 0
2290.89 0.404998 0
2291.75 0.651375 0
2292.6 0.574797 0
2293.46 0.393984 0
2294.31 0.454828 0
2295.17 0.464351 0
2296.02 0.338626 0
2296.88 0.497329 0
2297.73 0.375269 0
2298.58 0.539065 0
2299.44 0.409241 0
2300.29 0.293288 0
2301.15 0.378333 0
2302 0.458885 0
2302.86 0.397876 0
2303.71 0.337632 0
2304.57 0.470603 0
2305.42 0.439384 0
2306.27 0.734328 0
2307.13 0.236502 0
2307.98 0.459983 0
2308.84 0.565916 0
2309.69 0.48702 0
2310.55 0.386345 0
2311.4 0.532772 0
2312.26 0.244949 0
2313.11 0.540763 0
2313.96 0.789852 0
2314.82 0.470292 0
2315.67 0.32519 0
2316.53 0.429261 0
2317.38 0.637483 0
2318.24 0.352559 0
2319.09 0.548692 0
2319.95 0.650112 0
2320.8 0.209506 0
2321.66 0.68309 0
2322.51 0.439674 0
2323.36 0.343843 0
2324.22 0.513498 0
2325.07 0.697064 0
2325.93 0.43073 0
2326.78 0.459403 0
2327.64 0.526292 0
2328.49 0.643984 0
2329.35 0.392742 0
2330.2 0.619762 0
2331.05 0.104132 0
2331.91 0.353842 0
2332.76 0.444725 0
2333.62 0.395267 0
2334.47 0.402762 0
2335.33 0.54598 0
2336.18 0.488531 0
2337.04 0.366139 0
2337.89 0.475613 0
2338.75 0.489545 0
2339.6 0.478532 0
2340.45 0.471659 0
2341.31 0.405598 0
2342.16 0.745342 0
2343.02 0.437252 0
2343.87 0.562707 0
2344.73 0.572085 0
2345.58 0.286809 0
2346.44 0.613759 0
2347.29 0.337674 0
2348.14 0.461432 0
2349 0.764471 0
2349.85 0.422926 0
2350.71 0.498696 0
2351.56 0.474039 0
2352.42 0.67452 0
2353.27 0.571754 0
2354.13 0.226627 0
2354.98 0.372743 0
2355.83 0.47112 0
2356.69 0.709838 0
2357.54 0.371708 0
2358.4 0.582395 0
2359.25 0.288465 0
2360.11 0.610798 0
2360.96 0.675079 0
2361.82 0.584921 0
2362.67 0.508571 0
2363.53 0.691703 0
2364.38 0.37204 0
2365.23 0.579124 0
2366.09 0.575315 0
2366.94 0.283517 0
2367.8 0.527865 0
2368.65 0.617092 0
2369.51 0.502546 0
2370.36 0.529666 0
2371.22 0.531819 0
2372.07 0.62177 0
2372.92 0.703751 0
2373.78 0.666984 0
2374.63 0.598377 0
2375.49 0.419137 0
2376.34 0.626139 0
2377.2 0.550265 0
2378.05 0.485715 0
2378.91 0.505196 0
2379.76 0.422657 0
2380.62 0.617526 0
2381.47 0.64032 0
2382.32 0.75797 0
2383.18 1 0
2384.03 0.526644 0
2384.89 0.517473 0
2385.74 0.517907 0
2386.6 0.456028 0
2387.45 0.522855 0
2388.31 0.474267 0
2389.16 0.691268 0
2390.01 0.887711 0
2390.87 0.464579 0
2391.72 0.224267 0
2392.58 0.289065 0
2393.43 0.52919 0
2394.29 0.556621 0
2395.14 0.563949 0
2396 0.523538 0
2396.85 0.585956 0
2397.71 0.454724 0
2398.56 0.309705 0
2399.41 0.64769 0
2400.27 0.488676 0
2401.12 0.173112 0
2401.98 0.315005 0
2402.83 0.593036 0
2403.69 0.514554 0
2404.54 0.525008 0
2405.4 0.269336 0
2406.25 0.541818 0
2407.1 0.568214 0
2407.96 0.519398 0
2408.81 0.227083 0
2409.67 0.666508 0
2410.52 0.341276 0
2411.38 0.358169 0
2412.23 0.382142 0
2413.09 0.607196 0
2413.94 0.713336 0
2414.79 0.58049 0
2415.65 0.645495 0
2416.5 0.318069 0
2417.36 0.296145 0
2418.21 0.288113 0
2419.07 0.592208 0
2419.92 0.554488 0
2420.78 0.42363 0
2421.63 0.463191 0
2422.49 0.509751 0
2423.34 0.565709 0
2424.19 0.377339 0
2425.05 0.703524 0
2425.9 0.505445 0
2426.76 0.479277 0
2427.61 0.468139 0
2428.47 0.46992 0
2429.32 0.677252 0
2430.18 0.661664 0
2431.03 0.491885 0
2431.88 0.425368 0
2432.74 0.464247 0
2433.59 0.407772 0
2434.45 0.434622 0
2435.3 0.370446 0
2436.16 0.392887 0
2437.01 0.489877 0
2437.87 0.216028 0
2438.72 0.340759 0
2439.58 0.530805 0
2440.43 0.429612 0
2441.28 0.65831 0
2442.14 0.335811 0
2442.99 0.547967 0
2443.85 0.608728 0
2444.7 0.511593 0
2445.56 0.51857 0
2446.41 0.466255 0
2447.27 0.622971 0
2448.12 0.44427 0
2448.97 0.52979 0
2449.83 0.767742 0
2450.68 0.692365 0
2451.54 0.389098 0
2452.39 0.286933 0
2453.25 0.509523 0
2454.1 0.678101 0
2454.96 0.484391 0
2455.81 0.324694 0
2456.67 0.742651 0
2457.52 0.486958 0
2458.37 0.357258 0
2459.23 0.551383 0
2460.08 0.471431 0
2460.94 0.573658 0
2461.79 0.691723 0
2462.65 0.535649 0
2463.5 0.322913 0
2464.36 0.522586 0
2465.21 0.522462 0
2466.06 0.518673 0
2466.92 0.274222 0
2467.77 0.534386 0
2468.63 0.665038 0
2469.48 0.544179 0
2470.34 0.397565 0
2471.19 0.734929 0
2472.05 0.460728 0
2472.9 0.739338 0
2473.75 0.76091 0
2474.61 0.321526 0
2475.46 0.500911 0
2476.32 0.476938 0
2477.17 0.4658 0
2478.03 0.42158 0
2478.88 0.4835 0
2479.74 0.626159 0
2480.59 0.542916 0
2481.45 0.691785 0
2482.3 0.613055 0
2483.15 0.731451 0
2484.01 0.301486 0
2484.86 0.54776 0
2485.72 0.386117 0
2486.57 0.388519 0
2487.43 0.422864 0
2488.28 0.358459 0
2489.14 0.458451 0
2489.99 0.493334 0
2490.84 0.592642 0
2491.7 0.36438 0
2492.55 0.378996 0
2493.41 0.372019 0
2494.26 0.535566 0
2495.12 0.309374 0
2495.97 0.280515 0
2496.83 0.264119 0
2497.68 0.514864 0
2498.54 0.282896 0
2499.39 0.643197 0
2500.24 0.642742 0
2501.1 0.412906 0
2501.95 0.527203 0
2502.81 0.213233 0
2503.66 0.197271 0
2504.52 0.0292729 0
2505.37 0.645247 0
2506.23 0.522524 0
2507.08 0.650008 0
2507.93 0.328109 0
2508.79 0.663444 0
2509.64 0.54805 0
2510.5 0.655308 0
2511.35 0.629534 0
2512.21 0.644253 0
2513.06 0.603014 0
2513.92 0.590386 0
2514.77 0.571009 0
2515.63 0.329807 0
2516.48 0.423071 0
2517.33 0.332519 0
2518.19 0.573762 0
2519.04 0.637007 0
2519.9 0.587695 0
2520.75 0.47139 0
2521.61 0.437935 0
2522.46 0.149553 0
2523.32 0.758695 0
2524.17 0.468657 0
2525.02 0.596597 0
2525.88 0.355975 0
2526.73 0.311796 0
2527.59 0.505548 0
2528.44 0.637111 0
2529.3 0.494928 0
2530.15 0.394439 0
2531.01 0.525422 0
2531.86 0.702799 0
2532.71 0.737744 0
2533.57 0.396862 0
2534.42 0.444849 0
2535.28 0.734722 0
2536.13 0.554964 0
2536.99 0.467767 0
2537.84 0.525132 0
2538.7 0.467311 0
2539.55 0.627588 0
2540.41 0.551507 0
2541.26 0.500952 0
2542.11 0.389636 0
2542.97 0.541094 0
2543.82 0.701101 0
2544.68 0.625642 0
2545.53 0.365498 0
2546.39 0.620901 0
2547.24 0.401664 0
2548.1 0.378188 0
2548.95 0.466173 0
2549.8 0.46315 0
2550.66 0.735653 0
2551.51 0.759689 0
2552.37 0.251946 0
2553.22 0.509502 0
2554.08 0.615332 0
2554.93 0.529459 0
2555.79 0.619058 0
2556.64 0.531571 0
2557.5 0.688369 0
2558.35 0.433318 0
2559.2 0.597942 0
2560.06 0.429695 0
2560.91 0.606327 0
2561.77 0.428991 0
2562.62 0.491077 0
2563.48 0.565253 0
2564.33 0.424106 0
2565.19 0.55072 0
2566.04 0.0679033 0
2566.89 0.615932 0
2567.75 0.458885 0
2568.6 0.518032 0
2569.46 0.607859 0
2570.31 0.439529 0
2571.17 0.521779 0
2572.02 0.506811 0
2572.88 0.50973 0
2573.73 0.204807 0
2574.58 0.644791 0
2575.44 0.445677 0
2576.29 0.316889 0
2577.15 0.33993 0
2578 0.395309 0
2578.86 0.765423 0
2579.71 0.314922 0
2580.57 0.136552 0
2581.42 0.39181 0
2582.28 0.466732 0
2583.13 0.412989 0
2583.98 0.38531 0
2584.84 0.382743 0
2585.69 0.651457 0
2586.55 0.698203 0
2587.4 0.532875 0
2588.26 0.717001 0
2589.11 0.51062 0
2589.97 0.348253 0
2590.82 0.635165 0
2591.67 0.706691 0
2592.53 0.659241 0
2593.38 0.478097 0
2594.24 0.561465 0
2595.09 0.48851 0
2595.95 0.48201 0
2596.8 0.547553 0
2597.66 0.594361 0
2598.51 0.499648 0
2599.37 0.342394 0
2600.22 0.675617 0
2601.07 0.585355 0
2601.93 0.422615 0
2602.78 0.352621 0
2603.64 0.360032 0
2604.49 0.728822 0
2605.35 0.487765 0
2606.2 0.373385 0
2607.06 0.458968 0
2607.91 0.3237 0
2608.76 0.382536 0
2609.62 0.427066 0
2610.47 0.461908 0
2611.33 0.431103 0
2612.18 0.343305 0
2613.04 0.532399 0
2613.89 0.491429 0
2614.75 0.472466 0
2615.6 0.469216 0
2616.46 0.626077 0
2617.31 0.739338 0
2618.16 0.468222 0
2619.02 0.256024 0
2619.87 0.366595 0
2620.73 0.39417 0
2621.58 0.781881 0
2622.44 0.215344 0
2623.29 0.364173 0
2624.15 0.622143 0
2625 0.459693 0
2625.85 0.677604 0
2626.71 0.611978 0
2627.56 0.574217 0
2628.42 0.242754 0
2629.27 0.408869 0
2630.13 0.407337 0
2630.98 0.592125 0
2631.84 0.430006 0
2632.69 0.455884 0
2633.54 0.527327 0
2634.4 0.706877 0
2635.25 0.538382 0
2636.11 0.511221 0
2636.96 0.33757 0
2637.82 0.301859 0
2638.67 0.583306 0
2639.53 0.581753 0
2640.38 0.439943 0
2641.24 0.745094 0
2642.09 0.655391 0
2642.94 0.347611 0
2643.8 0.628209 0
2644.65 0.544717 0
2645.51 0.668889 0
2646.36 0.353325 0
2647.22 0.336245 0
2648.07 0.305358 0
2648.93 0.604401 0
2649.78 0.533786 0
2650.63 0.33757 0
2651.49 0.587632 0
2652.34 0.302128 0
2653.2 0.52654 0
2654.05 0.357962 0
2654.91 0.436423 0
2655.76 0.353428 0
2656.62 0.474453 0
2657.47 0.269315 0
2658.33 0.523373 0
2659.18 0.53362 0
2660.03 0.536084 0
2660.89 0.472404 0
2661.74 0.610032 0
2662.6 0.336659 0
2663.45 0.559457 0
2664.31 0.734101 0
2665.16 0.575253 0
2666.02 0.395123 0
2666.87 0.450605 0
2667.72 0.560658 0
2668.58 0.712405 0
2669.43 0.657358 0
2670.29 0.709486 0
2671.14 0.61469 0
2672 0.578793 0
2672.85 0.538548 0
2673.71 0.667336 0
2674.56 0.628105 0
2675.42 0.483418 0
2676.27 0.450356 0
2677.12 0.646986 0
2677.98 0.298609 0
2678.83 0.294075 0
2679.69 0.453793 0
2680.54 0.547988 0
2681.4 0.552729 0
2682.25 0.42069 0
2683.11 0.43073 0
2683.96 0.516665 0
2684.81 0.729049 0
2685.67 0.533745 0
2686.52 0.419179 0
2687.38 0.592953 0
2688.23 0.393487 0
2689.09 0.483583 0
2689.94 0.514429 0
2690.8 0.24528 0
2691.65 0.398311 0
2692.5 0.440937 0
2693.36 0.592373 0
2694.21 0.433297 0
2695.07 0.587488 0
2695.92 0.620818 0
2696.78 0.551279 0
2697.63 0.468326 0
2698.49 0.669199 0
2699.34 0.524863 0
2700.2 0.397669 0
2701.05 0.565212 0
2701.9 0.427004 0
2702.76 0.494721 0
2703.61 0.704248 0
2704.47 0.894419 0
2705.32 0.300141 0
2706.18 0.288692 0
2707.03 0.331939 0
2707.89 0.627878 0
2708.74 0.41744 0
2709.59 0.578192 0
2710.45 0.576205 0
2711.3 0.565605 0
2712.16 0.467435 0
2713.01 0.686299 0
2713.87 0.569497 0
2714.72 0.606016 0
2715.58 0.554116 0
2716.43 0.437045 0
2717.29 0.6816 0
2718.14 0.441475 0
2718.99 0.461991 0
2719.85 0.539251 0
2720.7 0.447996 0
2721.56 0.298692 0
2722.41 0.667336 0
2723.27 0.444249 0
2724.12 0.537388 0
2724.98 0.332271 0
2725.83 0.724122 0
2726.68 0.459155 0
2727.54 0.638601 0
2728.39 0.392576 0
2729.25 0.656447 0
2730.1 0.440771 0
2730.96 0.450874 0
2731.81 0.356389 0
2732.67 0.46758 0
2733.52 0.634212 0
2734.38 0.370797 0
2735.23 0.480271 0
2736.08 0.648456 0
2736.94 0.349805 0
2737.79 0.535856 0
2738.65 0.329621 0
2739.5 0.649636 0
2740.36 0.559809 0
2741.21 0.721845 0
2742.07 0.573596 0
2742.92 0.546642 0
2743.77 0.525402 0
2744.63 0.53832 0
2745.48 0.579207 0
2746.34 0.328606 0
2747.19 0.369473 0
2748.05 0.534904 0
2748.9 0.388394 0
2749.76 0.41953 0
2750.61 0.5684 0
2751.46 0.730064 0
2752.32 0.392535 0
2753.17 0.659469 0
2754.03 0.532979 0
2754.88 0.530846 0
2755.74 0.504741 0
2756.59 0.453544 0
2757.45 0.664417 0
2758.3 0.509668 0
2759.16 0.454828 0
2760.01 0.316144 0
2760.86 0.737268 0
2761.72 0.677273 0
2762.57 0.533289 0
2763.43 0.43779 0
2764.28 0.534448 0
2765.14 0.520826 0
2765.99 0.571029 0
2766.85 0.515754 0
2767.7 0.636738 0
2768.55 0.575315 0
2769.41 0.556993 0
2770.26 0.524946 0
2771.12 0.296621 0
2771.97 0.410691 0
2772.83 0.328399 0
2773.68 0.606699 0
2774.54 0.465075 0
2775.39 0.44046 0
2776.25 0.714723 0
2777.1 0.490684 0
2777.95 0.27093 0
2778.81 0.574694 0
2779.66 0.522089 0
2780.52 0.350261 0
2781.37 0.740146 0
2782.23 0.608562 0
2783.08 0.264098 0
2783.94 0.25294 0
2784.79 0.64889 0
2785.64 0.476213 0
2786.5 0.602538 0
2787.35 0.379327 0
2788.21 0.513663 0
2789.06 0.321671 0
2789.92 0.6415 0
2790.77 0.450605 0
2791.63 0.431393 0
2792.48 0.586639 0
2793.33 0.539624 0
2794.19 0.421953 0
2795.04 0.517535 0
2795.9 0.488862 0
2796.75 0.588668 0
2797.61 0.638726 0
2798.46 0.419965 0
2799.32 0.731057 0
2800.17 0.610902 0
2801.03 0.48938 0
2801.88 0.307221 0
2802.73 0.760537 0
2803.59 0.375849 0
2804.44 0.758612 0
2805.3 0.380217 0
2806.15 0.436279 0
2807.01 0.541053 0
2807.86 0.657109 0
2808.72 0.432635 0
2809.57 0.491574 0
2810.42 0.950004 0
2811.28 0.472673 0
2812.13 0.493189 0
2812.99 0.702758 0
2813.84 0.436299 0
2814.7 0.534718 0
2815.55 0.524077 0
2816.41 0.435554 0
2817.26 0.380155 0
2818.12 0.619617 0
2818.97 0.40506 0
2819.82 0.43926 0
2820.68 0.614752 0
2821.53 0.333306 0
2822.39 0.505693 0
2823.24 0.615974 0
2824.1 0.749068 0
2824.95 0.497019 0
2825.81 0.510248 0
2826.66 0.562024 0
2827.51 0.330407 0
2828.37 0.578855 0
2829.22 0.420152 0
2830.08 0.503209 0
2830.93 0.660049 0
2831.79 0.809229 0
2832.64 0.427894 0
2833.5 0.492278 0
2834.35 0.403673 0
2835.21 0.562686 0
2836.06 0.520495 0
2836.91 0.526768 0
2837.77 0.544261 0
2838.62 0.338212 0
2839.48 0.334299 0
2840.33 0.469133 0
2841.19 0.489732 0
2842.04 0.362848 0
2842.9 0.787119 0
2843.75 0.531861 0
2844.6 0.348211 0
2845.46 0.249151 0
2846.31 0.456587 0
2847.17 0.374917 0
2848.02 0.579662 0
2848.88 0.549085 0
2849.73 0.552625 0
2850.59 0.632991 0
2851.44 0.368458 0
2852.29 0.41922 0
2853.15 0.361088 0
2854 0.647731 0
2854.86 0.158765 0
2855.71 0.375642 0
2856.57 0.516541 0
2857.42 0.585024 0
2858.28 0.487868 0
2859.13 0.617506 0
2859.99 0.275526 0
2860.84 0.466048 0
2861.69 0.513001 0
2862.55 0.667791 0
2863.4 0.324217 0
2864.26 0.680109 0
2865.11 0.328379 0
2865.97 0.631169 0
2866.82 0.264968 0
2867.68 0.472176 0
2868.53 0.526913 0
2869.38 0.557966 0
2870.24 0.427004 0
2871.09 0.45725 0
2871.95 0.466918 0
2872.8 0.412471 0
2873.66 0.306207 0
2874.51 0.499068 0
2875.37 0.386448 0
2876.22 0.632329 0
2877.08 0.543702 0
2877.93 0.736481 0
2878.78 0.474184 0
2879.64 0.369969 0
2880.49 0.631335 0
2881.35 0.614545 0
2882.2 0.422864 0
2883.06 0.474909 0
2883.91 0.406405 0
2884.77 0.571195 0
2885.62 0.40007 0
2886.47 0.500538 0
2887.33 0.439053 0
2888.18 0.611792 0
2889.04 0.906778 0
2889.89 0.589144 0
2890.75 0.51002 0
2891.6 0.643197 0
2892.46 0.527555 0
2893.31 0.624814 0
2894.17 0.607465 0
2895.02 0.689218 0
2895.87 0.431745 0
2896.73 0.551693 0
2897.58 0.578213 0
2898.44 0.572458 0
2899.29 0.571485 0
2900.15 0.613469 0
2901 0.607341 0
2901.86 0.517079 0
2902.71 0.307759 0
2903.56 0.74677 0
2904.42 0.621791 0
2905.27 0.362496 0
2906.13 0.44429 0
2906.98 0.518984 0
2907.84 0.611502 0
2908.69 0.720396 0
2909.55 0.559622 0
2910.4 0.49058 0
2911.25 0.460086 0
2912.11 0.371253 0
2912.96 0.580345 0
2913.82 0.494307 0
2914.67 0.633467 0
2915.53 0.596679 0
2916.38 0.469837 0
2917.24 0.556372 0
2918.09 0.34138 0
2918.95 0.378581 0
2919.8 0.616761 0
2920.65 0.48437 0
2921.51 0.373841 0
2922.36 0.692965 0
2923.22 0.72464 0
2924.07 0.378871 0
2924.93 0.665866 0
2925.78 0.382536 0
2926.64 0.499503 0
2927.49 0.580097 0
2928.34 0.3915 0
2929.2 0.401685 0
2930.05 0.525484 0
2930.91 0.476192 0
2931.76 0.519377 0
2932.62 0.618458 0
2933.47 0.390133 0
2934.33 0.54923 0
2935.18 0.23203 0
2936.04 0.416632 0
2936.89 0.189715 0
2937.74 0.616905 0
2938.6 0.388125 0
2939.45 0.611047 0
2940.31 0.329517 0
2941.16 0.441516 0
2942.02 0.590282 0
2942.87 0.638663 0
2943.73 0.465117 0
2944.58 0.482734 0
2945.43 0.44075 0
2946.29 0.486212 0
2947.14 0.391438 0
2948 0.43868 0
2948.85 0.589744 0
2949.71 0.578296 0
2950.56 0.614939 0
2951.42 0.567779 0
2952.27 0.448431 0
2953.13 0.428122 0
2953.98 0.411684 0
2954.83 0.406343 0
2955.69 0.674188 0
2956.54 0.625828 0
2957.4 0.400816 0
2958.25 0.628064 0
2959.11 0.739587 0
2959.96 0.515299 0
2960.82 0.551963 0
2961.67 0.665742 0
2962.52 0.509606 0
2963.38 0.451619 0
2964.23 0.524242 0
2965.09 0.836618 0
2965.94 0.477083 0
2966.8 0.458616 0
2967.65 0.282585 0
2968.51 0.483252 0
2969.36 0.441164 0
2970.21 0.333658 0
2971.07 0.218781 0
2971.92 0.544965 0
2972.78 0.503768 0
2973.63 0.753209 0
2974.49 0.514926 0
2975.34 0.452468 0
2976.2 0.596617 0
2977.05 0.638808 0
2977.91 0.36469 0
2978.76 0.448534 0
2979.61 0.582353 0
2980.47 0.69015 0
2981.32 0.503913 0
2982.18 0.380341 0
2983.03 0.469713 0
2983.89 0.348356 0
2984.74 0.585894 0
2985.6 0.635185 0
2986.45 0.583616 0
2987.3 0.603656 0
2988.16 0.489049 0
2989.01 0.542916 0
2989.87 0.535277 0
2990.72 0.593305 0
2991.58 0.434126 0
2992.43 0.265982 0
2993.29 0.412181 0
2994.14 0.619017 0
2995 0.395537 0
2995.85 0.374338 0
2996.7 0.457353 0
2997.56 0.552646 0
2998.41 0.421559 0
2999.27 0.393673 0
3000.12 0.587301 0
3000.98 0.493437 0
3001.83 0.492526 0
3002.69 0.61705 0
3003.54 0.510248 0
3004.39 0.757494 0
3005.25 0.342787 0
3006.1 0.466338 0
3006.96 0.29805 0
3007.81 0.517825 0
3008.67 0.61409 0
3009.52 0.49085 0
3010.38 0.5 0
3011.23 0.486419 0
3012.08 0.422574 0
3012.94 0.571588 0
3013.79 0.446588 0
3014.65 0.481658 0
3015.5 0.528921 0
3016.36 0.56103 0
3017.21 0.424789 0
3018.07 0.605395 0
3018.92 0.504906 0
3019.78 0.389533 0
3020.63 0.405598 0
3021.48 0.644605 0
3022.34 0.525795 0
3023.19 0.623696 0
3024.05 0.580138 0
3024.9 0.528714 0
3025.76 0.43367 0
3026.61 0.482631 0
3027.47 0.331587 0
3028.32 0.366284 0
3029.17 0.793806 0
3030.03 0.51799 0
3030.88 0.546994 0
3031.74 0.408641 0
3032.59 0.662512 0
3033.45 0.574983 0
3034.3 0.421891 0
3035.16 0.285339 0
3036.01 0.446112 0
3036.87 0.590717 0
3037.72 0.681476 0
3038.57 0.519522 0
3039.43 0.436382 0
3040.28 0.671994 0
3041.14 0.42984 0
3041.99 0.530391 0
3042.85 0.546249 0
3043.7 0.410297 0
3044.56 0.623634 0
3045.41 0.334092 0
3046.26 0.675431 0
3047.12 0.563742 0
3047.97 0.308711 0
3048.83 0.480913 0
3049.68 0.464537 0
3050.54 0.609266 0
3051.39 0.4552 0
3052.25 0.579807 0
3053.1 0.460003 0
3053.96 0.468326 0
3054.81 0.41715 0
3055.66 0.383198 0
3056.52 0.518922 0
3057.37 0.490477 0
3058.23 0.168206 0
3059.08 0.630879 0
3059.94 0.593036 0
3060.79 0.557283 0
3061.65 0.0629762 0
3062.5 0.356409 0
3063.35 0.483811 0
3064.21 0.467104 0
3065.06 0.398538 0
3065.92 0.28507 0
3066.77 0.694911 0
3067.63 0.589703 0
3068.48 0.305544 0
3069.34 0.326867 0
3070.19 0.793537 0
3071.04 0.482155 0
3071.9 0.192199 0
3072.75 0.484784 0
3073.61 0.541404 0
3074.46 0.385372 0
3075.32 0.500662 0
3076.17 0.471058 0
3077.03 0.16363 0
3077.88 0.3473 0
3078.74 0.373075 0
3079.59 0.424727 0
3080.44 0.227435 0
3081.3 0.502816 0
3082.15 0.230209 0
3083.01 0.797512 0
3083.86 0.454497 0
3084.72 0.266189 0
3085.57 0.492547 0
3086.43 0.319125 0
3087.28 0.403424 0
3088.13 0.494866 0
3088.99 0.627629 0
3089.84 0.563928 0
3090.7 0.358335 0
3091.55 0.64032 0
3092.41 0.388498 0
3093.26 0.359121 0
3094.12 0.571009 0
3094.97 0.598191 0
3095.83 0.381169 0
3096.68 0.519087 0
3097.53 0.603532 0
3098.39 0.678018 0
3099.24 0.407047 0
3100.1 0.735136 0
3100.95 0.296497 0
3101.81 0.443338 0
3102.66 0.548112 0
3103.52 0.500807 0
3104.37 0.593905 0
3105.22 0.644833 0
3106.08 0.615498 0
3106.93 0.490788 0
3107.79 0.516272 0
3108.64 0.431621 0
3109.5 0.260662 0
3110.35 0.4263 0
3111.21 0.516251 0
3112.06 0.438245 0
3112.92 0.576474 0
3113.77 0.466504 0
3114.62 0.674644 0
3115.48 0.652079 0
3116.33 0.456277 0
3117.19 0.360488 0
3118.04 0.744369 0
3118.9 0.439053 0
3119.75 0.609453 0
3120.61 0.606596 0
3121.46 0.633426 0
3122.31 0.413817 0
3123.17 0.304964 0
3124.02 0.454973 0
3124.88 0.673857 0
3125.73 0.555937 0
3126.59 0.560368 0
3127.44 0.606948 0
3128.3 0.559415 0
3129.15 0.796684 0
3130 0.562355 0
3130.86 0.625352 0
3131.71 0.625393 0
3132.57 0.671559 0
3133.42 0.418143 0
3134.28 0.658268 0
3135.13 0.552666 0
3135.99 0.513436 0
3136.84 0.509958 0
3137.7 0.39299 0
3138.55 0.597507 0
3139.4 0.25176 0
3140.26 0.319166 0
3141.11 0.59906 0
3141.97 0.65388 0
3142.82 0.423071 0
3143.68 0.360467 0
3144.53 0.572851 0
3145.39 0.337198 0
3146.24 0.429675 0
3147.09 0.563866 0
3147.95 0.638622 0
3148.8 0.474992 0
3149.66 0.346369 0
3150.51 0.573824 0
3151.37 0.245632 0
3152.22 0.623302 0
3153.08 0.506376 0
3153.93 0.534097 0
3154.79 0.566889 0
3155.64 0.504637 0
3156.49 0.473501 0
3157.35 0.560554 0
3158.2 0.490808 0
3159.06 0.266355 0
3159.91 0.375269 0
3160.77 0.376967 0
3161.62 0.613759 0
3162.48 0.78861 0
3163.33 0.398663 0
3164.18 0.455904 0
3165.04 0.542253 0
3165.89 0.590841 0
3166.75 0.61084 0
3167.6 0.398663 0
3168.46 0.632453 0
3169.31 0.507101 0
3170.17 0.606057 0
3171.02 0.448741 0
3171.88 0.387835 0
3172.73 0.564115 0
3173.58 0.472425 0
3174.44 0.480354 0
3175.29 0.46493 0
3176.15 0.625725 0
3177 0.635393 0
3177.86 0.513953 0
3178.71 0.724681 0
3179.57 0.222031 0
3180.42 0.386448 0
3181.27 0.443545 0
3182.13 0.5855 0
3182.98 0.468781 0
3183.84 0.86291 0
3184.69 0.436113 0
3185.55 0.805896 0
3186.4 0.146903 0
3187.26 0.460376 0
3188.11 0.536726 0
3188.96 0.441371 0
3189.82 0.0773228 0
3190.67 0.449176 0
3191.53 0.438162 0
3192.38 0.448472 0
3193.24 0.605271 0
3194.09 0.391831 0
3194.95 0.600447 0
3195.8 0.80366 0
3196.66 0.473294 0
3197.51 0.538982 0
3198.36 0.490063 0
3199.22 0.739297 0
3200.07 0.648331 0
3200.93 0.625704 0
3201.78 0.319332 0
3202.64 0.701246 0
3203.49 0.381832 0
3204.35 0.325232 0
3205.2 0.531757 0
3206.05 0.463709 0
3206.91 0.507039 0
3207.76 0.388187 0
3208.62 0.542895 0
3209.47 0.492547 0
3210.33 0.295503 0
3211.18 0.637401 0
3212.04 0.470313 0
3212.89 0.627898 0
3213.75 0.615498 0
3214.6 0.313577 0
3215.45 0.528693 0
3216.31 0.542336 0
3217.16 0.519853 0
3218.02 0.50323 0
3218.87 0.360715 0
3219.73 0.521779 0
3220.58 0.379492 0
3221.44 0.468885 0
3222.29 0.475261 0
3223.14 0.549727 0
3224 0.579931 0
3224.85 0.370176 0
3225.71 0.746543 0
3226.56 0.546476 0
3227.42 0.515899 0
3228.27 0.39388 0
3229.13 0.875041 0
3229.98 0.590759 0
3230.83 0.676383 0
3231.69 0.413692 0
3232.54 0.39564 0
3233.4 0.579393 0
3234.25 0.47878 0
3235.11 0.458099 0
3235.96 0.561734 0
3236.82 0.350282 0
3237.67 0.531385 0
3238.53 0.683008 0
3239.38 0.572582 0
3240.23 0.545359 0
3241.09 0.498385 0
3241.94 0.370383 0
3242.8 0.637028 0
3243.65 0.168081 0
3244.51 0.526478 0
3245.36 0.473439 0
3246.22 0.713771 0
3247.07 0.614131 0
3247.92 0.584486 0
3248.78 0.418744 0
3249.63 0.739442 0
3250.49 0.746833 0
3251.34 0.418123 0
3252.2 0.58401 0
3253.05 0.646282 0
3253.91 0.466338 0
3254.76 0.401913 0
3255.62 0.606948 0
3256.47 0.615187 0
3257.32 0.643425 0
3258.18 0.525195 0
3259.03 0.402182 0
3259.89 0.413837 0
3260.74 0.484784 0
3261.6 0.629472 0
3262.45 0.467187 0
3263.31 0.575501 0
3264.16 0.456525 0
3265.01 0.592932 0
3265.87 0.480271 0
3266.72 0.503851 0
3267.58 0.425224 0
3268.43 0.437376 0
3269.29 0.432469 0
3270.14 0.228014 0
3271 0.186423 0
3271.85 0.582871 0
3272.71 0.486647 0
3273.56 0.474039 0
3274.41 0.587674 0
3275.27 0.303163 0
3276.12 0.550079 0
3276.98 0.468388 0
3277.83 0.607693 0
3278.69 0.382929 0
3279.54 0.379886 0
3280.4 0.556041 0
3281.25 0.47847 0
3282.1 0.345437 0
3282.96 0.336349 0
3283.81 0.61585 0
3284.67 0.655722 0
3285.52 0.369762 0
3286.38 0.512815 0
3287.23 0.510869 0
3288.09 0.668537 0
3288.94 0.451888 0
3289.79 0.541508 0
3290.65 0.559498 0
3291.5 0.49499 0
3292.36 0.309622 0
3293.21 0.42247 0
3294.07 0.364732 0
3294.92 0.37177 0
3295.78 0.47847 0
3296.63 0.514699 0
3297.49 0.327364 0
3298.34 0.493458 0
3299.19 0.463129 0
3300.05 0.415763 0
3300.9 0.454828 0
3301.76 0.597839 0
3302.61 0.541301 0
3303.47 0.474288 0
3304.32 0.698162 0
3305.18 0.710314 0
3306.03 0.580532 0
3306.88 0.510434 0
3307.74 0.66599 0
3308.59 0.470934 0
3309.45 0.458471 0
3310.3 0.621688 0
3311.16 0.613138 0
3312.01 0.540804 0
3312.87 0.241409 0
3313.72 0.499068 0
3314.58 0.69044 0
3315.43 0.618003 0
3316.28 0.537947 0
3317.14 0.535318 0
3317.99 0.778714 0
3318.85 0.398435 0
3319.7 0.289748 0
3320.56 0.601938 0
3321.41 0.494141 0
3322.27 0.65537 0
3323.12 0.435057 0
3323.97 0.417978 0
3324.83 0.58314 0
3325.68 0.397483 0
3326.54 0.485778 0
3327.39 0.465841 0
3328.25 0.371833 0
3329.1 0.253312 0
3329.96 0.534241 0
3330.81 0.323203 0
3331.67 0.434643 0
3332.52 0.629037 0
3333.37 0.394336 0
3334.23 0.628312 0
3335.08 0.279853 0
3335.94 0.365311 0
3336.79 0.547098 0
3337.65 0.690792 0
3338.5 0.481637 0
3339.36 0.580366 0
3340.21 0.756293 0
3341.06 0.470396 0
3341.92 0.680875 0
3342.77 0.195429 0
3343.63 0.441785 0
3344.48 0.451163 0
3345.34 0.426963 0
3346.19 0.825046 0
3347.05 0.413485 0
3347.9 0.506915 0
3348.75 0.521303 0
3349.61 0.429654 0
3350.46 0.342642 0
3351.32 0.172056 0
3352.17 0.384523 0
3353.03 0.381107 0
3353.88 0.722073 0
3354.74 0.604877 0
3355.59 0.70665 0
3356.45 0.375166 0
3357.3 0.640009 0
3358.15 0.518342 0
3359.01 0.743396 0
3359.86 0.473915 0
3360.72 0.253354 0
3361.57 0.535028 0
3362.43 0.137297 0
3363.28 0.616015 0
3364.14 0.430109 0
3364.99 0.692365 0
3365.84 0.545296 0
3366.7 0.388167 0
3367.55 0.473356 0
3368.41 0.566744 0
3369.26 0.610736 0
3370.12 0.524946 0
3370.97 0.706836 0
3371.83 0.371294 0
3372.68 0.409055 0
3373.54 0.657151 0
3374.39 0.564653 0
3375.24 0.382287 0
3376.1 0.389181 0
3376.95 0.4546 0
3377.81 0.556414 0
3378.66 0.534076 0
3379.52 0.780867 0
3380.37 0.311755 0
3381.23 0.511697 0
3382.08 0.666984 0
3382.93 0.563452 0
3383.79 0.688494 0
3384.64 0.460624 0
3385.5 0.620156 0
3386.35 0.279273 0
3387.21 0.500435 0
3388.06 0.564177 0
3388.92 0.518321 0
3389.77 0.505155 0
3390.63 0.538775 0
3391.48 0.351068 0
3392.33 0.494617 0
3393.19 0.678453 0
3394.04 0.624048 0
3394.9 0.558173 0
3395.75 0.580718 0
3396.61 0.259068 0
3397.46 0.539583 0
3398.32 0.364628 0
3399.17 0.582333 0
3400.02 0.546207 0
3400.88 0.74145 0
3401.73 0.569704 0
3402.59 0.692531 0
3403.44 0.516479 0
3404.3 0.373302 0
3405.15 0.504161 0
3406.01 0.480561 0
3406.86 0.663258 0
3407.71 0.676197 0
3408.57 0.450874 0
3409.42 0.290307 0
3410.28 0.632039 0
3411.13 0.406964 0
3411.99 0.773104 0
3412.84 0.381521 0
3413.7 0.641189 0
3414.55 0.579393 0
3415.41 0.641396 0
3416.26 0.680855 0
3417.11 0.357693 0
3417.97 0.552584 0
3418.82 0.558318 0
3419.68 0.793268 0
3420.53 0.563411 0
3421.39 0.417874 0
3422.24 0.292999 0
3423.1 0.385185 0
3423.95 0.287098 0
3424.8 0.492257 0
3425.66 0.728304 0
3426.51 0.383923 0
3427.37 0.368582 0
3428.22 0.788009 0
3429.08 0.473232 0
3429.93 0.588564 0
3430.79 0.353946 0
3431.64 0.46137 0
3432.5 0.542647 0
3433.35 0.245176 0
3434.2 0.816578 0
3435.06 0.330511 0
3435.91 0.684581 0
3436.77 0.384068 0
3437.62 0.450232 0
3438.48 0.502091 0
3439.33 0.776727 0
3440.19 0.447499 0
3441.04 0.515858 0
3441.89 0.673526 0
3442.75 0.441019 0
3443.6 0.455904 0
3444.46 0.500849 0
3445.31 0.560306 0
3446.17 0.442613 0
3447.02 0.449549 0
3447.88 0.279873 0
3448.73 0.566019 0
3449.58 0.487351 0
3450.44 0.401457 0
3451.29 0.371481 0
3452.15 0.737413 0
3453 0.629617 0
3453.86 0.55453 0
3454.71 0.292502 0
3455.57 0.357672 0
3456.42 0.365415 0
3457.28 0.336846 0
3458.13 0.604608 0
3458.98 0.701847 0
3459.84 0.496874 0
3460.69 0.47317 0
3461.55 0.299085 0
3462.4 0.61233 0
3463.26 0.57695 0
3464.11 0.529625 0
3464.97 0.284304 0
3465.82 0.668475 0
3466.67 0.477 0
3467.53 0.547822 0
3468.38 0.468843 0
3469.24 0.638601 0
3470.09 0.330263 0
3470.95 0.416674 0
3471.8 0.541467 0
3472.66 0.560181 0
3473.51 0.580159 0
3474.37 0.553453 0
3475.22 0.646054 0
3476.07 0.485198 0
3476.93 0.601172 0
3477.78 0.479029 0
3478.64 0.403486 0
3479.49 0.352807 0
3480.35 0.521096 0
3481.2 0.539314 0
3482.06 0.350985 0
3482.91 0.534676 0
3483.76 0.26033 0
3484.62 0.57281 0
3485.47 0.506811 0
3486.33 0.349702 0
3487.18 0.670959 0
3488.04 0.554405 0
3488.89 0.368375 0
3489.75 0.645267 0
3490.6 0.670918 0
3491.46 0.55718 0
3492.31 0.588502 0
3493.16 0.754699 0
3494.02 0.587011 0
3494.87 0.212074 0
3495.73 0.654625 0
3496.58 0.466939 0
3497.44 0.67866 0
3498.29 0.514574 0
3499.15 0.298029 0
3500 0.262132 0
3500.85 0.507349 0
3501.71 0.579041 0
3502.56 0.713191 0
3503.42 0.483169 0
3504.27 0.384026 0
3505.13 0.349371 0
3505.98 0.611254 0
3506.84 0.407792 0
3507.69 0.672449 0
3508.54 0.666425 0
3509.4 0.578627 0
3510.25 0.48261 0
3511.11 0.501553 0
3511.96 0.542957 0
3512.82 0.49321 0
3513.67 0.362206 0
3514.53 0.480002 0
3515.38 0.546725 0
3516.24 0.792584 0
3517.09 0.610715 0
3517.94 0.313784 0
3518.8 0.568524 0
3519.65 0.503789 0
3520.51 0.485219 0
3521.36 0.376139 0
3522.22 0.325501 0
3523.07 0.222818 0
3523.93 0.490166 0
3524.78 0.601544 0
3525.63 0.540701 0
3526.49 0.457519 0
3527.34 0.647462 0
3528.2 0.706028 0
3529.05 0.499089 0
3529.91 0.549665 0
3530.76 0.445967 0
3531.62 0.524574 0
3532.47 0.471845 0
3533.33 0.48232 0
3534.18 0.532399 0
3535.03 0.426714 0
3535.89 0.362475 0
3536.74 0.289314 0
3537.6 0.46611 0
3538.45 0.55542 0
3539.31 0.535691 0
3540.16 0.607776 0
3541.02 0.64268 0
3541.87 0.341649 0
3542.72 0.339579 0
3543.58 0.427584 0
3544.43 0.499938 0
3545.29 0.660732 0
3546.14 0.443317 0
3547 0.418392 0
3547.85 0.408124 0
3548.71 0.380362 0
3549.56 0.536726 0
3550.42 0.495487 0
3551.27 0.60347 0
3552.12 0.411063 0
3552.98 0.710666 0
3553.83 0.188452 0
3554.69 0.68928 0
3555.54 0.5519 0
3556.4 0.668909 0
3557.25 0.602559 0
3558.11 0.369949 0
3558.96 0.601462 0
3559.81 0.42512 0
3560.67 0.428846 0
3561.52 0.739773 0
3562.38 0.426383 0
3563.23 0.520682 0
3564.09 0.408434 0
3564.94 0.403093 0
3565.8 0.824052 0
3566.65 0.248841 0
3567.5 0.243996 0
3568.36 0.397876 0
3569.21 0.408807 0
3570.07 0.669551 0
3570.92 0.502215 0
3571.78 0.438887 0
3572.63 0.452116 0
3573.49 0.853532 0
3574.34 0.564446 0
3575.2 0.565378 0
3576.05 0.408041 0
3576.9 0.624131 0
3577.76 0.535691 0
3578.61 0.588916 0
3579.47 0.536912 0
3580.32 0.364794 0
3581.18 0.526354 0
3582.03 0.558649 0
3582.89 0.468512 0
3583.74 0.522959 0
3584.59 0.635827 0
3585.45 0.42216 0
3586.3 0.297677 0
3587.16 0.627236 0
3588.01 0.41245 0
3588.87 0.332685 0
3589.72 0.399097 0
3590.58 0.291301 0
3591.43 0.34169 0
3592.29 0.434001 0
3593.14 0.344402 0
3593.99 0.496129 0
3594.85 0.536395 0
3595.7 0.735488 0
3596.56 0.638374 0
3597.41 0.406157 0
3598.27 0.263746 0
3599.12 0.412761 0
3599.98 0.436506 0
3600.83 0.430606 0
3601.68 0.478946 0
3602.54 0.437272 0
3603.39 0.414293 0
3604.25 0.407047 0
3605.1 0.291115 0
3605.96 0.274056 0
3606.81 0.516769 0
3607.67 0.555109 0
3608.52 0.41744 0
3609.38 0.40152 0
3610.23 0.555792 0
3611.08 0.3685 0
3611.94 0.561589 0
3612.79 0.701847 0
3613.65 0.467787 0
3614.5 0.524408 0
3615.36 0.333533 0
3616.21 0.555234 0
3617.07 0.322064 0
3617.92 0.397503 0
3618.77 0.457498 0
3619.63 0.559188 0
3620.48 0.409925 0
3621.34 0.554219 0
3622.19 0.621688 0
3623.05 0.505797 0
3623.9 0.559829 0
3624.76 0.541632 0
3625.61 0.684581 0
3626.46 0.29126 0
3627.32 0.333492 0
3628.17 0.378292 0
3629.03 0.520557 0
3629.88 0.406716 0
3630.74 0.310678 0
3631.59 0.614276 0
3632.45 0.556103 0
3633.3 0.38885 0
3634.16 0.800534 0
3635.01 0.360964 0
3635.86 0.358066 0
3636.72 0.507929 0
3637.57 0.424996 0
3638.43 0.633095 0
3639.28 0.389864 0
3640.14 0.556351 0
3640.99 0.570947 0
3641.85 0.675886 0
3642.7 0.426031 0
3643.55 0.557842 0
3644.41 0.306455 0
3645.26 0.595768 0
3646.12 0.47907 0
3646.97 0.445843 0
3647.83 0.442137 0
3648.68 0.595065 0
3649.54 0.600054 0
3650.39 0.579269 0
3651.25 0.498158 0
3652.1 0.314901 0
3652.95 0.250104 0
3653.81 0.520412 0
3654.66 0.640113 0
3655.52 0.183049 0
3656.37 0.54068 0
3657.23 0.74617 0
3658.08 0.530929 0
3658.94 0.453027 0
3659.79 0.742506 0
3660.64 0.47375 0
3661.5 0.384233 0
3662.35 0.438411 0
3663.21 0.505693 0
3664.06 0.618479 0
3664.92 0.72524 0
3665.77 0.263084 0
3666.63 0.497474 0
3667.48 0.437024 0
3668.33 0.58167 0
3669.19 0.406074 0
3670.04 0.44075 0
3670.9 0.486233 0
3671.75 0.386179 0
3672.61 0.428329 0
3673.46 0.580035 0
3674.32 0.494535 0
3675.17 0.421145 0
3676.03 0.360301 0
3676.88 0.690854 0
3677.73 0.439239 0
3678.59 0.434395 0
3679.44 0.443027 0
3680.3 0.477952 0
3681.15 0.348025 0
3682.01 0.576702 0
3682.86 0.52329 0
3683.72 0.685637 0
3684.57 0.62206 0
3685.42 0.383964 0
3686.28 0.481016 0
3687.13 0.673236 0
3687.99 0.455739 0
3688.84 0.675493 0
3689.7 0.190647 0
3690.55 0.682801 0
3691.41 0.373095 0
3692.26 0.740829 0
3693.12 0.652844 0
3693.97 0.383943 0
3694.82 0.461018 0
3695.68 0.309229 0
3696.53 0.47466 0
3697.39 0.394998 0
3698.24 0.617858 0
3699.1 0.494969 0
3699.95 0.542005 0
3700.81 0.588605 0
3701.66 0.3815 0
3702.51 0.34169 0
3703.37 0.50443 0
3704.22 0.538879 0
3705.08 0.570408 0
3705.93 0.702716 0
3706.79 0.39446 0
3707.64 0.227952 0
3708.5 0.562459 0
3709.35 0.551134 0
3710.21 0.469485 0
3711.06 0.616574 0
3711.91 0.616678 0
3712.77 0.441558 0
3713.62 0.636407 0
3714.48 0.500145 0
3715.33 0.613697 0
3716.19 0.477579 0
3717.04 0.455428 0
3717.9 0.510372 0
3718.75 0.531095 0
3719.6 0.860736 0
3720.46 0.451929 0
3721.31 0.602621 0
3722.17 0.684871 0
3723.02 0.510724 0
3723.88 0.470872 0
3724.73 0.436796 0
3725.59 0.430565 0
3726.44 0.339537 0
3727.29 0.439736 0
3728.15 0.330656 0
3729 0.373903 0
3729.86 0.887111 0
3730.71 0.437376 0
3731.57 0.821443 0
3732.42 0.19781 0
3733.28 0.565709 0
3734.13 0.582188 0
3734.99 0.492651 0
3735.84 0.630258 0
3736.69 0.633757 0
3737.55 0.6315 0
3738.4 0.608418 0
3739.26 0.3921 0
3740.11 0.62676 0
3740.97 0.660442 0
3741.82 0.527099 0
3742.68 0.552066 0
3743.53 0.483231 0
3744.38 0.631749 0
3745.24 0.399553 0
3746.09 0.637628 0
3746.95 0.376221 0
3747.8 0.509337 0
3748.66 0.65272 0
3749.51 0.504265 0
3750.37 0.568793 0
3751.22 0.638684 0
3752.08 0.24853 0
3752.93 0.579041 0
3753.78 0.235074 0
3754.64 0.602973 0
3755.49 0.54981 0
3756.35 0.62823 0
3757.2 0.680917 0
3758.06 0.392452 0
3758.91 0.37059 0
3759.77 0.578979 0
3760.62 0.494617 0
3761.47 0.38061 0
3762.33 0.377567 0
3763.18 0.649553 0
3764.04 0.425741 0
3764.89 0.272835 0
3765.75 0.33372 0
3766.6 0.583244 0
3767.46 0.258136 0
3768.31 0.459672 0
3769.17 0.516727 0
3770.02 0.344526 0
3770.87 0.659283 0
3771.73 0.413589 0
3772.58 0.469775 0
3773.44 0.502422 0
3774.29 0.572644 0
3775.15 0.413962 0
3776 0.591276 0
3776.86 0.341235 0
3777.71 0.418951 0
3778.56 0.619659 0
3779.42 0.527182 0
3780.27 0.460645 0
3781.13 0.659966 0
3781.98 0.430378 0
3782.84 0.627153 0
3783.69 0.592001 0
3784.55 0.726358 0
3785.4 0.545317 0
3786.25 0.522421 0
3787.11 0.499462 0
3787.96 0.265713 0
3788.82 0.448866 0
3789.67 0.703668 0
3790.53 0.660359 0
3791.38 0.498137 0
3792.24 0.458409 0
3793.09 0.470996 0
3793.95 0.48201 0
3794.8 0.482237 0
3795.65 0.48822 0
3796.51 0.600799 0
3797.36 0.330097 0
3798.22 0.434105 0
3799.07 0.456194 0
3799.93 0.219071 0
3800.78 0.323845 0
3801.64 0.473418 0
3802.49 0.250104 0
3803.34 0.406095 0
3804.2 0.553184 0
3805.05 0.640879 0
3805.91 0.484577 0
3806.76 0.522379 0
3807.62 0.50205 0
3808.47 0.454434 0
3809.33 0.187914 0
3810.18 0.567965 0
3811.04 0.429633 0
3811.89 0.333989 0
3812.74 0.582312 0
3813.6 0.643384 0
3814.45 0.471017 0
3815.31 0.674872 0
3816.16 0.62941 0
3817.02 0.565191 0
3817.87 0.597984 0
3818.73 0.699466 0
3819.58 0.393508 0
3820.43 0.574901 0
3821.29 0.661043 0
3822.14 0.466628 0
3823 0.404128 0
3823.85 0.567986 0
3824.71 0.615104 0
3825.56 0.597652 0
3826.42 0.543413 0
3827.27 0.230229 0
3828.13 0.40506 0
3828.98 0.338626 0
3829.83 0.422077 0
3830.69 0.418992 0
3831.54 0.33165 0
3832.4 0.56221 0
3833.25 0.545876 0
3834.11 0.434747 0
3834.96 0.409324 0
3835.82 0.753768 0
3836.67 0.267059 0
3837.52 0.738386 0
3838.38 0.400526 0
3839.23 0.467787 0
3840.09 0.284552 0
3840.94 0.363303 0
3841.8 0.44781 0
3842.65 0.422884 0
3843.51 0.372392 0
3844.36 0.630962 0
3845.21 0.386966 0
3846.07 0.335293 0
3846.92 0.492878 0
3847.78 0.381811 0
3848.63 0.59376 0
3849.49 0.679198 0
3850.34 0.554612 0
3851.2 0.534635 0
3852.05 0.285297 0
3852.91 0.456567 0
3853.76 0.471534 0
3854.61 0.733604 0
3855.47 0.51828 0
3856.32 0.676569 0
3857.18 0.561486 0
3858.03 0.455635 0
3858.89 0.777679 0
3859.74 0.617506 0
3860.6 0.214496 0
3861.45 0.7217 0
3862.3 0.750807 0
3863.16 0.468719 0
3864.01 0.47524 0
3864.87 0.561216 0
3865.72 0.277907 0
3866.58 0.460686 0
3867.43 0.641375 0
3868.29 0.86674 0
3869.14 0.553909 0
3870 0.332374 0
3870.85 0.575335 0
3871.7 0.504782 0
3872.56 0.355043 0
3873.41 0.559892 0
3874.27 0.616181 0
3875.12 0.522089 0
3875.98 0.392742 0
3876.83 0.651209 0
3877.69 0.577095 0
3878.54 0.658931 0
3879.39 0.741264 0
3880.25 0.517721 0
3881.1 0.470147 0
3881.96 0.607796 0
3882.81 0.577902 0
3883.67 0.302335 0
3884.52 0.906757 0
3885.38 0.458513 0
3886.23 0.325253 0
3887.08 0.498406 0
3887.94 0.449445 0
3888.79 0.547491 0
3889.65 0.470147 0
3890.5 0.208533 0
3891.36 0.438846 0
3892.21 0.483604 0
3893.07 0.489442 0
3893.92 0.253561 0
3894.78 0.600737 0
3895.63 0.503726 0
3896.48 0.806745 0
3897.34 0.54863 0
3898.19 0.451992 0
3899.05 0.453668 0
3899.9 0.298837 0
3900.76 0.595706 0
3901.61 0.303743 0
3902.47 0.496439 0
3903.32 0.65272 0
3904.17 0.560637 0
3905.03 0.210397 0
3905.88 0.68367 0
3906.74 0.593284 0
3907.59 0.312376 0
3908.45 0.217353 0
3909.3 0.351068 0
3910.16 0.319891 0
3911.01 0.547367 0
3911.87 0.512401 0
3912.72 0.334424 0
3913.57 0.707374 0
3914.43 0.610115 0
3915.28 0.593305 0
3916.14 0.576412 0
3916.99 0.687355 0
3917.85 0.544406 0
3918.7 0.31662 0
3919.56 0.76886 0
3920.41 0.519646 0
3921.26 0.502422 0
3922.12 0.379679 0
3922.97 0.338357 0
3923.83 0.636117 0
3924.68 0.566289 0
3925.54 0.542088 0
3926.39 0.451143 0
3927.25 0.645247 0
3928.1 0.420648 0
3928.96 0.48849 0
3929.81 0.550741 0
3930.66 0.596183 0
3931.52 0.329579 0
3932.37 0.577965 0
3933.23 0.323431 0
3934.08 0.732341 0
3934.94 0.633798 0
3935.79 0.705366 0
3936.65 0.381728 0
3937.5 0.637525 0
3938.35 0.625248 0
3939.21 0.39357 0
3940.06 0.552377 0
3940.92 0.585997 0
3941.77 0.614131 0
3942.63 0.305482 0
3943.48 0.352083 0
3944.34 0.656322 0
3945.19 0.533993 0
3946.04 0.449611 0
3946.9 0.59492 0
3947.75 0.660815 0
3948.61 0.296166 0
3949.46 0.400215 0
3950.32 0.395495 0
3951.17 0.320036 0
3952.03 0.560202 0
3952.88 0.39711 0
3953.74 0.426217 0
3954.59 0.31722 0
3955.44 0.391313 0
3956.3 0.299333 0
3957.15 0.424561 0
3958.01 0.536063 0
3958.86 0.488448 0
3959.72 0.649988 0
3960.57 0.493748 0
3961.43 0.443048 0
3962.28 0.312396 0
3963.13 0.492092 0
3963.99 0.406488 0
3964.84 0.0531426 0
3965.7 0.587653 0
3966.55 0.728304 0
3967.41 0.649491 0
3968.26 0.385662 0
3969.12 0.689984 0
3969.97 0.736337 0
3970.83 0.346369 0
3971.68 0.559022 0
3972.53 0.59993 0
3973.39 0.444559 0
3974.24 0.704683 0
3975.1 0.662471 0
3975.95 0.533703 0
3976.81 0.39976 0
3977.66 0.406074 0
3978.52 0.279646 0
3979.37 0.6769 0
3980.22 0.128312 0
3981.08 0.533144 0
3981.93 0.328068 0
3982.79 0.556848 0
3983.64 0.61941 0
3984.5 0.740146 0
3985.35 0.655701 0
3986.21 0.632329 0
3987.06 0.600033 0
3987.92 0.283517 0
3988.77 0.254327 0
3989.62 0.236709 0
3990.48 0.312686 0
3991.33 0.654169 0
3992.19 0.37825 0
3993.04 0.542088 0
3993.9 0.439011 0
3994.75 0.643177 0
3995.61 0.544448 0
3996.46 0.385165 0
3997.31 0.573555 0
3998.17 0.737185 0
3999.02 0.521841 0
3999.88 0.35376 0
4000.73 0.733438 0
4001.59 0.602724 0
4002.44 0.303536 0
4003.3 0.398207 0
4004.15 0.548878 0
4005 0.533041 0
4005.86 0.45019 0
4006.71 0.579165 0
4007.57 0.532668 0
4008.42 0.646137 0
4009.28 0.255486 0
4010.13 0.36823 0
4010.99 0.767576 0
4011.84 0.304323 0
4012.7 0.387566 0
4013.55 0.315543 0
4014.4 0.307345 0
4015.26 0.536187 0
4016.11 0.635641 0
4016.97 0.536705 0
4017.82 0.669013 0
4018.68 0.566433 0
4019.53 0.234121 0
4020.39 0.440398 0
4021.24 0.462798 0
4022.09 0.512194 0
4022.95 0.517555 0
4023.8 0.124503 0
4024.66 0.489649 0
4025.51 0.485053 0
4026.37 0.625642 0
4027.22 0.622764 0
4028.08 0.345396 0
4028.93 0.608128 0
4029.79 0.695201 0
4030.64 0.511366 0
4031.49 0.393135 0
4032.35 0.52389 0
4033.2 0.67777 0
4034.06 0.629844 0
4034.91 0.597404 0
4035.77 0.481492 0
4036.62 0.740208 0
4037.48 0.345417 0
4038.33 0.498861 0
4039.18 0.597632 0
4040.04 0.549437 0
4040.89 0.60024 0
4041.75 0.642141 0
4042.6 0.527803 0
4043.46 0.503395 0
4044.31 0.612661 0
4045.17 0.582767 0
4046.02 0.524491 0
4046.88 0.554426 0
4047.73 0.287347 0
4048.58 0.25973 0
4049.44 0.598377 0
4050.29 0.526809 0
4051.15 0.522048 0
4052 0.574673 0
4052.86 0.503023 0
4053.71 0.463191 0
4054.57 0.533455 0
4055.42 0.45224 0
4056.27 0.510082 0
4057.13 0.450874 0
4057.98 0.371149 0
4058.84 0.648683 0
4059.69 0.340966 0
4060.55 0.638974 0
4061.4 0.652596 0
4062.26 0.404128 0
4063.11 0.326267 0
4063.96 0.327095 0
4064.82 0.521799 0
4065.67 0.353677 0
4066.53 0.362848 0
4067.38 0.509026 0
4068.24 0.483211 0
4069.09 0.503623 0
4069.95 0.502857 0
4070.8 0.309726 0
4071.66 0.567469 0
4072.51 0.552791 0
4073.36 0.701081 0
4074.22 0.333865 0
4075.07 0.556165 0
4075.93 0.333368 0
4076.78 0.660359 0
4077.64 0.363138 0
4078.49 0.673899 0
4079.35 0.423961 0
4080.2 0.641769 0
4081.05 0.590986 0
4081.91 0.343139 0
4082.76 0.615829 0
4083.62 0.740353 0
4084.47 0.464123 0
4085.33 0.551838 0
4086.18 0.541777 0
4087.04 0.406757 0
4087.89 0.342849 0
4088.75 0.588502 0
4089.6 0.768736 0
4090.45 0.477083 0
4091.31 0.456815 0
4092.16 0.610343 0
4093.02 0.413692 0
4093.87 0.577695 0
4094.73 0.370404 0
4095.58 0.334258 0
4096.44 0.541363 0
4097.29 0.584341 0
4098.14 0.947955 0
4099 0.581153 0
4099.85 0.439757 0
4100.71 0.426093 0
4101.56 0.310989 0
4102.42 0.333803 0
4103.27 0.70725 0
4104.13 0.320657 0
4104.98 0.697789 0
4105.83 0.431393 0
4106.69 0.510165 0
4107.54 0.37618 0
4108.4 0.326412 0
4109.25 0.665411 0
4110.11 0.782254 0
4110.96 0.448141 0
4111.82 0.574839 0
4112.67 0.754637 0
4113.53 0.659117 0
4114.38 0.630527 0
4115.23 0.231389 0
4116.09 0.743023 0
4116.94 0.487206 0
4117.8 0.418309 0
4118.65 0.304095 0
4119.51 0.613013 0
4120.36 0.571009 0
4121.22 0.547719 0
4122.07 0.283683 0
4122.92 0.502898 0
4123.78 0.437811 0
4124.63 0.529418 0
4125.49 0.481761 0
4126.34 0.568711 0
4127.2 0.390423 0
4128.05 0.688183 0
4128.91 0.592539 0
4129.76 0.446257 0
4130.62 0.626718 0
4131.47 0.353884 0
4132.32 0.349184 0
4133.18 0.519357 0
4134.03 0.667336 0
4134.89 0.503271 0
4135.74 0.633198 0
4136.6 0.190026 0
4137.45 0.70046 0
4138.31 0.443007 0
4139.16 0.460479 0
4140.01 0.330884 0
4140.87 0.530598 0
4141.72 0.421145 0
4142.58 0.517141 0
4143.43 0.527844 0
4144.29 0.611254 0
4145.14 0.541674 0
4146 0.34494 0
4146.85 0.298195 0
4147.71 0.500662 0
4148.56 0.558339 0
4149.41 0.654397 0
4150.27 0.569166 0
4151.12 0.375807 0
4151.98 0.57134 0
4152.83 0.355167 0
4153.69 0.60879 0
4154.54 0.562852 0
4155.4 0.592083 0
4156.25 0.376387 0
4157.1 0.439218 0
4157.96 0.711887 0
4158.81 0.738283 0
4159.67 0.231534 0
4160.52 0.579766 0
4161.38 0.407254 0
4162.23 0.531178 0
4163.09 0.663382 0
4163.94 0.297242 0
4164.79 0.66628 0
4165.65 0.520454 0
4166.5 0.354733 0
4167.36 0.587591 0
4168.21 0.637566 0
4169.07 0.534428 0
4169.92 0.619224 0
4170.78 0.606389 0
4171.63 0.637235 0
4172.49 0.734805 0
4173.34 0.678577 0
4174.19 0.647234 0
4175.05 0.505279 0
4175.9 0.443524 0
4176.76 0.448721 0
4177.61 0.176466 0
4178.47 0.469526 0
4179.32 0.32076 0
4180.18 0.632577 0
4181.03 0.510869 0
4181.88 0.424354 0
4182.74 0.445243 0
4183.59 0.404376 0
4184.45 0.817676 0
4185.3 0.631231 0
4186.16 0.407854 0
4187.01 0.606637 0
4187.87 0.438763 0
4188.72 0.469381 0
4189.58 0.584486 0
4190.43 0.378126 0
4191.28 0.592477 0
4192.14 0.530163 0
4192.99 0.373323 0
4193.85 0.588109 0
4194.7 0.446837 0
4195.56 0.438121 0
4196.41 0.51238 0
4197.27 0.700025 0
4198.12 0.440709 0
4198.97 0.436962 0
4199.83 0.382163 0
4200.68 0.590738 0
4201.54 0.334465 0
4202.39 0.357237 0
4203.25 0.482445 0
4204.1 0.338088 0
4204.96 0.715883 0
4205.81 0.954869 0
4206.67 0.547574 0
4207.52 0.72375 0
4208.37 0.410028 0
4209.23 0.527886 0
4210.08 0.541011 0
4210.94 0.630507 0
4211.79 0.398104 0
4212.65 0.591525 0
4213.5 0.617195 0
4214.36 0.643404 0
4215.21 0.345085 0
4216.06 0.761883 0
4216.92 0.505879 0
4217.77 0.355167 0
4218.63 0.423878 0
4219.48 0.468947 0
4220.34 0.229733 0
4221.19 0.294261 0
4222.05 0.521862 0
4222.9 0.346534 0
4223.75 0.738283 0
4224.61 0.438597 0
4225.46 0.470893 0
4226.32 0.398456 0
4227.17 0.663527 0
4228.03 0.476524 0
4228.88 0.469609 0
4229.74 0.368624 0
4230.59 0.630383 0
4231.45 0.526582 0
4232.3 0.346638 0
4233.15 0.419696 0
4234.01 0.530163 0
4234.86 0.213771 0
4235.72 0.353056 0
4236.57 0.492775 0
4237.43 0.374793 0
4238.28 0.430399 0
4239.14 0.345706 0
4239.99 0.244514 0
4240.84 0.676383 0
4241.7 0.584465 0
4242.55 0.563018 0
4243.41 0.610136 0
4244.26 0.46286 0
4245.12 0.497909 0
4245.97 0.354753 0
4246.83 0.596762 0
4247.68 0.475613 0
4248.54 0.510889 0
4249.39 0.629782 0
4250.24 0.601834 0
4251.1 0.489256 0
4251.95 0.685865 0
4252.81 0.43957 0
4253.66 0.539231 0
4254.52 0.682511 0
4255.37 0.561796 0
4256.23 0.607507 0
4257.08 0.482175 0
4257.93 0.284014 0
4258.79 0.669965 0
4259.64 0.472156 0
4260.5 0.316268 0
4261.35 0.144688 0
4262.21 0.338875 0
4263.06 0.576184 0
4263.92 0.290618 0
4264.77 0.571423 0
4265.63 0.383861 0
4266.48 0.274698 0
4267.33 0.354008 0
4268.19 0.802315 0
4269.04 0.783248 0
4269.9 0.756107 0
4270.75 0.458182 0
4271.61 0.706463 0
4272.46 0.613386 0
4273.32 0.58107 0
4274.17 0.505652 0
4275.02 0.604898 0
4275.88 0.723087 0
4276.73 0.570698 0
4277.59 0.604236 0
4278.44 0.553888 0
4279.3 0.440357 0
4280.15 0.536022 0
4281.01 0.399532 0
4281.86 0.562955 0
4282.71 0.291881 0
4283.57 0.440212 0
4284.42 0.6816 0
4285.28 0.562107 0
4286.13 0.674375 0
4286.99 0.27387 0
4287.84 0.457105 0
4288.7 0.575315 0
4289.55 0.657213 0
4290.41 0.624565 0
4291.26 0.307221 0
4292.11 0.339537 0
4292.97 0.432987 0
4293.82 0.362289 0
4294.68 0.513933 0
4295.53 0.521737 0
4296.39 0.501284 0
4297.24 0.60467 0
4298.1 0.443255 0
4298.95 0.485798 0
4299.8 0.59552 0
4300.66 0.549727 0
4301.51 0.655039 0
4302.37 0.529087 0
4303.22 0.470913 0
4304.08 0.603842 0
4304.93 0.540369 0
4305.79 0.485674 0
4306.64 0.341711 0
4307.5 0.666963 0
4308.35 0.375435 0
4309.2 0.396468 0
4310.06 0.397959 0
4310.91 0.470458 0
4311.77 0.581484 0
4312.62 0.431289 0
4313.48 0.51445 0
4314.33 0.542543 0
4315.19 0.442531 0
4316.04 0.583037 0
4316.89 0.443317 0
4317.75 0.670648 0
4318.6 0.513705 0
4319.46 0.472135 0
4320.31 0.49557 0
4321.17 0.383322 0
4322.02 0.358231 0
4322.88 0.312521 0
4323.73 0.407482 0
4324.58 0.240063 0
4325.44 0.517286 0
4326.29 0.513788 0
4327.15 0.634958 0
4328 0.602 0
4328.86 0.497764 0
4329.71 0.632474 0
4330.57 0.405122 0
4331.42 0.736833 0
4332.28 0.410691 0
4333.13 0.596203 0
4333.98 0.648849 0
4334.84 0.512628 0
4335.69 0.335024 0
4336.55 0.653176 0
4337.4 0.758985 0
4338.26 0.388332 0
4339.11 0.733273 0
4339.97 0.576743 0
4340.82 0.776582 0
4341.67 0.360094 0
4342.53 0.613904 0
4343.38 0.344506 0
4344.24 0.383736 0
4345.09 0.629699 0
4345.95 0.539314 0
4346.8 0.279935 0
4347.66 0.39152 0
4348.51 0.621087 0
4349.37 0.603159 0
4350.22 0.549768 0
4351.07 0.503023 0
4351.93 0.437997 0
4352.78 0.464889 0
4353.64 0.581836 0
4354.49 0.62794 0
4355.35 0.45901 0
4356.2 0.536312 0
4357.06 0.483914 0
4357.91 0.742609 0
4358.76 0.419779 0
4359.62 0.387856 0
4360.47 0.55718 0
4361.33 0.38148 0
4362.18 0.419489 0
4363.04 0.336328 0
4363.89 0.555937 0
4364.75 0.589164 0
4365.6 0.755051 0
4366.46 0.578958 0
4367.31 0.362434 0
4368.16 0.549064 0
4369.02 0.796994 0
4369.87 0.491823 0
4370.73 0.440336 0
4371.58 0.504637 0
4372.44 0.360281 0
4373.29 0.565812 0
4374.15 0.264636 0
4375 0.60376 0
4375.85 0.647027 0
4376.71 0.512235 0
4377.56 0.58784 0
4378.42 0.603967 0
4379.27 0.253871 0
4380.13 0.412699 0
4380.98 0.481865 0
4381.84 0.1368 0
4382.69 0.508384 0
4383.54 0.358438 0
4384.4 0.306289 0
4385.25 0.523766 0
4386.11 0.356782 0
4386.96 0.503602 0
4387.82 0.537119 0
4388.67 0.583119 0
4389.53 0.609142 0
4390.38 0.574735 0
4391.24 0.536063 0
4392.09 0.379368 0
4392.94 0.452136 0
4393.8 0.526727 0
4394.65 0.664955 0
4395.51 0.542833 0
4396.36 0.505093 0
4397.22 0.516189 0
4398.07 0.54157 0
4398.93 0.710666 0
4399.78 0.468139 0
4400.63 0.509834 0
4401.49 0.662782 0
4402.34 0.25441 0
4403.2 0.515465 0
4404.05 0.494845 0
4404.91 0.553246 0
4405.76 0.558877 0
4406.62 0.467705 0
4407.47 0.384689 0
4408.33 0.624752 0
4409.18 0.786539 0
4410.03 0.455035 0
4410.89 0.437914 0
4411.74 0.640527 0
4412.6 0.572623 0
4413.45 0.755776 0
4414.31 0.607714 0
4415.16 0.431227 0
4416.02 0.463978 0
4416.87 0.506956 0
4417.72 0.541425 0
4418.58 0.614152 0
4419.43 0.694311 0
4420.29 0.400878 0
4421.14 0.301362 0
4422 0.705304 0
4422.85 0.496977 0
4423.71 0.622557 0
4424.56 0.670462 0
4425.42 0.514719 0
4426.27 0.551714 0
4427.12 0.641044 0
4427.98 0.511055 0
4428.83 0.690523 0
4429.69 0.335086 0
4430.54 0.493375 0
4431.4 0.5 0
4432.25 0.533227 0
4433.11 0.220996 0
4433.96 0.283186 0
4434.81 0.608355 0
4435.67 0.577261 0
4436.52 0.528383 0
4437.38 0.743479 0
4438.23 0.237848 0
4439.09 0.614338 0
4439.94 0.508239 0
4440.8 0.536891 0
4441.65 0.407689 0
4442.5 0.308629 0
4443.36 0.45284 0
4444.21 0.238324 0
4445.07 0.59316 0
4445.92 0.524201 0
4446.78 0.500248 0
4447.63 0.488386 0
4448.49 0.396986 0
4449.34 0.465821 0
4450.2 0.706028 0
4451.05 0.49706 0
4451.9 0.547222 0
4452.76 0.445739 0
4453.61 0.266914 0
4454.47 0.697872 0
4455.32 0.595603 0
4456.18 0.53861 0
4457.03 0.146489 0
4457.89 0.549375 0
4458.74 0.368334 0
4459.59 0.414665 0
4460.45 0.581877 0
4461.3 0.270267 0
4462.16 0.648828 0
4463.01 0.761676 0
4463.87 0.389409 0
4464.72 0.345417 0
4465.58 0.48437 0
4466.43 0.66274 0
4467.29 0.308318 0
4468.14 0.329807 0
4468.99 0.502029 0
4469.85 0.111481 0
4470.7 0.41951 0
4471.56 0.296973 0
4472.41 0.45019 0
4473.27 0.634316 0
4474.12 0.285898 0
4474.98 0.22642 0
4475.83 0.503147 0
4476.68 0.354029 0
4477.54 0.519377 0
4478.39 0.807531 0
4479.25 0.218243 0
4480.1 0.478863 0
4480.96 0.393591 0
4481.81 0.379513 0
4482.67 0.320263 0
4483.52 0.453234 0
4484.38 0.431517 0
4485.23 0.831236 0
4486.08 0.576557 0
4486.94 0.425017 0
4487.79 0.580614 0
4488.65 0.427004 0
4489.5 0.690874 0
4490.36 0.495321 0
4491.21 0.475219 0
4492.07 0.528942 0
4492.92 0.632391 0
4493.77 0.381211 0
4494.63 0.473646 0
4495.48 0.533848 0
4496.34 0.592021 0
4497.19 0.291529 0
4498.05 0.429261 0
4498.9 0.56161 0
4499.76 0.52035 0
4500.61 0.724536 0
4501.46 0.772006 0
4502.32 0.592684 0
4503.17 0.418143 0
4504.03 0.326826 0
4504.88 0.672532 0
4505.74 0.579227 0
4506.59 0.483086 0
4507.45 0.539044 0
4508.3 0.590779 0
4509.16 0.599164 0
4510.01 0.377464 0
4510.86 0.311009 0
4511.72 0.474826 0
4512.57 0.507825 0
4513.43 0.481327 0
4514.28 0.479691 0
4515.14 0.480167 0
4515.99 0.352497 0
4516.85 0.623613 0
4517.7 0.531405 0
4518.55 0.558939 0
4519.41 0.567406 0
4520.26 0.160463 0
4521.12 0.307076 0
4521.97 0.301155 0
4522.83 0.535794 0
4523.68 0.33372 0
4524.54 0.695098 0
4525.39 0.496977 0
4526.25 0.456732 0
4527.1 0.607072 0
4527.95 0.715117 0
4528.81 0.522379 0
4529.66 0.510413 0
4530.52 0.597073 0
4531.37 0.656405 0
4532.23 0.493313 0
4533.08 0.502153 0
4533.94 0.556 0
4534.79 0.385227 0
4535.64 0.10701 0
4536.5 0.439736 0
4537.35 0.497081 0
4538.21 0.486212 0
4539.06 0.458492 0
4539.92 0.477414 0
4540.77 0.614773 0
4541.63 0.462467 0
4542.48 0.404728 0
4543.33 0.378499 0
4544.19 0.516231 0
4545.04 0.241346 0
4545.9 0.365912 0
4546.75 0.406157 0
4547.61 0.379658 0
4548.46 0.524822 0
4549.32 0.541487 0
4550.17 0.507494 0
4551.03 0.26828 0
4551.88 0.577406 0
4552.73 0.400381 0
4553.59 0.525774 0
4554.44 0.710272 0
4555.3 0.484825 0
4556.15 0.498447 0
4557.01 0.534179 0
4557.86 0.407502 0
4558.72 0.60732 0
4559.57 0.561154 0
4560.42 0.513891 0
4561.28 0.432987 0
4562.13 0.353118 0
4562.99 0.689342 0
4563.84 0.575812 0
4564.7 0.524532 0
4565.55 0.360674 0
4566.41 0.511117 0
4567.26 0.443773 0
4568.12 0.622433 0
4568.97 0.47348 0
4569.82 0.539272 0
4570.68 0.585376 0
4571.53 0.483894 0
4572.39 0.864214 0
4573.24 0.543268 0
4574.1 0.466856 0
4574.95 0.642804 0
4575.81 0.529232 0
4576.66 0.416094 0
4577.51 0.547657 0
4578.37 0.673774 0
4579.22 0.376304 0
4580.08 0.46905 0
4580.93 0.489152 0
4581.79 0.306558 0
4582.64 0.359494 0
4583.5 0.39475 0
4584.35 0.52211 0
4585.21 0.648373 0
4586.06 0.577923 0
4586.91 0.511303 0
4587.77 0.510662 0
4588.62 0.4829 0
4589.48 0.450646 0
4590.33 0.558215 0
4591.19 0.334651 0
4592.04 0.534262 0
4592.9 0.424727 0
4593.75 0.62796 0
4594.6 0.331774 0
4595.46 0.39386 0
4596.31 0.86527 0
4597.17 0.480768 0
4598.02 0.847114 0
4598.88 0.257349 0
4599.73 0.587032 0
4600.59 0.654211 0
4601.44 0.334299 0
4602.29 0.51797 0
4603.15 0.565129 0
4604 0.385993 0
4604.86 0.516479 0
4605.71 0.756708 0
4606.57 0.522814 0
4607.42 0.71462 0
4608.28 0.439053 0
4609.13 0.745673 0
4609.99 0.68839 0
4610.84 0.501139 0
4611.69 0.500476 0
4612.55 0.349081 0
4613.4 0.578482 0
4614.26 0.626366 0
4615.11 0.571298 0
4615.97 0.606989 0
4616.82 0.487724 0
4617.68 0.635165 0
4618.53 0.434477 0
4619.38 0.386759 0
4620.24 0.295711 0
4621.09 0.561361 0
4621.95 0.462281 0
4622.8 0.809664 0
4623.66 0.478014 0
4624.51 0.577281 0
4625.37 0.286726 0
4626.22 0.470085 0
4627.08 0.682966 0
4627.93 0.631438 0
4628.78 0.70636 0
4629.64 0.634751 0
4630.49 0.634502 0
4631.35 0.479111 0
4632.2 0.554737 0
4633.06 0.637401 0
4633.91 0.359908 0
4634.77 0.862475 0
4635.62 0.707022 0
4636.47 0.555068 0
4637.33 0.535173 0
4638.18 0.626615 0
4639.04 0.70284 0
4639.89 0.665845 0
4640.75 0.587053 0
4641.6 0.585728 0
4642.46 0.710314 0
4643.31 0.420711 0
4644.17 0.730126 0
4645.02 0.397234 0
4645.87 0.69104 0
4646.73 0.525857 0
4647.58 0.626532 0
4648.44 0.555296 0
4649.29 0.661312 0
4650.15 0.639926 0
4651 0.308794 0
4651.86 0.528962 0
4652.71 0.588378 0
4653.56 0.561734 0
4654.42 0.645392 0
4655.27 0.54511 0
4656.13 0.589475 0
4656.98 0.604215 0
4657.84 0.264533 0
4658.69 0.528486 0
4659.55 0.497371 0
4660.4 0.742796 0
4661.25 0.527575 0
4662.11 0.354443 0
4662.96 0.557159 0
4663.82 0.440957 0
4664.67 0.434519 0
4665.53 0.727931 0
4666.38 0.625414 0
4667.24 0.490125 0
4668.09 0.330511 0
4668.95 0.50354 0
4669.8 0.630672 0
4670.65 0.399491 0
4671.51 0.538775 0
4672.36 0.747433 0
4673.22 0.703461 0
4674.07 0.628664 0
4674.93 0.412078 0
4675.78 0.510103 0
4676.64 0.532254 0
4677.49 0.459776 0
4678.34 0.611026 0
4679.2 0.279211 0
4680.05 0.423837 0
4680.91 0.308484 0
4681.76 0.401747 0
4682.62 0.357403 0
4683.47 0.731968 0
4684.33 0.551714 0
4685.18 0.485964 0
4686.04 0.324197 0
4686.89 0.661788 0
4687.74 0.639657 0
4688.6 0.652513 0
4689.45 0.490042 0
4690.31 0.314094 0
4691.16 0.294158 0
4692.02 0.587115 0
4692.87 0.558587 0
4693.73 0.790949 0
4694.58 0.588709 0
4695.43 0.543723 0
4696.29 0.352952 0
4697.14 0.652637 0
4698 0.407399 0
4698.85 0.390051 0
4699.71 0.299395 0
4700.56 0.511076 0
4701.42 0.543019 0
4702.27 0.456422 0
4703.13 0.557345 0
4703.98 0.434664 0
4704.83 0.74058 0
4705.69 0.330221 0
4706.54 0.393321 0
4707.4 0.471286 0
4708.25 0.729608 0
4709.11 0.418371 0
4709.96 0.71992 0
4710.82 0.334983 0
4711.67 0.535649 0
4712.52 0.499627 0
4713.38 0.441889 0
4714.23 0.475633 0
4715.09 0.474888 0
4715.94 0.584983 0
4716.8 0.598957 0
4717.65 0.588233 0
4718.51 0.536995 0
4719.36 0.555399 0
4720.21 0.553991 0
4721.07 0.638063 0
4721.92 0.438928 0
4722.78 0.313742 0
4723.63 0.257246 0
4724.49 0.562583 0
4725.34 0.706774 0
4726.2 0.49557 0
4727.05 0.407751 0
4727.91 0.780287 0
4728.76 0.390568 0
4729.61 0.891189 0
4730.47 0.506128 0
4731.32 0.477041 0
4732.18 0.251511 0
4733.03 0.388498 0
4733.89 0.397338 0
4734.74 0.446816 0
4735.6 0.53979 0
4736.45 0.602124 0
4737.3 0.536912 0
4738.16 0.705594 0
4739.01 0.661767 0
4739.87 0.556993 0
4740.72 0.511448 0
4741.58 0.439446 0
4742.43 0.426528 0
4743.29 0.536374 0
4744.14 0.450812 0
4745 0.493417 0
4745.85 0.613738 0
4746.7 0.467994 0
4747.56 0.355581 0
4748.41 0.485343 0
4749.27 0.718533 0
4750.12 0.363759 0
4750.98 0.500393 0
4751.83 0.540266 0
4752.69 0.587156 0
4753.54 0.61349 0
4754.39 0.448327 0
4755.25 0.840862 0
4756.1 0.741181 0
4756.96 0.351296 0
4757.81 0.452136 0
4758.67 0.60318 0
4759.52 0.535773 0
4760.38 0.599412 0
4761.23 0.391044 0
4762.08 0.608604 0
4762.94 0.327343 0
4763.79 0.386303 0
4764.65 0.337508 0
4765.5 0.532958 0
4766.36 0.689301 0
4767.21 0.126573 0
4768.07 0.496211 0
4768.92 0.410442 0
4769.78 0.390071 0
4770.63 0.247164 0
4771.48 0.60879 0
4772.34 0.29215 0
4773.19 0.38769 0
4774.05 0.580573 0
4774.9 0.471824 0
4775.76 0.594381 0
4776.61 0.558422 0
4777.47 0.66185 0
4778.32 0.37529 0
4779.17 0.312893 0
4780.03 0.412471 0
4780.88 0.557407 0
4781.74 0.446899 0
4782.59 0.410049 0
4783.45 0.376491 0
4784.3 0.501387 0
4785.16 0.479588 0
4786.01 0.470934 0
4786.87 0.430937 0
4787.72 0.654294 0
4788.57 0.33107 0
4789.43 0.728263 0
4790.28 0.408517 0
4791.14 0.406944 0
4791.99 0.31809 0
4792.85 0.375849 0
4793.7 0.479629 0
4794.56 0.406447 0
4795.41 0.30954 0
4796.26 0.381273 0
4797.12 0.594174 0
4797.97 0.424789 0
4798.83 0.57666 0
4799.68 0.727083 0
4800.54 0.401664 0
4801.39 0.60968 0
4802.25 0.54983 0
4803.1 0.613904 0
4803.96 0.34581 0
4804.81 0.529894 0
4805.66 0.282337 0
4806.52 0.496729 0
4807.37 0.345479 0
4808.23 0.554592 0
4809.08 0.547429 0
4809.94 0.363034 0
4810.79 0.554033 0
4811.65 0.569518 0
4812.5 0.490311 0
4813.35 0.571236 0
4814.21 0.59111 0
4815.06 0.526478 0
4815.92 0.595085 0
4816.77 0.727497 0
4817.63 0.422594 0
4818.48 0.539769 0
4819.34 0.284883 0
4820.19 0.543309 0
4821.04 0.688949 0
4821.9 0.678184 0
4822.75 0.403052 0
4823.61 0.505196 0
4824.46 0.653735 0
4825.32 0.335521 0
4826.17 0.486937 0
4827.03 0.393632 0
4827.88 0.505445 0
4828.74 0.537533 0
4829.59 0.525547 0
4830.44 0.3921 0
4831.3 0.452406 0
4832.15 0.424499 0
4833.01 0.425679 0
4833.86 0.604422 0
4834.72 0.620984 0
4835.57 0.647379 0
4836.43 0.590034 0
4837.28 0.671435 0
4838.13 0.304261 0
4838.99 0.277617 0
4839.84 0.607859 0
4840.7 0.469133 0
4841.55 0.119328 0
4842.41 0.351275 0
4843.26 0.674644 0
4844.12 0.487496 0
4844.97 0.637049 0
4845.83 0.517266 0
4846.68 0.463109 0
4847.53 0.559726 0
4848.39 0.667667 0
4849.24 0.391955 0
4850.1 0.526437 0
4850.95 0.608542 0
4851.81 0.227269 0
4852.66 0.515485 0
4853.52 0.351876 0
4854.37 0.470686 0
4855.22 0.497184 0
4856.08 0.627526 0
4856.93 0.52387 0
4857.79 0.537637 0
4858.64 0.474143 0
4859.5 0.610094 0
4860.35 0.699217 0
4861.21 0.552563 0
4862.06 0.471866 0
4862.92 0.527555 0
4863.77 0.558753 0
4864.62 0.610032 0
4865.48 0.539479 0
4866.33 0.381066 0
4867.19 0.275505 0
4868.04 0.698866 0
4868.9 0.369969 0
4869.75 0.562065 0
4870.61 0.494949 0
4871.46 0.703524 0
4872.31 0.212674 0
4873.17 0.534863 0
4874.02 0.470603 0
4874.88 0.581567 0
4875.73 0.498675 0
4876.59 0.275257 0
4877.44 0.418847 0
4878.3 0.609142 0
4879.15 0.657502 0
4880 0.848294 0
4880.86 0.617609 0
4881.71 0.599184 0
4882.57 0.373923 0
4883.42 0.431641 0
4884.28 0.437997 0
4885.13 0.736978 0
4885.99 0.211245 0
4886.84 0.735384 0
4887.7 0.456236 0
4888.55 0.249131 0
4889.4 0.456298 0
4890.26 0.366036 0
4891.11 0.40007 0
4891.97 0.53627 0
4892.82 0.449404 0
4893.68 0.590779 0
4894.53 0.325956 0
4895.39 0.611585 0
4896.24 0.547677 0
4897.09 0.602207 0
4897.95 0.691309 0
4898.8 0.558939 0
4899.66 0.503664 0
4900.51 0.772255 0
4901.37 0.582664 0
4902.22 0.501221 0
4903.08 0.221452 0
4903.93 0.260496 0
4904.79 0.536933 0
4905.64 0.419841 0
4906.49 0.575046 0
4907.35 0.221079 0
4908.2 0.414541 0
4909.06 0.451184 0
4909.91 0.396799 0
4910.77 0.783517 0
4911.62 0.482362 0
4912.48 0.597507 0
4913.33 0.560223 0
4914.18 0.515278 0
4915.04 0.676404 0
4915.89 0.65773 0
4916.75 0.590303 0
4917.6 0.465344 0
4918.46 0.626677 0
4919.31 0.423609 0
4920.17 0.387132 0
4921.02 0.422222 0
4921.88 0.586556 0
4922.73 0.346493 0
4923.58 0.645702 0
4924.44 0.496812 0
4925.29 0.269212 0
4926.15 0.668309 0
4927 0.565129 0
4927.86 0.47671 0
4928.71 0.606596 0
4929.57 0.725758 0
4930.42 0.590055 0
4931.27 0.157151 0
4932.13 0.389761 0
4932.98 0.529501 0
4933.84 0.63591 0
4934.69 0.603304 0
4935.55 0.669945 0
4936.4 0.207478 0
4937.26 0.299975 0
4938.11 0.216276 0
4938.96 0.651023 0
4939.82 0.484163 0
4940.67 0.204227 0
4941.53 0.318152 0
4942.38 0.376532 0
4943.24 0.25826 0
4944.09 0.408227 0
4944.95 0.698079 0
4945.8 0.564218 0
4946.66 0.342373 0
4947.51 0.576929 0
4948.36 0.614504 0
4949.22 0.308132 0
4950.07 0.607921 0
4950.93 0.51416 0
4951.78 0.45667 0
4952.64 0.396385 0
4953.49 0.602683 0
4954.35 0.52979 0
4955.2 0.623116 0
4956.05 0.477807 0
4956.91 0.65802 0
4957.76 0.450874 0
4958.62 0.203047 0
4959.47 0.593678 0
4960.33 0.55573 0
4961.18 0.504741 0
4962.04 0.360571 0
4962.89 0.405287 0
4963.75 0.483976 0
4964.6 0.60467 0
4965.45 0.6816 0
4966.31 0.45284 0
4967.16 0.746998 0
4968.02 0.265837 0
4968.87 0.183215 0
4969.73 0.3815 0
4970.58 0.315647 0
4971.44 0.718719 0
4972.29 0.52652 0
4973.14 0.456111 0
4974 0.528155 0
4974.85 0.759689 0
4975.71 0.345665 0
4976.56 0.527079 0
4977.42 0.556082 0
4978.27 0.558194 0
4979.13 0.407151 0
4979.98 0.421394 0
4980.83 0.729153 0
4981.69 0.652865 0
4982.54 0.693379 0
4983.4 0.50619 0
4984.25 0.280784 0
4985.11 0.511655 0
4985.96 0.244183 0
4986.82 0.166094 0
4987.67 0.383964 0
4988.53 0.358252 0
4989.38 0.452074 0
4990.23 0.29068 0
4991.09 0.486047 0
4991.94 0.557159 0
4992.8 0.410815 0
4993.65 0.535463 0
4994.51 0.721576 0
4995.36 0.498965 0
4996.22 0.456215 0
4997.07 0.396261 0
4997.92 0.614131 0
4998.78 0.456919 0
4999.63 0.564881 0
5000.49 0.73025 0
5001.34 0.449404 0
5002.2 0.295296 0
5003.05 0.618272 0
5003.91 0.446216 0
5004.76 0.34612 0
5005.62 0.293827 0
5006.47 0.566144 0
5007.32 0.657813 0
5008.18 0.463647 0
5009.03 0.613531 0
5009.89 0.416073 0
5010.74 0.29834 0
5011.6 0.613303 0
5012.45 0.302998 0
5013.31 0.169779 0
5014.16 0.393052 0
5015.01 0.223087 0
5015.87 0.312521 0
5016.72 0.669468 0
5017.58 0.603201 0
5018.43 0.681952 0
5019.29 0.36674 0
5020.14 0.410629 0
5021 0.314508 0
5021.85 0.559208 0
5022.71 0.506149 0
5023.56 0.470272 0
5024.41 0.581815 0
5025.27 0.459092 0
5026.12 0.575667 0
5026.98 0.619183 0
5027.83 0.323307 0
5028.69 0.317427 0
5029.54 0.550224 0
5030.4 0.518363 0
5031.25 0.334341 0
5032.1 0.436672 0
5032.96 0.429737 0
5033.81 0.377691 0
5034.67 0.39918 0
5035.52 0.433442 0
5036.38 0.639802 0
5037.23 0.513146 0
5038.09 0.235488 0
5038.94 0.449776 0
5039.79 0.660546 0
5040.65 0.411643 0
5041.5 0.574776 0
5042.36 0.591338 0
5043.21 0.537802 0
5044.07 0.244597 0
5044.92 0.486916 0
5045.78 0.36585 0
5046.63 0.414562 0
5047.49 0.34639 0
5048.34 0.430689 0
5049.19 0.553577 0
5050.05 0.396468 0
5050.9 0.255983 0
5051.76 0.383633 0
5052.61 0.389492 0
5053.47 0.725344 0
5054.32 0.431476 0
5055.18 0.440274 0
5056.03 0.340344 0
5056.88 0.478304 0
5057.74 0.397358 0
5058.59 0.527016 0
5059.45 0.523145 0
5060.3 0.441806 0
5061.16 0.350406 0
5062.01 0.600344 0
5062.87 0.367382 0
5063.72 0.706339 0
5064.58 0.534138 0
5065.43 0.566247 0
5066.28 0.622826 0
5067.14 0.565295 0
5067.99 0.569725 0
5068.85 0.403362 0
5069.7 0.605788 0
5070.56 0.495301 0
5071.41 0.55366 0
5072.27 0.242609 0
5073.12 0.536726 0
5073.97 0.613303 0
5074.83 0.469878 0
5075.68 0.339951 0
5076.54 0.743934 0
5077.39 0.291736 0
5078.25 0.382122 0
5079.1 0.291549 0
5079.96 0.360136 0
5080.81 0.33225 0
5081.67 0.294717 0
5082.52 0.592042 0
5083.37 0.595499 0
5084.23 0.723356 0
5085.08 0.254306 0
5085.94 0.707705 0
5086.79 0.34287 0
5087.65 0.45195 0
5088.5 0.349433 0
5089.36 0.613427 0
5090.21 0.433132 0
5091.06 0.785028 0
5091.92 0.554157 0
5092.77 0.219609 0
5093.63 0.595644 0
5094.48 0.270081 0
5095.34 0.494866 0
5096.19 0.290576 0
5097.05 0.567427 0
5097.9 0.42011 0
5098.75 0.292336 0
5099.61 0.477145 0
5100.46 0.569456 0
5101.32 0.318214 0
5102.17 0.661891 0
5103.03 0.595334 0
5103.88 0.663299 0
5104.74 0.640402 0
5105.59 0.480623 0
5106.45 0.518943 0
5107.3 0.323286 0
5108.15 0.505279 0
5109.01 0.424975 0
5109.86 0.496563 0
5110.72 0.559809 0
5111.57 0.620508 0
5112.43 0.703213 0
5113.28 0.627401 0
5114.14 0.635041 0
5114.99 0.556227 0
5115.84 0.396613 0
5116.7 0.849246 0
5117.55 0.503892 0
5118.41 0.424954 0
5119.26 0.496522 0
5120.12 0.459424 0
5120.97 0.684022 0
5121.83 0.459072 0
5122.68 0.362806 0
5123.54 0.586245 0
5124.39 0.458513 0
5125.24 0.215552 0
5126.1 0.392038 0
5126.95 0.544386 0
5127.81 0.253809 0
5128.66 0.431062 0
5129.52 0.650277 0
5130.37 0.360736 0
5131.23 0.477642 0
5132.08 0.488759 0
5132.93 0.557656 0
5133.79 0.398601 0
5134.64 0.700522 0
5135.5 0.699176 0
5136.35 0.548029 0
5137.21 0.622329 0
5138.06 0.612061 0
5138.92 0.410939 0
5139.77 0.487123 0
5140.63 0.692262 0
5141.48 0.567738 0
5142.33 0.551942 0
5143.19 0.773476 0
5144.04 0.581774 0
5144.9 0.586618 0
5145.75 0.388808 0
5146.61 0.496294 0
5147.46 0.403714 0
5148.32 0.52948 0
5149.17 0.448079 0
5150.02 0.664086 0
5150.88 0.549623 0
5151.73 0.553453 0
5152.59 0.462218 0
5153.44 0.641044 0
5154.3 0.54099 0
5155.15 0.392742 0
5156.01 0.438204 0
5156.86 0.491843 0
5157.71 0.380714 0
5158.57 0.646323 0
5159.42 0.42717 0
5160.28 0.189135 0
5161.13 0.440854 0
5161.99 0.552356 0
5162.84 0.492485 0
5163.7 0.54482 0
5164.55 0.59964 0
5165.41 0.546456 0
5166.26 0.641293 0
5167.11 0.640258 0
5167.97 0.493955 0
5168.82 0.409014 0
5169.68 0.539251 0
5170.53 0.532979 0
5171.39 0.382929 0
5172.24 0.562583 0
5173.1 0.491057 0
5173.95 0.149988 0
5174.8 0.445843 0
5175.66 0.519357 0
5176.51 0.423402 0
5177.37 0.490084 0
5178.22 0.386966 0
5179.08 0.497743 0
5179.93 0.553867 0
5180.79 0.232548 0
5181.64 0.426859 0
5182.5 0.293578 0
5183.35 0.292274 0
5184.2 0.305606 0
5185.06 0.383612 0
5185.91 0.622392 0
5186.77 0.453875 0
5187.62 0.524532 0
5188.48 0.325294 0
5189.33 0.696775 0
5190.19 0.673526 0
5191.04 0.442841 0
5191.89 0.52269 0
5192.75 0.43191 0
5193.6 0.387028 0
5194.46 0.51062 0
5195.31 0.451184 0
5196.17 0.371936 0
5197.02 0.291467 0
5197.88 0.494141 0
5198.73 0.69692 0
5199.58 0.485446 0
5200.44 0.468843 0
5201.29 0.502588 0
5202.15 0.256811 0
5203 0.570574 0
5203.86 0.325687 0
5204.71 0.49853 0
5205.57 0.636697 0
5206.42 0.50383 0
5207.28 0.578213 0
5208.13 0.51178 0
5208.98 0.414479 0
5209.84 0.641375 0
5210.69 0.553515 0
5211.55 0.370653 0
5212.4 0.730002 0
5213.26 0.386096 0
5214.11 0.407316 0
5214.97 0.524822 0
5215.82 0.445305 0
5216.67 0.400857 0
5217.53 0.366036 0
5218.38 0.461245 0
5219.24 0.368189 0
5220.09 0.671828 0
5220.95 0.289893 0
5221.8 0.22642 0
5222.66 0.465344 0
5223.51 0.440812 0
5224.37 0.688804 0
5225.22 0.406757 0
5226.07 0.289645 0
5226.93 0.366284 0
5227.78 0.38326 0
5228.64 0.354008 0
5229.49 0.597756 0
5230.35 0.529314 0
5231.2 0.518528 0
5232.06 0.496067 0
5232.91 0.708037 0
5233.76 0.406115 0
5234.62 0.291715 0
5235.47 0.541384 0
5236.33 0.642576 0
5237.18 0.32842 0
5238.04 0.665142 0
5238.89 0.296062 0
5239.75 0.413175 0
5240.6 0.712757 0
5241.46 0.44634 0
5242.31 0.197768 0
5243.16 0.56161 0
5244.02 0.200936 0
5244.87 0.590614 0
5245.73 0.446982 0
5246.58 0.54629 0
5247.44 0.501242 0
5248.29 0.492278 0
5249.15 0.618541 0
5250 0.324114 0
5250.85 0.574694 0
5251.71 0.461929 0
5252.56 0.4941 0
5253.42 0.466255 0
5254.27 0.611585 0
5255.13 0.586639 0
5255.98 0.34612 0
5256.84 0.437769 0
5257.69 0.570532 0
5258.54 0.356948 0
5259.4 0.278569 0
5260.25 0.34463 0
5261.11 0.323824 0
5261.96 0.64297 0
5262.82 0.523518 0
5263.67 0.440833 0
5264.53 0.561382 0
5265.38 0.368748 0
5266.24 0.488614 0
5267.09 0.499979 0
5267.94 0.540142 0
5268.8 0.544924 0
5269.65 0.309167 0
5270.51 0.662036 0
5271.36 0.45932 0
5272.22 0.487475 0
5273.07 0.502671 0
5273.93 0.459796 0
5274.78 0.676052 0
5275.63 0.236316 0
5276.49 0.58401 0
5277.34 0.466462 0
5278.2 0.545545 0
5279.05 0.608583 0
5279.91 0.606182 0
5280.76 0.493437 0
5281.62 0.752298 0
5282.47 0.512256 0
5283.33 0.350633 0
5284.18 0.649367 0
5285.03 0.518487 0
5285.89 0.364732 0
5286.74 0.15034 0
5287.6 0.646572 0
5288.45 0.669303 0
5289.31 0.449569 0
5290.16 0.463109 0
5291.02 0.381956 0
5291.87 0.657254 0
5292.72 0.468967 0
5293.58 0.532088 0
5294.43 0.491409 0
5295.29 0.431434 0
5296.14 0.48348 0
5297 0.643425 0
5297.85 0.587239 0
5298.71 0.422429 0
5299.56 0.501159 0
5300.42 0.478428 0
5301.27 0.357424 0
5302.12 0.359949 0
5302.98 0.733273 0
5303.83 0.549168 0
5304.69 0.583658 0
5305.54 0.722156 0
5306.4 0.323658 0
5307.25 0.537906 0
5308.11 0.50058 0
5308.96 0.610094 0
5309.81 0.550907 0
5310.67 0.711142 0
5311.52 0.306124 0
5312.38 0.416073 0
5313.23 0.417771 0
5314.09 0.46845 0
5314.94 0.441454 0
5315.8 0.450915 0
5316.65 0.515527 0
5317.5 0.625145 0
5318.36 0.303412 0
5319.21 0.64504 0
5320.07 0.387463 0
5320.92 0.511366 0
5321.78 0.271965 0
5322.63 0.506045 0
5323.49 0.545669 0
5324.34 0.485219 0
5325.2 0.716711 0
5326.05 0.708492 0
5326.9 0.521406 0
5327.76 0.170027 0
5328.61 0.461887 0
5329.47 0.502381 0
5330.32 0.298485 0
5331.18 0.470168 0
5332.03 0.295731 0
5332.89 0.59494 0
5333.74 0.459444 0
5334.59 0.506231 0
5335.45 0.584693 0
5336.3 0.320181 0
5337.16 0.56722 0
5338.01 0.597859 0
5338.87 0.475571 0
5339.72 0.787782 0
5340.58 0.69309 0
5341.43 0.581215 0
5342.29 0.845334 0
5343.14 0.377608 0
5343.99 0.62558 0
5344.85 0.844816 0
5345.7 0.626573 0
5346.56 0.649284 0
5347.41 0.621563 0
5348.27 0.496977 0
5349.12 0.725861 0
5349.98 0.420752 0
5350.83 0.408351 0
5351.68 0.555792 0
5352.54 0.522006 0
5353.39 0.312624 0
5354.25 0.464309 0
5355.1 0.4493 0
5355.96 0.763249 0
5356.81 0.789914 0
5357.67 0.498447 0
5358.52 0.400298 0
5359.38 0.44046 0
5360.23 0.406695 0
5361.08 0.426217 0
5361.94 0.489338 0
5362.79 0.199424 0
5363.65 0.592725 0
5364.5 0.58904 0
5365.36 0.579 0
5366.21 0.422698 0
5367.07 0.377112 0
5367.92 0.490539 0
5368.77 0.550182 0
5369.63 0.706401 0
5370.48 0.621294 0
5371.34 0.511945 0
5372.19 0.53716 0
5373.05 0.580242 0
5373.9 0.828689 0
5374.76 0.430834 0
5375.61 0.532233 0
5376.46 0.45607 0
5377.32 0.446381 0
5378.17 0.678184 0
5379.03 0.738614 0
5379.88 0.460272 0
5380.74 0.835293 0
5381.59 0.407192 0
5382.45 0.389347 0
5383.3 0.652037 0
5384.16 0.681724 0
5385.01 0.706008 0
5385.86 0.364815 0
5386.72 0.402782 0
5387.57 0.41864 0
5388.43 0.502401 0
5389.28 0.769294 0
5390.14 0.376263 0
5390.99 0.470748 0
5391.85 0.743292 0
5392.7 0.542274 0
5393.55 0.446961 0
5394.41 0.573389 0
5395.26 0.713771 0
5396.12 0.340614 0
5396.97 0.562127 0
5397.83 0.833223 0
5398.68 0.68427 0
5399.54 0.38827 0
5400.39 0.469174 0
5401.25 0.345499 0
5402.1 0.671953 0
5402.95 0.46021 0
5403.81 0.498737 0
5404.66 0.327882 0
5405.52 0.608314 0
5406.37 0.727807 0
5407.23 0.607817 0
5408.08 0.486171 0
5408.94 0.548816 0
5409.79 0.619369 0
5410.64 0.540638 0
5411.5 0.30542 0
5412.35 0.618023 0
5413.21 0.4823 0
5414.06 0.53863 0
5414.92 0.435057 0
5415.77 0.387214 0
5416.63 0.632474 0
5417.48 0.505362 0
5418.33 0.33962 0
5419.19 0.430565 0
5420.04 0.69044 0
5420.9 0.481057 0
5421.75 0.448244 0
5422.61 0.288527 0
5423.46 0.637835 0
5424.32 0.466462 0
5425.17 0.650422 0
5426.03 0.652244 0
5426.88 0.538092 0
5427.73 0.508198 0
5428.59 0.377588 0
5429.44 0.35378 0
5430.3 0.611047 0
5431.15 0.462943 0
5432.01 0.488531 0
5432.86 0.573803 0
5433.72 0.418288 0
5434.57 0.589951 0
5435.42 0.202509 0
5436.28 0.532378 0
5437.13 0.390568 0
5437.99 0.309084 0
5438.84 0.295959 0
5439.7 0.356823 0
5440.55 0.429695 0
5441.41 0.385951 0
5442.26 0.16245 0
5443.12 0.494804 0
5443.97 0.460728 0
5444.82 0.640506 0
5445.68 0.530722 0
5446.53 0.54099 0
5447.39 0.668992 0
5448.24 0.573866 0
5449.1 0.352724 0
5449.95 0.478904 0
5450.81 0.388788 0
5451.66 0.452302 0
5452.51 0.179116 0
5453.37 0.587405 0
5454.22 0.744348 0
5455.08 0.605064 0
5455.93 0.772938 0
5456.79 0.459279 0
5457.64 0.712984 0
5458.5 0.259005 0
5459.35 0.554695 0
5460.21 0.623323 0
5461.06 0.567572 0
5461.91 0.361751 0
5462.77 0.456608 0
5463.62 0.476337 0
5464.48 0.524325 0
5465.33 0.534469 0
5466.19 0.420545 0
5467.04 0.463398 0
5467.9 0.60761 0
5468.75 0.429323 0
5469.6 0.329476 0
5470.46 0.631045 0
5471.31 0.238779 0
5472.17 0.391727 0
5473.02 0.540183 0
5473.88 0.497164 0
5474.73 0.43926 0
5475.59 0.747474 0
5476.44 0.488572 0
5477.29 0.396199 0
5478.15 0.557138 0
5479 0.391313 0
5479.86 0.522234 0
5480.71 0.521116 0
5481.57 0.466959 0
5482.42 0.481637 0
5483.28 0.482548 0
5484.13 0.524822 0
5484.99 0.325646 0
5485.84 0.214661 0
5486.69 0.618582 0
5487.55 0.491843 0
5488.4 0.30455 0
5489.26 0.22611 0
5490.11 0.649739 0
5490.97 0.384668 0
5491.82 0.436838 0
5492.68 0.532668 0
5493.53 0.736109 0
5494.38 0.56927 0
5495.24 0.473543 0
5496.09 0.408869 0
5496.95 0.505652 0
5497.8 0.354029 0
5498.66 0.243334 0
5499.51 0.274532 0
5500.37 0.408227 0
5501.22 0.584299 0
5502.08 0.471762 0
5502.93 0.396799 0
5503.78 0.359453 0
5504.64 0.462011 0
5505.49 0.681062 0
5506.35 0.519315 0
5507.2 0.665514 0
5508.06 0.574404 0
5508.91 0.552563 0
5509.77 0.550286 0
5510.62 0.408455 0
5511.47 0.276747 0
5512.33 0.342435 0
5513.18 0.54157 0
5514.04 0.424685 0
5514.89 0.593678 0
5515.75 0.464516 0
5516.6 0.442531 0
5517.46 0.751739 0
5518.31 0.593015 0
5519.17 0.269543 0
5520.02 0.30809 0
5520.87 0.295586 0
5521.73 0.28861 0
5522.58 0.715593 0
5523.44 0.407502 0
5524.29 0.478573 0
5525.15 0.511531 0
5526 0.428764 0
5526.86 0.382142 0
5527.71 0.545048 0
5528.56 0.439239 0
5529.42 0.789665 0
5530.27 0.533745 0
5531.13 0.563618 0
5531.98 0.580138 0
5532.84 0.566827 0
5533.69 0.580076 0
5534.55 0.852228 0
5535.4 0.534304 0
5536.25 0.503002 0
5537.11 0.533724 0
5537.96 0.574052 0
5538.82 0.440978 0
5539.67 0.424023 0
5540.53 0.372599 0
5541.38 0.542108 0
5542.24 0.278693 0
5543.09 0.141438 0
5543.95 0.528735 0
5544.8 0.542088 0
5545.65 0.355209 0
5546.51 0.627091 0
5547.36 0.443152 0
5548.22 0.531654 0
5549.07 0.60703 0
5549.93 0.457022 0
5550.78 0.38473 0
5551.64 0.377774 0
5552.49 0.361026 0
5553.34 0.427604 0
5554.2 0.472135 0
5555.05 0.568379 0
5555.91 0.387297 0
5556.76 0.497205 0
5557.62 0.338212 0
5558.47 0.396344 0
5559.33 0.338274 0
5560.18 0.410339 0
5561.04 0.732403 0
5561.89 0.518508 0
5562.74 0.585521 0
5563.6 0.292978 0
5564.45 0.514864 0
5565.31 0.395081 0
5566.16 0.602497 0
5567.02 0.624586 0
5567.87 0.365601 0
5568.73 0.675845 0
5569.58 0.435575 0
5570.43 0.602787 0
5571.29 0.258488 0
5572.14 0.502401 0
5573 0.56161 0
5573.85 0.427687 0
5574.71 0.532213 0
5575.56 0.485674 0
5576.42 0.362517 0
5577.27 0.407565 0
5578.13 0.402016 0
5578.98 0.429323 0
5579.83 0.356948 0
5580.69 0.476855 0
5581.54 0.463461 0
5582.4 0.796642 0
5583.25 0.577551 0
5584.11 0.645102 0
5584.96 0.582105 0
5585.82 0.576619 0
5586.67 0.466028 0
5587.52 0.395371 0
5588.38 0.563411 0
5589.23 0.247143 0
5590.09 0.367589 0
5590.94 0.736854 0
5591.8 0.266997 0
5592.65 0.235094 0
5593.51 0.577488 0
5594.36 0.73555 0
5595.21 0.801549 0
5596.07 0.486419 0
5596.92 0.0927459 0
5597.78 0.653259 0
5598.63 0.487848 0
5599.49 0.600489 0
5600.34 0.690605 0
5601.2 0.664645 0
5602.05 0.431103 0
5602.91 0.789272 0
5603.76 0.587322 0
5604.61 0.418247 0
5605.47 0.562334 0
5606.32 0.484805 0
5607.18 0.568007 0
5608.03 0.609184 0
5608.89 0.549603 0
5609.74 0.347777 0
5610.6 0.667895 0
5611.45 0.388519 0
5612.3 0.466069 0
5613.16 0.722218 0
5614.01 0.464889 0
5614.87 0.534863 0
5615.72 0.367382 0
5616.58 0.453793 0
5617.43 0.653031 0
5618.29 0.510537 0
5619.14 0.563949 0
5620 0.542543 0
5620.85 0.479567 0
5621.7 0.646158 0
5622.56 0.62028 0
5623.41 0.522296 0
5624.27 0.432449 0
5625.12 0.746833 0
5625.98 0.392224 0
5626.83 0.500352 0
5627.69 0.444352 0
5628.54 0.549126 0
5629.39 0.404232 0
5630.25 0.634502 0
5631.1 0.478532 0
5631.96 0.663258 0
5632.81 0.624503 0
5633.67 0.488552 0
5634.52 0.312728 0
5635.38 0.347383 0
5636.23 0.562459 0
5637.08 0.327385 0
5637.94 0.609846 0
5638.79 0.425824 0
5639.65 0.45607 0
5640.5 0.296414 0
5641.36 0.655308 0
5642.21 0.373944 0
5643.07 0.237931 0
5643.92 0.46373 0
5644.78 0.479256 0
5645.63 0.321278 0
5646.48 0.609577 0
5647.34 0.455407 0
5648.19 0.46963 0
5649.05 0.347756 0
5649.9 0.6533 0
5650.76 0.547325 0
5651.61 0.596514 0
5652.47 0.511904 0
5653.32 0.440378 0
5654.17 0.583616 0
5655.03 0.518528 0
5655.88 0.815419 0
5656.74 0.448389 0
5657.59 0.512152 0
5658.45 0.462798 0
5659.3 0.326722 0
5660.16 0.52801 0
5661.01 0.475551 0
5661.87 0.451929 0
5662.72 0.36703 0
5663.57 0.368148 0
5664.43 0.5684 0
5665.28 0.291818 0
5666.14 0.652493 0
5666.99 0.430958 0
5667.85 0.810989 0
5668.7 0.547015 0
5669.56 0.646779 0
5670.41 0.374834 0
5671.26 0.493127 0
5672.12 0.19634 0
5672.97 0.4658 0
5673.83 0.127215 0
5674.68 0.433856 0
5675.54 0.35525 0
5676.39 0.444663 0
5677.25 0.643073 0
5678.1 0.63059 0
5678.96 0.519812 0
5679.81 0.596783 0
5680.66 0.597011 0
5681.52 0.655184 0
5682.37 0.286871 0
5683.23 0.560036 0
5684.08 0.570864 0
5684.94 0.408144 0
5685.79 0.529045 0
5686.65 0.523559 0
5687.5 0.496626 0
5688.35 0.560885 0
5689.21 0.442531 0
5690.06 0.557821 0
5690.92 0.617941 0
5691.77 0.448307 0
5692.63 0.321381 0
5693.48 0.646158 0
5694.34 0.587156 0
5695.19 0.370818 0
5696.04 0.560823 0
5696.9 0.5513 0
5697.75 0.356596 0
5698.61 0.602372 0
5699.46 0.36823 0
5700.32 0.530018 0
5701.17 0.523663 0
5702.03 0.57134 0
5702.88 0.519916 0
5703.74 0.595789 0
5704.59 0.337115 0
5705.44 0.452116 0
5706.3 0.301093 0
5707.15 0.336038 0
5708.01 0.445201 0
5708.86 0.62736 0
5709.72 0.418661 0
5710.57 0.392825 0
5711.43 0.384192 0
5712.28 0.437852 0
5713.13 0.344381 0
5713.99 0.457623 0
5714.84 0.579828 0
5715.7 0.505051 0
5716.55 0.333989 0
5717.41 0.579082 0
5718.26 0.48112 0
5719.12 0.44427 0
5719.97 0.447603 0
5720.83 0.798754 0
5721.68 0.556144 0
5722.53 0.535049 0
5723.39 0.847259 0
5724.24 0.377712 0
5725.1 0.581898 0
5725.95 0.523414 0
5726.81 0.742278 0
5727.66 0.39475 0
5728.52 0.40537 0
5729.37 0.490104 0
5730.22 0.576495 0
5731.08 0.523373 0
5731.93 0.458782 0
5732.79 0.673567 0
5733.64 0.520164 0
5734.5 0.295193 0
5735.35 0.539127 0
5736.21 0.345644 0
5737.06 0.334051 0
5737.92 0.673464 0
5738.77 0.42187 0
5739.62 0.373116 0
5740.48 0.481658 0
5741.33 0.296332 0
5742.19 0.524222 0
5743.04 0.381521 0
5743.9 0.591483 0
5744.75 0.469568 0
5745.61 0.711473 0
5746.46 0.49056 0
5747.31 0.574093 0
5748.17 0.397317 0
5749.02 0.573741 0
5749.88 0.569187 0
5750.73 0.500393 0
5751.59 0.732983 0
5752.44 0.586825 0
5753.3 0.387587 0
5754.15 0.349164 0
5755 0.688142 0
5755.86 0.302915 0
5756.71 0.436838 0
5757.57 0.325625 0
5758.42 0.462322 0
5759.28 0.609391 0
5760.13 0.610674 0
5760.99 0.496025 0
5761.84 0.359722 0
5762.7 0.315005 0
5763.55 0.887235 0
5764.4 0.341193 0
5765.26 0.408724 0
5766.11 0.503871 0
5766.97 0.516727 0
5767.82 0.311258 0
5768.68 0.292026 0
5769.53 0.356534 0
5770.39 0.589123 0
5771.24 0.559726 0
5772.09 0.367175 0
5772.95 0.216939 0
5773.8 0.476772 0
5774.66 0.541963 0
5775.51 0.163796 0
5776.37 0.604546 0
5777.22 0.594795 0
5778.08 0.744555 0
5778.93 0.538361 0
5779.79 0.460272 0
5780.64 0.837094 0
5781.49 0.461908 0
5782.35 0.733894 0
5783.2 0.356803 0
5784.06 0.378147 0
5784.91 0.359308 0
5785.77 0.382308 0
5786.62 0.538278 0
5787.48 0.389388 0
5788.33 0.721431 0
5789.18 0.422864 0
5790.04 0.518549 0
5790.89 0.398621 0
5791.75 0.518487 0
5792.6 0.451702 0
5793.46 0.420938 0
5794.31 0.428826 0
5795.17 0.46402 0
5796.02 0.431952 0
5796.88 0.47348 0
5797.73 0.623054 0
5798.58 0.56987 0
5799.44 0.440812 0
5800.29 0.355519 0
5801.15 0.466814 0
5802 0.321381 0
5802.86 0.475178 0
5803.71 0.462943 0
5804.57 0.702902 0
5805.42 0.578834 0
5806.27 0.809871 0
5807.13 0.631169 0
5807.98 0.367112 0
5808.84 0.420338 0
5809.69 0.529666 0
5810.55 0.596348 0
5811.4 0.591193 0
5812.26 0.574694 0
5813.11 0.436651 0
5813.96 0.585355 0
5814.82 0.355581 0
5815.67 0.677666 0
5816.53 0.481306 0
5817.38 0.467456 0
5818.24 0.281529 0
5819.09 0.400857 0
5819.95 0.437541 0
5820.8 0.282937 0
5821.66 0.632846 0
5822.51 0.737786 0
5823.36 0.537657 0
5824.22 0.571278 0
5825.07 0.470851 0
5825.93 0.446692 0
5826.78 0.413278 0
5827.64 0.531778 0
5828.49 0.655163 0
5829.35 0.441102 0
5830.2 0.322975 0
5831.05 0.384502 0
5831.91 0.550679 0
5832.76 0.300638 0
5833.62 0.544862 0
5834.47 0.599847 0
5835.33 0.375642 0
5836.18 0.303018 0
5837.04 0.545234 0
5837.89 0.645723 0
5838.75 0.49559 0
5839.6 0.542026 0
5840.45 0.641727 0
5841.31 0.573451 0
5842.16 0.324445 0
5843.02 0.431165 0
5843.87 0.344071 0
5844.73 0.605043 0
5845.58 0.463792 0
5846.44 0.386635 0
5847.29 0.665349 0
5848.14 0.548319 0
5849 0.54039 0
5849.85 0.475799 0
5850.71 0.465489 0
5851.56 0.399325 0
5852.42 0.389471 0
5853.27 0.334631 0
5854.13 0.618707 0
5854.98 0.529501 0
5855.83 0.474246 0
5856.69 0.314135 0
5857.54 0.40889 0
5858.4 0.461328 0
5859.25 0.348377 0
5860.11 0.434457 0
5860.96 0.302832 0
5861.82 0.570884 0
5862.67 0.621439 0
5863.53 0.357941 0
5864.38 0.452219 0
5865.23 0.567386 0
5866.09 0.496439 0
5866.94 0.293185 0
5867.8 0.429737 0
5868.65 0.539583 0
5869.51 0.525008 0
5870.36 0.401602 0
5871.22 0.455739 0
5872.07 0.409386 0
5872.92 0.56074 0
5873.78 0.380817 0
5874.63 0.54128 0
5875.49 0.126221 0
5876.34 0.297926 0
5877.2 0.4935 0
5878.05 0.187334 0
5878.91 0.339599 0
5879.76 0.509896 0
5880.62 0.701205 0
5881.47 0.714247 0
5882.32 0.647545 0
5883.18 0.588564 0
5884.03 0.298919 0
5884.89 0.27505 0
5885.74 0.481575 0
5886.6 0.471514 0
5887.45 0.318442 0
5888.31 0.461577 0
5889.16 0.549375 0
5890.01 0.439612 0
5890.87 0.329641 0
5891.72 0.524222 0
5892.58 0.420007 0
5893.43 0.480333 0
5894.29 0.648683 0
5895.14 0.356409 0
5896 0.666073 0
5896.85 0.699197 0
5897.71 0.552729 0
5898.56 0.552749 0
5899.41 0.583906 0
5900.27 0.310223 0
5901.12 0.469133 0
5901.98 0.372474 0
5902.83 0.363593 0
5903.69 0.425099 0
5904.54 0.327695 0
5905.4 0.35848 0
5906.25 0.534283 0
5907.1 0.507701 0
5907.96 0.626014 0
5908.81 0.309353 0
5909.67 0.384916 0
5910.52 0.393756 0
5911.38 0.376842 0
5912.23 0.507681 0
5913.09 0.388022 0
5913.94 0.260744 0
5914.79 0.366284 0
5915.65 0.474371 0
5916.5 0.339868 0
5917.36 0.521323 0
5918.21 0.392659 0
5919.07 0.324114 0
5919.92 0.632888 0
5920.78 0.283641 0
5921.63 0.386345 0
5922.49 0.457933 0
5923.34 0.592953 0
5924.19 0.559374 0
5925.05 0.314405 0
5925.9 0.603656 0
5926.76 0.660918 0
5927.61 0.559043 0
5928.47 0.52035 0
5929.32 0.411684 0
5930.18 0.584631 0
5931.03 0.340676 0
5931.88 0.428846 0
5932.74 0.602911 0
5933.59 0.513891 0
5934.45 0.474888 0
5935.3 0.399656 0
5936.16 0.507908 0
5937.01 0.543537 0
5937.87 0.42247 0
5938.72 0.332333 0
5939.58 0.454352 0
5940.43 0.523456 0
5941.28 0.369162 0
5942.14 0.388995 0
5942.99 0.504637 0
5943.85 0.390237 0
5944.7 0.375269 0
5945.56 0.654708 0
5946.41 0.45431 0
5947.27 0.306558 0
5948.12 0.492526 0
5948.97 0.523828 0
5949.83 0.587632 0
5950.68 0.433546 0
5951.54 0.499627 0
5952.39 0.245797 0
5953.25 0.536291 0
5954.1 0.550969 0
5954.96 0.369224 0
5955.81 0.362061 0
5956.67 0.723543 0
5957.52 0.434498 0
5958.37 0.702571 0
5959.23 0.46876 0
5960.08 0.720168 0
5960.94 0.338419 0
5961.79 0.261945 0
5962.65 0.472963 0
5963.5 0.25913 0
5964.36 0.355664 0
5965.21 0.695015 0
5966.06 0.388436 0
5966.92 0.461473 0
5967.77 0.384937 0
5968.63 0.424851 0
5969.48 0.54453 0
5970.34 0.506273 0
5971.19 0.724516 0
5972.05 0.784117 0
5972.9 0.389119 0
5973.75 0.413568 0
5974.61 0.588564 0
5975.46 0.292295 0
5976.32 0.554405 0
5977.17 0.74911 0
5978.03 0.467083 0
5978.88 0.472114 0
5979.74 0.707167 0
5980.59 0.393508 0
5981.45 0.591711 0
5982.3 0.242526 0
5983.15 0.505362 0
5984.01 0.52772 0
5984.86 0.434126 0
5985.72 0.476958 0
5986.57 0.361813 0
5987.43 0.376221 0
5988.28 0.650091 0
5989.14 0.239711 0
5989.99 0.522151 0
5990.84 0.423857 0
5991.7 0.651043 0
5992.55 0.430503 0
5993.41 0.243044 0
5994.26 0.314881 0
5995.12 0.190295 0
5995.97 0.28509 0
5996.83 0.29482 0
5997.68 0.430606 0
5998.54 0.710935 0
5999.39 0.328296 0
6000.24 0.314342 0
6001.1 0.633095 0
6001.95 0.570532 0
6002.81 0.656799 0
6003.66 0.408765 0
6004.52 0.495031 0
6005.37 0.670918 0
6006.23 0.400919 0
6007.08 0.305937 0
6007.93 0.440398 0
6008.79 0.478822 0
6009.64 0.0646737 0
6010.5 0.273766 0
6011.35 0.465924 0
6012.21 0.253789 0
6013.06 0.4552 0
6013.92 0.649988 0
6014.77 0.0841338 0
6015.63 0.446795 0
6016.48 0.439239 0
6017.33 0.30484 0
6018.19 0.502091 0
6019.04 0.450832 0
6019.9 0.335873 0
6020.75 0.391645 0
6021.61 0.376718 0
6022.46 0.0732859 0
6023.32 0.363945 0
6024.17 0.594588 0
6025.02 0.545731 0
6025.88 0.503726 0
6026.73 0.508426 0
6027.59 0.538672 0
6028.44 0.288258 0
6029.3 0.663568 0
6030.15 0.703813 0
6031.01 0.53389 0
6031.86 0.483997 0
6032.71 0.521655 0
6033.57 0.58343 0
6034.42 0.231596 0
6035.28 0.537533 0
6036.13 0.485508 0
6036.99 0.606223 0
6037.84 0.457809 0
6038.7 0.415576 0
6039.55 0.449859 0
6040.41 0.217684 0
6041.26 0.452716 0
6042.11 0.191206 0
6042.97 0.562065 0
6043.82 0.46404 0
6044.68 0.324528 0
6045.53 0.295938 0
6046.39 0.445015 0
6047.24 0.595499 0
6048.1 0.363945 0
6048.95 0.601958 0
6049.8 0.217953 0
6050.66 0.514285 0
6051.51 0.576453 0
6052.37 0.115249 0
6053.22 0.492195 0
6054.08 0.595644 0
6054.93 0.420007 0
6055.79 0.42481 0
6056.64 0.530619 0
6057.5 0.339082 0
6058.35 0.165845 0
6059.2 0.567241 0
6060.06 0.488717 0
6060.91 0.358376 0
6061.77 0.544158 0
6062.62 0.335459 0
6063.48 0.293909 0
6064.33 0.544158 0
6065.19 0.256708 0
6066.04 0.39268 0
6066.89 0.513912 0
6067.75 0.523062 0
6068.6 0.44634 0
6069.46 0.684208 0
6070.31 0.731989 0
6071.17 0.614607 0
6072.02 0.315771 0
6072.88 0.471659 0
6073.73 0.588461 0
6074.58 0.465241 0
6075.44 0.526126 0
6076.29 0.203606 0
6077.15 0.262856 0
6078 0.330263 0
6078.86 0.505196 0
6079.71 0.340779 0
6080.57 0.392121 0
6081.42 0.34639 0
6082.28 0.542067 0
6083.13 0.417833 0
6083.98 0.256293 0
6084.84 0.19634 0
6085.69 0.307387 0
6086.55 0.494286 0
6087.4 0.268342 0
6088.26 0.590386 0
6089.11 0.656716 0
6089.97 0.487682 0
6090.82 0.565605 0
6091.67 0.459734 0
6092.53 0.542108 0
6093.38 0.370922 0
6094.24 0.45754 0
6095.09 0.399967 0
6095.95 0.374482 0
6096.8 0.624669 0
6097.66 0.246501 0
6098.51 0.280971 0
6099.37 0.478408 0
6100.22 0.495984 0
6101.07 0.352083 0
6101.93 0.609598 0
6102.78 0.385413 0
6103.64 0.233045 0
6104.49 0.455035 0
6105.35 0.328234 0
6106.2 0.320781 0
6107.06 0.509813 0
6107.91 0.685885 0
6108.76 0.452944 0
6109.62 0.541694 0
6110.47 0.633032 0
6111.33 0.489773 0
6112.18 0.48762 0
6113.04 0.304385 0
6113.89 0.398973 0
6114.75 0.368313 0
6115.6 0.342518 0
6116.46 0.28213 0
6117.31 0.217891 0
6118.16 0.46727 0
6119.02 0.624089 0
6119.87 0.391789 0
6120.73 0.537844 0
6121.58 0.483935 0
6122.44 0.414583 0
6123.29 0.468077 0
6124.15 0.229981 0
6125 0.382722 0
6125.85 0.596886 0
6126.71 0.563473 0
6127.56 0.605271 0
6128.42 0.534925 0
6129.27 0.520971 0
6130.13 0.365622 0
6130.98 0.293785 0
6131.84 0.37972 0
6132.69 0.439612 0
6133.54 0.384502 0
6134.4 0.64417 0
6135.25 0.480374 0
6136.11 0.418081 0
6136.96 0.616719 0
6137.82 0.587632 0
6138.67 0.285442 0
6139.53 0.630176 0
6140.38 0.511717 0
6141.24 0.499959 0
6142.09 0.483314 0
6142.94 0.25441 0
6143.8 0.805006 0
6144.65 0.152244 0
6145.51 0.682283 0
6146.36 0.641334 0
6147.22 0.340282 0
6148.07 0.691599 0
6148.93 0.455055 0
6149.78 0.281281 0
6150.63 0.591359 0
6151.49 0.33285 0
6152.34 0.350364 0
6153.2 0.53716 0
6154.05 0.443814 0
6154.91 0.804654 0
6155.76 0.697996 0
6156.62 0.356906 0
6157.47 0.27006 0
6158.33 0.653921 0
6159.18 0.844485 0
6160.03 0.546083 0
6160.89 0.283931 0
6161.74 0.328875 0
6162.6 0.401913 0
6163.45 0.450004 0
6164.31 0.373489 0
6165.16 0.410152 0
6166.02 0.447147 0
6166.87 0.546684 0
6167.72 0.636096 0
6168.58 0.36881 0
6169.43 0.465303 0
6170.29 0.280619 0
6171.14 0.457705 0
6172 0.321754 0
6172.85 0.679819 0
6173.71 0.413506 0
6174.56 0.542191 0
6175.42 0.495984 0
6176.27 0.670545 0
6177.12 0.425265 0
6177.98 0.306144 0
6178.83 0.548174 0
6179.69 0.614463 0
6180.54 0.365001 0
6181.4 0.567137 0
6182.25 0.372826 0
6183.11 0.611088 0
6183.96 0.276416 0
6184.81 0.470002 0
6185.67 0.459051 0
6186.52 0.48054 0
6187.38 0.313763 0
6188.23 0.325791 0
6189.09 0.432324 0
6189.94 0.440895 0
6190.8 0.659863 0
6191.65 0.422367 0
6192.5 0.336328 0
6193.36 0.573472 0
6194.21 0.683939 0
6195.07 0.492195 0
6195.92 0.410359 0
6196.78 0.47907 0
6197.63 0.225509 0
6198.49 0.456173 0
6199.34 0.685616 0
6200.2 0.287119 0
6201.05 0.50147 0
6201.9 0.666777 0
6202.76 0.681227 0
6203.61 0.492671 0
6204.47 0.334796 0
6205.32 0.301611 0
6206.18 0.318793 0
6207.03 0.510289 0
6207.89 0.412885 0
6208.74 0.524781 0
6209.59 0.539479 0
6210.45 0.430565 0
6211.3 0.505134 0
6212.16 0.441537 0
6213.01 0.426383 0
6213.87 0.340841 0
6214.72 0.468553 0
6215.58 0.401085 0
6216.43 0.461038 0
6217.29 0.418992 0
6218.14 0.41922 0
6218.99 0.578379 0
6219.85 0.372309 0
6220.7 0.473729 0
6221.56 0.549395 0
6222.41 0.649574 0
6223.27 0.538465 0
6224.12 0.467001 0
6224.98 0.282026 0
6225.83 0.501014 0
6226.68 0.339496 0
6227.54 0.600675 0
6228.39 0.140609 0
6229.25 0.604733 0
6230.1 0.137152 0
6230.96 0.498302 0
6231.81 0.581774 0
6232.67 0.615063 0
6233.52 0.731244 0
6234.38 0.604733 0
6235.23 0.404625 0
6236.08 0.56691 0
6236.94 0.694974 0
6237.79 0.550286 0
6238.65 0.632287 0
6239.5 0.595665 0
6240.36 0.649863 0
6241.21 0.296725 0
6242.07 0.756708 0
6242.92 0.676404 0
6243.77 0.604008 0
6244.63 0.184829 0
6245.48 0.39593 0
6246.34 0.615291 0
6247.19 0.32134 0
6248.05 0.482237 0
6248.9 0.338295 0
6249.76 0.60349 0
6250.61 0.0310119 0
6251.46 0.449818 0
6252.32 0.461742 0
6253.17 0.44191 0
6254.03 0.351482 0
6254.88 0.258654 0
6255.74 0.466587 0
6256.59 0.53155 0
6257.45 0.52534 0
6258.3 0.448534 0
6259.16 0.509047 0
6260.01 0.273601 0
6260.86 0.802294 0
6261.72 0.642742 0
6262.57 0.687148 0
6263.43 0.436154 0
6264.28 0.385206 0
6265.14 0.417253 0
6265.99 0.618541 0
6266.85 0.593471 0
6267.7 0.519978 0
6268.55 0.384792 0
6269.41 0.567489 0
6270.26 0.401147 0
6271.12 0.538527 0
6271.97 0.485488 0
6272.83 0.546311 0
6273.68 0.728325 0
6274.54 0.536415 0
6275.39 0.590427 0
6276.25 0.395392 0
6277.1 0.5507 0
6277.95 0.256459 0
6278.81 0.503333 0
6279.66 0.478863 0
6280.52 0.708575 0
6281.37 0.400091 0
6282.23 0.390444 0
6283.08 0.447644 0
6283.94 0.533972 0
6284.79 0.54716 0
6285.64 0.470686 0
6286.5 0.431248 0
6287.35 0.699466 0
6288.21 0.541529 0
6289.06 0.573182 0
6289.92 0.458927 0
6290.77 0.300099 0
6291.63 0.303805 0
6292.48 0.693131 0
6293.33 0.333513 0
6294.19 0.373302 0
6295.04 0.567489 0
6295.9 0.422926 0
6296.75 0.603842 0
6297.61 0.5106 0
6298.46 0.241905 0
6299.32 0.400526 0
6300.17 0.361937 0
6301.03 0.522772 0
6301.88 0.5507 0
6302.73 0.496336 0
6303.59 0.454497 0
6304.44 0.56161 0
6305.3 0.420586 0
6306.15 0.33285 0
6307.01 0.432987 0
6307.86 0.438494 0
6308.72 0.647731 0
6309.57 0.629306 0
6310.42 0.508654 0
6311.28 0.640941 0
6312.13 0.564218 0
6312.99 0.463813 0
6313.84 0.465634 0
6314.7 0.552128 0
6315.55 0.295255 0
6316.41 0.362641 0
6317.26 0.358086 0
6318.12 0.365932 0
6318.97 0.450128 0
6319.82 0.470955 0
6320.68 0.626905 0
6321.53 0.454786 0
6322.39 0.473253 0
6323.24 0.864525 0
6324.1 0.403486 0
6324.95 0.545007 0
6325.81 0.424706 0
6326.66 0.378747 0
6327.51 0.404066 0
6328.37 0.575253 0
6329.22 0.579869 0
6330.08 0.451453 0
6330.93 0.242464 0
6331.79 0.319166 0
6332.64 0.441744 0
6333.5 0.516603 0
6334.35 0.493893 0
6335.21 0.621294 0
6336.06 0.374959 0
6336.91 0.416818 0
6337.77 0.402513 0
6338.62 0.395764 0
6339.48 0.385682 0
6340.33 0.518839 0
6341.19 0.466773 0
6342.04 0.111109 0
6342.9 0.503188 0
6343.75 0.659366 0
6344.6 0.351938 0
6345.46 0.462488 0
6346.31 0.190688 0
6347.17 0.536809 0
6348.02 0.622557 0
6348.88 0.679799 0
6349.73 0.827261 0
6350.59 0.523538 0
6351.44 0.352662 0
6352.29 0.362392 0
6353.15 0.315647 0
6354 0.490767 0
6354.86 0.669116 0
6355.71 0.52772 0
6356.57 0.417191 0
6357.42 0.467456 0
6358.28 0.5566 0
6359.13 0.499255 0
6359.99 0.323596 0
6360.84 0.524284 0
6361.69 0.461908 0
6362.55 0.79598 0
6363.4 0.42953 0
6364.26 0.436879 0
6365.11 0.566785 0
6365.97 0.526582 0
6366.82 0.390547 0
6367.68 0.693586 0
6368.53 0.65624 0
6369.38 0.389429 0
6370.24 0.426466 0
6371.09 0.608024 0
6371.95 0.259088 0
6372.8 0.483086 0
6373.66 0.392845 0
6374.51 0.439653 0
6375.37 0.42336 0
6376.22 0.356844 0
6377.08 0.582581 0
6377.93 0.526043 0
6378.78 0.384399 0
6379.64 0.309022 0
6380.49 0.543206 0
6381.35 0.459527 0
6382.2 0.587777 0
6383.06 0.535546 0
6383.91 0.346348 0
6384.77 0.25737 0
6385.62 0.266748 0
6386.47 0.547905 0
6387.33 0.57871 0
6388.18 0.481616 0
6389.04 0.518032 0
6389.89 0.413341 0
6390.75 0.501987 0
6391.6 0.465262 0
6392.46 0.461556 0
6393.31 0.517369 0
6394.17 0.449114 0
6395.02 0.560678 0
6395.87 0.359867 0
6396.73 0.618437 0
6397.58 0.405349 0
6398.44 0.671621 0
6399.29 0.333119 0
6400.15 0.237661 0
6401 0.411063 0
6401.86 0.429654 0
6402.71 0.534718 0
6403.56 0.483438 0
6404.42 0.539251 0
6405.27 0.478801 0
6406.13 0.302045 0
6406.98 0.496853 0
6407.84 0.531136 0
6408.69 0.349184 0
6409.55 0.443566 0
6410.4 0.637173 0
6411.25 0.525132 0
6412.11 0.710707 0
6412.96 0.839247 0
6413.82 0.27004 0
6414.67 0.547305 0
6415.53 0.360653 0
6416.38 0.565212 0
6417.24 0.608024 0
6418.09 0.294489 0
6418.95 0.50884 0
6419.8 0.208782 0
6420.65 0.579641 0
6421.51 0.437086 0
6422.36 0.416632 0
6423.22 0.663568 0
6424.07 0.503851 0
6424.93 0.53302 0
6425.78 0.60376 0
6426.64 0.663734 0
6427.49 0.454393 0
6428.34 0.484328 0
6429.2 0.553971 0
6430.05 0.511117 0
6430.91 0.519087 0
6431.76 0.362206 0
6432.62 0.283786 0
6433.47 0.58608 0
6434.33 0.517866 0
6435.18 0.343822 0
6436.04 0.462902 0
6436.89 0.480478 0
6437.74 0.363862 0
6438.6 0.560947 0
6439.45 0.576412 0
6440.31 0.410711 0
6441.16 0.454414 0
6442.02 0.458927 0
6442.87 0.557594 0
6443.73 0.527927 0
6444.58 0.520392 0
6445.43 0.654439 0
6446.29 0.454683 0
6447.14 0.52122 0
6448 0.741222 0
6448.85 0.389326 0
6449.71 0.529439 0
6450.56 0.642204 0
6451.42 0.597259 0
6452.27 0.464682 0
6453.13 0.523538 0
6453.98 0.488676 0
6454.83 0.347093 0
6455.69 0.487061 0
6456.54 0.727207 0
6457.4 0.635993 0
6458.25 0.596286 0
6459.11 0.540701 0
6459.96 0.455304 0
6460.82 0.439301 0
6461.67 0.674706 0
6462.52 0.332126 0
6463.38 0.267555 0
6464.23 0.504824 0
6465.09 0.547387 0
6465.94 0.422822 0
6466.8 0.573058 0
6467.65 0.409386 0
6468.51 0.521634 0
6469.36 0.446754 0
6470.21 0.59848 0
6471.07 0.594381 0
6471.92 0.500435 0
6472.78 0.597714 0
6473.63 0.58165 0
6474.49 0.530246 0
6475.34 0.608438 0
6476.2 0.561175 0
6477.05 0.182614 0
6477.91 0.338543 0
6478.76 0.742713 0
6479.61 0.354049 0
6480.47 0.507763 0
6481.32 0.597818 0
6482.18 0.438825 0
6483.03 0.364421 0
6483.89 0.425431 0
6484.74 0.370301 0
6485.6 0.401996 0
6486.45 0.537968 0
6487.3 0.447251 0
6488.16 0.543019 0
6489.01 0.472466 0
6489.87 0.451867 0
6490.72 0.572189 0
6491.58 0.604629 0
6492.43 0.44162 0
6493.29 0.426756 0
6494.14 0.378892 0
6495 0.517659 0
6495.85 0.332788 0
6496.7 0.559353 0
6497.56 0.503312 0
6498.41 0.641789 0
6499.27 0.539997 0
6500.12 0.608003 0
6500.98 0.415576 0
6501.83 0.385517 0
6502.69 0.392887 0
6503.54 0.663071 0
6504.39 0.715448 0
6505.25 0.671145 0
6506.1 0.501594 0
6506.96 0.396282 0
6507.81 0.339351 0
6508.67 0.554219 0
6509.52 0.566185 0
6510.38 0.37264 0
6511.23 0.456008 0
6512.08 0.772628 0
6512.94 0.547553 0
6513.79 0.543268 0
6514.65 0.703627 0
6515.5 0.770537 0
6516.36 0.607465 0
6517.21 0.451205 0
6518.07 0.439425 0
6518.92 0.491988 0
6519.78 0.345106 0
6520.63 0.591193 0
6521.48 0.30099 0
6522.34 0.524925 0
6523.19 0.434312 0
6524.05 0.467891 0
6524.9 0.630672 0
6525.76 0.64624 0
6526.61 0.43307 0
6527.47 0.602973 0
6528.32 0.618603 0
6529.17 0.534987 0
6530.03 0.402969 0
6530.88 0.423443 0
6531.74 0.429302 0
6532.59 0.3243 0
6533.45 0.520951 0
6534.3 0.402161 0
6535.16 0.540597 0
6536.01 0.744286 0
6536.87 0.289458 0
6537.72 0.599971 0
6538.57 0.666611 0
6539.43 0.541239 0
6540.28 0.438349 0
6541.14 0.422884 0
6541.99 0.535773 0
6542.85 0.419655 0
6543.7 0.499213 0
6544.56 0.453006 0
6545.41 0.690067 0
6546.26 0.540017 0
6547.12 0.116864 0
6547.97 0.548091 0
6548.83 0.431993 0
6549.68 0.224412 0
6550.54 0.780308 0
6551.39 0.518611 0
6552.25 0.659138 0
6553.1 0.523994 0
6553.96 0.297077 0
6554.81 0.62529 0
6555.66 0.40359 0
6556.52 0.463771 0
6557.37 0.403321 0
6558.23 0.437417 0
6559.08 0.377753 0
6559.94 0.508384 0
6560.79 0.563556 0
6561.65 0.475323 0
6562.5 0.550017 0
6563.35 0.354153 0
6564.21 0.331277 0
6565.06 0.50443 0
6565.92 0.448327 0
6566.77 0.5395 0
6567.63 0.395537 0
6568.48 0.526064 0
6569.34 0.622909 0
6570.19 0.405701 0
6571.04 0.479712 0
6571.9 0.350965 0
6572.75 0.497826 0
6573.61 0.138726 0
6574.46 0.46756 0
6575.32 0.40537 0
6576.17 0.477145 0
6577.03 0.44251 0
6577.88 0.301238 0
6578.74 0.392845 0
6579.59 0.703027 0
6580.44 0.568007 0
6581.3 0.572251 0
6582.15 0.557366 0
6583.01 0.496315 0
6583.86 0.436838 0
6584.72 0.58107 0
6585.57 0.494348 0
6586.43 0.459548 0
6587.28 0.512049 0
6588.13 0.632846 0
6588.99 0.658765 0
6589.84 0.566537 0
6590.7 0.194642 0
6591.55 0.70431 0
6592.41 0.528735 0
6593.26 0.485012 0
6594.12 0.225344 0
6594.97 0.70756 0
6595.83 0.543909 0
6596.68 0.424665 0
6597.53 0.456008 0
6598.39 0.32428 0
6599.24 0.443276 0
6600.1 0.273559 0
6600.95 0.373468 0
6601.81 0.472942 0
6602.66 0.636904 0
6603.52 0.486502 0
6604.37 0.417605 0
6605.22 0.718263 0
6606.08 0.529666 0
6606.93 0.472073 0
6607.79 0.380465 0
6608.64 0.345044 0
6609.5 0.265278 0
6610.35 0.378064 0
6611.21 0.500311 0
6612.06 0.375766 0
6612.92 0.317075 0
6613.77 0.522255 0
6614.62 0.588171 0
6615.48 0.84612 0
6616.33 0.414376 0
6617.19 0.5283 0
6618.04 0.261759 0
6618.9 0.599681 0
6619.75 0.578834 0
6620.61 0.305378 0
6621.46 0.623551 0
6622.31 0.428184 0
6623.17 0.586411 0
6624.02 0.664893 0
6624.88 0.285256 0
6625.73 0.62765 0
6626.59 0.492589 0
6627.44 0.489152 0
6628.3 0.433919 0
6629.15 0.298091 0
6630 0.203586 0
6630.86 0.339164 0
6631.71 0.519501 0
6632.57 0.276437 0
6633.42 0.747743 0
6634.28 0.499131 0
6635.13 0.407047 0
6635.99 0.45903 0
6636.84 0.616595 0
6637.7 0.564011 0
6638.55 0.615249 0
6639.4 0.384005 0
6640.26 0.571588 0
6641.11 0.490518 0
6641.97 0.66628 0
6642.82 0.414645 0
6643.68 0.503623 0
6644.53 0.300948 0
6645.39 0.392452 0
6646.24 0.386924 0
6647.09 0.441164 0
6647.95 0.402989 0
6648.8 0.392949 0
6649.66 0.528673 0
6650.51 0.315046 0
6651.37 0.58047 0
6652.22 0.467808 0
6653.08 0.325687 0
6653.93 0.627112 0
6654.79 0.686962 0
6655.64 0.524408 0
6656.49 0.505465 0
6657.35 0.447251 0
6658.2 0.359308 0
6659.06 0.625911 0
6659.91 0.581608 0
6660.77 0.554033 0
6661.62 0.456857 0
6662.48 0.480333 0
6663.33 0.373282 0
6664.18 0.230271 0
6665.04 0.495094 0
6665.89 0.486192 0
6666.75 0.250642 0
6667.6 0.37647 0
6668.46 0.605271 0
6669.31 0.271675 0
6670.17 0.261179 0
6671.02 0.313494 0
6671.88 0.318359 0
6672.73 0.441475 0
6673.58 0.42454 0
6674.44 0.385848 0
6675.29 0.388746 0
6676.15 0.596597 0
6677 0.47789 0
6677.86 0.310388 0
6678.71 0.360798 0
6679.57 0.401354 0
6680.42 0.540887 0
6681.27 0.339206 0
6682.13 0.686548 0
6682.98 0.444849 0
6683.84 0.375083 0
6684.69 0.205035 0
6685.55 0.354484 0
6686.4 0.504265 0
6687.26 0.700832 0
6688.11 0.767804 0
6688.96 0.465531 0
6689.82 0.595499 0
6690.67 0.544758 0
6691.53 0.378706 0
6692.38 0.380672 0
6693.24 0.71845 0
6694.09 0.375166 0
6694.95 0.649015 0
6695.8 0.561693 0
6696.66 0.556993 0
6697.51 0.577033 0
6698.36 0.69605 0
6699.22 0.5572 0
6700.07 0.656178 0
6700.93 0.357196 0
6701.78 0.552418 0
6702.64 0.580552 0
6703.49 0.321961 0
6704.35 0.651002 0
6705.2 0.661726 0
6706.05 0.523311 0
6706.91 0.410049 0
6707.76 0.551052 0
6708.62 0.501346 0
6709.47 0.705552 0
6710.33 0.2217 0
6711.18 0.441433 0
6712.04 0.367237 0
6712.89 0.405246 0
6713.75 0.279873 0
6714.6 0.513291 0
6715.45 0.425679 0
6716.31 0.708099 0
6717.16 0.36055 0
6718.02 0.649346 0
6718.87 0.701288 0
6719.73 0.303826 0
6720.58 0.606761 0
6721.44 0.64829 0
6722.29 0.479526 0
6723.14 0.397503 0
6724 0.334113 0
6724.85 0.478925 0
6725.71 0.770102 0
6726.56 0.589951 0
6727.42 0.707457 0
6728.27 0.431434 0
6729.13 0.526602 0
6729.98 0.400526 0
6730.83 0.552397 0
6731.69 0.473977 0
6732.54 0.670814 0
6733.4 0.415721 0
6734.25 0.68632 0
6735.11 0.374131 0
6735.96 0.726689 0
6736.82 0.522938 0
6737.67 0.712363 0
6738.53 0.561423 0
6739.38 0.62678 0
6740.23 0.658869 0
6741.09 0.512566 0
6741.94 0.384896 0
6742.8 0.351627 0
6743.65 0.722549 0
6744.51 0.548091 0
6745.36 0.273932 0
6746.22 0.482817 0
6747.07 0.710148 0
6747.92 0.413382 0
6748.78 0.398083 0
6749.63 0.178163 0
6750.49 0.628002 0
6751.34 0.64711 0
6752.2 0.486813 0
6753.05 0.531654 0
6753.91 0.423112 0
6754.76 0.826267 0
6755.62 0.371067 0
6756.47 0.566599 0
6757.32 0.427273 0
6758.18 0.448866 0
6759.03 0.858645 0
6759.89 0.586556 0
6760.74 0.328627 0
6761.6 0.420628 0
6762.45 0.383115 0
6763.31 0.614525 0
6764.16 0.502981 0
6765.01 0.556455 0
6765.87 0.546725 0
6766.72 0.453689 0
6767.58 0.464889 0
6768.43 0.253167 0
6769.29 0.476068 0
6770.14 0.369473 0
6771 0.306786 0
6771.85 0.719609 0
6772.71 0.436631 0
6773.56 0.611916 0
6774.41 0.453793 0
6775.27 0.822209 0
6776.12 0.50265 0
6776.98 0.579683 0
6777.83 0.374172 0
6778.69 0.472259 0
6779.54 0.523911 0
6780.4 0.442117 0
6781.25 0.2335 0
6782.1 0.28391 0
6782.96 0.442717 0
6783.81 0.615208 0
6784.67 0.47847 0
6785.52 0.422884 0
6786.38 0.482175 0
6787.23 0.418495 0
6788.09 0.327116 0
6788.94 0.534573 0
6789.79 0.300824 0
6790.65 0.329662 0
6791.5 0.757039 0
6792.36 0.436134 0
6793.21 0.451163 0
6794.07 0.475137 0
6794.92 0.611523 0
6795.78 0.512173 0
6796.63 0.295359 0
6797.49 0.685968 0
6798.34 0.628561 0
6799.19 0.38856 0
6800.05 0.430171 0
6800.9 0.611378 0
6801.76 0.565647 0
6802.61 0.740539 0
6803.47 0.540411 0
6804.32 0.42924 0
6805.18 0.520785 0
6806.03 0.694808 0
6806.88 0.600965 0
6807.74 0.83815 0
6808.59 0.531405 0
6809.45 0.214744 0
6810.3 0.355602 0
6811.16 0.364545 0
6812.01 0.56691 0
6812.87 0.720313 0
6813.72 0.371688 0
6814.58 0.368934 0
6815.43 0.378892 0
6816.28 0.511697 0
6817.14 0.508074 0
6817.99 0.531467 0
6818.85 0.538113 0
6819.7 0.460086 0
6820.56 0.326329 0
6821.41 0.336722 0
6822.27 0.292584 0
6823.12 0.529501 0
6823.97 0.375331 0
6824.83 0.529025 0
6825.68 0.434829 0
6826.54 0.626925 0
6827.39 0.343139 0
6828.25 0.363986 0
6829.1 0.429033 0
6829.96 0.49675 0
6830.81 0.601814 0
6831.67 0.548464 0
6832.52 0.405225 0
6833.37 0.401478 0
6834.23 0.259875 0
6835.08 0.327116 0
6835.94 0.66421 0
6836.79 0.666653 0
6837.65 0.625124 0
6838.5 0.676466 0
6839.36 0.509461 0
6840.21 0.38649 0
6841.06 0.496667 0
6841.92 0.378809 0
6842.77 0.454973 0
6843.63 0.591794 0
6844.48 0.864649 0
6845.34 0.432718 0
6846.19 0.399035 0
6847.05 0.412512 0
6847.9 0.427232 0
6848.75 0.689156 0
6849.61 0.305875 0
6850.46 0.408745 0
6851.32 0.635144 0
6852.17 0.644087 0
6853.03 0.607196 0
6853.88 0.612392 0
6854.74 0.30188 0
6855.59 0.697789 0
6856.45 0.318069 0
6857.3 0.479505 0
6858.15 0.519667 0
6859.01 0.393798 0
6859.86 0.357175 0
6860.72 0.577737 0
6861.57 0.284179 0
6862.43 0.525754 0
6863.28 0.334734 0
6864.14 0.315502 0
6864.99 0.491678 0
6865.84 0.655039 0
6866.7 0.16481 0
6867.55 0.484432 0
6868.41 0.461784 0
6869.26 0.671849 0
6870.12 0.622288 0
6870.97 0.448389 0
6871.83 0.310016 0
6872.68 0.591732 0
6873.54 0.295193 0
6874.39 0.512007 0
6875.24 0.647317 0
6876.1 0.423257 0
6876.95 0.244079 0
6877.81 0.546601 0
6878.66 0.610239 0
6879.52 0.601255 0
6880.37 0.475199 0
6881.23 0.585335 0
6882.08 0.387214 0
6882.93 0.75619 0
6883.79 0.308836 0
6884.64 0.492775 0
6885.5 0.429861 0
6886.35 0.149325 0
6887.21 0.325087 0
6888.06 0.606741 0
6888.92 0.45077 0
6889.77 0.193752 0
6890.63 0.473625 0
6891.48 0.398476 0
6892.33 0.402141 0
6893.19 0.612144 0
6894.04 0.131066 0
6894.9 0.111875 0
6895.75 0.467456 0
6896.61 0.630962 0
6897.46 0.485426 0
6898.32 0.489256 0
6899.17 0.384068 0
6900.02 0.327633 0
6900.88 0.270785 0
6901.73 0.584403 0
6902.59 0.506977 0
6903.44 0.527265 0
6904.3 0.481389 0
6905.15 0.625041 0
6906.01 0.616015 0
6906.86 0.404232 0
6907.71 0.571278 0
6908.57 0.659097 0
6909.42 0.277927 0
6910.28 0.167833 0
6911.13 0.324549 0
6911.99 0.603635 0
6912.84 0.656737 0
6913.7 0.512546 0
6914.55 0.541384 0
6915.41 0.566185 0
6916.26 0.420172 0
6917.11 0.58902 0
6917.97 0.635972 0
6918.82 0.526727 0
6919.68 0.422222 0
6920.53 0.574901 0
6921.39 0.340841 0
6922.24 0.440005 0
6923.1 0.394874 0
6923.95 0.498572 0
6924.8 0.43396 0
6925.66 0.666694 0
6926.51 0.594899 0
6927.37 0.61469 0
6928.22 0.387359 0
6929.08 0.530453 0
6929.93 0.643114 0
6930.79 0.57813 0
6931.64 0.395702 0
6932.5 0.578006 0
6933.35 0.406571 0
6934.2 0.550451 0
6935.06 0.495922 0
6935.91 0.388808 0
6936.77 0.530391 0
6937.62 0.516355 0
6938.48 0.747785 0
6939.33 0.388726 0
6940.19 0.396841 0
6941.04 0.694083 0
6941.89 0.400257 0
6942.75 0.2494 0
6943.6 0.759771 0
6944.46 0.360612 0
6945.31 0.701578 0
6946.17 0.617444 0
6947.02 0.389512 0
6947.88 0.383798 0
6948.73 0.642928 0
6949.58 0.428391 0
6950.44 0.520123 0
6951.29 0.321712 0
6952.15 0.501077 0
6953 0.751842 0
6953.86 0.656509 0
6954.71 0.770205 0
6955.57 0.589661 0
6956.42 0.512773 0
6957.28 0.651188 0
6958.13 0.414665 0
6958.98 0.731637 0
6959.84 0.540721 0
6960.69 0.39593 0
6961.55 0.682283 0
6962.4 0.555399 0
6963.26 0.604339 0
6964.11 0.524884 0
6964.97 0.454227 0
6965.82 0.735488 0
6966.67 0.57724 0
6967.53 0.301818 0
6968.38 0.343077 0
6969.24 0.47524 0
6970.09 0.502857 0
6970.95 0.477745 0
6971.8 0.411105 0
6972.66 0.522006 0
6973.51 0.359101 0
6974.37 0.344795 0
6975.22 0.356534 0
6976.07 0.60554 0
6976.93 0.484515 0
6977.78 0.603118 0
6978.64 0.526105 0
6979.49 0.507536 0
6980.35 0.487165 0
6981.2 0.450977 0
6982.06 0.511138 0
6982.91 0.604877 0
6983.76 0.543847 0
6984.62 0.738283 0
6985.47 0.569974 0
6986.33 0.688908 0
6987.18 0.750021 0
6988.04 0.591607 0
6988.89 0.722818 0
6989.75 0.601586 0
6990.6 0.504948 0
6991.46 0.487868 0
6992.31 0.743251 0
6993.16 0.610343 0
6994.02 0.516231 0
6994.87 0.534738 0
6995.73 0.577447 0
6996.58 0.377919 0
6997.44 0.470002 0
6998.29 0.51621 0
6999.15 0.28774 0
