# Supplementary material for: Probing decoherence in molecular 4f qubits
Source: Chem Sci. 2024 Oct 30;15(48):20328–37. doi: 10.1039/d4sc05304d (PMC11575486; doi:10.1039/d4sc05304d)
Supplement: SC-015-D4SC05304D-s001 [file SC-015-D4SC05304D-s001.zip › data_archive/Parallel_0c5pct/EDFS/76_Gdtrensal_FS_970554_at22_VG51_32-64-250_15sc_125K.dat]

0 0.354765 0
0.854492 0.281858 0
1.70898 0.282276 0
2.56348 0.204617 0
3.41797 0.176388 0
4.27246 0.320481 0
5.12695 0.252363 0
5.98145 0.252181 0
6.83594 0.19529 0
7.69043 0.242485 0
8.54492 0.250542 0
9.39941 0.239301 0
10.2539 0.215299 0
11.1084 0.286651 0
11.9629 0.201171 0
12.8174 0.159421 0
13.6719 0.292789 0
14.5264 0.309293 0
15.3809 0.212248 0
16.2354 0.296458 0
17.0898 0.225723 0
17.9443 0.301778 0
18.7988 0.278483 0
19.6533 0.203498 0
20.5078 0.227775 0
21.3623 0.212932 0
22.2168 0.165271 0
23.0713 0.3127 0
23.9258 0.172079 0
24.7803 0.209818 0
25.6348 0.286686 0
26.4893 0.207367 0
27.3438 0.300295 0
28.1982 0.280944 0
29.0527 0.266758 0
29.9072 0.234517 0
30.7617 0.248645 0
31.6162 0.0718137 0
32.4707 0.248339 0
33.3252 0.269711 0
34.1797 0.172279 0
35.0342 0.291763 0
35.8887 0.10635 0
36.7432 0.231093 0
37.5977 0.153279 0
38.4521 0.250626 0
39.3066 0.286669 0
40.1611 0.221877 0
41.0156 0.253797 0
41.8701 0.128185 0
42.7246 0.262689 0
43.5791 0.392815 0
44.4336 0.163836 0
45.2881 0.133159 0
46.1426 0.23461 0
46.9971 0.226389 0
47.8516 0.253882 0
48.7061 0.264515 0
49.5605 0.250093 0
50.415 0.206669 0
51.2695 0.161438 0
52.124 0.245448 0
52.9785 0.165937 0
53.833 0.337785 0
54.6875 0.210547 0
55.542 0.252252 0
56.3965 0.267863 0
57.251 0.225346 0
58.1055 0.228792 0
58.96 0.235392 0
59.8145 0.214815 0
60.6689 0.260748 0
61.5234 0.203098 0
62.3779 0.0862795 0
63.2324 0.283404 0
64.0869 0.307135 0
64.9414 0.171684 0
65.7959 0.200624 0
66.6504 0.221317 0
67.5049 0.18774 0
68.3594 0.258559 0
69.2139 0.16798 0
70.0684 0.277506 0
70.9229 0.115224 0
71.7773 0.230395 0
72.6318 0.111263 0
73.4863 0.214482 0
74.3408 0.155379 0
75.1953 0.150854 0
76.0498 0.202632 0
76.9043 0.249423 0
77.7588 0.271656 0
78.6133 0.173612 0
79.4678 0.239696 0
80.3223 0.252238 0
81.1768 0.251199 0
82.0313 0.196627 0
82.8857 0.192959 0
83.7402 0.226696 0
84.5947 0.247611 0
85.4492 0.297666 0
86.3037 0.280362 0
87.1582 0.216201 0
88.0127 0.208712 0
88.8672 0.246616 0
89.7217 0.295085 0
90.5762 0.340725 0
91.4307 0.21283 0
92.2852 0.229369 0
93.1396 0.129464 0
93.9941 0.204067 0
94.8486 0.238035 0
95.7031 0.352886 0
96.5576 0.26614 0
97.4121 0.282489 0
98.2666 0.252341 0
99.1211 0.302107 0
99.9756 0.313251 0
100.83 0.248383 0
101.685 0.290484 0
102.539 0.224595 0
103.394 0.188384 0
104.248 0.140194 0
105.103 0.292873 0
105.957 0.194771 0
106.812 0.280713 0
107.666 0.253913 0
108.521 0.286864 0
109.375 0.143601 0
110.229 0.176454 0
111.084 0.212452 0
111.938 0.201864 0
112.793 0.303826 0
113.647 0.146341 0
114.502 0.299682 0
115.356 0.220504 0
116.211 0.242454 0
117.065 0.157876 0
117.92 0.273695 0
118.774 0.246025 0
119.629 0.20038 0
120.483 0.206647 0
121.338 0.173358 0
122.192 0.306349 0
123.047 0.292816 0
123.901 0.235885 0
124.756 0.223742 0
125.61 0.220798 0
126.465 0.20658 0
127.319 0.203649 0
128.174 0.220504 0
129.028 0.238412 0
129.883 0.21072 0
130.737 0.196636 0
131.592 0.114256 0
132.446 0.140896 0
133.301 0.273082 0
134.155 0.244404 0
135.01 0.263702 0
135.864 0.158866 0
136.719 0.263338 0
137.573 0.227517 0
138.428 0.241903 0
139.282 0.193354 0
140.137 0.327121 0
140.991 0.209494 0
141.846 0.264355 0
142.7 0.26014 0
143.555 0.268716 0
144.409 0.234944 0
145.264 0.206261 0
146.118 0.173714 0
146.973 0.191142 0
147.827 0.252212 0
148.682 0.179963 0
149.536 0.227442 0
150.391 0.27461 0
151.245 0.358327 0
152.1 0.23891 0
152.954 0.234975 0
153.809 0.227704 0
154.663 0.313037 0
155.518 0.280806 0
156.372 0.133039 0
157.227 0.287237 0
158.081 0.242578 0
158.936 0.236409 0
159.79 0.24483 0
160.645 0.218577 0
161.499 0.225883 0
162.354 0.301943 0
163.208 0.288445 0
164.063 0.384789 0
164.917 0.224435 0
165.771 0.215601 0
166.626 0.19342 0
167.48 0.307392 0
168.335 0.235117 0
169.189 0.235081 0
170.044 0.209099 0
170.898 0.211946 0
171.753 0.283981 0
172.607 0.287157 0
173.462 0.206954 0
174.316 0.179252 0
175.171 0.264439 0
176.025 0.200203 0
176.88 0.272425 0
177.734 0.242969 0
178.589 0.215841 0
179.443 0.158782 0
180.298 0.227162 0
181.152 0.316973 0
182.007 0.218981 0
182.861 0.216205 0
183.716 0.26316 0
184.57 0.320086 0
185.425 0.223156 0
186.279 0.144489 0
187.134 0.27954 0
187.988 0.297301 0
188.843 0.232763 0
189.697 0.255374 0
190.552 0.249756 0
191.406 0.239341 0
192.261 0.237146 0
193.115 0.297124 0
193.97 0.346535 0
194.824 0.211284 0
195.679 0.33687 0
196.533 0.209232 0
197.388 0.251848 0
198.242 0.219101 0
199.097 0.266949 0
199.951 0.302334 0
200.806 0.29004 0
201.66 0.212896 0
202.515 0.255601 0
203.369 0.209614 0
204.224 0.30709 0
205.078 0.246025 0
205.933 0.242103 0
206.787 0.246096 0
207.642 0.193225 0
208.496 0.287108 0
209.351 0.113883 0
210.205 0.323222 0
211.06 0.257133 0
211.914 0.228792 0
212.769 0.21326 0
213.623 0.249405 0
214.478 0.290155 0
215.332 0.344998 0
216.187 0.170636 0
217.041 0.240149 0
217.896 0.260873 0
218.75 0.297141 0
219.604 0.247615 0
220.459 0.249032 0
221.313 0.30256 0
222.168 0.175943 0
223.022 0.224053 0
223.877 0.344456 0
224.731 0.271266 0
225.586 0.26209 0
226.44 0.198932 0
227.295 0.262845 0
228.149 0.229094 0
229.004 0.185972 0
229.858 0.14897 0
230.713 0.313673 0
231.567 0.195597 0
232.422 0.171306 0
233.276 0.224893 0
234.131 0.245163 0
234.985 0.130325 0
235.84 0.274175 0
236.694 0.203498 0
237.549 0.273207 0
238.403 0.248992 0
239.258 0.202943 0
240.112 0.176841 0
240.967 0.260837 0
241.821 0.208748 0
242.676 0.239278 0
243.53 0.243071 0
244.385 0.210427 0
245.239 0.314623 0
246.094 0.254455 0
246.948 0.163156 0
247.803 0.240433 0
248.657 0.40144 0
249.512 0.240207 0
250.366 0.25143 0
251.221 0.36641 0
252.075 0.184871 0
252.93 0.195646 0
253.784 0.182139 0
254.639 0.224622 0
255.493 0.177262 0
256.348 0.226296 0
257.202 0.254104 0
258.057 0.19561 0
258.911 0.248885 0
259.766 0.293935 0
260.62 0.269134 0
261.475 0.265967 0
262.329 0.296338 0
263.184 0.232723 0
264.038 0.248215 0
264.893 0.299451 0
265.747 0.292149 0
266.602 0.148708 0
267.456 0.308725 0
268.311 0.337194 0
269.165 0.285789 0
270.02 0.280864 0
270.874 0.246118 0
271.729 0.327006 0
272.583 0.257848 0
273.438 0.225954 0
274.292 0.284723 0
275.146 0.25565 0
276.001 0.215876 0
276.855 0.151178 0
277.71 0.288765 0
278.564 0.309338 0
279.419 0.107896 0
280.273 0.305518 0
281.128 0.231302 0
281.982 0.157076 0
282.837 0.233607 0
283.691 0.354574 0
284.546 0.26364 0
285.4 0.272842 0
286.255 0.25095 0
287.109 0.178266 0
287.964 0.245368 0
288.818 0.255867 0
289.673 0.210245 0
290.527 0.230951 0
291.382 0.376252 0
292.236 0.180705 0
293.091 0.294854 0
293.945 0.27024 0
294.8 0.312225 0
295.654 0.235174 0
296.509 0.280193 0
297.363 0.237289 0
298.218 0.17935 0
299.072 0.211697 0
299.927 0.202881 0
300.781 0.191848 0
301.636 0.237004 0
302.49 0.228077 0
303.345 0.301729 0
304.199 0.193563 0
305.054 0.171138 0
305.908 0.315489 0
306.763 0.250791 0
307.617 0.166243 0
308.472 0.279287 0
309.326 0.316249 0
310.181 0.214535 0
311.035 0.293619 0
311.89 0.254881 0
312.744 0.301081 0
313.599 0.229303 0
314.453 0.21823 0
315.308 0.236458 0
316.162 0.296027 0
317.017 0.220091 0
317.871 0.289444 0
318.726 0.270133 0
319.58 0.244337 0
320.435 0.275676 0
321.289 0.256511 0
322.144 0.23282 0
322.998 0.361378 0
323.853 0.390376 0
324.707 0.25668 0
325.562 0.352415 0
326.416 0.235015 0
327.271 0.278083 0
328.125 0.240553 0
328.979 0.235894 0
329.834 0.199203 0
330.688 0.259847 0
331.543 0.216747 0
332.397 0.20281 0
333.252 0.232967 0
334.106 0.200189 0
334.961 0.0964593 0
335.815 0.240327 0
336.67 0.236529 0
337.524 0.199141 0
338.379 0.281836 0
339.233 0.180354 0
340.088 0.307814 0
340.942 0.305203 0
341.797 0.161544 0
342.651 0.244808 0
343.506 0.20539 0
344.36 0.266989 0
345.215 0.250115 0
346.069 0.217542 0
346.924 0.283888 0
347.778 0.250702 0
348.633 0.28753 0
349.487 0.139848 0
350.342 0.132839 0
351.196 0.213336 0
352.051 0.161113 0
352.905 0.233007 0
353.76 0.253726 0
354.614 0.224249 0
355.469 0.264466 0
356.323 0.303479 0
357.178 0.189374 0
358.032 0.162019 0
358.887 0.307761 0
359.741 0.27787 0
360.596 0.260317 0
361.45 0.200171 0
362.305 0.246473 0
363.159 0.277892 0
364.014 0.301143 0
364.868 0.290502 0
365.723 0.285003 0
366.577 0.0824865 0
367.432 0.390549 0
368.286 0.142681 0
369.141 0.219718 0
369.995 0.272642 0
370.85 0.194957 0
371.704 0.140332 0
372.559 0.318123 0
373.413 0.294952 0
374.268 0.280504 0
375.122 0.222827 0
375.977 0.277892 0
376.831 0.283067 0
377.686 0.289453 0
378.54 0.37313 0
379.395 0.249223 0
380.249 0.289058 0
381.104 0.222285 0
381.958 0.343945 0
382.813 0.206967 0
383.667 0.211724 0
384.521 0.273362 0
385.376 0.286224 0
386.23 0.247913 0
387.085 0.26411 0
387.939 0.273566 0
388.794 0.228996 0
389.648 0.248934 0
390.503 0.238936 0
391.357 0.284821 0
392.212 0.25517 0
393.066 0.345913 0
393.921 0.181686 0
394.775 0.208308 0
395.63 0.252505 0
396.484 0.193905 0
397.339 0.318509 0
398.193 0.171919 0
399.048 0.260748 0
399.902 0.155557 0
400.757 0.189614 0
401.611 0.294077 0
402.466 0.268996 0
403.32 0.305149 0
404.175 0.253136 0
405.029 0.316746 0
405.884 0.306993 0
406.738 0.216223 0
407.593 0.174997 0
408.447 0.224919 0
409.302 0.318172 0
410.156 0.259376 0
411.011 0.31624 0
411.865 0.257701 0
412.72 0.261352 0
413.574 0.207469 0
414.429 0.249845 0
415.283 0.253913 0
416.138 0.220464 0
416.992 0.2067 0
417.847 0.303799 0
418.701 0.305403 0
419.556 0.269596 0
420.41 0.22185 0
421.265 0.191764 0
422.119 0.242663 0
422.974 0.38387 0
423.828 0.228663 0
424.683 0.266305 0
425.537 0.290795 0
426.392 0.207167 0
427.246 0.291337 0
428.101 0.16305 0
428.955 0.236858 0
429.81 0.22869 0
430.664 0.129384 0
431.519 0.257311 0
432.373 0.221433 0
433.228 0.251266 0
434.082 0.185604 0
434.937 0.202863 0
435.791 0.287379 0
436.646 0.259549 0
437.5 0.225816 0
438.354 0.130174 0
439.209 0.238839 0
440.063 0.164031 0
440.918 0.286287 0
441.772 0.183205 0
442.627 0.224808 0
443.481 0.342831 0
444.336 0.196112 0
445.19 0.158946 0
446.045 0.256809 0
446.899 0.354134 0
447.754 0.24364 0
448.608 0.273553 0
449.463 0.167438 0
450.317 0.297546 0
451.172 0.203085 0
452.026 0.204622 0
452.881 0.282645 0
453.735 0.226825 0
454.59 0.359668 0
455.444 0.222978 0
456.299 0.186341 0
457.153 0.309884 0
458.008 0.153345 0
458.862 0.275463 0
459.717 0.26006 0
460.571 0.272221 0
461.426 0.297994 0
462.28 0.255898 0
463.135 0.222574 0
463.989 0.0938522 0
464.844 0.24137 0
465.698 0.336235 0
466.553 0.189241 0
467.407 0.310408 0
468.262 0.212936 0
469.116 0.199616 0
469.971 0.197986 0
470.825 0.249045 0
471.68 0.288556 0
472.534 0.307859 0
473.389 0.195806 0
474.243 0.22531 0
475.098 0.29214 0
475.952 0.365575 0
476.807 0.159355 0
477.661 0.240429 0
478.516 0.185275 0
479.37 0.267024 0
480.225 0.250666 0
481.079 0.17009 0
481.934 0.239434 0
482.788 0.21418 0
483.643 0.245305 0
484.497 0.278967 0
485.352 0.209148 0
486.206 0.193794 0
487.061 0.203178 0
487.915 0.223862 0
488.77 0.30308 0
489.624 0.305247 0
490.479 0.294774 0
491.333 0.107647 0
492.188 0.206483 0
493.042 0.30419 0
493.896 0.24241 0
494.751 0.243307 0
495.605 0.265918 0
496.46 0.171768 0
497.314 0.248974 0
498.169 0.214944 0
499.023 0.257755 0
499.878 0.192577 0
500.732 0.167505 0
501.587 0.261499 0
502.441 0.211817 0
503.296 0.2046 0
504.15 0.257546 0
505.005 0.248166 0
505.859 0.136312 0
506.714 0.221495 0
507.568 0.246327 0
508.423 0.356914 0
509.277 0.240411 0
510.132 0.211772 0
510.986 0.340761 0
511.841 0.236041 0
512.695 0.326126 0
513.55 0.391384 0
514.404 0.227118 0
515.259 0.274668 0
516.113 0.184253 0
516.968 0.358038 0
517.822 0.195082 0
518.677 0.292522 0
519.531 0.274881 0
520.386 0.126586 0
521.24 0.349848 0
522.095 0.261481 0
522.949 0.14627 0
523.804 0.318274 0
524.658 0.240979 0
525.513 0.302196 0
526.367 0.250497 0
527.222 0.261139 0
528.076 0.221548 0
528.931 0.283893 0
529.785 0.269929 0
530.64 0.210609 0
531.494 0.348489 0
532.349 0.304221 0
533.203 0.399019 0
534.058 0.202006 0
534.912 0.244146 0
535.767 0.249765 0
536.621 0.179692 0
537.476 0.217142 0
538.33 0.378562 0
539.185 0.232052 0
540.039 0.165177 0
540.894 0.16595 0
541.748 0.276284 0
542.603 0.243404 0
543.457 0.245146 0
544.312 0.235952 0
545.166 0.24805 0
546.021 0.308196 0
546.875 0.226705 0
547.729 0.139128 0
548.584 0.259136 0
549.438 0.190702 0
550.293 0.228295 0
551.147 0.255387 0
552.002 0.328458 0
552.856 0.256573 0
553.711 0.236249 0
554.565 0.218523 0
555.42 0.348604 0
556.274 0.200833 0
557.129 0.277022 0
557.983 0.28284 0
558.838 0.257413 0
559.692 0.270231 0
560.547 0.272261 0
561.401 0.372131 0
562.256 0.205945 0
563.11 0.280482 0
563.965 0.192887 0
564.819 0.263853 0
565.674 0.261836 0
566.528 0.22563 0
567.383 0.256627 0
568.237 0.206789 0
569.092 0.306371 0
569.946 0.313042 0
570.801 0.141855 0
571.655 0.255592 0
572.51 0.328387 0
573.364 0.154984 0
574.219 0.23183 0
575.073 0.161455 0
575.928 0.165439 0
576.782 0.235876 0
577.637 0.339264 0
578.491 0.292607 0
579.346 0.209405 0
580.2 0.246518 0
581.055 0.183441 0
581.909 0.301143 0
582.764 0.236884 0
583.618 0.319766 0
584.473 0.320295 0
585.327 0.231013 0
586.182 0.228717 0
587.036 0.25895 0
587.891 0.230182 0
588.745 0.2795 0
589.6 0.304554 0
590.454 0.24364 0
591.309 0.380907 0
592.163 0.428808 0
593.018 0.329528 0
593.872 0.207766 0
594.727 0.254903 0
595.581 0.297506 0
596.436 0.115371 0
597.29 0.221086 0
598.145 0.329999 0
598.999 0.208046 0
599.854 0.163876 0
600.708 0.236498 0
601.563 0.284137 0
602.417 0.233109 0
603.271 0.118356 0
604.126 0.156246 0
604.98 0.203067 0
605.835 0.200656 0
606.689 0.270004 0
607.544 0.299362 0
608.398 0.33325 0
609.253 0.242303 0
610.107 0.279758 0
610.962 0.102904 0
611.816 0.2013 0
612.671 0.210707 0
613.525 0.226838 0
614.38 0.195437 0
615.234 0.200536 0
616.089 0.32944 0
616.943 0.255494 0
617.798 0.238728 0
618.652 0.219949 0
619.507 0.318607 0
620.361 0.184449 0
621.216 0.274463 0
622.07 0.224764 0
622.925 0.156605 0
623.779 0.337967 0
624.634 0.231799 0
625.488 0.219043 0
626.343 0.13999 0
627.197 0.259713 0
628.052 0.300539 0
628.906 0.246647 0
629.761 0.208002 0
630.615 0.156512 0
631.47 0.234308 0
632.324 0.290519 0
633.179 0.331354 0
634.033 0.359593 0
634.888 0.315849 0
635.742 0.378411 0
636.597 0.241255 0
637.451 0.179585 0
638.306 0.256618 0
639.16 0.225585 0
640.015 0.265314 0
640.869 0.234437 0
641.724 0.318398 0
642.578 0.27672 0
643.433 0.234673 0
644.287 0.332957 0
645.142 0.2667 0
645.996 0.473942 0
646.851 0.260362 0
647.705 0.267277 0
648.56 0.214255 0
649.414 0.309524 0
650.269 0.223729 0
651.123 0.245243 0
651.978 0.26213 0
652.832 0.154762 0
653.687 0.290857 0
654.541 0.244106 0
655.396 0.152262 0
656.25 0.183916 0
657.104 0.193589 0
657.959 0.34367 0
658.813 0.177369 0
659.668 0.283004 0
660.522 0.244533 0
661.377 0.313681 0
662.231 0.332398 0
663.086 0.186008 0
663.94 0.222556 0
664.795 0.218732 0
665.649 0.305753 0
666.504 0.307916 0
667.358 0.211111 0
668.213 0.150734 0
669.067 0.0512187 0
669.922 0.170667 0
670.776 0.317377 0
671.631 0.272682 0
672.485 0.218084 0
673.34 0.159244 0
674.194 0.185772 0
675.049 0.245026 0
675.903 0.216929 0
676.758 0.162224 0
677.612 0.279425 0
678.467 0.274241 0
679.321 0.208246 0
680.176 0.212581 0
681.03 0.32168 0
681.885 0.206452 0
682.739 0.191693 0
683.594 0.270559 0
684.448 0.177769 0
685.303 0.279673 0
686.157 0.272167 0
687.012 0.179368 0
687.866 0.190169 0
688.721 0.189463 0
689.575 0.287965 0
690.43 0.261166 0
691.284 0.329622 0
692.139 0.190116 0
692.993 0.24133 0
693.848 0.278239 0
694.702 0.228592 0
695.557 0.245647 0
696.411 0.259056 0
697.266 0.214824 0
698.12 0.210915 0
698.975 0.247757 0
699.829 0.125178 0
700.684 0.2275 0
701.538 0.264928 0
702.393 0.0952468 0
703.247 0.129579 0
704.102 0.271514 0
704.956 0.270275 0
705.811 0.209707 0
706.665 0.231364 0
707.52 0.276364 0
708.374 0.285891 0
709.229 0.249596 0
710.083 0.232061 0
710.938 0.17792 0
711.792 0.234037 0
712.646 0.216791 0
713.501 0.332717 0
714.355 0.251332 0
715.21 0.169548 0
716.064 0.298207 0
716.919 0.175437 0
717.773 0.269538 0
718.628 0.21652 0
719.482 0.261872 0
720.337 0.258634 0
721.191 0.327201 0
722.046 0.20352 0
722.9 0.205674 0
723.755 0.240269 0
724.609 0.256995 0
725.464 0.273775 0
726.318 0.249822 0
727.173 0.26777 0
728.027 0.224932 0
728.882 0.196099 0
729.736 0.271887 0
730.591 0.269436 0
731.445 0.2605 0
732.3 0.17963 0
733.154 0.226349 0
734.009 0.189228 0
734.863 0.164165 0
735.718 0.301361 0
736.572 0.172408 0
737.427 0.2401 0
738.281 0.254033 0
739.136 0.299078 0
739.99 0.208512 0
740.845 0.274272 0
741.699 0.221246 0
742.554 0.283573 0
743.408 0.253633 0
744.263 0.329511 0
745.117 0.321068 0
745.972 0.184249 0
746.826 0.333095 0
747.681 0.282471 0
748.535 0.230502 0
749.39 0.32725 0
750.244 0.351407 0
751.099 0.183729 0
751.953 0.152195 0
752.808 0.17299 0
753.662 0.208024 0
754.517 0.279624 0
755.371 0.182859 0
756.226 0.230884 0
757.08 0.250728 0
757.935 0.220678 0
758.789 0.115842 0
759.644 0.264914 0
760.498 0.217991 0
761.353 0.255872 0
762.207 0.283124 0
763.062 0.254486 0
763.916 0.268774 0
764.771 0.21724 0
765.625 0.120185 0
766.479 0.331576 0
767.334 0.221677 0
768.188 0.181766 0
769.043 0.294619 0
769.897 0.295152 0
770.752 0.187629 0
771.606 0.327348 0
772.461 0.155077 0
773.315 0.19032 0
774.17 0.360139 0
775.024 0.327894 0
775.879 0.173949 0
776.733 0.362115 0
777.588 0.238843 0
778.442 0.247895 0
779.297 0.202223 0
780.151 0.247277 0
781.006 0.148104 0
781.86 0.310208 0
782.715 0.226456 0
783.569 0.189117 0
784.424 0.252523 0
785.278 0.329209 0
786.133 0.217369 0
786.987 0.137054 0
787.842 0.156525 0
788.696 0.243773 0
789.551 0.219056 0
790.405 0.227922 0
791.26 0.167291 0
792.114 0.267397 0
792.969 0.299935 0
793.823 0.266935 0
794.678 0.211284 0
795.532 0.305056 0
796.387 0.194979 0
797.241 0.231932 0
798.096 0.191861 0
798.95 0.215312 0
799.805 0.25445 0
800.659 0.199296 0
801.514 0.295125 0
802.368 0.264563 0
803.223 0.227677 0
804.077 0.268294 0
804.932 0.269462 0
805.786 0.193092 0
806.641 0.0761397 0
807.495 0.153225 0
808.35 0.275676 0
809.204 0.19509 0
810.059 0.182597 0
810.913 0.119555 0
811.768 0.254415 0
812.622 0.278803 0
813.477 0.28467 0
814.331 0.194278 0
815.186 0.266118 0
816.04 0.198337 0
816.895 0.294281 0
817.749 0.187362 0
818.604 0.125977 0
819.458 0.31648 0
820.313 0.234868 0
821.167 0.236751 0
822.021 0.225492 0
822.876 0.290333 0
823.73 0.252749 0
824.585 0.162193 0
825.439 0.21362 0
826.294 0.2671 0
827.148 0.18977 0
828.003 0.246607 0
828.857 0.286851 0
829.712 0.15895 0
830.566 0.250577 0
831.421 0.207269 0
832.275 0.310941 0
833.13 0.291687 0
833.984 0.213287 0
834.839 0.241592 0
835.693 0.211071 0
836.548 0.196108 0
837.402 0.242574 0
838.257 0.123552 0
839.111 0.274419 0
839.966 0.313171 0
840.82 0.26833 0
841.675 0.222694 0
842.529 0.174718 0
843.384 0.222059 0
844.238 0.190267 0
845.093 0.304563 0
845.947 0.112315 0
846.802 0.197276 0
847.656 0.116419 0
848.511 0.242938 0
849.365 0.235317 0
850.22 0.111391 0
851.074 0.20845 0
851.929 0.169463 0
852.783 0.185204 0
853.638 0.243404 0
854.492 0.166847 0
855.347 0.200118 0
856.201 0.139115 0
857.056 0.19179 0
857.91 0.172075 0
858.765 0.352437 0
859.619 0.215019 0
860.474 0.183778 0
861.328 0.222778 0
862.183 0.191257 0
863.037 0.139866 0
863.892 0.209956 0
864.746 0.190778 0
865.601 0.21835 0
866.455 0.209374 0
867.31 0.072933 0
868.164 0.274619 0
869.019 0.123956 0
869.873 0.220513 0
870.728 0.179061 0
871.582 0.128566 0
872.437 0.143921 0
873.291 0.268068 0
874.146 0.189885 0
875 0.251173 0
875.854 0.202694 0
876.709 0.141091 0
877.563 0.136614 0
878.418 0.225759 0
879.272 0.0627087 0
880.127 0.134078 0
880.981 0.184871 0
881.836 0.164742 0
882.69 0.238115 0
883.545 0.201988 0
884.399 0.213314 0
885.254 0.191875 0
886.108 0.229312 0
886.963 0.162561 0
887.817 0.202463 0
888.672 0.159861 0
889.526 0.253291 0
890.381 0.165599 0
891.235 0.140283 0
892.09 0.2277 0
892.944 0.181691 0
893.799 0.237937 0
894.653 0.11661 0
895.508 0.15911 0
896.362 0.209232 0
897.217 0.296462 0
898.071 0.269716 0
898.926 0.252474 0
899.78 0.239327 0
900.635 0.14814 0
901.489 0.141673 0
902.344 0.225092 0
903.198 0.0763529 0
904.053 0.139102 0
904.907 0.372464 0
905.762 0.18241 0
906.616 0.233793 0
907.471 0.236858 0
908.325 0.215472 0
909.18 0.213291 0
910.034 0.172883 0
910.889 0.278972 0
911.743 0.218599 0
912.598 0.291576 0
913.452 0.262267 0
914.307 0.196907 0
915.161 0.226576 0
916.016 0.237613 0
916.87 0.216116 0
917.725 0.16635 0
918.579 0.150574 0
919.434 0.192976 0
920.288 0.272394 0
921.143 0.236462 0
921.997 0.338225 0
922.852 0.171577 0
923.706 0.149401 0
924.561 0.204719 0
925.415 0.175855 0
926.27 0.194606 0
927.124 0.0609677 0
927.979 0.207669 0
928.833 0.148215 0
929.688 0.254317 0
930.542 0.202215 0
931.396 0.0961217 0
932.251 0.212154 0
933.105 0.261126 0
933.96 0.238226 0
934.814 0.154562 0
935.669 0.114269 0
936.523 0.178057 0
937.378 0.186794 0
938.232 0.177063 0
939.087 0.123663 0
939.941 0.116939 0
940.796 0.197165 0
941.65 0.176956 0
942.505 0.218652 0
943.359 0.134705 0
944.214 0.139857 0
945.068 0.161957 0
945.923 0.250919 0
946.777 0.256165 0
947.632 0.133088 0
948.486 0.132031 0
949.341 0.224617 0
950.195 0.214126 0
951.05 0.261348 0
951.904 0.305105 0
952.759 0.107674 0
953.613 0.250169 0
954.468 0.249711 0
955.322 0.176845 0
956.177 0.234366 0
957.031 0.170067 0
957.886 0.242161 0
958.74 0.262152 0
959.595 0.268747 0
960.449 0.236072 0
961.304 0.256018 0
962.158 0.207602 0
963.013 0.238177 0
963.867 0.126284 0
964.722 0.221228 0
965.576 0.340583 0
966.431 0.237782 0
967.285 0.248534 0
968.14 0.269538 0
968.994 0.264341 0
969.849 0.220464 0
970.703 0.170636 0
971.558 0.192568 0
972.412 0.274703 0
973.267 0.24785 0
974.121 0.240775 0
974.976 0.350821 0
975.83 0.233069 0
976.685 0.288898 0
977.539 0.228166 0
978.394 0.198923 0
979.248 0.191066 0
980.103 0.218746 0
980.957 0.190245 0
981.812 0.242179 0
982.666 0.201211 0
983.521 0.147651 0
984.375 0.231426 0
985.229 0.179861 0
986.084 0.0390714 0
986.938 0.0768858 0
987.793 0.229245 0
988.647 0.14007 0
989.502 0.198675 0
990.356 0.26312 0
991.211 0.202938 0
992.065 0.207047 0
992.92 0.3065 0
993.774 0.163823 0
994.629 0.236716 0
995.483 0.177818 0
996.338 0.250093 0
997.192 0.253273 0
998.047 0.191337 0
998.901 0.237053 0
999.756 0.165333 0
1000.61 0.222405 0
1001.46 0.276369 0
1002.32 0.169592 0
1003.17 0.194597 0
1004.03 0.194318 0
1004.88 0.120865 0
1005.74 0.258288 0
1006.59 0.194682 0
1007.45 0.232301 0
1008.3 0.176552 0
1009.16 0.240882 0
1010.01 0.181469 0
1010.86 0.310817 0
1011.72 0.0969567 0
1012.57 0.168939 0
1013.43 0.221659 0
1014.28 0.287432 0
1015.14 0.173132 0
1015.99 0.227255 0
1016.85 0.130014 0
1017.7 0.160083 0
1018.55 0.173585 0
1019.41 0.203742 0
1020.26 0.171231 0
1021.12 0.10433 0
1021.97 0.208219 0
1022.83 0.158893 0
1023.68 0.13041 0
1024.54 0.180309 0
1025.39 0.203876 0
1026.25 0.176059 0
1027.1 0.196059 0
1027.95 0.213394 0
1028.81 0.174189 0
1029.66 0.157369 0
1030.52 0.223098 0
1031.37 0.21827 0
1032.23 0.113221 0
1033.08 0.168384 0
1033.94 0.140794 0
1034.79 0.061212 0
1035.64 0.220367 0
1036.5 0.125542 0
1037.35 0.210871 0
1038.21 0.230169 0
1039.06 0.23899 0
1039.92 0.157289 0
1040.77 0.166048 0
1041.63 0.102406 0
1042.48 0.20217 0
1043.33 0.18134 0
1044.19 0.192386 0
1045.04 0.286113 0
1045.9 0.220749 0
1046.75 0.110148 0
1047.61 0.196836 0
1048.46 0.128011 0
1049.32 0.180096 0
1050.17 0.191901 0
1051.03 0.250831 0
1051.88 0.157547 0
1052.73 0.121966 0
1053.59 0.254872 0
1054.44 0.277497 0
1055.3 0.111138 0
1056.15 0.112577 0
1057.01 0.226696 0
1057.86 0.212581 0
1058.72 0.253571 0
1059.57 0.169295 0
1060.42 0.227473 0
1061.28 0.155717 0
1062.13 0.0838367 0
1062.99 0.187265 0
1063.84 0.203924 0
1064.7 0.259545 0
1065.55 0.273153 0
1066.41 0.290706 0
1067.26 0.160874 0
1068.12 0.132622 0
1068.97 0.334019 0
1069.82 0.226038 0
1070.68 0.163236 0
1071.53 0.215814 0
1072.39 0.203694 0
1073.24 0.270022 0
1074.1 0.179066 0
1074.95 0.257319 0
1075.81 0.153856 0
1076.66 0.244986 0
1077.51 0.223378 0
1078.37 0.162344 0
1079.22 0.160572 0
1080.08 0.223818 0
1080.93 0.154775 0
1081.79 0.248956 0
1082.64 0.178733 0
1083.5 0.249631 0
1084.35 0.165879 0
1085.21 0.246487 0
1086.06 0.205923 0
1086.91 0.263258 0
1087.77 0.216565 0
1088.62 0.256924 0
1089.48 0.153896 0
1090.33 0.208131 0
1091.19 0.178608 0
1092.04 0.238661 0
1092.9 0.205577 0
1093.75 0.21342 0
1094.6 0.373641 0
1095.46 0.206874 0
1096.31 0.197555 0
1097.17 0.16046 0
1098.02 0.238967 0
1098.88 0.22674 0
1099.73 0.168149 0
1100.59 0.220984 0
1101.44 0.126959 0
1102.29 0.190724 0
1103.15 0.155633 0
1104 0.153505 0
1104.86 0.331021 0
1105.71 0.120456 0
1106.57 0.108016 0
1107.42 0.256116 0
1108.28 0.0691 0
1109.13 0.174602 0
1109.99 0.243098 0
1110.84 0.260269 0
1111.69 0.0320539 0
1112.55 0.267912 0
1113.4 0.222428 0
1114.26 0.130809 0
1115.11 0.177875 0
1115.97 0.203534 0
1116.82 0.165932 0
1117.68 0.140212 0
1118.53 0.169592 0
1119.38 0.163809 0
1120.24 0.155864 0
1121.09 0.16078 0
1121.95 0.169343 0
1122.8 0.226705 0
1123.66 0.17883 0
1124.51 0.21096 0
1125.37 0.32077 0
1126.22 0.118271 0
1127.08 0.139457 0
1127.93 0.20177 0
1128.78 0.15323 0
1129.64 0.154727 0
1130.49 0.0905921 0
1131.35 0.212905 0
1132.2 0.0739278 0
1133.06 0.187882 0
1133.91 0.173638 0
1134.77 0.210786 0
1135.62 0.13554 0
1136.47 0.261121 0
1137.33 0.222956 0
1138.18 0.292816 0
1139.04 0.160669 0
1139.89 0.337257 0
1140.75 0.266384 0
1141.6 0.171306 0
1142.46 0.188357 0
1143.31 0.125466 0
1144.17 0.188797 0
1145.02 0.19692 0
1145.87 0.172945 0
1146.73 0.288863 0
1147.58 0.172106 0
1148.44 0.235756 0
1149.29 0.128389 0
1150.15 0.25831 0
1151 0.207251 0
1151.86 0.173008 0
1152.71 0.23012 0
1153.56 0.278092 0
1154.42 0.194646 0
1155.27 0.257395 0
1156.13 0.157667 0
1156.98 0.199572 0
1157.84 0.161193 0
1158.69 0.127261 0
1159.55 0.216707 0
1160.4 0.232412 0
1161.25 0.245319 0
1162.11 0.178195 0
1162.96 0.198608 0
1163.82 0.214593 0
1164.67 0.211493 0
1165.53 0.170272 0
1166.38 0.205435 0
1167.24 0.263031 0
1168.09 0.150565 0
1168.95 0.157964 0
1169.8 0.0785203 0
1170.65 0.13804 0
1171.51 0.190853 0
1172.36 0.195273 0
1173.22 0.206918 0
1174.07 0.175202 0
1174.93 0.184817 0
1175.78 0.27282 0
1176.64 0.278194 0
1177.49 0.196898 0
1178.34 0.235841 0
1179.2 0.178573 0
1180.05 0.215197 0
1180.91 0.217031 0
1181.76 0.222992 0
1182.62 0.22054 0
1183.47 0.139479 0
1184.33 0.169863 0
1185.18 0.180931 0
1186.04 0.25227 0
1186.89 0.29298 0
1187.74 0.219625 0
1188.6 0.199101 0
1189.45 0.128047 0
1190.31 0.0548385 0
1191.16 0.186372 0
1192.02 0.251044 0
1192.87 0.190169 0
1193.73 0.153741 0
1194.58 0.212865 0
1195.43 0.17641 0
1196.29 0.268192 0
1197.14 0.197009 0
1198 0.145586 0
1198.85 0.124063 0
1199.71 0.0913872 0
1200.56 0.152679 0
1201.42 0.104192 0
1202.27 0.0941098 0
1203.13 0.153128 0
1203.98 0.219092 0
1204.83 0.177578 0
1205.69 0.105653 0
1206.54 0.218128 0
1207.4 0.238936 0
1208.25 0.178986 0
1209.11 0.248361 0
1209.96 0.186674 0
1210.82 0.220655 0
1211.67 0.178635 0
1212.52 0.0827219 0
1213.38 0.0918757 0
1214.23 0.0792665 0
1215.09 0.152071 0
1215.94 0.199545 0
1216.8 0.207571 0
1217.65 0.17736 0
1218.51 0.235254 0
1219.36 0.254473 0
1220.21 0.113368 0
1221.07 0.0987289 0
1221.92 0.237711 0
1222.78 0.255481 0
1223.63 0.300313 0
1224.49 0.0999902 0
1225.34 0.247757 0
1226.2 0.162424 0
1227.05 0.258803 0
1227.91 0.199447 0
1228.76 0.219438 0
1229.61 0.116441 0
1230.47 0.196592 0
1231.32 0.127487 0
1232.18 0.161509 0
1233.03 0.237897 0
1233.89 0.172595 0
1234.74 0.166305 0
1235.6 0.180403 0
1236.45 0.226962 0
1237.3 0.0551805 0
1238.16 0.251883 0
1239.01 0.16138 0
1239.87 0.258799 0
1240.72 0.184657 0
1241.58 0.187842 0
1242.43 0.261001 0
1243.29 0.172341 0
1244.14 0.276329 0
1245 0.196618 0
1245.85 0.197413 0
1246.7 0.190089 0
1247.56 0.241646 0
1248.41 0.320122 0
1249.27 0.252692 0
1250.12 0.185759 0
1250.98 0.268823 0
1251.83 0.170303 0
1252.69 0.209783 0
1253.54 0.213478 0
1254.39 0.172173 0
1255.25 0.112599 0
1256.1 0.232301 0
1256.96 0.226589 0
1257.81 0.0952157 0
1258.67 0.227024 0
1259.52 0.247038 0
1260.38 0.199461 0
1261.23 0.144973 0
1262.08 0.176414 0
1262.94 0.282467 0
1263.79 0.225665 0
1264.65 0.141802 0
1265.5 0.288583 0
1266.36 0.240811 0
1267.21 0.209028 0
1268.07 0.224275 0
1268.92 0.11804 0
1269.78 0.116557 0
1270.63 0.265274 0
1271.48 0.244653 0
1272.34 0.159017 0
1273.19 0.135033 0
1274.05 0.128984 0
1274.9 0.208908 0
1275.76 0.259811 0
1276.61 0.25362 0
1277.47 0.107607 0
1278.32 0.193447 0
1279.17 0.190427 0
1280.03 0.164218 0
1280.88 0.185457 0
1281.74 0.206203 0
1282.59 0.137774 0
1283.45 0.186736 0
1284.3 0.21815 0
1285.16 0.0860663 0
1286.01 0.24416 0
1286.87 0.204093 0
1287.72 0.283662 0
1288.57 0.193687 0
1289.43 0.141749 0
1290.28 0.1772 0
1291.14 0.210835 0
1291.99 0.164924 0
1292.85 0.214024 0
1293.7 0.122184 0
1294.56 0.255299 0
1295.41 0.258905 0
1296.26 0.276382 0
1297.12 0.254766 0
1297.97 0.157214 0
1298.83 0.202725 0
1299.68 0.162832 0
1300.54 0.227433 0
1301.39 0.173545 0
1302.25 0.258643 0
1303.1 0.264412 0
1303.96 0.237626 0
1304.81 0.210556 0
1305.66 0.289356 0
1306.52 0.220598 0
1307.37 0.253669 0
1308.23 0.23791 0
1309.08 0.258026 0
1309.94 0.251395 0
1310.79 0.14953 0
1311.65 0.228876 0
1312.5 0.203849 0
1313.35 0.265763 0
1314.21 0.224324 0
1315.06 0.168086 0
1315.92 0.243769 0
1316.77 0.3354 0
1317.63 0.197706 0
1318.48 0.117014 0
1319.34 0.227664 0
1320.19 0.208437 0
1321.04 0.236014 0
1321.9 0.212252 0
1322.75 0.153932 0
1323.61 0.121518 0
1324.46 0.187695 0
1325.32 0.22428 0
1326.17 0.291052 0
1327.03 0.144791 0
1327.88 0.277333 0
1328.74 0.367525 0
1329.59 0.18615 0
1330.44 0.155419 0
1331.3 0.266544 0
1332.15 0.180904 0
1333.01 0.16285 0
1333.86 0.234428 0
1334.72 0.237666 0
1335.57 0.175588 0
1336.43 0.20293 0
1337.28 0.262596 0
1338.13 0.18543 0
1338.99 0.154527 0
1339.84 0.228064 0
1340.7 0.267659 0
1341.55 0.18543 0
1342.41 0.187282 0
1343.26 0.224266 0
1344.12 0.168619 0
1344.97 0.231013 0
1345.83 0.159412 0
1346.68 0.323057 0
1347.53 0.227437 0
1348.39 0.238199 0
1349.24 0.224262 0
1350.1 0.130125 0
1350.95 0.225816 0
1351.81 0.126399 0
1352.66 0.158724 0
1353.52 0.278283 0
1354.37 0.25302 0
1355.22 0.141953 0
1356.08 0.249827 0
1356.93 0.31731 0
1357.79 0.174553 0
1358.64 0.316999 0
1359.5 0.229725 0
1360.35 0.182765 0
1361.21 0.281779 0
1362.06 0.181984 0
1362.92 0.33059 0
1363.77 0.20742 0
1364.62 0.296138 0
1365.48 0.228437 0
1366.33 0.167345 0
1367.19 0.169521 0
1368.04 0.169414 0
1368.9 0.1444 0
1369.75 0.192283 0
1370.61 0.262885 0
1371.46 0.30212 0
1372.31 0.220629 0
1373.17 0.102544 0
1374.02 0.165892 0
1374.88 0.214961 0
1375.73 0.135615 0
1376.59 0.247348 0
1377.44 0.281454 0
1378.3 0.129322 0
1379.15 0.231484 0
1380 0.156956 0
1380.86 0.270515 0
1381.71 0.229481 0
1382.57 0.226736 0
1383.42 0.23032 0
1384.28 0.134847 0
1385.13 0.180607 0
1385.99 0.182481 0
1386.84 0.328951 0
1387.7 0.138817 0
1388.55 0.213562 0
1389.4 0.149863 0
1390.26 0.273957 0
1391.11 0.169756 0
1391.97 0.203303 0
1392.82 0.222525 0
1393.68 0.156059 0
1394.53 0.109193 0
1395.39 0.121473 0
1396.24 0.233629 0
1397.09 0.181078 0
1397.95 0.201291 0
1398.8 0.22149 0
1399.66 0.217289 0
1400.51 0.172959 0
1401.37 0.178524 0
1402.22 0.141358 0
1403.08 0.279953 0
1403.93 0.131649 0
1404.79 0.228659 0
1405.64 0.190431 0
1406.49 0.277155 0
1407.35 0.21871 0
1408.2 0.302507 0
1409.06 0.136703 0
1409.91 0.231346 0
1410.77 0.152226 0
1411.62 0.141695 0
1412.48 0.231039 0
1413.33 0.300299 0
1414.18 0.356781 0
1415.04 0.279784 0
1415.89 0.243453 0
1416.75 0.219407 0
1417.6 0.123437 0
1418.46 0.299069 0
1419.31 0.172888 0
1420.17 0.218563 0
1421.02 0.266598 0
1421.88 0.217271 0
1422.73 0.239425 0
1423.58 0.213425 0
1424.44 0.153208 0
1425.29 0.246402 0
1426.15 0.24145 0
1427 0.132026 0
1427.86 0.229911 0
1428.71 0.211217 0
1429.57 0.258865 0
1430.42 0.191795 0
1431.27 0.242743 0
1432.13 0.122984 0
1432.98 0.240331 0
1433.84 0.227109 0
1434.69 0.178404 0
1435.55 0.156188 0
1436.4 0.0377345 0
1437.26 0.141349 0
1438.11 0.275076 0
1438.96 0.0856044 0
1439.82 0.154611 0
1440.67 0.148522 0
1441.53 0.16138 0
1442.38 0.142006 0
1443.24 0.323781 0
1444.09 0.235325 0
1444.95 0.196316 0
1445.8 0.146403 0
1446.66 0.122086 0
1447.51 0.149805 0
1448.36 0.176325 0
1449.22 0.0604347 0
1450.07 0.103477 0
1450.93 0.161464 0
1451.78 0.13192 0
1452.64 0.198293 0
1453.49 0.121007 0
1454.35 0.204009 0
1455.2 0.227668 0
1456.05 0.222752 0
1456.91 0.270719 0
1457.76 0.186483 0
1458.62 0.254868 0
1459.47 0.191337 0
1460.33 0.190978 0
1461.18 0.122171 0
1462.04 0.315516 0
1462.89 0.140172 0
1463.75 0.185994 0
1464.6 0.105666 0
1465.45 0.211226 0
1466.31 0.192492 0
1467.16 0.207105 0
1468.02 0.247029 0
1468.87 0.131445 0
1469.73 0.168868 0
1470.58 0.308583 0
1471.44 0.225505 0
1472.29 0.213873 0
1473.14 0.160545 0
1474 0.241139 0
1474.85 0.28837 0
1475.71 0.297861 0
1476.56 0.183956 0
1477.42 0.200345 0
1478.27 0.21768 0
1479.13 0.125751 0
1479.98 0.203018 0
1480.83 0.173105 0
1481.69 0.232234 0
1482.54 0.177702 0
1483.4 0.248916 0
1484.25 0.198497 0
1485.11 0.255117 0
1485.96 0.197262 0
1486.82 0.181033 0
1487.67 0.247913 0
1488.53 0.171653 0
1489.38 0.197054 0
1490.23 0.245172 0
1491.09 0.212385 0
1491.94 0.258146 0
1492.8 0.280917 0
1493.65 0.200749 0
1494.51 0.182224 0
1495.36 0.269884 0
1496.22 0.216858 0
1497.07 0.256329 0
1497.92 0.326113 0
1498.78 0.181668 0
1499.63 0.320681 0
1500.49 0.222889 0
1501.34 0.309227 0
1502.2 0.189801 0
1503.05 0.202037 0
1503.91 0.218581 0
1504.76 0.22459 0
1505.62 0.206047 0
1506.47 0.185168 0
1507.32 0.19692 0
1508.18 0.191861 0
1509.03 0.281214 0
1509.89 0.123938 0
1510.74 0.234819 0
1511.6 0.238559 0
1512.45 0.286704 0
1513.31 0.26328 0
1514.16 0.189601 0
1515.01 0.200189 0
1515.87 0.269458 0
1516.72 0.233127 0
1517.58 0.207398 0
1518.43 0.27811 0
1519.29 0.130925 0
1520.14 0.341361 0
1521 0.23004 0
1521.85 0.253336 0
1522.71 0.256742 0
1523.56 0.214371 0
1524.41 0.223227 0
1525.27 0.198297 0
1526.12 0.207358 0
1526.98 0.293677 0
1527.83 0.168158 0
1528.69 0.222539 0
1529.54 0.219998 0
1530.4 0.141589 0
1531.25 0.106661 0
1532.1 0.140088 0
1532.96 0.255347 0
1533.81 0.210409 0
1534.67 0.1943 0
1535.52 0.219851 0
1536.38 0.0926707 0
1537.23 0.252607 0
1538.09 0.276147 0
1538.94 0.257346 0
1539.79 0.187051 0
1540.65 0.180012 0
1541.5 0.196201 0
1542.36 0.153545 0
1543.21 0.221277 0
1544.07 0.270719 0
1544.92 0.168424 0
1545.78 0.158342 0
1546.63 0.188366 0
1547.49 0.164724 0
1548.34 0.271332 0
1549.19 0.296222 0
1550.05 0.259896 0
1550.9 0.256276 0
1551.76 0.334614 0
1552.61 0.210729 0
1553.47 0.253127 0
1554.32 0.246638 0
1555.18 0.296915 0
1556.03 0.236649 0
1556.88 0.224653 0
1557.74 0.278581 0
1558.59 0.237035 0
1559.45 0.152497 0
1560.3 0.300375 0
1561.16 0.234002 0
1562.01 0.244062 0
1562.87 0.162104 0
1563.72 0.330115 0
1564.58 0.203391 0
1565.43 0.241157 0
1566.28 0.2046 0
1567.14 0.394796 0
1567.99 0.291541 0
1568.85 0.103663 0
1569.7 0.227522 0
1570.56 0.241752 0
1571.41 0.156383 0
1572.27 0.142872 0
1573.12 0.283906 0
1573.97 0.173203 0
1574.83 0.177827 0
1575.68 0.241277 0
1576.54 0.207722 0
1577.39 0.198759 0
1578.25 0.193194 0
1579.1 0.303244 0
1579.96 0.223009 0
1580.81 0.215161 0
1581.67 0.216272 0
1582.52 0.265287 0
1583.37 0.251919 0
1584.23 0.228388 0
1585.08 0.267419 0
1585.94 0.21239 0
1586.79 0.143627 0
1587.65 0.230413 0
1588.5 0.213767 0
1589.36 0.170445 0
1590.21 0.298461 0
1591.06 0.301978 0
1591.92 0.228064 0
1592.77 0.136517 0
1593.63 0.149326 0
1594.48 0.197507 0
1595.34 0.24288 0
1596.19 0.20825 0
1597.05 0.270084 0
1597.9 0.209245 0
1598.75 0.216227 0
1599.61 0.229187 0
1600.46 0.224706 0
1601.32 0.255601 0
1602.17 0.241162 0
1603.03 0.249556 0
1603.88 0.23155 0
1604.74 0.232692 0
1605.59 0.159346 0
1606.45 0.327432 0
1607.3 0.27588 0
1608.15 0.145191 0
1609.01 0.115895 0
1609.86 0.209654 0
1610.72 0.209623 0
1611.57 0.125013 0
1612.43 0.241219 0
1613.28 0.211466 0
1614.14 0.298958 0
1614.99 0.222916 0
1615.84 0.233367 0
1616.7 0.34331 0
1617.55 0.119035 0
1618.41 0.217502 0
1619.26 0.21287 0
1620.12 0.140208 0
1620.97 0.294117 0
1621.83 0.234437 0
1622.68 0.270715 0
1623.54 0.232305 0
1624.39 0.223489 0
1625.24 0.274215 0
1626.1 0.209872 0
1626.95 0.196294 0
1627.81 0.255818 0
1628.66 0.138426 0
1629.52 0.213545 0
1630.37 0.202317 0
1631.23 0.248583 0
1632.08 0.303213 0
1632.93 0.285585 0
1633.79 0.0984402 0
1634.64 0.266207 0
1635.5 0.194668 0
1636.35 0.158742 0
1637.21 0.240762 0
1638.06 0.239292 0
1638.92 0.268001 0
1639.77 0.212679 0
1640.63 0.1652 0
1641.48 0.12532 0
1642.33 0.325069 0
1643.19 0.195823 0
1644.04 0.231346 0
1644.9 0.271919 0
1645.75 0.204506 0
1646.61 0.226514 0
1647.46 0.317892 0
1648.32 0.215788 0
1649.17 0.228406 0
1650.02 0.292882 0
1650.88 0.249765 0
1651.73 0.316715 0
1652.59 0.269551 0
1653.44 0.199261 0
1654.3 0.101229 0
1655.15 0.233225 0
1656.01 0.24515 0
1656.86 0.293135 0
1657.71 0.122757 0
1658.57 0.270342 0
1659.42 0.153785 0
1660.28 0.27576 0
1661.13 0.303026 0
1661.99 0.202676 0
1662.84 0.24197 0
1663.7 0.202379 0
1664.55 0.23406 0
1665.41 0.132146 0
1666.26 0.228224 0
1667.11 0.176041 0
1667.97 0.156272 0
1668.82 0.205439 0
1669.68 0.239834 0
1670.53 0.174655 0
1671.39 0.182508 0
1672.24 0.23501 0
1673.1 0.230991 0
1673.95 0.166035 0
1674.8 0.183436 0
1675.66 0.266735 0
1676.51 0.239949 0
1677.37 0.27366 0
1678.22 0.182885 0
1679.08 0.20734 0
1679.93 0.186723 0
1680.79 0.287917 0
1681.64 0.198759 0
1682.5 0.157844 0
1683.35 0.2661 0
1684.2 0.280202 0
1685.06 0.288774 0
1685.91 0.247611 0
1686.77 0.124773 0
1687.62 0.253944 0
1688.48 0.288392 0
1689.33 0.103117 0
1690.19 0.17772 0
1691.04 0.281699 0
1691.89 0.152706 0
1692.75 0.170303 0
1693.6 0.19064 0
1694.46 0.220078 0
1695.31 0.282542 0
1696.17 0.215414 0
1697.02 0.196201 0
1697.88 0.284679 0
1698.73 0.176161 0
1699.58 0.192865 0
1700.44 0.234988 0
1701.29 0.228881 0
1702.15 0.210773 0
1703 0.268317 0
1703.86 0.23823 0
1704.71 0.240993 0
1705.57 0.141891 0
1706.42 0.250608 0
1707.28 0.195206 0
1708.13 0.323373 0
1708.98 0.245652 0
1709.84 0.21124 0
1710.69 0.244173 0
1711.55 0.239856 0
1712.4 0.193376 0
1713.26 0.252376 0
1714.11 0.123903 0
1714.97 0.264608 0
1715.82 0.239332 0
1716.67 0.1743 0
1717.53 0.226354 0
1718.38 0.15804 0
1719.24 0.282001 0
1720.09 0.161104 0
1720.95 0.255041 0
1721.8 0.229338 0
1722.66 0.155677 0
1723.51 0.152675 0
1724.37 0.343488 0
1725.22 0.222463 0
1726.07 0.200593 0
1726.93 0.211168 0
1727.78 0.34578 0
1728.64 0.219296 0
1729.49 0.203707 0
1730.35 0.267815 0
1731.2 0.245359 0
1732.06 0.217746 0
1732.91 0.246385 0
1733.76 0.173483 0
1734.62 0.212834 0
1735.47 0.218146 0
1736.33 0.238772 0
1737.18 0.189228 0
1738.04 0.129504 0
1738.89 0.130006 0
1739.75 0.278137 0
1740.6 0.169694 0
1741.46 0.246807 0
1742.31 0.259109 0
1743.16 0.102366 0
1744.02 0.198333 0
1744.87 0.255179 0
1745.73 0.281317 0
1746.58 0.188042 0
1747.44 0.15764 0
1748.29 0.183867 0
1749.15 0.168326 0
1750 0.194509 0
1750.85 0.277692 0
1751.71 0.360641 0
1752.56 0.273646 0
1753.42 0.232034 0
1754.27 0.304381 0
1755.13 0.24885 0
1755.98 0.216281 0
1756.84 0.294246 0
1757.69 0.313659 0
1758.54 0.233798 0
1759.4 0.219638 0
1760.25 0.294343 0
1761.11 0.193127 0
1761.96 0.159954 0
1762.82 0.210795 0
1763.67 0.22265 0
1764.53 0.173603 0
1765.38 0.204187 0
1766.24 0.114341 0
1767.09 0.160376 0
1767.94 0.362591 0
1768.8 0.168451 0
1769.65 0.178395 0
1770.51 0.158404 0
1771.36 0.191595 0
1772.22 0.20368 0
1773.07 0.191804 0
1773.93 0.185732 0
1774.78 0.143019 0
1775.63 0.232803 0
1776.49 0.241468 0
1777.34 0.246318 0
1778.2 0.107598 0
1779.05 0.181584 0
1779.91 0.219732 0
1780.76 0.222428 0
1781.62 0.164009 0
1782.47 0.162566 0
1783.33 0.190152 0
1784.18 0.175259 0
1785.03 0.334649 0
1785.89 0.30101 0
1786.74 0.271412 0
1787.6 0.330124 0
1788.45 0.246949 0
1789.31 0.172488 0
1790.16 0.255276 0
1791.02 0.102602 0
1791.87 0.227953 0
1792.72 0.259034 0
1793.58 0.306868 0
1794.43 0.257764 0
1795.29 0.162997 0
1796.14 0.191848 0
1797 0.164755 0
1797.85 0.227762 0
1798.71 0.183814 0
1799.56 0.265798 0
1800.42 0.25668 0
1801.27 0.128482 0
1802.12 0.216423 0
1802.98 0.188331 0
1803.83 0.248597 0
1804.69 0.253895 0
1805.54 0.115717 0
1806.4 0.268614 0
1807.25 0.17203 0
1808.11 0.154078 0
1808.96 0.255525 0
1809.81 0.202708 0
1810.67 0.237702 0
1811.52 0.272096 0
1812.38 0.192377 0
1813.23 0.144978 0
1814.09 0.128917 0
1814.94 0.239856 0
1815.8 0.264648 0
1816.65 0.249094 0
1817.5 0.0894862 0
1818.36 0.164822 0
1819.21 0.18046 0
1820.07 0.162215 0
1820.92 0.189188 0
1821.78 0.137782 0
1822.63 0.165537 0
1823.49 0.163894 0
1824.34 0.144569 0
1825.2 0.219878 0
1826.05 0.266216 0
1826.9 0.193345 0
1827.76 0.292625 0
1828.61 0.292571 0
1829.47 0.179039 0
1830.32 0.155904 0
1831.18 0.142699 0
1832.03 0.244204 0
1832.89 0.191195 0
1833.74 0.36347 0
1834.59 0.34896 0
1835.45 0.345962 0
1836.3 0.2933 0
1837.16 0.143099 0
1838.01 0.156379 0
1838.87 0.316844 0
1839.72 0.212146 0
1840.58 0.155779 0
1841.43 0.215614 0
1842.29 0.350785 0
1843.14 0.24722 0
1843.99 0.0918446 0
1844.85 0.227748 0
1845.7 0.314503 0
1846.56 0.241179 0
1847.41 0.160114 0
1848.27 0.211257 0
1849.12 0.181215 0
1849.98 0.261885 0
1850.83 0.159252 0
1851.68 0.154998 0
1852.54 0.256413 0
1853.39 0.252252 0
1854.25 0.165653 0
1855.1 0.177933 0
1855.96 0.200522 0
1856.81 0.198959 0
1857.67 0.119133 0
1858.52 0.206767 0
1859.38 0.271879 0
1860.23 0.239145 0
1861.08 0.11609 0
1861.94 0.244106 0
1862.79 0.205372 0
1863.65 0.149042 0
1864.5 0.261943 0
1865.36 0.291012 0
1866.21 0.166039 0
1867.07 0.142357 0
1867.92 0.185248 0
1868.77 0.23891 0
1869.63 0.158053 0
1870.48 0.142393 0
1871.34 0.154007 0
1872.19 0.197538 0
1873.05 0.248903 0
1873.9 0.191151 0
1874.76 0.105369 0
1875.61 0.199168 0
1876.46 0.180012 0
1877.32 0.117454 0
1878.17 0.218386 0
1879.03 0.213864 0
1879.88 0.124534 0
1880.74 0.182557 0
1881.59 0.146661 0
1882.45 0.1782 0
1883.3 0.157773 0
1884.16 0.188548 0
1885.01 0.125164 0
1885.86 0.230338 0
1886.72 0.213549 0
1887.57 0.176388 0
1888.43 0.160105 0
1889.28 0.168464 0
1890.14 0.104481 0
1890.99 0.182574 0
1891.85 0.169388 0
1892.7 0.24217 0
1893.55 0.195646 0
1894.41 0.241304 0
1895.26 0.249773 0
1896.12 0.245816 0
1896.97 0.235308 0
1897.83 0.172963 0
1898.68 0.179652 0
1899.54 0.206025 0
1900.39 0.152737 0
1901.25 0.193514 0
1902.1 0.203245 0
1902.95 0.23883 0
1903.81 0.235063 0
1904.66 0.185022 0
1905.52 0.132852 0
1906.37 0.256125 0
1907.23 0.259571 0
1908.08 0.166079 0
1908.94 0.233798 0
1909.79 0.219927 0
1910.64 0.11081 0
1911.5 0.164333 0
1912.35 0.296502 0
1913.21 0.139683 0
1914.06 0.19633 0
1914.92 0.148291 0
1915.77 0.157178 0
1916.63 0.250906 0
1917.48 0.0964637 0
1918.33 0.142219 0
1919.19 0.292438 0
1920.04 0.0894684 0
1920.9 0.290062 0
1921.75 0.226425 0
1922.61 0.208215 0
1923.46 0.168695 0
1924.32 0.150569 0
1925.17 0.163925 0
1926.03 0.265025 0
1926.88 0.193256 0
1927.73 0.178848 0
1928.59 0.261259 0
1929.44 0.19299 0
1930.3 0.199279 0
1931.15 0.258776 0
1932.01 0.158582 0
1932.86 0.165342 0
1933.72 0.291314 0
1934.57 0.287566 0
1935.42 0.135922 0
1936.28 0.140172 0
1937.13 0.252398 0
1937.99 0.293575 0
1938.84 0.220846 0
1939.7 0.287135 0
1940.55 0.262427 0
1941.41 0.320521 0
1942.26 0.186914 0
1943.12 0.217866 0
1943.97 0.231488 0
1944.82 0.151196 0
1945.68 0.190622 0
1946.53 0.190267 0
1947.39 0.203964 0
1948.24 0.206767 0
1949.1 0.01479 0
1949.95 0.17617 0
1950.81 0.37766 0
1951.66 0.219385 0
1952.51 0.195512 0
1953.37 0.135846 0
1954.22 0.210609 0
1955.08 0.229245 0
1955.93 0.269209 0
1956.79 0.17414 0
1957.64 0.195952 0
1958.5 0.209156 0
1959.35 0.235392 0
1960.21 0.138826 0
1961.06 0.186416 0
1961.91 0.207313 0
1962.77 0.291852 0
1963.62 0.317945 0
1964.48 0.158888 0
1965.33 0.188952 0
1966.19 0.204395 0
1967.04 0.247819 0
1967.9 0.289804 0
1968.75 0.237231 0
1969.6 0.177369 0
1970.46 0.252723 0
1971.31 0.219603 0
1972.17 0.116828 0
1973.02 0.23378 0
1973.88 0.219727 0
1974.73 0.18384 0
1975.59 0.253633 0
1976.44 0.189374 0
1977.29 0.257919 0
1978.15 0.278949 0
1979 0.132839 0
1979.86 0.0927862 0
1980.71 0.268263 0
1981.57 0.22658 0
1982.42 0.266824 0
1983.28 0.174016 0
1984.13 0.18293 0
1984.99 0.129486 0
1985.84 0.225465 0
1986.69 0.186372 0
1987.55 0.164755 0
1988.4 0.201073 0
1989.26 0.181167 0
1990.11 0.196236 0
1990.97 0.125569 0
1991.82 0.203249 0
1992.68 0.133505 0
1993.53 0.236671 0
1994.38 0.216329 0
1995.24 0.289329 0
1996.09 0.234393 0
1996.95 0.17883 0
1997.8 0.241113 0
1998.66 0.206865 0
1999.51 0.115335 0
2000.37 0.231039 0
2001.22 0.222117 0
2002.08 0.190098 0
2002.93 0.262618 0
2003.78 0.230409 0
2004.64 0.260859 0
2005.49 0.237115 0
2006.35 0.186017 0
2007.2 0.175646 0
2008.06 0.236276 0
2008.91 0.225612 0
2009.77 0.150916 0
2010.62 0.22766 0
2011.47 0.166656 0
2012.33 0.286344 0
2013.18 0.234539 0
2014.04 0.228099 0
2014.89 0.188677 0
2015.75 0.281272 0
2016.6 0.0988399 0
2017.46 0.254672 0
2018.31 0.223867 0
2019.17 0.183916 0
2020.02 0.300042 0
2020.87 0.120652 0
2021.73 0.240895 0
2022.58 0.179075 0
2023.44 0.292229 0
2024.29 0.184347 0
2025.15 0.202805 0
2026 0.255041 0
2026.86 0.252545 0
2027.71 0.158657 0
2028.56 0.200478 0
2029.42 0.110468 0
2030.27 0.21593 0
2031.13 0.143872 0
2031.98 0.196885 0
2032.84 0.276031 0
2033.69 0.081616 0
2034.55 0.201708 0
2035.4 0.183725 0
2036.25 0.149912 0
2037.11 0.110992 0
2037.96 0.307352 0
2038.82 0.182113 0
2039.67 0.224746 0
2040.53 0.176383 0
2041.38 0.243325 0
2042.24 0.285443 0
2043.09 0.239327 0
2043.95 0.147873 0
2044.8 0.12361 0
2045.65 0.164631 0
2046.51 0.22074 0
2047.36 0.275427 0
2048.22 0.100017 0
2049.07 0.200558 0
2049.93 0.304696 0
2050.78 0.0872166 0
2051.64 0.18611 0
2052.49 0.263009 0
2053.34 0.264914 0
2054.2 0.100692 0
2055.05 0.178226 0
2055.91 0.193531 0
2056.76 0.170658 0
2057.62 0.0707211 0
2058.47 0.150805 0
2059.33 0.257297 0
2060.18 0.163578 0
2061.04 0.231439 0
2061.89 0.220002 0
2062.74 0.200851 0
2063.6 0.193527 0
2064.45 0.228024 0
2065.31 0.189161 0
2066.16 0.265847 0
2067.02 0.202143 0
2067.87 0.181762 0
2068.73 0.100568 0
2069.58 0.218337 0
2070.43 0.262765 0
2071.29 0.0719203 0
2072.14 0.216063 0
2073 0.258088 0
2073.85 0.218879 0
2074.71 0.215041 0
2075.56 0.121762 0
2076.42 0.141082 0
2077.27 0.22869 0
2078.13 0.145835 0
2078.98 0.181015 0
2079.83 0.314987 0
2080.69 0.287499 0
2081.54 0.290399 0
2082.4 0.281139 0
2083.25 0.221517 0
2084.11 0.176854 0
2084.96 0.199447 0
2085.82 0.170432 0
2086.67 0.20849 0
2087.52 0.237409 0
2088.38 0.231519 0
2089.23 0.268077 0
2090.09 0.155415 0
2090.94 0.0980671 0
2091.8 0.238257 0
2092.65 0.212945 0
2093.51 0.16563 0
2094.36 0.246163 0
2095.21 0.0823177 0
2096.07 0.104791 0
2096.92 0.263298 0
2097.78 0.188948 0
2098.63 0.264075 0
2099.49 0.194975 0
2100.34 0.171289 0
2101.2 0.281237 0
2102.05 0.263808 0
2102.91 0.168264 0
2103.76 0.292514 0
2104.61 0.206487 0
2105.47 0.129592 0
2106.32 0.322538 0
2107.18 0.19207 0
2108.03 0.193158 0
2108.89 0.25274 0
2109.74 0.234539 0
2110.6 0.229929 0
2111.45 0.220669 0
2112.3 0.226691 0
2113.16 0.193745 0
2114.01 0.0862129 0
2114.87 0.110863 0
2115.72 0.180718 0
2116.58 0.167092 0
2117.43 0.231577 0
2118.29 0.158981 0
2119.14 0.118 0
2120 0.150818 0
2120.85 0.251945 0
2121.7 0.298332 0
2122.56 0.209427 0
2123.41 0.253704 0
2124.27 0.201033 0
2125.12 0.158018 0
2125.98 0.177338 0
2126.83 0.103934 0
2127.69 0.28264 0
2128.54 0.172546 0
2129.39 0.226043 0
2130.25 0.252696 0
2131.1 0.112906 0
2131.96 0.135007 0
2132.81 0.178057 0
2133.67 0.264879 0
2134.52 0.228748 0
2135.38 0.220176 0
2136.23 0 0
2137.08 0.305327 0
2137.94 0.172173 0
2138.79 0.250529 0
2139.65 0.268792 0
2140.5 0.135038 0
2141.36 0.223649 0
2142.21 0.226269 0
2143.07 0.237266 0
2143.92 0.309875 0
2144.78 0.147927 0
2145.63 0.263093 0
2146.48 0.249627 0
2147.34 0.177853 0
2148.19 0.274121 0
2149.05 0.278185 0
2149.9 0.111072 0
2150.76 0.187966 0
2151.61 0.299922 0
2152.47 0.0580275 0
2153.32 0.2735 0
2154.17 0.238648 0
2155.03 0.182694 0
2155.88 0.165142 0
2156.74 0.202779 0
2157.59 0.235543 0
2158.45 0.220096 0
2159.3 0.207038 0
2160.16 0.177973 0
2161.01 0.18368 0
2161.87 0.181877 0
2162.72 0.15367 0
2163.57 0.154202 0
2164.43 0.295223 0
2165.28 0.208481 0
2166.14 0.294965 0
2166.99 0.156667 0
2167.85 0.18778 0
2168.7 0.205363 0
2169.56 0.27966 0
2170.41 0.137223 0
2171.26 0.270226 0
2172.12 0.277994 0
2172.97 0.0742698 0
2173.83 0.162455 0
2174.68 0.228366 0
2175.54 0.238075 0
2176.39 0.114332 0
2177.25 0.212217 0
2178.1 0.217267 0
2178.96 0.176956 0
2179.81 0.107256 0
2180.66 0.17629 0
2181.52 0.265696 0
2182.37 0.213642 0
2183.23 0.244577 0
2184.08 0.24062 0
2184.94 0.183441 0
2185.79 0.157431 0
2186.65 0.179425 0
2187.5 0.19561 0
2188.35 0.191142 0
2189.21 0.162077 0
2190.06 0.279309 0
2190.92 0.199643 0
2191.77 0.191471 0
2192.63 0.319517 0
2193.48 0.287512 0
2194.34 0.210396 0
2195.19 0.179354 0
2196.04 0.219052 0
2196.9 0.212146 0
2197.75 0.162597 0
2198.61 0.249001 0
2199.46 0.293815 0
2200.32 0.268139 0
2201.17 0.294077 0
2202.03 0.175912 0
2202.88 0.072169 0
2203.74 0.180332 0
2204.59 0.231932 0
2205.44 0.22348 0
2206.3 0.156281 0
2207.15 0.174433 0
2208.01 0.279678 0
2208.86 0.281543 0
2209.72 0.20547 0
2210.57 0.255161 0
2211.43 0.258239 0
2212.28 0.153772 0
2213.13 0.143898 0
2213.99 0.209663 0
2214.84 0.182859 0
2215.7 0.180509 0
2216.55 0.192634 0
2217.41 0.144551 0
2218.26 0.250031 0
2219.12 0.304439 0
2219.97 0.267131 0
2220.83 0.160749 0
2221.68 0.30697 0
2222.53 0.216116 0
2223.39 0.154149 0
2224.24 0.161611 0
2225.1 0.121296 0
2225.95 0.175388 0
2226.81 0.226753 0
2227.66 0.187651 0
2228.52 0.21028 0
2229.37 0.293193 0
2230.22 0.132031 0
2231.08 0.225461 0
2231.93 0.23314 0
2232.79 0.194557 0
2233.64 0.156845 0
2234.5 0.225248 0
2235.35 0.238319 0
2236.21 0.1149 0
2237.06 0.282898 0
2237.92 0.142952 0
2238.77 0.168229 0
2239.62 0.24968 0
2240.48 0.108234 0
2241.33 0.17712 0
2242.19 0.263187 0
2243.04 0.235503 0
2243.9 0.209094 0
2244.75 0.209236 0
2245.61 0.155171 0
2246.46 0.249041 0
2247.31 0.189636 0
2248.17 0.20913 0
2249.02 0.268916 0
2249.88 0.274734 0
2250.73 0.31433 0
2251.59 0.219181 0
2252.44 0.11852 0
2253.3 0.152817 0
2254.15 0.157769 0
2255 0.218892 0
2255.86 0.167971 0
2256.71 0.130339 0
2257.57 0.22984 0
2258.42 0.123126 0
2259.28 0.134909 0
2260.13 0.147367 0
2260.99 0.198786 0
2261.84 0.135837 0
2262.7 0.24066 0
2263.55 0.193722 0
2264.4 0.335884 0
2265.26 0.265749 0
2266.11 0.227819 0
2266.97 0.124058 0
2267.82 0.221166 0
2268.68 0.16547 0
2269.53 0.245416 0
2270.39 0.154189 0
2271.24 0.202605 0
2272.09 0.220322 0
2272.95 0.179306 0
2273.8 0.275934 0
2274.66 0.255801 0
2275.51 0.251403 0
2276.37 0.20269 0
2277.22 0.108682 0
2278.08 0.213145 0
2278.93 0.181344 0
2279.79 0.295196 0
2280.64 0.165821 0
2281.49 0.186629 0
2282.35 0.184786 0
2283.2 0.195086 0
2284.06 0.1518 0
2284.91 0.210009 0
2285.77 0.239318 0
2286.62 0.237053 0
2287.48 0.165417 0
2288.33 0.167571 0
2289.18 0.217426 0
2290.04 0.185701 0
2290.89 0.227535 0
2291.75 0.235845 0
2292.6 0.24714 0
2293.46 0.431255 0
2294.31 0.199661 0
2295.17 0.356515 0
2296.02 0.162623 0
2296.88 0.319198 0
2297.73 0.34375 0
2298.58 0.384984 0
2299.44 0.288694 0
2300.29 0.308152 0
2301.15 0.442808 0
2302 0.365837 0
2302.86 0.357097 0
2303.71 0.36367 0
2304.57 0.39253 0
2305.42 0.337257 0
2306.27 0.344345 0
2307.13 0.333655 0
2307.98 0.372499 0
2308.84 0.349231 0
2309.69 0.412388 0
2310.55 0.325775 0
2311.4 0.311248 0
2312.26 0.336306 0
2313.11 0.329142 0
2313.96 0.233798 0
2314.82 0.148873 0
2315.67 0.175055 0
2316.53 0.314055 0
2317.38 0.285341 0
2318.24 0.354472 0
2319.09 0.253016 0
2319.95 0.204475 0
2320.8 0.261197 0
2321.66 0.0950513 0
2322.51 0.105946 0
2323.36 0.21012 0
2324.22 0.200371 0
2325.07 0.145466 0
2325.93 0.128904 0
2326.78 0.208854 0
2327.64 0.192337 0
2328.49 0.170014 0
2329.35 0.128642 0
2330.2 0.243276 0
2331.05 0.123628 0
2331.91 0.120137 0
2332.76 0.201384 0
2333.62 0.213296 0
2334.47 0.250293 0
2335.33 0.125577 0
2336.18 0.116268 0
2337.04 0.111378 0
2337.89 0.186025 0
2338.75 0.0807854 0
2339.6 0.153483 0
2340.45 0.229982 0
2341.31 0.20758 0
2342.16 0.20507 0
2343.02 0.216214 0
2343.87 0.294663 0
2344.73 0.191448 0
2345.58 0.187869 0
2346.44 0.153154 0
2347.29 0.223325 0
2348.14 0.191368 0
2349 0.226429 0
2349.85 0.232065 0
2350.71 0.119195 0
2351.56 0.194398 0
2352.42 0.219527 0
2353.27 0.24113 0
2354.13 0.14591 0
2354.98 0.176596 0
2355.83 0.172253 0
2356.69 0.190849 0
2357.54 0.163783 0
2358.4 0.22559 0
2359.25 0.17653 0
2360.11 0.258377 0
2360.96 0.177751 0
2361.82 0.204804 0
2362.67 0.107661 0
2363.53 0.164302 0
2364.38 0.16269 0
2365.23 0.131 0
2366.09 0.112591 0
2366.94 0.121092 0
2367.8 0.207709 0
2368.65 0.201144 0
2369.51 0.0810208 0
2370.36 0.200873 0
2371.22 0.218817 0
2372.07 0.107474 0
2372.92 0.25672 0
2373.78 0.231697 0
2374.63 0.211559 0
2375.49 0.199954 0
2376.34 0.363923 0
2377.2 0.199874 0
2378.05 0.150361 0
2378.91 0.223667 0
2379.76 0.192203 0
2380.62 0.25946 0
2381.47 0.271963 0
2382.32 0.253216 0
2383.18 0.141771 0
2384.03 0.18655 0
2384.89 0.237755 0
2385.74 0.167109 0
2386.6 0.188801 0
2387.45 0.13832 0
2388.31 0.165804 0
2389.16 0.233305 0
2390.01 0.237369 0
2390.87 0.140199 0
2391.72 0.236458 0
2392.58 0.182366 0
2393.43 0.227984 0
2394.29 0.298745 0
2395.14 0.142744 0
2396 0.152981 0
2396.85 0.184262 0
2397.71 0.19442 0
2398.56 0.243049 0
2399.41 0.222889 0
2400.27 0.166701 0
2401.12 0.211377 0
2401.98 0.20849 0
2402.83 0.257311 0
2403.69 0.205279 0
2404.54 0.155828 0
2405.4 0.16476 0
2406.25 0.245381 0
2407.1 0.232643 0
2407.96 0.205101 0
2408.81 0.240913 0
2409.67 0.208912 0
2410.52 0.169965 0
2411.38 0.305554 0
2412.23 0.258781 0
2413.09 0.136908 0
2413.94 0.347507 0
2414.79 0.253886 0
2415.65 0.228672 0
2416.5 0.334472 0
2417.36 0.160487 0
2418.21 0.159679 0
2419.07 0.246682 0
2419.92 0.113772 0
2420.78 0.169521 0
2421.63 0.199794 0
2422.49 0.217595 0
2423.34 0.0956643 0
2424.19 0.115482 0
2425.05 0.263378 0
2425.9 0.080821 0
2426.76 0.172714 0
2427.61 0.263209 0
2428.47 0.266824 0
2429.32 0.209419 0
2430.18 0.128944 0
2431.03 0.205976 0
2431.88 0.211262 0
2432.74 0.201308 0
2433.59 0.193896 0
2434.45 0.280917 0
2435.3 0.181562 0
2436.16 0.176525 0
2437.01 0.0985201 0
2437.87 0.286904 0
2438.72 0.194797 0
2439.58 0.188952 0
2440.43 0.196063 0
2441.28 0.26181 0
2442.14 0.156814 0
2442.99 0.277937 0
2443.85 0.201908 0
2444.7 0.216294 0
2445.56 0.245416 0
2446.41 0.193283 0
2447.27 0.236205 0
2448.12 0.220389 0
2448.97 0.249369 0
2449.83 0.260939 0
2450.68 0.233833 0
2451.54 0.252172 0
2452.39 0.0847516 0
2453.25 0.146163 0
2454.1 0.284372 0
2454.96 0.214397 0
2455.81 0.143565 0
2456.67 0.265003 0
2457.52 0.0917869 0
2458.37 0.186203 0
2459.23 0.105329 0
2460.08 0.186225 0
2460.94 0.210405 0
2461.79 0.148877 0
2462.65 0.147469 0
2463.5 0.21004 0
2464.36 0.344052 0
2465.21 0.053666 0
2466.06 0.177307 0
2466.92 0.275068 0
2467.77 0.213185 0
2468.63 0.181402 0
2469.48 0.24276 0
2470.34 0.22821 0
2471.19 0.302049 0
2472.05 0.0827796 0
2472.9 0.124885 0
2473.75 0.157702 0
2474.61 0.266345 0
2475.46 0.164076 0
2476.32 0.225918 0
2477.17 0.202459 0
2478.03 0.113292 0
2478.88 0.166528 0
2479.74 0.278545 0
2480.59 0.156321 0
2481.45 0.267673 0
2482.3 0.203196 0
2483.15 0.191129 0
2484.01 0.234122 0
2484.86 0.242929 0
2485.72 0.151098 0
2486.57 0.142926 0
2487.43 0.211284 0
2488.28 0.166936 0
2489.14 0.104978 0
2489.99 0.162015 0
2490.84 0.185715 0
2491.7 0.260864 0
2492.55 0.151897 0
2493.41 0.184955 0
2494.26 0.228268 0
2495.12 0.227993 0
2495.97 0.10393 0
2496.83 0.20722 0
2497.68 0.200465 0
2498.54 0.188371 0
2499.39 0.214357 0
2500.24 0.228437 0
2501.1 0.283573 0
2501.95 0.172919 0
2502.81 0.0919068 0
2503.66 0.130561 0
2504.52 0.137814 0
2505.37 0.198861 0
2506.23 0.229334 0
2507.08 0.214424 0
2507.93 0.170103 0
2508.79 0.278123 0
2509.64 0.132657 0
2510.5 0.22495 0
2511.35 0.145213 0
2512.21 0.308982 0
2513.06 0.278545 0
2513.92 0.22766 0
2514.77 0.272163 0
2515.63 0.151449 0
2516.48 0.232336 0
2517.33 0.135553 0
2518.19 0.313073 0
2519.04 0.234681 0
2519.9 0.200802 0
2520.75 0.207789 0
2521.61 0.196205 0
2522.46 0.169801 0
2523.32 0.206429 0
2524.17 0.257755 0
2525.02 0.0289937 0
2525.88 0.13979 0
2526.73 0.152186 0
2527.59 0.207851 0
2528.44 0.165191 0
2529.3 0.257475 0
2530.15 0.223795 0
2531.01 0.0899526 0
2531.86 0.18305 0
2532.71 0.23489 0
2533.57 0.17374 0
2534.42 0.252634 0
2535.28 0.177356 0
2536.13 0.267828 0
2536.99 0.165959 0
2537.84 0.281552 0
2538.7 0.312029 0
2539.55 0.249503 0
2540.41 0.17052 0
2541.26 0.269964 0
2542.11 0.156903 0
2542.97 0.111489 0
2543.82 0.18623 0
2544.68 0.238035 0
2545.53 0.229614 0
2546.39 0.22145 0
2547.24 0.200029 0
2548.1 0.252136 0
2548.95 0.204551 0
2549.8 0.144405 0
2550.66 0.185293 0
2551.51 0.141758 0
2552.37 0.246465 0
2553.22 0.172865 0
2554.08 0.206247 0
2554.93 0.130263 0
2555.79 0.22038 0
2556.64 0.229627 0
2557.5 0.217879 0
2558.35 0.158924 0
2559.2 0.181184 0
2560.06 0.286318 0
2560.91 0.208015 0
2561.77 0.208144 0
2562.62 0.142255 0
2563.48 0.0736702 0
2564.33 0.0588403 0
2565.19 0.305007 0
2566.04 0.22062 0
2566.89 0.170725 0
2567.75 0.302986 0
2568.6 0.239465 0
2569.46 0.121509 0
2570.31 0.293859 0
2571.17 0.197289 0
2572.02 0.158746 0
2572.88 0.218253 0
2573.73 0.201815 0
2574.58 0.294015 0
2575.44 0.234602 0
2576.29 0.132337 0
2577.15 0.198639 0
2578 0.189636 0
2578.86 0.208166 0
2579.71 0.208433 0
2580.57 0.174034 0
2581.42 0.245949 0
2582.28 0.255112 0
2583.13 0.223462 0
2583.98 0.191217 0
2584.84 0.275956 0
2585.69 0.170529 0
2586.55 0.17541 0
2587.4 0.170285 0
2588.26 0.273362 0
2589.11 0.108083 0
2589.97 0.235543 0
2590.82 0.100248 0
2591.67 0.0689134 0
2592.53 0.187185 0
2593.38 0.26221 0
2594.24 0.148122 0
2595.09 0.165892 0
2595.95 0.210094 0
2596.8 0.191355 0
2597.66 0.211817 0
2598.51 0.242445 0
2599.37 0.179155 0
2600.22 0.14412 0
2601.07 0.147038 0
2601.93 0.301316 0
2602.78 0.163352 0
2603.64 0.161855 0
2604.49 0.270217 0
2605.35 0.176503 0
2606.2 0.275516 0
2607.06 0.0550028 0
2607.91 0.182854 0
2608.76 0.211231 0
2609.62 0.177365 0
2610.47 0.164924 0
2611.33 0.210582 0
2612.18 0.2172 0
2613.04 0.0955577 0
2613.89 0.119506 0
2614.75 0.184546 0
2615.6 0.180092 0
2616.46 0.105564 0
2617.31 0.200025 0
2618.16 0.249516 0
2619.02 0.266931 0
2619.87 0.20857 0
2620.73 0.271603 0
2621.58 0.216996 0
2622.44 0.289835 0
2623.29 0.194682 0
2624.15 0.227899 0
2625 0.21485 0
2625.85 0.215663 0
2626.71 0.192981 0
2627.56 0.161691 0
2628.42 0.196703 0
2629.27 0.106652 0
2630.13 0.136748 0
2630.98 0.269898 0
2631.84 0.158373 0
2632.69 0.16436 0
2633.54 0.1745 0
2634.4 0.292909 0
2635.25 0.162037 0
2636.11 0.0667283 0
2636.96 0.222832 0
2637.82 0.178639 0
2638.67 0.0334352 0
2639.53 0.0552604 0
2640.38 0.1518 0
2641.24 0.139994 0
2642.09 0.182841 0
2642.94 0.206247 0
2643.8 0.176019 0
2644.65 0.231257 0
2645.51 0.116566 0
2646.36 0.193794 0
2647.22 0.168526 0
2648.07 0.198146 0
2648.93 0.155517 0
2649.78 0.13494 0
2650.63 0.160443 0
2651.49 0.157751 0
2652.34 0.20845 0
2653.2 0.210693 0
2654.05 0.139408 0
2654.91 0.248525 0
2655.76 0.24642 0
2656.62 0.236729 0
2657.47 0.162202 0
2658.33 0.21712 0
2659.18 0.279793 0
2660.03 0.140914 0
2660.89 0.191582 0
2661.74 0.161873 0
2662.6 0.240775 0
2663.45 0.111733 0
2664.31 0.216587 0
2665.16 0.11522 0
2666.02 0.246647 0
2666.87 0.19923 0
2667.72 0.173683 0
2668.58 0.125471 0
2669.43 0.148255 0
2670.29 0.174678 0
2671.14 0.122637 0
2672 0.27739 0
2672.85 0.0982003 0
2673.71 0.0789911 0
2674.56 0.218199 0
2675.42 0.191826 0
2676.27 0.254632 0
2677.12 0.275876 0
2677.98 0.164502 0
2678.83 0.273482 0
2679.69 0.319313 0
2680.54 0.137552 0
2681.4 0.167065 0
2682.25 0.252216 0
2683.11 0.150734 0
2683.96 0.187393 0
2684.81 0.0625 0
2685.67 0.168993 0
2686.52 0.115522 0
2687.38 0.273549 0
2688.23 0.268237 0
2689.09 0.26865 0
2689.94 0.195992 0
2690.8 0.205985 0
2691.65 0.167638 0
2692.5 0.228037 0
2693.36 0.164977 0
2694.21 0.188628 0
2695.07 0.149819 0
2695.92 0.153741 0
2696.78 0.161904 0
2697.63 0.173923 0
2698.49 0.195259 0
2699.34 0.16046 0
2700.2 0.216272 0
2701.05 0.230062 0
2701.9 0.199603 0
2702.76 0.206825 0
2703.61 0.199785 0
2704.47 0.194069 0
2705.32 0.138107 0
2706.18 0.185879 0
2707.03 0.202481 0
2707.89 0.155193 0
2708.74 0.232074 0
2709.59 0.102331 0
2710.45 0.203591 0
2711.3 0.200629 0
2712.16 0.159146 0
2713.01 0.159119 0
2713.87 0.199741 0
2714.72 0.115624 0
2715.58 0.139097 0
2716.43 0.220593 0
2717.29 0.226594 0
2718.14 0.134607 0
2718.99 0.145608 0
2719.85 0.210094 0
2720.7 0.125529 0
2721.56 0.146812 0
2722.41 0.156028 0
2723.27 0.153914 0
2724.12 0.0885224 0
2724.98 0.216898 0
2725.83 0.204311 0
2726.68 0.146217 0
2727.54 0.107079 0
2728.39 0.0525734 0
2729.25 0.221384 0
2730.1 0.196019 0
2730.96 0.294525 0
2731.81 0.19124 0
2732.67 0.131396 0
2733.52 0.17959 0
2734.38 0.198737 0
2735.23 0.125964 0
2736.08 0.15939 0
2736.94 0.255796 0
2737.79 0.1679 0
2738.65 0.180118 0
2739.5 0.132644 0
2740.36 0.132537 0
2741.21 0.226651 0
2742.07 0.258119 0
2742.92 0.203258 0
2743.77 0.215872 0
2744.63 0.172692 0
2745.48 0.162646 0
2746.34 0.168966 0
2747.19 0.130325 0
2748.05 0.208104 0
2748.9 0.0934791 0
2749.76 0.281268 0
2750.61 0.192941 0
2751.46 0.169144 0
2752.32 0.217049 0
2753.17 0.1215 0
2754.03 0.163858 0
2754.88 0.159323 0
2755.74 0.103948 0
2756.59 0.380094 0
2757.45 0.168064 0
2758.3 0.227828 0
2759.16 0.27262 0
2760.01 0.268961 0
2760.86 0.167256 0
2761.72 0.221632 0
2762.57 0.19513 0
2763.43 0.199376 0
2764.28 0.191524 0
2765.14 0.210387 0
2765.99 0.164049 0
2766.85 0.221104 0
2767.7 0.114021 0
2768.55 0.0886823 0
2769.41 0.151933 0
2770.26 0.23127 0
2771.12 0.283715 0
2771.97 0.143259 0
2772.83 0.20324 0
2773.68 0.284248 0
2774.54 0.309662 0
2775.39 0.114305 0
2776.25 0.33206 0
2777.1 0.18627 0
2777.95 0.236809 0
2778.81 0.263924 0
2779.66 0.189294 0
2780.52 0.205777 0
2781.37 0.114447 0
2782.23 0.198501 0
2783.08 0.295827 0
2783.94 0.21565 0
2784.79 0.151804 0
2785.64 0.274086 0
2786.5 0.172039 0
2787.35 0.135171 0
2788.21 0.160927 0
2789.06 0.0952912 0
2789.92 0.277612 0
2790.77 0.168602 0
2791.63 0.155424 0
2792.48 0.196472 0
2793.33 0.19438 0
2794.19 0.23529 0
2795.04 0.222139 0
2795.9 0.170436 0
2796.75 0.122171 0
2797.61 0.15534 0
2798.46 0.27509 0
2799.32 0.214921 0
2800.17 0.185071 0
2801.03 0.15776 0
2801.88 0.163805 0
2802.73 0.145782 0
2803.59 0.239381 0
2804.44 0.130454 0
2805.3 0.200722 0
2806.15 0.179337 0
2807.01 0.236636 0
2807.86 0.125342 0
2808.72 0.0692776 0
2809.57 0.20078 0
2810.42 0.196325 0
2811.28 0.245132 0
2812.13 0.210778 0
2812.99 0.126852 0
2813.84 0.202734 0
2814.7 0.175379 0
2815.55 0.281952 0
2816.41 0.23688 0
2817.26 0.242112 0
2818.12 0.333326 0
2818.97 0.211306 0
2819.82 0.238985 0
2820.68 0.201522 0
2821.53 0.250813 0
2822.39 0.153399 0
2823.24 0.166403 0
2824.1 0.174407 0
2824.95 0.195459 0
2825.81 0.137227 0
2826.66 0.156974 0
2827.51 0.14031 0
2828.37 0.182383 0
2829.22 0.190875 0
2830.08 0.203511 0
2830.93 0.198946 0
2831.79 0.190836 0
2832.64 0.131294 0
2833.5 0.207682 0
2834.35 0.224795 0
2835.21 0.0757 0
2836.06 0.122393 0
2836.91 0.163729 0
2837.77 0.236311 0
2838.62 0.166097 0
2839.48 0.265874 0
2840.33 0.26944 0
2841.19 0.112702 0
2842.04 0.109228 0
2842.9 0.149432 0
2843.75 0.111693 0
2844.6 0.0640589 0
2845.46 0.130312 0
2846.31 0.157725 0
2847.17 0.132755 0
2848.02 0.234695 0
2848.88 0.157902 0
2849.73 0.146608 0
2850.59 0.141047 0
2851.44 0.240904 0
2852.29 0.0721468 0
2853.15 0.126062 0
2854 0.188895 0
2854.86 0.265292 0
2855.71 0.19016 0
2856.57 0.255574 0
2857.42 0.229054 0
2858.28 0.195992 0
2859.13 0.212483 0
2859.99 0.192275 0
2860.84 0.314148 0
2861.69 0.126581 0
2862.55 0.216409 0
2863.4 0.121367 0
2864.26 0.12162 0
2865.11 0.201038 0
2865.97 0.181469 0
2866.82 0.137063 0
2867.68 0.0956376 0
2868.53 0.19128 0
2869.38 0.21752 0
2870.24 0.171786 0
2871.09 0.115158 0
2871.95 0.180358 0
2872.8 0.200065 0
2873.66 0.121145 0
2874.51 0.124018 0
2875.37 0.216516 0
2876.22 0.181504 0
2877.08 0.227757 0
2877.93 0.152666 0
2878.78 0.205626 0
2879.64 0.202774 0
2880.49 0.271048 0
2881.35 0.17999 0
2882.2 0.219945 0
2883.06 0.0830328 0
2883.91 0.159372 0
2884.77 0.156996 0
2885.62 0.237431 0
2886.47 0.287641 0
2887.33 0.263426 0
2888.18 0.264532 0
2889.04 0.250715 0
2889.89 0.0943851 0
2890.75 0.29652 0
2891.6 0.199079 0
2892.46 0.0322404 0
2893.31 0.174118 0
2894.17 0.126839 0
2895.02 0.27735 0
2895.87 0.247619 0
2896.73 0.246545 0
2897.58 0.253193 0
2898.44 0.178537 0
2899.29 0.181815 0
2900.15 0.159323 0
2901 0.194895 0
2901.86 0.245723 0
2902.71 0.264799 0
2903.56 0.225612 0
2904.42 0.153372 0
2905.27 0.11725 0
2906.13 0.185817 0
2906.98 0.248055 0
2907.84 0.108922 0
2908.69 0.194793 0
2909.55 0.164089 0
2910.4 0.138711 0
2911.25 0.164729 0
2912.11 0.164738 0
2912.96 0.1114 0
2913.82 0.057379 0
2914.67 0.188495 0
2915.53 0.115411 0
2916.38 0.116592 0
2917.24 0.141118 0
2918.09 0.168024 0
2918.95 0.155646 0
2919.8 0.136645 0
2920.65 0.0911784 0
2921.51 0.274135 0
2922.36 0.189219 0
2923.22 0.17092 0
2924.07 0.127105 0
2924.93 0.157081 0
2925.78 0.0720091 0
2926.64 0.151871 0
2927.49 0.143232 0
2928.34 0.166261 0
2929.2 0.117205 0
2930.05 0.17072 0
2930.91 0.183258 0
2931.76 0.228304 0
2932.62 0.10091 0
2933.47 0.188801 0
2934.33 0.100097 0
2935.18 0.128549 0
2936.04 0.216885 0
2936.89 0.169574 0
2937.74 0.194962 0
2938.6 0.288991 0
2939.45 0.149268 0
2940.31 0.242245 0
2941.16 0.13092 0
2942.02 0.101429 0
2942.87 0.188024 0
2943.73 0.220149 0
2944.58 0.108158 0
2945.43 0.11442 0
2946.29 0.272003 0
2947.14 0.28252 0
2948 0.248859 0
2948.85 0.133719 0
2949.71 0.191937 0
2950.56 0.276502 0
2951.42 0.307703 0
2952.27 0.195148 0
2953.13 0.26491 0
2953.98 0.12067 0
2954.83 0.227349 0
2955.69 0.229067 0
2956.54 0.173505 0
2957.4 0.209712 0
2958.25 0.266989 0
2959.11 0.147749 0
2959.96 0.153829 0
2960.82 0.122455 0
2961.67 0.131991 0
2962.52 0.144867 0
2963.38 0.191044 0
2964.23 0.156468 0
2965.09 0.195654 0
2965.94 0.146608 0
2966.8 0.128398 0
2967.65 0.180816 0
2968.51 0.152723 0
2969.36 0.230378 0
2970.21 0.132844 0
2971.07 0.16929 0
2971.92 0.161988 0
2972.78 0.124845 0
2973.63 0.159985 0
2974.49 0.114061 0
2975.34 0.0642322 0
2976.2 0.156548 0
2977.05 0.187265 0
2977.91 0.248668 0
2978.76 0.123663 0
2979.61 0.319655 0
2980.47 0.186456 0
2981.32 0.121522 0
2982.18 0.166048 0
2983.03 0.229161 0
2983.89 0.157982 0
2984.74 0.170547 0
2985.6 0.153443 0
2986.45 0.134984 0
2987.3 0.141513 0
2988.16 0.219052 0
2989.01 0.197324 0
2989.87 0.230831 0
2990.72 0.115282 0
2991.58 0.1514 0
2992.43 0.136956 0
2993.29 0.261534 0
2994.14 0.234477 0
2995 0.181584 0
2995.85 0.145777 0
2996.7 0.083095 0
2997.56 0.102322 0
2998.41 0.15454 0
2999.27 0.18193 0
3000.12 0.0719603 0
3000.98 0.20909 0
3001.83 0.241313 0
3002.69 0.180043 0
3003.54 0.23338 0
3004.39 0.179767 0
3005.25 0.118662 0
3006.1 0.138449 0
3006.96 0.23231 0
3007.81 0.199074 0
3008.67 0.209925 0
3009.52 0.210089 0
3010.38 0.175908 0
3011.23 0.185901 0
3012.08 0.144085 0
3012.94 0.293615 0
3013.79 0.183143 0
3014.65 0.149259 0
3015.5 0.0928884 0
3016.36 0.122664 0
3017.21 0.155566 0
3018.07 0.171968 0
3018.92 0.119537 0
3019.78 0.122006 0
3020.63 0.119257 0
3021.48 0.161531 0
3022.34 0.277133 0
3023.19 0.190609 0
3024.05 0.236036 0
3024.9 0.078467 0
3025.76 0.151809 0
3026.61 0.104902 0
3027.47 0.191777 0
3028.32 0.16265 0
3029.17 0.196698 0
3030.03 0.219696 0
3030.88 0.141575 0
3031.74 0.199372 0
3032.59 0.126213 0
3033.45 0.132337 0
3034.3 0.0950114 0
3035.16 0.163179 0
3036.01 0.306104 0
3036.87 0.1776 0
3037.72 0.214877 0
3038.57 0.215805 0
3039.43 0.117294 0
3040.28 0.253877 0
3041.14 0.166536 0
3041.99 0.290062 0
3042.85 0.182619 0
3043.7 0.221717 0
3044.56 0.158417 0
3045.41 0.177342 0
3046.26 0.189912 0
3047.12 0.195348 0
3047.97 0.163365 0
3048.83 0.1875 0
3049.68 0.281565 0
3050.54 0.207335 0
3051.39 0.21923 0
3052.25 0.275227 0
3053.1 0.0515607 0
3053.96 0.187509 0
3054.81 0.199536 0
3055.66 0.244142 0
3056.52 0.116766 0
3057.37 0.182077 0
3058.23 0.21036 0
3059.08 0.19517 0
3059.94 0.232216 0
3060.79 0.239518 0
3061.65 0.17434 0
3062.5 0.262507 0
3063.35 0.217875 0
3064.21 0.229827 0
3065.06 0.160087 0
3065.92 0.313633 0
3066.77 0.271799 0
3067.63 0.254992 0
3068.48 0.309493 0
3069.34 0.170822 0
3070.19 0.19565 0
3071.04 0.180189 0
3071.9 0.266353 0
3072.75 0.282836 0
3073.61 0.228215 0
3074.46 0.151751 0
3075.32 0.245559 0
3076.17 0.278234 0
3077.03 0.130716 0
3077.88 0.256675 0
3078.74 0.208668 0
3079.59 0.089353 0
3080.44 0.205497 0
3081.3 0.225905 0
3082.15 0.104312 0
3083.01 0.195766 0
3083.86 0.143716 0
3084.72 0.294805 0
3085.57 0.230737 0
3086.43 0.241619 0
3087.28 0.193327 0
3088.13 0.180007 0
3088.99 0.203045 0
3089.84 0.218355 0
3090.7 0.190023 0
3091.55 0.170223 0
3092.41 0.309884 0
3093.26 0.176383 0
3094.12 0.234948 0
3094.97 0.243533 0
3095.83 0.169827 0
3096.68 0.274943 0
3097.53 0.268032 0
3098.39 0.155455 0
3099.24 0.198057 0
3100.1 0.177009 0
3100.95 0.239656 0
3101.81 0.193789 0
3102.66 0.257706 0
3103.52 0.152102 0
3104.37 0.2296 0
3105.22 0.30113 0
3106.08 0.238834 0
3106.93 0.181158 0
3107.79 0.323493 0
3108.64 0.257244 0
3109.5 0.249662 0
3110.35 0.204626 0
3111.21 0.225425 0
3112.06 0.345291 0
3112.92 0.245043 0
3113.77 0.269267 0
3114.62 0.269787 0
3115.48 0.269329 0
3116.33 0.221002 0
3117.19 0.110246 0
3118.04 0.295902 0
3118.9 0.279869 0
3119.75 0.202561 0
3120.61 0.22873 0
3121.46 0.328298 0
3122.31 0.327805 0
3123.17 0.268525 0
3124.02 0.40697 0
3124.88 0.434355 0
3125.73 0.504024 0
3126.59 0.350208 0
3127.44 0.572409 0
3128.3 0.517268 0
3129.15 0.566155 0
3130 0.427267 0
3130.86 0.528798 0
3131.71 0.395773 0
3132.57 0.363399 0
3133.42 0.444082 0
3134.28 0.387458 0
3135.13 0.416945 0
3135.99 0.286651 0
3136.84 0.273504 0
3137.7 0.298048 0
3138.55 0.179337 0
3139.4 0.220535 0
3140.26 0.252016 0
3141.11 0.343084 0
3141.97 0.216529 0
3142.82 0.206372 0
3143.68 0.221046 0
3144.53 0.188886 0
3145.39 0.332438 0
3146.24 0.20336 0
3147.09 0.229463 0
3147.95 0.252327 0
3148.8 0.230671 0
3149.66 0.237009 0
3150.51 0.200043 0
3151.37 0.0713118 0
3152.22 0.163116 0
3153.08 0.210795 0
3153.93 0.125044 0
3154.79 0.1549 0
3155.64 0.240402 0
3156.49 0.176778 0
3157.35 0.178977 0
3158.2 0.324265 0
3159.06 0.159803 0
3159.91 0.210578 0
3160.77 0.180371 0
3161.62 0.222881 0
3162.48 0.263378 0
3163.33 0.259212 0
3164.18 0.189667 0
3165.04 0.199714 0
3165.89 0.167722 0
3166.75 0.27632 0
3167.6 0.252429 0
3168.46 0.230111 0
3169.31 0.201713 0
3170.17 0.148073 0
3171.02 0.246225 0
3171.88 0.16015 0
3172.73 0.217857 0
3173.58 0.165568 0
3174.44 0.154589 0
3175.29 0.239532 0
3176.15 0.21362 0
3177 0.217928 0
3177.86 0.298394 0
3178.71 0.246465 0
3179.57 0.130965 0
3180.42 0.246847 0
3181.27 0.168673 0
3182.13 0.202086 0
3182.98 0.168913 0
3183.84 0.219225 0
3184.69 0.158471 0
3185.55 0.207051 0
3186.4 0.275134 0
3187.26 0.337701 0
3188.11 0.18567 0
3188.96 0.222952 0
3189.82 0.24873 0
3190.67 0.248397 0
3191.53 0.23255 0
3192.38 0.127767 0
3193.24 0.270275 0
3194.09 0.252367 0
3194.95 0.223267 0
3195.8 0.41456 0
3196.66 0.241965 0
3197.51 0.248312 0
3198.36 0.163618 0
3199.22 0.244835 0
3200.07 0.310786 0
3200.93 0.161184 0
3201.78 0.282902 0
3202.64 0.206292 0
3203.49 0.144076 0
3204.35 0.270995 0
3205.2 0.252647 0
3206.05 0.222983 0
3206.91 0.156556 0
3207.76 0.231688 0
3208.62 0.284323 0
3209.47 0.188251 0
3210.33 0.127758 0
3211.18 0.267539 0
3212.04 0.281135 0
3212.89 0.223525 0
3213.75 0.282218 0
3214.6 0.170525 0
3215.45 0.21903 0
3216.31 0.265203 0
3217.16 0.167616 0
3218.02 0.251612 0
3218.87 0.176485 0
3219.73 0.145111 0
3220.58 0.15029 0
3221.44 0.229569 0
3222.29 0.235285 0
3223.14 0.301192 0
3224 0.18678 0
3224.85 0.183258 0
3225.71 0.251728 0
3226.56 0.318678 0
3227.42 0.223032 0
3228.27 0.242885 0
3229.13 0.181344 0
3229.98 0.273002 0
3230.83 0.170387 0
3231.69 0.292598 0
3232.54 0.139848 0
3233.4 0.253584 0
3234.25 0.214446 0
3235.11 0.277803 0
3235.96 0.271434 0
3236.82 0.190067 0
3237.67 0.103521 0
3238.53 0.27199 0
3239.38 0.216742 0
3240.23 0.141522 0
3241.09 0.237657 0
3241.94 0.247362 0
3242.8 0.248481 0
3243.65 0.247864 0
3244.51 0.276036 0
3245.36 0.315134 0
3246.22 0.238359 0
3247.07 0.195268 0
3247.92 0.113381 0
3248.78 0.16977 0
3249.63 0.262956 0
3250.49 0.340272 0
3251.34 0.237804 0
3252.2 0.303715 0
3253.05 0.238279 0
3253.91 0.167278 0
3254.76 0.182437 0
3255.62 0.228161 0
3256.47 0.187349 0
3257.32 0.209312 0
3258.18 0.205794 0
3259.03 0.293535 0
3259.89 0.189876 0
3260.74 0.19617 0
3261.6 0.142037 0
3262.45 0.245043 0
3263.31 0.306699 0
3264.16 0.307637 0
3265.01 0.244151 0
3265.87 0.353299 0
3266.72 0.148815 0
3267.58 0.303382 0
3268.43 0.275858 0
3269.29 0.159501 0
3270.14 0.20519 0
3271 0.308369 0
3271.85 0.169614 0
3272.71 0.189863 0
3273.56 0.297519 0
3274.41 0.318851 0
3275.27 0.204431 0
3276.12 0.152817 0
3276.98 0.31262 0
3277.83 0.27592 0
3278.69 0.144591 0
3279.54 0.255232 0
3280.4 0.194833 0
3281.25 0.14241 0
3282.1 0.200091 0
3282.96 0.285754 0
3283.81 0.181362 0
3284.67 0.200833 0
3285.52 0.197422 0
3286.38 0.246287 0
3287.23 0.203876 0
3288.09 0.181757 0
3288.94 0.260349 0
3289.79 0.214113 0
3290.65 0.166177 0
3291.5 0.224297 0
3292.36 0.246274 0
3293.21 0.168344 0
3294.07 0.260095 0
3294.92 0.242956 0
3295.78 0.292713 0
3296.63 0.299051 0
3297.49 0.104023 0
3298.34 0.231333 0
3299.19 0.272212 0
3300.05 0.315236 0
3300.9 0.260615 0
3301.76 0.2108 0
3302.61 0.293189 0
3303.47 0.176068 0
3304.32 0.242467 0
3305.18 0.173794 0
3306.03 0.262458 0
3306.88 0.244293 0
3307.74 0.27163 0
3308.59 0.31055 0
3309.45 0.259411 0
3310.3 0.16953 0
3311.16 0.169095 0
3312.01 0.219678 0
3312.87 0.260242 0
3313.72 0.315134 0
3314.58 0.191444 0
3315.43 0.233465 0
3316.28 0.186332 0
3317.14 0.200687 0
3317.99 0.206909 0
3318.85 0.223649 0
3319.7 0.336479 0
3320.56 0.162952 0
3321.41 0.256036 0
3322.27 0.11908 0
3323.12 0.358131 0
3323.97 0.134509 0
3324.83 0.287997 0
3325.68 0.352429 0
3326.54 0.139999 0
3327.39 0.300042 0
3328.25 0.0439126 0
3329.1 0.293295 0
3329.96 0.130912 0
3330.81 0.233318 0
3331.67 0.218288 0
3332.52 0.202401 0
3333.37 0.251745 0
3334.23 0.257422 0
3335.08 0.25819 0
3335.94 0.192661 0
3336.79 0.389146 0
3337.65 0.179878 0
3338.5 0.253518 0
3339.36 0.17013 0
3340.21 0.249027 0
3341.06 0.205435 0
3341.92 0.16281 0
3342.77 0.245128 0
3343.63 0.140727 0
3344.48 0.208948 0
3345.34 0.220367 0
3346.19 0.214708 0
3347.05 0.226918 0
3347.9 0.242867 0
3348.75 0.24388 0
3349.61 0.187722 0
3350.46 0.160709 0
3351.32 0.091134 0
3352.17 0.318789 0
3353.03 0.285567 0
3353.88 0.111178 0
3354.74 0.163116 0
3355.59 0.255894 0
3356.45 0.256382 0
3357.3 0.114043 0
3358.15 0.300579 0
3359.01 0.265243 0
3359.86 0.172879 0
3360.72 0.269507 0
3361.57 0.118218 0
3362.43 0.362688 0
3363.28 0.130685 0
3364.14 0.141607 0
3364.99 0.264328 0
3365.84 0.215983 0
3366.7 0.119408 0
3367.55 0.187727 0
3368.41 0.327841 0
3369.26 0.177702 0
3370.12 0.320286 0
3370.97 0.255352 0
3371.83 0.169099 0
3372.68 0.156885 0
3373.54 0.229294 0
3374.39 0.229507 0
3375.24 0.283373 0
3376.1 0.269223 0
3376.95 0.318061 0
3377.81 0.200207 0
3378.66 0.299753 0
3379.52 0.196778 0
3380.37 0.230435 0
3381.23 0.182246 0
3382.08 0.267939 0
3382.93 0.155944 0
3383.79 0.178439 0
3384.64 0.252865 0
3385.5 0.284554 0
3386.35 0.193598 0
3387.21 0.260833 0
3388.06 0.244799 0
3388.92 0.209547 0
3389.77 0.214757 0
3390.63 0.289658 0
3391.48 0.231826 0
3392.33 0.230915 0
3393.19 0.22742 0
3394.04 0.299278 0
3394.9 0.310506 0
3395.75 0.188952 0
3396.61 0.176698 0
3397.46 0.289049 0
3398.32 0.236636 0
3399.17 0.171058 0
3400.02 0.161038 0
3400.88 0.287761 0
3401.73 0.201402 0
3402.59 0.25139 0
3403.44 0.204857 0
3404.3 0.180012 0
3405.15 0.210516 0
3406.01 0.193007 0
3406.86 0.130743 0
3407.71 0.345589 0
3408.57 0.310026 0
3409.42 0.164267 0
3410.28 0.232447 0
3411.13 0.243156 0
3411.99 0.219141 0
3412.84 0.252327 0
3413.7 0.20241 0
3414.55 0.260175 0
3415.41 0.364225 0
3416.26 0.143703 0
3417.11 0.181717 0
3417.97 0.17748 0
3418.82 0.228579 0
3419.68 0.182104 0
3420.53 0.135304 0
3421.39 0.283742 0
3422.24 0.186474 0
3423.1 0.277004 0
3423.95 0.15271 0
3424.8 0.23696 0
3425.66 0.248121 0
3426.51 0.271617 0
3427.37 0.242609 0
3428.22 0.135224 0
3429.08 0.189294 0
3429.93 0.190138 0
3430.79 0.197187 0
3431.64 0.343221 0
3432.5 0.266562 0
3433.35 0.35325 0
3434.2 0.196441 0
3435.06 0.19016 0
3435.91 0.314152 0
3436.77 0.263031 0
3437.62 0.229183 0
3438.48 0.241144 0
3439.33 0.187953 0
3440.19 0.225243 0
3441.04 0.164142 0
3441.89 0.155126 0
3442.75 0.180642 0
3443.6 0.293149 0
3444.46 0.209712 0
3445.31 0.228033 0
3446.17 0.214926 0
3447.02 0.168961 0
3447.88 0.199794 0
3448.73 0.301134 0
3449.58 0.170911 0
3450.44 0.166856 0
3451.29 0.15621 0
3452.15 0.188997 0
3453 0.235685 0
3453.86 0.239349 0
3454.71 0.161731 0
3455.57 0.2628 0
3456.42 0.258794 0
3457.28 0.132111 0
3458.13 0.19072 0
3458.98 0.202232 0
3459.84 0.328476 0
3460.69 0.247508 0
3461.55 0.232483 0
3462.4 0.265656 0
3463.26 0.260624 0
3464.11 0.286438 0
3464.97 0.12409 0
3465.82 0.222561 0
3466.67 0.110339 0
3467.53 0.158791 0
3468.38 0.231723 0
3469.24 0.204151 0
3470.09 0.231586 0
3470.95 0.164529 0
3471.8 0.179803 0
3472.66 0.210351 0
3473.51 0.190289 0
3474.37 0.139874 0
3475.22 0.219736 0
3476.07 0.253264 0
3476.93 0.268943 0
3477.78 0.240744 0
3478.64 0.15422 0
3479.49 0.248068 0
3480.35 0.193567 0
3481.2 0.234815 0
3482.06 0.170027 0
3482.91 0.253318 0
3483.76 0.216214 0
3484.62 0.299873 0
3485.47 0.179474 0
3486.33 0.224471 0
3487.18 0.21692 0
3488.04 0.253358 0
3488.89 0.162077 0
3489.75 0.327881 0
3490.6 0.272434 0
3491.46 0.233673 0
3492.31 0.258354 0
3493.16 0.25334 0
3494.02 0.185364 0
3494.87 0.252629 0
3495.73 0.14671 0
3496.58 0.271235 0
3497.44 0.227087 0
3498.29 0.27346 0
3499.15 0.247095 0
3500 0.275783 0
3500.85 0.148891 0
3501.71 0.197467 0
3502.56 0.255738 0
3503.42 0.263822 0
3504.27 0.15144 0
3505.13 0.200451 0
3505.98 0.225434 0
3506.84 0.160372 0
3507.69 0.222401 0
3508.54 0.142282 0
3509.4 0.154269 0
3510.25 0.239913 0
3511.11 0.170303 0
3511.96 0.170001 0
3512.82 0.316546 0
3513.67 0.270235 0
3514.53 0.145284 0
3515.38 0.259838 0
3516.24 0.244084 0
3517.09 0.249702 0
3517.94 0.275858 0
3518.8 0.297395 0
3519.65 0.276138 0
3520.51 0.268845 0
3521.36 0.339122 0
3522.22 0.319202 0
3523.07 0.389537 0
3523.93 0.398886 0
3524.78 0.466498 0
3525.63 0.641642 0
3526.49 0.678595 0
3527.34 0.76857 0
3528.2 0.873641 0
3529.05 1 0
3529.91 0.799984 0
3530.76 0.783577 0
3531.62 0.573555 0
3532.47 0.479672 0
3533.33 0.441595 0
3534.18 0.521568 0
3535.03 0.303892 0
3535.89 0.380165 0
3536.74 0.383505 0
3537.6 0.243698 0
3538.45 0.252798 0
3539.31 0.321521 0
3540.16 0.242512 0
3541.02 0.258972 0
3541.87 0.233154 0
3542.72 0.280344 0
3543.58 0.194406 0
3544.43 0.286811 0
3545.29 0.268485 0
3546.14 0.0972454 0
3547 0.275103 0
3547.85 0.173012 0
3548.71 0.269525 0
3549.56 0.270586 0
3550.42 0.236192 0
3551.27 0.245083 0
3552.12 0.226767 0
3552.98 0.360943 0
3553.83 0.261681 0
3554.69 0.192812 0
3555.54 0.209623 0
3556.4 0.218404 0
3557.25 0.277737 0
3558.11 0.235032 0
3558.96 0.188144 0
3559.81 0.165453 0
3560.67 0.257217 0
3561.52 0.180896 0
3562.38 0.172626 0
3563.23 0.229805 0
3564.09 0.273602 0
3564.94 0.279016 0
3565.8 0.247015 0
3566.65 0.324927 0
3567.5 0.242956 0
3568.36 0.215956 0
3569.21 0.358598 0
3570.07 0.25119 0
3570.92 0.240051 0
3571.78 0.260717 0
3572.63 0.223978 0
3573.49 0.206967 0
3574.34 0.21871 0
3575.2 0.247677 0
3576.05 0.145266 0
3576.9 0.361569 0
3577.76 0.124014 0
3578.61 0.28964 0
3579.47 0.247757 0
3580.32 0.241832 0
3581.18 0.18456 0
3582.03 0.232137 0
3582.89 0.176023 0
3583.74 0.250164 0
3584.59 0.257986 0
3585.45 0.229143 0
3586.3 0.203014 0
3587.16 0.259434 0
3588.01 0.179474 0
3588.87 0.240295 0
3589.72 0.243982 0
3590.58 0.209245 0
3591.43 0.273007 0
3592.29 0.317243 0
3593.14 0.2727 0
3593.99 0.179417 0
3594.85 0.259438 0
3595.7 0.224959 0
3596.56 0.305798 0
3597.41 0.179976 0
3598.27 0.352811 0
3599.12 0.28061 0
3599.98 0.282041 0
3600.83 0.17971 0
3601.68 0.296617 0
3602.54 0.236938 0
3603.39 0.248947 0
3604.25 0.136033 0
3605.1 0.165595 0
3605.96 0.221002 0
3606.81 0.242196 0
3607.67 0.179474 0
3608.52 0.15418 0
3609.38 0.217484 0
3610.23 0.215752 0
3611.08 0.140794 0
3611.94 0.217875 0
3612.79 0.245892 0
3613.65 0.191888 0
3614.5 0.0850936 0
3615.36 0.21171 0
3616.21 0.208219 0
3617.07 0.209761 0
3617.92 0.255352 0
3618.77 0.284981 0
3619.63 0.178519 0
3620.48 0.25541 0
3621.34 0.148193 0
3622.19 0.255627 0
3623.05 0.26304 0
3623.9 0.250222 0
3624.76 0.256644 0
3625.61 0.213234 0
3626.46 0.180789 0
3627.32 0.269716 0
3628.17 0.162592 0
3629.03 0.295405 0
3629.88 0.167682 0
3630.74 0.246731 0
3631.59 0.330928 0
3632.45 0.192674 0
3633.3 0.366877 0
3634.16 0.207868 0
3635.01 0.252301 0
3635.86 0.204515 0
3636.72 0.238204 0
3637.57 0.246354 0
3638.43 0.157574 0
3639.28 0.1844 0
3640.14 0.231222 0
3640.99 0.266331 0
3641.85 0.221077 0
3642.7 0.242094 0
3643.55 0.248703 0
3644.41 0.153407 0
3645.26 0.244635 0
3646.12 0.187744 0
3646.97 0.227939 0
3647.83 0.271577 0
3648.68 0.193261 0
3649.54 0.17939 0
3650.39 0.279336 0
3651.25 0.172199 0
3652.1 0.206443 0
3652.95 0.350674 0
3653.81 0.185812 0
3654.66 0.107661 0
3655.52 0.178924 0
3656.37 0.192235 0
3657.23 0.149761 0
3658.08 0.16734 0
3658.94 0.207775 0
3659.79 0.213305 0
3660.64 0.191231 0
3661.5 0.148078 0
3662.35 0.257191 0
3663.21 0.195055 0
3664.06 0.25728 0
3664.92 0.12615 0
3665.77 0.262618 0
3666.63 0.229552 0
3667.48 0.316622 0
3668.33 0.213891 0
3669.19 0.208175 0
3670.04 0.191853 0
3670.9 0.0980937 0
3671.75 0.193354 0
3672.61 0.290288 0
3673.46 0.162464 0
3674.32 0.15883 0
3675.17 0.209516 0
3676.03 0.192252 0
3676.88 0.219989 0
3677.73 0.270249 0
3678.59 0.196934 0
3679.44 0.110938 0
3680.3 0.256507 0
3681.15 0.203987 0
3682.01 0.208859 0
3682.86 0.116974 0
3683.72 0.0878073 0
3684.57 0.248392 0
3685.42 0.159164 0
3686.28 0.242685 0
3687.13 0.151662 0
3687.99 0.264963 0
3688.84 0.154953 0
3689.7 0.230915 0
3690.55 0.154207 0
3691.41 0.350057 0
3692.26 0.224972 0
3693.12 0.265998 0
3693.97 0.216774 0
3694.82 0.213256 0
3695.68 0.21863 0
3696.53 0.15363 0
3697.39 0.236476 0
3698.24 0.177622 0
3699.1 0.252678 0
3699.95 0.299629 0
3700.81 0.243347 0
3701.66 0.196849 0
3702.51 0.250791 0
3703.37 0.280593 0
3704.22 0.30928 0
3705.08 0.253997 0
3705.93 0.359606 0
3706.79 0.187567 0
3707.64 0.252918 0
3708.5 0.184626 0
3709.35 0.239025 0
3710.21 0.152581 0
3711.06 0.186843 0
3711.91 0.099706 0
3712.77 0.142841 0
3713.62 0.287108 0
3714.48 0.221708 0
3715.33 0.316631 0
3716.19 0.0932348 0
3717.04 0.106084 0
3717.9 0.0828685 0
3718.75 0.139892 0
3719.6 0.242152 0
3720.46 0.164729 0
3721.31 0.106279 0
3722.17 0.244506 0
3723.02 0.186265 0
3723.88 0.246092 0
3724.73 0.270546 0
3725.59 0.178346 0
3726.44 0.202006 0
3727.29 0.20782 0
3728.15 0.084152 0
3729 0.338287 0
3729.86 0.187504 0
3730.71 0.208344 0
3731.57 0.173278 0
3732.42 0.201753 0
3733.28 0.183418 0
3734.13 0.190751 0
3734.99 0.215868 0
3735.84 0.271226 0
3736.69 0.234051 0
3737.55 0.240025 0
3738.4 0.161069 0
3739.26 0.157547 0
3740.11 0.34069 0
3740.97 0.174202 0
3741.82 0.1547 0
3742.68 0.261166 0
3743.53 0.208459 0
3744.38 0.235032 0
3745.24 0.15343 0
3746.09 0.206056 0
3746.95 0.260935 0
3747.8 0.235383 0
3748.66 0.144844 0
3749.51 0.186025 0
3750.37 0.204275 0
3751.22 0.192434 0
3752.08 0.104347 0
3752.93 0.172452 0
3753.78 0.242414 0
3754.64 0.196827 0
3755.49 0.219931 0
3756.35 0.263764 0
3757.2 0.16671 0
3758.06 0.292847 0
3758.91 0.199856 0
3759.77 0.212328 0
3760.62 0.209574 0
3761.47 0.251435 0
3762.33 0.197911 0
3763.18 0.226065 0
3764.04 0.219136 0
3764.89 0.14166 0
3765.75 0.243582 0
3766.6 0.172479 0
3767.46 0.142064 0
3768.31 0.162357 0
3769.17 0.158173 0
3770.02 0.1617 0
3770.87 0.249014 0
3771.73 0.155619 0
3772.58 0.208233 0
3773.44 0.25072 0
3774.29 0.21784 0
3775.15 0.302267 0
3776 0.163809 0
3776.86 0.229196 0
3777.71 0.340432 0
3778.56 0.209738 0
3779.42 0.198066 0
3780.27 0.202219 0
3781.13 0.152715 0
3781.98 0.226571 0
3782.84 0.269263 0
3783.69 0.246154 0
3784.55 0.294388 0
3785.4 0.258665 0
3786.25 0.21851 0
3787.11 0.300997 0
3787.96 0.242983 0
3788.82 0.229787 0
3789.67 0.343026 0
3790.53 0.242858 0
3791.38 0.289667 0
3792.24 0.23243 0
3793.09 0.215228 0
3793.95 0.219887 0
3794.8 0.215699 0
3795.65 0.288783 0
3796.51 0.209814 0
3797.36 0.11788 0
3798.22 0.255165 0
3799.07 0.152191 0
3799.93 0.271772 0
3800.78 0.241766 0
3801.64 0.330754 0
3802.49 0.117112 0
3803.34 0.188024 0
3804.2 0.293841 0
3805.05 0.229481 0
3805.91 0.310452 0
3806.76 0.203889 0
3807.62 0.259567 0
3808.47 0.288494 0
3809.33 0.249152 0
3810.18 0.177502 0
3811.04 0.2636 0
3811.89 0.160785 0
3812.74 0.240184 0
3813.6 0.161775 0
3814.45 0.258643 0
3815.31 0.261161 0
3816.16 0.22547 0
3817.02 0.209645 0
3817.87 0.220886 0
3818.73 0.133674 0
3819.58 0.195095 0
3820.43 0.183534 0
3821.29 0.280761 0
3822.14 0.292509 0
3823 0.190027 0
3823.85 0.252549 0
3824.71 0.244395 0
3825.56 0.165013 0
3826.42 0.254899 0
3827.27 0.224542 0
3828.13 0.245114 0
3828.98 0.23489 0
3829.83 0.148708 0
3830.69 0.249605 0
3831.54 0.213904 0
3832.4 0.255689 0
3833.25 0.226274 0
3834.11 0.170836 0
3834.96 0.210103 0
3835.82 0.241637 0
3836.67 0.21096 0
3837.52 0.244062 0
3838.38 0.210338 0
3839.23 0.208379 0
3840.09 0.139235 0
3840.94 0.201801 0
3841.8 0.188988 0
3842.65 0.258759 0
3843.51 0.230373 0
3844.36 0.335622 0
3845.21 0.186034 0
3846.07 0.268752 0
3846.92 0.240389 0
3847.78 0.259207 0
3848.63 0.163916 0
3849.49 0.229489 0
3850.34 0.262973 0
3851.2 0.375546 0
3852.05 0.225661 0
3852.91 0.164218 0
3853.76 0.176263 0
3854.61 0.182312 0
3855.47 0.219461 0
3856.32 0.285891 0
3857.18 0.193443 0
3858.03 0.150214 0
3858.89 0.324789 0
3859.74 0.200265 0
3860.6 0.178075 0
3861.45 0.261441 0
3862.3 0.165546 0
3863.16 0.261761 0
3864.01 0.240557 0
3864.87 0.108958 0
3865.72 0.177867 0
3866.58 0.230014 0
3867.43 0.352318 0
3868.29 0.195299 0
3869.14 0.239265 0
3870 0.282645 0
3870.85 0.235947 0
3871.7 0.315271 0
3872.56 0.225297 0
3873.41 0.321316 0
3874.27 0.19637 0
3875.12 0.302991 0
3875.98 0.234073 0
3876.83 0.296951 0
3877.69 0.189894 0
3878.54 0.330159 0
3879.39 0.230618 0
3880.25 0.26256 0
3881.1 0.329315 0
3881.96 0.372251 0
3882.81 0.299207 0
3883.67 0.333082 0
3884.52 0.334112 0
3885.38 0.38426 0
3886.23 0.271843 0
3887.08 0.407276 0
3887.94 0.345011 0
3888.79 0.476425 0
3889.65 0.493138 0
3890.5 0.459578 0
3891.36 0.434169 0
3892.21 0.557108 0
3893.07 0.390319 0
3893.92 0.507932 0
3894.78 0.440138 0
3895.63 0.297195 0
3896.48 0.358194 0
3897.34 0.356168 0
3898.19 0.304354 0
3899.05 0.236622 0
3899.9 0.288076 0
3900.76 0.281063 0
3901.61 0.202517 0
3902.47 0.330008 0
3903.32 0.450838 0
3904.17 0.323262 0
3905.03 0.225128 0
3905.88 0.262472 0
3906.74 0.152368 0
3907.59 0.196147 0
3908.45 0.181633 0
3909.3 0.197236 0
3910.16 0.307215 0
3911.01 0.311714 0
3911.87 0.319007 0
3912.72 0.288352 0
3913.57 0.283435 0
3914.43 0.247766 0
3915.28 0.26718 0
3916.14 0.246118 0
3916.99 0.321916 0
3917.85 0.151258 0
3918.7 0.313384 0
3919.56 0.163001 0
3920.41 0.299553 0
3921.26 0.203307 0
3922.12 0.230382 0
3922.97 0.212776 0
3923.83 0.347872 0
3924.68 0.25807 0
3925.54 0.293122 0
3926.39 0.166909 0
3927.25 0.271554 0
3928.1 0.315818 0
3928.96 0.221028 0
3929.81 0.225221 0
3930.66 0.12289 0
3931.52 0.185861 0
3932.37 0.23382 0
3933.23 0.251461 0
3934.08 0.15223 0
3934.94 0.173767 0
3935.79 0.252962 0
3936.65 0.238603 0
3937.5 0.156352 0
3938.35 0.208006 0
3939.21 0.213265 0
3940.06 0.329204 0
3940.92 0.131809 0
3941.77 0.224608 0
3942.63 0.207256 0
3943.48 0.211568 0
3944.34 0.334272 0
3945.19 0.232643 0
3946.04 0.239203 0
3946.9 0.201491 0
3947.75 0.283182 0
3948.61 0.327912 0
3949.46 0.194469 0
3950.32 0.189801 0
3951.17 0.318216 0
3952.03 0.198244 0
3952.88 0.212545 0
3953.74 0.290528 0
3954.59 0.195419 0
3955.44 0.244266 0
3956.3 0.229765 0
3957.15 0.192625 0
3958.01 0.195037 0
3958.86 0.186239 0
3959.72 0.202374 0
3960.57 0.22352 0
3961.43 0.142975 0
3962.28 0.152373 0
3963.13 0.263027 0
3963.99 0.269263 0
3964.84 0.19215 0
3965.7 0.304465 0
3966.55 0.225892 0
3967.41 0.339282 0
3968.26 0.238026 0
3969.12 0.197817 0
3969.97 0.17585 0
3970.83 0.317985 0
3971.68 0.186345 0
3972.53 0.164724 0
3973.39 0.25302 0
3974.24 0.278279 0
3975.1 0.211608 0
3975.95 0.244799 0
3976.81 0.242494 0
3977.66 0.251466 0
3978.52 0.218741 0
3979.37 0.192679 0
3980.22 0.257977 0
3981.08 0.264715 0
3981.93 0.145395 0
3982.79 0.175135 0
3983.64 0.189596 0
3984.5 0.202517 0
3985.35 0.274881 0
3986.21 0.101385 0
3987.06 0.311301 0
3987.92 0.169326 0
3988.77 0.219976 0
3989.62 0.135868 0
3990.48 0.226274 0
3991.33 0.16432 0
3992.19 0.179923 0
3993.04 0.164964 0
3993.9 0.204231 0
3994.75 0.217609 0
3995.61 0.185541 0
3996.46 0.261241 0
3997.31 0.176388 0
3998.17 0.046613 0
3999.02 0.216023 0
3999.88 0.213234 0
4000.73 0.140243 0
4001.59 0.241122 0
4002.44 0.17319 0
4003.3 0.192523 0
4004.15 0.137401 0
4005 0.240118 0
4005.86 0.236383 0
4006.71 0.162042 0
4007.57 0.331971 0
4008.42 0.137778 0
4009.28 0.257875 0
4010.13 0.251932 0
4010.99 0.285749 0
4011.84 0.205741 0
4012.7 0.19398 0
4013.55 0.24117 0
4014.4 0.181318 0
4015.26 0.18098 0
4016.11 0.231053 0
4016.97 0.254592 0
4017.82 0.180203 0
4018.68 0.176774 0
4019.53 0.285234 0
4020.39 0.109681 0
4021.24 0.232638 0
4022.09 0.270826 0
4022.95 0.287113 0
4023.8 0.234761 0
4024.66 0.327161 0
4025.51 0.180216 0
4026.37 0.17983 0
4027.22 0.279891 0
4028.08 0.217506 0
4028.93 0.26992 0
4029.79 0.211995 0
4030.64 0.234393 0
4031.49 0.230604 0
4032.35 0.276542 0
4033.2 0.170214 0
4034.06 0.245887 0
4034.91 0.269103 0
4035.77 0.166874 0
4036.62 0.196245 0
4037.48 0.197906 0
4038.33 0.25533 0
4039.18 0.248183 0
4040.04 0.195344 0
4040.89 0.247948 0
4041.75 0.240993 0
4042.6 0.21819 0
4043.46 0.202681 0
4044.31 0.216321 0
4045.17 0.141615 0
4046.02 0.223893 0
4046.88 0.173954 0
4047.73 0.19927 0
4048.58 0.21366 0
4049.44 0.17645 0
4050.29 0.313886 0
4051.15 0.148118 0
4052 0.0583695 0
4052.86 0.27799 0
4053.71 0.206874 0
4054.57 0.128051 0
4055.42 0.164063 0
4056.27 0.284368 0
4057.13 0.190942 0
4057.98 0.200402 0
4058.84 0.274392 0
4059.69 0.196263 0
4060.55 0.184493 0
4061.4 0.132355 0
4062.26 0.161318 0
4063.11 0.173083 0
4063.96 0.153043 0
4064.82 0.176521 0
4065.67 0.209205 0
4066.53 0.177374 0
4067.38 0.163156 0
4068.24 0.181433 0
4069.09 0.280886 0
4069.95 0.119133 0
4070.8 0.304212 0
4071.66 0.0712807 0
4072.51 0.181015 0
4073.36 0.218044 0
4074.22 0.345851 0
4075.07 0.247664 0
4075.93 0.192075 0
4076.78 0.234806 0
4077.64 0.126261 0
4078.49 0.222237 0
4079.35 0.289422 0
4080.2 0.316937 0
4081.05 0.198839 0
4081.91 0.234979 0
4082.76 0.204577 0
4083.62 0.124209 0
4084.47 0.237959 0
4085.33 0.200829 0
4086.18 0.117894 0
4087.04 0.233709 0
4087.89 0.183818 0
4088.75 0.181646 0
4089.6 0.158315 0
4090.45 0.24117 0
4091.31 0.210267 0
4092.16 0.206203 0
4093.02 0.200012 0
4093.87 0.340299 0
4094.73 0.20273 0
4095.58 0.231066 0
4096.44 0.198799 0
4097.29 0.223178 0
4098.14 0.22257 0
4099 0.280375 0
4099.85 0.216516 0
4100.71 0.291012 0
4101.56 0.117112 0
4102.42 0.240446 0
4103.27 0.151573 0
4104.13 0.192266 0
4104.98 0.262356 0
4105.83 0.212683 0
4106.69 0.273646 0
4107.54 0.191861 0
4108.4 0.321516 0
4109.25 0.288769 0
4110.11 0.25211 0
4110.96 0.191178 0
4111.82 0.302667 0
4112.67 0.28602 0
4113.53 0.281321 0
4114.38 0.211502 0
4115.23 0.278496 0
4116.09 0.203423 0
4116.94 0.346952 0
4117.8 0.213896 0
4118.65 0.28582 0
4119.51 0.220442 0
4120.36 0.194375 0
4121.22 0.198177 0
4122.07 0.162095 0
4122.92 0.194278 0
4123.78 0.24249 0
4124.63 0.231173 0
4125.49 0.275099 0
4126.34 0.184138 0
4127.2 0.231048 0
4128.05 0.204489 0
4128.91 0.152164 0
4129.76 0.331936 0
4130.62 0.161886 0
4131.47 0.189605 0
4132.32 0.274956 0
4133.18 0.234504 0
4134.03 0.232372 0
4134.89 0.151555 0
4135.74 0.209037 0
4136.6 0.150965 0
4137.45 0.276791 0
4138.31 0.186705 0
4139.16 0.153194 0
4140.01 0.153403 0
4140.87 0.269995 0
4141.72 0.212079 0
4142.58 0.0531952 0
4143.43 0.283395 0
4144.29 0.226318 0
4145.14 0.222592 0
4146 0.260575 0
4146.85 0.240642 0
4147.71 0.274415 0
4148.56 0.210671 0
4149.41 0.197724 0
4150.27 0.172426 0
4151.12 0.21525 0
4151.98 0.21414 0
4152.83 0.163392 0
4153.69 0.291305 0
4154.54 0.251141 0
4155.4 0.276533 0
4156.25 0.210738 0
4157.1 0.292704 0
4157.96 0.294126 0
4158.81 0.220438 0
4159.67 0.18957 0
4160.52 0.176845 0
4161.38 0.156432 0
4162.23 0.164214 0
4163.09 0.201868 0
4163.94 0.216418 0
4164.79 0.215947 0
4165.65 0.261876 0
4166.5 0.191893 0
4167.36 0.249845 0
4168.21 0.238492 0
4169.07 0.325633 0
4169.92 0.226181 0
4170.78 0.233958 0
4171.63 0.343719 0
4172.49 0.310555 0
4173.34 0.163672 0
4174.19 0.265936 0
4175.05 0.218999 0
4175.9 0.187638 0
4176.76 0.157507 0
4177.61 0.3321 0
4178.47 0.129624 0
4179.32 0.230404 0
4180.18 0.302032 0
4181.03 0.135206 0
4181.88 0.183671 0
4182.74 0.224555 0
4183.59 0.0797639 0
4184.45 0.277888 0
4185.3 0.230369 0
4186.16 0.218834 0
4187.01 0.227358 0
4187.87 0.208357 0
4188.72 0.358287 0
4189.58 0.21517 0
4190.43 0.28312 0
4191.28 0.217071 0
4192.14 0.0974897 0
4192.99 0.18285 0
4193.85 0.358407 0
4194.7 0.212417 0
4195.56 0.168855 0
4196.41 0.277786 0
4197.27 0.19609 0
4198.12 0.216725 0
4198.97 0.364114 0
4199.83 0.173034 0
4200.68 0.233624 0
4201.54 0.207224 0
4202.39 0.326793 0
4203.25 0.286438 0
4204.1 0.313153 0
4204.96 0.328014 0
4205.81 0.178213 0
4206.67 0.257306 0
4207.52 0.240118 0
4208.37 0.172355 0
4209.23 0.201797 0
4210.08 0.247326 0
4210.94 0.315414 0
4211.79 0.266127 0
4212.65 0.213096 0
4213.5 0.242916 0
4214.36 0.189472 0
4215.21 0.214495 0
4216.06 0.139159 0
4216.92 0.289875 0
4217.77 0.302076 0
4218.63 0.249614 0
4219.48 0.265283 0
4220.34 0.279891 0
4221.19 0.230906 0
4222.05 0.33691 0
4222.9 0.347698 0
4223.75 0.28427 0
4224.61 0.276427 0
4225.46 0.279855 0
4226.32 0.241792 0
4227.17 0.164462 0
4228.03 0.276458 0
4228.88 0.232696 0
4229.74 0.212354 0
4230.59 0.275867 0
4231.45 0.155495 0
4232.3 0.188215 0
4233.15 0.323004 0
4234.01 0.243818 0
4234.86 0.253971 0
4235.72 0.231195 0
4236.57 0.27183 0
4237.43 0.215641 0
4238.28 0.17915 0
4239.14 0.187598 0
4239.99 0.2725 0
4240.84 0.226944 0
4241.7 0.139777 0
4242.55 0.303844 0
4243.41 0.202086 0
4244.26 0.172066 0
4245.12 0.188357 0
4245.97 0.193198 0
4246.83 0.221757 0
4247.68 0.253931 0
4248.54 0.211266 0
4249.39 0.311461 0
4250.24 0.341916 0
4251.1 0.199248 0
4251.95 0.294694 0
4252.81 0.256338 0
4253.66 0.292922 0
4254.52 0.190009 0
4255.37 0.172035 0
4256.23 0.225123 0
4257.08 0.19454 0
4257.93 0.229654 0
4258.79 0.23903 0
4259.64 0.284919 0
4260.5 0.220678 0
4261.35 0.224031 0
4262.21 0.201322 0
4263.06 0.102362 0
4263.92 0.12098 0
4264.77 0.276689 0
4265.63 0.220953 0
4266.48 0.25354 0
4267.33 0.266367 0
4268.19 0.266611 0
4269.04 0.18313 0
4269.9 0.32216 0
4270.75 0.268787 0
4271.61 0.243942 0
4272.46 0.156299 0
4273.32 0.199363 0
4274.17 0.205603 0
4275.02 0.277639 0
4275.88 0.210227 0
4276.73 0.256249 0
4277.59 0.146785 0
4278.44 0.24996 0
4279.3 0.206887 0
4280.15 0.323155 0
4281.01 0.163396 0
4281.86 0.0534306 0
4282.71 0.23306 0
4283.57 0.237937 0
4284.42 0.306668 0
4285.28 0.158342 0
4286.13 0.134425 0
4286.99 0.193443 0
4287.84 0.148224 0
4288.7 0.214548 0
4289.55 0.233713 0
4290.41 0.245403 0
4291.26 0.247824 0
4292.11 0.191018 0
4292.97 0.223862 0
4293.82 0.216893 0
4294.68 0.218057 0
4295.53 0.210427 0
4296.39 0.20833 0
4297.24 0.207793 0
4298.1 0.195388 0
4298.95 0.255943 0
4299.8 0.186514 0
4300.66 0.168757 0
4301.51 0.241432 0
4302.37 0.288898 0
4303.22 0.156254 0
4304.08 0.269582 0
4304.93 0.22229 0
4305.79 0.299384 0
4306.64 0.173447 0
4307.5 0.293184 0
4308.35 0.1576 0
4309.2 0.252541 0
4310.06 0.19633 0
4310.91 0.298039 0
4311.77 0.207686 0
4312.62 0.275085 0
4313.48 0.248965 0
4314.33 0.300108 0
4315.19 0.298945 0
4316.04 0.161984 0
4316.89 0.221091 0
4317.75 0.295343 0
4318.6 0.207806 0
4319.46 0.182357 0
4320.31 0.0479099 0
4321.17 0.312758 0
4322.02 0.176507 0
4322.88 0.199483 0
4323.73 0.217959 0
4324.58 0.318851 0
4325.44 0.366339 0
4326.29 0.238363 0
4327.15 0.108642 0
4328 0.306273 0
4328.86 0.280517 0
4329.71 0.241801 0
4330.57 0.060417 0
4331.42 0.224657 0
4332.28 0.332877 0
4333.13 0.207482 0
4333.98 0.256085 0
4334.84 0.226012 0
4335.69 0.283022 0
4336.55 0.22992 0
4337.4 0.184631 0
4338.26 0.160816 0
4339.11 0.277968 0
4339.97 0.157987 0
4340.82 0.200438 0
4341.67 0.17327 0
4342.53 0.191413 0
4343.38 0.234686 0
4344.24 0.153328 0
4345.09 0.303506 0
4345.95 0.14695 0
4346.8 0.237764 0
4347.66 0.158284 0
4348.51 0.160176 0
4349.37 0.18965 0
4350.22 0.249409 0
4351.07 0.210831 0
4351.93 0.210049 0
4352.78 0.334845 0
4353.64 0.137565 0
4354.49 0.21044 0
4355.35 0.215543 0
4356.2 0.0912095 0
4357.06 0.243325 0
4357.91 0.201926 0
4358.76 0.23314 0
4359.62 0.155051 0
4360.47 0.279012 0
4361.33 0.23366 0
4362.18 0.152821 0
4363.04 0.273122 0
4363.89 0.267215 0
4364.75 0.18778 0
4365.6 0.229321 0
4366.46 0.25982 0
4367.31 0.269893 0
4368.16 0.283133 0
4369.02 0.151618 0
4369.87 0.198817 0
4370.73 0.0903612 0
4371.58 0.263378 0
4372.44 0.208615 0
4373.29 0.318181 0
4374.15 0.137774 0
4375 0.261992 0
4375.85 0.258363 0
4376.71 0.171195 0
4377.56 0.232798 0
4378.42 0.248881 0
4379.27 0.277564 0
4380.13 0.0768636 0
4380.98 0.216436 0
4381.84 0.254846 0
4382.69 0.20829 0
4383.54 0.144058 0
4384.4 0.333908 0
4385.25 0.28888 0
4386.11 0.269409 0
4386.96 0.262902 0
4387.82 0.174504 0
4388.67 0.239998 0
4389.53 0.306593 0
4390.38 0.208743 0
4391.24 0.293406 0
4392.09 0.281819 0
4392.94 0.354161 0
4393.8 0.21847 0
4394.65 0.281161 0
4395.51 0.198262 0
4396.36 0.16993 0
4397.22 0.18281 0
4398.07 0.267779 0
4398.93 0.186598 0
4399.78 0.179514 0
4400.63 0.22531 0
4401.49 0.159936 0
4402.34 0.177445 0
4403.2 0.242192 0
4404.05 0.273682 0
4404.91 0.193278 0
4405.76 0.208783 0
4406.62 0.135717 0
4407.47 0.225279 0
4408.33 0.241011 0
4409.18 0.188917 0
4410.03 0.132622 0
4410.89 0.183747 0
4411.74 0.25282 0
4412.6 0.208206 0
4413.45 0.314197 0
4414.31 0.168131 0
4415.16 0.143401 0
4416.02 0.239327 0
4416.87 0.138893 0
4417.72 0.277697 0
4418.58 0.290009 0
4419.43 0.20714 0
4420.29 0.193154 0
4421.14 0.102411 0
4422 0.261121 0
4422.85 0.198812 0
4423.71 0.213953 0
4424.56 0.217946 0
4425.42 0.0545543 0
4426.27 0.118778 0
4427.12 0.22706 0
4427.98 0.110472 0
4428.83 0.331114 0
4429.69 0.16663 0
4430.54 0.159852 0
4431.4 0.159697 0
4432.25 0.255725 0
4433.11 0.242054 0
4433.96 0.297546 0
4434.81 0.242672 0
4435.67 0.207145 0
4436.52 0.201291 0
4437.38 0.163485 0
4438.23 0.231093 0
4439.09 0.144183 0
4439.94 0.202503 0
4440.8 0.16754 0
4441.65 0.274854 0
4442.5 0.208819 0
4443.36 0.259371 0
4444.21 0.176228 0
4445.07 0.27282 0
4445.92 0.236569 0
4446.78 0.134367 0
4447.63 0.190138 0
4448.49 0.222059 0
4449.34 0.191875 0
4450.2 0.272873 0
4451.05 0.223946 0
4451.9 0.308312 0
4452.76 0.214193 0
4453.61 0.201313 0
4454.47 0.298732 0
4455.32 0.220331 0
4456.18 0.212372 0
4457.03 0.224662 0
4457.89 0.27537 0
4458.74 0.244128 0
4459.59 0.228583 0
4460.45 0.268419 0
4461.3 0.255596 0
4462.16 0.253908 0
4463.01 0.241464 0
4463.87 0.204413 0
4464.72 0.0933947 0
4465.58 0.181357 0
4466.43 0.280055 0
4467.29 0.299238 0
4468.14 0.107954 0
4468.99 0.120114 0
4469.85 0.0495843 0
4470.7 0.236507 0
4471.56 0.146807 0
4472.41 0.144147 0
4473.27 0.129299 0
4474.12 0.192132 0
4474.98 0.210973 0
4475.83 0.226958 0
4476.68 0.242778 0
4477.54 0.115957 0
4478.39 0.191879 0
4479.25 0.254459 0
4480.1 0.2432 0
4480.96 0.215943 0
4481.81 0.283138 0
4482.67 0.218097 0
4483.52 0.216618 0
4484.38 0.225887 0
4485.23 0.250622 0
4486.08 0.184493 0
4486.94 0.218568 0
4487.79 0.176014 0
4488.65 0.220851 0
4489.5 0.186692 0
4490.36 0.267619 0
4491.21 0.293126 0
4492.07 0.148504 0
4492.92 0.26038 0
4493.77 0.235157 0
4494.63 0.186536 0
4495.48 0.142291 0
4496.34 0.208197 0
4497.19 0.25914 0
4498.05 0.163592 0
4498.9 0.21585 0
4499.76 0.141242 0
4500.61 0.264017 0
4501.46 0.157507 0
4502.32 0.10751 0
4503.17 0.125235 0
4504.03 0.269387 0
4504.88 0.210258 0
4505.74 0.165897 0
4506.59 0.292065 0
4507.45 0.279527 0
4508.3 0.205301 0
4509.16 0.153514 0
4510.01 0.152253 0
4510.86 0.145555 0
4511.72 0.100816 0
4512.57 0.273455 0
4513.43 0.162606 0
4514.28 0.258754 0
4515.14 0.292069 0
4515.99 0.142513 0
4516.85 0.332273 0
4517.7 0.213269 0
4518.55 0.211049 0
4519.41 0.117734 0
4520.26 0.179741 0
4521.12 0.111916 0
4521.97 0.212057 0
4522.83 0.212599 0
4523.68 0.152772 0
4524.54 0.118769 0
4525.39 0.172346 0
4526.25 0.169481 0
4527.1 0.182179 0
4527.95 0.273029 0
4528.81 0.168886 0
4529.66 0.216725 0
4530.52 0.319389 0
4531.37 0.212501 0
4532.23 0.266522 0
4533.08 0.180927 0
4533.94 0.138515 0
4534.79 0.172088 0
4535.64 0.153039 0
4536.5 0.150352 0
4537.35 0.235818 0
4538.21 0.318669 0
4539.06 0.185528 0
4539.92 0.258763 0
4540.77 0.252692 0
4541.63 0.150494 0
4542.48 0.195046 0
4543.33 0.243191 0
4544.19 0.2395 0
4545.04 0.173407 0
4545.9 0.213189 0
4546.75 0.241295 0
4547.61 0.239705 0
4548.46 0.278914 0
4549.32 0.242974 0
4550.17 0.188375 0
4551.03 0.311683 0
4551.88 0.152457 0
4552.73 0.197462 0
4553.59 0.105387 0
4554.44 0.155042 0
4555.3 0.18396 0
4556.15 0.225088 0
4557.01 0.26137 0
4557.86 0.263573 0
4558.72 0.236196 0
4559.57 0.222627 0
4560.42 0.273824 0
4561.28 0.192341 0
4562.13 0.127096 0
4562.99 0.145782 0
4563.84 0.163649 0
4564.7 0.19128 0
4565.55 0.260349 0
4566.41 0.28614 0
4567.26 0.176685 0
4568.12 0.208335 0
4568.97 0.263928 0
4569.82 0.270786 0
4570.68 0.311785 0
4571.53 0.235832 0
4572.39 0.148211 0
4573.24 0.184191 0
4574.1 0.137911 0
4574.95 0.191226 0
4575.81 0.208921 0
4576.66 0.176179 0
4577.51 0.230902 0
4578.37 0.103748 0
4579.22 0.1704 0
4580.08 0.213722 0
4580.93 0.226109 0
4581.79 0.174686 0
4582.64 0.230551 0
4583.5 0.212186 0
4584.35 0.157427 0
4585.21 0.210733 0
4586.06 0.163827 0
4586.91 0.206256 0
4587.77 0.154034 0
4588.62 0.168131 0
4589.48 0.224058 0
4590.33 0.249498 0
4591.19 0.187997 0
4592.04 0.3327 0
4592.9 0.339775 0
4593.75 0.136077 0
4594.6 0.133532 0
4595.46 0.147949 0
4596.31 0.24038 0
4597.17 0.247926 0
4598.02 0.140008 0
4598.88 0.250746 0
4599.73 0.250773 0
4600.59 0.186114 0
4601.44 0.333215 0
4602.29 0.130521 0
4603.15 0.171036 0
4604 0.289076 0
4604.86 0.159785 0
4605.71 0.260255 0
4606.57 0.297781 0
4607.42 0.303471 0
4608.28 0.29286 0
4609.13 0.319953 0
4609.99 0.198808 0
4610.84 0.151755 0
4611.69 0.339997 0
4612.55 0.278763 0
4613.4 0.242787 0
4614.26 0.246678 0
4615.11 0.282827 0
4615.97 0.254908 0
4616.82 0.206256 0
4617.68 0.227966 0
4618.53 0.267486 0
4619.38 0.289587 0
4620.24 0.255952 0
4621.09 0.267233 0
4621.95 0.195654 0
4622.8 0.0995283 0
4623.66 0.230533 0
4624.51 0.283679 0
4625.37 0.124605 0
4626.22 0.224821 0
4627.08 0.251617 0
4627.93 0.149939 0
4628.78 0.214677 0
4629.64 0.183947 0
4630.49 0.263369 0
4631.35 0.28849 0
4632.2 0.261859 0
4633.06 0.209467 0
4633.91 0.246598 0
4634.77 0.296951 0
4635.62 0.347818 0
4636.47 0.286358 0
4637.33 0.246309 0
4638.18 0.193647 0
4639.04 0.150889 0
4639.89 0.181104 0
4640.75 0.36156 0
4641.6 0.176774 0
4642.46 0.161087 0
4643.31 0.194984 0
4644.17 0.18424 0
4645.02 0.140088 0
4645.87 0.202068 0
4646.73 0.230165 0
4647.58 0.169699 0
4648.44 0.098871 0
4649.29 0.274486 0
4650.15 0.148851 0
4651 0.248197 0
4651.86 0.247722 0
4652.71 0.376612 0
4653.56 0.25922 0
4654.42 0.311407 0
4655.27 0.264879 0
4656.13 0.25175 0
4656.98 0.253531 0
4657.84 0.228161 0
4658.69 0.235294 0
4659.55 0.215703 0
4660.4 0.2593 0
4661.25 0.205896 0
4662.11 0.303857 0
4662.96 0.301867 0
4663.82 0.215001 0
4664.67 0.310333 0
4665.53 0.225874 0
4666.38 0.298794 0
4667.24 0.290382 0
4668.09 0.313917 0
4668.95 0.174136 0
4669.8 0.177618 0
4670.65 0.124627 0
4671.51 0.270604 0
4672.36 0.296835 0
4673.22 0.12683 0
4674.07 0.192665 0
4674.93 0.193998 0
4675.78 0.212927 0
4676.64 0.157027 0
4677.49 0.256733 0
4678.34 0.35138 0
4679.2 0.275303 0
4680.05 0.208557 0
4680.91 0.18885 0
4681.76 0.228801 0
4682.62 0.205483 0
4683.47 0.157916 0
4684.33 0.290106 0
4685.18 0.221273 0
4686.04 0.0787335 0
4686.89 0.261583 0
4687.74 0.277208 0
4688.6 0.133097 0
4689.45 0.204715 0
4690.31 0.121891 0
4691.16 0.208539 0
4692.02 0.271812 0
4692.87 0.232736 0
4693.73 0.327845 0
4694.58 0.250435 0
4695.43 0.229711 0
4696.29 0.274845 0
4697.14 0.189512 0
4698 0.222485 0
4698.85 0.160523 0
4699.71 0.320503 0
4700.56 0.197613 0
4701.42 0.264444 0
4702.27 0.247557 0
4703.13 0.146212 0
4703.98 0.20615 0
4704.83 0.245252 0
4705.69 0.208806 0
4706.54 0.37341 0
4707.4 0.261352 0
4708.25 0.268192 0
4709.11 0.243631 0
4709.96 0.204342 0
4710.82 0.221788 0
4711.67 0.224893 0
4712.52 0.218084 0
4713.38 0.276076 0
4714.23 0.232372 0
4715.09 0.309227 0
4715.94 0.331936 0
4716.8 0.285731 0
4717.65 0.304448 0
4718.51 0.342609 0
4719.36 0.369106 0
4720.21 0.397189 0
4721.07 0.340286 0
4721.92 0.229147 0
4722.78 0.290244 0
4723.63 0.33226 0
4724.49 0.274557 0
4725.34 0.297848 0
4726.2 0.254455 0
4727.05 0.234886 0
4727.91 0.252056 0
4728.76 0.239776 0
4729.61 0.306446 0
4730.47 0.252514 0
4731.32 0.251164 0
4732.18 0.346135 0
4733.03 0.284967 0
4733.89 0.371593 0
4734.74 0.258226 0
4735.6 0.240664 0
4736.45 0.228508 0
4737.3 0.324141 0
4738.16 0.199772 0
4739.01 0.171346 0
4739.87 0.255934 0
4740.72 0.15748 0
4741.58 0.287615 0
4742.43 0.241366 0
4743.29 0.215907 0
4744.14 0.0906943 0
4745 0.0751981 0
4745.85 0.277071 0
4746.7 0.189858 0
4747.56 0.182779 0
4748.41 0.180505 0
4749.27 0.230138 0
4750.12 0.255943 0
4750.98 0.240926 0
4751.83 0.167411 0
4752.69 0.186256 0
4753.54 0.163547 0
4754.39 0.190902 0
4755.25 0.225101 0
4756.1 0.248725 0
4756.96 0.196561 0
4757.81 0.207131 0
4758.67 0.202525 0
4759.52 0.2108 0
4760.38 0.127891 0
4761.23 0.236094 0
4762.08 0.164902 0
4762.94 0.0887045 0
4763.79 0.265176 0
4764.65 0.25588 0
4765.5 0.214282 0
4766.36 0.227122 0
4767.21 0.152604 0
4768.07 0.207002 0
4768.92 0.259451 0
4769.78 0.230551 0
4770.63 0.167749 0
4771.48 0.297204 0
4772.34 0.300961 0
4773.19 0.256524 0
4774.05 0.235192 0
4774.9 0.18961 0
4775.76 0.251879 0
4776.61 0.230391 0
4777.47 0.186287 0
4778.32 0.239571 0
4779.17 0.125822 0
4780.03 0.24229 0
4780.88 0.224817 0
4781.74 0.291519 0
4782.59 0.29119 0
4783.45 0.210618 0
4784.3 0.225847 0
4785.16 0.265891 0
4786.01 0.173918 0
4786.87 0.265754 0
4787.72 0.231453 0
4788.57 0.256316 0
4789.43 0.202752 0
4790.28 0.236889 0
4791.14 0.12695 0
4791.99 0.148247 0
4792.85 0.182188 0
4793.7 0.22185 0
4794.56 0.251337 0
4795.41 0.269396 0
4796.26 0.207766 0
4797.12 0.227735 0
4797.97 0.259509 0
4798.83 0.285483 0
4799.68 0.27704 0
4800.54 0.170329 0
4801.39 0.195472 0
4802.25 0.231173 0
4803.1 0.207891 0
4803.96 0.322982 0
4804.81 0.270879 0
4805.66 0.193829 0
4806.52 0.174402 0
4807.37 0.303111 0
4808.23 0.29505 0
4809.08 0.246149 0
4809.94 0.08878 0
4810.79 0.243449 0
4811.65 0.119435 0
4812.5 0.285101 0
4813.35 0.233966 0
4814.21 0.215494 0
4815.06 0.144467 0
4815.92 0.227917 0
4816.77 0.178066 0
4817.63 0.192688 0
4818.48 0.305842 0
4819.34 0.182108 0
4820.19 0.251124 0
4821.04 0.242232 0
4821.9 0.163565 0
4822.75 0.316053 0
4823.61 0.173074 0
4824.46 0.143197 0
4825.32 0.235259 0
4826.17 0.184511 0
4827.03 0.129508 0
4827.88 0.216614 0
4828.74 0.257679 0
4829.59 0.13367 0
4830.44 0.219585 0
4831.3 0.24161 0
4832.15 0.235579 0
4833.01 0.195317 0
4833.86 0.135611 0
4834.72 0.220713 0
4835.57 0.145164 0
4836.43 0.19601 0
4837.28 0.309102 0
4838.13 0.287215 0
4838.99 0.219745 0
4839.84 0.143063 0
4840.7 0.244057 0
4841.55 0.169135 0
4842.41 0.18742 0
4843.26 0.171293 0
4844.12 0.24181 0
4844.97 0.224653 0
4845.83 0.168877 0
4846.68 0.254979 0
4847.53 0.18416 0
4848.39 0.141629 0
4849.24 0.140745 0
4850.1 0.114709 0
4850.95 0.214451 0
4851.81 0.185937 0
4852.66 0.097885 0
4853.52 0.2005 0
4854.37 0.198901 0
4855.22 0.154389 0
4856.08 0.132022 0
4856.93 0.250244 0
4857.79 0.308441 0
4858.64 0.233491 0
4859.5 0.286629 0
4860.35 0.244386 0
4861.21 0.116077 0
4862.06 0.216689 0
4862.92 0.0988355 0
4863.77 0.150516 0
4864.62 0.162011 0
4865.48 0.173985 0
4866.33 0.277217 0
4867.19 0.159244 0
4868.04 0.174638 0
4868.9 0.220842 0
4869.75 0.228197 0
4870.61 0.122659 0
4871.46 0.183418 0
4872.31 0.176294 0
4873.17 0.129672 0
4874.02 0.288627 0
4874.88 0.229223 0
4875.73 0.145995 0
4876.59 0.181522 0
4877.44 0.218532 0
4878.3 0.26058 0
4879.15 0.127274 0
4880 0.092422 0
4880.86 0.158453 0
4881.71 0.239705 0
4882.57 0.126324 0
4883.42 0.161931 0
4884.28 0.186798 0
4885.13 0.184391 0
4885.99 0.222725 0
4886.84 0.131476 0
4887.7 0.242663 0
4888.55 0.232563 0
4889.4 0.197182 0
4890.26 0.113839 0
4891.11 0.0969123 0
4891.97 0.212359 0
4892.82 0.174482 0
4893.68 0.151658 0
4894.53 0.173292 0
4895.39 0.123339 0
4896.24 0.206549 0
4897.09 0.201699 0
4897.95 0.190933 0
4898.8 0.0450274 0
4899.66 0.166825 0
4900.51 0.144391 0
4901.37 0.177942 0
4902.22 0.155379 0
4903.08 0.10349 0
4903.93 0.207149 0
4904.79 0.195113 0
4905.64 0.153749 0
4906.49 0.128393 0
4907.35 0.215481 0
4908.2 0.159395 0
4909.06 0.164476 0
4909.91 0.222996 0
4910.77 0.198368 0
4911.62 0.140283 0
4912.48 0.179274 0
4913.33 0.181917 0
4914.18 0.293348 0
4915.04 0.247766 0
4915.89 0.245976 0
4916.75 0.249343 0
4917.6 0.231444 0
4918.46 0.177893 0
4919.31 0.127238 0
4920.17 0.191009 0
4921.02 0.104538 0
4921.88 0.155282 0
4922.73 0.177498 0
4923.58 0.281441 0
4924.44 0.172279 0
4925.29 0.148335 0
4926.15 0.270502 0
4927 0.23008 0
4927.86 0.170778 0
4928.71 0.224542 0
4929.57 0.227802 0
4930.42 0.197418 0
4931.27 0.257186 0
4932.13 0.177063 0
4932.98 0.218892 0
4933.84 0.120674 0
4934.69 0.169863 0
4935.55 0.134642 0
4936.4 0.242809 0
4937.26 0.220051 0
4938.11 0.220207 0
4938.96 0.244595 0
4939.82 0.152652 0
4940.67 0.33914 0
4941.53 0.200509 0
4942.38 0.252558 0
4943.24 0.113292 0
4944.09 0.198692 0
4944.95 0.108296 0
4945.8 0.162379 0
4946.66 0.0954289 0
4947.51 0.218155 0
4948.36 0.193682 0
4949.22 0.126905 0
4950.07 0.0615717 0
4950.93 0.183139 0
4951.78 0.137383 0
4952.64 0.151298 0
4953.49 0.286868 0
4954.35 0.268516 0
4955.2 0.122069 0
4956.05 0.193021 0
4956.91 0.298043 0
4957.76 0.217848 0
4958.62 0.194708 0
4959.47 0.216054 0
4960.33 0.222663 0
4961.18 0.111898 0
4962.04 0.186256 0
4962.89 0.192941 0
4963.75 0.238479 0
4964.6 0.204311 0
4965.45 0.260628 0
4966.31 0.176969 0
4967.16 0.219732 0
4968.02 0.177249 0
4968.87 0.206514 0
4969.73 0.26201 0
4970.58 0.122517 0
4971.44 0.131254 0
4972.29 0.247388 0
4973.14 0.182725 0
4974 0.0897438 0
4974.85 0.191555 0
4975.71 0.298034 0
4976.56 0.114185 0
4977.42 0.217946 0
4978.27 0.190236 0
4979.13 0.243196 0
4979.98 0.239478 0
4980.83 0.254823 0
4981.69 0.203258 0
4982.54 0.209414 0
4983.4 0.157893 0
4984.25 0.160709 0
4985.11 0.218133 0
4985.96 0.219749 0
4986.82 0.132599 0
4987.67 0.183765 0
4988.53 0.0520182 0
4989.38 0.271785 0
4990.23 0.101221 0
4991.09 0.196774 0
4991.94 0.210755 0
4992.8 0.116832 0
4993.65 0.150903 0
4994.51 0.21982 0
4995.36 0.225554 0
4996.22 0.20126 0
4997.07 0.217657 0
4997.92 0.12607 0
4998.78 0.094887 0
4999.63 0.14738 0
5000.49 0.288978 0
5001.34 0.187802 0
5002.2 0.248343 0
5003.05 0.225807 0
5003.91 0.126546 0
5004.76 0.136197 0
5005.62 0.172377 0
5006.47 0.104711 0
5007.32 0.186367 0
5008.18 0.224351 0
5009.03 0.161615 0
5009.89 0.137973 0
5010.74 0.214713 0
5011.6 0.229116 0
5012.45 0.207664 0
5013.31 0.179461 0
5014.16 0.233202 0
5015.01 0.098529 0
5015.87 0.230737 0
5016.72 0.18285 0
5017.58 0.219279 0
5018.43 0.228326 0
5019.29 0.159079 0
5020.14 0.119919 0
5021 0.195304 0
5021.85 0.236129 0
5022.71 0.174158 0
5023.56 0.0861329 0
5024.41 0.308663 0
5025.27 0.142446 0
5026.12 0.154194 0
5026.98 0.0923243 0
5027.83 0.120714 0
5028.69 0.176334 0
5029.54 0.242059 0
5030.4 0.243986 0
5031.25 0.128615 0
5032.1 0.210662 0
5032.96 0.172448 0
5033.81 0.164662 0
5034.67 0.0905077 0
5035.52 0.172937 0
5036.38 0.249778 0
5037.23 0.26332 0
5038.09 0.120297 0
5038.94 0.166403 0
5039.79 0.233465 0
5040.65 0.13768 0
5041.5 0.21605 0
5042.36 0.168229 0
5043.21 0.254806 0
5044.07 0.191493 0
5044.92 0.154354 0
5045.78 0.22408 0
5046.63 0.164618 0
5047.49 0.111227 0
5048.34 0.180101 0
5049.19 0.123903 0
5050.05 0.224821 0
5050.9 0.230302 0
5051.76 0.213931 0
5052.61 0.173438 0
5053.47 0.13323 0
5054.32 0.208504 0
5055.18 0.246256 0
5056.03 0.162632 0
5056.88 0.287472 0
5057.74 0.206674 0
5058.59 0.229112 0
5059.45 0.225643 0
5060.3 0.282969 0
5061.16 0.22996 0
5062.01 0.197236 0
5062.87 0.227269 0
5063.72 0.202574 0
5064.58 0.190067 0
5065.43 0.228139 0
5066.28 0.25716 0
5067.14 0.273482 0
5067.99 0.160278 0
5068.85 0.271372 0
5069.7 0.210906 0
5070.56 0.123805 0
5071.41 0.16639 0
5072.27 0.204178 0
5073.12 0.156348 0
5073.97 0.244972 0
5074.83 0.207273 0
5075.68 0.283111 0
5076.54 0.207145 0
5077.39 0.127607 0
5078.25 0.247713 0
5079.1 0.215561 0
5079.96 0.130059 0
5080.81 0.234451 0
5081.67 0.203858 0
5082.52 0.160558 0
5083.37 0.210231 0
5084.23 0.247073 0
5085.08 0.209618 0
5085.94 0.241437 0
5086.79 0.178884 0
5087.65 0.132462 0
5088.5 0.13414 0
5089.36 0.190645 0
5090.21 0.251697 0
5091.06 0.215375 0
5091.92 0.193549 0
5092.77 0.186909 0
5093.63 0.176845 0
5094.48 0.276418 0
5095.34 0.195557 0
5096.19 0.237493 0
5097.05 0.229183 0
5097.9 0.193825 0
5098.75 0.227491 0
5099.61 0.280242 0
5100.46 0.214646 0
5101.32 0.117529 0
5102.17 0.190915 0
5103.03 0.098569 0
5103.88 0.250795 0
5104.74 0.110987 0
5105.59 0.2723 0
5106.45 0.205212 0
5107.3 0.193882 0
5108.15 0.207589 0
5109.01 0.091094 0
5109.86 0.131787 0
5110.72 0.220042 0
5111.57 0.189299 0
5112.43 0.163423 0
5113.28 0.250924 0
5114.14 0.227993 0
5114.99 0.164049 0
5115.84 0.146794 0
5116.7 0.22018 0
5117.55 0.172155 0
5118.41 0.233669 0
5119.26 0.200265 0
5120.12 0.358034 0
5120.97 0.188113 0
5121.83 0.20845 0
5122.68 0.284719 0
5123.54 0.206629 0
5124.39 0.222747 0
5125.24 0.266882 0
5126.1 0.185604 0
5126.95 0.215406 0
5127.81 0.159323 0
5128.66 0.195068 0
5129.52 0.140154 0
5130.37 0.246887 0
5131.23 0.208566 0
5132.08 0.213007 0
5132.93 0.116841 0
5133.79 0.207011 0
5134.64 0.178057 0
5135.5 0.267406 0
5136.35 0.232603 0
5137.21 0.133083 0
5138.06 0.172595 0
5138.92 0.212061 0
5139.77 0.265025 0
5140.63 0.207762 0
5141.48 0.28757 0
5142.33 0.229383 0
5143.19 0.37369 0
5144.04 0.162077 0
5144.9 0.230764 0
5145.75 0.182725 0
5146.61 0.194184 0
5147.46 0.283506 0
5148.32 0.135882 0
5149.17 0.155051 0
5150.02 0.167118 0
5150.88 0.228526 0
5151.73 0.249876 0
5152.59 0.220718 0
5153.44 0.219203 0
5154.3 0.201531 0
5155.15 0.124951 0
5156.01 0.230009 0
5156.86 0.242414 0
5157.71 0.194704 0
5158.57 0.242774 0
5159.42 0.164045 0
5160.28 0.147038 0
5161.13 0.366228 0
5161.99 0.277044 0
5162.84 0.203782 0
5163.7 0.17502 0
5164.55 0.305731 0
5165.41 0.162321 0
5166.26 0.195144 0
5167.11 0.137227 0
5167.97 0.250213 0
5168.82 0.150565 0
5169.68 0.273047 0
5170.53 0.194651 0
5171.39 0.199154 0
5172.24 0.215379 0
5173.1 0.220615 0
5173.95 0.280961 0
5174.8 0.256236 0
5175.66 0.193154 0
5176.51 0.210054 0
5177.37 0.193678 0
5178.22 0.215912 0
5179.08 0.155864 0
5179.93 0.231057 0
5180.79 0.206496 0
5181.64 0.159501 0
5182.5 0.188766 0
5183.35 0.201357 0
5184.2 0.268219 0
5185.06 0.220105 0
5185.91 0.245656 0
5186.77 0.170609 0
5187.62 0.290239 0
5188.48 0.319913 0
5189.33 0.231994 0
5190.19 0.243862 0
5191.04 0.240358 0
5191.89 0.296089 0
5192.75 0.180363 0
5193.6 0.187718 0
5194.46 0.28081 0
5195.31 0.229489 0
5196.17 0.144689 0
5197.02 0.159639 0
5197.88 0.139466 0
5198.73 0.171235 0
5199.58 0.21398 0
5200.44 0.0948293 0
5201.29 0.148078 0
5202.15 0.237369 0
5203 0.193434 0
5203.86 0.092613 0
5204.71 0.143965 0
5205.57 0.221037 0
5206.42 0.206052 0
5207.28 0.16555 0
5208.13 0.30069 0
5208.98 0.249618 0
5209.84 0.187038 0
5210.69 0.151862 0
5211.55 0.280357 0
5212.4 0.248077 0
5213.26 0.187131 0
5214.11 0.188375 0
5214.97 0.215308 0
5215.82 0.163538 0
5216.67 0.167847 0
5217.53 0.20002 0
5218.38 0.218826 0
5219.24 0.161007 0
5220.09 0.29978 0
5220.95 0.157547 0
5221.8 0.254544 0
5222.66 0.269223 0
5223.51 0.228974 0
5224.37 0.239905 0
5225.22 0.174518 0
5226.07 0.205532 0
5226.93 0.256103 0
5227.78 0.178733 0
5228.64 0.111178 0
5229.49 0.172754 0
5230.35 0.151076 0
5231.2 0.237013 0
5232.06 0.202978 0
5232.91 0.191524 0
5233.76 0.212758 0
5234.62 0.177165 0
5235.47 0.239438 0
5236.33 0.215508 0
5237.18 0.236169 0
5238.04 0.104512 0
5238.89 0.192124 0
5239.75 0.216494 0
5240.6 0.161957 0
5241.46 0.169037 0
5242.31 0.120141 0
5243.16 0.120288 0
5244.02 0.215632 0
5244.87 0.212581 0
5245.73 0.276769 0
5246.58 0.154393 0
5247.44 0.202121 0
5248.29 0.220136 0
5249.15 0.128185 0
5250 0.215565 0
5250.85 0.0652715 0
5251.71 0.187282 0
5252.56 0.252558 0
5253.42 0.242934 0
5254.27 0.188077 0
5255.13 0.243387 0
5255.98 0.237946 0
5256.84 0.20726 0
5257.69 0.236249 0
5258.54 0.241108 0
5259.4 0.201006 0
5260.25 0.166736 0
5261.11 0.198422 0
5261.96 0.215352 0
5262.82 0.249574 0
5263.67 0.211524 0
5264.53 0.0936478 0
5265.38 0.156117 0
5266.24 0.242236 0
5267.09 0.147656 0
5267.94 0.256569 0
5268.8 0.234739 0
5269.65 0.166887 0
5270.51 0.263729 0
5271.36 0.218381 0
5272.22 0.186296 0
5273.07 0.215983 0
5273.93 0.164404 0
5274.78 0.284381 0
5275.63 0.175588 0
5276.49 0.195797 0
5277.34 0.289858 0
5278.2 0.244102 0
5279.05 0.37802 0
5279.91 0.103961 0
5280.76 0.195042 0
5281.62 0.361276 0
5282.47 0.309005 0
5283.33 0.212656 0
5284.18 0.145764 0
5285.03 0.242605 0
5285.89 0.232656 0
5286.74 0.281805 0
5287.6 0.180527 0
5288.45 0.175095 0
5289.31 0.220638 0
5290.16 0.134123 0
5291.02 0.122375 0
5291.87 0.193776 0
5292.72 0.24928 0
5293.58 0.300188 0
5294.43 0.336408 0
5295.29 0.21529 0
5296.14 0.163627 0
5297 0.168531 0
5297.85 0.194038 0
5298.71 0.315391 0
5299.56 0.155526 0
5300.42 0.227651 0
5301.27 0.107168 0
5302.12 0.155895 0
5302.98 0.205439 0
5303.83 0.25529 0
5304.69 0.190098 0
5305.54 0.0856044 0
5306.4 0.205106 0
5307.25 0.267948 0
5308.11 0.277657 0
5308.96 0.237955 0
5309.81 0.246354 0
5310.67 0.235299 0
5311.52 0.18607 0
5312.38 0.243649 0
5313.23 0.229014 0
5314.09 0.317164 0
5314.94 0.172013 0
5315.8 0.168402 0
5316.65 0.155006 0
5317.5 0.210533 0
5318.36 0.253922 0
5319.21 0.217138 0
5320.07 0.193851 0
5320.92 0.238088 0
5321.78 0.200918 0
5322.63 0.188717 0
5323.49 0.145355 0
5324.34 0.133674 0
5325.2 0.269689 0
5326.05 0.176174 0
5326.9 0.164387 0
5327.76 0.199718 0
5328.61 0.31365 0
5329.47 0.306162 0
5330.32 0.213354 0
5331.18 0.18046 0
5332.03 0.167576 0
5332.89 0.230009 0
5333.74 0.167296 0
5334.59 0.346779 0
5335.45 0.245061 0
5336.3 0.152244 0
5337.16 0.130174 0
5338.01 0.214557 0
5338.87 0.131489 0
5339.72 0.156437 0
5340.58 0.284839 0
5341.43 0.107643 0
5342.29 0.185364 0
5343.14 0.135375 0
5343.99 0.182064 0
5344.85 0.226869 0
5345.7 0.198457 0
5346.56 0.173927 0
5347.41 0.317816 0
5348.27 0.154105 0
5349.12 0.438766 0
5349.98 0.238568 0
5350.83 0.234064 0
5351.68 0.220362 0
5352.54 0.220611 0
5353.39 0.258723 0
5354.25 0.198568 0
5355.1 0.245079 0
5355.96 0.169548 0
5356.81 0.0992707 0
5357.67 0.290382 0
5358.52 0.300144 0
5359.38 0.0864749 0
5360.23 0.255525 0
5361.08 0.198306 0
5361.94 0.321858 0
5362.79 0.250768 0
5363.65 0.206656 0
5364.5 0.2867 0
5365.36 0.170827 0
5366.21 0.253806 0
5367.07 0.237888 0
5367.92 0.112106 0
5368.77 0.252074 0
5369.63 0.288525 0
5370.48 0.223516 0
5371.34 0.283977 0
5372.19 0.238337 0
5373.05 0.315738 0
5373.9 0.11514 0
5374.76 0.242036 0
5375.61 0.206074 0
5376.46 0.275192 0
5377.32 0.260047 0
5378.17 0.261503 0
5379.03 0.227424 0
5379.88 0.233824 0
5380.74 0.273673 0
5381.59 0.143836 0
5382.45 0.177889 0
5383.3 0.232079 0
5384.16 0.302138 0
5385.01 0.340805 0
5385.86 0.243755 0
5386.72 0.13597 0
5387.57 0.300686 0
5388.43 0.11077 0
5389.28 0.135904 0
5390.14 0.228197 0
5390.99 0.242259 0
5391.85 0.0752736 0
5392.7 0.149144 0
5393.55 0.173261 0
5394.41 0.229534 0
5395.26 0.189121 0
5396.12 0.159319 0
5396.97 0.372393 0
5397.83 0.209494 0
5398.68 0.305443 0
5399.54 0.272238 0
5400.39 0.31723 0
5401.25 0.346939 0
5402.1 0.209698 0
5402.95 0.231777 0
5403.81 0.204035 0
5404.66 0.186652 0
5405.52 0.162002 0
5406.37 0.263107 0
5407.23 0.382915 0
5408.08 0.299753 0
5408.94 0.271958 0
5409.79 0.10317 0
5410.64 0.270946 0
5411.5 0.214606 0
5412.35 0.334099 0
5413.21 0.249596 0
5414.06 0.265421 0
5414.92 0.211737 0
5415.77 0.264164 0
5416.63 0.221579 0
5417.48 0.233767 0
5418.33 0.185413 0
5419.19 0.213638 0
5420.04 0.272225 0
5420.9 0.22626 0
5421.75 0.187216 0
5422.61 0.156339 0
5423.46 0.242081 0
5424.32 0.319353 0
5425.17 0.312371 0
5426.03 0.245465 0
5426.88 0.164262 0
5427.73 0.322431 0
5428.59 0.223938 0
5429.44 0.264452 0
5430.3 0.283226 0
5431.15 0.309058 0
5432.01 0.322853 0
5432.86 0.233829 0
5433.72 0.279598 0
5434.57 0.210058 0
5435.42 0.149632 0
5436.28 0.263471 0
5437.13 0.163641 0
5437.99 0.252367 0
5438.84 0.237164 0
5439.7 0.160763 0
5440.55 0.26622 0
5441.41 0.216751 0
5442.26 0.309333 0
5443.12 0.168486 0
5443.97 0.241681 0
5444.82 0.185572 0
5445.68 0.219274 0
5446.53 0.260784 0
5447.39 0.252709 0
5448.24 0.211879 0
5449.1 0.232385 0
5449.95 0.210591 0
5450.81 0.25684 0
5451.66 0.0261379 0
5452.51 0.230742 0
5453.37 0.172777 0
5454.22 0.219319 0
5455.08 0.193749 0
5455.93 0.303768 0
5456.79 0.277182 0
5457.64 0.230045 0
5458.5 0.314441 0
5459.35 0.243782 0
5460.21 0.160816 0
5461.06 0.189037 0
5461.91 0.152599 0
5462.77 0.28431 0
5463.62 0.165084 0
5464.48 0.183161 0
5465.33 0.20857 0
5466.19 0.196805 0
5467.04 0.296395 0
5467.9 0.285021 0
5468.75 0.206292 0
5469.6 0.258319 0
5470.46 0.17362 0
5471.31 0.169956 0
5472.17 0.141642 0
5473.02 0.19963 0
5473.88 0.207349 0
5474.73 0.23879 0
5475.59 0.18488 0
5476.44 0.228943 0
5477.29 0.227397 0
5478.15 0.214353 0
5479 0.221384 0
5479.86 0.252572 0
5480.71 0.213065 0
5481.57 0.190818 0
5482.42 0.248108 0
5483.28 0.136339 0
5484.13 0.232461 0
5484.99 0.192297 0
5485.84 0.233349 0
5486.69 0.279234 0
5487.55 0.208832 0
5488.4 0.282529 0
5489.26 0.114936 0
5490.11 0.197453 0
5490.97 0.357354 0
5491.82 0.253691 0
5492.68 0.257262 0
5493.53 0.163965 0
5494.38 0.241588 0
5495.24 0.141584 0
5496.09 0.207309 0
5496.95 0.238026 0
5497.8 0.231008 0
5498.66 0.143272 0
5499.51 0.224559 0
5500.37 0.158488 0
5501.22 0.206558 0
5502.08 0.118329 0
5502.93 0.228361 0
5503.78 0.190183 0
5504.64 0.19378 0
5505.49 0.280686 0
5506.35 0.210338 0
5507.2 0.287872 0
5508.06 0.204631 0
5508.91 0.166621 0
5509.77 0.182743 0
5510.62 0.167305 0
5511.47 0.219758 0
5512.33 0.192959 0
5513.18 0.145151 0
5514.04 0.20018 0
5514.89 0.231075 0
5515.75 0.10806 0
5516.6 0.250937 0
5517.46 0.104791 0
5518.31 0.267233 0
5519.17 0.24189 0
5520.02 0.290164 0
5520.87 0.116863 0
5521.73 0.267002 0
5522.58 0.119804 0
5523.44 0.29131 0
5524.29 0.269054 0
5525.15 0.176547 0
5526 0.14798 0
5526.86 0.204671 0
5527.71 0.258323 0
5528.56 0.187305 0
5529.42 0.203232 0
5530.27 0.229107 0
5531.13 0.189294 0
5531.98 0.202539 0
5532.84 0.242876 0
5533.69 0.221553 0
5534.55 0.0961262 0
5535.4 0.156272 0
5536.25 0.203054 0
5537.11 0.176072 0
5537.96 0.242201 0
5538.82 0.190307 0
5539.67 0.219945 0
5540.53 0.162846 0
5541.38 0.24873 0
5542.24 0.230373 0
5543.09 0.197786 0
5543.95 0.230049 0
5544.8 0.234713 0
5545.65 0.170711 0
5546.51 0.182001 0
5547.36 0.218395 0
5548.22 0.377012 0
5549.07 0.157138 0
5549.93 0.206794 0
5550.78 0.188086 0
5551.64 0.213149 0
5552.49 0.172972 0
5553.34 0.156135 0
5554.2 0.223795 0
5555.05 0.210262 0
5555.91 0.21283 0
5556.76 0.29004 0
5557.62 0.205199 0
5558.47 0.205981 0
5559.33 0.0729774 0
5560.18 0.122593 0
5561.04 0.224164 0
5561.89 0.20953 0
5562.74 0.159808 0
5563.6 0.145151 0
5564.45 0.171302 0
5565.31 0.154847 0
5566.16 0.169992 0
5567.02 0.178315 0
5567.87 0.214047 0
5568.73 0.206345 0
5569.58 0.194846 0
5570.43 0.100266 0
5571.29 0.150054 0
5572.14 0.234224 0
5573 0.182921 0
5573.85 0.267202 0
5574.71 0.144298 0
5575.56 0.185852 0
5576.42 0.267824 0
5577.27 0.224697 0
5578.13 0.280753 0
5578.98 0.204622 0
5579.83 0.263222 0
5580.69 0.167376 0
5581.54 0.183147 0
5582.4 0.247646 0
5583.25 0.15832 0
5584.11 0.183938 0
5584.96 0.305718 0
5585.82 0.0904767 0
5586.67 0.155655 0
5587.52 0.19808 0
5588.38 0.340161 0
5589.23 0.176814 0
5590.09 0.11307 0
5590.94 0.137174 0
5591.8 0.213598 0
5592.65 0.25036 0
5593.51 0.21195 0
5594.36 0.279309 0
5595.21 0.263298 0
5596.07 0.27513 0
5596.92 0.115944 0
5597.78 0.278421 0
5598.63 0.263182 0
5599.49 0.217613 0
5600.34 0.137796 0
5601.2 0.0756911 0
5602.05 0.227255 0
5602.91 0.237138 0
5603.76 0.207757 0
5604.61 0.214913 0
5605.47 0.212057 0
5606.32 0.252692 0
5607.18 0.157325 0
5608.03 0.295241 0
5608.89 0.283231 0
5609.74 0.193949 0
5610.6 0.0909119 0
5611.45 0.322382 0
5612.3 0.167167 0
5613.16 0.161602 0
5614.01 0.286709 0
5614.87 0.196658 0
5615.72 0.154345 0
5616.58 0.252994 0
5617.43 0.299584 0
5618.29 0.239891 0
5619.14 0.228206 0
5620 0.175015 0
5620.85 0.1244 0
5621.7 0.211279 0
5622.56 0.128349 0
5623.41 0.105404 0
5624.27 0.16146 0
5625.12 0.284332 0
5625.98 0.106541 0
5626.83 0.231928 0
5627.69 0.170267 0
5628.54 0.211417 0
5629.39 0.224901 0
5630.25 0.211724 0
5631.1 0.191955 0
5631.96 0.26753 0
5632.81 0.281521 0
5633.67 0.190276 0
5634.52 0.196485 0
5635.38 0.247015 0
5636.23 0.211701 0
5637.08 0.224675 0
5637.94 0.134616 0
5638.79 0.116468 0
5639.65 0.25696 0
5640.5 0.246913 0
5641.36 0.108882 0
5642.21 0.269294 0
5643.07 0.204218 0
5643.92 0.194353 0
5644.78 0.292887 0
5645.63 0.233127 0
5646.48 0.14452 0
5647.34 0.275809 0
5648.19 0.262485 0
5649.05 0.191395 0
5649.9 0.1908 0
5650.76 0.115264 0
5651.61 0.142397 0
5652.47 0.105293 0
5653.32 0.119026 0
5654.17 0.242845 0
5655.03 0.326126 0
5655.88 0.200536 0
5656.74 0.264328 0
5657.59 0.218075 0
5658.45 0.224089 0
5659.3 0.202317 0
5660.16 0.189885 0
5661.01 0.248557 0
5661.87 0.269334 0
5662.72 0.192261 0
5663.57 0.16957 0
5664.43 0.174202 0
5665.28 0.242925 0
5666.14 0.17712 0
5666.99 0.126075 0
5667.85 0.0404482 0
5668.7 0.139359 0
5669.56 0.184045 0
5670.41 0.146714 0
5671.26 0.266011 0
5672.12 0.258403 0
5672.97 0.11025 0
5673.83 0.224257 0
5674.68 0.127056 0
5675.54 0.192275 0
5676.39 0.207833 0
5677.25 0.122157 0
5678.1 0.244235 0
5678.96 0.245923 0
5679.81 0.239909 0
5680.66 0.261406 0
5681.52 0.231453 0
5682.37 0.276102 0
5683.23 0.150765 0
5684.08 0.098982 0
5684.94 0.188011 0
5685.79 0.14408 0
5686.65 0.269978 0
5687.5 0.175859 0
5688.35 0.141407 0
5689.21 0.19096 0
5690.06 0.193172 0
5690.92 0.247046 0
5691.77 0.233522 0
5692.63 0.120554 0
5693.48 0.28328 0
5694.34 0.146248 0
5695.19 0.128544 0
5696.04 0.214384 0
5696.9 0.352553 0
5697.75 0.211595 0
5698.61 0.177995 0
5699.46 0.102397 0
5700.32 0.245527 0
5701.17 0.307894 0
5702.03 0.166123 0
5702.88 0.144223 0
5703.74 0.284705 0
5704.59 0.167229 0
5705.44 0.165741 0
5706.3 0.158786 0
5707.15 0.219536 0
5708.01 0.200842 0
5708.86 0.266349 0
5709.72 0.143827 0
5710.57 0.158466 0
5711.43 0.181198 0
5712.28 0.163743 0
5713.13 0.275081 0
5713.99 0.232092 0
5714.84 0.312447 0
5715.7 0.231741 0
5716.55 0.199683 0
5717.41 0.207389 0
5718.26 0.294392 0
5719.12 0.320783 0
5719.97 0.0562731 0
5720.83 0.120567 0
5721.68 0.100163 0
5722.53 0.269107 0
5723.39 0.192825 0
5724.24 0.229889 0
5725.1 0.158 0
5725.95 0.195459 0
5726.81 0.231199 0
5727.66 0.185044 0
5728.52 0.353668 0
5729.37 0.187931 0
5730.22 0.162957 0
5731.08 0.252403 0
5731.93 0.0753802 0
5732.79 0.197205 0
5733.64 0.283684 0
5734.5 0.301019 0
5735.35 0.102553 0
5736.21 0.266558 0
5737.06 0.19883 0
5737.92 0.120399 0
5738.77 0.170325 0
5739.62 0.130232 0
5740.48 0.248294 0
5741.33 0.268192 0
5742.19 0.183458 0
5743.04 0.291088 0
5743.9 0.210747 0
5744.75 0.180514 0
5745.61 0.159377 0
5746.46 0.199621 0
5747.31 0.159967 0
5748.17 0.144165 0
5749.02 0.235157 0
5749.88 0.156445 0
5750.73 0.322058 0
5751.59 0.163094 0
5752.44 0.165106 0
5753.3 0.10715 0
5754.15 0.171395 0
5755 0.0652803 0
5755.86 0.222849 0
5756.71 0.133608 0
5757.57 0.294072 0
5758.42 0.149042 0
5759.28 0.161984 0
5760.13 0.132191 0
5760.99 0.159586 0
5761.84 0.289604 0
5762.7 0.149481 0
5763.55 0.153141 0
5764.4 0.198413 0
5765.26 0.110867 0
5766.11 0.172164 0
5766.97 0.168029 0
5767.82 0.096215 0
5768.68 0.218497 0
5769.53 0.135748 0
5770.39 0.158657 0
5771.24 0.214908 0
5772.09 0.0675366 0
5772.95 0.184324 0
5773.8 0.186256 0
5774.66 0.196063 0
5775.51 0.17776 0
5776.37 0.168544 0
5777.22 0.161842 0
5778.08 0.240273 0
5778.93 0.221228 0
5779.79 0.210373 0
5780.64 0.187806 0
5781.49 0.249694 0
5782.35 0.257826 0
5783.2 0.153772 0
5784.06 0.224222 0
5784.91 0.165915 0
5785.77 0.191093 0
5786.62 0.122415 0
5787.48 0.102917 0
5788.33 0.126923 0
5789.18 0.126119 0
5790.04 0.130747 0
5790.89 0.166412 0
5791.75 0.143547 0
5792.6 0.280917 0
5793.46 0.206096 0
5794.31 0.312753 0
5795.17 0.107563 0
5796.02 0.0907698 0
5796.88 0.251857 0
5797.73 0.321374 0
5798.58 0.183774 0
5799.44 0.130512 0
5800.29 0.155846 0
5801.15 0.223733 0
5802 0.18973 0
5802.86 0.0759176 0
5803.71 0.132124 0
5804.57 0.236311 0
5805.42 0.242809 0
5806.27 0.253829 0
5807.13 0.17716 0
5807.98 0.202055 0
5808.84 0.17382 0
5809.69 0.114745 0
5810.55 0.260371 0
5811.4 0.0894951 0
5812.26 0.257644 0
5813.11 0.120185 0
5813.96 0.0841965 0
5814.82 0.15156 0
5815.67 0.187944 0
5816.53 0.16452 0
5817.38 0.163418 0
5818.24 0.206882 0
5819.09 0.268476 0
5819.95 0.147212 0
5820.8 0.167669 0
5821.66 0.272793 0
5822.51 0.274717 0
5823.36 0.18301 0
5824.22 0.218923 0
5825.07 0.193771 0
5825.93 0.181491 0
5826.78 0.200358 0
5827.64 0.225741 0
5828.49 0.208544 0
5829.35 0.219354 0
5830.2 0.173687 0
5831.05 0.167927 0
5831.91 0.267943 0
5832.76 0.187447 0
5833.62 0.244031 0
5834.47 0.113164 0
5835.33 0.236529 0
5836.18 0.175157 0
5837.04 0.20503 0
5837.89 0.241672 0
5838.75 0.261894 0
5839.6 0.133679 0
5840.45 0.0964504 0
5841.31 0.250475 0
5842.16 0.0744031 0
5843.02 0.193865 0
5843.87 0.25378 0
5844.73 0.301059 0
5845.58 0.242001 0
5846.44 0.201051 0
5847.29 0.178484 0
5848.14 0.102002 0
5849 0.226096 0
5849.85 0.187442 0
5850.71 0.180522 0
5851.56 0.288281 0
5852.42 0.196121 0
5853.27 0.159657 0
5854.13 0.194442 0
5854.98 0.205475 0
5855.83 0.19354 0
5856.69 0.218746 0
5857.54 0.161349 0
5858.4 0.196383 0
5859.25 0.106266 0
5860.11 0.180425 0
5860.96 0.213291 0
5861.82 0.227868 0
5862.67 0.270293 0
5863.53 0.17732 0
5864.38 0.22889 0
5865.23 0.173083 0
5866.09 0.202645 0
5866.94 0.208335 0
5867.8 0.177 0
5868.65 0.143468 0
5869.51 0.203041 0
5870.36 0.230493 0
5871.22 0.191604 0
5872.07 0.363128 0
5872.92 0.234784 0
5873.78 0.2704 0
5874.63 0.249658 0
5875.49 0.0746074 0
5876.34 0.318145 0
5877.2 0.230471 0
5878.05 0.238319 0
5878.91 0.313259 0
5879.76 0.232265 0
5880.62 0.135939 0
5881.47 0.238985 0
5882.32 0.286939 0
5883.18 0.263151 0
5884.03 0.276658 0
5884.89 0.304052 0
5885.74 0.129308 0
5886.6 0.35099 0
5887.45 0.249858 0
5888.31 0.261219 0
5889.16 0.162575 0
5890.01 0.163716 0
5890.87 0.187429 0
5891.72 0.098338 0
5892.58 0.229765 0
5893.43 0.271852 0
5894.29 0.272425 0
5895.14 0.328494 0
5896 0.201975 0
5896.85 0.2236 0
5897.71 0.257861 0
5898.56 0.24881 0
5899.41 0.184302 0
5900.27 0.117481 0
5901.12 0.205097 0
5901.98 0.147984 0
5902.83 0.098298 0
5903.69 0.202521 0
5904.54 0.208934 0
5905.4 0.216272 0
5906.25 0.284021 0
5907.1 0.20563 0
5907.96 0.300046 0
5908.81 0.278061 0
5909.67 0.28805 0
5910.52 0.279509 0
5911.38 0.151276 0
5912.23 0.308654 0
5913.09 0.207362 0
5913.94 0.15263 0
5914.79 0.331398 0
5915.65 0.158631 0
5916.5 0.138715 0
5917.36 0.310546 0
5918.21 0.120399 0
5919.07 0.235405 0
5919.92 0.258972 0
5920.78 0.262098 0
5921.63 0.221548 0
5922.49 0.184267 0
5923.34 0.230911 0
5924.19 0.276107 0
5925.05 0.192026 0
5925.9 0.125724 0
5926.76 0.211071 0
5927.61 0.154478 0
5928.47 0.237 0
5929.32 0.239905 0
5930.18 0.074292 0
5931.03 0.054159 0
5931.88 0.179976 0
5932.74 0.275338 0
5933.59 0.129188 0
5934.45 0.205279 0
5935.3 0.238439 0
5936.16 0.25779 0
5937.01 0.153323 0
5937.87 0.202659 0
5938.72 0.169725 0
5939.58 0.177005 0
5940.43 0.157183 0
5941.28 0.122437 0
5942.14 0.199923 0
5942.99 0.26054 0
5943.85 0.238399 0
5944.7 0.207762 0
5945.56 0.239167 0
5946.41 0.135304 0
5947.27 0.191004 0
5948.12 0.255689 0
5948.97 0.306335 0
5949.83 0.204111 0
5950.68 0.0816693 0
5951.54 0.259793 0
5952.39 0.125742 0
5953.25 0.209458 0
5954.1 0.142042 0
5954.96 0.193309 0
5955.81 0.298563 0
5956.67 0.209312 0
5957.52 0.126208 0
5958.37 0.208321 0
5959.23 0.136326 0
5960.08 0.122664 0
5960.94 0.138187 0
5961.79 0.213789 0
5962.65 0.165084 0
5963.5 0.19967 0
5964.36 0.286078 0
5965.21 0.210453 0
5966.06 0.258154 0
5966.92 0.256076 0
5967.77 0.201335 0
5968.63 0.165515 0
5969.48 0.261783 0
5970.34 0.142544 0
5971.19 0.114118 0
5972.05 0.296293 0
5972.9 0.162246 0
5973.75 0.244675 0
5974.61 0.140891 0
5975.46 0.175521 0
5976.32 0.160758 0
5977.17 0.129313 0
5978.03 0.236081 0
5978.88 0.145106 0
5979.74 0.180127 0
5980.59 0.164569 0
5981.45 0.193301 0
5982.3 0.222259 0
5983.15 0.303542 0
5984.01 0.248521 0
5984.86 0.275103 0
5985.72 0.210018 0
5986.57 0.218688 0
5987.43 0.175282 0
5988.28 0.147167 0
5989.14 0.225701 0
5989.99 0.221393 0
5990.84 0.168682 0
5991.7 0.268032 0
5992.55 0.18746 0
5993.41 0.245416 0
5994.26 0.210222 0
5995.12 0.23322 0
5995.97 0.251101 0
5996.83 0.373668 0
5997.68 0.156214 0
5998.54 0.153279 0
5999.39 0.187922 0
6000.24 0.20929 0
6001.1 0.24535 0
6001.95 0.0459023 0
6002.81 0.229423 0
6003.66 0.142126 0
6004.52 0.182836 0
6005.37 0.266664 0
6006.23 0.259749 0
6007.08 0.112244 0
6007.93 0.139048 0
6008.79 0.137707 0
6009.64 0.264257 0
6010.5 0.237257 0
6011.35 0.257057 0
6012.21 0.196147 0
6013.06 0.168815 0
6013.92 0.198994 0
6014.77 0.262178 0
6015.63 0.306415 0
6016.48 0.185861 0
6017.33 0.291381 0
6018.19 0.145173 0
6019.04 0.146732 0
6019.9 0.124782 0
6020.75 0.23799 0
6021.61 0.098147 0
6022.46 0.177271 0
6023.32 0.175108 0
6024.17 0.204564 0
6025.02 0.163516 0
6025.88 0.255205 0
6026.73 0.173265 0
6027.59 0.275258 0
6028.44 0.168126 0
6029.3 0.156472 0
6030.15 0.282942 0
6031.01 0.182708 0
6031.86 0.151449 0
6032.71 0.202263 0
6033.57 0.290035 0
6034.42 0.163245 0
6035.28 0.20583 0
6036.13 0.264062 0
6036.99 0.318172 0
6037.84 0.288712 0
6038.7 0.236827 0
6039.55 0.189436 0
6040.41 0.248987 0
6041.26 0.216325 0
6042.11 0.159785 0
6042.97 0.233518 0
6043.82 0.226047 0
6044.68 0.262849 0
6045.53 0.236813 0
6046.39 0.123383 0
6047.24 0.102073 0
6048.1 0.209174 0
6048.95 0.133323 0
6049.8 0.256818 0
6050.66 0.19251 0
6051.51 0.0907653 0
6052.37 0.17172 0
6053.22 0.138204 0
6054.08 0.128162 0
6054.93 0.253882 0
6055.79 0.255801 0
6056.64 0.103903 0
6057.5 0.268121 0
6058.35 0.25887 0
6059.2 0.121824 0
6060.06 0.279638 0
6060.91 0.28356 0
6061.77 0.296324 0
6062.62 0.18265 0
6063.48 0.118449 0
6064.33 0.244368 0
6065.19 0.169899 0
6066.04 0.128202 0
6066.89 0.104996 0
6067.75 0.16273 0
6068.6 0.199887 0
6069.46 0.191138 0
6070.31 0.191653 0
6071.17 0.212243 0
6072.02 0.295565 0
6072.88 0.232354 0
6073.73 0.24503 0
6074.58 0.0856266 0
6075.44 0.222157 0
6076.29 0.236574 0
6077.15 0.199598 0
6078 0.215708 0
6078.86 0.144573 0
6079.71 0.228188 0
6080.57 0.190764 0
6081.42 0.148215 0
6082.28 0.213029 0
6083.13 0.188601 0
6083.98 0.166781 0
6084.84 0.237155 0
6085.69 0.25672 0
6086.55 0.149579 0
6087.4 0.268921 0
6088.26 0.283004 0
6089.11 0.144862 0
6089.97 0.0872921 0
6090.82 0.202801 0
6091.67 0.214455 0
6092.53 0.202628 0
6093.38 0.291474 0
6094.24 0.208468 0
6095.09 0.276773 0
6095.95 0.129091 0
6096.8 0.26038 0
6097.66 0.246309 0
6098.51 0.133439 0
6099.37 0.189223 0
6100.22 0.179661 0
6101.07 0.236498 0
6101.93 0.238164 0
6102.78 0.255441 0
6103.64 0.320663 0
6104.49 0.156654 0
6105.35 0.261144 0
6106.2 0.194957 0
6107.06 0.240553 0
6107.91 0.359837 0
6108.76 0.185288 0
6109.62 0.270653 0
6110.47 0.225585 0
6111.33 0.186092 0
6112.18 0.213989 0
6113.04 0.214473 0
6113.89 0.14778 0
6114.75 0.16011 0
6115.6 0.229423 0
6116.46 0.251483 0
6117.31 0.277719 0
6118.16 0.209498 0
6119.02 0.318945 0
6119.87 0.162228 0
6120.73 0.192217 0
6121.58 0.205048 0
6122.44 0.204786 0
6123.29 0.140021 0
6124.15 0.180598 0
6125 0.213398 0
6125.85 0.201015 0
6126.71 0.204644 0
6127.56 0.199105 0
6128.42 0.200669 0
6129.27 0.277959 0
6130.13 0.208628 0
6130.98 0.224564 0
6131.84 0.18543 0
6132.69 0.149637 0
6133.54 0.33091 0
6134.4 0.250817 0
6135.25 0.284514 0
6136.11 0.237084 0
6136.96 0.202166 0
6137.82 0.198946 0
6138.67 0.227708 0
6139.53 0.277195 0
6140.38 0.184764 0
6141.24 0.253358 0
6142.09 0.213127 0
6142.94 0.206998 0
6143.8 0.218328 0
6144.65 0.26312 0
6145.51 0.181886 0
6146.36 0.135784 0
6147.22 0.229911 0
6148.07 0.222903 0
6148.93 0.247033 0
6149.78 0.14941 0
6150.63 0.323612 0
6151.49 0.280362 0
6152.34 0.210023 0
6153.2 0.27576 0
6154.05 0.299771 0
6154.91 0.255143 0
6155.76 0.2232 0
6156.62 0.20384 0
6157.47 0.375573 0
6158.33 0.181904 0
6159.18 0.155597 0
6160.03 0.119777 0
6160.89 0.227864 0
6161.74 0.130583 0
6162.6 0.241472 0
6163.45 0.202121 0
6164.31 0.165195 0
6165.16 0.216627 0
6166.02 0.183334 0
6166.87 0.2143 0
6167.72 0.263307 0
6168.58 0.198595 0
6169.43 0.291465 0
6170.29 0.178999 0
6171.14 0.243178 0
6172 0.278114 0
6172.85 0.141345 0
6173.71 0.242796 0
6174.56 0.175903 0
6175.42 0.182468 0
6176.27 0.162135 0
6177.12 0.219363 0
6177.98 0.152897 0
6178.83 0.0834103 0
6179.69 0.168246 0
6180.54 0.169739 0
6181.4 0.195113 0
6182.25 0.286695 0
6183.11 0.202148 0
6183.96 0.236263 0
6184.81 0.247357 0
6185.67 0.140425 0
6186.52 0.353201 0
6187.38 0.280935 0
6188.23 0.284275 0
6189.09 0.238892 0
6189.94 0.368351 0
6190.8 0.18416 0
6191.65 0.312331 0
6192.5 0.237981 0
6193.36 0.207655 0
6194.21 0.144542 0
6195.07 0.197404 0
6195.92 0.217338 0
6196.78 0.177804 0
6197.63 0.25676 0
6198.49 0.328605 0
6199.34 0.238812 0
6200.2 0.13339 0
6201.05 0.169401 0
6201.9 0.256045 0
6202.76 0.194056 0
6203.61 0.267828 0
6204.47 0.224839 0
6205.32 0.259118 0
6206.18 0.249094 0
6207.03 0.128522 0
6207.89 0.348445 0
6208.74 0.141487 0
6209.59 0.26602 0
6210.45 0.158751 0
6211.3 0.228392 0
6212.16 0.195015 0
6213.01 0.232829 0
6213.87 0.282152 0
6214.72 0.180163 0
6215.58 0.144889 0
6216.43 0.19712 0
6217.29 0.219301 0
6218.14 0.165253 0
6218.99 0.242947 0
6219.85 0.259847 0
6220.7 0.375275 0
6221.56 0.145093 0
6222.41 0.167149 0
6223.27 0.220091 0
6224.12 0.190169 0
6224.98 0.15021 0
6225.83 0.274526 0
6226.68 0.255547 0
6227.54 0.210667 0
6228.39 0.254748 0
6229.25 0.166843 0
6230.1 0.227686 0
6230.96 0.247393 0
6231.81 0.140723 0
6232.67 0.27517 0
6233.52 0.290075 0
6234.38 0.138702 0
6235.23 0.279305 0
6236.08 0.260313 0
6236.94 0.215668 0
6237.79 0.223418 0
6238.65 0.161682 0
6239.5 0.30129 0
6240.36 0.273935 0
6241.21 0.270253 0
6242.07 0.30654 0
6242.92 0.161144 0
6243.77 0.287832 0
6244.63 0.233598 0
6245.48 0.132932 0
6246.34 0.253633 0
6247.19 0.245639 0
6248.05 0.109451 0
6248.9 0.263418 0
6249.76 0.111747 0
6250.61 0.17164 0
6251.46 0.222334 0
6252.32 0.131729 0
6253.17 0.214673 0
6254.03 0.256462 0
6254.88 0.277826 0
6255.74 0.252549 0
6256.59 0.1716 0
6257.45 0.239878 0
6258.3 0.255139 0
6259.16 0.149641 0
6260.01 0.216476 0
6260.86 0.201979 0
6261.72 0.155477 0
6262.57 0.208019 0
6263.43 0.238408 0
6264.28 0.169006 0
6265.14 0.0886068 0
6265.99 0.14997 0
6266.85 0.24054 0
6267.7 0.142921 0
6268.55 0.234109 0
6269.41 0.182739 0
6270.26 0.200163 0
6271.12 0.202059 0
6271.97 0.216538 0
6272.83 0.228996 0
6273.68 0.139381 0
6274.54 0.221735 0
6275.39 0.287579 0
6276.25 0.169676 0
6277.1 0.110055 0
6277.95 0.306158 0
6278.81 0.244315 0
6279.66 0.300388 0
6280.52 0.259882 0
6281.37 0.13379 0
6282.23 0.255525 0
6283.08 0.182876 0
6283.94 0.20193 0
6284.79 0.138973 0
6285.64 0.23752 0
6286.5 0.182477 0
6287.35 0.168562 0
6288.21 0.185031 0
6289.06 0.209174 0
6289.92 0.172261 0
6290.77 0.314889 0
6291.63 0.228126 0
6292.48 0.212461 0
6293.33 0.134229 0
6294.19 0.2263 0
6295.04 0.182481 0
6295.9 0.235206 0
6296.75 0.204435 0
6297.61 0.15752 0
6298.46 0.081918 0
6299.32 0.211053 0
6300.17 0.2007 0
6301.03 0.283009 0
6301.88 0.186545 0
6302.73 0.218048 0
6303.59 0.23489 0
6304.44 0.217955 0
6305.3 0.216436 0
6306.15 0.12325 0
6307.01 0.220673 0
6307.86 0.183405 0
6308.72 0.189716 0
6309.57 0.201024 0
6310.42 0.236147 0
6311.28 0.207131 0
6312.13 0.242814 0
6312.99 0.206652 0
6313.84 0.223604 0
6314.7 0.324847 0
6315.55 0.145204 0
6316.41 0.285905 0
6317.26 0.377048 0
6318.12 0.260091 0
6318.97 0.273291 0
6319.82 0.255445 0
6320.68 0.302671 0
6321.53 0.261184 0
6322.39 0.275032 0
6323.24 0.263902 0
6324.1 0.370519 0
6324.95 0.238999 0
6325.81 0.207713 0
6326.66 0.217258 0
6327.51 0.206589 0
6328.37 0.216343 0
6329.22 0.162894 0
6330.08 0.244466 0
6330.93 0.259012 0
6331.79 0.213509 0
6332.64 0.24368 0
6333.5 0.166088 0
6334.35 0.235659 0
6335.21 0.209641 0
6336.06 0.240406 0
6336.91 0.279829 0
6337.77 0.216103 0
6338.62 0.244613 0
6339.48 0.126821 0
6340.33 0.302782 0
6341.19 0.0887445 0
6342.04 0.311336 0
6342.9 0.258292 0
6343.75 0.208752 0
6344.6 0.180682 0
6345.46 0.223347 0
6346.31 0.139022 0
6347.17 0.224924 0
6348.02 0.287361 0
6348.88 0.258283 0
6349.73 0.232416 0
6350.59 0.273104 0
6351.44 0.185928 0
6352.29 0.269796 0
6353.15 0.208721 0
6354 0.212465 0
6354.86 0.231026 0
6355.71 0.18595 0
6356.57 0.221717 0
6357.42 0.305389 0
6358.28 0.255978 0
6359.13 0.221632 0
6359.99 0.235188 0
6360.84 0.224995 0
6361.69 0.215543 0
6362.55 0.210911 0
6363.4 0.220198 0
6364.26 0.262316 0
6365.11 0.193718 0
6365.97 0.333099 0
6366.82 0.301192 0
6367.68 0.290697 0
6368.53 0.283417 0
6369.38 0.309369 0
6370.24 0.31274 0
6371.09 0.225728 0
6371.95 0.317781 0
6372.8 0.310315 0
6373.66 0.243209 0
6374.51 0.223591 0
6375.37 0.230924 0
6376.22 0.138089 0
6377.08 0.199554 0
6377.93 0.237142 0
6378.78 0.2366 0
6379.64 0.14253 0
6380.49 0.187731 0
6381.35 0.239452 0
6382.2 0.148531 0
6383.06 0.321743 0
6383.91 0.190458 0
6384.77 0.296951 0
6385.62 0.325438 0
6386.47 0.255459 0
6387.33 0.208299 0
6388.18 0.377958 0
6389.04 0.245683 0
6389.89 0.287757 0
6390.75 0.278696 0
6391.6 0.227784 0
6392.46 0.326202 0
6393.31 0.249263 0
6394.17 0.3224 0
6395.02 0.171053 0
6395.87 0.152186 0
6396.73 0.307161 0
6397.58 0.218181 0
6398.44 0.317532 0
6399.29 0.439183 0
6400.15 0.323826 0
6401 0.27843 0
6401.86 0.24324 0
6402.71 0.259207 0
6403.56 0.307939 0
6404.42 0.278128 0
6405.27 0.18134 0
6406.13 0.25803 0
6406.98 0.285523 0
6407.84 0.253877 0
6408.69 0.153692 0
6409.55 0.264794 0
6410.4 0.308187 0
6411.25 0.240562 0
6412.11 0.176068 0
6412.96 0.160163 0
6413.82 0.222121 0
6414.67 0.210715 0
6415.53 0.246451 0
6416.38 0.288099 0
6417.24 0.227775 0
6418.09 0.236347 0
6418.95 0.200736 0
6419.8 0.203125 0
6420.65 0.221681 0
6421.51 0.190658 0
6422.36 0.190844 0
6423.22 0.271399 0
6424.07 0.11152 0
6424.93 0.2954 0
6425.78 0.307854 0
6426.64 0.199994 0
6427.49 0.21112 0
6428.34 0.170551 0
6429.2 0.163774 0
6430.05 0.224733 0
6430.91 0.317763 0
6431.76 0.264559 0
6432.62 0.252736 0
6433.47 0.17251 0
6434.33 0.226656 0
6435.18 0.269902 0
6436.04 0.277022 0
6436.89 0.362146 0
6437.74 0.146834 0
6438.6 0.251244 0
6439.45 0.217373 0
6440.31 0.297968 0
6441.16 0.2267 0
6442.02 0.224533 0
6442.87 0.167527 0
6443.73 0.225537 0
6444.58 0.364181 0
6445.43 0.247233 0
6446.29 0.272696 0
6447.14 0.205039 0
6448 0.287086 0
6448.85 0.280819 0
6449.71 0.208961 0
6450.56 0.301085 0
6451.42 0.337079 0
6452.27 0.222734 0
6453.13 0.384292 0
6453.98 0.305958 0
6454.83 0.328609 0
6455.69 0.192497 0
6456.54 0.257892 0
6457.4 0.268903 0
6458.25 0.364021 0
6459.11 0.156374 0
6459.96 0.293255 0
6460.82 0.228459 0
6461.67 0.212763 0
6462.52 0.236613 0
6463.38 0.196707 0
6464.23 0.238825 0
6465.09 0.217444 0
6465.94 0.248308 0
6466.8 0.232785 0
6467.65 0.232923 0
6468.51 0.149055 0
6469.36 0.151093 0
6470.21 0.242503 0
6471.07 0.199447 0
6471.92 0.229254 0
6472.78 0.196094 0
6473.63 0.248823 0
6474.49 0.15247 0
6475.34 0.254122 0
6476.2 0.22988 0
6477.05 0.24272 0
6477.91 0.259998 0
6478.76 0.308889 0
6479.61 0.190747 0
6480.47 0.221433 0
6481.32 0.294259 0
6482.18 0.225812 0
6483.03 0.25 0
6483.89 0.254917 0
6484.74 0.206536 0
6485.6 0.353819 0
6486.45 0.155051 0
6487.3 0.363856 0
6488.16 0.212243 0
6489.01 0.198541 0
6489.87 0.245034 0
6490.72 0.249076 0
6491.58 0.276737 0
6492.43 0.167029 0
6493.29 0.256382 0
6494.14 0.221144 0
6495 0.248294 0
6495.85 0.185324 0
6496.7 0.133958 0
6497.56 0.099706 0
6498.41 0.227833 0
6499.27 0.216951 0
6500.12 0.263342 0
6500.98 0.22034 0
6501.83 0.158719 0
6502.69 0.348054 0
6503.54 0.185528 0
6504.39 0.307721 0
6505.25 0.242916 0
6506.1 0.220544 0
6506.96 0.197538 0
6507.81 0.165448 0
6508.67 0.244262 0
6509.52 0.222792 0
6510.38 0.225261 0
6511.23 0.286002 0
6512.08 0.253256 0
6512.94 0.210396 0
6513.79 0.215939 0
6514.65 0.254868 0
6515.5 0.272087 0
6516.36 0.299646 0
6517.21 0.212083 0
6518.07 0.209387 0
6518.92 0.186865 0
6519.78 0.176445 0
6520.63 0.314423 0
6521.48 0.183081 0
6522.34 0.262774 0
6523.19 0.250866 0
6524.05 0.18305 0
6524.9 0.227433 0
6525.76 0.210245 0
6526.61 0.302835 0
6527.47 0.267575 0
6528.32 0.200065 0
6529.17 0.218563 0
6530.03 0.194753 0
6530.88 0.12106 0
6531.74 0.261081 0
6532.59 0.232332 0
6533.45 0.225692 0
6534.3 0.19859 0
6535.16 0.193203 0
6536.01 0.202463 0
6536.87 0.17804 0
6537.72 0.275716 0
6538.57 0.271017 0
6539.43 0.311421 0
6540.28 0.231799 0
6541.14 0.0511432 0
6541.99 0.143086 0
6542.85 0.213731 0
6543.7 0.273322 0
6544.56 0.249223 0
6545.41 0.228521 0
6546.26 0.158178 0
6547.12 0.269458 0
6547.97 0.28109 0
6548.83 0.260002 0
6549.68 0.216112 0
6550.54 0.371704 0
6551.39 0.266642 0
6552.25 0.277954 0
6553.1 0.243 0
6553.96 0.286025 0
6554.81 0.25433 0
6555.66 0.250484 0
6556.52 0.13335 0
6557.37 0.241757 0
6558.23 0.168722 0
6559.08 0.295982 0
6559.94 0.276911 0
6560.79 0.139421 0
6561.65 0.28455 0
6562.5 0.216241 0
6563.35 0.239794 0
6564.21 0.135411 0
6565.06 0.252652 0
6565.92 0.164116 0
6566.77 0.26252 0
6567.63 0.166496 0
6568.48 0.234042 0
6569.34 0.239509 0
6570.19 0.273033 0
6571.04 0.184915 0
6571.9 0.161278 0
6572.75 0.192474 0
6573.61 0.148606 0
6574.46 0.325593 0
6575.32 0.238528 0
6576.17 0.303741 0
6577.03 0.247957 0
6577.88 0.312593 0
6578.74 0.240904 0
6579.59 0.211528 0
6580.44 0.218732 0
6581.3 0.188717 0
6582.15 0.231652 0
6583.01 0.220225 0
6583.86 0.213807 0
6584.72 0.172732 0
6585.57 0.218181 0
6586.43 0.243005 0
6587.28 0.25016 0
6588.13 0.266074 0
6588.99 0.257284 0
6589.84 0.148851 0
6590.7 0.234602 0
6591.55 0.207065 0
6592.41 0.110339 0
6593.26 0.223609 0
6594.12 0.196556 0
6594.97 0.337892 0
6595.83 0.266966 0
6596.68 0.251359 0
6597.53 0.219301 0
6598.39 0.173674 0
6599.24 0.216787 0
6600.1 0.212785 0
6600.95 0.300073 0
6601.81 0.131507 0
6602.66 0.163099 0
6603.52 0.158791 0
6604.37 0.30658 0
6605.22 0.304914 0
6606.08 0.194144 0
6606.93 0.206172 0
6607.79 0.246047 0
6608.64 0.117783 0
6609.5 0.301596 0
6610.35 0.236005 0
6611.21 0.252767 0
6612.06 0.266904 0
6612.92 0.178617 0
6613.77 0.18678 0
6614.62 0.242854 0
6615.48 0.132577 0
6616.33 0.251435 0
6617.19 0.364238 0
6618.04 0.20786 0
6618.9 0.272478 0
6619.75 0.228805 0
6620.61 0.188553 0
6621.46 0.213824 0
6622.31 0.233425 0
6623.17 0.161713 0
6624.02 0.283044 0
6624.88 0.264137 0
6625.73 0.166194 0
6626.59 0.112808 0
6627.44 0.073537 0
6628.3 0.350306 0
6629.15 0.23406 0
6630 0.180705 0
6630.86 0.184618 0
6631.71 0.323084 0
6632.57 0.156095 0
6633.42 0.282534 0
6634.28 0.103428 0
6635.13 0.292984 0
6635.99 0.171524 0
6636.84 0.16846 0
6637.7 0.164826 0
6638.55 0.180518 0
6639.4 0.181726 0
6640.26 0.149939 0
6641.11 0.141424 0
6641.97 0.129153 0
6642.82 0.172777 0
6643.68 0.319149 0
6644.53 0.156921 0
6645.39 0.1743 0
6646.24 0.149988 0
6647.09 0.137965 0
6647.95 0.253531 0
6648.8 0.196512 0
6649.66 0.107741 0
6650.51 0.1446 0
6651.37 0.134309 0
6652.22 0.187869 0
6653.08 0.183911 0
6653.93 0.233038 0
6654.79 0.267482 0
6655.64 0.146426 0
6656.49 0.13697 0
6657.35 0.260642 0
6658.2 0.289969 0
6659.06 0.129162 0
6659.91 0.198541 0
6660.77 0.258674 0
6661.62 0.240584 0
6662.48 0.275703 0
6663.33 0.277044 0
6664.18 0.190511 0
6665.04 0.161007 0
6665.89 0.220638 0
6666.75 0.186119 0
6667.6 0.246425 0
6668.46 0.238621 0
6669.31 0.329759 0
6670.17 0.138919 0
6671.02 0.209179 0
6671.88 0.22098 0
6672.73 0.325207 0
6673.58 0.261264 0
6674.44 0.176388 0
6675.29 0.29835 0
6676.15 0.257661 0
6677 0.244128 0
6677.86 0.266118 0
6678.71 0.244168 0
6679.57 0.200411 0
6680.42 0.270009 0
6681.27 0.269005 0
6682.13 0.260051 0
6682.98 0.262529 0
6683.84 0.267379 0
6684.69 0.207322 0
6685.55 0.268765 0
6686.4 0.238141 0
6687.26 0.211519 0
6688.11 0.14039 0
6688.96 0.284323 0
6689.82 0.194362 0
6690.67 0.0903878 0
6691.53 0.306357 0
6692.38 0.222365 0
6693.24 0.186003 0
6694.09 0.185119 0
6694.95 0.287113 0
6695.8 0.153199 0
6696.66 0.237733 0
6697.51 0.157849 0
6698.36 0.266789 0
6699.22 0.109459 0
6700.07 0.181882 0
6700.93 0.23338 0
6701.78 0.341414 0
6702.64 0.215628 0
6703.49 0.266291 0
6704.35 0.258799 0
6705.2 0.288774 0
6706.05 0.237382 0
6706.91 0.176601 0
6707.76 0.310297 0
6708.62 0.231799 0
6709.47 0.293708 0
6710.33 0.30232 0
6711.18 0.219243 0
6712.04 0.229063 0
6712.89 0.333632 0
6713.75 0.156752 0
6714.6 0.255494 0
6715.45 0.287965 0
6716.31 0.259527 0
6717.16 0.156499 0
6718.02 0.151551 0
6718.87 0.255472 0
6719.73 0.285811 0
6720.58 0.235588 0
6721.44 0.228361 0
6722.29 0.17899 0
6723.14 0.171493 0
6724 0.24543 0
6724.85 0.297017 0
6725.71 0.167376 0
6726.56 0.249192 0
6727.42 0.2568 0
6728.27 0.267788 0
6729.13 0.31715 0
6729.98 0.239318 0
6730.83 0.232474 0
6731.69 0.314192 0
6732.54 0.295081 0
6733.4 0.223236 0
6734.25 0.30483 0
6735.11 0.234215 0
6735.96 0.216218 0
6736.82 0.267433 0
6737.67 0.217631 0
6738.53 0.201277 0
6739.38 0.314419 0
6740.23 0.157618 0
6741.09 0.217897 0
6741.94 0.223609 0
6742.8 0.089082 0
6743.65 0.207344 0
6744.51 0.245772 0
6745.36 0.264728 0
6746.22 0.299482 0
6747.07 0.222876 0
6747.92 0.275432 0
6748.78 0.262907 0
6749.63 0.233496 0
6750.49 0.283937 0
6751.34 0.221672 0
6752.2 0.312518 0
6753.05 0.255849 0
6753.91 0.232017 0
6754.76 0.142939 0
6755.62 0.242649 0
6756.47 0.318407 0
6757.32 0.273846 0
6758.18 0.237599 0
6759.03 0.151333 0
6759.89 0.242712 0
6760.74 0.184227 0
6761.6 0.238514 0
6762.45 0.204946 0
6763.31 0.153954 0
6764.16 0.213558 0
6765.01 0.210698 0
6765.87 0.275383 0
6766.72 0.180065 0
6767.58 0.0950647 0
6768.43 0.296702 0
6769.29 0.139408 0
6770.14 0.276897 0
6771 0.123183 0
6771.85 0.199505 0
6772.71 0.273806 0
6773.56 0.226944 0
6774.41 0.23024 0
6775.27 0.143872 0
6776.12 0.179585 0
6776.98 0.178493 0
6777.83 0.17768 0
6778.69 0.15339 0
6779.54 0.244373 0
6780.4 0.137081 0
6781.25 0.179914 0
6782.1 0.204773 0
6782.96 0.175903 0
6783.81 0.252834 0
6784.67 0.205492 0
6785.52 0.210707 0
6786.38 0.28387 0
6787.23 0.248645 0
6788.09 0.228317 0
6788.94 0.23422 0
6789.79 0.194402 0
6790.65 0.232128 0
6791.5 0.129868 0
6792.36 0.281437 0
6793.21 0.263933 0
6794.07 0.242729 0
6794.92 0.194424 0
6795.78 0.190205 0
6796.63 0.247535 0
6797.49 0.192172 0
6798.34 0.23891 0
6799.19 0.155797 0
6800.05 0.238177 0
6800.9 0.278519 0
6801.76 0.258936 0
6802.61 0.328618 0
6803.47 0.225745 0
6804.32 0.197875 0
6805.18 0.314787 0
6806.03 0.217755 0
6806.88 0.126994 0
6807.74 0.267575 0
6808.59 0.204839 0
6809.45 0.151054 0
6810.3 0.199074 0
6811.16 0.224373 0
6812.01 0.18531 0
6812.87 0.290146 0
6813.72 0.343826 0
6814.58 0.256031 0
6815.43 0.185977 0
6816.28 0.253442 0
6817.14 0.260797 0
6817.99 0.176756 0
6818.85 0.26527 0
6819.7 0.239967 0
6820.56 0.342378 0
6821.41 0.267286 0
6822.27 0.340348 0
6823.12 0.213633 0
6823.97 0.173665 0
6824.83 0.22241 0
6825.68 0.235001 0
6826.54 0.308401 0
6827.39 0.196147 0
6828.25 0.189659 0
6829.1 0.283471 0
6829.96 0.278585 0
6830.81 0.242467 0
6831.67 0.265261 0
6832.52 0.238941 0
6833.37 0.240167 0
6834.23 0.152213 0
6835.08 0.121833 0
6835.94 0.173318 0
6836.79 0.217409 0
6837.65 0.233864 0
6838.5 0.0982847 0
6839.36 0.174056 0
6840.21 0.234197 0
6841.06 0.26097 0
6841.92 0.297181 0
6842.77 0.310124 0
6843.63 0.22436 0
6844.48 0.25477 0
6845.34 0.295014 0
6846.19 0.259518 0
6847.05 0.206301 0
6847.9 0.140132 0
6848.75 0.195086 0
6849.61 0.204142 0
6850.46 0.229685 0
6851.32 0.168966 0
6852.17 0.207353 0
6853.03 0.142251 0
6853.88 0.192901 0
6854.74 0.238705 0
6855.59 0.266331 0
6856.45 0.236978 0
6857.3 0.231088 0
6858.15 0.28089 0
6859.01 0.177418 0
6859.86 0.268787 0
6860.72 0.30411 0
6861.57 0.262791 0
6862.43 0.0955888 0
6863.28 0.225723 0
6864.14 0.184506 0
6864.99 0.175637 0
6865.84 0.190862 0
6866.7 0.24467 0
6867.55 0.215597 0
6868.41 0.294441 0
6869.26 0.142504 0
6870.12 0.199194 0
6870.97 0.185981 0
6871.83 0.262147 0
6872.68 0.195144 0
6873.54 0.26205 0
6874.39 0.234482 0
6875.24 0.301108 0
6876.1 0.285909 0
6876.95 0.274508 0
6877.81 0.203178 0
6878.66 0.236725 0
6879.52 0.3098 0
6880.37 0.307304 0
6881.23 0.190849 0
6882.08 0.102806 0
6882.93 0.285532 0
6883.79 0.124201 0
6884.64 0.245674 0
6885.5 0.290026 0
6886.35 0.219616 0
6887.21 0.30773 0
6888.06 0.222681 0
6888.92 0.12373 0
6889.77 0.199456 0
6890.63 0.233189 0
6891.48 0.214646 0
6892.33 0.278923 0
6893.19 0.145395 0
6894.04 0.151431 0
6894.9 0.23529 0
6895.75 0.211222 0
6896.61 0.207105 0
6897.46 0.244755 0
6898.32 0.284705 0
6899.17 0.215468 0
6900.02 0.24229 0
6900.88 0.211808 0
6901.73 0.221903 0
6902.59 0.157427 0
6903.44 0.232487 0
6904.3 0.210427 0
6905.15 0.218004 0
6906.01 0.206634 0
6906.86 0.260655 0
6907.71 0.297479 0
6908.57 0.257932 0
6909.42 0.144036 0
6910.28 0.187416 0
6911.13 0.267037 0
6911.99 0.200043 0
6912.84 0.19891 0
6913.7 0.117059 0
6914.55 0.220944 0
6915.41 0.240242 0
6916.26 0.186572 0
6917.11 0.22698 0
6917.97 0.278696 0
6918.82 0.253145 0
6919.68 0.255863 0
6920.53 0.198621 0
6921.39 0.192279 0
6922.24 0.222157 0
6923.1 0.181615 0
6923.95 0.241592 0
6924.8 0.0554648 0
6925.66 0.259274 0
6926.51 0.169135 0
6927.37 0.116504 0
6928.22 0.126297 0
6929.08 0.172226 0
6929.93 0.20519 0
6930.79 0.17557 0
6931.64 0.302622 0
6932.5 0.246016 0
6933.35 0.253771 0
6934.2 0.161518 0
6935.06 0.192776 0
6935.91 0.27473 0
6936.77 0.107421 0
6937.62 0.243706 0
6938.48 0.294255 0
6939.33 0.0911073 0
6940.19 0.250773 0
6941.04 0.186798 0
6941.89 0.25191 0
6942.75 0.280211 0
6943.6 0.196534 0
6944.46 0.0953267 0
6945.31 0.216334 0
6946.17 0.258079 0
6947.02 0.230551 0
6947.88 0.146421 0
6948.73 0.181828 0
6949.58 0.153372 0
6950.44 0.174029 0
6951.29 0.121922 0
6952.15 0.0977562 0
6953 0.212736 0
6953.86 0.127643 0
6954.71 0.246771 0
6955.57 0.285594 0
6956.42 0.260158 0
6957.28 0.166265 0
6958.13 0.154873 0
6958.98 0.209037 0
6959.84 0.18233 0
6960.69 0.154744 0
6961.55 0.223716 0
6962.4 0.185492 0
6963.26 0.154784 0
6964.11 0.214269 0
6964.97 0.283093 0
6965.82 0.180829 0
6966.67 0.21652 0
6967.53 0.23016 0
6968.38 0.118986 0
6969.24 0.23624 0
6970.09 0.275281 0
6970.95 0.18758 0
6971.8 0.236849 0
6972.66 0.193838 0
6973.51 0.236534 0
6974.37 0.235281 0
6975.22 0.200074 0
6976.07 0.187389 0
6976.93 0.375475 0
6977.78 0.194402 0
6978.64 0.228166 0
6979.49 0.1514 0
6980.35 0.343053 0
6981.2 0.170831 0
6982.06 0.180838 0
6982.91 0.111018 0
6983.76 0.216352 0
6984.62 0.0825842 0
6985.47 0.129974 0
6986.33 0.0763084 0
6987.18 0.307703 0
6988.04 0.181309 0
6988.89 0.197098 0
6989.75 0.19855 0
6990.6 0.262494 0
6991.46 0.240957 0
6992.31 0.167833 0
6993.16 0.180474 0
6994.02 0.225354 0
6994.87 0.140141 0
6995.73 0.166097 0
6996.58 0.152288 0
6997.44 0.279882 0
6998.29 0.190769 0
6999.15 0.216951 0
