# Supplementary material for: Probing decoherence in molecular 4f qubits
Source: Chem Sci. 2024 Oct 30;15(48):20328–37. doi: 10.1039/d4sc05304d (PMC11575486; doi:10.1039/d4sc05304d)
Supplement: SC-015-D4SC05304D-s001 [file SC-015-D4SC05304D-s001.zip › data_archive/Parallel_0c5pct/EDFS/79_Gdtrensal_FS_970569_at22_VG51_32-64-300_10sc_75K.dat]

0 0.0360921 0
0.854492 0.0379005 0
1.70898 0.0352656 0
2.56348 0.0265935 0
3.41797 0.0450022 0
4.27246 0.0423489 0
5.12695 0.0420531 0
5.98145 0.0435411 0
6.83594 0.044892 0
7.69043 0.0498473 0
8.54492 0.0145054 0
9.39941 0.00541391 0
10.2539 0.0241905 0
11.1084 0.0306483 0
11.9629 0.0318497 0
12.8174 0.0352368 0
13.6719 0.0381189 0
14.5264 0.0273457 0
15.3809 0.03318 0
16.2354 0.0251158 0
17.0898 0.0443417 0
17.9443 0.0339395 0
18.7988 0.0347721 0
19.6533 0.0286286 0
20.5078 0.0284431 0
21.3623 0.0467931 0
22.2168 0.0471661 0
23.0713 0.0452279 0
23.9258 0.0389237 0
24.7803 0.0372946 0
25.6348 0.0449167 0
26.4893 0.0368958 0
27.3438 0.019466 0
28.1982 0.0241936 0
29.0527 0.0311944 0
29.9072 0.0327081 0
30.7617 0.0330904 0
31.6162 0.0303463 0
32.4707 0.0304051 0
33.3252 0.0312809 0
34.1797 0.0390989 0
35.0342 0.0348555 0
35.8887 0.0393977 0
36.7432 0.031011 0
37.5977 0.0436771 0
38.4521 0.0436318 0
39.3066 0.0313809 0
40.1611 0.0343846 0
41.0156 0.0437606 0
41.8701 0.0375367 0
42.7246 0.0239422 0
43.5791 0.0238412 0
44.4336 0.0327524 0
45.2881 0.0232456 0
46.1426 0.0327009 0
46.9971 0.0296024 0
47.8516 0.0204438 0
48.7061 0.0438152 0
49.5605 0.0307657 0
50.415 0.0414452 0
51.2695 0.0383982 0
52.124 0.0264688 0
52.9785 0.0262638 0
53.833 0.0410907 0
54.6875 0.037411 0
55.542 0.014862 0
56.3965 0.0304885 0
57.251 0.0228005 0
58.1055 0.0336252 0
58.96 0.0234105 0
59.8145 0.0401015 0
60.6689 0.0259072 0
61.5234 0.036058 0
62.3779 0.0377686 0
63.2324 0.0233631 0
64.0869 0.0270623 0
64.9414 0.031383 0
65.7959 0.0319837 0
66.6504 0.0370916 0
67.5049 0.029217 0
68.3594 0.0330141 0
69.2139 0.0349833 0
70.0684 0.0288295 0
70.9229 0.0341888 0
71.7773 0.0278455 0
72.6318 0.0322949 0
73.4863 0.0385816 0
74.3408 0.0403704 0
75.1953 0.0495722 0
76.0498 0.0202646 0
76.9043 0.0311181 0
77.7588 0.0243574 0
78.6133 0.0418388 0
79.4678 0.0422417 0
80.3223 0.0393761 0
81.1768 0.0469281 0
82.0313 0.0289367 0
82.8857 0.0323959 0
83.7402 0.0253889 0
84.5947 0.0416667 0
85.4492 0.0377294 0
86.3037 0.0200914 0
87.1582 0.0240751 0
88.0127 0.0293654 0
88.8672 0.0407507 0
89.7217 0.0241802 0
90.5762 0.029185 0
91.4307 0.0456153 0
92.2852 0.0339518 0
93.1396 0.0361302 0
93.9941 0.0118675 0
94.8486 0.0437369 0
95.7031 0.0236712 0
96.5576 0.0496969 0
97.4121 0.04293 0
98.2666 0.0381127 0
99.1211 0.0341116 0
99.9756 0.0400788 0
100.83 0.0431732 0
101.685 0.0367289 0
102.539 0.034263 0
103.394 0.0348514 0
104.248 0.0265069 0
105.103 0.0394399 0
105.957 0.0331295 0
106.812 0.035581 0
107.666 0.0400623 0
108.521 0.046449 0
109.375 0.0340322 0
110.229 0.0327483 0
111.084 0.0292767 0
111.938 0.0449899 0
112.793 0.0225975 0
113.647 0.0206376 0
114.502 0.0270737 0
115.356 0.0298363 0
116.211 0.0473063 0
117.065 0.0334737 0
117.92 0.0368752 0
118.774 0.0331677 0
119.629 0.0270459 0
120.483 0.0386187 0
121.338 0.0379396 0
122.192 0.034498 0
123.047 0.0157677 0
123.901 0.0273261 0
124.756 0.0471507 0
125.61 0.0288007 0
126.465 0.0488087 0
127.319 0.0163324 0
128.174 0.0352739 0
129.028 0.0357633 0
129.883 0.0419779 0
130.737 0.0295333 0
131.592 0.0253374 0
132.446 0.0245893 0
133.301 0.0550531 0
134.155 0.0288213 0
135.01 0.0315726 0
135.864 0.025934 0
136.719 0.0382498 0
137.573 0.0224882 0
138.428 0.0250066 0
139.282 0.0249973 0
140.137 0.0349225 0
140.991 0.028065 0
141.846 0.0130453 0
142.7 0.0405868 0
143.555 0.0403045 0
144.409 0.031148 0
145.264 0.0431897 0
146.118 0.0419727 0
146.973 0.0344578 0
147.827 0.0458894 0
148.682 0.0374667 0
149.536 0.0064124 0
150.391 0.0443417 0
151.245 0.0250757 0
152.1 0.0376635 0
152.954 0.0469003 0
153.809 0.0244275 0
154.663 0.0440254 0
155.518 0.0400015 0
156.372 0.0141695 0
157.227 0.0346103 0
158.081 0.0327854 0
158.936 0.0330038 0
159.79 0.0255806 0
160.645 0.0232415 0
161.499 0.0399315 0
162.354 0.0235269 0
163.208 0.0252766 0
164.063 0.0413267 0
164.917 0.0321774 0
165.771 0.0311058 0
166.626 0.0489447 0
167.48 0.0321486 0
168.335 0.0417512 0
169.189 0.0315344 0
170.044 0.0275817 0
170.898 0.0261257 0
171.753 0.0315056 0
172.607 0.0190383 0
173.462 0.0218246 0
174.316 0.0257104 0
175.171 0.0365166 0
176.025 0.0521267 0
176.88 0.0277723 0
177.734 0.0453052 0
178.589 0.0406476 0
179.443 0.0333933 0
180.298 0.0314582 0
181.152 0.0391164 0
182.007 0.0257599 0
182.861 0.0331749 0
183.716 0.03653 0
184.57 0.0401437 0
185.425 0.0387413 0
186.279 0.0213362 0
187.134 0.0372111 0
187.988 0.0163963 0
188.843 0.0343094 0
189.697 0.0219977 0
190.552 0.0382312 0
191.406 0.0399191 0
192.261 0.0411958 0
193.115 0.0262349 0
193.97 0.0314808 0
194.824 0.0263771 0
195.679 0.0379633 0
196.533 0.0300836 0
197.388 0.039002 0
198.242 0.0351234 0
199.097 0.0351203 0
199.951 0.0254363 0
200.806 0.0310903 0
201.66 0.0350699 0
202.515 0.0389093 0
203.369 0.0344186 0
204.224 0.0317117 0
205.078 0.0132854 0
205.933 0.040321 0
206.787 0.0386176 0
207.642 0.0350657 0
208.496 0.035041 0
209.351 0.0363507 0
210.205 0.0340992 0
211.06 0.0538454 0
211.914 0.0162232 0
212.769 0.0418676 0
213.623 0.0247088 0
214.478 0.0249345 0
215.332 0.0145972 0
216.187 0.0472867 0
217.041 0.0308461 0
217.896 0.0312665 0
218.75 0.0357005 0
219.604 0.0348401 0
220.459 0.0367876 0
221.313 0.0391339 0
222.168 0.0314334 0
223.022 0.0257908 0
223.877 0.0354089 0
224.731 0.0357458 0
225.586 0.027084 0
226.44 0.0370349 0
227.295 0.0431299 0
228.149 0.0378706 0
229.004 0.0331563 0
229.858 0.0372049 0
230.713 0.0373574 0
231.567 0.0374234 0
232.422 0.0353831 0
233.276 0.039137 0
234.131 0.0330451 0
234.985 0.0400757 0
235.84 0.0413679 0
236.694 0.0244028 0
237.549 0.0399953 0
238.403 0.0462377 0
239.258 0.0232456 0
240.112 0.0428991 0
240.967 0.049363 0
241.821 0.0320857 0
242.676 0.0330976 0
243.53 0.0189157 0
244.385 0.0246099 0
245.239 0.0301042 0
246.094 0.0427404 0
246.948 0.0287739 0
247.803 0.0120097 0
248.657 0.0225748 0
249.512 0.0305916 0
250.366 0.0189178 0
251.221 0.018453 0
252.075 0.0412525 0
252.93 0.016997 0
253.784 0.0243997 0
254.639 0.04381 0
255.493 0.0321341 0
256.348 0.0344619 0
257.202 0.015573 0
258.057 0.0197648 0
258.911 0.0329173 0
259.766 0.0298929 0
260.62 0.034907 0
261.475 0.0280928 0
262.329 0.0466891 0
263.184 0.0448374 0
264.038 0.0462027 0
264.893 0.0181841 0
265.747 0.0435988 0
266.602 0.0215907 0
267.456 0.0450074 0
268.311 0.0236567 0
269.165 0.0411824 0
270.02 0.0342651 0
270.874 0.0370844 0
271.729 0.0289614 0
272.583 0.012864 0
273.438 0.0392761 0
274.292 0.0146013 0
275.146 0.0304988 0
276.001 0.0257815 0
276.855 0.0366031 0
277.71 0.00832901 0
278.564 0.0444283 0
279.419 0.0211806 0
280.273 0.0356819 0
281.128 0.0205108 0
281.982 0.0393668 0
282.837 0.0450352 0
283.691 0.0481214 0
284.546 0.0222327 0
285.4 0.0331821 0
286.255 0.0139222 0
287.109 0.0350647 0
287.964 0.0415492 0
288.818 0.0344227 0
289.673 0.0402602 0
290.527 0.0340631 0
291.382 0.0272375 0
292.236 0.0451372 0
293.091 0.02827 0
293.945 0.038495 0
294.8 0.0408351 0
295.654 0.0304247 0
296.509 0.0437956 0
297.363 0.049464 0
298.218 0.0373059 0
299.072 0.0479369 0
299.927 0.0268398 0
300.781 0.0245811 0
301.636 0.0292881 0
302.49 0.0422963 0
303.345 0.0411072 0
304.199 0.0360467 0
305.054 0.030875 0
305.908 0.0474897 0
306.763 0.0331903 0
307.617 0.0290985 0
308.472 0.0271314 0
309.326 0.037412 0
310.181 0.0455855 0
311.035 0.0325968 0
311.89 0.0309409 0
312.744 0.0375017 0
313.599 0.024037 0
314.453 0.042659 0
315.308 0.047736 0
316.162 0.033144 0
317.017 0.0460553 0
317.871 0.0270562 0
318.726 0.0414668 0
319.58 0.029216 0
320.435 0.0252302 0
321.289 0.0224882 0
322.144 0.0466561 0
322.998 0.0296209 0
323.853 0.0412999 0
324.707 0.0344217 0
325.562 0.0350451 0
326.416 0.0200399 0
327.271 0.0351028 0
328.125 0.0432835 0
328.979 0.0291438 0
329.834 0.0376109 0
330.688 0.0352069 0
331.543 0.0448425 0
332.397 0.0237268 0
333.252 0.0414338 0
334.106 0.0247768 0
334.961 0.0302196 0
335.815 0.0241349 0
336.67 0.0395842 0
337.524 0.0437636 0
338.379 0.0376068 0
339.233 0.0273303 0
340.088 0.0271128 0
340.942 0.0356551 0
341.797 0.0345536 0
342.651 0.0347958 0
343.506 0.0345546 0
344.36 0.0287739 0
345.215 0.0341383 0
346.069 0.0336705 0
346.924 0.0335953 0
347.778 0.0317766 0
348.633 0.0274488 0
349.487 0.0363476 0
350.342 0.0126167 0
351.196 0.0276167 0
352.051 0.0216247 0
352.905 0.0391009 0
353.76 0.039103 0
354.614 0.0304143 0
355.469 0.0364383 0
356.323 0.0240359 0
357.178 0.0326916 0
358.032 0.0308646 0
358.887 0.0547429 0
359.741 0.0260216 0
360.596 0.0388413 0
361.45 0.0320404 0
362.305 0.0429001 0
363.159 0.0312985 0
364.014 0.0472476 0
364.868 0.036261 0
365.723 0.0292737 0
366.577 0.024919 0
367.432 0.0451795 0
368.286 0.0255548 0
369.141 0.01889 0
369.995 0.0197957 0
370.85 0.0286183 0
371.704 0.03037 0
372.559 0.040829 0
373.413 0.0457709 0
374.268 0.0292211 0
375.122 0.0400932 0
375.977 0.035548 0
376.831 0.0324124 0
377.686 0.0280031 0
378.54 0.0348875 0
379.395 0.0298899 0
380.249 0.0443788 0
381.104 0.0329873 0
381.958 0.0241204 0
382.813 0.0155668 0
383.667 0.0409413 0
384.521 0.0471177 0
385.376 0.0356582 0
386.23 0.0281577 0
387.085 0.038088 0
387.939 0.0164107 0
388.794 0.0345299 0
389.648 0.0272901 0
390.503 0.0359478 0
391.357 0.0311253 0
392.212 0.0299548 0
393.066 0.0336077 0
393.921 0.0266584 0
394.775 0.0319621 0
395.63 0.022378 0
396.484 0.0537723 0
397.339 0.0210734 0
398.193 0.0387825 0
399.048 0.0292757 0
399.902 0.0210889 0
400.757 0.0269346 0
401.611 0.0235815 0
402.466 0.0364053 0
403.32 0.0389216 0
404.175 0.0297878 0
405.029 0.0395141 0
405.884 0.0458915 0
406.738 0.0317611 0
407.593 0.0414998 0
408.447 0.0399819 0
409.302 0.0368752 0
410.156 0.045806 0
411.011 0.0172897 0
411.865 0.0372637 0
412.72 0.0340435 0
413.574 0.0310913 0
414.429 0.0475206 0
415.283 0.0346711 0
416.138 0.036498 0
416.992 0.029455 0
417.847 0.0246151 0
418.701 0.0442335 0
419.556 0.0224841 0
420.41 0.0421623 0
421.265 0.033213 0
422.119 0.0475567 0
422.974 0.0349184 0
423.828 0.0300166 0
424.683 0.0260855 0
425.537 0.0488004 0
426.392 0.0336046 0
427.246 0.0352873 0
428.101 0.0325381 0
428.955 0.0309162 0
429.81 0.0350833 0
430.664 0.0232683 0
431.519 0.0414421 0
432.373 0.0376882 0
433.228 0.0374687 0
434.082 0.0179615 0
434.937 0.0375511 0
435.791 0.0347515 0
436.646 0.0461378 0
437.5 0.0311408 0
438.354 0.0417368 0
439.209 0.0375759 0
440.063 0.0214032 0
440.918 0.0348432 0
441.772 0.0280948 0
442.627 0.0148414 0
443.481 0.0341816 0
444.336 0.0261246 0
445.19 0.0260092 0
446.045 0.0318642 0
446.899 0.0150176 0
447.754 0.038088 0
448.608 0.0400397 0
449.463 0.0427518 0
450.317 0.0196102 0
451.172 0.0396666 0
452.026 0.0352275 0
452.881 0.0309079 0
453.735 0.020448 0
454.59 0.0218071 0
455.444 0.0481904 0
456.299 0.0479029 0
457.153 0.0371874 0
458.008 0.0367732 0
458.862 0.033787 0
459.717 0.0347587 0
460.571 0.0340374 0
461.426 0.0445767 0
462.28 0.0301743 0
463.135 0.0353244 0
463.989 0.0304844 0
464.844 0.0373317 0
465.698 0.037073 0
466.553 0.0343042 0
467.407 0.040051 0
468.262 0.0245975 0
469.116 0.0347267 0
469.971 0.0465386 0
470.825 0.0400572 0
471.68 0.0481018 0
472.534 0.0131113 0
473.389 0.0375285 0
474.243 0.0430681 0
475.098 0.0359426 0
475.952 0.0455051 0
476.807 0.030674 0
477.661 0.0349988 0
478.516 0.0400397 0
479.37 0.0396553 0
480.225 0.0317993 0
481.079 0.0428352 0
481.934 0.0267048 0
482.788 0.0374306 0
483.643 0.0415276 0
484.497 0.0374646 0
485.352 0.0215227 0
486.206 0.0331852 0
487.061 0.0340971 0
487.915 0.029047 0
488.77 0.0305864 0
489.624 0.0428393 0
490.479 0.0403715 0
491.333 0.0376923 0
492.188 0.0345186 0
493.042 0.02563 0
493.896 0.0354418 0
494.751 0.0231116 0
495.605 0.0332058 0
496.46 0.0407043 0
497.314 0.0451558 0
498.169 0.0297435 0
499.023 0.0474083 0
499.878 0.038697 0
500.732 0.0196411 0
501.587 0.0383054 0
502.441 0.0263802 0
503.296 0.0224347 0
504.15 0.0377078 0
505.005 0.0376439 0
505.859 0.0357561 0
506.714 0.0168919 0
507.568 0.0330347 0
508.423 0.0508963 0
509.277 0.027864 0
510.132 0.0360179 0
510.986 0.0245048 0
511.841 0.0424498 0
512.695 0.0479163 0
513.55 0.0428229 0
514.404 0.0385064 0
515.259 0.0334366 0
516.113 0.044791 0
516.968 0.037547 0
517.822 0.0403952 0
518.677 0.0270984 0
519.531 0.0300527 0
520.386 0.0354934 0
521.24 0.0408321 0
522.095 0.0259196 0
522.949 0.0379551 0
523.804 0.0436441 0
524.658 0.033248 0
525.513 0.0291325 0
526.367 0.0341816 0
527.222 0.0171712 0
528.076 0.0214372 0
528.931 0.020314 0
529.785 0.0270881 0
530.64 0.0306998 0
531.494 0.0227438 0
532.349 0.0160666 0
533.203 0.0300279 0
534.058 0.0211342 0
534.912 0.0368845 0
535.767 0.0271685 0
536.621 0.0187467 0
537.476 0.0221946 0
538.33 0.014592 0
539.185 0.0282772 0
540.039 0.0318899 0
540.894 0.032365 0
541.748 0.0397233 0
542.603 0.037308 0
543.457 0.0153257 0
544.312 0.0296766 0
545.166 0.0454196 0
546.021 0.0334016 0
546.875 0.038394 0
547.729 0.0361219 0
548.584 0.0419223 0
549.438 0.0328606 0
550.293 0.0270129 0
551.147 0.024986 0
552.002 0.0433185 0
552.856 0.0233219 0
553.711 0.0369082 0
554.565 0.0393225 0
555.42 0.022414 0
556.274 0.0330657 0
557.129 0.0162211 0
557.983 0.0306421 0
558.838 0.0456267 0
559.692 0.0304535 0
560.547 0.0273158 0
561.401 0.0316766 0
562.256 0.0392916 0
563.11 0.0206283 0
563.965 0.033891 0
564.819 0.021599 0
565.674 0.0423519 0
566.528 0.0312294 0
567.383 0.0264472 0
568.237 0.0349328 0
569.092 0.0138264 0
569.946 0.0296632 0
570.801 0.0372946 0
571.655 0.0449198 0
572.51 0.0401077 0
573.364 0.0210528 0
574.219 0.0350266 0
575.073 0.0383569 0
575.928 0.0401478 0
576.782 0.0333789 0
577.637 0.0454762 0
578.491 0.0408424 0
579.346 0.0431835 0
580.2 0.0355294 0
581.055 0.0463614 0
581.909 0.0249201 0
582.764 0.0391061 0
583.618 0.0336448 0
584.473 0.024917 0
585.327 0.019772 0
586.182 0.0308554 0
587.036 0.0317055 0
587.891 0.0310615 0
588.745 0.0533931 0
589.6 0.0395296 0
590.454 0.038054 0
591.309 0.0497247 0
592.163 0.0213929 0
593.018 0.0432247 0
593.872 0.0474526 0
594.727 0.0343166 0
595.581 0.0521689 0
596.436 0.0328884 0
597.29 0.0493929 0
598.145 0.0429094 0
598.999 0.0418965 0
599.854 0.035142 0
600.708 0.020958 0
601.563 0.0242997 0
602.417 0.0403168 0
603.271 0.047397 0
604.126 0.0359715 0
604.98 0.0548821 0
605.835 0.04347 0
606.689 0.0400901 0
607.544 0.0342692 0
608.398 0.0301114 0
609.253 0.0305195 0
610.107 0.0447611 0
610.962 0.0419418 0
611.816 0.0398078 0
612.671 0.0430691 0
613.525 0.0305184 0
614.38 0.0225336 0
615.234 0.037208 0
616.089 0.0343145 0
616.943 0.0386259 0
617.798 0.0249118 0
618.652 0.028067 0
619.507 0.0362847 0
620.361 0.0396955 0
621.216 0.0363146 0
622.07 0.0445818 0
622.925 0.0244141 0
623.779 0.0434689 0
624.634 0.0298383 0
625.488 0.0471538 0
626.343 0.0403776 0
627.197 0.0391524 0
628.052 0.0412813 0
628.906 0.0488859 0
629.761 0.0339312 0
630.615 0.0485995 0
631.47 0.0380643 0
632.324 0.026171 0
633.179 0.0503904 0
634.033 0.0340714 0
634.888 0.0414627 0
635.742 0.0459008 0
636.597 0.0458039 0
637.451 0.0501874 0
638.306 0.0537671 0
639.16 0.0419903 0
640.015 0.053796 0
640.869 0.0654533 0
641.724 0.0518783 0
642.578 0.0499081 0
643.433 0.0559887 0
644.287 0.0493352 0
645.142 0.0573139 0
645.996 0.0590574 0
646.851 0.0601486 0
647.705 0.0416646 0
648.56 0.0403344 0
649.414 0.044249 0
650.269 0.0455071 0
651.123 0.0508314 0
651.978 0.0214042 0
652.832 0.0552561 0
653.687 0.0443881 0
654.541 0.0335902 0
655.396 0.0537764 0
656.25 0.0325257 0
657.104 0.0426456 0
657.959 0.0454268 0
658.813 0.0487561 0
659.668 0.0447498 0
660.522 0.0505625 0
661.377 0.0312758 0
662.231 0.0347381 0
663.086 0.0410021 0
663.94 0.0409176 0
664.795 0.039037 0
665.649 0.052814 0
666.504 0.0176689 0
667.358 0.0451001 0
668.213 0.0382745 0
669.067 0.0413091 0
669.922 0.0354614 0
670.776 0.037308 0
671.631 0.0343537 0
672.485 0.0226119 0
673.34 0.0355902 0
674.194 0.0378562 0
675.049 0.0431845 0
675.903 0.031857 0
676.758 0.0423705 0
677.612 0.0396811 0
678.467 0.0393317 0
679.321 0.0339106 0
680.176 0.0234589 0
681.03 0.0412628 0
681.885 0.0326885 0
682.739 0.0317385 0
683.594 0.0399933 0
684.448 0.0446117 0
685.303 0.0319136 0
686.157 0.0363486 0
687.012 0.0349534 0
687.866 0.041438 0
688.721 0.0391123 0
689.575 0.0263338 0
690.43 0.028404 0
691.284 0.0305452 0
692.139 0.0239422 0
692.993 0.0480874 0
693.848 0.0322619 0
694.702 0.0197349 0
695.557 0.0372008 0
696.411 0.0263266 0
697.266 0.0383363 0
698.12 0.0322815 0
698.975 0.0369092 0
699.829 0.0339343 0
700.684 0.0582083 0
701.538 0.0251231 0
702.393 0.028608 0
703.247 0.0367495 0
704.102 0.0371936 0
704.956 0.0195185 0
705.811 0.0339786 0
706.665 0.0266265 0
707.52 0.0242967 0
708.374 0.0422716 0
709.229 0.0143962 0
710.083 0.0295766 0
710.938 0.00924404 0
711.792 0.0291315 0
712.646 0.040321 0
713.501 0.0397316 0
714.355 0.0318281 0
715.21 0.0353233 0
716.064 0.0312964 0
716.919 0.0371266 0
717.773 0.0247583 0
718.628 0.0427641 0
719.482 0.0313067 0
720.337 0.0165426 0
721.191 0.0297848 0
722.046 0.0267542 0
722.9 0.0252106 0
723.755 0.0421964 0
724.609 0.0277156 0
725.464 0.0287007 0
726.318 0.0191692 0
727.173 0.0239916 0
728.027 0.0402931 0
728.882 0.025799 0
729.736 0.0222409 0
730.591 0.0266914 0
731.445 0.0387753 0
732.3 0.0178647 0
733.154 0.0462418 0
734.009 0.0446632 0
734.863 0.044521 0
735.718 0.0376305 0
736.572 0.0288666 0
737.427 0.0193701 0
738.281 0.0429156 0
739.136 0.0466664 0
739.99 0.0269562 0
740.845 0.0323619 0
741.699 0.0360714 0
742.554 0.0221101 0
743.408 0.0211322 0
744.263 0.0273601 0
745.117 0.0343413 0
745.972 0.0595159 0
746.826 0.0515424 0
747.681 0.0449888 0
748.535 0.0376367 0
749.39 0.0234383 0
750.244 0.0215557 0
751.099 0.026203 0
751.953 0.0258145 0
752.808 0.0316385 0
753.662 0.0453876 0
754.517 0.0418635 0
755.371 0.0199441 0
756.226 0.0333356 0
757.08 0.029151 0
757.935 0.0279763 0
758.789 0.0363857 0
759.644 0.048042 0
760.498 0.0147012 0
761.353 0.0368041 0
762.207 0.0367505 0
763.062 0.0446622 0
763.916 0.042456 0
764.771 0.0251025 0
765.625 0.0287997 0
766.479 0.0166931 0
767.334 0.0403684 0
768.188 0.0247387 0
769.043 0.0340281 0
769.897 0.0233734 0
770.752 0.0412741 0
771.606 0.0284874 0
772.461 0.041235 0
773.315 0.0286863 0
774.17 0.0328575 0
775.024 0.0443603 0
775.879 0.0182439 0
776.733 0.032873 0
777.588 0.0332604 0
778.442 0.0342249 0
779.297 0.026341 0
780.151 0.0377397 0
781.006 0.0361714 0
781.86 0.0254672 0
782.715 0.0429898 0
783.569 0.0367608 0
784.424 0.0438554 0
785.278 0.0350183 0
786.133 0.0421953 0
786.987 0.0299877 0
787.842 0.0367 0
788.696 0.0328153 0
789.551 0.0300856 0
790.405 0.0563051 0
791.26 0.0302866 0
792.114 0.0260772 0
792.969 0.0409413 0
793.823 0.0448003 0
794.678 0.033381 0
795.532 0.0386764 0
796.387 0.031756 0
797.241 0.0426889 0
798.096 0.0309141 0
798.95 0.0341167 0
799.805 0.0418584 0
800.659 0.0404601 0
801.514 0.0267316 0
802.368 0.0259505 0
803.223 0.0280753 0
804.077 0.0272478 0
804.932 0.039645 0
805.786 0.0275487 0
806.641 0.0232312 0
807.495 0.0362641 0
808.35 0.0352007 0
809.204 0.0306483 0
810.059 0.0285101 0
810.913 0.017639 0
811.768 0.0370813 0
812.622 0.0317457 0
813.477 0.0361899 0
814.331 0.0364177 0
815.186 0.0304174 0
816.04 0.0383322 0
816.895 0.0365207 0
817.749 0.0348988 0
818.604 0.0441377 0
819.458 0.0251869 0
820.313 0.0248469 0
821.167 0.0320167 0
822.021 0.0306503 0
822.876 0.0352368 0
823.73 0.0214382 0
824.585 0.0339683 0
825.439 0.0291933 0
826.294 0.0351605 0
827.148 0.0314819 0
828.003 0.0473259 0
828.857 0.0424334 0
829.712 0.0412587 0
830.566 0.0379273 0
831.421 0.0281773 0
832.275 0.0292716 0
833.13 0.0340827 0
833.984 0.0491281 0
834.839 0.0308265 0
835.693 0.0373389 0
836.548 0.0419295 0
837.402 0.0412525 0
838.257 0.0338302 0
839.111 0.0261432 0
839.966 0.0248418 0
840.82 0.0471466 0
841.675 0.0397779 0
842.529 0.0228468 0
843.384 0.0296467 0
844.238 0.0330698 0
845.093 0.0229674 0
845.947 0.0424282 0
846.802 0.0212424 0
847.656 0.033857 0
848.511 0.04337 0
849.365 0.0368185 0
850.22 0.0307297 0
851.074 0.0181285 0
851.929 0.0354017 0
852.783 0.0331378 0
853.638 0.0297951 0
854.492 0.0436792 0
855.347 0.0348514 0
856.201 0.0378386 0
857.056 0.017367 0
857.91 0.015135 0
858.765 0.0408114 0
859.619 0.0394502 0
860.474 0.0381426 0
861.328 0.0343784 0
862.183 0.039848 0
863.037 0.0254404 0
863.892 0.048212 0
864.746 0.0233342 0
865.601 0.0437441 0
866.455 0.0420748 0
867.31 0.0475701 0
868.164 0.0213074 0
869.019 0.0322351 0
869.873 0.0339642 0
870.728 0.0266069 0
871.582 0.0365908 0
872.437 0.0182027 0
873.291 0.0270582 0
874.146 0.0361735 0
875 0.0364074 0
875.854 0.0308523 0
876.709 0.030741 0
877.563 0.0487736 0
878.418 0.0406919 0
879.272 0.0297095 0
880.127 0.0238865 0
880.981 0.0310161 0
881.836 0.0371081 0
882.69 0.0118603 0
883.545 0.030132 0
884.399 0.0172103 0
885.254 0.0321455 0
886.108 0.0374481 0
886.963 0.0275611 0
887.817 0.0322423 0
888.672 0.0275848 0
889.526 0.0409104 0
890.381 0.0447652 0
891.235 0.0512271 0
892.09 0.0480266 0
892.944 0.019128 0
893.799 0.0375944 0
894.653 0.0397831 0
895.508 0.0343341 0
896.362 0.0339106 0
897.217 0.0461275 0
898.071 0.0370534 0
898.926 0.0470487 0
899.78 0.0354552 0
900.635 0.0334047 0
901.489 0.0184129 0
902.344 0.0252457 0
903.198 0.0278475 0
904.053 0.0386393 0
904.907 0.0373141 0
905.762 0.0379407 0
906.616 0.0411803 0
907.471 0.0499277 0
908.325 0.0346463 0
909.18 0.03037 0
910.034 0.0256074 0
910.889 0.0402004 0
911.743 0.0198081 0
912.598 0.0430011 0
913.452 0.0467416 0
914.307 0.0316457 0
915.161 0.0443798 0
916.016 0.022211 0
916.87 0.0399407 0
917.725 0.036496 0
918.579 0.0336932 0
919.434 0.0358252 0
920.288 0.0432299 0
921.143 0.0276497 0
921.997 0.0381158 0
922.852 0.0206118 0
923.706 0.048889 0
924.561 0.0415276 0
925.415 0.0301918 0
926.27 0.0170712 0
927.124 0.0481008 0
927.979 0.038528 0
928.833 0.0292201 0
929.688 0.0418697 0
930.542 0.0323629 0
931.396 0.037209 0
932.251 0.0305328 0
933.105 0.0394028 0
933.96 0.037073 0
934.814 0.0283597 0
935.669 0.0356284 0
936.523 0.0329657 0
937.378 0.027999 0
938.232 0.0457369 0
939.087 0.0314705 0
939.941 0.0389752 0
940.796 0.0294354 0
941.65 0.0285967 0
942.505 0.0384147 0
943.359 0.0439316 0
944.214 0.0326071 0
945.068 0.0325329 0
945.923 0.0200523 0
946.777 0.0408619 0
947.632 0.0498576 0
948.486 0.0280145 0
949.341 0.0350771 0
950.195 0.0351801 0
951.05 0.0282123 0
951.904 0.0309935 0
952.759 0.0253219 0
953.613 0.0321877 0
954.468 0.0310058 0
955.322 0.018317 0
956.177 0.0229488 0
957.031 0.0213475 0
957.886 0.0343393 0
958.74 0.0240432 0
959.595 0.0226304 0
960.449 0.0258402 0
961.304 0.0305895 0
962.158 0.0298249 0
963.013 0.0392009 0
963.867 0.029183 0
964.722 0.0371503 0
965.576 0.0207241 0
966.431 0.0252941 0
967.285 0.0358118 0
968.14 0.0153514 0
968.994 0.0345856 0
969.849 0.0311511 0
970.703 0.0210353 0
971.558 0.0373719 0
972.412 0.0231116 0
973.267 0.0266316 0
974.121 0.0331708 0
974.976 0.0243492 0
975.83 0.0386702 0
976.685 0.0299146 0
977.539 0.0332068 0
978.394 0.02959 0
979.248 0.015101 0
980.103 0.0377624 0
980.957 0.0227531 0
981.812 0.0349936 0
982.666 0.0304473 0
983.521 0.0189559 0
984.375 0.0369617 0
985.229 0.032738 0
986.084 0.0272664 0
986.938 0.0193403 0
987.793 0.0269933 0
988.647 0.0608946 0
989.502 0.0309285 0
990.356 0.0455638 0
991.211 0.0368298 0
992.065 0.0380293 0
992.92 0.0255167 0
993.774 0.0319425 0
994.629 0.0371596 0
995.483 0.022953 0
996.338 0.0351379 0
997.192 0.0277198 0
998.047 0.0374388 0
998.901 0.0291139 0
999.756 0.0340147 0
1000.61 0.0377789 0
1001.46 0.0385888 0
1002.32 0.0327205 0
1003.17 0.0293128 0
1004.03 0.0294365 0
1004.88 0.023192 0
1005.74 0.0406723 0
1006.59 0.0442253 0
1007.45 0.0495238 0
1008.3 0.0368659 0
1009.16 0.0472764 0
1010.01 0.0160727 0
1010.86 0.0305019 0
1011.72 0.0182789 0
1012.57 0.0265873 0
1013.43 0.0365094 0
1014.28 0.0160326 0
1015.14 0.034195 0
1015.99 0.031553 0
1016.85 0.0377315 0
1017.7 0.0419089 0
1018.55 0.0317642 0
1019.41 0.0255558 0
1020.26 0.0330018 0
1021.12 0.0504625 0
1021.97 0.036498 0
1022.83 0.0381828 0
1023.68 0.0390855 0
1024.54 0.0212527 0
1025.39 0.0383281 0
1026.25 0.0364476 0
1027.1 0.0408661 0
1027.95 0.0412937 0
1028.81 0.0334284 0
1029.66 0.0243348 0
1030.52 0.0351059 0
1031.37 0.0366567 0
1032.23 0.0402818 0
1033.08 0.0222688 0
1033.94 0.0404735 0
1034.79 0.0248181 0
1035.64 0.0240349 0
1036.5 0.0553622 0
1037.35 0.0386001 0
1038.21 0.0253704 0
1039.06 0.0490488 0
1039.92 0.0230354 0
1040.77 0.0435009 0
1041.63 0.0257825 0
1042.48 0.0290222 0
1043.33 0.0388114 0
1044.19 0.0258361 0
1045.04 0.0212867 0
1045.9 0.0363497 0
1046.75 0.0372997 0
1047.61 0.0386517 0
1048.46 0.0336211 0
1049.32 0.0376367 0
1050.17 0.039544 0
1051.03 0.0202429 0
1051.88 0.0356284 0
1052.73 0.0393956 0
1053.59 0.0355748 0
1054.44 0.0453691 0
1055.3 0.0281278 0
1056.15 0.0292912 0
1057.01 0.0513404 0
1057.86 0.0381704 0
1058.72 0.0296178 0
1059.57 0.0214423 0
1060.42 0.0404745 0
1061.28 0.0449167 0
1062.13 0.0344526 0
1062.99 0.032265 0
1063.84 0.0484501 0
1064.7 0.024309 0
1065.55 0.0351801 0
1066.41 0.0350616 0
1067.26 0.0292139 0
1068.12 0.0482697 0
1068.97 0.0408929 0
1069.82 0.0240215 0
1070.68 0.0348102 0
1071.53 0.0157554 0
1072.39 0.0457936 0
1073.24 0.0381983 0
1074.1 0.0195247 0
1074.95 0.0365928 0
1075.81 0.0299733 0
1076.66 0.0352924 0
1077.51 0.0353903 0
1078.37 0.0238226 0
1079.22 0.017469 0
1080.08 0.0328905 0
1080.93 0.017706 0
1081.79 0.0222595 0
1082.64 0.0305483 0
1083.5 0.0341219 0
1084.35 0.0277146 0
1085.21 0.0280248 0
1086.06 0.0355294 0
1086.91 0.0303092 0
1087.77 0.0510272 0
1088.62 0.0537012 0
1089.48 0.0128454 0
1090.33 0.0271757 0
1091.19 0.0235949 0
1092.04 0.0308976 0
1092.9 0.0224027 0
1093.75 0.0143097 0
1094.6 0.0323268 0
1095.46 0.0362827 0
1096.31 0.036125 0
1097.17 0.0375511 0
1098.02 0.0311233 0
1098.88 0.024851 0
1099.73 0.0273426 0
1100.59 0.0475721 0
1101.44 0.0247603 0
1102.29 0.0306544 0
1103.15 0.0368814 0
1104 0.0261741 0
1104.86 0.0204356 0
1105.71 0.0179193 0
1106.57 0.028913 0
1107.42 0.0228685 0
1108.28 0.0234208 0
1109.13 0.0357139 0
1109.99 0.031013 0
1110.84 0.0342867 0
1111.69 0.0337921 0
1112.55 0.0355222 0
1113.4 0.0371472 0
1114.26 0.0357736 0
1115.11 0.0331553 0
1115.97 0.0217855 0
1116.82 0.035683 0
1117.68 0.0360993 0
1118.53 0.0376933 0
1119.38 0.0282288 0
1120.24 0.0272592 0
1121.09 0.0384847 0
1121.95 0.0387939 0
1122.8 0.0322877 0
1123.66 0.0334583 0
1124.51 0.0271911 0
1125.37 0.0363404 0
1126.22 0.0389124 0
1127.08 0.0334109 0
1127.93 0.0337901 0
1128.78 0.0421788 0
1129.64 0.0357149 0
1130.49 0.0441501 0
1131.35 0.0469291 0
1132.2 0.0253075 0
1133.06 0.0350472 0
1133.91 0.0242338 0
1134.77 0.0303216 0
1135.62 0.0305679 0
1136.47 0.0244739 0
1137.33 0.0395832 0
1138.18 0.0282834 0
1139.04 0.0399407 0
1139.89 0.0425323 0
1140.75 0.0400118 0
1141.6 0.0416492 0
1142.46 0.0262782 0
1143.31 0.0462264 0
1144.17 0.0300001 0
1145.02 0.0350101 0
1145.87 0.022651 0
1146.73 0.0302309 0
1147.58 0.034838 0
1148.44 0.0218834 0
1149.29 0.0226109 0
1150.15 0.0310501 0
1151 0.0335304 0
1151.86 0.029521 0
1152.71 0.0354305 0
1153.56 0.0286688 0
1154.42 0.0551716 0
1155.27 0.0274137 0
1156.13 0.0261401 0
1156.98 0.0236712 0
1157.84 0.0381385 0
1158.69 0.030401 0
1159.55 0.0288048 0
1160.4 0.0403745 0
1161.25 0.0408733 0
1162.11 0.027288 0
1162.96 0.0459203 0
1163.82 0.0320569 0
1164.67 0.0297013 0
1165.53 0.0382992 0
1166.38 0.0212156 0
1167.24 0.0469415 0
1168.09 0.0294179 0
1168.95 0.0428558 0
1169.8 0.0422499 0
1170.65 0.0392514 0
1171.51 0.0276507 0
1172.36 0.0264214 0
1173.22 0.0463202 0
1174.07 0.0383971 0
1174.93 0.0352265 0
1175.78 0.0368948 0
1176.64 0.0428084 0
1177.49 0.0327545 0
1178.34 0.030638 0
1179.2 0.0234682 0
1180.05 0.0420871 0
1180.91 0.0385517 0
1181.76 0.0443407 0
1182.62 0.0283968 0
1183.47 0.0340322 0
1184.33 0.0334212 0
1185.18 0.0245223 0
1186.04 0.0392483 0
1186.89 0.0299661 0
1187.74 0.0434174 0
1188.6 0.0313582 0
1189.45 0.0360034 0
1190.31 0.0317261 0
1191.16 0.0268624 0
1192.02 0.0403776 0
1192.87 0.0428723 0
1193.73 0.0314788 0
1194.58 0.0296869 0
1195.43 0.0416513 0
1196.29 0.0452001 0
1197.14 0.0382003 0
1198 0.0425426 0
1198.85 0.0370813 0
1199.71 0.0399479 0
1200.56 0.0381261 0
1201.42 0.0418872 0
1202.27 0.0488746 0
1203.13 0.0350606 0
1203.98 0.0266162 0
1204.83 0.030403 0
1205.69 0.0245295 0
1206.54 0.0228365 0
1207.4 0.0495598 0
1208.25 0.0370009 0
1209.11 0.0367495 0
1209.96 0.0301712 0
1210.82 0.0387702 0
1211.67 0.0295354 0
1212.52 0.0290397 0
1213.38 0.0393163 0
1214.23 0.0208107 0
1215.09 0.0223409 0
1215.94 0.0358355 0
1216.8 0.0354398 0
1217.65 0.0164128 0
1218.51 0.0380952 0
1219.36 0.0217618 0
1220.21 0.0362662 0
1221.07 0.0428249 0
1221.92 0.02969 0
1222.78 0.0227809 0
1223.63 0.0321908 0
1224.49 0.035821 0
1225.34 0.0398954 0
1226.2 0.0386249 0
1227.05 0.0363115 0
1227.91 0.0420954 0
1228.76 0.0308317 0
1229.61 0.0344269 0
1230.47 0.0234847 0
1231.32 0.0474372 0
1232.18 0.0241194 0
1233.03 0.0498556 0
1233.89 0.0230282 0
1234.74 0.0309502 0
1235.6 0.0306483 0
1236.45 0.0316426 0
1237.3 0.0494372 0
1238.16 0.0248067 0
1239.01 0.0251828 0
1239.87 0.0308306 0
1240.72 0.0170444 0
1241.58 0.0253982 0
1242.43 0.0573499 0
1243.29 0.0249056 0
1244.14 0.0516753 0
1245 0.0492239 0
1245.85 0.0152319 0
1246.7 0.0263565 0
1247.56 0.0418079 0
1248.41 0.040493 0
1249.27 0.0356871 0
1250.12 0.0321774 0
1250.98 0.0419738 0
1251.83 0.0400036 0
1252.69 0.0341085 0
1253.54 0.0445241 0
1254.39 0.0328575 0
1255.25 0.0267944 0
1256.1 0.0491456 0
1256.96 0.0211487 0
1257.81 0.052884 0
1258.67 0.029318 0
1259.52 0.0376274 0
1260.38 0.0374069 0
1261.23 0.0360787 0
1262.08 0.0270304 0
1262.94 0.028779 0
1263.79 0.0409372 0
1264.65 0.0274755 0
1265.5 0.0247892 0
1266.36 0.0165921 0
1267.21 0.0477525 0
1268.07 0.040898 0
1268.92 0.0313984 0
1269.78 0.0345124 0
1270.63 0.0222327 0
1271.48 0.0216938 0
1272.34 0.0262895 0
1273.19 0.04198 0
1274.05 0.0432289 0
1274.9 0.0329977 0
1275.76 0.0272138 0
1276.61 0.0334047 0
1277.47 0.0494547 0
1278.32 0.0419398 0
1279.17 0.0398346 0
1280.03 0.0270015 0
1280.88 0.0318075 0
1281.74 0.0374718 0
1282.59 0.0308719 0
1283.45 0.0334541 0
1284.3 0.031149 0
1285.16 0.0335232 0
1286.01 0.0333707 0
1286.87 0.0295766 0
1287.72 0.0322238 0
1288.57 0.035819 0
1289.43 0.0332584 0
1290.28 0.0357675 0
1291.14 0.0321682 0
1291.99 0.0498298 0
1292.85 0.040491 0
1293.7 0.0378737 0
1294.56 0.040999 0
1295.41 0.0432495 0
1296.26 0.0294746 0
1297.12 0.0282422 0
1297.97 0.0281103 0
1298.83 0.0357448 0
1299.68 0.0450671 0
1300.54 0.0356819 0
1301.39 0.0459203 0
1302.25 0.0297301 0
1303.1 0.0280588 0
1303.96 0.0409124 0
1304.81 0.0257145 0
1305.66 0.0397686 0
1306.52 0.0377614 0
1307.37 0.0202573 0
1308.23 0.0305761 0
1309.08 0.0434432 0
1309.94 0.052172 0
1310.79 0.0350966 0
1311.65 0.0440151 0
1312.5 0.033957 0
1313.35 0.0291624 0
1314.21 0.0234084 0
1315.06 0.0382333 0
1315.92 0.0477865 0
1316.77 0.034465 0
1317.63 0.0420098 0
1318.48 0.0162623 0
1319.34 0.0322547 0
1320.19 0.0342568 0
1321.04 0.025966 0
1321.9 0.0257774 0
1322.75 0.0357901 0
1323.61 0.030132 0
1324.46 0.0437245 0
1325.32 0.0437698 0
1326.17 0.0193557 0
1327.03 0.0274065 0
1327.88 0.0319549 0
1328.74 0.0129402 0
1329.59 0.0374275 0
1330.44 0.0425611 0
1331.3 0.0379736 0
1332.15 0.0409238 0
1333.01 0.0379231 0
1333.86 0.0193196 0
1334.72 0.030232 0
1335.57 0.0316148 0
1336.43 0.0275714 0
1337.28 0.0341188 0
1338.13 0.035547 0
1338.99 0.0208334 0
1339.84 0.0311614 0
1340.7 0.0349668 0
1341.55 0.02573 0
1342.41 0.0277012 0
1343.26 0.0350565 0
1344.12 0.0172897 0
1344.97 0.0241246 0
1345.83 0.0309059 0
1346.68 0.0374357 0
1347.53 0.0372801 0
1348.39 0.0338787 0
1349.24 0.0277857 0
1350.1 0.0415328 0
1350.95 0.0354923 0
1351.81 0.0389876 0
1352.66 0.0283803 0
1353.52 0.0196659 0
1354.37 0.0234259 0
1355.22 0.0468797 0
1356.08 0.0444633 0
1356.93 0.0528068 0
1357.79 0.0295024 0
1358.64 0.0372935 0
1359.5 0.0497845 0
1360.35 0.0367381 0
1361.21 0.0464098 0
1362.06 0.0107176 0
1362.92 0.0394142 0
1363.77 0.0471661 0
1364.62 0.0342805 0
1365.48 0.0419274 0
1366.33 0.0376243 0
1367.19 0.0390412 0
1368.04 0.0520473 0
1368.9 0.0212661 0
1369.75 0.0192125 0
1370.61 0.0321939 0
1371.46 0.0418058 0
1372.31 0.0486252 0
1373.17 0.0362075 0
1374.02 0.0485212 0
1374.88 0.0356284 0
1375.73 0.0424478 0
1376.59 0.040389 0
1377.44 0.0400232 0
1378.3 0.0363868 0
1379.15 0.0401262 0
1380 0.0228159 0
1380.86 0.02915 0
1381.71 0.0305071 0
1382.57 0.0547563 0
1383.42 0.0326937 0
1384.28 0.0184252 0
1385.13 0.0323186 0
1385.99 0.031081 0
1386.84 0.0270118 0
1387.7 0.0177214 0
1388.55 0.0343918 0
1389.4 0.0312181 0
1390.26 0.039747 0
1391.11 0.0337849 0
1391.97 0.0459554 0
1392.82 0.0295395 0
1393.68 0.0580414 0
1394.53 0.033178 0
1395.39 0.0276909 0
1396.24 0.0306359 0
1397.09 0.0355737 0
1397.95 0.0377995 0
1398.8 0.038223 0
1399.66 0.0346422 0
1400.51 0.0323186 0
1401.37 0.0323268 0
1402.22 0.0349524 0
1403.08 0.0336994 0
1403.93 0.0487407 0
1404.79 0.0337375 0
1405.64 0.0470023 0
1406.49 0.0183479 0
1407.35 0.0389093 0
1408.2 0.0310594 0
1409.06 0.0380612 0
1409.91 0.0425807 0
1410.77 0.0341136 0
1411.62 0.0227448 0
1412.48 0.022717 0
1413.33 0.024817 0
1414.18 0.0254167 0
1415.04 0.0109566 0
1415.89 0.0329636 0
1416.75 0.0306513 0
1417.6 0.0270603 0
1418.46 0.0369741 0
1419.31 0.0367804 0
1420.17 0.0511344 0
1421.02 0.00229787 0
1421.88 0.0336746 0
1422.73 0.022615 0
1423.58 0.0204366 0
1424.44 0.0316859 0
1425.29 0.0276662 0
1426.15 0.0325133 0
1427 0.0454484 0
1427.86 0.0218896 0
1428.71 0.0356933 0
1429.57 0.0421325 0
1430.42 0.0378397 0
1431.27 0.0343836 0
1432.13 0.0299496 0
1432.98 0.0300393 0
1433.84 0.0357417 0
1434.69 0.0267419 0
1435.55 0.0387547 0
1436.4 0.0320321 0
1437.26 0.0346299 0
1438.11 0.034804 0
1438.96 0.0425189 0
1439.82 0.0297569 0
1440.67 0.0426807 0
1441.53 0.0436482 0
1442.38 0.0340611 0
1443.24 0.0358468 0
1444.09 0.0411608 0
1444.95 0.0494001 0
1445.8 0.046789 0
1446.66 0.0353357 0
1447.51 0.0352244 0
1448.36 0.0325669 0
1449.22 0.029151 0
1450.07 0.0241544 0
1450.93 0.051495 0
1451.78 0.0255826 0
1452.64 0.0496845 0
1453.49 0.0359138 0
1454.35 0.0273158 0
1455.2 0.0400963 0
1456.05 0.0436585 0
1456.91 0.0272488 0
1457.76 0.0420768 0
1458.62 0.0429352 0
1459.47 0.0213692 0
1460.33 0.0510684 0
1461.18 0.0327194 0
1462.04 0.0387856 0
1462.89 0.024139 0
1463.75 0.0410979 0
1464.6 0.0323619 0
1465.45 0.0144931 0
1466.31 0.0182006 0
1467.16 0.0343475 0
1468.02 0.040797 0
1468.87 0.0435328 0
1469.73 0.027389 0
1470.58 0.0376964 0
1471.44 0.0104538 0
1472.29 0.0304422 0
1473.14 0.028235 0
1474 0.0260752 0
1474.85 0.0462068 0
1475.71 0.0346515 0
1476.56 0.0266625 0
1477.42 0.0245759 0
1478.27 0.0408084 0
1479.13 0.0268954 0
1479.98 0.0322733 0
1480.83 0.0320909 0
1481.69 0.0229767 0
1482.54 0.0282958 0
1483.4 0.0440326 0
1484.25 0.0413267 0
1485.11 0.0272179 0
1485.96 0.0336406 0
1486.82 0.0276991 0
1487.67 0.0345464 0
1488.53 0.0312933 0
1489.38 0.0385342 0
1490.23 0.0338972 0
1491.09 0.0505625 0
1491.94 0.0297961 0
1492.8 0.041339 0
1493.65 0.0408867 0
1494.51 0.0164396 0
1495.36 0.0279186 0
1496.22 0.0171609 0
1497.07 0.0386424 0
1497.92 0.0375965 0
1498.78 0.0423303 0
1499.63 0.0514363 0
1500.49 0.0460615 0
1501.34 0.02387 0
1502.2 0.0388474 0
1503.05 0.0451362 0
1503.91 0.0371833 0
1504.76 0.0321929 0
1505.62 0.0174278 0
1506.47 0.0151557 0
1507.32 0.0356036 0
1508.18 0.0303443 0
1509.03 0.0376037 0
1509.89 0.0304216 0
1510.74 0.0407527 0
1511.6 0.0410165 0
1512.45 0.0392699 0
1513.31 0.0438265 0
1514.16 0.0305401 0
1515.01 0.0260556 0
1515.87 0.0428373 0
1516.72 0.0174865 0
1517.58 0.018247 0
1518.43 0.0289491 0
1519.29 0.0342692 0
1520.14 0.0230251 0
1521 0.0202563 0
1521.85 0.0267573 0
1522.71 0.0426487 0
1523.56 0.0281917 0
1524.41 0.0161366 0
1525.27 0.019773 0
1526.12 0.0215629 0
1526.98 0.0239071 0
1527.83 0.0361425 0
1528.69 0.0370318 0
1529.54 0.0414318 0
1530.4 0.0337859 0
1531.25 0.0435854 0
1532.1 0.0272272 0
1532.96 0.0291366 0
1533.81 0.019162 0
1534.67 0.0328132 0
1535.52 0.0459389 0
1536.38 0.0238402 0
1537.23 0.0382889 0
1538.09 0.0138377 0
1538.94 0.0336994 0
1539.79 0.0363136 0
1540.65 0.0332336 0
1541.5 0.0320332 0
1542.36 0.0372245 0
1543.21 0.0235702 0
1544.07 0.0305638 0
1544.92 0.0386496 0
1545.78 0.0294962 0
1546.63 0.00967579 0
1547.49 0.0434391 0
1548.34 0.0191136 0
1549.19 0.0335809 0
1550.05 0.0496907 0
1550.9 0.0474938 0
1551.76 0.0175823 0
1552.61 0.028607 0
1553.47 0.0391741 0
1554.32 0.0186045 0
1555.18 0.0218226 0
1556.03 0.0407702 0
1556.88 0.0239545 0
1557.74 0.0199482 0
1558.59 0.0558939 0
1559.45 0.0378881 0
1560.3 0.0371441 0
1561.16 0.0109123 0
1562.01 0.0287553 0
1562.87 0.0442366 0
1563.72 0.0432927 0
1564.58 0.0420531 0
1565.43 0.0317209 0
1566.28 0.0434586 0
1567.14 0.0261401 0
1567.99 0.0392895 0
1568.85 0.0306689 0
1569.7 0.0263184 0
1570.56 0.0344557 0
1571.41 0.0173031 0
1572.27 0.0610338 0
1573.12 0.0344712 0
1573.97 0.0194062 0
1574.83 0.029929 0
1575.68 0.0254466 0
1576.54 0.0179924 0
1577.39 0.0238546 0
1578.25 0.0333099 0
1579.1 0.0407434 0
1579.96 0.0400984 0
1580.81 0.0382168 0
1581.67 0.0420614 0
1582.52 0.0374728 0
1583.37 0.0481605 0
1584.23 0.0201028 0
1585.08 0.04364 0
1585.94 0.033146 0
1586.79 0.0418707 0
1587.65 0.0222327 0
1588.5 0.0362446 0
1589.36 0.035988 0
1590.21 0.0403952 0
1591.06 0.0311944 0
1591.92 0.057046 0
1592.77 0.0331976 0
1593.63 0.0334747 0
1594.48 0.0219637 0
1595.34 0.0536867 0
1596.19 0.0301186 0
1597.05 0.0494661 0
1597.9 0.0301907 0
1598.75 0.0335438 0
1599.61 0.0387712 0
1600.46 0.0316818 0
1601.32 0.0391514 0
1602.17 0.0331079 0
1603.03 0.0235589 0
1603.88 0.035956 0
1604.74 0.0437451 0
1605.59 0.0237103 0
1606.45 0.0412422 0
1607.3 0.0413349 0
1608.15 0.0372317 0
1609.01 0.0365382 0
1609.86 0.0202161 0
1610.72 0.0251395 0
1611.57 0.0333367 0
1612.43 0.0260896 0
1613.28 0.0381169 0
1614.14 0.0339487 0
1614.99 0.020585 0
1615.84 0.0297631 0
1616.7 0.0366475 0
1617.55 0.0362136 0
1618.41 0.0267779 0
1619.26 0.0391998 0
1620.12 0.0428393 0
1620.97 0.0287255 0
1621.83 0.0390721 0
1622.68 0.0381261 0
1623.54 0.0269428 0
1624.39 0.037546 0
1625.24 0.033451 0
1626.1 0.0418718 0
1626.95 0.0240102 0
1627.81 0.0263318 0
1628.66 0.0516321 0
1629.52 0.0241184 0
1630.37 0.0332913 0
1631.23 0.0306843 0
1632.08 0.0300599 0
1632.93 0.0276095 0
1633.79 0.0339827 0
1634.64 0.0191888 0
1635.5 0.025258 0
1636.35 0.0417533 0
1637.21 0.0259031 0
1638.06 0.0223924 0
1638.92 0.0474454 0
1639.77 0.0351399 0
1640.63 0.0424478 0
1641.48 0.0366918 0
1642.33 0.0308183 0
1643.19 0.0416997 0
1644.04 0.034159 0
1644.9 0.0440388 0
1645.75 0.0348658 0
1646.61 0.0451382 0
1647.46 0.0296961 0
1648.32 0.0277651 0
1649.17 0.024784 0
1650.02 0.0299651 0
1650.88 0.0353914 0
1651.73 0.0398439 0
1652.59 0.0441975 0
1653.44 0.0362106 0
1654.3 0.0231281 0
1655.15 0.0325978 0
1656.01 0.0308956 0
1656.86 0.0368237 0
1657.71 0.0420645 0
1658.57 0.0299383 0
1659.42 0.0424344 0
1660.28 0.0128434 0
1661.13 0.0351379 0
1661.99 0.033382 0
1662.84 0.0116264 0
1663.7 0.0441202 0
1664.55 0.0235619 0
1665.41 0.0447848 0
1666.26 0.0399789 0
1667.11 0.0290119 0
1667.97 0.0204583 0
1668.82 0.0388186 0
1669.68 0.030572 0
1670.53 0.0276517 0
1671.39 0.0302495 0
1672.24 0.0299321 0
1673.1 0.0514528 0
1673.95 0.0402457 0
1674.8 0.0360921 0
1675.66 0.0304185 0
1676.51 0.0386218 0
1677.37 0.028675 0
1678.22 0.0396512 0
1679.08 0.0358324 0
1679.93 0.0467612 0
1680.79 0.0323959 0
1681.64 0.040593 0
1682.5 0.0383879 0
1683.35 0.0443314 0
1684.2 0.024409 0
1685.06 0.0372667 0
1685.91 0.0279928 0
1686.77 0.0430867 0
1687.62 0.02651 0
1688.48 0.0283308 0
1689.33 0.0274096 0
1690.19 0.0423798 0
1691.04 0.0290624 0
1691.89 0.0434875 0
1692.75 0.0337087 0
1693.6 0.0310986 0
1694.46 0.0308348 0
1695.31 0.0335139 0
1696.17 0.0492693 0
1697.02 0.0275188 0
1697.88 0.0262174 0
1698.73 0.0431042 0
1699.58 0.0313088 0
1700.44 0.0490168 0
1701.29 0.0392524 0
1702.15 0.0341538 0
1703 0.0313448 0
1703.86 0.0395296 0
1704.71 0.0410196 0
1705.57 0.0286059 0
1706.42 0.0275312 0
1707.28 0.0317508 0
1708.13 0.0452021 0
1708.98 0.0367474 0
1709.84 0.0310089 0
1710.69 0.0186303 0
1711.55 0.0173433 0
1712.4 0.032706 0
1713.26 0.0240864 0
1714.11 0.02942 0
1714.97 0.0543493 0
1715.82 0.0284988 0
1716.67 0.0242379 0
1717.53 0.0237309 0
1718.38 0.0269315 0
1719.24 0.0354645 0
1720.09 0.0198276 0
1720.95 0.0190363 0
1721.8 0.0381375 0
1722.66 0.0363291 0
1723.51 0.0302412 0
1724.37 0.0242668 0
1725.22 0.0242709 0
1726.07 0.0449208 0
1726.93 0.036903 0
1727.78 0.0505068 0
1728.64 0.029589 0
1729.49 0.0434586 0
1730.35 0.0342548 0
1731.2 0.0393606 0
1732.06 0.041304 0
1732.91 0.0335644 0
1733.76 0.0314005 0
1734.62 0.0214341 0
1735.47 0.0216484 0
1736.33 0.0376078 0
1737.18 0.0326215 0
1738.04 0.0307595 0
1738.89 0.0114152 0
1739.75 0.0388124 0
1740.6 0.0194814 0
1741.46 0.0245718 0
1742.31 0.0289027 0
1743.16 0.0299476 0
1744.02 0.0327576 0
1744.87 0.0334469 0
1745.73 0.0427868 0
1746.58 0.0514754 0
1747.44 0.029862 0
1748.29 0.0261823 0
1749.15 0.0365537 0
1750 0.0246254 0
1750.85 0.0226552 0
1751.71 0.0309543 0
1752.56 0.0302361 0
1753.42 0.00540361 0
1754.27 0.00582712 0
1755.13 0.036429 0
1755.98 0.0282865 0
1756.84 0.0299043 0
1757.69 0.0390082 0
1758.54 0.0368237 0
1759.4 0.0212053 0
1760.25 0.0265677 0
1761.11 0.0361755 0
1761.96 0.0364702 0
1762.82 0.02942 0
1763.67 0.0423664 0
1764.53 0.0343207 0
1765.38 0.0327555 0
1766.24 0.0382354 0
1767.09 0.0385569 0
1767.94 0.033991 0
1768.8 0.0273179 0
1769.65 0.0360529 0
1770.51 0.0347885 0
1771.36 0.0240308 0
1772.22 0.0146981 0
1773.07 0.0305545 0
1773.93 0.041235 0
1774.78 0.0375439 0
1775.63 0.0235743 0
1776.49 0.0394461 0
1777.34 0.0457297 0
1778.2 0.0249458 0
1779.05 0.0210796 0
1779.91 0.0472785 0
1780.76 0.0416214 0
1781.62 0.0300939 0
1782.47 0.0318508 0
1783.33 0.026612 0
1784.18 0.0316014 0
1785.03 0.0481667 0
1785.89 0.0505305 0
1786.74 0.0337416 0
1787.6 0.0299383 0
1788.45 0.0444499 0
1789.31 0 0
1790.16 0.0291644 0
1791.02 0.0286997 0
1791.87 0.0238196 0
1792.72 0.0400242 0
1793.58 0.0472105 0
1794.43 0.0320775 0
1795.29 0.0377706 0
1796.14 0.0251395 0
1797 0.0233517 0
1797.85 0.0438729 0
1798.71 0.0202872 0
1799.56 0.0283112 0
1800.42 0.0423045 0
1801.27 0.0359777 0
1802.12 0.0399438 0
1802.98 0.0339487 0
1803.83 0.0397295 0
1804.69 0.0458286 0
1805.54 0.0427981 0
1806.4 0.0280103 0
1807.25 0.0263379 0
1808.11 0.0372616 0
1808.96 0.0186591 0
1809.81 0.0306689 0
1810.67 0.0374182 0
1811.52 0.0308018 0
1812.38 0.0347721 0
1813.23 0.0298888 0
1814.09 0.0165395 0
1814.94 0.0356665 0
1815.8 0.0421531 0
1816.65 0.0303896 0
1817.5 0.0351842 0
1818.36 0.0346 0
1819.21 0.0376006 0
1820.07 0.0316179 0
1820.92 0.0324742 0
1821.78 0.0300094 0
1822.63 0.037038 0
1823.49 0.0384487 0
1824.34 0.0209807 0
1825.2 0.0500225 0
1826.05 0.0404158 0
1826.9 0.0372163 0
1827.76 0.0434937 0
1828.61 0.0293715 0
1829.47 0.0325185 0
1830.32 0.033685 0
1831.18 0.039984 0
1832.03 0.0251705 0
1832.89 0.0296601 0
1833.74 0.0333109 0
1834.59 0.0291923 0
1835.45 0.0231673 0
1836.3 0.0299259 0
1837.16 0.0433432 0
1838.01 0.0455793 0
1838.87 0.0393513 0
1839.72 0.0427652 0
1840.58 0.0282731 0
1841.43 0.0368731 0
1842.29 0.0397151 0
1843.14 0.0382003 0
1843.99 0.0356902 0
1844.85 0.034295 0
1845.7 0.0331419 0
1846.56 0.0184798 0
1847.41 0.0473341 0
1848.27 0.0324113 0
1849.12 0.0288316 0
1849.98 0.0474423 0
1850.83 0.0341796 0
1851.68 0.0364476 0
1852.54 0.0423653 0
1853.39 0.027694 0
1854.25 0.034228 0
1855.1 0.0402004 0
1855.96 0.0295529 0
1856.81 0.0499792 0
1857.67 0.0464912 0
1858.52 0.027763 0
1859.38 0.0323536 0
1860.23 0.0308987 0
1861.08 0.0491116 0
1861.94 0.0326823 0
1862.79 0.0290583 0
1863.65 0.0406888 0
1864.5 0.0360498 0
1865.36 0.0314788 0
1866.21 0.0257351 0
1867.07 0.0243162 0
1867.92 0.033552 0
1868.77 0.0252684 0
1869.63 0.0405909 0
1870.48 0.0248892 0
1871.34 0.0263544 0
1872.19 0.0409475 0
1873.05 0.0148125 0
1873.9 0.0379468 0
1874.76 0.0395852 0
1875.61 0.0383446 0
1876.46 0.0473001 0
1877.32 0.0301722 0
1878.17 0.0329183 0
1879.03 0.0246707 0
1879.88 0.0284266 0
1880.74 0.0455545 0
1881.59 0.0561845 0
1882.45 0.0254353 0
1883.3 0.0276703 0
1884.16 0.0486304 0
1885.01 0.0322166 0
1885.86 0.0497391 0
1886.72 0.0396924 0
1887.57 0.0259083 0
1888.43 0.0412916 0
1889.28 0.0208261 0
1890.14 0.0271911 0
1890.99 0.0325474 0
1891.85 0.0288038 0
1892.7 0.0367289 0
1893.55 0.0305411 0
1894.41 0.0370442 0
1895.26 0.0359705 0
1896.12 0.0278527 0
1896.97 0.032637 0
1897.83 0.0299115 0
1898.68 0.0221152 0
1899.54 0.0205139 0
1900.39 0.0156029 0
1901.25 0.0300795 0
1902.1 0.0469704 0
1902.95 0.0333758 0
1903.81 0.0376161 0
1904.66 0.0302526 0
1905.52 0.039238 0
1906.37 0.0300465 0
1907.23 0.039781 0
1908.08 0.0130968 0
1908.94 0.0345031 0
1909.79 0.0457266 0
1910.64 0.0642178 0
1911.5 0.0308739 0
1912.35 0.045433 0
1913.21 0.036328 0
1914.06 0.0520762 0
1914.92 0.0260515 0
1915.77 0.0353512 0
1916.63 0.0440996 0
1917.48 0.0348483 0
1918.33 0.0390216 0
1919.19 0.0468003 0
1920.04 0.0383456 0
1920.9 0.032401 0
1921.75 0.0227943 0
1922.61 0.0374904 0
1923.46 0.0480379 0
1924.32 0.0425488 0
1925.17 0.0343372 0
1926.03 0.0343753 0
1926.88 0.0228159 0
1927.73 0.0357262 0
1928.59 0.0226212 0
1929.44 0.0448219 0
1930.3 0.0320208 0
1931.15 0.0257516 0
1932.01 0.0283597 0
1932.86 0.0301001 0
1933.72 0.0272076 0
1934.57 0.0287626 0
1935.42 0.0303886 0
1936.28 0.0194804 0
1937.13 0.0445138 0
1937.99 0.0334613 0
1938.84 0.0313057 0
1939.7 0.040288 0
1940.55 0.0342929 0
1941.41 0.0305267 0
1942.26 0.048751 0
1943.12 0.0384219 0
1943.97 0.0402385 0
1944.82 0.0228437 0
1945.68 0.0279083 0
1946.53 0.0404693 0
1947.39 0.0342939 0
1948.24 0.0356263 0
1949.1 0.0314942 0
1949.95 0.037615 0
1950.81 0.0559795 0
1951.66 0.0323454 0
1952.51 0.0410691 0
1953.37 0.0519876 0
1954.22 0.0308842 0
1955.08 0.0301433 0
1955.93 0.0469539 0
1956.79 0.0401262 0
1957.64 0.00665765 0
1958.5 0.0218937 0
1959.35 0.0218215 0
1960.21 0.0297837 0
1961.06 0.0354779 0
1961.91 0.0373791 0
1962.77 0.0357489 0
1963.62 0.0476659 0
1964.48 0.0387774 0
1965.33 0.024546 0
1966.19 0.0362363 0
1967.04 0.0388536 0
1967.9 0.0359406 0
1968.75 0.0448456 0
1969.6 0.0376738 0
1970.46 0.0546677 0
1971.31 0.030571 0
1972.17 0.0292695 0
1973.02 0.0224728 0
1973.88 0.0335994 0
1974.73 0.0434803 0
1975.59 0.0272653 0
1976.44 0.0506995 0
1977.29 0.0364342 0
1978.15 0.0346886 0
1979 0.038766 0
1979.86 0.020347 0
1980.71 0.0388948 0
1981.57 0.0405487 0
1982.42 0.0489426 0
1983.28 0.0319291 0
1984.13 0.0228736 0
1984.99 0.0290439 0
1985.84 0.0380375 0
1986.69 0.0344341 0
1987.55 0.0421067 0
1988.4 0.0475598 0
1989.26 0.0428754 0
1990.11 0.0265863 0
1990.97 0.0276074 0
1991.82 0.0192929 0
1992.68 0.0265512 0
1993.53 0.0471239 0
1994.38 0.0484305 0
1995.24 0.0267264 0
1996.09 0.0337107 0
1996.95 0.0210497 0
1997.8 0.0534085 0
1998.66 0.0278702 0
1999.51 0.0359942 0
2000.37 0.0276806 0
2001.22 0.0335943 0
2002.08 0.0400881 0
2002.93 0.0527202 0
2003.78 0.0283143 0
2004.64 0.0433195 0
2005.49 0.0419985 0
2006.35 0.0194381 0
2007.2 0.0393761 0
2008.06 0.0380622 0
2008.91 0.0244172 0
2009.77 0.025154 0
2010.62 0.0247016 0
2011.47 0.0252395 0
2012.33 0.0380324 0
2013.18 0.0347411 0
2014.04 0.0233198 0
2014.89 0.046621 0
2015.75 0.0416976 0
2016.6 0.0275425 0
2017.46 0.0361322 0
2018.31 0.0343764 0
2019.17 0.0258145 0
2020.02 0.022651 0
2020.87 0.0408918 0
2021.73 0.0305648 0
2022.58 0.0295941 0
2023.44 0.0210518 0
2024.29 0.0278589 0
2025.15 0.0336427 0
2026 0.0294808 0
2026.86 0.0428095 0
2027.71 0.038257 0
2028.56 0.0549604 0
2029.42 0.0263328 0
2030.27 0.0298734 0
2031.13 0.02319 0
2031.98 0.039375 0
2032.84 0.0484274 0
2033.69 0.0307297 0
2034.55 0.0273426 0
2035.4 0.0391957 0
2036.25 0.0245883 0
2037.11 0.01906 0
2037.96 0.0239752 0
2038.82 0.0507923 0
2039.67 0.021262 0
2040.53 0.035209 0
2041.38 0.0288275 0
2042.24 0.0356181 0
2043.09 0.0221132 0
2043.95 0.0402004 0
2044.8 0.0214011 0
2045.65 0.029691 0
2046.51 0.0207437 0
2047.36 0.0406589 0
2048.22 0.0243193 0
2049.07 0.0336643 0
2049.93 0.0258897 0
2050.78 0.0365083 0
2051.64 0.0310439 0
2052.49 0.0293108 0
2053.34 0.031587 0
2054.2 0.0442572 0
2055.05 0.0308688 0
2055.91 0.0247315 0
2056.76 0.0252457 0
2057.62 0.0405322 0
2058.47 0.0322949 0
2059.33 0.0342826 0
2060.18 0.0376944 0
2061.04 0.0443695 0
2061.89 0.017505 0
2062.74 0.035412 0
2063.6 0.022684 0
2064.45 0.0297693 0
2065.31 0.0196494 0
2066.16 0.0365753 0
2067.02 0.0337313 0
2067.87 0.0428435 0
2068.73 0.0307441 0
2069.58 0.0293293 0
2070.43 0.0253384 0
2071.29 0.0371297 0
2072.14 0.0404539 0
2073 0.0233414 0
2073.85 0.0394564 0
2074.71 0.0347525 0
2075.56 0.0444592 0
2076.42 0.0459028 0
2077.27 0.0263823 0
2078.13 0.0311964 0
2078.98 0.0406744 0
2079.83 0.0405332 0
2080.69 0.0417965 0
2081.54 0.0374089 0
2082.4 0.0407125 0
2083.25 0.0413102 0
2084.11 0.0372132 0
2084.96 0.0222358 0
2085.82 0.0386135 0
2086.67 0.0368824 0
2087.52 0.0236217 0
2088.38 0.0315293 0
2089.23 0.0479132 0
2090.09 0.0243544 0
2090.94 0.0262215 0
2091.8 0.0227932 0
2092.65 0.015505 0
2093.51 0.0230127 0
2094.36 0.025527 0
2095.21 0.0296178 0
2096.07 0.0291521 0
2096.92 0.0341414 0
2097.78 0.0160872 0
2098.63 0.0239958 0
2099.49 0.0502379 0
2100.34 0.0391236 0
2101.2 0.0215969 0
2102.05 0.0384425 0
2102.91 0.0343012 0
2103.76 0.0214403 0
2104.61 0.0182871 0
2105.47 0.0472816 0
2106.32 0.0345742 0
2107.18 0.0292129 0
2108.03 0.0169259 0
2108.89 0.0410969 0
2109.74 0.0309893 0
2110.6 0.0333233 0
2111.45 0.0476762 0
2112.3 0.0226253 0
2113.16 0.0427497 0
2114.01 0.0262895 0
2114.87 0.0362425 0
2115.72 0.0224398 0
2116.58 0.0361848 0
2117.43 0.0207221 0
2118.29 0.0236145 0
2119.14 0.0134214 0
2120 0.0112575 0
2120.85 0.0334315 0
2121.7 0.0379479 0
2122.56 0.0479812 0
2123.41 0.0331316 0
2124.27 0.023156 0
2125.12 0.0228777 0
2125.98 0.025663 0
2126.83 0.0263173 0
2127.69 0.0362961 0
2128.54 0.0429733 0
2129.39 0.0463542 0
2130.25 0.0207994 0
2131.1 0.0384662 0
2131.96 0.056607 0
2132.81 0.0444509 0
2133.67 0.040423 0
2134.52 0.0443026 0
2135.38 0.0336365 0
2136.23 0.0347576 0
2137.08 0.0159326 0
2137.94 0.0310326 0
2138.79 0.0307183 0
2139.65 0.0316447 0
2140.5 0.0366918 0
2141.36 0.0364527 0
2142.21 0.0223646 0
2143.07 0.0447034 0
2143.92 0.0450641 0
2144.78 0.0198647 0
2145.63 0.0261885 0
2146.48 0.0284132 0
2147.34 0.0291912 0
2148.19 0.0329894 0
2149.05 0.0289872 0
2149.9 0.0200925 0
2150.76 0.0299568 0
2151.61 0.0352595 0
2152.47 0.0292211 0
2153.32 0.0336922 0
2154.17 0.0262483 0
2155.03 0.0131628 0
2155.88 0.0315849 0
2156.74 0.0387516 0
2157.59 0.0293777 0
2158.45 0.0326215 0
2159.3 0.0394472 0
2160.16 0.050175 0
2161.01 0.0270026 0
2161.87 0.0329307 0
2162.72 0.0209869 0
2163.57 0.0349349 0
2164.43 0.0310821 0
2165.28 0.0433711 0
2166.14 0.0326617 0
2166.99 0.0332831 0
2167.85 0.0466252 0
2168.7 0.0257959 0
2169.56 0.0255857 0
2170.41 0.0306493 0
2171.26 0.0350668 0
2172.12 0.0312665 0
2172.97 0.0302825 0
2173.83 0.0232291 0
2174.68 0.0423282 0
2175.54 0.0293901 0
2176.39 0.0277733 0
2177.25 0.0345598 0
2178.1 0.0283442 0
2178.96 0.0196566 0
2179.81 0.0192702 0
2180.66 0.0598477 0
2181.52 0.0272509 0
2182.37 0.0444561 0
2183.23 0.0348329 0
2184.08 0.0248861 0
2184.94 0.0293417 0
2185.79 0.0190352 0
2186.65 0.0294025 0
2187.5 0.0223934 0
2188.35 0.0412875 0
2189.21 0.0314571 0
2190.06 0.0365774 0
2190.92 0.0188055 0
2191.77 0.0326926 0
2192.63 0.0421005 0
2193.48 0.0195989 0
2194.34 0.033856 0
2195.19 0.0389237 0
2196.04 0.0287347 0
2196.9 0.0399923 0
2197.75 0.0369216 0
2198.61 0.0329698 0
2199.46 0.0322516 0
2200.32 0.0348184 0
2201.17 0.0149856 0
2202.03 0.0225191 0
2202.88 0.0464119 0
2203.74 0.0279351 0
2204.59 0.0420851 0
2205.44 0.0100498 0
2206.3 0.0431371 0
2207.15 0.0222162 0
2208.01 0.0351173 0
2208.86 0.0312387 0
2209.72 0.0223718 0
2210.57 0.0428919 0
2211.43 0.0198338 0
2212.28 0.0411855 0
2213.13 0.0276497 0
2213.99 0.0338055 0
2214.84 0.0462315 0
2215.7 0.036396 0
2216.55 0.025189 0
2217.41 0.0391236 0
2218.26 0.0313809 0
2219.12 0.0283792 0
2219.97 0.0538599 0
2220.83 0.0313263 0
2221.68 0.0405394 0
2222.53 0.0337076 0
2223.39 0.0321228 0
2224.24 0.0240937 0
2225.1 0.0359663 0
2225.95 0.0339508 0
2226.81 0.0452361 0
2227.66 0.0354192 0
2228.52 0.0399861 0
2229.37 0.0312531 0
2230.22 0.0361219 0
2231.08 0.0357984 0
2231.93 0.0369009 0
2232.79 0.0275714 0
2233.64 0.0300197 0
2234.5 0.0395986 0
2235.35 0.0400582 0
2236.21 0.0336355 0
2237.06 0.0411443 0
2237.92 0.0410186 0
2238.77 0.0331563 0
2239.62 0.036056 0
2240.48 0.0222306 0
2241.33 0.0250046 0
2242.19 0.0400273 0
2243.04 0.0444365 0
2243.9 0.0467313 0
2244.75 0.032771 0
2245.61 0.0370555 0
2246.46 0.0327833 0
2247.31 0.0294354 0
2248.17 0.0350771 0
2249.02 0.0483037 0
2249.88 0.0280794 0
2250.73 0.043571 0
2251.59 0.0348432 0
2252.44 0.0323011 0
2253.3 0.0267728 0
2254.15 0.024172 0
2255 0.0363692 0
2255.86 0.0523245 0
2256.71 0.0354099 0
2257.57 0.0241637 0
2258.42 0.0350626 0
2259.28 0.0335397 0
2260.13 0.0367557 0
2260.99 0.0520648 0
2261.84 0.0353615 0
2262.7 0.0323948 0
2263.55 0.0336005 0
2264.4 0.045233 0
2265.26 0.0494228 0
2266.11 0.0298971 0
2266.97 0.036226 0
2267.82 0.0377809 0
2268.68 0.0283895 0
2269.53 0.0410134 0
2270.39 0.0507634 0
2271.24 0.0378118 0
2272.09 0.0386259 0
2272.95 0.0454876 0
2273.8 0.03741 0
2274.66 0.03223 0
2275.51 0.0278991 0
2276.37 0.0361714 0
2277.22 0.0409464 0
2278.08 0.0300949 0
2278.93 0.0246717 0
2279.79 0.0509839 0
2280.64 0.0398861 0
2281.49 0.0338591 0
2282.35 0.0438317 0
2283.2 0.0180192 0
2284.06 0.0444489 0
2284.91 0.0450197 0
2285.77 0.0342393 0
2286.62 0.0464624 0
2287.48 0.0463274 0
2288.33 0.0392637 0
2289.18 0.0520968 0
2290.04 0.0261947 0
2290.89 0.0413442 0
2291.75 0.0369896 0
2292.6 0.0298291 0
2293.46 0.0533786 0
2294.31 0.0395368 0
2295.17 0.0526347 0
2296.02 0.0423344 0
2296.88 0.0532643 0
2297.73 0.0488798 0
2298.58 0.059892 0
2299.44 0.0570882 0
2300.29 0.0647598 0
2301.15 0.0573232 0
2302 0.0547811 0
2302.86 0.0542143 0
2303.71 0.0488262 0
2304.57 0.0546141 0
2305.42 0.0692206 0
2306.27 0.0687414 0
2307.13 0.0536507 0
2307.98 0.0773425 0
2308.84 0.0796548 0
2309.69 0.0723335 0
2310.55 0.0950258 0
2311.4 0.0772817 0
2312.26 0.112546 0
2313.11 0.102382 0
2313.96 0.10192 0
2314.82 0.118564 0
2315.67 0.111636 0
2316.53 0.127699 0
2317.38 0.168108 0
2318.24 0.176184 0
2319.09 0.192895 0
2319.95 0.191398 0
2320.8 0.21477 0
2321.66 0.230053 0
2322.51 0.242777 0
2323.36 0.253796 0
2324.22 0.258214 0
2325.07 0.260859 0
2325.93 0.259263 0
2326.78 0.244435 0
2327.64 0.23115 0
2328.49 0.221866 0
2329.35 0.215359 0
2330.2 0.194478 0
2331.05 0.210479 0
2331.91 0.183992 0
2332.76 0.166502 0
2333.62 0.177509 0
2334.47 0.152404 0
2335.33 0.153319 0
2336.18 0.138055 0
2337.04 0.132249 0
2337.89 0.131651 0
2338.75 0.121407 0
2339.6 0.120132 0
2340.45 0.100779 0
2341.31 0.109723 0
2342.16 0.0965797 0
2343.02 0.0959964 0
2343.87 0.0835148 0
2344.73 0.0742089 0
2345.58 0.0941839 0
2346.44 0.0650896 0
2347.29 0.0712206 0
2348.14 0.071402 0
2349 0.0603124 0
2349.85 0.0730404 0
2350.71 0.0622249 0
2351.56 0.0597962 0
2352.42 0.0606195 0
2353.27 0.0421551 0
2354.13 0.0470724 0
2354.98 0.0486448 0
2355.83 0.0477494 0
2356.69 0.047838 0
2357.54 0.0629772 0
2358.4 0.0381488 0
2359.25 0.0412154 0
2360.11 0.0659829 0
2360.96 0.0494568 0
2361.82 0.0453454 0
2362.67 0.0510622 0
2363.53 0.0437585 0
2364.38 0.0549161 0
2365.23 0.0494156 0
2366.09 0.0374223 0
2366.94 0.0499339 0
2367.8 0.0522452 0
2368.65 0.0471383 0
2369.51 0.0461677 0
2370.36 0.0398253 0
2371.22 0.0385146 0
2372.07 0.0396337 0
2372.92 0.0431062 0
2373.78 0.0506459 0
2374.63 0.0349905 0
2375.49 0.0460759 0
2376.34 0.0463645 0
2377.2 0.0413133 0
2378.05 0.0354501 0
2378.91 0.0300764 0
2379.76 0.0471857 0
2380.62 0.0398387 0
2381.47 0.0483584 0
2382.32 0.0327947 0
2383.18 0.0326689 0
2384.03 0.0354398 0
2384.89 0.0308698 0
2385.74 0.0470909 0
2386.6 0.0379036 0
2387.45 0.0413648 0
2388.31 0.0259546 0
2389.16 0.0265842 0
2390.01 0.0301073 0
2390.87 0.032774 0
2391.72 0.0302227 0
2392.58 0.0439553 0
2393.43 0.0305596 0
2394.29 0.0399912 0
2395.14 0.0316292 0
2396 0.0272962 0
2396.85 0.0379242 0
2397.71 0.0223986 0
2398.56 0.0220235 0
2399.41 0.0347793 0
2400.27 0.0422963 0
2401.12 0.045096 0
2401.98 0.0308368 0
2402.83 0.0411432 0
2403.69 0.0312923 0
2404.54 0.0277744 0
2405.4 0.0342939 0
2406.25 0.0271025 0
2407.1 0.0446725 0
2407.96 0.0363661 0
2408.81 0.0378829 0
2409.67 0.0301238 0
2410.52 0.0465262 0
2411.38 0.0453825 0
2412.23 0.0286554 0
2413.09 0.024579 0
2413.94 0.0269634 0
2414.79 0.0322207 0
2415.65 0.0301299 0
2416.5 0.0329636 0
2417.36 0.0409341 0
2418.21 0.0358664 0
2419.07 0.0390896 0
2419.92 0.0190414 0
2420.78 0.0249056 0
2421.63 0.0390649 0
2422.49 0.0485294 0
2423.34 0.0227891 0
2424.19 0.0237278 0
2425.05 0.0356819 0
2425.9 0.0375635 0
2426.76 0.0410062 0
2427.61 0.0256362 0
2428.47 0.0302443 0
2429.32 0.0283154 0
2430.18 0.0362136 0
2431.03 0.0235547 0
2431.88 0.0342775 0
2432.74 0.0222389 0
2433.59 0.0292984 0
2434.45 0.024578 0
2435.3 0.0402962 0
2436.16 0.0373677 0
2437.01 0.0331429 0
2437.87 0.0299084 0
2438.72 0.0487273 0
2439.58 0.041881 0
2440.43 0.0378592 0
2441.28 0.0337468 0
2442.14 0.0266368 0
2442.99 0.0332738 0
2443.85 0.0443757 0
2444.7 0.0416193 0
2445.56 0.02712 0
2446.41 0.0343012 0
2447.27 0.0332027 0
2448.12 0.0545544 0
2448.97 0.0411165 0
2449.83 0.0313737 0
2450.68 0.0425292 0
2451.54 0.0406332 0
2452.39 0.0436297 0
2453.25 0.0389484 0
2454.1 0.0157378 0
2454.96 0.0248438 0
2455.81 0.0349843 0
2456.67 0.0224429 0
2457.52 0.0364476 0
2458.37 0.0329647 0
2459.23 0.0303752 0
2460.08 0.0313119 0
2460.94 0.00553756 0
2461.79 0.03775 0
2462.65 0.0411494 0
2463.5 0.0331749 0
2464.36 0.0267326 0
2465.21 0.0293891 0
2466.06 0.0201193 0
2466.92 0.0250334 0
2467.77 0.0262452 0
2468.63 0.0277476 0
2469.48 0.0278372 0
2470.34 0.0492384 0
2471.19 0.0335706 0
2472.05 0.0326968 0
2472.9 0.0289707 0
2473.75 0.0532746 0
2474.61 0.0101622 0
2475.46 0.042829 0
2476.32 0.028845 0
2477.17 0.031858 0
2478.03 0.0266079 0
2478.88 0.0364867 0
2479.74 0.031013 0
2480.59 0.0433185 0
2481.45 0.04381 0
2482.3 0.0333295 0
2483.15 0.0348947 0
2484.01 0.0423272 0
2484.86 0.0365372 0
2485.72 0.035345 0
2486.57 0.0156781 0
2487.43 0.039305 0
2488.28 0.0255239 0
2489.14 0.0410062 0
2489.99 0.0332388 0
2490.84 0.0363672 0
2491.7 0.0374151 0
2492.55 0.0381127 0
2493.41 0.0375244 0
2494.26 0.0326483 0
2495.12 0.0362147 0
2495.97 0.0300434 0
2496.83 0.0436328 0
2497.68 0.0265234 0
2498.54 0.0484975 0
2499.39 0.0377717 0
2500.24 0.0329276 0
2501.1 0.0401334 0
2501.95 0.0359787 0
2502.81 0.0272365 0
2503.66 0.0335943 0
2504.52 0.0358612 0
2505.37 0.018823 0
2506.23 0.0352182 0
2507.08 0.0161109 0
2507.93 0.0260886 0
2508.79 0.0262761 0
2509.64 0.0266677 0
2510.5 0.0561619 0
2511.35 0.0303546 0
2512.21 0.0412803 0
2513.06 0.0198915 0
2513.92 0.0400603 0
2514.77 0.0455721 0
2515.63 0.0317642 0
2516.48 0.0251066 0
2517.33 0.0310903 0
2518.19 0.0377552 0
2519.04 0.0320888 0
2519.9 0.0417254 0
2520.75 0.0218803 0
2521.61 0.0421294 0
2522.46 0.0445736 0
2523.32 0.0252333 0
2524.17 0.0334943 0
2525.02 0.0248964 0
2525.88 0.032163 0
2526.73 0.0294406 0
2527.59 0.03961 0
2528.44 0.0355768 0
2529.3 0.03504 0
2530.15 0.0438615 0
2531.01 0.0219761 0
2531.86 0.0430125 0
2532.71 0.0267821 0
2533.57 0.0366681 0
2534.42 0.0197669 0
2535.28 0.0435421 0
2536.13 0.0300588 0
2536.99 0.030641 0
2537.84 0.0371524 0
2538.7 0.0278929 0
2539.55 0.0449579 0
2540.41 0.0426209 0
2541.26 0.0356376 0
2542.11 0.0222667 0
2542.97 0.0268933 0
2543.82 0.0452444 0
2544.68 0.0355068 0
2545.53 0.0434566 0
2546.39 0.0568595 0
2547.24 0.0411711 0
2548.1 0.0353604 0
2548.95 0.0409258 0
2549.8 0.0208375 0
2550.66 0.041473 0
2551.51 0.0462078 0
2552.37 0.0241843 0
2553.22 0.0455978 0
2554.08 0.0401303 0
2554.93 0.0390669 0
2555.79 0.0388474 0
2556.64 0.0291593 0
2557.5 0.0388145 0
2558.35 0.0292767 0
2559.2 0.0407187 0
2560.06 0.0236949 0
2560.91 0.0434751 0
2561.77 0.0263318 0
2562.62 0.0229859 0
2563.48 0.0353666 0
2564.33 0.0359499 0
2565.19 0.0344804 0
2566.04 0.0403921 0
2566.89 0.0321115 0
2567.75 0.027255 0
2568.6 0.0412834 0
2569.46 0.0451218 0
2570.31 0.0266162 0
2571.17 0.046688 0
2572.02 0.0250849 0
2572.88 0.0239989 0
2573.73 0.0372492 0
2574.58 0.0385321 0
2575.44 0.0203738 0
2576.29 0.041644 0
2577.15 0.0416976 0
2578 0.0497896 0
2578.86 0.0214403 0
2579.71 0.043097 0
2580.57 0.0202944 0
2581.42 0.020923 0
2582.28 0.0275199 0
2583.13 0.0348153 0
2583.98 0.0300661 0
2584.84 0.0422839 0
2585.69 0.0304453 0
2586.55 0.0374007 0
2587.4 0.0316468 0
2588.26 0.0420861 0
2589.11 0.0389319 0
2589.97 0.0107938 0
2590.82 0.0335943 0
2591.67 0.0276136 0
2592.53 0.0232044 0
2593.38 0.0291562 0
2594.24 0.0532261 0
2595.09 0.0369772 0
2595.95 0.0317343 0
2596.8 0.0439697 0
2597.66 0.0490807 0
2598.51 0.0436081 0
2599.37 0.0253899 0
2600.22 0.0316694 0
2601.07 0.0431444 0
2601.93 0.0412277 0
2602.78 0.0238216 0
2603.64 0.0385022 0
2604.49 0.0304154 0
2605.35 0.0062836 0
2606.2 0.049803 0
2607.06 0.0313974 0
2607.91 0.0426817 0
2608.76 0.0272705 0
2609.62 0.0323804 0
2610.47 0.0321424 0
2611.33 0.032771 0
2612.18 0.0393142 0
2613.04 0.0312098 0
2613.89 0.0354728 0
2614.75 0.0381251 0
2615.6 0.0450939 0
2616.46 0.0434391 0
2617.31 0.0327277 0
2618.16 0.0282133 0
2619.02 0.0533941 0
2619.87 0.0307245 0
2620.73 0.0290593 0
2621.58 0.0252704 0
2622.44 0.0455236 0
2623.29 0.0230993 0
2624.15 0.0331058 0
2625 0.0437235 0
2625.85 0.0238484 0
2626.71 0.0456751 0
2627.56 0.0310532 0
2628.42 0.032943 0
2629.27 0.0229014 0
2630.13 0.0145869 0
2630.98 0.0445942 0
2631.84 0.0178657 0
2632.69 0.0367804 0
2633.54 0.0526635 0
2634.4 0.0375893 0
2635.25 0.0338395 0
2636.11 0.0281865 0
2636.96 0.0455319 0
2637.82 0.0287873 0
2638.67 0.0423581 0
2639.53 0.0418553 0
2640.38 0.0292098 0
2641.24 0.0343084 0
2642.09 0.0307328 0
2642.94 0.0514229 0
2643.8 0.033789 0
2644.65 0.0283071 0
2645.51 0.0273828 0
2646.36 0.0301032 0
2647.22 0.00850934 0
2648.07 0.0287935 0
2648.93 0.0404663 0
2649.78 0.0305411 0
2650.63 0.031349 0
2651.49 0.0282927 0
2652.34 0.0227366 0
2653.2 0.0508706 0
2654.05 0.0334737 0
2654.91 0.0455278 0
2655.76 0.0420789 0
2656.62 0.0493702 0
2657.47 0.0346484 0
2658.33 0.0287193 0
2659.18 0.0203944 0
2660.03 0.0514188 0
2660.89 0.0316406 0
2661.74 0.0366969 0
2662.6 0.0346608 0
2663.45 0.0292726 0
2664.31 0.0386506 0
2665.16 0.0291263 0
2666.02 0.0412226 0
2666.87 0.0300825 0
2667.72 0.0300568 0
2668.58 0.0266172 0
2669.43 0.0270386 0
2670.29 0.0312212 0
2671.14 0.0291613 0
2672 0.0461378 0
2672.85 0.0217731 0
2673.71 0.0285338 0
2674.56 0.0497257 0
2675.42 0.0267821 0
2676.27 0.0493847 0
2677.12 0.0249098 0
2677.98 0.0388433 0
2678.83 0.0458122 0
2679.69 0.0293386 0
2680.54 0.0352193 0
2681.4 0.0259134 0
2682.25 0.0367886 0
2683.11 0.0273055 0
2683.96 0.0403436 0
2684.81 0.03443 0
2685.67 0.0318868 0
2686.52 0.031826 0
2687.38 0.0531334 0
2688.23 0.0265368 0
2689.09 0.0330265 0
2689.94 0.0320847 0
2690.8 0.0242822 0
2691.65 0.0395018 0
2692.5 0.0271953 0
2693.36 0.0472682 0
2694.21 0.0279125 0
2695.07 0.0302072 0
2695.92 0.039171 0
2696.78 0.0238268 0
2697.63 0.0366042 0
2698.49 0.0399603 0
2699.34 0.0338436 0
2700.2 0.0344238 0
2701.05 0.0416317 0
2701.9 0.022142 0
2702.76 0.0327637 0
2703.61 0.0380076 0
2704.47 0.0430599 0
2705.32 0.0401375 0
2706.18 0.0223316 0
2707.03 0.0199358 0
2707.89 0.0400603 0
2708.74 0.0405353 0
2709.59 0.0237526 0
2710.45 0.0330574 0
2711.3 0.0217474 0
2712.16 0.0262019 0
2713.01 0.0289037 0
2713.87 0.0466921 0
2714.72 0.0511168 0
2715.58 0.0306452 0
2716.43 0.0377222 0
2717.29 0.0333964 0
2718.14 0.0377212 0
2718.99 0.0187179 0
2719.85 0.0156843 0
2720.7 0.0427569 0
2721.56 0.046551 0
2722.41 0.0295323 0
2723.27 0.0231477 0
2724.12 0.0264832 0
2724.98 0.0332511 0
2725.83 0.0266697 0
2726.68 0.0354326 0
2727.54 0.046585 0
2728.39 0.0546749 0
2729.25 0.035008 0
2730.1 0.0227294 0
2730.96 0.0294663 0
2731.81 0.033382 0
2732.67 0.0399665 0
2733.52 0.0231601 0
2734.38 0.031789 0
2735.23 0.0390752 0
2736.08 0.0156255 0
2736.94 0.0457905 0
2737.79 0.0212321 0
2738.65 0.0333264 0
2739.5 0.0359581 0
2740.36 0.0406888 0
2741.21 0.0280917 0
2742.07 0.027999 0
2742.92 0.0434823 0
2743.77 0.0469199 0
2744.63 0.0266285 0
2745.48 0.0368381 0
2746.34 0.0393925 0
2747.19 0.0347319 0
2748.05 0.0410062 0
2748.9 0.0182356 0
2749.76 0.0387124 0
2750.61 0.0116388 0
2751.46 0.0346381 0
2752.32 0.029928 0
2753.17 0.039002 0
2754.03 0.0332728 0
2754.88 0.0529314 0
2755.74 0.0322547 0
2756.59 0.0427404 0
2757.45 0.0271108 0
2758.3 0.026409 0
2759.16 0.0349462 0
2760.01 0.0281927 0
2760.86 0.0430877 0
2761.72 0.0260123 0
2762.57 0.0397707 0
2763.43 0.0425395 0
2764.28 0.0172629 0
2765.14 0.0155833 0
2765.99 0.02705 0
2766.85 0.0473166 0
2767.7 0.0409052 0
2768.55 0.0319971 0
2769.41 0.00841969 0
2770.26 0.0540721 0
2771.12 0.0391834 0
2771.97 0.0316024 0
2772.83 0.0427239 0
2773.68 0.0303288 0
2774.54 0.0441542 0
2775.39 0.0189281 0
2776.25 0.0252426 0
2777.1 0.0314025 0
2777.95 0.0312985 0
2778.81 0.0496598 0
2779.66 0.0398913 0
2780.52 0.0361827 0
2781.37 0.0322763 0
2782.23 0.0486108 0
2783.08 0.039814 0
2783.94 0.0194742 0
2784.79 0.0297126 0
2785.64 0.0396172 0
2786.5 0.0363991 0
2787.35 0.0412782 0
2788.21 0.0217834 0
2789.06 0.0366804 0
2789.92 0.0358283 0
2790.77 0.0460296 0
2791.63 0.0230632 0
2792.48 0.0328039 0
2793.33 0.0400293 0
2794.19 0.0335654 0
2795.04 0.0323959 0
2795.9 0.0373471 0
2796.75 0.0312779 0
2797.61 0.0407661 0
2798.46 0.0264843 0
2799.32 0.0336159 0
2800.17 0.041541 0
2801.03 0.0406177 0
2801.88 0.0231013 0
2802.73 0.0298425 0
2803.59 0.0205778 0
2804.44 0.0425673 0
2805.3 0.0399686 0
2806.15 0.0389031 0
2807.01 0.0286956 0
2807.86 0.0463943 0
2808.72 0.0346587 0
2809.57 0.0358911 0
2810.42 0.0363074 0
2811.28 0.0456741 0
2812.13 0.0409124 0
2812.99 0.0372152 0
2813.84 0.0274395 0
2814.7 0.0239525 0
2815.55 0.0517557 0
2816.41 0.0338642 0
2817.26 0.00918325 0
2818.12 0.0349988 0
2818.97 0.0187962 0
2819.82 0.0294777 0
2820.68 0.0445993 0
2821.53 0.0399943 0
2822.39 0.0206211 0
2823.24 0.027187 0
2824.1 0.0387217 0
2824.95 0.0377119 0
2825.81 0.0225398 0
2826.66 0.0365145 0
2827.51 0.0450424 0
2828.37 0.0276919 0
2829.22 0.0408269 0
2830.08 0.0301444 0
2830.93 0.0320064 0
2831.79 0.0326112 0
2832.64 0.0340528 0
2833.5 0.0284132 0
2834.35 0.0418831 0
2835.21 0.0386496 0
2836.06 0.0337427 0
2836.91 0.0249603 0
2837.77 0.0193392 0
2838.62 0.0206005 0
2839.48 0.0365135 0
2840.33 0.0445571 0
2841.19 0.0370071 0
2842.04 0.0431876 0
2842.9 0.03372 0
2843.75 0.0340837 0
2844.6 0.0251818 0
2845.46 0.0277187 0
2846.31 0.0414246 0
2847.17 0.037648 0
2848.02 0.0439811 0
2848.88 0.0147847 0
2849.73 0.0356005 0
2850.59 0.0355686 0
2851.44 0.0361941 0
2852.29 0.0196556 0
2853.15 0.0366897 0
2854 0.0325226 0
2854.86 0.0346494 0
2855.71 0.0301021 0
2856.57 0.0188889 0
2857.42 0.0424138 0
2858.28 0.0200286 0
2859.13 0.0340456 0
2859.99 0.0445736 0
2860.84 0.0468993 0
2861.69 0.0307297 0
2862.55 0.0369669 0
2863.4 0.0372822 0
2864.26 0.0253364 0
2865.11 0.0200348 0
2865.97 0.0522884 0
2866.82 0.0259155 0
2867.68 0.026948 0
2868.53 0.0360879 0
2869.38 0.0230993 0
2870.24 0.0229427 0
2871.09 0.0336108 0
2871.95 0.0259299 0
2872.8 0.035854 0
2873.66 0.0380396 0
2874.51 0.0384177 0
2875.37 0.0272571 0
2876.22 0.0287492 0
2877.08 0.0317498 0
2877.93 0.0497082 0
2878.78 0.0437946 0
2879.64 0.0200183 0
2880.49 0.0270644 0
2881.35 0.0403725 0
2882.2 0.0323856 0
2883.06 0.0242688 0
2883.91 0.0329678 0
2884.77 0.0215258 0
2885.62 0.0357943 0
2886.47 0.0377634 0
2887.33 0.0404477 0
2888.18 0.0421459 0
2889.04 0.0475546 0
2889.89 0.0302505 0
2890.75 0.0387361 0
2891.6 0.0391803 0
2892.46 0.0538846 0
2893.31 0.0384064 0
2894.17 0.0414544 0
2895.02 0.032941 0
2895.87 0.0226552 0
2896.73 0.0244471 0
2897.58 0.0325721 0
2898.44 0.0457101 0
2899.29 0.0331749 0
2900.15 0.0450671 0
2901 0.0301701 0
2901.86 0.013747 0
2902.71 0.0462892 0
2903.56 0.0195463 0
2904.42 0.0293788 0
2905.27 0.0293293 0
2906.13 0.0247253 0
2906.98 0.0356727 0
2907.84 0.0327483 0
2908.69 0.0460533 0
2909.55 0.0376016 0
2910.4 0.0338241 0
2911.25 0.0376758 0
2912.11 0.0312583 0
2912.96 0.0393575 0
2913.82 0.0189837 0
2914.67 0.04056 0
2915.53 0.0339858 0
2916.38 0.0468704 0
2917.24 0.0340714 0
2918.09 0.036597 0
2918.95 0.0207283 0
2919.8 0.0276528 0
2920.65 0.0340178 0
2921.51 0.0259278 0
2922.36 0.0304999 0
2923.22 0.0353584 0
2924.07 0.0218545 0
2924.93 0.0491569 0
2925.78 0.0282061 0
2926.64 0.0298249 0
2927.49 0.0260742 0
2928.34 0.0317292 0
2929.2 0.0274518 0
2930.05 0.0374708 0
2930.91 0.0303721 0
2931.76 0.0496526 0
2932.62 0.0479596 0
2933.47 0.0405621 0
2934.33 0.0310079 0
2935.18 0.0389793 0
2936.04 0.0406528 0
2936.89 0.0441727 0
2937.74 0.0353584 0
2938.6 0.0366196 0
2939.45 0.0431145 0
2940.31 0.031248 0
2941.16 0.038563 0
2942.02 0.0503121 0
2942.87 0.0319054 0
2943.73 0.0400798 0
2944.58 0.0335531 0
2945.43 0.0368608 0
2946.29 0.0440006 0
2947.14 0.0356047 0
2948 0.0441799 0
2948.85 0.036056 0
2949.71 0.0357613 0
2950.56 0.0275075 0
2951.42 0.0412143 0
2952.27 0.0273045 0
2953.13 0.0314262 0
2953.98 0.0175607 0
2954.83 0.0280814 0
2955.69 0.0394647 0
2956.54 0.0269181 0
2957.4 0.0467282 0
2958.25 0.0207066 0
2959.11 0.0246408 0
2959.96 0.0284462 0
2960.82 0.0366258 0
2961.67 0.0398841 0
2962.52 0.0412958 0
2963.38 0.0318446 0
2964.23 0.0346937 0
2965.09 0.0403539 0
2965.94 0.0328864 0
2966.8 0.0383157 0
2967.65 0.04029 0
2968.51 0.0349411 0
2969.36 0.0321362 0
2970.21 0.0424591 0
2971.07 0.031216 0
2971.92 0.0302237 0
2972.78 0.0411814 0
2973.63 0.0506356 0
2974.49 0.0467004 0
2975.34 0.0458688 0
2976.2 0.0474547 0
2977.05 0.0464696 0
2977.91 0.0249499 0
2978.76 0.0469364 0
2979.61 0.0488983 0
2980.47 0.0233064 0
2981.32 0.0355789 0
2982.18 0.0310903 0
2983.03 0.0344815 0
2983.89 0.0466994 0
2984.74 0.0354686 0
2985.6 0.016352 0
2986.45 0.0461203 0
2987.3 0.0321063 0
2988.16 0.0341497 0
2989.01 0.0268696 0
2989.87 0.0254085 0
2990.72 0.035378 0
2991.58 0.0430186 0
2992.43 0.0321125 0
2993.29 0.0403807 0
2994.14 0.043133 0
2995 0.0449693 0
2995.85 0.0232343 0
2996.7 0.0465149 0
2997.56 0.0443242 0
2998.41 0.028269 0
2999.27 0.0354872 0
3000.12 0.0386156 0
3000.98 0.0356108 0
3001.83 0.0372678 0
3002.69 0.0228777 0
3003.54 0.0290068 0
3004.39 0.0406672 0
3005.25 0.0357541 0
3006.1 0.0291263 0
3006.96 0.0297734 0
3007.81 0.0488097 0
3008.67 0.0328987 0
3009.52 0.0377531 0
3010.38 0.0276394 0
3011.23 0.0413936 0
3012.08 0.0306194 0
3012.94 0.0317591 0
3013.79 0.0355284 0
3014.65 0.0339302 0
3015.5 0.0214269 0
3016.36 0.0411165 0
3017.21 0.0344671 0
3018.07 0.0332522 0
3018.92 0.0412937 0
3019.78 0.0320053 0
3020.63 0.035379 0
3021.48 0.0370638 0
3022.34 0.0201625 0
3023.19 0.0506583 0
3024.05 0.021161 0
3024.9 0.036292 0
3025.76 0.0325948 0
3026.61 0.0297157 0
3027.47 0.0278197 0
3028.32 0.0270994 0
3029.17 0.0398758 0
3030.03 0.025663 0
3030.88 0.0265842 0
3031.74 0.0372771 0
3032.59 0.0485593 0
3033.45 0.0472043 0
3034.3 0.0267244 0
3035.16 0.0192764 0
3036.01 0.0319796 0
3036.87 0.028271 0
3037.72 0.0446086 0
3038.57 0.0275652 0
3039.43 0.0497896 0
3040.28 0.0513621 0
3041.14 0.0193444 0
3041.99 0.0401808 0
3042.85 0.0262689 0
3043.7 0.0269954 0
3044.56 0.0326318 0
3045.41 0.0345515 0
3046.26 0.0335077 0
3047.12 0.0326731 0
3047.97 0.0302979 0
3048.83 0.0318209 0
3049.68 0.0238309 0
3050.54 0.0335551 0
3051.39 0.0306812 0
3052.25 0.0365166 0
3053.1 0.03768 0
3053.96 0.0446127 0
3054.81 0.0242049 0
3055.66 0.036396 0
3056.52 0.0297858 0
3057.37 0.0278754 0
3058.23 0.033654 0
3059.08 0.0369566 0
3059.94 0.0454927 0
3060.79 0.0335046 0
3061.65 0.050616 0
3062.5 0.0381509 0
3063.35 0.0265111 0
3064.21 0.0337911 0
3065.06 0.030063 0
3065.92 0.021294 0
3066.77 0.0423138 0
3067.63 0.0427476 0
3068.48 0.0340734 0
3069.34 0.0367134 0
3070.19 0.038189 0
3071.04 0.0247037 0
3071.9 0.0485696 0
3072.75 0.0371287 0
3073.61 0.0374151 0
3074.46 0.0301176 0
3075.32 0.0289243 0
3076.17 0.0263802 0
3077.03 0.0236918 0
3077.88 0.0424323 0
3078.74 0.0342579 0
3079.59 0.022411 0
3080.44 0.0419377 0
3081.3 0.034703 0
3082.15 0.0466004 0
3083.01 0.0211796 0
3083.86 0.0290119 0
3084.72 0.0338199 0
3085.57 0.0381014 0
3086.43 0.0405992 0
3087.28 0.0290212 0
3088.13 0.0212404 0
3088.99 0.0320981 0
3089.84 0.0251066 0
3090.7 0.0408393 0
3091.55 0.041169 0
3092.41 0.0426508 0
3093.26 0.046144 0
3094.12 0.0436678 0
3094.97 0.0257599 0
3095.83 0.0298012 0
3096.68 0.027355 0
3097.53 0.0405394 0
3098.39 0.0302268 0
3099.24 0.0272777 0
3100.1 0.0320486 0
3100.95 0.0311377 0
3101.81 0.039917 0
3102.66 0.0339281 0
3103.52 0.0291624 0
3104.37 0.0529098 0
3105.22 0.0221142 0
3106.08 0.0496114 0
3106.93 0.0470373 0
3107.79 0.0411505 0
3108.64 0.0293118 0
3109.5 0.0415554 0
3110.35 0.0380004 0
3111.21 0.0251663 0
3112.06 0.0217103 0
3112.92 0.0368216 0
3113.77 0.0606123 0
3114.62 0.0582238 0
3115.48 0.05847 0
3116.33 0.0628133 0
3117.19 0.0443531 0
3118.04 0.0661179 0
3118.9 0.0447714 0
3119.75 0.0685786 0
3120.61 0.0616489 0
3121.46 0.0545585 0
3122.31 0.0497659 0
3123.17 0.0582042 0
3124.02 0.0568327 0
3124.88 0.0420119 0
3125.73 0.0578621 0
3126.59 0.069132 0
3127.44 0.0612646 0
3128.3 0.0735216 0
3129.15 0.0839857 0
3130 0.0904362 0
3130.86 0.102733 0
3131.71 0.109681 0
3132.57 0.134964 0
3133.42 0.14762 0
3134.28 0.183756 0
3135.13 0.22225 0
3135.99 0.209235 0
3136.84 0.25949 0
3137.7 0.295529 0
3138.55 0.308387 0
3139.4 0.378492 0
3140.26 0.4161 0
3141.11 0.458601 0
3141.97 0.490201 0
3142.82 0.506942 0
3143.68 0.507534 0
3144.53 0.495134 0
3145.39 0.474865 0
3146.24 0.434512 0
3147.09 0.407157 0
3147.95 0.354939 0
3148.8 0.334354 0
3149.66 0.292959 0
3150.51 0.275835 0
3151.37 0.236826 0
3152.22 0.212822 0
3153.08 0.206731 0
3153.93 0.167788 0
3154.79 0.157949 0
3155.64 0.136412 0
3156.49 0.0973103 0
3157.35 0.109949 0
3158.2 0.0947022 0
3159.06 0.0842392 0
3159.91 0.0760853 0
3160.77 0.0668021 0
3161.62 0.0679026 0
3162.48 0.0541741 0
3163.33 0.0789932 0
3164.18 0.061956 0
3165.04 0.0763368 0
3165.89 0.0611636 0
3166.75 0.0570058 0
3167.6 0.0444674 0
3168.46 0.0362229 0
3169.31 0.0344516 0
3170.17 0.0394142 0
3171.02 0.0441851 0
3171.88 0.056336 0
3172.73 0.0383332 0
3173.58 0.0582969 0
3174.44 0.0473063 0
3175.29 0.040424 0
3176.15 0.0449559 0
3177 0.0454556 0
3177.86 0.0493981 0
3178.71 0.0442335 0
3179.57 0.0495228 0
3180.42 0.0426621 0
3181.27 0.050716 0
3182.13 0.0394781 0
3182.98 0.0226531 0
3183.84 0.0371926 0
3184.69 0.04442 0
3185.55 0.0277754 0
3186.4 0.0364476 0
3187.26 0.048178 0
3188.11 0.0394327 0
3188.96 0.0335479 0
3189.82 0.0347607 0
3190.67 0.0437276 0
3191.53 0.0328184 0
3192.38 0.0311758 0
3193.24 0.0126981 0
3194.09 0.0415884 0
3194.95 0.0478534 0
3195.8 0.0384754 0
3196.66 0.0367031 0
3197.51 0.0338478 0
3198.36 0.0318188 0
3199.22 0.0311655 0
3200.07 0.0311326 0
3200.93 0.0368092 0
3201.78 0.034904 0
3202.64 0.0245872 0
3203.49 0.034397 0
3204.35 0.0368443 0
3205.2 0.0361353 0
3206.05 0.0468921 0
3206.91 0.0471249 0
3207.76 0.0332563 0
3208.62 0.0303062 0
3209.47 0.023122 0
3210.33 0.0210374 0
3211.18 0.0417306 0
3212.04 0.0387001 0
3212.89 0.0303865 0
3213.75 0.0275436 0
3214.6 0.0367227 0
3215.45 0.0309471 0
3216.31 0.0387939 0
3217.16 0.0344887 0
3218.02 0.0410917 0
3218.87 0.0295313 0
3219.73 0.0225346 0
3220.58 0.0341425 0
3221.44 0.0390772 0
3222.29 0.0440831 0
3223.14 0.0323918 0
3224 0.0188529 0
3224.85 0.0362817 0
3225.71 0.0313428 0
3226.56 0.0312109 0
3227.42 0.0445447 0
3228.27 0.0432979 0
3229.13 0.0289017 0
3229.98 0.0367361 0
3230.83 0.0280423 0
3231.69 0.0230787 0
3232.54 0.0308739 0
3233.4 0.0308822 0
3234.25 0.032909 0
3235.11 0.0417996 0
3235.96 0.0247686 0
3236.82 0.0333212 0
3237.67 0.0410835 0
3238.53 0.0259392 0
3239.38 0.0387001 0
3240.23 0.0274189 0
3241.09 0.0436451 0
3241.94 0.0334758 0
3242.8 0.0359529 0
3243.65 0.0246099 0
3244.51 0.0288852 0
3245.36 0.0201193 0
3246.22 0.039239 0
3247.07 0.0183459 0
3247.92 0.0364177 0
3248.78 0.036225 0
3249.63 0.0296189 0
3250.49 0.0282185 0
3251.34 0.0331378 0
3252.2 0.0308286 0
3253.05 0.0174082 0
3253.91 0.0482667 0
3254.76 0.0444695 0
3255.62 0.0461099 0
3256.47 0.043878 0
3257.32 0.0419233 0
3258.18 0.0271674 0
3259.03 0.0441058 0
3259.89 0.0411165 0
3260.74 0.0347319 0
3261.6 0.0273601 0
3262.45 0.0328451 0
3263.31 0.0245914 0
3264.16 0.0399108 0
3265.01 0.0493888 0
3265.87 0.0254198 0
3266.72 0.0448631 0
3267.58 0.0342702 0
3268.43 0.0365856 0
3269.29 0.0327524 0
3270.14 0.0279238 0
3271 0.0434422 0
3271.85 0.0292912 0
3272.71 0.0313675 0
3273.56 0.0145879 0
3274.41 0.043368 0
3275.27 0.0480451 0
3276.12 0.0263369 0
3276.98 0.0296724 0
3277.83 0.0441408 0
3278.69 0.0267738 0
3279.54 0.033482 0
3280.4 0.0370122 0
3281.25 0.0414421 0
3282.1 0.0470961 0
3282.96 0.0395141 0
3283.81 0.027186 0
3284.67 0.0408166 0
3285.52 0.0446467 0
3286.38 0.0303536 0
3287.23 0.0404827 0
3288.09 0.0436771 0
3288.94 0.0291005 0
3289.79 0.038867 0
3290.65 0.038326 0
3291.5 0.0302268 0
3292.36 0.0247057 0
3293.21 0.0426868 0
3294.07 0.0470909 0
3294.92 0.041202 0
3295.78 0.0331337 0
3296.63 0.0399912 0
3297.49 0.0388536 0
3298.34 0.0322238 0
3299.19 0.0326298 0
3300.05 0.0413153 0
3300.9 0.0357695 0
3301.76 0.0357747 0
3302.61 0.033957 0
3303.47 0.039816 0
3304.32 0.0316086 0
3305.18 0.0350008 0
3306.03 0.0365578 0
3306.88 0.0365825 0
3307.74 0.0311872 0
3308.59 0.0324927 0
3309.45 0.0356912 0
3310.3 0.034974 0
3311.16 0.0254868 0
3312.01 0.0342919 0
3312.87 0.0478081 0
3313.72 0.0319147 0
3314.58 0.0385867 0
3315.43 0.0343434 0
3316.28 0.0399005 0
3317.14 0.0344743 0
3317.99 0.0292695 0
3318.85 0.0290985 0
3319.7 0.0324855 0
3320.56 0.0440006 0
3321.41 0.0349678 0
3322.27 0.0271685 0
3323.12 0.0363528 0
3323.97 0.0399181 0
3324.83 0.0348267 0
3325.68 0.0208488 0
3326.54 0.0300743 0
3327.39 0.02194 0
3328.25 0.0221935 0
3329.1 0.0378562 0
3329.96 0.0334263 0
3330.81 0.0312593 0
3331.67 0.0378963 0
3332.52 0.0411257 0
3333.37 0.0399459 0
3334.23 0.0507603 0
3335.08 0.0325113 0
3335.94 0.0398305 0
3336.79 0.0531447 0
3337.65 0.0237897 0
3338.5 0.0264925 0
3339.36 0.0384311 0
3340.21 0.0331543 0
3341.06 0.0429929 0
3341.92 0.0296869 0
3342.77 0.0244708 0
3343.63 0.0419573 0
3344.48 0.0407692 0
3345.34 0.0313294 0
3346.19 0.0298414 0
3347.05 0.0500823 0
3347.9 0.0329853 0
3348.75 0.0358035 0
3349.61 0.0396409 0
3350.46 0.0459781 0
3351.32 0.045772 0
3352.17 0.0310996 0
3353.03 0.0412669 0
3353.88 0.0287492 0
3354.74 0.0449198 0
3355.59 0.0324309 0
3356.45 0.0353491 0
3357.3 0.0313098 0
3358.15 0.0407033 0
3359.01 0.0385672 0
3359.86 0.0300053 0
3360.72 0.0498793 0
3361.57 0.0341435 0
3362.43 0.0266749 0
3363.28 0.0308904 0
3364.14 0.0411082 0
3364.99 0.0529077 0
3365.84 0.0231858 0
3366.7 0.0259567 0
3367.55 0.0401437 0
3368.41 0.0360261 0
3369.26 0.0369319 0
3370.12 0.0506779 0
3370.97 0.0250551 0
3371.83 0.0217216 0
3372.68 0.0131164 0
3373.54 0.0378335 0
3374.39 0.036159 0
3375.24 0.0327658 0
3376.1 0.038089 0
3376.95 0.0368855 0
3377.81 0.0288151 0
3378.66 0.0355253 0
3379.52 0.0357201 0
3380.37 0.0453567 0
3381.23 0.0277981 0
3382.08 0.041677 0
3382.93 0.0351987 0
3383.79 0.0401262 0
3384.64 0.0482625 0
3385.5 0.0433659 0
3386.35 0.0299929 0
3387.21 0.0377078 0
3388.06 0.036057 0
3388.92 0.0542679 0
3389.77 0.0304319 0
3390.63 0.0389402 0
3391.48 0.0272159 0
3392.33 0.0310244 0
3393.19 0.0275961 0
3394.04 0.0340652 0
3394.9 0.0258794 0
3395.75 0.0349843 0
3396.61 0.0400541 0
3397.46 0.0586504 0
3398.32 0.035277 0
3399.17 0.0199142 0
3400.02 0.0247294 0
3400.88 0.0474815 0
3401.73 0.0351935 0
3402.59 0.0292139 0
3403.44 0.0347411 0
3404.3 0.0454948 0
3405.15 0.0451228 0
3406.01 0.0390247 0
3406.86 0.0347154 0
3407.71 0.0380416 0
3408.57 0.0224295 0
3409.42 0.0363641 0
3410.28 0.0433824 0
3411.13 0.0453763 0
3411.99 0.0378407 0
3412.84 0.0238917 0
3413.7 0.0442212 0
3414.55 0.0324907 0
3415.41 0.0153401 0
3416.26 0.0329235 0
3417.11 0.0437533 0
3417.97 0.0256455 0
3418.82 0.0254703 0
3419.68 0.0178131 0
3420.53 0.0289563 0
3421.39 0.0362415 0
3422.24 0.0348627 0
3423.1 0.0287296 0
3423.95 0.0349204 0
3424.8 0.0304937 0
3425.66 0.025156 0
3426.51 0.0409093 0
3427.37 0.0395131 0
3428.22 0.0448425 0
3429.08 0.0335716 0
3429.93 0.0459111 0
3430.79 0.0334624 0
3431.64 0.0264647 0
3432.5 0.0385744 0
3433.35 0.0326246 0
3434.2 0.0379108 0
3435.06 0.0332728 0
3435.91 0.0367165 0
3436.77 0.0413174 0
3437.62 0.0247439 0
3438.48 0.027761 0
3439.33 0.0435122 0
3440.19 0.0274518 0
3441.04 0.0281082 0
3441.89 0.0413122 0
3442.75 0.0446478 0
3443.6 0.0269686 0
3444.46 0.039442 0
3445.31 0.0156513 0
3446.17 0.0329575 0
3447.02 0.0404559 0
3447.88 0.0481822 0
3448.73 0.0177451 0
3449.58 0.0277517 0
3450.44 0.0407537 0
3451.29 0.0313407 0
3452.15 0.049972 0
3453 0.0336272 0
3453.86 0.0263225 0
3454.71 0.0288471 0
3455.57 0.038766 0
3456.42 0.0361951 0
3457.28 0.029286 0
3458.13 0.0310378 0
3458.98 0.0347648 0
3459.84 0.0482131 0
3460.69 0.0288409 0
3461.55 0.0375367 0
3462.4 0.0353615 0
3463.26 0.0239288 0
3464.11 0.041982 0
3464.97 0.0180924 0
3465.82 0.0383137 0
3466.67 0.0382931 0
3467.53 0.0502853 0
3468.38 0.0260134 0
3469.24 0.0387784 0
3470.09 0.0241678 0
3470.95 0.0255435 0
3471.8 0.044317 0
3472.66 0.0384724 0
3473.51 0.0304978 0
3474.37 0.0236938 0
3475.22 0.0247902 0
3476.07 0.0290377 0
3476.93 0.0431938 0
3477.78 0.0489673 0
3478.64 0.0204902 0
3479.49 0.0305761 0
3480.35 0.0387331 0
3481.2 0.0347216 0
3482.06 0.0312335 0
3482.91 0.0397006 0
3483.76 0.0313551 0
3484.62 0.0343115 0
3485.47 0.0259072 0
3486.33 0.0263586 0
3487.18 0.0353924 0
3488.04 0.0236547 0
3488.89 0.0412628 0
3489.75 0.0342795 0
3490.6 0.0345845 0
3491.46 0.0495619 0
3492.31 0.0248026 0
3493.16 0.0340384 0
3494.02 0.0154504 0
3494.87 0.0274323 0
3495.73 0.0345639 0
3496.58 0.0526419 0
3497.44 0.0329245 0
3498.29 0.0419861 0
3499.15 0.0391834 0
3500 0.0361065 0
3500.85 0.031113 0
3501.71 0.0409877 0
3502.56 0.0548913 0
3503.42 0.0230364 0
3504.27 0.0390412 0
3505.13 0.0373234 0
3505.98 0.0284606 0
3506.84 0.0370184 0
3507.69 0.0251066 0
3508.54 0.0440254 0
3509.4 0.0385445 0
3510.25 0.0347607 0
3511.11 0.0395213 0
3511.96 0.0460203 0
3512.82 0.0188127 0
3513.67 0.0180419 0
3514.53 0.0484686 0
3515.38 0.0440171 0
3516.24 0.0444427 0
3517.09 0.0625217 0
3517.94 0.0890781 0
3518.8 0.104294 0
3519.65 0.118393 0
3520.51 0.15832 0
3521.36 0.197102 0
3522.22 0.209107 0
3523.07 0.217009 0
3523.93 0.257306 0
3524.78 0.275959 0
3525.63 0.37019 0
3526.49 0.516401 0
3527.34 0.664178 0
3528.2 0.839467 0
3529.05 0.961854 0
3529.91 1 0
3530.76 0.976718 0
3531.62 0.864684 0
3532.47 0.675727 0
3533.33 0.489737 0
3534.18 0.340883 0
3535.03 0.272899 0
3535.89 0.243835 0
3536.74 0.234579 0
3537.6 0.219525 0
3538.45 0.194093 0
3539.31 0.147718 0
3540.16 0.12385 0
3541.02 0.0938841 0
3541.87 0.0725561 0
3542.72 0.0611997 0
3543.58 0.0506078 0
3544.43 0.0643384 0
3545.29 0.0346082 0
3546.14 0.060468 0
3547 0.0304916 0
3547.85 0.0448745 0
3548.71 0.036261 0
3549.56 0.0370246 0
3550.42 0.040459 0
3551.27 0.0520174 0
3552.12 0.0422788 0
3552.98 0.0286853 0
3553.83 0.0484624 0
3554.69 0.0410237 0
3555.54 0.046011 0
3556.4 0.0341291 0
3557.25 0.0323485 0
3558.11 0.0362095 0
3558.96 0.0511869 0
3559.81 0.0404003 0
3560.67 0.0461141 0
3561.52 0.032196 0
3562.38 0.0515187 0
3563.23 0.0389731 0
3564.09 0.025289 0
3564.94 0.0423056 0
3565.8 0.0473753 0
3566.65 0.0245419 0
3567.5 0.0230684 0
3568.36 0.0343527 0
3569.21 0.0159347 0
3570.07 0.0199503 0
3570.92 0.0479245 0
3571.78 0.0142994 0
3572.63 0.0393472 0
3573.49 0.0347051 0
3574.34 0.0119469 0
3575.2 0.0307915 0
3576.05 0.0302928 0
3576.9 0.033383 0
3577.76 0.0388072 0
3578.61 0.0299228 0
3579.47 0.0287646 0
3580.32 0.0235104 0
3581.18 0.0359942 0
3582.03 0.0255301 0
3582.89 0.0395924 0
3583.74 0.0227221 0
3584.59 0.0238082 0
3585.45 0.0322135 0
3586.3 0.0323804 0
3587.16 0.0322372 0
3588.01 0.0261051 0
3588.87 0.0370936 0
3589.72 0.0250788 0
3590.58 0.0418604 0
3591.43 0.0247871 0
3592.29 0.0411711 0
3593.14 0.0404127 0
3593.99 0.0382436 0
3594.85 0.0399232 0
3595.7 0.0368845 0
3596.56 0.0220946 0
3597.41 0.0278898 0
3598.27 0.0294983 0
3599.12 0.04479 0
3599.98 0.0324814 0
3600.83 0.0375079 0
3601.68 0.0423942 0
3602.54 0.0300887 0
3603.39 0.0269985 0
3604.25 0.041915 0
3605.1 0.0257135 0
3605.96 0.0291057 0
3606.81 0.0335809 0
3607.67 0.0211621 0
3608.52 0.0202017 0
3609.38 0.0325175 0
3610.23 0.0471672 0
3611.08 0.0470209 0
3611.94 0.0301598 0
3612.79 0.0521298 0
3613.65 0.031622 0
3614.5 0.0420315 0
3615.36 0.0319095 0
3616.21 0.0372977 0
3617.07 0.0312243 0
3617.92 0.0311923 0
3618.77 0.034229 0
3619.63 0.0275281 0
3620.48 0.0360714 0
3621.34 0.0403673 0
3622.19 0.029521 0
3623.05 0.0296652 0
3623.9 0.031656 0
3624.76 0.0254332 0
3625.61 0.0343022 0
3626.46 0.031791 0
3627.32 0.027628 0
3628.17 0.0399098 0
3629.03 0.0434422 0
3629.88 0.0217803 0
3630.74 0.0259124 0
3631.59 0.0333377 0
3632.45 0.0339178 0
3633.3 0.0211136 0
3634.16 0.0343444 0
3635.01 0.0374749 0
3635.86 0.0364115 0
3636.72 0.0401973 0
3637.57 0.037545 0
3638.43 0.0376119 0
3639.28 0.0250736 0
3640.14 0.0407465 0
3640.99 0.0323505 0
3641.85 0.0306606 0
3642.7 0.0459183 0
3643.55 0.0425467 0
3644.41 0.029962 0
3645.26 0.0287955 0
3646.12 0.0323742 0
3646.97 0.0141778 0
3647.83 0.0392112 0
3648.68 0.03135 0
3649.54 0.0359262 0
3650.39 0.0339766 0
3651.25 0.0232837 0
3652.1 0.0345 0
3652.95 0.0370153 0
3653.81 0.0227015 0
3654.66 0.0372987 0
3655.52 0.0374873 0
3656.37 0.0454175 0
3657.23 0.0461347 0
3658.08 0.0405507 0
3658.94 0.0280382 0
3659.79 0.0335963 0
3660.64 0.0366114 0
3661.5 0.0347752 0
3662.35 0.0400252 0
3663.21 0.0193619 0
3664.06 0.0311944 0
3664.92 0.0341682 0
3665.77 0.0251931 0
3666.63 0.0257661 0
3667.48 0.0359354 0
3668.33 0.0137172 0
3669.19 0.0393379 0
3670.04 0.0311336 0
3670.9 0.0372771 0
3671.75 0.0212332 0
3672.61 0.0449012 0
3673.46 0.0298146 0
3674.32 0.0269407 0
3675.17 0.0304267 0
3676.03 0.0303237 0
3676.88 0.0348566 0
3677.73 0.031857 0
3678.59 0.0209797 0
3679.44 0.0129443 0
3680.3 0.0270366 0
3681.15 0.027592 0
3682.01 0.0256733 0
3682.86 0.0303185 0
3683.72 0.0291675 0
3684.57 0.0393441 0
3685.42 0.024985 0
3686.28 0.0320043 0
3687.13 0.0312418 0
3687.99 0.0377181 0
3688.84 0.0354532 0
3689.7 0.038732 0
3690.55 0.0254713 0
3691.41 0.0267347 0
3692.26 0.0319765 0
3693.12 0.0318559 0
3693.97 0.0436627 0
3694.82 0.0398016 0
3695.68 0.0290645 0
3696.53 0.0183696 0
3697.39 0.0409578 0
3698.24 0.0297466 0
3699.1 0.0360189 0
3699.95 0.0301135 0
3700.81 0.0297137 0
3701.66 0.0265976 0
3702.51 0.022651 0
3703.37 0.0395904 0
3704.22 0.0545595 0
3705.08 0.0339364 0
3705.93 0.0199328 0
3706.79 0.033753 0
3707.64 0.0401705 0
3708.5 0.0398624 0
3709.35 0.0401798 0
3710.21 0.0424694 0
3711.06 0.040864 0
3711.91 0.0325669 0
3712.77 0.0348978 0
3713.62 0.0300867 0
3714.48 0.0353996 0
3715.33 0.035988 0
3716.19 0.015473 0
3717.04 0.019028 0
3717.9 0.0351234 0
3718.75 0.0314283 0
3719.6 0.0287801 0
3720.46 0.0257259 0
3721.31 0.0215134 0
3722.17 0.0288079 0
3723.02 0.0440717 0
3723.88 0.0234733 0
3724.73 0.0364867 0
3725.59 0.0295952 0
3726.44 0.0356964 0
3727.29 0.0196566 0
3728.15 0.031758 0
3729 0.0409372 0
3729.86 0.0274982 0
3730.71 0.0451465 0
3731.57 0.030844 0
3732.42 0.0345031 0
3733.28 0.025221 0
3734.13 0.0457575 0
3734.99 0.0310419 0
3735.84 0.0462573 0
3736.69 0.0198647 0
3737.55 0.0301835 0
3738.4 0.0351781 0
3739.26 0.0376727 0
3740.11 0.0536156 0
3740.97 0.0312047 0
3741.82 0.0328204 0
3742.68 0.0380478 0
3743.53 0.0319971 0
3744.38 0.0321888 0
3745.24 0.0257712 0
3746.09 0.0177493 0
3746.95 0.0289202 0
3747.8 0.0297188 0
3748.66 0.0412545 0
3749.51 0.0369504 0
3750.37 0.0471641 0
3751.22 0.0326762 0
3752.08 0.0282257 0
3752.93 0.0235382 0
3753.78 0.0540556 0
3754.64 0.0507737 0
3755.49 0.0295993 0
3756.35 0.0380952 0
3757.2 0.0465087 0
3758.06 0.0203357 0
3758.91 0.0333923 0
3759.77 0.0566214 0
3760.62 0.0358396 0
3761.47 0.0306534 0
3762.33 0.023564 0
3763.18 0.0395265 0
3764.04 0.0172361 0
3764.89 0.0332676 0
3765.75 0.0295467 0
3766.6 0.0408351 0
3767.46 0.0430867 0
3768.31 0.057082 0
3769.17 0.0369257 0
3770.02 0.0156111 0
3770.87 0.033248 0
3771.73 0.0415637 0
3772.58 0.021565 0
3773.44 0.0450939 0
3774.29 0.0268295 0
3775.15 0.0383745 0
3776 0.0478947 0
3776.86 0.0412277 0
3777.71 0.0208385 0
3778.56 0.0178482 0
3779.42 0.0318745 0
3780.27 0.0348318 0
3781.13 0.0349411 0
3781.98 0.0477473 0
3782.84 0.0211415 0
3783.69 0.0366784 0
3784.55 0.0251653 0
3785.4 0.0290851 0
3786.25 0.0242122 0
3787.11 0.0129773 0
3787.96 0.0155112 0
3788.82 0.0305699 0
3789.67 0.0356284 0
3790.53 0.0435874 0
3791.38 0.0290027 0
3792.24 0.0351214 0
3793.09 0.0300764 0
3793.95 0.0319085 0
3794.8 0.0318858 0
3795.65 0.0380932 0
3796.51 0.0337798 0
3797.36 0.0370555 0
3798.22 0.0338302 0
3799.07 0.0342754 0
3799.93 0.0225068 0
3800.78 0.0299476 0
3801.64 0.0404673 0
3802.49 0.0225707 0
3803.34 0.0258423 0
3804.2 0.0268202 0
3805.05 0.0278857 0
3805.91 0.0367917 0
3806.76 0.034196 0
3807.62 0.0438543 0
3808.47 0.0432876 0
3809.33 0.0361899 0
3810.18 0.0359468 0
3811.04 0.0365248 0
3811.89 0.0236794 0
3812.74 0.0243781 0
3813.6 0.0470507 0
3814.45 0.0249551 0
3815.31 0.0268882 0
3816.16 0.0159254 0
3817.02 0.0493208 0
3817.87 0.0332429 0
3818.73 0.0370143 0
3819.58 0.037343 0
3820.43 0.0273261 0
3821.29 0.0265121 0
3822.14 0.0418512 0
3823 0.0246274 0
3823.85 0.0376222 0
3824.71 0.0360467 0
3825.56 0.0401314 0
3826.42 0.0378592 0
3827.27 0.0268037 0
3828.13 0.044454 0
3828.98 0.0407847 0
3829.83 0.025494 0
3830.69 0.0369246 0
3831.54 0.0456009 0
3832.4 0.0418079 0
3833.25 0.0444613 0
3834.11 0.0359365 0
3834.96 0.0423416 0
3835.82 0.0454587 0
3836.67 0.0338323 0
3837.52 0.0410567 0
3838.38 0.043607 0
3839.23 0.0567142 0
3840.09 0.0463006 0
3840.94 0.0503481 0
3841.8 0.0420387 0
3842.65 0.0505058 0
3843.51 0.0514662 0
3844.36 0.0507428 0
3845.21 0.0453567 0
3846.07 0.0464809 0
3846.92 0.0487036 0
3847.78 0.0535281 0
3848.63 0.0556961 0
3849.49 0.0598529 0
3850.34 0.062837 0
3851.2 0.051764 0
3852.05 0.0627494 0
3852.91 0.0393462 0
3853.76 0.0599106 0
3854.61 0.0541855 0
3855.47 0.0609894 0
3856.32 0.0612079 0
3857.18 0.0499957 0
3858.03 0.0596076 0
3858.89 0.0711197 0
3859.74 0.0686384 0
3860.6 0.0624588 0
3861.45 0.0894872 0
3862.3 0.0977997 0
3863.16 0.11385 0
3864.01 0.122368 0
3864.87 0.133994 0
3865.72 0.135648 0
3866.58 0.160338 0
3867.43 0.180668 0
3868.29 0.208142 0
3869.14 0.244098 0
3870 0.285193 0
3870.85 0.312012 0
3871.7 0.341577 0
3872.56 0.366446 0
3873.41 0.411173 0
3874.27 0.458959 0
3875.12 0.505379 0
3875.98 0.526061 0
3876.83 0.57763 0
3877.69 0.603854 0
3878.54 0.607158 0
3879.39 0.603986 0
3880.25 0.597482 0
3881.1 0.530951 0
3881.96 0.473528 0
3882.81 0.430795 0
3883.67 0.37563 0
3884.52 0.328506 0
3885.38 0.297845 0
3886.23 0.25756 0
3887.08 0.232604 0
3887.94 0.195841 0
3888.79 0.179731 0
3889.65 0.152468 0
3890.5 0.130459 0
3891.36 0.112674 0
3892.21 0.110672 0
3893.07 0.0902641 0
3893.92 0.0897159 0
3894.78 0.0661303 0
3895.63 0.0611038 0
3896.48 0.0651019 0
3897.34 0.0678408 0
3898.19 0.0574169 0
3899.05 0.0490117 0
3899.9 0.0619725 0
3900.76 0.0468529 0
3901.61 0.0587658 0
3902.47 0.0418779 0
3903.32 0.0395265 0
3904.17 0.050785 0
3905.03 0.0353398 0
3905.88 0.0498484 0
3906.74 0.0501791 0
3907.59 0.0466561 0
3908.45 0.0418326 0
3909.3 0.0534302 0
3910.16 0.047332 0
3911.01 0.0267357 0
3911.87 0.049429 0
3912.72 0.0507593 0
3913.57 0.0503378 0
3914.43 0.043808 0
3915.28 0.0260371 0
3916.14 0.0384105 0
3916.99 0.0457009 0
3917.85 0.0321424 0
3918.7 0.0308605 0
3919.56 0.0388186 0
3920.41 0.0269037 0
3921.26 0.0256476 0
3922.12 0.0294406 0
3922.97 0.0414276 0
3923.83 0.0394183 0
3924.68 0.0401025 0
3925.54 0.0295776 0
3926.39 0.0258031 0
3927.25 0.0338313 0
3928.1 0.0153741 0
3928.96 0.0385332 0
3929.81 0.0412865 0
3930.66 0.0452598 0
3931.52 0.0321733 0
3932.37 0.0161274 0
3933.23 0.0319786 0
3934.08 0.0182686 0
3934.94 0.0330883 0
3935.79 0.0257691 0
3936.65 0.0251426 0
3937.5 0.0264822 0
3938.35 0.0167837 0
3939.21 0.029456 0
3940.06 0.0362013 0
3940.92 0.0314139 0
3941.77 0.0190126 0
3942.63 0.0240102 0
3943.48 0.0305596 0
3944.34 0.04005 0
3945.19 0.0261061 0
3946.04 0.0369349 0
3946.9 0.042826 0
3947.75 0.0301495 0
3948.61 0.0284627 0
3949.46 0.0289996 0
3950.32 0.0140541 0
3951.17 0.0429403 0
3952.03 0.0261772 0
3952.88 0.0293334 0
3953.74 0.0498339 0
3954.59 0.0419748 0
3955.44 0.0232425 0
3956.3 0.0150155 0
3957.15 0.0452866 0
3958.01 0.0460986 0
3958.86 0.0371359 0
3959.72 0.0307101 0
3960.57 0.0252529 0
3961.43 0.0385589 0
3962.28 0.0392751 0
3963.13 0.0270242 0
3963.99 0.0324443 0
3964.84 0.0376727 0
3965.7 0.0199224 0
3966.55 0.0497319 0
3967.41 0.0204057 0
3968.26 0.0374842 0
3969.12 0.0425683 0
3969.97 0.0285688 0
3970.83 0.0304875 0
3971.68 0.0450455 0
3972.53 0.0318992 0
3973.39 0.0306112 0
3974.24 0.034938 0
3975.1 0.028337 0
3975.95 0.0137872 0
3976.81 0.0270665 0
3977.66 0.0169754 0
3978.52 0.0389422 0
3979.37 0.0305328 0
3980.22 0.0287492 0
3981.08 0.0548439 0
3981.93 0.0216752 0
3982.79 0.0479245 0
3983.64 0.0319662 0
3984.5 0.0300341 0
3985.35 0.0176555 0
3986.21 0.0382127 0
3987.06 0.0134946 0
3987.92 0.0375645 0
3988.77 0.0284771 0
3989.62 0.0433618 0
3990.48 0.0436225 0
3991.33 0.039374 0
3992.19 0.0365928 0
3993.04 0.0207458 0
3993.9 0.0306513 0
3994.75 0.0356572 0
3995.61 0.032468 0
3996.46 0.0385857 0
3997.31 0.025257 0
3998.17 0.0236557 0
3999.02 0.0425096 0
3999.88 0.0461409 0
4000.73 0.0435493 0
4001.59 0.0447395 0
4002.44 0.0352677 0
4003.3 0.0281412 0
4004.15 0.049056 0
4005 0.0114657 0
4005.86 0.0243441 0
4006.71 0.0240833 0
4007.57 0.0356067 0
4008.42 0.0370318 0
4009.28 0.0336994 0
4010.13 0.0248418 0
4010.99 0.0295251 0
4011.84 0.0288151 0
4012.7 0.0271005 0
4013.55 0.0389659 0
4014.4 0.042386 0
4015.26 0.0353233 0
4016.11 0.0429445 0
4016.97 0.0312469 0
4017.82 0.0257496 0
4018.68 0.031789 0
4019.53 0.0227211 0
4020.39 0.0390319 0
4021.24 0.0332934 0
4022.09 0.0368072 0
4022.95 0.0313438 0
4023.8 0.0290428 0
4024.66 0.0142952 0
4025.51 0.0365764 0
4026.37 0.0445509 0
4027.22 0.0306699 0
4028.08 0.0286193 0
4028.93 0.0376222 0
4029.79 0.0310038 0
4030.64 0.0274879 0
4031.49 0.0434185 0
4032.35 0.0215907 0
4033.2 0.0257135 0
4034.06 0.0309131 0
4034.91 0.037682 0
4035.77 0.0394554 0
4036.62 0.0346793 0
4037.48 0.0365465 0
4038.33 0.0217092 0
4039.18 0.0343578 0
4040.04 0.0379097 0
4040.89 0.0422097 0
4041.75 0.0380921 0
4042.6 0.0335026 0
4043.46 0.0357695 0
4044.31 0.0392287 0
4045.17 0.0413122 0
4046.02 0.0240256 0
4046.88 0.0237454 0
4047.73 0.0314407 0
4048.58 0.037038 0
4049.44 0.0198524 0
4050.29 0.0216021 0
4051.15 0.0182748 0
4052 0.027357 0
4052.86 0.0487654 0
4053.71 0.021364 0
4054.57 0.0390309 0
4055.42 0.0203583 0
4056.27 0.0345041 0
4057.13 0.0325999 0
4057.98 0.0359509 0
4058.84 0.0263369 0
4059.69 0.0248284 0
4060.55 0.0228509 0
4061.4 0.0417893 0
4062.26 0.03792 0
4063.11 0.0500029 0
4063.96 0.0347185 0
4064.82 0.0298218 0
4065.67 0.0303319 0
4066.53 0.014997 0
4067.38 0.0233981 0
4068.24 0.0299342 0
4069.09 0.0364105 0
4069.95 0.041303 0
4070.8 0.0428517 0
4071.66 0.0259938 0
4072.51 0.0307142 0
4073.36 0.0342352 0
4074.22 0.0432927 0
4075.07 0.0254013 0
4075.93 0.0377315 0
4076.78 0.0413308 0
4077.64 0.0569367 0
4078.49 0.0363074 0
4079.35 0.049498 0
4080.2 0.0398655 0
4081.05 0.0316705 0
4081.91 0.0313459 0
4082.76 0.0339539 0
4083.62 0.0339209 0
4084.47 0.0252776 0
4085.33 0.0357067 0
4086.18 0.0530438 0
4087.04 0.0400901 0
4087.89 0.0254837 0
4088.75 0.056269 0
4089.6 0.0383683 0
4090.45 0.0353151 0
4091.31 0.0271108 0
4092.16 0.0331873 0
4093.02 0.0229138 0
4093.87 0.0367031 0
4094.73 0.0316591 0
4095.58 0.0208138 0
4096.44 0.0406641 0
4097.29 0.0355418 0
4098.14 0.0272849 0
4099 0.0376696 0
4099.85 0.0428229 0
4100.71 0.0288893 0
4101.56 0.0304051 0
4102.42 0.0344722 0
4103.27 0.0401417 0
4104.13 0.0253446 0
4104.98 0.0356912 0
4105.83 0.0427621 0
4106.69 0.0246439 0
4107.54 0.0311346 0
4108.4 0.024849 0
4109.25 0.0214413 0
4110.11 0.015575 0
4110.96 0.0180388 0
4111.82 0.025426 0
4112.67 0.0314304 0
4113.53 0.0270871 0
4114.38 0.0301444 0
4115.23 0.0354089 0
4116.09 0.0262741 0
4116.94 0.0178987 0
4117.8 0.0294128 0
4118.65 0.0183747 0
4119.51 0.0280093 0
4120.36 0.0227314 0
4121.22 0.0298126 0
4122.07 0.0338148 0
4122.92 0.0429238 0
4123.78 0.0409763 0
4124.63 0.0302041 0
4125.49 0.0395234 0
4126.34 0.0319724 0
4127.2 0.0224202 0
4128.05 0.0421345 0
4128.91 0.036293 0
4129.76 0.039815 0
4130.62 0.0148342 0
4131.47 0.0415997 0
4132.32 0.0210405 0
4133.18 0.0282576 0
4134.03 0.0218112 0
4134.89 0.0332594 0
4135.74 0.0480389 0
4136.6 0.0171011 0
4137.45 0.012358 0
4138.31 0.0298188 0
4139.16 0.0344804 0
4140.01 0.0294509 0
4140.87 0.0449353 0
4141.72 0.0344825 0
4142.58 0.0335211 0
4143.43 0.0258186 0
4144.29 0.0325762 0
4145.14 0.0401633 0
4146 0.0343279 0
4146.85 0.0360323 0
4147.71 0.036055 0
4148.56 0.0390278 0
4149.41 0.0347061 0
4150.27 0.0280691 0
4151.12 0.022854 0
4151.98 0.030099 0
4152.83 0.0421613 0
4153.69 0.02749 0
4154.54 0.0339838 0
4155.4 0.0336479 0
4156.25 0.0421675 0
4157.1 0.022954 0
4157.96 0.0307729 0
4158.81 0.0201718 0
4159.67 0.0335458 0
4160.52 0.0416791 0
4161.38 0.0405765 0
4162.23 0.0320115 0
4163.09 0.0358808 0
4163.94 0.0254384 0
4164.79 0.0300795 0
4165.65 0.0367505 0
4166.5 0.0394791 0
4167.36 0.0354769 0
4168.21 0.0407496 0
4169.07 0.0168507 0
4169.92 0.0344567 0
4170.78 0.0265739 0
4171.63 0.018078 0
4172.49 0.0296858 0
4173.34 0.0431629 0
4174.19 0.0292469 0
4175.05 0.0412556 0
4175.9 0.0259567 0
4176.76 0.0445664 0
4177.61 0.0462707 0
4178.47 0.0367886 0
4179.32 0.0326195 0
4180.18 0.02529 0
4181.03 0.0324732 0
4181.88 0.0251931 0
4182.74 0.0216144 0
4183.59 0.0395399 0
4184.45 0.0197267 0
4185.3 0.0290727 0
4186.16 0.0364723 0
4187.01 0.0299671 0
4187.87 0.0384858 0
4188.72 0.0353615 0
4189.58 0.0249046 0
4190.43 0.0335139 0
4191.28 0.0243286 0
4192.14 0.0337107 0
4192.99 0.0470528 0
4193.85 0.0379613 0
4194.7 0.02695 0
4195.56 0.0325762 0
4196.41 0.0249891 0
4197.27 0.0503924 0
4198.12 0.0291953 0
4198.97 0.035581 0
4199.83 0.0423581 0
4200.68 0.0208468 0
4201.54 0.0231209 0
4202.39 0.0259938 0
4203.25 0.0190723 0
4204.1 0.0388629 0
4204.96 0.0356613 0
4205.81 0.0195402 0
4206.67 0.0512426 0
4207.52 0.0421675 0
4208.37 0.0319466 0
4209.23 0.0309481 0
4210.08 0.0256743 0
4210.94 0.0240349 0
4211.79 0.0207447 0
4212.65 0.029995 0
4213.5 0.0388103 0
4214.36 0.0199606 0
4215.21 0.0344959 0
4216.06 0.0415554 0
4216.92 0.0326257 0
4217.77 0.0288543 0
4218.63 0.0369226 0
4219.48 0.0465149 0
4220.34 0.0281144 0
4221.19 0.0392957 0
4222.05 0.00971495 0
4222.9 0.0340003 0
4223.75 0.0260371 0
4224.61 0.0345938 0
4225.46 0.0318271 0
4226.32 0.0214114 0
4227.17 0.0297013 0
4228.03 0.0256682 0
4228.88 0.0313623 0
4229.74 0.0335098 0
4230.59 0.0294705 0
4231.45 0.038157 0
4232.3 0.0285204 0
4233.15 0.0299898 0
4234.01 0.0283813 0
4234.86 0.0321032 0
4235.72 0.0165972 0
4236.57 0.044589 0
4237.43 0.0237454 0
4238.28 0.039002 0
4239.14 0.039104 0
4239.99 0.0407939 0
4240.84 0.0289161 0
4241.7 0.0372008 0
4242.55 0.0295024 0
4243.41 0.0289522 0
4244.26 0.0281979 0
4245.12 0.035888 0
4245.97 0.0533735 0
4246.83 0.0353017 0
4247.68 0.0200729 0
4248.54 0.025053 0
4249.39 0.0247614 0
4250.24 0.040018 0
4251.1 0.0343537 0
4251.95 0.0274189 0
4252.81 0.0364877 0
4253.66 0.0259371 0
4254.52 0.0235908 0
4255.37 0.0265657 0
4256.23 0.0326318 0
4257.08 0.0341074 0
4257.93 0.036361 0
4258.79 0.0519165 0
4259.64 0.0320198 0
4260.5 0.0438574 0
4261.35 0.0366907 0
4262.21 0.0301722 0
4263.06 0.0260123 0
4263.92 0.0329688 0
4264.77 0.0362322 0
4265.63 0.0261009 0
4266.48 0.0357953 0
4267.33 0.0179708 0
4268.19 0.0209869 0
4269.04 0.0442057 0
4269.9 0.0518454 0
4270.75 0.0333748 0
4271.61 0.0341332 0
4272.46 0.0217824 0
4273.32 0.0369061 0
4274.17 0.0310481 0
4275.02 0.0364517 0
4275.88 0.0322331 0
4276.73 0.0206324 0
4277.59 0.0365753 0
4278.44 0.0469467 0
4279.3 0.0431165 0
4280.15 0.0337045 0
4281.01 0.0349256 0
4281.86 0.0117851 0
4282.71 0.0257753 0
4283.57 0.0412999 0
4284.42 0.0349946 0
4285.28 0.0396955 0
4286.13 0.043268 0
4286.99 0.0363352 0
4287.84 0.034195 0
4288.7 0.0342228 0
4289.55 0.0393441 0
4290.41 0.0251509 0
4291.26 0.0332831 0
4292.11 0.0421191 0
4292.97 0.0353367 0
4293.82 0.0280917 0
4294.68 0.0217237 0
4295.53 0.0458884 0
4296.39 0.0352151 0
4297.24 0.0375141 0
4298.1 0.0433133 0
4298.95 0.0554601 0
4299.8 0.0391226 0
4300.66 0.0198596 0
4301.51 0.0246243 0
4302.37 0.0296024 0
4303.22 0.0303731 0
4304.08 0.0357201 0
4304.93 0.017877 0
4305.79 0.0313026 0
4306.64 0.0353543 0
4307.5 0.0257125 0
4308.35 0.0450682 0
4309.2 0.0299898 0
4310.06 0.0273735 0
4310.91 0.024815 0
4311.77 0.0281598 0
4312.62 0.0245893 0
4313.48 0.0191754 0
4314.33 0.0394616 0
4315.19 0.0435565 0
4316.04 0.0422685 0
4316.89 0.0184912 0
4317.75 0.0232085 0
4318.6 0.0241988 0
4319.46 0.0377407 0
4320.31 0.0251189 0
4321.17 0.0260103 0
4322.02 0.0322722 0
4322.88 0.032738 0
4323.73 0.0385435 0
4324.58 0.0362487 0
4325.44 0.0258897 0
4326.29 0.0197772 0
4327.15 0.0368711 0
4328 0.032027 0
4328.86 0.0198823 0
4329.71 0.039205 0
4330.57 0.0277342 0
4331.42 0.030504 0
4332.28 0.0439028 0
4333.13 0.0207932 0
4333.98 0.0330255 0
4334.84 0.0531437 0
4335.69 0.0171176 0
4336.55 0.017672 0
4337.4 0.0382694 0
4338.26 0.0296209 0
4339.11 0.026443 0
4339.97 0.0171228 0
4340.82 0.044994 0
4341.67 0.0325103 0
4342.53 0.0399675 0
4343.38 0.0341641 0
4344.24 0.0315983 0
4345.09 0.0320414 0
4345.95 0.0362373 0
4346.8 0.0280887 0
4347.66 0.0323341 0
4348.51 0.0301856 0
4349.37 0.0233301 0
4350.22 0.027456 0
4351.07 0.0228736 0
4351.93 0.0258784 0
4352.78 0.0229828 0
4353.64 0.0411948 0
4354.49 0.0353532 0
4355.35 0.0198204 0
4356.2 0.0326628 0
4357.06 0.0311614 0
4357.91 0.0313768 0
4358.76 0.0360106 0
4359.62 0.0175298 0
4360.47 0.038529 0
4361.33 0.031519 0
4362.18 0.0300702 0
4363.04 0.0414864 0
4363.89 0.0304319 0
4364.75 0.0298785 0
4365.6 0.0392503 0
4366.46 0.0142252 0
4367.31 0.0177328 0
4368.16 0.0271551 0
4369.02 0.0376903 0
4369.87 0.0315705 0
4370.73 0.0327143 0
4371.58 0.0321599 0
4372.44 0.0247913 0
4373.29 0.0260659 0
4374.15 0.0236619 0
4375 0.0324917 0
4375.85 0.0269418 0
4376.71 0.0289182 0
4377.56 0.0289728 0
4378.42 0.0508943 0
4379.27 0.0281453 0
4380.13 0.0342692 0
4380.98 0.0159274 0
4381.84 0.0272396 0
4382.69 0.0232971 0
4383.54 0.0416492 0
4384.4 0.0256125 0
4385.25 0.033685 0
4386.11 0.0318796 0
4386.96 0.0300434 0
4387.82 0.0398583 0
4388.67 0.0434865 0
4389.53 0.01537 0
4390.38 0.0241565 0
4391.24 0.0240205 0
4392.09 0.0176596 0
4392.94 0.0349771 0
4393.8 0.0371874 0
4394.65 0.0400108 0
4395.51 0.0468292 0
4396.36 0.0326071 0
4397.22 0.016352 0
4398.07 0.0144354 0
4398.93 0.0372204 0
4399.78 0.017705 0
4400.63 0.0269356 0
4401.49 0.0255373 0
4402.34 0.0357819 0
4403.2 0.0309502 0
4404.05 0.0220256 0
4404.91 0.0422262 0
4405.76 0.0256228 0
4406.62 0.0212115 0
4407.47 0.0338395 0
4408.33 0.034907 0
4409.18 0.036428 0
4410.03 0.0166354 0
4410.89 0.0491662 0
4411.74 0.0350709 0
4412.6 0.0268356 0
4413.45 0.0252859 0
4414.31 0.0282267 0
4415.16 0.0239824 0
4416.02 0.045773 0
4416.87 0.0339683 0
4417.72 0.0278424 0
4418.58 0.0222265 0
4419.43 0.0411134 0
4420.29 0.0377521 0
4421.14 0.0264935 0
4422 0.0385002 0
4422.85 0.0329389 0
4423.71 0.0466283 0
4424.56 0.0297703 0
4425.42 0.0257022 0
4426.27 0.0439718 0
4427.12 0.0267882 0
4427.98 0.0208148 0
4428.83 0.0456071 0
4429.69 0.0445911 0
4430.54 0.0289666 0
4431.4 0.0227778 0
4432.25 0.0381818 0
4433.11 0.0358365 0
4433.96 0.0312006 0
4434.81 0.0361807 0
4435.67 0.0368216 0
4436.52 0.032704 0
4437.38 0.016589 0
4438.23 0.0319394 0
4439.09 0.0296755 0
4439.94 0.0297301 0
4440.8 0.0321084 0
4441.65 0.0276322 0
4442.5 0.0235784 0
4443.36 0.0215815 0
4444.21 0.023394 0
4445.07 0.0212321 0
4445.92 0.0445282 0
4446.78 0.0288924 0
4447.63 0.0452475 0
4448.49 0.0385816 0
4449.34 0.0243935 0
4450.2 0.030097 0
4451.05 0.0272932 0
4451.9 0.0303299 0
4452.76 0.0310481 0
4453.61 0.027288 0
4454.47 0.0248294 0
4455.32 0.0288708 0
4456.18 0.0319239 0
4457.03 0.0294828 0
4457.89 0.025662 0
4458.74 0.0348751 0
4459.59 0.0280784 0
4460.45 0.0255012 0
4461.3 0.0241194 0
4462.16 0.0287636 0
4463.01 0.0349493 0
4463.87 0.0143581 0
4464.72 0.026034 0
4465.58 0.0217958 0
4466.43 0.0216412 0
4467.29 0.0327184 0
4468.14 0.0194577 0
4468.99 0.0429311 0
4469.85 0.026544 0
4470.7 0.0372688 0
4471.56 0.0435514 0
4472.41 0.0359725 0
4473.27 0.0236887 0
4474.12 0.0353841 0
4474.98 0.0182593 0
4475.83 0.0260917 0
4476.68 0.0374265 0
4477.54 0.0296013 0
4478.39 0.0241967 0
4479.25 0.0213166 0
4480.1 0.0308327 0
4480.96 0.0346422 0
4481.81 0.0149454 0
4482.67 0.0424354 0
4483.52 0.0312016 0
4484.38 0.041339 0
4485.23 0.0373245 0
4486.08 0.0292603 0
4486.94 0.0265337 0
4487.79 0.0426477 0
4488.65 0.0367155 0
4489.5 0.030571 0
4490.36 0.0398397 0
4491.21 0.0392874 0
4492.07 0.0355717 0
4492.92 0.02519 0
4493.77 0.0554828 0
4494.63 0.0391504 0
4495.48 0.0216783 0
4496.34 0.0401283 0
4497.19 0.0447889 0
4498.05 0.0445746 0
4498.9 0.0309811 0
4499.76 0.0311934 0
4500.61 0.0244729 0
4501.46 0.0172732 0
4502.32 0.0283318 0
4503.17 0.0404508 0
4504.03 0.0538959 0
4504.88 0.0342105 0
4505.74 0.0344959 0
4506.59 0.0225892 0
4507.45 0.043707 0
4508.3 0.0319229 0
4509.16 0.0433484 0
4510.01 0.0468127 0
4510.86 0.0452413 0
4511.72 0.0358623 0
4512.57 0.0317343 0
4513.43 0.0269686 0
4514.28 0.0170187 0
4515.14 0.0247181 0
4515.99 0.0367103 0
4516.85 0.0262771 0
4517.7 0.0333284 0
4518.55 0.0295828 0
4519.41 0.0413174 0
4520.26 0.0323207 0
4521.12 0.0132545 0
4521.97 0.0461924 0
4522.83 0.0454855 0
4523.68 0.0199235 0
4524.54 0.0438038 0
4525.39 0.0316952 0
4526.25 0.0260731 0
4527.1 0.0202079 0
4527.95 0.0299383 0
4528.81 0.0286894 0
4529.66 0.0160593 0
4530.52 0.0181666 0
4531.37 0.0361147 0
4532.23 0.0292026 0
4533.08 0.0199379 0
4533.94 0.0373842 0
4534.79 0.016928 0
4535.64 0.0347865 0
4536.5 0.0296941 0
4537.35 0.0332954 0
4538.21 0.0261143 0
4539.06 0.0464716 0
4539.92 0.017266 0
4540.77 0.0364414 0
4541.63 0.0222368 0
4542.48 0.0379211 0
4543.33 0.0484624 0
4544.19 0.0382364 0
4545.04 0.0440985 0
4545.9 0.0328688 0
4546.75 0.0283287 0
4547.61 0.0201419 0
4548.46 0.0298868 0
4549.32 0.013678 0
4550.17 0.0378768 0
4551.03 0.0347432 0
4551.88 0.0245203 0
4552.73 0.0292881 0
4553.59 0.047027 0
4554.44 0.0267336 0
4555.3 0.0357541 0
4556.15 0.0309615 0
4557.01 0.0324464 0
4557.86 0.0327534 0
4558.72 0.0313438 0
4559.57 0.0216072 0
4560.42 0.0448013 0
4561.28 0.0302598 0
4562.13 0.0344351 0
4562.99 0.0222368 0
4563.84 0.0274549 0
4564.7 0.0128341 0
4565.55 0.0171578 0
4566.41 0.0329482 0
4567.26 0.0249407 0
4568.12 0.0393493 0
4568.97 0.0266038 0
4569.82 0.0284503 0
4570.68 0.0369823 0
4571.53 0.021432 0
4572.39 0.0369071 0
4573.24 0.0352512 0
4574.1 0.021703 0
4574.95 0.0230323 0
4575.81 0.0300527 0
4576.66 0.0251766 0
4577.51 0.0470126 0
4578.37 0.0341899 0
4579.22 0.036564 0
4580.08 0.0407537 0
4580.93 0.0419964 0
4581.79 0.0376624 0
4582.64 0.0331821 0
4583.5 0.0306606 0
4584.35 0.0159779 0
4585.21 0.0219297 0
4586.06 0.0446704 0
4586.91 0.0358942 0
4587.77 0.0409155 0
4588.62 0.0259175 0
4589.48 0.0251715 0
4590.33 0.0304576 0
4591.19 0.0316117 0
4592.04 0.032026 0
4592.9 0.0268439 0
4593.75 0.0527161 0
4594.6 0.034228 0
4595.46 0.0349998 0
4596.31 0.0369823 0
4597.17 0.019501 0
4598.02 0.0276229 0
4598.88 0.0292922 0
4599.73 0.0363476 0
4600.59 0.0336376 0
4601.44 0.0296116 0
4602.29 0.0296889 0
4603.15 0.0467241 0
4604 0.0272519 0
4604.86 0.0395821 0
4605.71 0.0352533 0
4606.57 0.0300877 0
4607.42 0.0402797 0
4608.28 0.0466417 0
4609.13 0.0398346 0
4609.99 0.0369741 0
4610.84 0.0467437 0
4611.69 0.0370225 0
4612.55 0.0423221 0
4613.4 0.0196844 0
4614.26 0.0399397 0
4615.11 0.0357829 0
4615.97 0.0476638 0
4616.82 0.0223254 0
4617.68 0.0380818 0
4618.53 0.0363301 0
4619.38 0.0378479 0
4620.24 0.0223996 0
4621.09 0.0318302 0
4621.95 0.0439213 0
4622.8 0.0460347 0
4623.66 0.0291644 0
4624.51 0.0272612 0
4625.37 0.0486366 0
4626.22 0.0381241 0
4627.08 0.043437 0
4627.93 0.0360292 0
4628.78 0.0388237 0
4629.64 0.0385919 0
4630.49 0.035008 0
4631.35 0.037105 0
4632.2 0.0331409 0
4633.06 0.0294468 0
4633.91 0.0323207 0
4634.77 0.0447075 0
4635.62 0.0342867 0
4636.47 0.0282288 0
4637.33 0.039306 0
4638.18 0.0394667 0
4639.04 0.0351698 0
4639.89 0.0307523 0
4640.75 0.0421716 0
4641.6 0.0365702 0
4642.46 0.0501565 0
4643.31 0.0383147 0
4644.17 0.0434751 0
4645.02 0.0477803 0
4645.87 0.0405374 0
4646.73 0.0341662 0
4647.58 0.0328359 0
4648.44 0.0266842 0
4649.29 0.0359715 0
4650.15 0.0287502 0
4651 0.0438677 0
4651.86 0.0419295 0
4652.71 0.0567152 0
4653.56 0.0388505 0
4654.42 0.0250252 0
4655.27 0.0470476 0
4656.13 0.0301815 0
4656.98 0.0495052 0
4657.84 0.0469693 0
4658.69 0.0469518 0
4659.55 0.0297188 0
4660.4 0.0504687 0
4661.25 0.0375584 0
4662.11 0.044114 0
4662.96 0.0540814 0
4663.82 0.049733 0
4664.67 0.0531334 0
4665.53 0.0517042 0
4666.38 0.0434875 0
4667.24 0.0608472 0
4668.09 0.0600373 0
4668.95 0.067611 0
4669.8 0.0442892 0
4670.65 0.0524904 0
4671.51 0.0762605 0
4672.36 0.0591213 0
4673.22 0.0663539 0
4674.07 0.0590193 0
4674.93 0.0690485 0
4675.78 0.063682 0
4676.64 0.0775929 0
4677.49 0.0709733 0
4678.34 0.0752651 0
4679.2 0.083318 0
4680.05 0.0846895 0
4680.91 0.104863 0
4681.76 0.110802 0
4682.62 0.128212 0
4683.47 0.117036 0
4684.33 0.13308 0
4685.18 0.130204 0
4686.04 0.141801 0
4686.89 0.13546 0
4687.74 0.17324 0
4688.6 0.185142 0
4689.45 0.169089 0
4690.31 0.182459 0
4691.16 0.202709 0
4692.02 0.219797 0
4692.87 0.213944 0
4693.73 0.248382 0
4694.58 0.252195 0
4695.43 0.254628 0
4696.29 0.261372 0
4697.14 0.271984 0
4698 0.28094 0
4698.85 0.281075 0
4699.71 0.290383 0
4700.56 0.286885 0
4701.42 0.267491 0
4702.27 0.267368 0
4703.13 0.232514 0
4703.98 0.233088 0
4704.83 0.207687 0
4705.69 0.186768 0
4706.54 0.183765 0
4707.4 0.174654 0
4708.25 0.139666 0
4709.11 0.129738 0
4709.96 0.119265 0
4710.82 0.112647 0
4711.67 0.0950515 0
4712.52 0.101191 0
4713.38 0.0969537 0
4714.23 0.0891894 0
4715.09 0.0919613 0
4715.94 0.0763069 0
4716.8 0.0694452 0
4717.65 0.0644651 0
4718.51 0.0728178 0
4719.36 0.0533137 0
4720.21 0.055286 0
4721.07 0.0529428 0
4721.92 0.0439893 0
4722.78 0.0540392 0
4723.63 0.0664745 0
4724.49 0.0411597 0
4725.34 0.0381107 0
4726.2 0.0552334 0
4727.05 0.0617963 0
4727.91 0.0505388 0
4728.76 0.0596756 0
4729.61 0.0532797 0
4730.47 0.0490044 0
4731.32 0.0376356 0
4732.18 0.0406383 0
4733.03 0.054845 0
4733.89 0.029488 0
4734.74 0.0444458 0
4735.6 0.034534 0
4736.45 0.0462346 0
4737.3 0.0352996 0
4738.16 0.0598817 0
4739.01 0.0467818 0
4739.87 0.0324556 0
4740.72 0.0308708 0
4741.58 0.0317261 0
4742.43 0.0283009 0
4743.29 0.0465438 0
4744.14 0.0430094 0
4745 0.038087 0
4745.85 0.0320424 0
4746.7 0.0341311 0
4747.56 0.0317168 0
4748.41 0.0341394 0
4749.27 0.013745 0
4750.12 0.0318322 0
4750.98 0.0247871 0
4751.83 0.0361941 0
4752.69 0.0257928 0
4753.54 0.0389062 0
4754.39 0.0292788 0
4755.25 0.0185221 0
4756.1 0.034771 0
4756.96 0.0442181 0
4757.81 0.0509427 0
4758.67 0.0419861 0
4759.52 0.0193403 0
4760.38 0.0423808 0
4761.23 0.0331192 0
4762.08 0.0307132 0
4762.94 0.0412277 0
4763.79 0.0435833 0
4764.65 0.0415049 0
4765.5 0.0431485 0
4766.36 0.0191012 0
4767.21 0.0399469 0
4768.07 0.0408743 0
4768.92 0.0381138 0
4769.78 0.0254796 0
4770.63 0.0222986 0
4771.48 0.032027 0
4772.34 0.0448621 0
4773.19 0.028878 0
4774.05 0.0228468 0
4774.9 0.0291449 0
4775.76 0.0464067 0
4776.61 0.0321506 0
4777.47 0.0429578 0
4778.32 0.013644 0
4779.17 0.0443634 0
4780.03 0.037242 0
4780.88 0.0448157 0
4781.74 0.039342 0
4782.59 0.0148393 0
4783.45 0.028404 0
4784.3 0.0380664 0
4785.16 0.0499597 0
4786.01 0.0340003 0
4786.87 0.037648 0
4787.72 0.0316643 0
4788.57 0.0232343 0
4789.43 0.0107474 0
4790.28 0.0237093 0
4791.14 0.0295189 0
4791.99 0.0327916 0
4792.85 0.0470652 0
4793.7 0.0178451 0
4794.56 0.0437193 0
4795.41 0.0336705 0
4796.26 0.033586 0
4797.12 0.0338333 0
4797.97 0.0302227 0
4798.83 0.0362281 0
4799.68 0.0338642 0
4800.54 0.0408692 0
4801.39 0.0151299 0
4802.25 0.0440377 0
4803.1 0.0210786 0
4803.96 0.0258938 0
4804.81 0.0262164 0
4805.66 0.0336592 0
4806.52 0.0365846 0
4807.37 0.0420305 0
4808.23 0.0354614 0
4809.08 0.0316694 0
4809.94 0.0246192 0
4810.79 0.019299 0
4811.65 0.0238433 0
4812.5 0.034635 0
4813.35 0.0301588 0
4814.21 0.0339673 0
4815.06 0.0541288 0
4815.92 0.0466283 0
4816.77 0.0393235 0
4817.63 0.02949 0
4818.48 0.0333243 0
4819.34 0.0441387 0
4820.19 0.0261216 0
4821.04 0.0357273 0
4821.9 0.0337849 0
4822.75 0.0348741 0
4823.61 0.0276703 0
4824.46 0.030944 0
4825.32 0.0434422 0
4826.17 0.0286224 0
4827.03 0.0203016 0
4827.88 0.0189662 0
4828.74 0.0222863 0
4829.59 0.0376686 0
4830.44 0.0212497 0
4831.3 0.0335015 0
4832.15 0.0285173 0
4833.01 0.0494764 0
4833.86 0.024341 0
4834.72 0.0492991 0
4835.57 0.0508077 0
4836.43 0.043877 0
4837.28 0.0321949 0
4838.13 0.036868 0
4838.99 0.037106 0
4839.84 0.0426168 0
4840.7 0.0486005 0
4841.55 0.0261803 0
4842.41 0.0279794 0
4843.26 0.0163695 0
4844.12 0.0230354 0
4844.97 0.023157 0
4845.83 0.027795 0
4846.68 0.0356521 0
4847.53 0.0295199 0
4848.39 0.0397151 0
4849.24 0.0469549 0
4850.1 0.0274982 0
4850.95 0.0267955 0
4851.81 0.0332171 0
4852.66 0.0394214 0
4853.52 0.0331089 0
4854.37 0.0197061 0
4855.22 0.0274086 0
4856.08 0.0117325 0
4856.93 0.0324979 0
4857.79 0.038291 0
4858.64 0.0470724 0
4859.5 0.0309491 0
4860.35 0.0338076 0
4861.21 0.0116635 0
4862.06 0.0358169 0
4862.92 0.0301949 0
4863.77 0.0346041 0
4864.62 0.0410289 0
4865.48 0.0314932 0
4866.33 0.0252704 0
4867.19 0.0376377 0
4868.04 0.0466128 0
4868.9 0.0345443 0
4869.75 0.0334294 0
4870.61 0.0360848 0
4871.46 0.0416595 0
4872.31 0.030098 0
4873.17 0.0261463 0
4874.02 0.0266399 0
4874.88 0.0298631 0
4875.73 0.0423334 0
4876.59 0.0322836 0
4877.44 0.0321341 0
4878.3 0.041643 0
4879.15 0.0324103 0
4880 0.0375316 0
4880.86 0.0323474 0
4881.71 0.0236537 0
4882.57 0.0365331 0
4883.42 0.0482924 0
4884.28 0.0472177 0
4885.13 0.0161047 0
4885.99 0.0359942 0
4886.84 0.0387815 0
4887.7 0.0299908 0
4888.55 0.0533776 0
4889.4 0.0287584 0
4890.26 0.0243822 0
4891.11 0.0425086 0
4891.97 0.0369205 0
4892.82 0.0392029 0
4893.68 0.043267 0
4894.53 0.0275848 0
4895.39 0.0209003 0
4896.24 0.043641 0
4897.09 0.0289563 0
4897.95 0.0462274 0
4898.8 0.0308162 0
4899.66 0.0344475 0
4900.51 0.0346742 0
4901.37 0.0418852 0
4902.22 0.0437657 0
4903.08 0.0321135 0
4903.93 0.0354336 0
4904.79 0.035854 0
4905.64 0.0213445 0
4906.49 0.0503224 0
4907.35 0.0384796 0
4908.2 0.0393122 0
4909.06 0.0249912 0
4909.91 0.0322671 0
4910.77 0.0273498 0
4911.62 0.0382086 0
4912.48 0.0204779 0
4913.33 0.0308379 0
4914.18 0.0360179 0
4915.04 0.0350132 0
4915.89 0.0394863 0
4916.75 0.0411165 0
4917.6 0.0372812 0
4918.46 0.0403941 0
4919.31 0.0316024 0
4920.17 0.0250293 0
4921.02 0.0156214 0
4921.88 0.0141675 0
4922.73 0.0401314 0
4923.58 0.0319755 0
4924.44 0.045029 0
4925.29 0.0375996 0
4926.15 0.0469343 0
4927 0.0316993 0
4927.86 0.0466612 0
4928.71 0.0365454 0
4929.57 0.0355511 0
4930.42 0.0292871 0
4931.27 0.0264719 0
4932.13 0.0352419 0
4932.98 0.0335397 0
4933.84 0.0413957 0
4934.69 0.0366794 0
4935.55 0.0102436 0
4936.4 0.032704 0
4937.26 0.0311233 0
4938.11 0.026611 0
4938.96 0.0275332 0
4939.82 0.0368154 0
4940.67 0.0461615 0
4941.53 0.0392874 0
4942.38 0.0350235 0
4943.24 0.0312902 0
4944.09 0.0261339 0
4944.95 0.0330244 0
4945.8 0.040084 0
4946.66 0.0361291 0
4947.51 0.0343207 0
4948.36 0.0275765 0
4949.22 0.0417481 0
4950.07 0.045738 0
4950.93 0.0349411 0
4951.78 0.0245027 0
4952.64 0.0429166 0
4953.49 0.0262328 0
4954.35 0.0359921 0
4955.2 0.0195865 0
4956.05 0.0435771 0
4956.91 0.0466015 0
4957.76 0.0336489 0
4958.62 0.0389227 0
4959.47 0.0278063 0
4960.33 0.0347133 0
4961.18 0.0361848 0
4962.04 0.0133153 0
4962.89 0.0436338 0
4963.75 0.0349081 0
4964.6 0.0242575 0
4965.45 0.021125 0
4966.31 0.0340188 0
4967.16 0.0262844 0
4968.02 0.0449486 0
4968.87 0.0415039 0
4969.73 0.0225861 0
4970.58 0.0435607 0
4971.44 0.0345454 0
4972.29 0.0207313 0
4973.14 0.0141036 0
4974 0.0305256 0
4974.85 0.027728 0
4975.71 0.0429929 0
4976.56 0.0197875 0
4977.42 0.0334954 0
4978.27 0.0284431 0
4979.13 0.0485799 0
4979.98 0.0422283 0
4980.83 0.0358839 0
4981.69 0.0407115 0
4982.54 0.0556384 0
4983.4 0.027118 0
4984.25 0.031826 0
4985.11 0.0240514 0
4985.96 0.0245893 0
4986.82 0.0530304 0
4987.67 0.042896 0
4988.53 0.0348988 0
4989.38 0.0194402 0
4990.23 0.0389 0
4991.09 0.0378046 0
4991.94 0.037038 0
4992.8 0.0356294 0
4993.65 0.0294777 0
4994.51 0.0432021 0
4995.36 0.0444571 0
4996.22 0.0361106 0
4997.07 0.0223769 0
4997.92 0.0191805 0
4998.78 0.0279629 0
4999.63 0.0387856 0
5000.49 0.039646 0
5001.34 0.0402942 0
5002.2 0.0241163 0
5003.05 0.0340703 0
5003.91 0.03169 0
5004.76 0.0129021 0
5005.62 0.0303278 0
5006.47 0.0324175 0
5007.32 0.0301207 0
5008.18 0.0302907 0
5009.03 0.039003 0
5009.89 0.0219637 0
5010.74 0.024273 0
5011.6 0.0264781 0
5012.45 0.0294828 0
5013.31 0.0182758 0
5014.16 0.0237217 0
5015.01 0.0225532 0
5015.87 0.0327112 0
5016.72 0.0365166 0
5017.58 0.0273035 0
5018.43 0.0502008 0
5019.29 0.0198843 0
5020.14 0.0291345 0
5021 0.0311387 0
5021.85 0.0206798 0
5022.71 0.0254002 0
5023.56 0.037242 0
5024.41 0.052376 0
5025.27 0.023123 0
5026.12 0.0409155 0
5026.98 0.0195834 0
5027.83 0.0373914 0
5028.69 0.0496299 0
5029.54 0.0278043 0
5030.4 0.0263307 0
5031.25 0.0237557 0
5032.1 0.0283205 0
5032.96 0.0364321 0
5033.81 0.0212661 0
5034.67 0.032266 0
5035.52 0.0316231 0
5036.38 0.0432268 0
5037.23 0.0371132 0
5038.09 0.0476814 0
5038.94 0.0363672 0
5039.79 0.0448023 0
5040.65 0.0390195 0
5041.5 0.0317024 0
5042.36 0.0392885 0
5043.21 0.0443768 0
5044.07 0.0234115 0
5044.92 0.0218999 0
5045.78 0.0285585 0
5046.63 0.022548 0
5047.49 0.0349174 0
5048.34 0.0378819 0
5049.19 0.0435462 0
5050.05 0.0329461 0
5050.9 0.0260247 0
5051.76 0.0340023 0
5052.61 0.0342527 0
5053.47 0.040627 0
5054.32 0.0289037 0
5055.18 0.0323402 0
5056.03 0.0248737 0
5056.88 0.0354841 0
5057.74 0.0160933 0
5058.59 0.0253652 0
5059.45 0.0411979 0
5060.3 0.0292695 0
5061.16 0.0208632 0
5062.01 0.0319806 0
5062.87 0.0264657 0
5063.72 0.0287605 0
5064.58 0.0393379 0
5065.43 0.0234404 0
5066.28 0.0198359 0
5067.14 0.0210477 0
5067.99 0.0345031 0
5068.85 0.0337736 0
5069.7 0.0296405 0
5070.56 0.0326494 0
5071.41 0.0270685 0
5072.27 0.0157275 0
5073.12 0.0122385 0
5073.97 0.0414771 0
5074.83 0.0324742 0
5075.68 0.0321609 0
5076.54 0.0245089 0
5077.39 0.0263647 0
5078.25 0.041542 0
5079.1 0.0325917 0
5079.96 0.0341517 0
5080.81 0.0324989 0
5081.67 0.0388711 0
5082.52 0.0411721 0
5083.37 0.0211476 0
5084.23 0.0359519 0
5085.08 0.0435102 0
5085.94 0.0299094 0
5086.79 0.0270098 0
5087.65 0.0380561 0
5088.5 0.0230065 0
5089.36 0.0310141 0
5090.21 0.0345248 0
5091.06 0.0424478 0
5091.92 0.0331038 0
5092.77 0.0471981 0
5093.63 0.0189734 0
5094.48 0.0271808 0
5095.34 0.0431392 0
5096.19 0.0459389 0
5097.05 0.0295282 0
5097.9 0.0342816 0
5098.75 0.0369854 0
5099.61 0.0261185 0
5100.46 0.0361765 0
5101.32 0.0349215 0
5102.17 0.029286 0
5103.03 0.0321043 0
5103.88 0.0303319 0
5104.74 0.0358417 0
5105.59 0.0444097 0
5106.45 0.0350441 0
5107.3 0.0406012 0
5108.15 0.018621 0
5109.01 0.0221575 0
5109.86 0.0295364 0
5110.72 0.0369483 0
5111.57 0.0229457 0
5112.43 0.0513971 0
5113.28 0.0337849 0
5114.14 0.0360766 0
5114.99 0.0357973 0
5115.84 0.0257083 0
5116.7 0.0244718 0
5117.55 0.0441944 0
5118.41 0.0509015 0
5119.26 0.0408661 0
5120.12 0.0184324 0
5120.97 0.0151742 0
5121.83 0.0329956 0
5122.68 0.0350626 0
5123.54 0.0165921 0
5124.39 0.0373605 0
5125.24 0.0301464 0
5126.1 0.0315952 0
5126.95 0.0422613 0
5127.81 0.0334304 0
5128.66 0.0355892 0
5129.52 0.0225099 0
5130.37 0.0272221 0
5131.23 0.0323876 0
5132.08 0.0265172 0
5132.93 0.0318683 0
5133.79 0.0346793 0
5134.64 0.0210683 0
5135.5 0.0286791 0
5136.35 0.0439769 0
5137.21 0.0214774 0
5138.06 0.0369823 0
5138.92 0.0478802 0
5139.77 0.0281134 0
5140.63 0.0207911 0
5141.48 0.0331532 0
5142.33 0.0390618 0
5143.19 0.0197545 0
5144.04 0.0365887 0
5144.9 0.0318446 0
5145.75 0.0348318 0
5146.61 0.0349338 0
5147.46 0.0304154 0
5148.32 0.0351276 0
5149.17 0.0303443 0
5150.02 0.0329791 0
5150.88 0.0300599 0
5151.73 0.0335469 0
5152.59 0.0170043 0
5153.44 0.0356778 0
5154.3 0.0460203 0
5155.15 0.0282659 0
5156.01 0.0532838 0
5156.86 0.0218154 0
5157.71 0.0253889 0
5158.57 0.0340662 0
5159.42 0.0282824 0
5160.28 0.0264956 0
5161.13 0.0170486 0
5161.99 0.0258516 0
5162.84 0.0227098 0
5163.7 0.0346597 0
5164.55 0.0384662 0
5165.41 0.0224872 0
5166.26 0.0258536 0
5167.11 0.0338313 0
5167.97 0.039002 0
5168.82 0.0285719 0
5169.68 0.0318343 0
5170.53 0.0343733 0
5171.39 0.0423746 0
5172.24 0.0384981 0
5173.1 0.0243451 0
5173.95 0.037546 0
5174.8 0.0361477 0
5175.66 0.0291696 0
5176.51 0.0369988 0
5177.37 0.0264544 0
5178.22 0.0329564 0
5179.08 0.0362775 0
5179.93 0.0301959 0
5180.79 0.0223172 0
5181.64 0.0328122 0
5182.5 0.0300825 0
5183.35 0.0361003 0
5184.2 0.0291737 0
5185.06 0.0425014 0
5185.91 0.0303505 0
5186.77 0.0297281 0
5187.62 0.0324855 0
5188.48 0.0266141 0
5189.33 0.0313057 0
5190.19 0.0358303 0
5191.04 0.0199204 0
5191.89 0.0389989 0
5192.75 0.0466035 0
5193.6 0.0185952 0
5194.46 0.0452155 0
5195.31 0.0463397 0
5196.17 0.0398758 0
5197.02 0.0391834 0
5197.88 0.024749 0
5198.73 0.0200657 0
5199.58 0.0193341 0
5200.44 0.0304824 0
5201.29 0.0264008 0
5202.15 0.0293056 0
5203 0.0337375 0
5203.86 0.0374831 0
5204.71 0.024105 0
5205.57 0.0306575 0
5206.42 0.0378665 0
5207.28 0.0309801 0
5208.13 0.0252385 0
5208.98 0.0372142 0
5209.84 0.0157162 0
5210.69 0.0334624 0
5211.55 0.0307997 0
5212.4 0.0263482 0
5213.26 0.0243265 0
5214.11 0.0412741 0
5214.97 0.0141695 0
5215.82 0.0304154 0
5216.67 0.0373234 0
5217.53 0.0427672 0
5218.38 0.0459214 0
5219.24 0.0310965 0
5220.09 0.0342465 0
5220.95 0.0388845 0
5221.8 0.0367526 0
5222.66 0.0299094 0
5223.51 0.0276888 0
5224.37 0.0393153 0
5225.22 0.0309584 0
5226.07 0.0285451 0
5226.93 0.0435431 0
5227.78 0.0329853 0
5228.64 0.0285194 0
5229.49 0.039001 0
5230.35 0.0281495 0
5231.2 0.0256063 0
5232.06 0.0292458 0
5232.91 0.028271 0
5233.76 0.0404735 0
5234.62 0.0219771 0
5235.47 0.0272725 0
5236.33 0.0417481 0
5237.18 0.0276919 0
5238.04 0.0414709 0
5238.89 0.017606 0
5239.75 0.0384507 0
5240.6 0.0373966 0
5241.46 0.0303639 0
5242.31 0.0289717 0
5243.16 0.0333521 0
5244.02 0.0255878 0
5244.87 0.0259948 0
5245.73 0.0202635 0
5246.58 0.0451939 0
5247.44 0.0481038 0
5248.29 0.0350225 0
5249.15 0.0391998 0
5250 0.0305988 0
5250.85 0.0261525 0
5251.71 0.0235764 0
5252.56 0.0531705 0
5253.42 0.0275683 0
5254.27 0.0300722 0
5255.13 0.0332182 0
5255.98 0.0322248 0
5256.84 0.0246996 0
5257.69 0.0305184 0
5258.54 0.0423911 0
5259.4 0.0381107 0
5260.25 0.043268 0
5261.11 0.0375748 0
5261.96 0.0202872 0
5262.82 0.0317642 0
5263.67 0.0216134 0
5264.53 0.0375975 0
5265.38 0.0295601 0
5266.24 0.0280474 0
5267.09 0.0440048 0
5267.94 0.0254353 0
5268.8 0.0270036 0
5269.65 0.030436 0
5270.51 0.0260412 0
5271.36 0.0212661 0
5272.22 0.0232683 0
5273.07 0.0310027 0
5273.93 0.0510777 0
5274.78 0.0293746 0
5275.63 0.0476061 0
5276.49 0.0429465 0
5277.34 0.0280629 0
5278.2 0.0323681 0
5279.05 0.045975 0
5279.91 0.039679 0
5280.76 0.0252014 0
5281.62 0.0399294 0
5282.47 0.0285194 0
5283.33 0.0428754 0
5284.18 0.0177317 0
5285.03 0.0381158 0
5285.89 0.0317467 0
5286.74 0.0453989 0
5287.6 0.0397553 0
5288.45 0.021329 0
5289.31 0.0387619 0
5290.16 0.0254909 0
5291.02 0.0306854 0
5291.87 0.0444685 0
5292.72 0.0245306 0
5293.58 0.029083 0
5294.43 0.0271695 0
5295.29 0.0406311 0
5296.14 0.0306462 0
5297 0.0456308 0
5297.85 0.0178667 0
5298.71 0.0291356 0
5299.56 0.0268233 0
5300.42 0.0307317 0
5301.27 0.0323413 0
5302.12 0.0215907 0
5302.98 0.0316581 0
5303.83 0.0477504 0
5304.69 0.0321836 0
5305.54 0.0238731 0
5306.4 0.0393606 0
5307.25 0.0166158 0
5308.11 0.0146837 0
5308.96 0.0393091 0
5309.81 0.0443644 0
5310.67 0.0312614 0
5311.52 0.0249716 0
5312.38 0.0245893 0
5313.23 0.0330399 0
5314.09 0.0369659 0
5314.94 0.0430094 0
5315.8 0.0318137 0
5316.65 0.0412143 0
5317.5 0.0308719 0
5318.36 0.0382354 0
5319.21 0.044488 0
5320.07 0.0360704 0
5320.92 0.057689 0
5321.78 0.0256197 0
5322.63 0.0281876 0
5323.49 0.0153885 0
5324.34 0.0265605 0
5325.2 0.0356613 0
5326.05 0.0348236 0
5326.9 0.0324113 0
5327.76 0.0428208 0
5328.61 0.0104414 0
5329.47 0.0353955 0
5330.32 0.0244677 0
5331.18 0.0339261 0
5332.03 0.0281865 0
5332.89 0.020822 0
5333.74 0.0296137 0
5334.59 0.0339724 0
5335.45 0.043131 0
5336.3 0.024782 0
5337.16 0.0429805 0
5338.01 0.0537681 0
5338.87 0.0298023 0
5339.72 0.0455566 0
5340.58 0.0169414 0
5341.43 0.0416142 0
5342.29 0.0238546 0
5343.14 0.043776 0
5343.99 0.0272519 0
5344.85 0.0410144 0
5345.7 0.0352646 0
5346.56 0.031487 0
5347.41 0.0460832 0
5348.27 0.023225 0
5349.12 0.0309667 0
5349.98 0.0326401 0
5350.83 0.0253075 0
5351.68 0.0395924 0
5352.54 0.0416276 0
5353.39 0.0335685 0
5354.25 0.0312438 0
5355.1 0.0291953 0
5355.96 0.0317096 0
5356.81 0.0305328 0
5357.67 0.028744 0
5358.52 0.026948 0
5359.38 0.022515 0
5360.23 0.0340064 0
5361.08 0.0281072 0
5361.94 0.0250272 0
5362.79 0.0264369 0
5363.65 0.0404219 0
5364.5 0.0313727 0
5365.36 0.0253735 0
5366.21 0.0306781 0
5367.07 0.0327163 0
5367.92 0.03697 0
5368.77 0.0345495 0
5369.63 0.0366835 0
5370.48 0.0212424 0
5371.34 0.0325566 0
5372.19 0.0438399 0
5373.05 0.0413328 0
5373.9 0.024714 0
5374.76 0.0260896 0
5375.61 0.0254858 0
5376.46 0.0310913 0
5377.32 0.0101591 0
5378.17 0.0372925 0
5379.03 0.024984 0
5379.88 0.0302546 0
5380.74 0.0431825 0
5381.59 0.0206963 0
5382.45 0.0477349 0
5383.3 0.0204315 0
5384.16 0.0174772 0
5385.01 0.0320589 0
5385.86 0.0586741 0
5386.72 0.0202779 0
5387.57 0.0374811 0
5388.43 0.0277795 0
5389.28 0.0373801 0
5390.14 0.0306452 0
5390.99 0.0347782 0
5391.85 0.0157554 0
5392.7 0.0372008 0
5393.55 0.0317106 0
5394.41 0.0400572 0
5395.26 0.0312325 0
5396.12 0.0350451 0
5396.97 0.0403364 0
5397.83 0.0457318 0
5398.68 0.0253456 0
5399.54 0.0272973 0
5400.39 0.0351286 0
5401.25 0.0228169 0
5402.1 0.0565833 0
5402.95 0.0458482 0
5403.81 0.0462872 0
5404.66 0.0292767 0
5405.52 0.0420057 0
5406.37 0.0290861 0
5407.23 0.0340168 0
5408.08 0.0204057 0
5408.94 0.0384631 0
5409.79 0.0462367 0
5410.64 0.0290037 0
5411.5 0.0268171 0
5412.35 0.0315025 0
5413.21 0.0438018 0
5414.06 0.027763 0
5414.92 0.0397985 0
5415.77 0.0165292 0
5416.63 0.0275508 0
5417.48 0.0305947 0
5418.33 0.0257053 0
5419.19 0.0338024 0
5420.04 0.0263926 0
5420.9 0.0286585 0
5421.75 0.0385723 0
5422.61 0.0228829 0
5423.46 0.0217247 0
5424.32 0.0383415 0
5425.17 0.0375171 0
5426.03 0.0502028 0
5426.88 0.0352893 0
5427.73 0.030234 0
5428.59 0.0426374 0
5429.44 0.029726 0
5430.3 0.0386599 0
5431.15 0.0397717 0
5432.01 0.0411721 0
5432.86 0.0375141 0
5433.72 0.0358035 0
5434.57 0.0392802 0
5435.42 0.0317694 0
5436.28 0.0516238 0
5437.13 0.0247573 0
5437.99 0.0241297 0
5438.84 0.0312284 0
5439.7 0.0379128 0
5440.55 0.0371719 0
5441.41 0.0353398 0
5442.26 0.0244182 0
5443.12 0.0449641 0
5443.97 0.0270685 0
5444.82 0.0348421 0
5445.68 0.00934193 0
5446.53 0.0235784 0
5447.39 0.0384662 0
5448.24 0.0325525 0
5449.1 0.0418862 0
5449.95 0.0355583 0
5450.81 0.0309904 0
5451.66 0.0184469 0
5452.51 0.0390247 0
5453.37 0.0376387 0
5454.22 0.0375336 0
5455.08 0.0374048 0
5455.93 0.0339632 0
5456.79 0.040628 0
5457.64 0.0378057 0
5458.5 0.026779 0
5459.35 0.0366825 0
5460.21 0.044386 0
5461.06 0.038019 0
5461.91 0.0375202 0
5462.77 0.0315901 0
5463.62 0.0293705 0
5464.48 0.0484913 0
5465.33 0.0215856 0
5466.19 0.031553 0
5467.04 0.0242049 0
5467.9 0.028947 0
5468.75 0.0449136 0
5469.6 0.0345804 0
5470.46 0.0183418 0
5471.31 0.0358365 0
5472.17 0.0481471 0
5473.02 0.0402334 0
5473.88 0.0140582 0
5474.73 0.0445179 0
5475.59 0.0408156 0
5476.44 0.0497979 0
5477.29 0.0403344 0
5478.15 0.0295921 0
5479 0.0332738 0
5479.86 0.0376037 0
5480.71 0.0414215 0
5481.57 0.0288532 0
5482.42 0.0373749 0
5483.28 0.0450857 0
5484.13 0.0333398 0
5484.99 0.0468519 0
5485.84 0.0359107 0
5486.69 0.0168414 0
5487.55 0.0431031 0
5488.4 0.0303391 0
5489.26 0.0306647 0
5490.11 0.0251447 0
5490.97 0.0067102 0
5491.82 0.0313582 0
5492.68 0.0255929 0
5493.53 0.0290171 0
5494.38 0.0528387 0
5495.24 0.026475 0
5496.09 0.0177122 0
5496.95 0.0435936 0
5497.8 0.036598 0
5498.66 0.0304504 0
5499.51 0.0441975 0
5500.37 0.0311171 0
5501.22 0.031012 0
5502.08 0.0284689 0
5502.93 0.0244162 0
5503.78 0.0327246 0
5504.64 0.0310048 0
5505.49 0.0439945 0
5506.35 0.0373708 0
5507.2 0.0528912 0
5508.06 0.033823 0
5508.91 0.022548 0
5509.77 0.0366062 0
5510.62 0.0271901 0
5511.47 0.0310697 0
5512.33 0.0256393 0
5513.18 0.0472094 0
5514.04 0.0498844 0
5514.89 0.0446818 0
5515.75 0.0316354 0
5516.6 0.0395986 0
5517.46 0.0250726 0
5518.31 0.034433 0
5519.17 0.041677 0
5520.02 0.0329369 0
5520.87 0.026643 0
5521.73 0.03504 0
5522.58 0.0257733 0
5523.44 0.0236784 0
5524.29 0.0333191 0
5525.15 0.0152989 0
5526 0.034805 0
5526.86 0.0301773 0
5527.71 0.0415348 0
5528.56 0.0432185 0
5529.42 0.0354614 0
5530.27 0.0430331 0
5531.13 0.0408053 0
5531.98 0.0360879 0
5532.84 0.0505367 0
5533.69 0.0313417 0
5534.55 0.0232322 0
5535.4 0.0238649 0
5536.25 0.0294231 0
5537.11 0.0368401 0
5537.96 0.0405425 0
5538.82 0.0360416 0
5539.67 0.0173587 0
5540.53 0.0139222 0
5541.38 0.0355758 0
5542.24 0.0503739 0
5543.09 0.0416193 0
5543.95 0.0228551 0
5544.8 0.0395471 0
5545.65 0.0463676 0
5546.51 0.0238649 0
5547.36 0.0265533 0
5548.22 0.0463696 0
5549.07 0.0321166 0
5549.93 0.0401211 0
5550.78 0.015643 0
5551.64 0.0376944 0
5552.49 0.0249056 0
5553.34 0.0462223 0
5554.2 0.0465242 0
5555.05 0.0331388 0
5555.91 0.0439409 0
5556.76 0.0282515 0
5557.62 0.0491796 0
5558.47 0.0255538 0
5559.33 0.0487407 0
5560.18 0.0261226 0
5561.04 0.0347494 0
5561.89 0.0276126 0
5562.74 0.0224872 0
5563.6 0.018113 0
5564.45 0.0378541 0
5565.31 0.0232806 0
5566.16 0.0267419 0
5567.02 0.0415482 0
5567.87 0.0347752 0
5568.73 0.0240792 0
5569.58 0.0285833 0
5570.43 0.0344887 0
5571.29 0.0300712 0
5572.14 0.0270314 0
5573 0.0348308 0
5573.85 0.0465901 0
5574.71 0.024953 0
5575.56 0.029894 0
5576.42 0.0321115 0
5577.27 0.0183933 0
5578.13 0.0191867 0
5578.98 0.0466623 0
5579.83 0.0380416 0
5580.69 0.0256156 0
5581.54 0.0516022 0
5582.4 0.034432 0
5583.25 0.0268078 0
5584.11 0.038055 0
5584.96 0.0299331 0
5585.82 0.0377675 0
5586.67 0.0347205 0
5587.52 0.0304648 0
5588.38 0.0258289 0
5589.23 0.0363888 0
5590.09 0.0368041 0
5590.94 0.0416688 0
5591.8 0.0351677 0
5592.65 0.0291108 0
5593.51 0.0484119 0
5594.36 0.0447013 0
5595.21 0.0344609 0
5596.07 0.0321228 0
5596.92 0.0319445 0
5597.78 0.03748 0
5598.63 0.0287121 0
5599.49 0.0287883 0
5600.34 0.0187117 0
5601.2 0.0552087 0
5602.05 0.0321846 0
5602.91 0.0301681 0
5603.76 0.0302443 0
5604.61 0.045874 0
5605.47 0.0477411 0
5606.32 0.0326442 0
5607.18 0.0473434 0
5608.03 0.0260288 0
5608.89 0.0288996 0
5609.74 0.0438667 0
5610.6 0.0347566 0
5611.45 0.0301835 0
5612.3 0.0441305 0
5613.16 0.029657 0
5614.01 0.0285493 0
5614.87 0.0479482 0
5615.72 0.0365939 0
5616.58 0.0184737 0
5617.43 0.029252 0
5618.29 0.0317199 0
5619.14 0.0425817 0
5620 0.0217752 0
5620.85 0.0184376 0
5621.7 0.0243822 0
5622.56 0.0268099 0
5623.41 0.051293 0
5624.27 0.0130206 0
5625.12 0.0245347 0
5625.98 0.0252642 0
5626.83 0.0373543 0
5627.69 0.0323093 0
5628.54 0.0230519 0
5629.39 0.0356108 0
5630.25 0.0168538 0
5631.1 0.0411216 0
5631.96 0.0151258 0
5632.81 0.030438 0
5633.67 0.0352461 0
5634.52 0.0264698 0
5635.38 0.0419573 0
5636.23 0.0263194 0
5637.08 0.0404219 0
5637.94 0.0403405 0
5638.79 0.0361034 0
5639.65 0.022344 0
5640.5 0.0262885 0
5641.36 0.0234043 0
5642.21 0.0308018 0
5643.07 0.0411927 0
5643.92 0.0304288 0
5644.78 0.0253158 0
5645.63 0.0371194 0
5646.48 0.0221956 0
5647.34 0.0373801 0
5648.19 0.0325587 0
5649.05 0.0166261 0
5649.9 0.0279825 0
5650.76 0.0248129 0
5651.61 0.027154 0
5652.47 0.0392225 0
5653.32 0.0260649 0
5654.17 0.0347205 0
5655.03 0.0455051 0
5655.88 0.0213321 0
5656.74 0.0373914 0
5657.59 0.0319868 0
5658.45 0.0507613 0
5659.3 0.0344227 0
5660.16 0.0266275 0
5661.01 0.0219328 0
5661.87 0.0484913 0
5662.72 0.0452506 0
5663.57 0.0423427 0
5664.43 0.0214496 0
5665.28 0.0257794 0
5666.14 0.0297209 0
5666.99 0.0312758 0
5667.85 0.0194515 0
5668.7 0.0455896 0
5669.56 0.0213341 0
5670.41 0.0204057 0
5671.26 0.0442139 0
5672.12 0.0395131 0
5672.97 0.0242936 0
5673.83 0.0398727 0
5674.68 0.0396708 0
5675.54 0.0316395 0
5676.39 0.0204305 0
5677.25 0.0340549 0
5678.1 0.0583453 0
5678.96 0.0177719 0
5679.81 0.0296714 0
5680.66 0.0344485 0
5681.52 0.017436 0
5682.37 0.0340868 0
5683.23 0.0290294 0
5684.08 0.0281948 0
5684.94 0.0345959 0
5685.79 0.0201584 0
5686.65 0.0287718 0
5687.5 0.0456421 0
5688.35 0.0222461 0
5689.21 0.0236506 0
5690.06 0.0304906 0
5690.92 0.0327916 0
5691.77 0.0362178 0
5692.63 0.0395358 0
5693.48 0.0419243 0
5694.34 0.0194351 0
5695.19 0.031079 0
5696.04 0.0289171 0
5696.9 0.0344753 0
5697.75 0.0301186 0
5698.61 0.0274117 0
5699.46 0.0370071 0
5700.32 0.0367453 0
5701.17 0.0339323 0
5702.03 0.0318714 0
5702.88 0.0303484 0
5703.74 0.0301124 0
5704.59 0.0294921 0
5705.44 0.0500297 0
5706.3 0.0342022 0
5707.15 0.0305359 0
5708.01 0.0334943 0
5708.86 0.0306513 0
5709.72 0.0444066 0
5710.57 0.0289367 0
5711.43 0.0227479 0
5712.28 0.0423035 0
5713.13 0.0224779 0
5713.99 0.0404508 0
5714.84 0.0573376 0
5715.7 0.0351018 0
5716.55 0.0318023 0
5717.41 0.0267584 0
5718.26 0.0322506 0
5719.12 0.0376233 0
5719.97 0.0322805 0
5720.83 0.0181377 0
5721.68 0.0395873 0
5722.53 0.0358973 0
5723.39 0.044014 0
5724.24 0.0449796 0
5725.1 0.0220359 0
5725.95 0.0428785 0
5726.81 0.029521 0
5727.66 0.0381158 0
5728.52 0.0388114 0
5729.37 0.0349977 0
5730.22 0.0378582 0
5731.08 0.0216927 0
5731.93 0.0159171 0
5732.79 0.0339374 0
5733.64 0.0354099 0
5734.5 0.0288934 0
5735.35 0.0368566 0
5736.21 0.0212991 0
5737.06 0.035008 0
5737.92 0.0312923 0
5738.77 0.0437255 0
5739.62 0.0368443 0
5740.48 0.0401097 0
5741.33 0.0354903 0
5742.19 0.0224841 0
5743.04 0.0418501 0
5743.9 0.0308863 0
5744.75 0.0223543 0
5745.61 0.0352986 0
5746.46 0.0239236 0
5747.31 0.0362229 0
5748.17 0.0252972 0
5749.02 0.0309327 0
5749.88 0.0254023 0
5750.73 0.031859 0
5751.59 0.0382683 0
5752.44 0.0330584 0
5753.3 0.046755 0
5754.15 0.0295941 0
5755 0.0379056 0
5755.86 0.040661 0
5756.71 0.0368948 0
5757.57 0.0265997 0
5758.42 0.036258 0
5759.28 0.0459822 0
5760.13 0.0393101 0
5760.99 0.0338272 0
5761.84 0.0346927 0
5762.7 0.026474 0
5763.55 0.036902 0
5764.4 0.0402674 0
5765.26 0.028573 0
5766.11 0.0366876 0
5766.97 0.0277682 0
5767.82 0.018892 0
5768.68 0.0336499 0
5769.53 0.0233167 0
5770.39 0.0132133 0
5771.24 0.0377717 0
5772.09 0.0330028 0
5772.95 0.043402 0
5773.8 0.0196916 0
5774.66 0.0141706 0
5775.51 0.0404013 0
5776.37 0.0206953 0
5777.22 0.0361065 0
5778.08 0.0425446 0
5778.93 0.0308832 0
5779.79 0.0430022 0
5780.64 0.0366918 0
5781.49 0.0373172 0
5782.35 0.00880817 0
5783.2 0.0401551 0
5784.06 0.039205 0
5784.91 0.0386671 0
5785.77 0.0250437 0
5786.62 0.046822 0
5787.48 0.0340168 0
5788.33 0.037985 0
5789.18 0.0318611 0
5790.04 0.0353604 0
5790.89 0.0372935 0
5791.75 0.0342579 0
5792.6 0.0396223 0
5793.46 0.0364846 0
5794.31 0.0258268 0
5795.17 0.0384569 0
5796.02 0.035007 0
5796.88 0.04171 0
5797.73 0.0472661 0
5798.58 0.0610492 0
5799.44 0.033891 0
5800.29 0.0233981 0
5801.15 0.0236887 0
5802 0.036191 0
5802.86 0.0311223 0
5803.71 0.0351008 0
5804.57 0.0300764 0
5805.42 0.0564772 0
5806.27 0.0341414 0
5807.13 0.0316169 0
5807.98 0.0391236 0
5808.84 0.0458091 0
5809.69 0.0202264 0
5810.55 0.0270335 0
5811.4 0.0385795 0
5812.26 0.0241143 0
5813.11 0.0405384 0
5813.96 0.036394 0
5814.82 0.056302 0
5815.67 0.0393338 0
5816.53 0.0170115 0
5817.38 0.0200523 0
5818.24 0.0489632 0
5819.09 0.0252333 0
5819.95 0.0399624 0
5820.8 0.038292 0
5821.66 0.0333532 0
5822.51 0.0266399 0
5823.36 0.0310151 0
5824.22 0.0374131 0
5825.07 0.0340806 0
5825.93 0.0235249 0
5826.78 0.0188003 0
5827.64 0.0520659 0
5828.49 0.0276796 0
5829.35 0.0443149 0
5830.2 0.0333707 0
5831.05 0.0357396 0
5831.91 0.0141489 0
5832.76 0.0420346 0
5833.62 0.0343341 0
5834.47 0.0215794 0
5835.33 0.0395502 0
5836.18 0.0404477 0
5837.04 0.0230859 0
5837.89 0.0407311 0
5838.75 0.0335592 0
5839.6 0.0212723 0
5840.45 0.025664 0
5841.31 0.0209457 0
5842.16 0.0357499 0
5843.02 0.0243471 0
5843.87 0.0256445 0
5844.73 0.0335953 0
5845.58 0.0275879 0
5846.44 0.0214733 0
5847.29 0.0416131 0
5848.14 0.0270366 0
5849 0.0157492 0
5849.85 0.0389257 0
5850.71 0.0169898 0
5851.56 0.0324927 0
5852.42 0.0350029 0
5853.27 0.0367587 0
5854.13 0.0439903 0
5854.98 0.0225305 0
5855.83 0.0276909 0
5856.69 0.0409629 0
5857.54 0.0450115 0
5858.4 0.0390072 0
5859.25 0.0352955 0
5860.11 0.0471157 0
5860.96 0.0442933 0
5861.82 0.0440254 0
5862.67 0.0250602 0
5863.53 0.0323258 0
5864.38 0.0441521 0
5865.23 0.0392112 0
5866.09 0.0326391 0
5866.94 0.0360374 0
5867.8 0.0260113 0
5868.65 0.0264049 0
5869.51 0.0402189 0
5870.36 0.0153329 0
5871.22 0.0280732 0
5872.07 0.0315684 0
5872.92 0.028742 0
5873.78 0.0263586 0
5874.63 0.0405827 0
5875.49 0.0345917 0
5876.34 0.0366083 0
5877.2 0.0421943 0
5878.05 0.0356191 0
5878.91 0.0310893 0
5879.76 0.030401 0
5880.62 0.0377449 0
5881.47 0.0372554 0
5882.32 0.0289027 0
5883.18 0.0355892 0
5884.03 0.0385713 0
5884.89 0.0398871 0
5885.74 0.0209179 0
5886.6 0.0475546 0
5887.45 0.0306596 0
5888.31 0.0388155 0
5889.16 0.0239164 0
5890.01 0.0568131 0
5890.87 0.0276013 0
5891.72 0.0298507 0
5892.58 0.0358664 0
5893.43 0.0344619 0
5894.29 0.024781 0
5895.14 0.0379664 0
5896 0.0365547 0
5896.85 0.0350812 0
5897.71 0.0282216 0
5898.56 0.0278712 0
5899.41 0.0369391 0
5900.27 0.0293705 0
5901.12 0.0301062 0
5901.98 0.0314139 0
5902.83 0.0189848 0
5903.69 0.0308966 0
5904.54 0.0352615 0
5905.4 0.034533 0
5906.25 0.0419676 0
5907.1 0.035989 0
5907.96 0.0419594 0
5908.81 0.0218854 0
5909.67 0.0354872 0
5910.52 0.0350853 0
5911.38 0.0349833 0
5912.23 0.0520391 0
5913.09 0.0448477 0
5913.94 0.0441191 0
5914.79 0.0241318 0
5915.65 0.0451619 0
5916.5 0.0340642 0
5917.36 0.0409032 0
5918.21 0.0396862 0
5919.07 0.0426302 0
5919.92 0.0303309 0
5920.78 0.0207602 0
5921.63 0.00989012 0
5922.49 0.03345 0
5923.34 0.0279619 0
5924.19 0.0445437 0
5925.05 0.0399036 0
5925.9 0.0315767 0
5926.76 0.0341414 0
5927.61 0.0357139 0
5928.47 0.0297507 0
5929.32 0.0371328 0
5930.18 0.0264389 0
5931.03 0.0389948 0
5931.88 0.0455411 0
5932.74 0.0176318 0
5933.59 0.0160892 0
5934.45 0.0269861 0
5935.3 0.0448034 0
5936.16 0.0441604 0
5937.01 0.0290202 0
5937.87 0.0233857 0
5938.72 0.0291284 0
5939.58 0.0422396 0
5940.43 0.0384899 0
5941.28 0.0269057 0
5942.14 0.0584061 0
5942.99 0.0313613 0
5943.85 0.0463078 0
5944.7 0.0230632 0
5945.56 0.0352656 0
5946.41 0.0360951 0
5947.27 0.0285987 0
5948.12 0.0195515 0
5948.97 0.0489467 0
5949.83 0.0458781 0
5950.68 0.0204469 0
5951.54 0.0385424 0
5952.39 0.0329719 0
5953.25 0.0363043 0
5954.1 0.0322671 0
5954.96 0.0341538 0
5955.81 0.0511931 0
5956.67 0.0272004 0
5957.52 0.0343238 0
5958.37 0.0419068 0
5959.23 0.0267738 0
5960.08 0.0364393 0
5960.94 0.0382879 0
5961.79 0.0368154 0
5962.65 0.026137 0
5963.5 0.0258083 0
5964.36 0.0166992 0
5965.21 0.0276662 0
5966.06 0.0282412 0
5966.92 0.0389154 0
5967.77 0.0302495 0
5968.63 0.018384 0
5969.48 0.0342064 0
5970.34 0.0358715 0
5971.19 0.0245677 0
5972.05 0.0269634 0
5972.9 0.0447281 0
5973.75 0.0375151 0
5974.61 0.0254497 0
5975.46 0.0437863 0
5976.32 0.0369638 0
5977.17 0.0495753 0
5978.03 0.0141139 0
5978.88 0.0235465 0
5979.74 0.0217783 0
5980.59 0.033923 0
5981.45 0.0162747 0
5982.3 0.0322887 0
5983.15 0.0438657 0
5984.01 0.0386578 0
5984.86 0.0261669 0
5985.72 0.0247129 0
5986.57 0.0279629 0
5987.43 0.032198 0
5988.28 0.0259361 0
5989.14 0.0397635 0
5989.99 0.0388289 0
5990.84 0.03643 0
5991.7 0.0528624 0
5992.55 0.0473516 0
5993.41 0.0257588 0
5994.26 0.0327184 0
5995.12 0.0288038 0
5995.97 0.0458276 0
5996.83 0.0173072 0
5997.68 0.026914 0
5998.54 0.044961 0
5999.39 0.0201378 0
6000.24 0.0407063 0
6001.1 0.0215371 0
6001.95 0.0332625 0
6002.81 0.0518588 0
6003.66 0.0379066 0
6004.52 0.0446756 0
6005.37 0.0475124 0
6006.23 0.0406466 0
6007.08 0.030232 0
6007.93 0.0359097 0
6008.79 0.026577 0
6009.64 0.0291541 0
6010.5 0.0484861 0
6011.35 0.033992 0
6012.21 0.0251241 0
6013.06 0.0338292 0
6013.92 0.0207509 0
6014.77 0.0364115 0
6015.63 0.0176215 0
6016.48 0.0460842 0
6017.33 0.0340085 0
6018.19 0.0423592 0
6019.04 0.0313129 0
6019.9 0.0426075 0
6020.75 0.0289171 0
6021.61 0.0205036 0
6022.46 0.0275384 0
6023.32 0.0270479 0
6024.17 0.0199946 0
6025.02 0.016893 0
6025.88 0.0280938 0
6026.73 0.0452434 0
6027.59 0.0316777 0
6028.44 0.0341693 0
6029.3 0.0391566 0
6030.15 0.0286523 0
6031.01 0.0326422 0
6031.86 0.0501781 0
6032.71 0.0450795 0
6033.57 0.0338879 0
6034.42 0.0237474 0
6035.28 0.0453629 0
6036.13 0.022005 0
6036.99 0.0290583 0
6037.84 0.0373956 0
6038.7 0.0409062 0
6039.55 0.0100261 0
6040.41 0.0395708 0
6041.26 0.0396903 0
6042.11 0.0285905 0
6042.97 0.0187457 0
6043.82 0.033822 0
6044.68 0.0282216 0
6045.53 0.0354346 0
6046.39 0.0243791 0
6047.24 0.0261411 0
6048.1 0.0574283 0
6048.95 0.0571583 0
6049.8 0.024546 0
6050.66 0.0370081 0
6051.51 0.0522287 0
6052.37 0.0396471 0
6053.22 0.039003 0
6054.08 0.0474031 0
6054.93 0.0420377 0
6055.79 0.0465407 0
6056.64 0.0414854 0
6057.5 0.0234744 0
6058.35 0.0328616 0
6059.2 0.037951 0
6060.06 0.018653 0
6060.91 0.0286791 0
6061.77 0.0304947 0
6062.62 0.0300228 0
6063.48 0.0449713 0
6064.33 0.0274611 0
6065.19 0.0216958 0
6066.04 0.0387145 0
6066.89 0.0360591 0
6067.75 0.0231137 0
6068.6 0.0331656 0
6069.46 0.0352636 0
6070.31 0.0331089 0
6071.17 0.016961 0
6072.02 0.0477112 0
6072.88 0.0491157 0
6073.73 0.0270098 0
6074.58 0.0375233 0
6075.44 0.0153329 0
6076.29 0.0292994 0
6077.15 0.0283061 0
6078 0.0323423 0
6078.86 0.0281639 0
6079.71 0.00883084 0
6080.57 0.0240215 0
6081.42 0.0247428 0
6082.28 0.0291861 0
6083.13 0.028676 0
6083.98 0.0258093 0
6084.84 0.0265512 0
6085.69 0.0267821 0
6086.55 0.0353099 0
6087.4 0.0356819 0
6088.26 0.0311377 0
6089.11 0.0401355 0
6089.97 0.024715 0
6090.82 0.0423602 0
6091.67 0.0269871 0
6092.53 0.044995 0
6093.38 0.0276991 0
6094.24 0.0451269 0
6095.09 0.0247727 0
6095.95 0.0397697 0
6096.8 0.0311387 0
6097.66 0.0179172 0
6098.51 0.0303752 0
6099.37 0.02837 0
6100.22 0.042896 0
6101.07 0.0362528 0
6101.93 0.0157111 0
6102.78 0.0342228 0
6103.64 0.0390164 0
6104.49 0.0267007 0
6105.35 0.0256311 0
6106.2 0.0378005 0
6107.06 0.0362641 0
6107.91 0.0374697 0
6108.76 0.0366516 0
6109.62 0.0366227 0
6110.47 0.046686 0
6111.33 0.0171619 0
6112.18 0.0150794 0
6113.04 0.0422778 0
6113.89 0.0255033 0
6114.75 0.027526 0
6115.6 0.0292139 0
6116.46 0.040187 0
6117.31 0.0289223 0
6118.16 0.0290964 0
6119.02 0.0276878 0
6119.87 0.0420356 0
6120.73 0.0478689 0
6121.58 0.0482986 0
6122.44 0.0492074 0
6123.29 0.032501 0
6124.15 0.0368154 0
6125 0.0207437 0
6125.85 0.0405363 0
6126.71 0.0182995 0
6127.56 0.0292685 0
6128.42 0.0248325 0
6129.27 0.0306204 0
6130.13 0.0155987 0
6130.98 0.0398851 0
6131.84 0.0466994 0
6132.69 0.0430774 0
6133.54 0.0479874 0
6134.4 0.0360725 0
6135.25 0.0234064 0
6136.11 0.0207097 0
6136.96 0.03951 0
6137.82 0.045334 0
6138.67 0.041236 0
6139.53 0.044892 0
6140.38 0.0307997 0
6141.24 0.0329142 0
6142.09 0.041033 0
6142.94 0.0489169 0
6143.8 0.0372781 0
6144.65 0.0224954 0
6145.51 0.0365403 0
6146.36 0.0274848 0
6147.22 0.031791 0
6148.07 0.039408 0
6148.93 0.0458255 0
6149.78 0.0298806 0
6150.63 0.0433607 0
6151.49 0.0266605 0
6152.34 0.0500977 0
6153.2 0.016014 0
6154.05 0.030164 0
6154.91 0.0224666 0
6155.76 0.0368144 0
6156.62 0.0234228 0
6157.47 0.0240339 0
6158.33 0.0409877 0
6159.18 0.029725 0
6160.03 0.0424869 0
6160.89 0.0288512 0
6161.74 0.0330512 0
6162.6 0.035989 0
6163.45 0.030064 0
6164.31 0.0330461 0
6165.16 0.0402828 0
6166.02 0.022344 0
6166.87 0.0276734 0
6167.72 0.0374017 0
6168.58 0.0186159 0
6169.43 0.0248531 0
6170.29 0.0245594 0
6171.14 0.0319775 0
6172 0.0219854 0
6172.85 0.0263338 0
6173.71 0.0205191 0
6174.56 0.0150124 0
6175.42 0.0413906 0
6176.27 0.0365053 0
6177.12 0.0249726 0
6177.98 0.0364733 0
6178.83 0.0328895 0
6179.69 0.0319713 0
6180.54 0.0195237 0
6181.4 0.0282061 0
6182.25 0.0389237 0
6183.11 0.0392287 0
6183.96 0.0329966 0
6184.81 0.0242132 0
6185.67 0.0409835 0
6186.52 0.0368927 0
6187.38 0.0378479 0
6188.23 0.0415729 0
6189.09 0.0339848 0
6189.94 0.0220668 0
6190.8 0.029421 0
6191.65 0.0449064 0
6192.5 0.0331821 0
6193.36 0.0146796 0
6194.21 0.0471641 0
6195.07 0.0263792 0
6195.92 0.0373502 0
6196.78 0.0204366 0
6197.63 0.0333346 0
6198.49 0.030977 0
6199.34 0.0389371 0
6200.2 0.0248881 0
6201.05 0.0373873 0
6201.9 0.0408506 0
6202.76 0.0233116 0
6203.61 0.0190919 0
6204.47 0.0373049 0
6205.32 0.0399047 0
6206.18 0.0416811 0
6207.03 0.0256259 0
6207.89 0.0403756 0
6208.74 0.0273158 0
6209.59 0.0244306 0
6210.45 0.0393668 0
6211.3 0.0283123 0
6212.16 0.0447024 0
6213.01 0.0195381 0
6213.87 0.0314293 0
6214.72 0.0317251 0
6215.58 0.0258815 0
6216.43 0.0283844 0
6217.29 0.0389247 0
6218.14 0.0415513 0
6218.99 0.0411144 0
6219.85 0.0297837 0
6220.7 0.0387454 0
6221.56 0.051732 0
6222.41 0.0411103 0
6223.27 0.0269294 0
6224.12 0.0412597 0
6224.98 0.0210848 0
6225.83 0.0140933 0
6226.68 0.0327308 0
6227.54 0.0484975 0
6228.39 0.00944601 0
6229.25 0.0274786 0
6230.1 0.0466736 0
6230.96 0.0160037 0
6231.81 0.0397542 0
6232.67 0.0372441 0
6233.52 0.0373791 0
6234.38 0.0375007 0
6235.23 0.041914 0
6236.08 0.0235444 0
6236.94 0.0352945 0
6237.79 0.0334243 0
6238.65 0.0357273 0
6239.5 0.0322197 0
6240.36 0.0367587 0
6241.21 0.029252 0
6242.07 0.0532395 0
6242.92 0.0415863 0
6243.77 0.0320507 0
6244.63 0.0362724 0
6245.48 0.0357747 0
6246.34 0.0270829 0
6247.19 0.0351173 0
6248.05 0.033381 0
6248.9 0.0127568 0
6249.76 0.0245192 0
6250.61 0.0398284 0
6251.46 0.0291129 0
6252.32 0.0385991 0
6253.17 0.0395533 0
6254.03 0.0341085 0
6254.88 0.0503316 0
6255.74 0.0388103 0
6256.59 0.0308564 0
6257.45 0.0229344 0
6258.3 0.0275209 0
6259.16 0.010598 0
6260.01 0.0316261 0
6260.86 0.0265852 0
6261.72 0.0147661 0
6262.57 0.0229334 0
6263.43 0.0321362 0
6264.28 0.0271994 0
6265.14 0.0435761 0
6265.99 0.0358252 0
6266.85 0.0325422 0
6267.7 0.0472774 0
6268.55 0.0332377 0
6269.41 0.0388814 0
6270.26 0.0406744 0
6271.12 0.0354017 0
6271.97 0.0355758 0
6272.83 0.0320084 0
6273.68 0.0241957 0
6274.54 0.0141242 0
6275.39 0.0349174 0
6276.25 0.0326154 0
6277.1 0.0152257 0
6277.95 0.0115893 0
6278.81 0.0356211 0
6279.66 0.0343455 0
6280.52 0.0250674 0
6281.37 0.0376738 0
6282.23 0.0405075 0
6283.08 0.0362353 0
6283.94 0.0487231 0
6284.79 0.0395471 0
6285.64 0.0490498 0
6286.5 0.0402035 0
6287.35 0.0329389 0
6288.21 0.0332202 0
6289.06 0.037377 0
6289.92 0.0379963 0
6290.77 0.0180594 0
6291.63 0.0496237 0
6292.48 0.0230931 0
6293.33 0.0346257 0
6294.19 0.0361539 0
6295.04 0.0403117 0
6295.9 0.0314231 0
6296.75 0.0213496 0
6297.61 0.0334933 0
6298.46 0.0357005 0
6299.32 0.0368638 0
6300.17 0.0417935 0
6301.03 0.0427425 0
6301.88 0.0246285 0
6302.73 0.0348761 0
6303.59 0.0440099 0
6304.44 0.0400943 0
6305.3 0.0223368 0
6306.15 0.0261597 0
6307.01 0.0329327 0
6307.86 0.0405404 0
6308.72 0.0292366 0
6309.57 0.0444427 0
6310.42 0.0300197 0
6311.28 0.038257 0
6312.13 0.0264132 0
6312.99 0.0388103 0
6313.84 0.0306359 0
6314.7 0.0266718 0
6315.55 0.0236516 0
6316.41 0.0254332 0
6317.26 0.0256764 0
6318.12 0.0447168 0
6318.97 0.0336108 0
6319.82 0.0211002 0
6320.68 0.0483645 0
6321.53 0.0262658 0
6322.39 0.0452949 0
6323.24 0.0252024 0
6324.1 0.0336561 0
6324.95 0.0429908 0
6325.81 0.0394709 0
6326.66 0.0276085 0
6327.51 0.0418944 0
6328.37 0.0288914 0
6329.22 0.0219133 0
6330.08 0.0345093 0
6330.93 0.0384806 0
6331.79 0.0380076 0
6332.64 0.0318673 0
6333.5 0.0328081 0
6334.35 0.0472743 0
6335.21 0.0365114 0
6336.06 0.0344732 0
6336.91 0.0225243 0
6337.77 0.015066 0
6338.62 0.0429104 0
6339.48 0.0482193 0
6340.33 0.0406919 0
6341.19 0.0319981 0
6342.04 0.0598044 0
6342.9 0.0460708 0
6343.75 0.0431876 0
6344.6 0.0412875 0
6345.46 0.0489333 0
6346.31 0.036563 0
6347.17 0.0537104 0
6348.02 0.0407682 0
6348.88 0.0402674 0
6349.73 0.0413565 0
6350.59 0.0562597 0
6351.44 0.0370844 0
6352.29 0.0368525 0
6353.15 0.0420737 0
6354 0.0505604 0
6354.86 0.0498226 0
6355.71 0.0513899 0
6356.57 0.0570975 0
6357.42 0.0694689 0
6358.28 0.0457596 0
6359.13 0.0639334 0
6359.99 0.0626433 0
6360.84 0.0584195 0
6361.69 0.0493259 0
6362.55 0.0738369 0
6363.4 0.0562268 0
6364.26 0.0602506 0
6365.11 0.061244 0
6365.97 0.0583134 0
6366.82 0.0618004 0
6367.68 0.0815065 0
6368.53 0.0865638 0
6369.38 0.0843927 0
6370.24 0.0795795 0
6371.09 0.0994855 0
6371.95 0.0834447 0
6372.8 0.0958089 0
6373.66 0.102301 0
6374.51 0.103426 0
6375.37 0.0883465 0
6376.22 0.114698 0
6377.08 0.108727 0
6377.93 0.119574 0
6378.78 0.114354 0
6379.64 0.122796 0
6380.49 0.124981 0
6381.35 0.106284 0
6382.2 0.109993 0
6383.06 0.135601 0
6383.91 0.115528 0
6384.77 0.121781 0
6385.62 0.117993 0
6386.47 0.117279 0
6387.33 0.120681 0
6388.18 0.110257 0
6389.04 0.099199 0
6389.89 0.112407 0
6390.75 0.0937522 0
6391.6 0.0847049 0
6392.46 0.0919582 0
6393.31 0.0887782 0
6394.17 0.0831129 0
6395.02 0.0852232 0
6395.87 0.0636985 0
6396.73 0.0758854 0
6397.58 0.0438286 0
6398.44 0.056574 0
6399.29 0.0529634 0
6400.15 0.058638 0
6401 0.0523286 0
6401.86 0.0518093 0
6402.71 0.0593809 0
6403.56 0.0472609 0
6404.42 0.053697 0
6405.27 0.040457 0
6406.13 0.0564545 0
6406.98 0.0549305 0
6407.84 0.0500143 0
6408.69 0.0458987 0
6409.55 0.0608174 0
6410.4 0.0409155 0
6411.25 0.0355768 0
6412.11 0.0606309 0
6412.96 0.0421727 0
6413.82 0.0445591 0
6414.67 0.0276548 0
6415.53 0.0349751 0
6416.38 0.0536538 0
6417.24 0.0317086 0
6418.09 0.0372966 0
6418.95 0.0531293 0
6419.8 0.045131 0
6420.65 0.031113 0
6421.51 0.0354357 0
6422.36 0.0329977 0
6423.22 0.0562845 0
6424.07 0.0287821 0
6424.93 0.0390515 0
6425.78 0.0259227 0
6426.64 0.0294282 0
6427.49 0.0236619 0
6428.34 0.0330729 0
6429.2 0.0380087 0
6430.05 0.0429898 0
6430.91 0.0324804 0
6431.76 0.0166261 0
6432.62 0.0422159 0
6433.47 0.0384651 0
6434.33 0.0316828 0
6435.18 0.0362229 0
6436.04 0.0438605 0
6436.89 0.0405384 0
6437.74 0.0333501 0
6438.6 0.036123 0
6439.45 0.0263441 0
6440.31 0.0304113 0
6441.16 0.0289037 0
6442.02 0.0285122 0
6442.87 0.0249396 0
6443.73 0.0319981 0
6444.58 0.0406301 0
6445.43 0.0441707 0
6446.29 0.0271499 0
6447.14 0.0261988 0
6448 0.0279155 0
6448.85 0.0312861 0
6449.71 0.0464685 0
6450.56 0.0248222 0
6451.42 0.0462377 0
6452.27 0.0272035 0
6453.13 0.0395914 0
6453.98 0.0570284 0
6454.83 0.0374244 0
6455.69 0.023665 0
6456.54 0.0220153 0
6457.4 0.025427 0
6458.25 0.0303587 0
6459.11 0.0434865 0
6459.96 0.0349957 0
6460.82 0.0308554 0
6461.67 0.0212703 0
6462.52 0.020618 0
6463.38 0.0342548 0
6464.23 0.0154957 0
6465.09 0.0561155 0
6465.94 0.0445437 0
6466.8 0.0288543 0
6467.65 0.0389855 0
6468.51 0.0297291 0
6469.36 0.0406682 0
6470.21 0.0241833 0
6471.07 0.0305802 0
6471.92 0.0404621 0
6472.78 0.0249067 0
6473.63 0.0473197 0
6474.49 0.0343218 0
6475.34 0.0250447 0
6476.2 0.0241946 0
6477.05 0.0241441 0
6477.91 0.0232446 0
6478.76 0.0253642 0
6479.61 0.0241204 0
6480.47 0.0256208 0
6481.32 0.033179 0
6482.18 0.0319744 0
6483.03 0.0481368 0
6483.89 0.0433412 0
6484.74 0.0187756 0
6485.6 0.0272952 0
6486.45 0.0365743 0
6487.3 0.0303381 0
6488.16 0.0509468 0
6489.01 0.0328318 0
6489.87 0.029793 0
6490.72 0.0557806 0
6491.58 0.0402159 0
6492.43 0.0414977 0
6493.29 0.0297415 0
6494.14 0.033584 0
6495 0.0251272 0
6495.85 0.0285781 0
6496.7 0.0291428 0
6497.56 0.0244749 0
6498.41 0.0338756 0
6499.27 0.04909 0
6500.12 0.0329152 0
6500.98 0.0349575 0
6501.83 0.0327297 0
6502.69 0.0178667 0
6503.54 0.0307678 0
6504.39 0.0249695 0
6505.25 0.0269511 0
6506.1 0.0298126 0
6506.96 0.0500009 0
6507.81 0.0242204 0
6508.67 0.0369545 0
6509.52 0.0372503 0
6510.38 0.0324206 0
6511.23 0.0336272 0
6512.08 0.0427033 0
6512.94 0.025461 0
6513.79 0.034196 0
6514.65 0.0390525 0
6515.5 0.0295251 0
6516.36 0.0346546 0
6517.21 0.0323052 0
6518.07 0.0192609 0
6518.92 0.0216587 0
6519.78 0.0432319 0
6520.63 0.0358901 0
6521.48 0.0379757 0
6522.34 0.0536332 0
6523.19 0.0231374 0
6524.05 0.0281752 0
6524.9 0.0266934 0
6525.76 0.0333171 0
6526.61 0.0327627 0
6527.47 0.0373801 0
6528.32 0.036056 0
6529.17 0.0427332 0
6530.03 0.0302227 0
6530.88 0.0274477 0
6531.74 0.0383157 0
6532.59 0.0403962 0
6533.45 0.0505996 0
6534.3 0.0201543 0
6535.16 0.0368659 0
6536.01 0.0193032 0
6536.87 0.0366876 0
6537.72 0.0227252 0
6538.57 0.0302907 0
6539.43 0.0334861 0
6540.28 0.0348143 0
6541.14 0.0309924 0
6541.99 0.0373162 0
6542.85 0.034771 0
6543.7 0.0364692 0
6544.56 0.0295601 0
6545.41 0.0210858 0
6546.26 0.0304793 0
6547.12 0.0384147 0
6547.97 0.0241761 0
6548.83 0.0269892 0
6549.68 0.0342434 0
6550.54 0.0365259 0
6551.39 0.0389319 0
6552.25 0.042084 0
6553.1 0.0473846 0
6553.96 0.0302103 0
6554.81 0.0577168 0
6555.66 0.0258011 0
6556.52 0.0292087 0
6557.37 0.016656 0
6558.23 0.0351358 0
6559.08 0.0379819 0
6559.94 0.0379283 0
6560.79 0.0345062 0
6561.65 0.0294499 0
6562.5 0.0387351 0
6563.35 0.0303432 0
6564.21 0.03724 0
6565.06 0.0304071 0
6565.92 0.0324969 0
6566.77 0.0305699 0
6567.63 0.0263678 0
6568.48 0.0373585 0
6569.34 0.0320435 0
6570.19 0.0270077 0
6571.04 0.0347308 0
6571.9 0.0316313 0
6572.75 0.0421232 0
6573.61 0.0397243 0
6574.46 0.0171629 0
6575.32 0.0377078 0
6576.17 0.0386743 0
6577.03 0.0407053 0
6577.88 0.0287626 0
6578.74 0.0227778 0
6579.59 0.0284143 0
6580.44 0.0349318 0
6581.3 0.020145 0
6582.15 0.0242163 0
6583.01 0.0381014 0
6583.86 0.0347618 0
6584.72 0.0354748 0
6585.57 0.0334675 0
6586.43 0.0359674 0
6587.28 0.0371833 0
6588.13 0.0284988 0
6588.99 0.0459162 0
6589.84 0.0303721 0
6590.7 0.0322805 0
6591.55 0.0351636 0
6592.41 0.0341981 0
6593.26 0.026914 0
6594.12 0.0366619 0
6594.97 0.0440285 0
6595.83 0.018383 0
6596.68 0.0435308 0
6597.53 0.0309842 0
6598.39 0.0204974 0
6599.24 0.0318178 0
6600.1 0.0274354 0
6600.95 0.035852 0
6601.81 0.0289037 0
6602.66 0.0413833 0
6603.52 0.0416451 0
6604.37 0.0292901 0
6605.22 0.0210127 0
6606.08 0.0251292 0
6606.93 0.0223821 0
6607.79 0.0351523 0
6608.64 0.0152814 0
6609.5 0.0469961 0
6610.35 0.0427363 0
6611.21 0.0326401 0
6612.06 0.0366938 0
6612.92 0.0334387 0
6613.77 0.0398727 0
6614.62 0.0307142 0
6615.48 0.0287512 0
6616.33 0.0373554 0
6617.19 0.044621 0
6618.04 0.0366763 0
6618.9 0.029048 0
6619.75 0.0383631 0
6620.61 0.0280093 0
6621.46 0.0235053 0
6622.31 0.0342115 0
6623.17 0.0328864 0
6624.02 0.0231271 0
6624.88 0.0218061 0
6625.73 0.034871 0
6626.59 0.0275518 0
6627.44 0.0340982 0
6628.3 0.0366949 0
6629.15 0.0237 0
6630 0.0392967 0
6630.86 0.030503 0
6631.71 0.019739 0
6632.57 0.0337684 0
6633.42 0.0418079 0
6634.28 0.0276528 0
6635.13 0.0431753 0
6635.99 0.0370668 0
6636.84 0.0214166 0
6637.7 0.0205201 0
6638.55 0.0183593 0
6639.4 0.0222543 0
6640.26 0.0430341 0
6641.11 0.0383168 0
6641.97 0.0360508 0
6642.82 0.0403663 0
6643.68 0.0153947 0
6644.53 0.0188426 0
6645.39 0.0435813 0
6646.24 0.040931 0
6647.09 0.0432896 0
6647.95 0.0206602 0
6648.8 0.0345907 0
6649.66 0.0417419 0
6650.51 0.0184005 0
6651.37 0.0232394 0
6652.22 0.0431413 0
6653.08 0.00965312 0
6653.93 0.0188611 0
6654.79 0.0222265 0
6655.64 0.0309048 0
6656.49 0.0371967 0
6657.35 0.025731 0
6658.2 0.0191836 0
6659.06 0.0332285 0
6659.91 0.0345619 0
6660.77 0.0339384 0
6661.62 0.01703 0
6662.48 0.0293612 0
6663.33 0.0305813 0
6664.18 0.0192166 0
6665.04 0.0254466 0
6665.89 0.0510808 0
6666.75 0.020754 0
6667.6 0.0392699 0
6668.46 0.0352388 0
6669.31 0.0360096 0
6670.17 0.0342878 0
6671.02 0.0280825 0
6671.88 0.0255187 0
6672.73 0.0348432 0
6673.58 0.0325803 0
6674.44 0.0400912 0
6675.29 0.0139655 0
6676.15 0.0283669 0
6677 0.0340683 0
6677.86 0.0327009 0
6678.71 0.0253209 0
6679.57 0.0285678 0
6680.42 0.0468817 0
6681.27 0.0357118 0
6682.13 0.0403137 0
6682.98 0.0288656 0
6683.84 0.0219328 0
6684.69 0.0195072 0
6685.55 0.0260103 0
6686.4 0.0206644 0
6687.26 0.0341332 0
6688.11 0.0243894 0
6688.96 0.0258609 0
6689.82 0.0351173 0
6690.67 0.0316808 0
6691.53 0.0302134 0
6692.38 0.045367 0
6693.24 0.0460553 0
6694.09 0.037241 0
6694.95 0.0319013 0
6695.8 0.0356788 0
6696.66 0.0443469 0
6697.51 0.0429053 0
6698.36 0.0359416 0
6699.22 0.0195206 0
6700.07 0.0373286 0
6700.93 0.030977 0
6701.78 0.0288203 0
6702.64 0.0234455 0
6703.49 0.0321063 0
6704.35 0.0343063 0
6705.2 0.0232003 0
6706.05 0.0329348 0
6706.91 0.0328658 0
6707.76 0.0310656 0
6708.62 0.0307595 0
6709.47 0.0354841 0
6710.33 0.0409155 0
6711.18 0.0237474 0
6712.04 0.0375192 0
6712.89 0.0325958 0
6713.75 0.0280897 0
6714.6 0.0435153 0
6715.45 0.0314056 0
6716.31 0.0228953 0
6717.16 0.0237845 0
6718.02 0.0307874 0
6718.87 0.0120293 0
6719.73 0.0340549 0
6720.58 0.0330904 0
6721.44 0.0365063 0
6722.29 0.0212156 0
6723.14 0.0300558 0
6724 0.0428053 0
6724.85 0.0239958 0
6725.71 0.0279846 0
6726.56 0.0345062 0
6727.42 0.033653 0
6728.27 0.0297116 0
6729.13 0.0341528 0
6729.98 0.0341054 0
6730.83 0.0355356 0
6731.69 0.0239906 0
6732.54 0.0331852 0
6733.4 0.0360477 0
6734.25 0.0302979 0
6735.11 0.0268264 0
6735.96 0.0217649 0
6736.82 0.0173371 0
6737.67 0.0342012 0
6738.53 0.0287966 0
6739.38 0.0325515 0
6740.23 0.0400458 0
6741.09 0.0302588 0
6741.94 0.0422139 0
6742.8 0.0476082 0
6743.65 0.0271025 0
6744.51 0.0288687 0
6745.36 0.0471569 0
6746.22 0.0336005 0
6747.07 0.043674 0
6747.92 0.0370205 0
6748.78 0.0154174 0
6749.63 0.0301289 0
6750.49 0.0417821 0
6751.34 0.0519814 0
6752.2 0.0325607 0
6753.05 0.0314396 0
6753.91 0.0373543 0
6754.76 0.0257928 0
6755.62 0.0298105 0
6756.47 0.0256579 0
6757.32 0.038157 0
6758.18 0.0252271 0
6759.03 0.0251385 0
6759.89 0.0228664 0
6760.74 0.0344197 0
6761.6 0.0336695 0
6762.45 0.0304844 0
6763.31 0.0267738 0
6764.16 0.0295581 0
6765.01 0.0301186 0
6765.87 0.0427054 0
6766.72 0.0187642 0
6767.58 0.0411257 0
6768.43 0.0242781 0
6769.29 0.0220792 0
6770.14 0.0350462 0
6771 0.0311964 0
6771.85 0.0309677 0
6772.71 0.0305287 0
6773.56 0.0270696 0
6774.41 0.0466684 0
6775.27 0.028034 0
6776.12 0.0268006 0
6776.98 0.0207087 0
6777.83 0.0319095 0
6778.69 0.031994 0
6779.54 0.0314901 0
6780.4 0.027355 0
6781.25 0.0478256 0
6782.1 0.0214949 0
6782.96 0.0246717 0
6783.81 0.0351904 0
6784.67 0.0492682 0
6785.52 0.027625 0
6786.38 0.0294736 0
6787.23 0.0470971 0
6788.09 0.0144735 0
6788.94 0.0295426 0
6789.79 0.0260041 0
6790.65 0.0237464 0
6791.5 0.0356634 0
6792.36 0.0277733 0
6793.21 0.0335407 0
6794.07 0.0274498 0
6794.92 0.0437224 0
6795.78 0.0186468 0
6796.63 0.0279341 0
6797.49 0.0229561 0
6798.34 0.0223223 0
6799.19 0.0388309 0
6800.05 0.0231003 0
6800.9 0.0297343 0
6801.76 0.0407043 0
6802.61 0.0357273 0
6803.47 0.0449043 0
6804.32 0.0376377 0
6805.18 0.0494073 0
6806.03 0.0286265 0
6806.88 0.0282443 0
6807.74 0.0302742 0
6808.59 0.0196308 0
6809.45 0.0249056 0
6810.3 0.0258433 0
6811.16 0.023496 0
6812.01 0.0496753 0
6812.87 0.0366227 0
6813.72 0.0328214 0
6814.58 0.0215804 0
6815.43 0.0261349 0
6816.28 0.0301114 0
6817.14 0.0435184 0
6817.99 0.0338426 0
6818.85 0.0168548 0
6819.7 0.0344856 0
6820.56 0.0315118 0
6821.41 0.028168 0
6822.27 0.0423767 0
6823.12 0.0528459 0
6823.97 0.031724 0
6824.83 0.0343939 0
6825.68 0.0419305 0
6826.54 0.0350812 0
6827.39 0.0377727 0
6828.25 0.0276013 0
6829.1 0.0341754 0
6829.96 0.044724 0
6830.81 0.0469621 0
6831.67 0.032028 0
6832.52 0.0379036 0
6833.37 0.0241503 0
6834.23 0.0474979 0
6835.08 0.0363744 0
6835.94 0.0331203 0
6836.79 0.020924 0
6837.65 0.0267718 0
6838.5 0.0405301 0
6839.36 0.0282896 0
6840.21 0.0164561 0
6841.06 0.0374842 0
6841.92 0.0368535 0
6842.77 0.0357829 0
6843.63 0.0281773 0
6844.48 0.0126434 0
6845.34 0.0395141 0
6846.19 0.0468168 0
6847.05 0.0255816 0
6847.9 0.0493249 0
6848.75 0.027591 0
6849.61 0.0526151 0
6850.46 0.0230138 0
6851.32 0.0179749 0
6852.17 0.0233167 0
6853.03 0.0329997 0
6853.88 0.0249283 0
6854.74 0.0112173 0
6855.59 0.0402097 0
6856.45 0.0483244 0
6857.3 0.0385198 0
6858.15 0.0306524 0
6859.01 0.0375913 0
6859.86 0.0407929 0
6860.72 0.0142623 0
6861.57 0.0311655 0
6862.43 0.0213609 0
6863.28 0.0389855 0
6864.14 0.0293324 0
6864.99 0.0271159 0
6865.84 0.0343877 0
6866.7 0.0390195 0
6867.55 0.028979 0
6868.41 0.0223399 0
6869.26 0.0336077 0
6870.12 0.028607 0
6870.97 0.0610121 0
6871.83 0.0303597 0
6872.68 0.0368989 0
6873.54 0.0272066 0
6874.39 0.023191 0
6875.24 0.0244976 0
6876.1 0.0406445 0
6876.95 0.0312995 0
6877.81 0.0445664 0
6878.66 0.0330811 0
6879.52 0.0439234 0
6880.37 0.0270623 0
6881.23 0.0380437 0
6882.08 0.0403941 0
6882.93 0.0421479 0
6883.79 0.0329554 0
6884.64 0.0415111 0
6885.5 0.0390896 0
6886.35 0.0329678 0
6887.21 0.0362549 0
6888.06 0.0305112 0
6888.92 0.00995813 0
6889.77 0.0278259 0
6890.63 0.0200121 0
6891.48 0.0337313 0
6892.33 0.0400201 0
6893.19 0.0377531 0
6894.04 0.0258928 0
6894.9 0.0214104 0
6895.75 0.0304834 0
6896.61 0.0250097 0
6897.46 0.0229478 0
6898.32 0.0377109 0
6899.17 0.0231663 0
6900.02 0.0276816 0
6900.88 0.0265203 0
6901.73 0.0133194 0
6902.59 0.0320641 0
6903.44 0.0433587 0
6904.3 0.0384425 0
6905.15 0.0391803 0
6906.01 0.0330121 0
6906.86 0.0275971 0
6907.71 0.0508603 0
6908.57 0.0314942 0
6909.42 0.0219617 0
6910.28 0.0303381 0
6911.13 0.0359066 0
6911.99 0.0428589 0
6912.84 0.0423437 0
6913.7 0.0312665 0
6914.55 0.0293334 0
6915.41 0.0320569 0
6916.26 0.0361693 0
6917.11 0.0376387 0
6917.97 0.034838 0
6918.82 0.0286832 0
6919.68 0.0370534 0
6920.53 0.018384 0
6921.39 0.0242853 0
6922.24 0.0331636 0
6923.1 0.0420799 0
6923.95 0.0309347 0
6924.8 0.03311 0
6925.66 0.0146868 0
6926.51 0.0244419 0
6927.37 0.0375718 0
6928.22 0.0415616 0
6929.08 0.0389938 0
6929.93 0.0314427 0
6930.79 0.0354037 0
6931.64 0.0341631 0
6932.5 0.0275003 0
6933.35 0.0302546 0
6934.2 0.0278702 0
6935.06 0.0338972 0
6935.91 0.0265512 0
6936.77 0.0284132 0
6937.62 0.0393915 0
6938.48 0.0260535 0
6939.33 0.0258815 0
6940.19 0.0214496 0
6941.04 0.0361116 0
6941.89 0.0320507 0
6942.75 0.0464459 0
6943.6 0.0274014 0
6944.46 0.02942 0
6945.31 0.0322228 0
6946.17 0.0380932 0
6947.02 0.0450064 0
6947.88 0.00931308 0
6948.73 0.0246274 0
6949.58 0.0193299 0
6950.44 0.0303474 0
6951.29 0.02028 0
6952.15 0.0334717 0
6953 0.0498649 0
6953.86 0.0264163 0
6954.71 0.0346402 0
6955.57 0.0329966 0
6956.42 0.0221533 0
6957.28 0.0291376 0
6958.13 0.0324422 0
6958.98 0.0441676 0
6959.84 0.023666 0
6960.69 0.0273364 0
6961.55 0.0412247 0
6962.4 0.0347381 0
6963.26 0.0317982 0
6964.11 0.0175236 0
6964.97 0.0408733 0
6965.82 0.0231199 0
6966.67 0.0270376 0
6967.53 0.0165148 0
6968.38 0.0488839 0
6969.24 0.0408908 0
6970.09 0.0340734 0
6970.95 0.0427322 0
6971.8 0.0258299 0
6972.66 0.0209117 0
6973.51 0.01608 0
6974.37 0.0277991 0
6975.22 0.0240226 0
6976.07 0.022142 0
6976.93 0.0204119 0
6977.78 0.0190373 0
6978.64 0.0265286 0
6979.49 0.0276147 0
6980.35 0.0434226 0
6981.2 0.0377418 0
6982.06 0.0262967 0
6982.91 0.0293169 0
6983.76 0.025325 0
6984.62 0.0268532 0
6985.47 0.0245141 0
6986.33 0.0327771 0
6987.18 0.0374667 0
6988.04 0.0216763 0
6988.89 0.025831 0
6989.75 0.0362703 0
6990.6 0.0323052 0
6991.46 0.0255826 0
6992.31 0.0370751 0
6993.16 0.0302866 0
6994.02 0.0467148 0
6994.87 0.0387516 0
6995.73 0.0145477 0
6996.58 0.0431588 0
6997.44 0.0319487 0
6998.29 0.0315272 0
6999.15 0.0253642 0
