# Supplementary material for: Probing decoherence in molecular 4f qubits
Source: Chem Sci. 2024 Oct 30;15(48):20328–37. doi: 10.1039/d4sc05304d (PMC11575486; doi:10.1039/d4sc05304d)
Supplement: SC-015-D4SC05304D-s001 [file SC-015-D4SC05304D-s001.zip › data_archive/Parallel_0c5pct/EDFS/85_Gdtrensal_FS_970566_at22_VG30_32-64-300_3sc_30K.dat]

0 0.00652345 0
0.854492 0.00465739 0
1.70898 0.00670437 0
2.56348 0.0068491 0
3.41797 0.00605306 0
4.27246 0.00453333 0
5.12695 0.00431106 0
5.98145 0.00841018 0
6.83594 0.00836366 0
7.69043 0.00693181 0
8.54492 0.00533972 0
9.39941 0.0105864 0
10.2539 0.00345815 0
11.1084 0.00913386 0
11.9629 0.00444546 0
12.8174 0.00487966 0
13.6719 0.00481763 0
14.5264 0.00815172 0
15.3809 0.00569639 0
16.2354 0.00366492 0
17.0898 0.00765549 0
17.9443 0.00795013 0
18.7988 0.00772786 0
19.6533 0.00869448 0
20.5078 0.00924241 0
21.3623 0.00827061 0
22.2168 0.00954222 0
23.0713 0.00908217 0
23.9258 0.00814656 0
24.7803 0.00772269 0
25.6348 0.00770718 0
26.4893 0.00728331 0
27.3438 0.00648209 0
28.1982 0.0135018 0
29.0527 0.00446096 0
29.9072 0.00535522 0
30.7617 0.00256389 0
31.6162 0.00600136 0
32.4707 0.00404226 0
33.3252 0.0107466 0
34.1797 0.00494686 0
35.0342 0.00915971 0
35.8887 0.00646659 0
36.7432 0.00666301 0
37.5977 0.00759346 0
38.4521 0.00569639 0
39.3066 0.00298259 0
40.1611 0.00600136 0
41.0156 0.00973865 0
41.8701 0.00513295 0
42.7246 0.00629084 0
43.5791 0.0106536 0
44.4336 0.00686978 0
45.2881 0.00828095 0
46.1426 0.00451782 0
46.9971 0.00647692 0
47.8516 0.0094285 0
48.7061 0.0118425 0
49.5605 0.0033496 0
50.415 0.00501923 0
51.2695 0.00264143 0
52.124 0.00823443 0
52.9785 0.00553614 0
53.833 0.00787776 0
54.6875 0.00500889 0
55.542 0.00367009 0
56.3965 0.00633219 0
57.251 0.00297742 0
58.1055 0.00750558 0
58.96 0.00816723 0
59.8145 0.00662683 0
60.6689 0.00480729 0
61.5234 0.00765032 0
62.3779 0.00956807 0
63.2324 0.00922174 0
64.0869 0.00734017 0
64.9414 0.00789844 0
65.7959 0.00522083 0
66.6504 0.00545861 0
67.5049 0.00672504 0
68.3594 0.00533972 0
69.2139 0.00730399 0
70.0684 0.00692664 0
70.9229 0.00557233 0
71.7773 0.00627533 0
72.6318 0.00656997 0
73.4863 0.00670437 0
74.3408 0.00307563 0
75.1953 0.00630634 0
76.0498 0.00793979 0
76.9043 0.00741771 0
77.7588 0.00549479 0
78.6133 0.00583595 0
79.4678 0.00644591 0
80.3223 0.00512261 0
81.1768 0.0037011 0
82.0313 0.00594967 0
82.8857 0.0055775 0
83.7402 0.00699901 0
84.5947 0.00647176 0
85.4492 0.00640456 0
86.3037 0.00712307 0
87.1582 0.00987305 0
88.0127 0.00615127 0
88.8672 0.00472459 0
89.7217 0.0056602 0
90.5762 0.0055103 0
91.4307 0.00466773 0
92.2852 0.00307047 0
93.1396 0.00529836 0
93.9941 0.00547928 0
94.8486 0.00705587 0
95.7031 0.00858593 0
96.5576 0.00459019 0
97.4121 0.0068336 0
98.2666 0.00366492 0
99.1211 0.00541725 0
99.9756 0.011858 0
100.83 0.00600136 0
101.685 0.00508643 0
102.539 0.00488483 0
103.394 0.00938715 0
104.248 0.00608407 0
105.103 0.00645625 0
105.957 0.008038 0
106.812 0.00770718 0
107.666 0.00838434 0
108.521 0.00851873 0
109.375 0.00727814 0
110.229 0.00816206 0
111.084 0.00402159 0
111.938 0.00988855 0
112.793 0.00512778 0
113.647 0.00484865 0
114.502 0.00899429 0
115.356 0.00622881 0
116.211 0.00476594 0
117.065 0.00466256 0
117.92 0.00755727 0
118.774 0.00603238 0
119.629 0.00691113 0
120.483 0.00748491 0
121.338 0.00234679 0
122.192 0.00756761 0
123.047 0.00768133 0
123.901 0.00597035 0
124.756 0.00526735 0
125.61 0.00537073 0
126.465 0.0108345 0
127.319 0.00553614 0
128.174 0.00875134 0
129.028 0.00784675 0
129.883 0.00804317 0
130.737 0.00630634 0
131.592 0.00638388 0
132.446 0.00773819 0
133.301 0.00764515 0
134.155 0.00813622 0
135.01 0.00827061 0
135.864 0.00968696 0
136.719 0.0046057 0
137.573 0.00449715 0
138.428 0.00820342 0
139.282 0.00452816 0
140.137 0.00568088 0
140.991 0.00567054 0
141.846 0.00673021 0
142.7 0.00525184 0
143.555 0.00623914 0
144.409 0.00870482 0
145.264 0.00915454 0
146.118 0.00574291 0
146.973 0.00750041 0
147.827 0.00878753 0
148.682 0.00617712 0
149.536 0.00389236 0
150.391 0.0105967 0
151.245 0.00735568 0
152.1 0.0086583 0
152.954 0.00890642 0
153.809 0.00322037 0
154.663 0.00831714 0
155.518 0.0042542 0
156.372 0.00583078 0
157.227 0.00567054 0
158.081 0.00438343 0
158.936 0.0046884 0
159.79 0.0039182 0
160.645 0.00856526 0
161.499 0.00625982 0
162.354 0.00549996 0
163.208 0.00801733 0
164.063 0.00853424 0
164.917 0.00856526 0
165.771 0.00582044 0
166.626 0.00932512 0
167.48 0.00712824 0
168.335 0.00746423 0
169.189 0.00727814 0
170.044 0.0088082 0
170.898 0.00363907 0
171.753 0.00309114 0
172.607 0.00591349 0
173.462 0.00751592 0
174.316 0.00500889 0
175.171 0.00345298 0
176.025 0.00490034 0
176.88 0.0060117 0
177.734 0.00464705 0
178.589 0.00562402 0
179.443 0.00548445 0
180.298 0.00522599 0
181.152 0.00349433 0
182.007 0.00521566 0
182.861 0.0100953 0
183.716 0.00658548 0
184.57 0.00920106 0
185.425 0.00554648 0
186.279 0.00577909 0
187.134 0.00820858 0
187.988 0.00665784 0
188.843 0.0081724 0
189.697 0.0067664 0
190.552 0.0064149 0
191.406 0.00357704 0
192.261 0.00354603 0
193.115 0.00685944 0
193.97 0.004187 0
194.824 0.00407328 0
195.679 0.00422835 0
196.533 0.00600136 0
197.388 0.00777955 0
198.242 0.00877719 0
199.097 0.00949053 0
199.951 0.00528286 0
200.806 0.00853941 0
201.66 0.0055103 0
202.515 0.00787259 0
203.369 0.0129745 0
204.224 0.00571189 0
205.078 0.00633219 0
205.933 0.00932512 0
206.787 0.00785191 0
207.642 0.00738152 0
208.496 0.00756761 0
209.351 0.00668369 0
210.205 0.00575325 0
211.06 0.00624431 0
211.914 0.00624431 0
212.769 0.00819308 0
213.623 0.00317385 0
214.478 0.00813105 0
215.332 0.00575325 0
216.187 0.00674572 0
217.041 0.00513295 0
217.896 0.00965077 0
218.75 0.00903565 0
219.604 0.0059962 0
220.459 0.00621847 0
221.313 0.00738152 0
222.168 0.00610475 0
223.022 0.00481763 0
223.877 0.00806385 0
224.731 0.00569122 0
225.586 0.00883405 0
226.44 0.00465222 0
227.295 0.00998677 0
228.149 0.00827061 0
229.004 0.00689562 0
229.858 0.00703002 0
230.713 0.00490034 0
231.567 0.0103021 0
232.422 0.00583595 0
233.276 0.00869965 0
234.131 0.00856526 0
234.985 0.00935613 0
235.84 0.00783124 0
236.694 0.00703002 0
237.549 0.00857042 0
238.403 0.00275515 0
239.258 0.00715925 0
240.112 0.00457985 0
240.967 0.000889091 0
241.821 0.00701968 0
242.676 0.00671987 0
243.53 0.00323588 0
244.385 0.00347366 0
245.239 0.00597035 0
246.094 0.00670437 0
246.948 0.00929927 0
247.803 0.00541725 0
248.657 0.00396473 0
249.512 0.00812071 0
250.366 0.00621847 0
251.221 0.00439893 0
252.075 0.00461604 0
252.93 0.00734017 0
253.784 0.00902531 0
254.639 0.00701451 0
255.493 0.00624948 0
256.348 0.00467807 0
257.202 0.00881337 0
258.057 0.00609958 0
258.911 0.00757278 0
259.766 0.00528286 0
260.62 0.00707138 0
261.475 0.0110775 0
262.329 0.00951121 0
263.184 0.0064149 0
264.038 0.00855492 0
264.893 0.0106743 0
265.747 0.00356153 0
266.602 0.00800182 0
267.456 0.00671471 0
268.311 0.00681292 0
269.165 0.00776921 0
270.02 0.00442478 0
270.874 0.00569122 0
271.729 0.00741771 0
272.583 0.00456951 0
273.438 0.00800699 0
274.292 0.00951638 0
275.146 0.00766066 0
276.001 0.00452816 0
276.855 0.00888574 0
277.71 0.00611509 0
278.564 0.00735051 0
279.419 0.00833264 0
280.273 0.0061461 0
281.128 0.00650794 0
281.982 0.00752626 0
282.837 0.0101573 0
283.691 0.00974382 0
284.546 0.00395439 0
285.4 0.00601687 0
286.255 0.00917004 0
287.109 0.0068336 0
287.964 0.00300327 0
288.818 0.00915971 0
289.673 0.00284302 0
290.527 0.00545344 0
291.382 0.00603238 0
292.236 0.00619779 0
293.091 0.00534488 0
293.945 0.00778989 0
294.8 0.00395439 0
295.654 0.00821375 0
296.509 0.00881854 0
297.363 0.00719543 0
298.218 0.00901497 0
299.072 0.00831714 0
299.927 0.00631151 0
300.781 0.00406811 0
301.636 0.00347883 0
302.49 0.00572223 0
303.345 0.00556716 0
304.199 0.00963527 0
305.054 0.0068491 0
305.908 0.00306013 0
306.763 0.00603238 0
307.617 0.00545861 0
308.472 0.00442478 0
309.326 0.0063632 0
310.181 0.00816206 0
311.035 0.00562919 0
311.89 0.00380965 0
312.744 0.00485382 0
313.599 0.00291539 0
314.453 0.00846704 0
315.308 0.00445579 0
316.162 0.00440927 0
317.017 0.00883405 0
317.871 0.00704036 0
318.726 0.00602204 0
319.58 0.00681292 0
320.435 0.00619779 0
321.289 0.00619779 0
322.144 0.00693181 0
322.998 0.00465739 0
323.853 0.00788293 0
324.707 0.00487966 0
325.562 0.00511744 0
326.416 0.00861178 0
327.271 0.00525184 0
328.125 0.00771235 0
328.979 0.0107725 0
329.834 0.00682326 0
330.688 0.00554131 0
331.543 0.00513295 0
332.397 0.00608924 0
333.252 0.00374245 0
334.106 0.00661132 0
334.961 0.00626499 0
335.815 0.00687495 0
336.67 0.00451782 0
337.524 0.00803283 0
338.379 0.00529836 0
339.233 0.00493652 0
340.088 0.0099144 0
340.942 0.0076865 0
341.797 0.00730399 0
342.651 0.00753143 0
343.506 0.0020935 0
344.36 0.00970763 0
345.215 0.00463671 0
346.069 0.00547928 0
346.924 0.00944401 0
347.778 0.00824477 0
348.633 0.00968696 0
349.487 0.00545861 0
350.342 0.00381482 0
351.196 0.00636837 0
352.051 0.00360289 0
352.905 0.00808453 0
353.76 0.00695249 0
354.614 0.00518981 0
355.469 0.00517947 0
356.323 0.00785191 0
357.178 0.00820342 0
358.032 0.00310148 0
358.887 0.00561368 0
359.741 0.00616161 0
360.596 0.0092786 0
361.45 0.0113773 0
362.305 0.00809486 0
363.159 0.00626499 0
364.014 0.00390787 0
364.868 0.00562919 0
365.723 0.00420251 0
366.577 0.0057274 0
367.432 0.00814139 0
368.286 0.00687495 0
369.141 0.00895294 0
369.995 0.00384584 0
370.85 0.00976966 0
371.704 0.00584629 0
372.559 0.00854975 0
373.413 0.00865313 0
374.268 0.00621847 0
375.122 0.00367009 0
375.977 0.00712307 0
376.831 0.00278616 0
377.686 0.00652345 0
378.54 0.00581011 0
379.395 0.00723162 0
380.249 0.0075366 0
381.104 0.00736602 0
381.958 0.00612542 0
382.813 0.00734017 0
383.667 0.00343747 0
384.521 0.00655963 0
385.376 0.00924758 0
386.23 0.00603238 0
387.085 0.00873067 0
387.939 0.0114186 0
388.794 0.00414565 0
389.648 0.00682843 0
390.503 0.00614093 0
391.357 0.00431106 0
392.212 0.00677157 0
393.066 0.00642006 0
393.921 0.00957324 0
394.775 0.00619262 0
395.63 0.0057946 0
396.484 0.00652345 0
397.339 0.0086583 0
398.193 0.00379414 0
399.048 0.00950087 0
399.902 0.0098472 0
400.757 0.0105657 0
401.611 0.00701968 0
402.466 0.00867381 0
403.32 0.00574291 0
404.175 0.00750558 0
405.029 0.0106691 0
405.884 0.00879787 0
406.738 0.00850323 0
407.593 0.00596518 0
408.447 0.00766066 0
409.302 0.00910285 0
410.156 0.00922174 0
411.011 0.00798114 0
411.865 0.00494686 0
412.72 0.00906149 0
413.574 0.00940265 0
414.429 0.0046729 0
415.283 0.00989372 0
416.138 0.00431623 0
416.992 0.00496237 0
417.847 0.00627016 0
418.701 0.00441444 0
419.556 0.00591349 0
420.41 0.00503474 0
421.265 0.00515363 0
422.119 0.00714891 0
422.974 0.00771235 0
423.828 0.00724196 0
424.683 0.0034995 0
425.537 0.00876168 0
426.392 0.00479179 0
427.246 0.00713341 0
428.101 0.00473493 0
428.955 0.00609958 0
429.81 0.00328757 0
430.664 0.00592383 0
431.519 0.00775887 0
432.373 0.00684393 0
433.228 0.00682326 0
434.082 0.006632 0
434.937 0.00551547 0
435.791 0.005593 0
436.646 0.00350467 0
437.5 0.00824994 0
438.354 0.00723162 0
439.209 0.0055258 0
440.063 0.00765549 0
440.918 0.00889608 0
441.772 0.00623914 0
442.627 0.00858593 0
443.481 0.00818274 0
444.336 0.00732983 0
445.19 0.00851356 0
446.045 0.00734534 0
446.899 0.00781573 0
447.754 0.00899946 0
448.608 0.00885473 0
449.463 0.00699901 0
450.317 0.0061461 0
451.172 0.00583595 0
452.026 0.00264143 0
452.881 0.00697316 0
453.735 0.00441444 0
454.59 0.00430072 0
455.444 0.00811037 0
456.299 0.00435241 0
457.153 0.0064149 0
458.008 0.00877719 0
458.862 0.00534488 0
459.717 0.0074022 0
460.571 0.00987822 0
461.426 0.00941299 0
462.28 0.00994024 0
463.135 0.00682326 0
463.989 0.0107104 0
464.844 0.00627533 0
465.698 0.00442995 0
466.553 0.00685944 0
467.407 0.00655446 0
468.262 0.00540175 0
469.116 0.00436792 0
469.971 0.00384584 0
470.825 0.00327206 0
471.68 0.00596518 0
472.534 0.00483314 0
473.389 0.0060789 0
474.243 0.00579977 0
475.098 0.00362356 0
475.952 0.00427487 0
476.807 0.0060117 0
477.661 0.00520015 0
478.516 0.00408879 0
479.37 0.00567571 0
480.225 0.00414565 0
481.079 0.00950604 0
481.934 0.0064149 0
482.788 0.00648209 0
483.643 0.00829129 0
484.497 0.00967662 0
485.352 0.0087927 0
486.206 0.00267244 0
487.061 0.00703002 0
487.915 0.00463154 0
488.77 0.00590832 0
489.624 0.00403709 0
490.479 0.00616161 0
491.333 0.00702485 0
492.188 0.00577392 0
493.042 0.00725746 0
493.896 0.00719027 0
494.751 0.00964044 0
495.605 0.00701968 0
496.46 0.00360289 0
497.314 0.0088082 0
498.169 0.00918555 0
499.023 0.00521566 0
499.878 0.00846704 0
500.732 0.00826545 0
501.587 0.00477628 0
502.441 0.00959908 0
503.296 0.00653895 0
504.15 0.00777438 0
505.005 0.00452299 0
505.859 0.00652862 0
506.714 0.00834815 0
507.568 0.00802767 0
508.423 0.00972314 0
509.277 0.00605306 0
510.132 0.00773302 0
510.986 0.00554131 0
511.841 0.00388202 0
512.695 0.00613576 0
513.55 0.00555165 0
514.404 0.00869448 0
515.259 0.00777955 0
516.113 0.00609958 0
516.968 0.00590832 0
517.822 0.00623914 0
518.677 0.00762447 0
519.531 0.00695765 0
520.386 0.00447647 0
521.24 0.00514329 0
522.095 0.00491585 0
522.949 0.00790878 0
523.804 0.00941816 0
524.658 0.0075366 0
525.513 0.0018092 0
526.367 0.00665784 0
527.222 0.00529319 0
528.076 0.00779505 0
528.931 0.00622364 0
529.785 0.00480729 0
530.64 0.00749008 0
531.494 0.00152489 0
532.349 0.00352535 0
533.203 0.00376313 0
534.058 0.00592383 0
534.912 0.00836366 0
535.767 0.00480729 0
536.621 0.00189707 0
537.476 0.0057946 0
538.33 0.00605306 0
539.185 0.00366492 0
540.039 0.00239331 0
540.894 0.00408362 0
541.748 0.00851873 0
542.603 0.00603755 0
543.457 0.00658031 0
544.312 0.00608924 0
545.166 0.0059445 0
546.021 0.00870999 0
546.875 0.00609441 0
547.729 0.00492618 0
548.584 0.00866347 0
549.438 0.00160243 0
550.293 0.00363907 0
551.147 0.00689046 0
552.002 0.00379414 0
552.856 0.00404226 0
553.711 0.0079553 0
554.565 0.002445 0
555.42 0.00685944 0
556.274 0.00644074 0
557.129 0.00747974 0
557.983 0.00446613 0
558.838 0.00967145 0
559.692 0.00452816 0
560.547 0.0109689 0
561.401 0.00589798 0
562.256 0.00632185 0
563.11 0.0059962 0
563.965 0.0103228 0
564.819 0.00751075 0
565.674 0.00772786 0
566.528 0.00481763 0
567.383 0.0088754 0
568.237 0.00586697 0
569.092 0.00679741 0
569.946 0.0074694 0
570.801 0.00514846 0
571.655 0.00367525 0
572.51 0.0116719 0
573.364 0.00454884 0
574.219 0.00347883 0
575.073 0.00631668 0
575.928 0.00412497 0
576.782 0.00771235 0
577.637 0.00836366 0
578.491 0.00454367 0
579.346 0.00561885 0
580.2 0.0089426 0
581.055 0.00829646 0
581.909 0.007335 0
582.764 0.00465739 0
583.618 0.00607373 0
584.473 0.00726263 0
585.327 0.00776921 0
586.182 0.00348917 0
587.036 0.00866347 0
587.891 0.0105502 0
588.745 0.00795013 0
589.6 0.00424386 0
590.454 0.00631668 0
591.309 0.00483831 0
592.163 0.0077537 0
593.018 0.00667335 0
593.872 0.00658031 0
594.727 0.0120596 0
595.581 0.00485899 0
596.436 0.00634253 0
597.29 0.00809486 0
598.145 0.00597552 0
598.999 0.00416632 0
599.854 0.00729365 0
600.708 0.00814139 0
601.563 0.00737635 0
602.417 0.0107104 0
603.271 0.00743838 0
604.126 0.00608407 0
604.98 0.00435241 0
605.835 0.00408362 0
606.689 0.00811037 0
607.544 0.0100126 0
608.398 0.00713341 0
609.253 0.00552064 0
610.107 0.00514846 0
610.962 0.00828612 0
611.816 0.00830163 0
612.671 0.00661132 0
613.525 0.00934063 0
614.38 0.00884439 0
615.234 0.00888574 0
616.089 0.00424903 0
616.943 0.00624431 0
617.798 0.00828095 0
618.652 0.00428004 0
619.507 0.00918038 0
620.361 0.0070507 0
621.216 0.0106174 0
622.07 0.0023106 0
622.925 0.0079553 0
623.779 0.00943884 0
624.634 0.0100488 0
625.488 0.00689046 0
626.343 0.0114186 0
627.197 0.00980068 0
628.052 0.00974899 0
628.906 0.00988338 0
629.761 0.00931478 0
630.615 0.00884956 0
631.47 0.0117753 0
632.324 0.00980585 0
633.179 0.0112532 0
634.033 0.0104106 0
634.888 0.0120234 0
635.742 0.0162621 0
636.597 0.0125145 0
637.451 0.0118321 0
638.306 0.010116 0
639.16 0.0135069 0
640.015 0.0123749 0
640.869 0.0120079 0
641.724 0.0166136 0
642.578 0.0140084 0
643.433 0.0139567 0
644.287 0.0120648 0
645.142 0.0147527 0
645.996 0.0156004 0
646.851 0.0180661 0
647.705 0.0169754 0
648.56 0.0206817 0
649.414 0.0260421 0
650.269 0.0189087 0
651.123 0.0208575 0
651.978 0.0225478 0
652.832 0.0224702 0
653.687 0.0222738 0
654.541 0.0200356 0
655.396 0.0193791 0
656.25 0.0241192 0
657.104 0.0182005 0
657.959 0.0229199 0
658.813 0.0214157 0
659.668 0.020661 0
660.522 0.0233903 0
661.377 0.0250755 0
662.231 0.0239279 0
663.086 0.0248118 0
663.94 0.0164378 0
664.795 0.0205008 0
665.649 0.0176784 0
666.504 0.0215139 0
667.358 0.0193791 0
668.213 0.0172287 0
669.067 0.0183297 0
669.922 0.0199012 0
670.776 0.0211107 0
671.631 0.0232663 0
672.485 0.0184125 0
673.34 0.0177611 0
674.194 0.0164172 0
675.049 0.0163448 0
675.903 0.019162 0
676.758 0.0188673 0
677.612 0.0174045 0
678.467 0.0157038 0
679.321 0.0153265 0
680.176 0.0138119 0
681.03 0.0124783 0
681.885 0.0145666 0
682.739 0.0150215 0
683.594 0.0116461 0
684.448 0.0133157 0
685.303 0.0136775 0
686.157 0.0123594 0
687.012 0.011491 0
687.866 0.0133519 0
688.721 0.0162156 0
689.575 0.0113462 0
690.43 0.0134966 0
691.284 0.0125507 0
692.139 0.0135018 0
692.993 0.0120027 0
693.848 0.0146907 0
694.702 0.0139463 0
695.557 0.01192 0
696.411 0.0140342 0
697.266 0.00989889 0
698.12 0.0111447 0
698.975 0.010116 0
699.829 0.00820342 0
700.684 0.00904082 0
701.538 0.00903048 0
702.393 0.00713857 0
703.247 0.00735568 0
704.102 0.0108035 0
704.956 0.00613576 0
705.811 0.0103073 0
706.665 0.00857042 0
707.52 0.00816206 0
708.374 0.0083068 0
709.229 0.0107828 0
710.083 0.00846704 0
710.938 0.0116822 0
711.792 0.0112532 0
712.646 0.00960425 0
713.501 0.0106019 0
714.355 0.00814656 0
715.21 0.00982652 0
716.064 0.00971797 0
716.919 0.00731432 0
717.773 0.00777955 0
718.628 0.00700418 0
719.482 0.00739186 0
720.337 0.00497271 0
721.191 0.00303945 0
722.046 0.00570155 0
722.9 0.0091442 0
723.755 0.0114031 0
724.609 0.00689562 0
725.464 0.00709205 0
726.318 0.00640973 0
727.173 0.00546894 0
728.027 0.00918555 0
728.882 0.00775887 0
729.736 0.00905115 0
730.591 0.00585663 0
731.445 0.00452816 0
732.3 0.00758829 0
733.154 0.0077537 0
734.009 0.00647692 0
734.863 0.00402159 0
735.718 0.00434724 0
736.572 0.00775887 0
737.427 0.0107673 0
738.281 0.00678707 0
739.136 0.00541208 0
739.99 0.00951638 0
740.845 0.006632 0
741.699 0.00935096 0
742.554 0.00629601 0
743.408 0.00904598 0
744.263 0.00634253 0
745.117 0.00697833 0
745.972 0.00856009 0
746.826 0.00713341 0
747.681 0.00888057 0
748.535 0.00808969 0
749.39 0.00696799 0
750.244 0.00739703 0
751.099 0.00848772 0
751.953 0.00562919 0
752.808 0.00879787 0
753.662 0.00957324 0
754.517 0.00485899 0
755.371 0.00590832 0
756.226 0.00866347 0
757.08 0.0065648 0
757.935 0.00717993 0
758.789 0.00507092 0
759.644 0.00346849 0
760.498 0.006632 0
761.353 0.00588247 0
762.207 0.00492618 0
763.062 0.00957324 0
763.916 0.0096301 0
764.771 0.00463671 0
765.625 0.00809486 0
766.479 0.00709205 0
767.334 0.00792428 0
768.188 0.00620296 0
769.043 0.00833781 0
769.897 0.00540175 0
770.752 0.00455918 0
771.606 0.00770718 0
772.461 0.00662166 0
773.315 0.00939749 0
774.17 0.00711273 0
775.024 0.00913903 0
775.879 0.00462637 0
776.733 0.00721094 0
777.588 0.00609441 0
778.442 0.0111188 0
779.297 0.00532938 0
780.151 0.00925792 0
781.006 0.00551547 0
781.86 0.00716959 0
782.715 0.00597035 0
783.569 0.00884956 0
784.424 0.00362873 0
785.278 0.00750558 0
786.133 0.00737119 0
786.987 0.0083068 0
787.842 0.00739703 0
788.696 0.00691113 0
789.551 0.00996609 0
790.405 0.0072678 0
791.26 0.00325139 0
792.114 0.00642006 0
792.969 0.00834815 0
793.823 0.00688529 0
794.678 0.0062805 0
795.532 0.0053087 0
796.387 0.00291539 0
797.241 0.00793462 0
798.096 0.00326172 0
798.95 0.00359255 0
799.805 0.0075366 0
800.659 0.00657514 0
801.514 0.00679741 0
802.368 0.00707654 0
803.223 0.00321003 0
804.077 0.00961976 0
804.932 0.00722128 0
805.786 0.00667335 0
806.641 0.00614093 0
807.495 0.00465222 0
808.35 0.00748491 0
809.204 0.00651311 0
810.059 0.00190224 0
810.913 0.00704036 0
811.768 0.00532938 0
812.622 0.00545344 0
813.477 0.0075521 0
814.331 0.00570155 0
815.186 0.00862728 0
816.04 0.00636837 0
816.895 0.00777438 0
817.749 0.00483314 0
818.604 0.00927343 0
819.458 0.00636837 0
820.313 0.00220722 0
821.167 0.00897362 0
822.021 0.00575842 0
822.876 0.00618228 0
823.73 0.00318419 0
824.585 0.00982135 0
825.439 0.00653379 0
826.294 0.00671471 0
827.148 0.00638905 0
828.003 0.00618228 0
828.857 0.00545861 0
829.712 0.0076038 0
830.566 0.00839984 0
831.421 0.0035667 0
832.275 0.00669403 0
833.13 0.00796564 0
833.984 0.00456951 0
834.839 0.00784675 0
835.693 0.003148 0
836.548 0.00666818 0
837.402 0.00569639 0
838.257 0.00615644 0
839.111 0.00314283 0
839.966 0.00480213 0
840.82 0.0075521 0
841.675 0.00499855 0
842.529 0.00697316 0
843.384 0.0087927 0
844.238 0.00431623 0
845.093 0.00990923 0
845.947 0.0103848 0
846.802 0.00974382 0
847.656 0.00481763 0
848.511 0.00965077 0
849.365 0.00779505 0
850.22 0.00585663 0
851.074 0.00599103 0
851.929 0.00541725 0
852.783 0.00839467 0
853.638 0.00581528 0
854.492 0.00770201 0
855.347 0.00667335 0
856.201 0.00827578 0
857.056 0.00404743 0
857.91 0.00574808 0
858.765 0.00658548 0
859.619 0.0040526 0
860.474 0.00433173 0
861.328 0.00472459 0
862.183 0.00424903 0
863.037 0.00946985 0
863.892 0.0103124 0
864.746 0.00477628 0
865.601 0.00739186 0
866.455 0.0090098 0
867.31 0.00751592 0
868.164 0.00608924 0
869.019 0.00677157 0
869.873 0.00969213 0
870.728 0.0050244 0
871.582 0.00514846 0
872.437 0.00211934 0
873.291 0.00529836 0
874.146 0.00315834 0
875 0.00860661 0
875.854 0.00662683 0
876.709 0.00581528 0
877.563 0.00560851 0
878.418 0.00745906 0
879.272 0.00469357 0
880.127 0.00388719 0
880.981 0.00323071 0
881.836 0.00888574 0
882.69 0.00541725 0
883.545 0.0072523 0
884.399 0.00717993 0
885.254 0.00721094 0
886.108 0.00689046 0
886.963 0.00846187 0
887.817 0.00447647 0
888.672 0.00745906 0
889.526 0.00527769 0
890.381 0.00456951 0
891.235 0.00983169 0
892.09 0.00694215 0
892.944 0.00639939 0
893.799 0.00492618 0
894.653 0.00480729 0
895.508 0.00809486 0
896.362 0.0067819 0
897.217 0.00826028 0
898.071 0.00639939 0
898.926 0.00437309 0
899.78 0.00600136 0
900.635 0.0076865 0
901.489 0.00650794 0
902.344 0.00470391 0
903.198 0.00831714 0
904.053 0.00602721 0
904.907 0.00708171 0
905.762 0.00864796 0
906.616 0.00674572 0
907.471 0.00464705 0
908.325 0.00496754 0
909.18 0.00480729 0
910.034 0.00487966 0
910.889 0.00974899 0
911.743 0.00816206 0
912.598 0.00383033 0
913.452 0.00601687 0
914.307 0.00745389 0
915.161 0.00730916 0
916.016 0.00920106 0
916.87 0.00552064 0
917.725 0.00567571 0
918.579 0.00915971 0
919.434 0.00787259 0
920.288 0.00581528 0
921.143 0.00764515 0
921.997 0.00866864 0
922.852 0.00364424 0
923.706 0.00836366 0
924.561 0.0115065 0
925.415 0.00671987 0
926.27 0.00811037 0
927.124 0.00957324 0
927.979 0.00757795 0
928.833 0.00562919 0
929.688 0.00803283 0
930.542 0.00684393 0
931.396 0.00636837 0
932.251 0.00440927 0
933.105 0.00988855 0
933.96 0.00773819 0
934.814 0.00309114 0
935.669 0.00596518 0
936.523 0.00712307 0
937.378 0.00818274 0
938.232 0.00659065 0
939.087 0.00410429 0
939.941 0.0106794 0
940.796 0.00607373 0
941.65 0.00629601 0
942.505 0.00981102 0
943.359 0.00498305 0
944.214 0.00856526 0
945.068 0.00734017 0
945.923 0.00378381 0
946.777 0.00664751 0
947.632 0.00555682 0
948.486 0.00791911 0
949.341 0.00464705 0
950.195 0.00785191 0
951.05 0.00572223 0
951.904 0.0079553 0
952.759 0.00890642 0
953.613 0.00689562 0
954.468 0.00689562 0
955.322 0.00811554 0
956.177 0.00604272 0
957.031 0.00186089 0
957.886 0.00384067 0
958.74 0.00625982 0
959.595 0.00801733 0
960.449 0.00668886 0
961.304 0.00488483 0
962.158 0.00404226 0
963.013 0.00895294 0
963.867 0.00727297 0
964.722 0.0108914 0
965.576 0.00651311 0
966.431 0.00831197 0
967.285 0.00315834 0
968.14 0.0078209 0
968.994 0.00996609 0
969.849 0.0072523 0
970.703 0.00952154 0
971.558 0.00539658 0
972.412 0.00900463 0
973.267 0.00673021 0
974.121 0.00778472 0
974.976 0.00851873 0
975.83 0.00592383 0
976.685 0.00410946 0
977.539 0.00861695 0
978.394 0.0070507 0
979.248 0.00596518 0
980.103 0.00757795 0
980.957 0.00265177 0
981.812 0.00792945 0
982.666 0.0106329 0
983.521 0.00813105 0
984.375 0.00704036 0
985.229 0.00629084 0
986.084 0.00704553 0
986.938 0.00575842 0
987.793 0.00726263 0
988.647 0.00420251 0
989.502 0.00836883 0
990.356 0.00858593 0
991.211 0.00797597 0
992.065 0.00765032 0
992.92 0.0079708 0
993.774 0.00551547 0
994.629 0.00987822 0
995.483 0.00675089 0
996.338 0.00535005 0
997.192 0.00656997 0
998.047 0.00604789 0
998.901 0.00808969 0
999.756 0.00713341 0
1000.61 0.00574291 0
1001.46 0.00651828 0
1002.32 0.00631151 0
1003.17 0.00642523 0
1004.03 0.00657514 0
1004.88 0.00912869 0
1005.74 0.00710239 0
1006.59 0.00486416 0
1007.45 0.00735568 0
1008.3 0.00357704 0
1009.16 0.00710239 0
1010.01 0.0050916 0
1010.86 0.00999194 0
1011.72 0.00775887 0
1012.57 0.00283269 0
1013.43 0.00395439 0
1014.28 0.00751592 0
1015.14 0.00500889 0
1015.99 0.00452299 0
1016.85 0.00722128 0
1017.7 0.00958357 0
1018.55 0.00498305 0
1019.41 0.00570155 0
1020.26 0.00596001 0
1021.12 0.00660098 0
1021.97 0.00945952 0
1022.83 0.00570155 0
1023.68 0.00876168 0
1024.54 0.00498305 0
1025.39 0.00261041 0
1026.25 0.00817757 0
1027.1 0.00517947 0
1027.95 0.00743838 0
1028.81 0.00436792 0
1029.66 0.00703519 0
1030.52 0.00428521 0
1031.37 0.0052415 0
1032.23 0.00505541 0
1033.08 0.0078881 0
1033.94 0.00588764 0
1034.79 0.00645625 0
1035.64 0.00292573 0
1036.5 0.0069163 0
1037.35 0.00869965 0
1038.21 0.00866864 0
1039.06 0.00728331 0
1039.92 0.00780022 0
1040.77 0.00604789 0
1041.63 0.0106898 0
1042.48 0.00309631 0
1043.33 0.00274481 0
1044.19 0.00846187 0
1045.04 0.00614093 0
1045.9 0.00880304 0
1046.75 0.00593934 0
1047.61 0.00623398 0
1048.46 0.0102142 0
1049.32 0.00572223 0
1050.17 0.00478662 0
1051.03 0.00320486 0
1051.88 0.00912352 0
1052.73 0.00496754 0
1053.59 0.00347883 0
1054.44 0.00937681 0
1055.3 0.00734534 0
1056.15 0.00826545 0
1057.01 0.00484348 0
1057.86 0.00729882 0
1058.72 0.00701968 0
1059.57 0.00400608 0
1060.42 0.005593 0
1061.28 0.00719543 0
1062.13 0.00546894 0
1062.99 0.00569122 0
1063.84 0.00818274 0
1064.7 0.00768133 0
1065.55 0.00887023 0
1066.41 0.00402159 0
1067.26 0.00783124 0
1068.12 0.00490551 0
1068.97 0.00508126 0
1069.82 0.00711273 0
1070.68 0.00623398 0
1071.53 0.00387685 0
1072.39 0.00618745 0
1073.24 0.00778989 0
1074.1 0.00445062 0
1074.95 0.00344781 0
1075.81 0.00464705 0
1076.66 0.00899429 0
1077.51 0.00692147 0
1078.37 0.00660098 0
1079.22 0.00448681 0
1080.08 0.00691113 0
1080.93 0.0122147 0
1081.79 0.00723162 0
1082.64 0.00951121 0
1083.5 0.00671987 0
1084.35 0.00523116 0
1085.21 0.00959908 0
1086.06 0.0076865 0
1086.91 0.00423869 0
1087.77 0.00413014 0
1088.62 0.00450232 0
1089.48 0.00503474 0
1090.33 0.00525184 0
1091.19 0.00538624 0
1092.04 0.0051071 0
1092.9 0.00711273 0
1093.75 0.00185572 0
1094.6 0.00731432 0
1095.46 0.00508126 0
1096.31 0.00633736 0
1097.17 0.0036339 0
1098.02 0.0046729 0
1098.88 0.0066992 0
1099.73 0.00732466 0
1100.59 0.00442995 0
1101.44 0.005929 0
1102.29 0.0069163 0
1103.15 0.0102194 0
1104 0.00774853 0
1104.86 0.00660615 0
1105.71 0.00696799 0
1106.57 0.00847738 0
1107.42 0.00546894 0
1108.28 0.00713857 0
1109.13 0.00603238 0
1109.99 0.00502957 0
1110.84 0.00393371 0
1111.69 0.00764515 0
1112.55 0.00568605 0
1113.4 0.00860661 0
1114.26 0.00529319 0
1115.11 0.00640973 0
1115.97 0.00723162 0
1116.82 0.00704553 0
1117.68 0.00612542 0
1118.53 0.00743838 0
1119.38 0.00478145 0
1120.24 0.00783641 0
1121.09 0.00695765 0
1121.95 0.00634253 0
1122.8 0.00601687 0
1123.66 0.00360806 0
1124.51 0.00423869 0
1125.37 0.00970246 0
1126.22 0.00805868 0
1127.08 0.00562919 0
1127.93 0.00420768 0
1128.78 0.00881854 0
1129.64 0.0074022 0
1130.49 0.00627533 0
1131.35 0.00379414 0
1132.2 0.00460053 0
1133.06 0.0055775 0
1133.91 0.00464705 0
1134.77 0.00513812 0
1135.62 0.0092786 0
1136.47 0.00703519 0
1137.33 0.00551547 0
1138.18 0.00511227 0
1139.04 0.00632702 0
1139.89 0.00721611 0
1140.75 0.00666818 0
1141.6 0.00613059 0
1142.46 0.00664234 0
1143.31 0.0062805 0
1144.17 0.0055258 0
1145.02 0.00760897 0
1145.87 0.00752626 0
1146.73 0.00600136 0
1147.58 0.00303945 0
1148.44 0.00522083 0
1149.29 0.0126954 0
1150.15 0.0067664 0
1151 0.00857559 0
1151.86 0.00333926 0
1152.71 0.00532421 0
1153.56 0.00926309 0
1154.42 0.00450232 0
1155.27 0.00920623 0
1156.13 0.00654929 0
1156.98 0.00820858 0
1157.84 0.00670437 0
1158.69 0.00890125 0
1159.55 0.00721611 0
1160.4 0.00600653 0
1161.25 0.00612542 0
1162.11 0.00797597 0
1162.96 0.00327723 0
1163.82 0.00591349 0
1164.67 0.00583595 0
1165.53 0.00494169 0
1166.38 0.00747974 0
1167.24 0.0105399 0
1168.09 0.00520015 0
1168.95 0.00422318 0
1169.8 0.00277582 0
1170.65 0.0075366 0
1171.51 0.00677673 0
1172.36 0.00579977 0
1173.22 0.0122095 0
1174.07 0.00488483 0
1174.93 0.00462637 0
1175.78 0.00463671 0
1176.64 0.0065648 0
1177.49 0.00767099 0
1178.34 0.00792945 0
1179.2 0.00954739 0
1180.05 0.00512778 0
1180.91 0.00881854 0
1181.76 0.00843086 0
1182.62 0.00926309 0
1183.47 0.00721094 0
1184.33 0.008038 0
1185.18 0.00850323 0
1186.04 0.0060117 0
1186.89 0.00492102 0
1187.74 0.0103383 0
1188.6 0.00517947 0
1189.45 0.00445062 0
1190.31 0.00515363 0
1191.16 0.00520532 0
1192.02 0.00618228 0
1192.87 0.0102814 0
1193.73 0.00518464 0
1194.58 0.00968179 0
1195.43 0.0055775 0
1196.29 0.00512778 0
1197.14 0.00651828 0
1198 0.00384067 0
1198.85 0.00778989 0
1199.71 0.00816723 0
1200.56 0.00600136 0
1201.42 0.0088082 0
1202.27 0.00608407 0
1203.13 0.00558783 0
1203.98 0.00479696 0
1204.83 0.00505024 0
1205.69 0.00313766 0
1206.54 0.00323071 0
1207.4 0.00573774 0
1208.25 0.00780022 0
1209.11 0.00508643 0
1209.96 0.00670437 0
1210.82 0.00554131 0
1211.67 0.00529319 0
1212.52 0.00796564 0
1213.38 0.00771752 0
1214.23 0.00928376 0
1215.09 0.0061461 0
1215.94 0.00422835 0
1216.8 0.00890125 0
1217.65 0.0106174 0
1218.51 0.00943367 0
1219.36 0.00590832 0
1220.21 0.00587731 0
1221.07 0.00745389 0
1221.92 0.00520532 0
1222.78 0.00839984 0
1223.63 0.00563953 0
1224.49 0.00597552 0
1225.34 0.00769684 0
1226.2 0.00729365 0
1227.05 0.00839984 0
1227.91 0.00260007 0
1228.76 0.00470908 0
1229.61 0.00470391 0
1230.47 0.00835332 0
1231.32 0.00620813 0
1232.18 0.00339095 0
1233.03 0.00800182 0
1233.89 0.00615644 0
1234.74 0.00602204 0
1235.6 0.00801733 0
1236.45 0.008374 0
1237.3 0.00688529 0
1238.16 0.00726263 0
1239.01 0.00294124 0
1239.87 0.00392337 0
1240.72 0.00437309 0
1241.58 0.0066992 0
1242.43 0.00677157 0
1243.29 0.00510194 0
1244.14 0.0076193 0
1245 0.00675606 0
1245.85 0.00612025 0
1246.7 0.00635287 0
1247.56 0.00616161 0
1248.41 0.00741771 0
1249.27 0.0060117 0
1250.12 0.00419217 0
1250.98 0.00261041 0
1251.83 0.00699384 0
1252.69 0.000899429 0
1253.54 0.00668369 0
1254.39 0.00938715 0
1255.25 0.00789844 0
1256.1 0.00663717 0
1256.96 0.00498305 0
1257.81 0.00805351 0
1258.67 0.00803283 0
1259.52 0.00850839 0
1260.38 0.0064149 0
1261.23 0.00442478 0
1262.08 0.00508643 0
1262.94 0.00756244 0
1263.79 0.00493652 0
1264.65 0.0112377 0
1265.5 0.00645108 0
1266.36 0.00252254 0
1267.21 0.00744872 0
1268.07 0.00569639 0
1268.92 0.00771752 0
1269.78 0.0104365 0
1270.63 0.00403192 0
1271.48 0.00938198 0
1272.34 0.00762964 0
1273.19 0.0064304 0
1274.05 0.00677157 0
1274.9 0.00330308 0
1275.76 0.00660098 0
1276.61 0.00701451 0
1277.47 0.00576875 0
1278.32 0.00462121 0
1279.17 0.00490034 0
1280.03 0.00707138 0
1280.88 0.00758312 0
1281.74 0.00673021 0
1282.59 0.00684393 0
1283.45 0.00448164 0
1284.3 0.00620296 0
1285.16 0.00651311 0
1286.01 0.00613576 0
1286.87 0.00442995 0
1287.72 0.00783124 0
1288.57 0.010116 0
1289.43 0.00803283 0
1290.28 0.00689562 0
1291.14 0.00597552 0
1291.99 0.00666818 0
1292.85 0.00679224 0
1293.7 0.00612025 0
1294.56 0.00599103 0
1295.41 0.00630117 0
1296.26 0.00461604 0
1297.12 0.00720577 0
1297.97 0.00753143 0
1298.83 0.00774853 0
1299.68 0.00818274 0
1300.54 0.0076038 0
1301.39 0.00581528 0
1302.25 0.00794496 0
1303.1 0.00980068 0
1303.96 0.00460053 0
1304.81 0.00655963 0
1305.66 0.00463671 0
1306.52 0.0070507 0
1307.37 0.00703002 0
1308.23 0.00697316 0
1309.08 0.00891676 0
1309.94 0.00520532 0
1310.79 0.00591866 0
1311.65 0.00743321 0
1312.5 0.00738669 0
1313.35 0.00667335 0
1314.21 0.005929 0
1315.06 0.00837917 0
1315.92 0.00767099 0
1316.77 0.00750041 0
1317.63 0.00389753 0
1318.48 0.0102349 0
1319.34 0.00716959 0
1320.19 0.00586697 0
1321.04 0.00741771 0
1321.9 0.00664234 0
1322.75 0.00476077 0
1323.61 0.0051071 0
1324.46 0.0091442 0
1325.32 0.00545344 0
1326.17 0.00766066 0
1327.03 0.00754694 0
1327.88 0.00671987 0
1328.74 0.00421801 0
1329.59 0.00615127 0
1330.44 0.00528802 0
1331.3 0.00483314 0
1332.15 0.00217104 0
1333.01 0.00731949 0
1333.86 0.00560334 0
1334.72 0.00738152 0
1335.57 0.0042542 0
1336.43 0.00956807 0
1337.28 0.00988338 0
1338.13 0.00411463 0
1338.99 0.00566537 0
1339.84 0.00676123 0
1340.7 0.0088754 0
1341.55 0.00551547 0
1342.41 0.0102245 0
1343.26 0.00512778 0
1344.12 0.00554648 0
1344.97 0.00296191 0
1345.83 0.00873584 0
1346.68 0.00586697 0
1347.53 0.00462121 0
1348.39 0.00489 0
1349.24 0.00693181 0
1350.1 0.00902531 0
1350.95 0.00796564 0
1351.81 0.0100385 0
1352.66 0.00719027 0
1353.52 0.00638905 0
1354.37 0.00725746 0
1355.22 0.00638388 0
1356.08 0.00723162 0
1356.93 0.0054431 0
1357.79 0.0106898 0
1358.64 0.00538624 0
1359.5 0.00658031 0
1360.35 0.00655446 0
1361.21 0.0100798 0
1362.06 0.00503474 0
1362.92 0.0063632 0
1363.77 0.00952154 0
1364.62 0.00657514 0
1365.48 0.00599103 0
1366.33 0.00484865 0
1367.19 0.0038355 0
1368.04 0.00346332 0
1368.9 0.00889091 0
1369.75 0.00999194 0
1370.61 0.00746423 0
1371.46 0.00562919 0
1372.31 0.00459536 0
1373.17 0.00758829 0
1374.02 0.00289988 0
1374.88 0.00455401 0
1375.73 0.00438343 0
1376.59 0.00710756 0
1377.44 0.0058618 0
1378.3 0.00587214 0
1379.15 0.00635287 0
1380 0.0087927 0
1380.86 0.00511744 0
1381.71 0.00540175 0
1382.57 0.00622364 0
1383.42 0.00459019 0
1384.28 0.00416632 0
1385.13 0.00549479 0
1385.99 0.00630117 0
1386.84 0.00500889 0
1387.7 0.00587214 0
1388.55 0.00900463 0
1389.4 0.00431623 0
1390.26 0.00618228 0
1391.11 0.00948536 0
1391.97 0.003484 0
1392.82 0.00716442 0
1393.68 0.00699384 0
1394.53 0.00417149 0
1395.39 0.00513295 0
1396.24 0.00330825 0
1397.09 0.00783124 0
1397.95 0.00642523 0
1398.8 0.00860661 0
1399.66 0.00701968 0
1400.51 0.00581528 0
1401.37 0.00570155 0
1402.22 0.00695765 0
1403.08 0.00910801 0
1403.93 0.00612542 0
1404.79 0.00511744 0
1405.64 0.00631668 0
1406.49 0.00861695 0
1407.35 0.0081052 0
1408.2 0.00698867 0
1409.06 0.00169031 0
1409.91 0.00476077 0
1410.77 0.0030653 0
1411.62 0.00301361 0
1412.48 0.0063477 0
1413.33 0.00759863 0
1414.18 0.00687495 0
1415.04 0.0059962 0
1415.89 0.0084412 0
1416.75 0.00557233 0
1417.6 0.00647692 0
1418.46 0.00723679 0
1419.31 0.00245017 0
1420.17 0.00400091 0
1421.02 0.00522083 0
1421.88 0.00824994 0
1422.73 0.00370627 0
1423.58 0.0109482 0
1424.44 0.00516396 0
1425.29 0.00723162 0
1426.15 0.00995058 0
1427 0.0092786 0
1427.86 0.00547928 0
1428.71 0.00816206 0
1429.57 0.00731949 0
1430.42 0.00893743 0
1431.27 0.00627533 0
1432.13 0.00708688 0
1432.98 0.00267244 0
1433.84 0.00681292 0
1434.69 0.00830163 0
1435.55 0.00588764 0
1436.4 0.00254321 0
1437.26 0.0096456 0
1438.11 0.00441444 0
1438.96 0.00279133 0
1439.82 0.00869965 0
1440.67 0.00836366 0
1441.53 0.00831714 0
1442.38 0.00373728 0
1443.24 0.00727814 0
1444.09 0.00647692 0
1444.95 0.00918555 0
1445.8 0.00560334 0
1446.66 0.00492618 0
1447.51 0.00518464 0
1448.36 0.00752109 0
1449.22 0.0072523 0
1450.07 0.00414048 0
1450.93 0.00326689 0
1451.78 0.00960942 0
1452.64 0.00923724 0
1453.49 0.00563953 0
1454.35 0.0085911 0
1455.2 0.00327206 0
1456.05 0.00581011 0
1456.91 0.00719027 0
1457.76 0.00633219 0
1458.62 0.00426454 0
1459.47 0.01146 0
1460.33 0.00603238 0
1461.18 0.00816206 0
1462.04 0.00821892 0
1462.89 0.00675606 0
1463.75 0.00257423 0
1464.6 0.00380448 0
1465.45 0.00817757 0
1466.31 0.0064149 0
1467.16 0.00489 0
1468.02 0.00245534 0
1468.87 0.00707654 0
1469.73 0.00654412 0
1470.58 0.00711273 0
1471.44 0.00546894 0
1472.29 0.00521049 0
1473.14 0.00449715 0
1474 0.00709205 0
1474.85 0.00581011 0
1475.71 0.0062133 0
1476.56 0.00440927 0
1477.42 0.00451265 0
1478.27 0.00686461 0
1479.13 0.00998677 0
1479.98 0.00661649 0
1480.83 0.00364424 0
1481.69 0.00442478 0
1482.54 0.00492102 0
1483.4 0.00622364 0
1484.25 0.00751075 0
1485.11 0.00514329 0
1485.96 0.00650794 0
1486.82 0.0092269 0
1487.67 0.00604272 0
1488.53 0.00702485 0
1489.38 0.00619262 0
1490.23 0.000708171 0
1491.09 0.00479179 0
1491.94 0.00301361 0
1492.8 0.00334443 0
1493.65 0.0058618 0
1494.51 0.00485899 0
1495.36 0.00874617 0
1496.22 0.00852907 0
1497.07 0.00563436 0
1497.92 0.0052415 0
1498.78 0.000889091 0
1499.63 0.00980068 0
1500.49 0.00844637 0
1501.34 0.00836883 0
1502.2 0.00845153 0
1503.05 0.00690596 0
1503.91 0.00720577 0
1504.76 0.00903565 0
1505.62 0.00531904 0
1506.47 0.00408362 0
1507.32 0.00971797 0
1508.18 0.0063477 0
1509.03 0.00264143 0
1509.89 0.00490034 0
1510.74 0.00640456 0
1511.6 0.00787259 0
1512.45 0.00693698 0
1513.31 0.00492102 0
1514.16 0.00644591 0
1515.01 0.00730399 0
1515.87 0.00726263 0
1516.72 0.00345298 0
1517.58 0.00534488 0
1518.43 0.00606856 0
1519.29 0.0108604 0
1520.14 0.0072523 0
1521 0.00214002 0
1521.85 0.00402676 0
1522.71 0.008374 0
1523.56 0.0099816 0
1524.41 0.00468324 0
1525.27 0.00514846 0
1526.12 0.00794496 0
1526.98 0.0079708 0
1527.83 0.00698867 0
1528.69 0.0042542 0
1529.54 0.00384584 0
1530.4 0.0047401 0
1531.25 0.00602204 0
1532.1 0.00616678 0
1532.96 0.00721611 0
1533.81 0.00632702 0
1534.67 0.00969213 0
1535.52 0.0106174 0
1536.38 0.006632 0
1537.23 0.00753143 0
1538.09 0.0067819 0
1538.94 0.00484348 0
1539.79 0.00598069 0
1540.65 0.00828612 0
1541.5 0.00576875 0
1542.36 0.00769684 0
1543.21 0.00896328 0
1544.07 0.00522083 0
1544.92 0.00647692 0
1545.78 0.00737119 0
1546.63 0.00620296 0
1547.49 0.0075521 0
1548.34 0.00796564 0
1549.19 0.00589798 0
1550.05 0.00560851 0
1550.9 0.00508126 0
1551.76 0.010576 0
1552.61 0.00648209 0
1553.47 0.00843086 0
1554.32 0.0102142 0
1555.18 0.00637871 0
1556.03 0.00478662 0
1556.88 0.00826545 0
1557.74 0.00706621 0
1558.59 0.00312733 0
1559.45 0.00796047 0
1560.3 0.00759863 0
1561.16 0.00190741 0
1562.01 0.008374 0
1562.87 0.00387685 0
1563.72 0.00670954 0
1564.58 0.00464188 0
1565.43 0.00522083 0
1566.28 0.0060117 0
1567.14 0.00462121 0
1567.99 0.00790361 0
1568.85 0.00969213 0
1569.7 0.0075521 0
1570.56 0.00973865 0
1571.41 0.00649243 0
1572.27 0.0129125 0
1573.12 0.00610475 0
1573.97 0.00983169 0
1574.83 0.00762447 0
1575.68 0.00741771 0
1576.54 0.00736602 0
1577.39 0.00500889 0
1578.25 0.0088599 0
1579.1 0.0108397 0
1579.96 0.00656997 0
1580.81 0.00522599 0
1581.67 0.00905115 0
1582.52 0.00453333 0
1583.37 0.0099144 0
1584.23 0.00666818 0
1585.08 0.00843603 0
1585.94 0.01192 0
1586.79 0.00738669 0
1587.65 0.00477628 0
1588.5 0.0055103 0
1589.36 0.00663717 0
1590.21 0.00793462 0
1591.06 0.00757795 0
1591.92 0.00716959 0
1592.77 0.00429555 0
1593.63 0.00703519 0
1594.48 0.00533972 0
1595.34 0.00777438 0
1596.19 0.00784158 0
1597.05 0.00856009 0
1597.9 0.0083895 0
1598.75 0.00777438 0
1599.61 0.00814656 0
1600.46 0.00642523 0
1601.32 0.00841535 0
1602.17 0.0047556 0
1603.03 0.0048228 0
1603.88 0.00878236 0
1604.74 0.00551547 0
1605.59 0.00454884 0
1606.45 0.0112119 0
1607.3 0.00432657 0
1608.15 0.0105554 0
1609.01 0.00996092 0
1609.86 0.00743838 0
1610.72 0.00562402 0
1611.57 0.00861695 0
1612.43 0.00486416 0
1613.28 0.00658548 0
1614.14 0.00857559 0
1614.99 0.00796564 0
1615.84 0.00489 0
1616.7 0.0079708 0
1617.55 0.00490034 0
1618.41 0.00546377 0
1619.26 0.0091442 0
1620.12 0.00596518 0
1620.97 0.00644074 0
1621.83 0.00956807 0
1622.68 0.00806385 0
1623.54 0.00621847 0
1624.39 0.00939232 0
1625.24 0.00784675 0
1626.1 0.0028637 0
1626.95 0.0113256 0
1627.81 0.00784675 0
1628.66 0.00672504 0
1629.52 0.00499338 0
1630.37 0.00801733 0
1631.23 0.00491585 0
1632.08 0.00585146 0
1632.93 0.0048228 0
1633.79 0.00732983 0
1634.64 0.00639422 0
1635.5 0.0108087 0
1636.35 0.00639939 0
1637.21 0.00780539 0
1638.06 0.0054431 0
1638.92 0.00809486 0
1639.77 0.00409912 0
1640.63 0.00660098 0
1641.48 0.00770718 0
1642.33 0.00806385 0
1643.19 0.00869448 0
1644.04 0.00714891 0
1644.9 0.00706621 0
1645.75 0.00631151 0
1646.61 0.0064976 0
1647.46 0.00775887 0
1648.32 0.0053759 0
1649.17 0.00653379 0
1650.02 0.0094957 0
1650.88 0.00531387 0
1651.73 0.0064976 0
1652.59 0.00479696 0
1653.44 0.00835849 0
1654.3 0.00908217 0
1655.15 0.00674572 0
1656.01 0.00820342 0
1656.86 0.0100074 0
1657.71 0.00593934 0
1658.57 0.00424903 0
1659.42 0.00650794 0
1660.28 0.00844637 0
1661.13 0.00530353 0
1661.99 0.00822409 0
1662.84 0.00311699 0
1663.7 0.00711273 0
1664.55 0.00903565 0
1665.41 0.00527769 0
1666.26 0.00354086 0
1667.11 0.00471425 0
1667.97 0.00501406 0
1668.82 0.00710756 0
1669.68 0.00710756 0
1670.53 0.00668369 0
1671.39 0.00591349 0
1672.24 0.00713857 0
1673.1 0.00477628 0
1673.95 0.00655963 0
1674.8 0.00576875 0
1675.66 0.00656997 0
1676.51 0.00828095 0
1677.37 0.0039854 0
1678.22 0.00625982 0
1679.08 0.0042542 0
1679.93 0.00731949 0
1680.79 0.00804317 0
1681.64 0.00440927 0
1682.5 0.00583595 0
1683.35 0.00482797 0
1684.2 0.0106432 0
1685.06 0.00715925 0
1685.91 0.00470391 0
1686.77 0.00632185 0
1687.62 0.00911835 0
1688.48 0.00753143 0
1689.33 0.00785191 0
1690.19 0.00434724 0
1691.04 0.00472976 0
1691.89 0.00787259 0
1692.75 0.0104055 0
1693.6 0.00487449 0
1694.46 0.00551547 0
1695.31 0.00578426 0
1696.17 0.00662166 0
1697.02 0.00828612 0
1697.88 0.00602721 0
1698.73 0.00582561 0
1699.58 0.00675089 0
1700.44 0.00715925 0
1701.29 0.00662166 0
1702.15 0.00479179 0
1703 0.00290505 0
1703.86 0.00951121 0
1704.71 0.00547928 0
1705.57 0.00208316 0
1706.42 0.00270863 0
1707.28 0.00202113 0
1708.13 0.00786225 0
1708.98 0.00621847 0
1709.84 0.0105605 0
1710.69 0.00882888 0
1711.55 0.00750558 0
1712.4 0.00821892 0
1713.26 0.00709205 0
1714.11 0.00493135 0
1714.97 0.00400091 0
1715.82 0.00157659 0
1716.67 0.00943884 0
1717.53 0.00804317 0
1718.38 0.0100178 0
1719.24 0.00749008 0
1720.09 0.00387685 0
1720.95 0.0081724 0
1721.8 0.00538107 0
1722.66 0.00473493 0
1723.51 0.00577392 0
1724.37 0.00541208 0
1725.22 0.00864279 0
1726.07 0.00544827 0
1726.93 0.00558783 0
1727.78 0.00828612 0
1728.64 0.00603238 0
1729.49 0.00748491 0
1730.35 0.00710756 0
1731.2 0.00889091 0
1732.06 0.00763998 0
1732.91 0.00714374 0
1733.76 0.00339612 0
1734.62 0.00635803 0
1735.47 0.00417149 0
1736.33 0.00378898 0
1737.18 0.00757795 0
1738.04 0.00758312 0
1738.89 0.0107518 0
1739.75 0.00833781 0
1740.6 0.0102969 0
1741.46 0.00721094 0
1742.31 0.00858076 0
1743.16 0.00608407 0
1744.02 0.00471425 0
1744.87 0.00954222 0
1745.73 0.00887023 0
1746.58 0.00716442 0
1747.44 0.0110154 0
1748.29 0.00430589 0
1749.15 0.00314283 0
1750 0.00560851 0
1750.85 0.00620813 0
1751.71 0.00396989 0
1752.56 0.00714374 0
1753.42 0.00560334 0
1754.27 0.00862212 0
1755.13 0.00786225 0
1755.98 0.00194876 0
1756.84 0.00886506 0
1757.69 0.00792428 0
1758.54 0.00386651 0
1759.4 0.00580494 0
1760.25 0.0049572 0
1761.11 0.00506575 0
1761.96 0.00347366 0
1762.82 0.00657514 0
1763.67 0.00623914 0
1764.53 0.0052415 0
1765.38 0.00612025 0
1766.24 0.00551547 0
1767.09 0.00780539 0
1767.94 0.00222273 0
1768.8 0.00804834 0
1769.65 0.00573774 0
1770.51 0.00884439 0
1771.36 0.00707138 0
1772.22 0.00764515 0
1773.07 0.00574808 0
1773.93 0.00947502 0
1774.78 0.00450748 0
1775.63 0.00625465 0
1776.49 0.00415081 0
1777.34 0.00722645 0
1778.2 0.0069163 0
1779.05 0.00714374 0
1779.91 0.00500372 0
1780.76 0.00535005 0
1781.62 0.00360289 0
1782.47 0.00842052 0
1783.33 0.00734534 0
1784.18 0.00682326 0
1785.03 0.00844637 0
1785.89 0.00555682 0
1786.74 0.00687495 0
1787.6 0.00519498 0
1788.45 0.00812071 0
1789.31 0.00645625 0
1790.16 0.00292573 0
1791.02 0.010209 0
1791.87 0.00487449 0
1792.72 0.00544827 0
1793.58 0.00597035 0
1794.43 0.00711273 0
1795.29 0.00612025 0
1796.14 0.00928893 0
1797 0.00659582 0
1797.85 0.00787776 0
1798.71 0.00934063 0
1799.56 0.00480213 0
1800.42 0.00764515 0
1801.27 0.00688529 0
1802.12 0.00400608 0
1802.98 0.00813105 0
1803.83 0.00662166 0
1804.69 0.00876685 0
1805.54 0.00523116 0
1806.4 0.0100126 0
1807.25 0.00464705 0
1808.11 0.00717476 0
1808.96 0.00683876 0
1809.81 0.00526735 0
1810.67 0.00562402 0
1811.52 0.00569639 0
1812.38 0.00486416 0
1813.23 0.00264143 0
1814.09 0.00875134 0
1814.94 0.00712307 0
1815.8 0.00850839 0
1816.65 0.00506058 0
1817.5 0.00535522 0
1818.36 0.0108914 0
1819.21 0.00604789 0
1820.07 0.008374 0
1820.92 0.00616678 0
1821.78 0.00640456 0
1822.63 0.00803283 0
1823.49 0.00489517 0
1824.34 0.00430072 0
1825.2 0.00450232 0
1826.05 0.00919072 0
1826.9 0.00415598 0
1827.76 0.0116047 0
1828.61 0.00714891 0
1829.47 0.00831714 0
1830.32 0.00887023 0
1831.18 0.00871516 0
1832.03 0.00792945 0
1832.89 0.00181437 0
1833.74 0.00971797 0
1834.59 0.00762447 0
1835.45 0.00586697 0
1836.3 0.00903048 0
1837.16 0.00846187 0
1838.01 0.00807936 0
1838.87 0.0116306 0
1839.72 0.00713341 0
1840.58 0.00489517 0
1841.43 0.00541725 0
1842.29 0.00603755 0
1843.14 0.00607373 0
1843.99 0.00609958 0
1844.85 0.00724196 0
1845.7 0.01039 0
1846.56 0.00950604 0
1847.41 0.00563436 0
1848.27 0.00723162 0
1849.12 0.00691113 0
1849.98 0.00624431 0
1850.83 0.00600653 0
1851.68 0.00489 0
1852.54 0.00625465 0
1853.39 0.00311699 0
1854.25 0.00546377 0
1855.1 0.00626499 0
1855.96 0.00675089 0
1856.81 0.0107983 0
1857.67 0.00558783 0
1858.52 0.00770201 0
1859.38 0.00404226 0
1860.23 0.00546377 0
1861.08 0.00336511 0
1861.94 0.00585146 0
1862.79 0.0101315 0
1863.65 0.00365975 0
1864.5 0.0083895 0
1865.36 0.00771752 0
1866.21 0.00382516 0
1867.07 0.00950087 0
1867.92 0.00766066 0
1868.77 0.00743838 0
1869.63 0.00671471 0
1870.48 0.00708688 0
1871.34 0.00801216 0
1872.19 0.0070507 0
1873.05 0.00598586 0
1873.9 0.00407328 0
1874.76 0.0062805 0
1875.61 0.00542242 0
1876.46 0.00829129 0
1877.32 0.00696799 0
1878.17 0.00730916 0
1879.03 0.0077537 0
1879.88 0.0089426 0
1880.74 0.00968179 0
1881.59 0.00748491 0
1882.45 0.00710239 0
1883.3 0.00654412 0
1884.16 0.00769684 0
1885.01 0.00667852 0
1885.86 0.00638905 0
1886.72 0.00757795 0
1887.57 0.0048228 0
1888.43 0.00561368 0
1889.28 0.00620296 0
1890.14 0.00689562 0
1890.99 0.00388719 0
1891.85 0.00596518 0
1892.7 0.00440927 0
1893.55 0.0079708 0
1894.41 0.00444546 0
1895.26 0.00491585 0
1896.12 0.00662166 0
1896.97 0.00953705 0
1897.83 0.00895294 0
1898.68 0.00560851 0
1899.54 0.00674572 0
1900.39 0.00604789 0
1901.25 0.0051743 0
1902.1 0.00436275 0
1902.95 0.00535522 0
1903.81 0.005593 0
1904.66 0.00771752 0
1905.52 0.0072523 0
1906.37 0.00225374 0
1907.23 0.00631151 0
1908.08 0.00651828 0
1908.94 0.00430072 0
1909.79 0.00873584 0
1910.64 0.00887023 0
1911.5 0.00387168 0
1912.35 0.00853424 0
1913.21 0.00614093 0
1914.06 0.00576358 0
1914.92 0.00673021 0
1915.77 0.00721611 0
1916.63 0.00677673 0
1917.48 0.00618745 0
1918.33 0.00862212 0
1919.19 0.0108345 0
1920.04 0.00568605 0
1920.9 0.0124731 0
1921.75 0.00661649 0
1922.61 0.00787259 0
1923.46 0.00562919 0
1924.32 0.0042542 0
1925.17 0.00298259 0
1926.03 0.00529319 0
1926.88 0.00795013 0
1927.73 0.00149905 0
1928.59 0.00498305 0
1929.44 0.00908734 0
1930.3 0.00697316 0
1931.15 0.00620813 0
1932.01 0.00391303 0
1932.86 0.00665784 0
1933.72 0.00645108 0
1934.57 0.0050916 0
1935.42 0.0085239 0
1936.28 0.00714891 0
1937.13 0.00713341 0
1937.99 0.00745906 0
1938.84 0.00698867 0
1939.7 0.00742805 0
1940.55 0.00904598 0
1941.41 0.0055103 0
1942.26 0.00786742 0
1943.12 0.00631668 0
1943.97 0.00480729 0
1944.82 0.00699901 0
1945.68 0.00713857 0
1946.53 0.008038 0
1947.39 0.00468324 0
1948.24 0.00647692 0
1949.1 0.00368559 0
1949.95 0.00490551 0
1950.81 0.00630634 0
1951.66 0.00690596 0
1952.51 0.00649243 0
1953.37 0.00898396 0
1954.22 0.00671471 0
1955.08 0.00628567 0
1955.93 0.0084567 0
1956.79 0.00682326 0
1957.64 0.00771752 0
1958.5 0.00492102 0
1959.35 0.00694732 0
1960.21 0.00515363 0
1961.06 0.00736602 0
1961.91 0.00769167 0
1962.77 0.00531904 0
1963.62 0.003851 0
1964.48 0.0025794 0
1965.33 0.00833264 0
1966.19 0.00227959 0
1967.04 0.00332892 0
1967.9 0.00372695 0
1968.75 0.00677157 0
1969.6 0.00598586 0
1970.46 0.00890125 0
1971.31 0.00539658 0
1972.17 0.00739186 0
1973.02 0.0055103 0
1973.88 0.00968179 0
1974.73 0.00941299 0
1975.59 0.00250703 0
1976.44 0.00230543 0
1977.29 0.00622881 0
1978.15 0.00829129 0
1979 0.00738669 0
1979.86 0.0101832 0
1980.71 0.00394405 0
1981.57 0.0112429 0
1982.42 0.0109017 0
1983.28 0.0092269 0
1984.13 0.0103693 0
1984.99 0.00367009 0
1985.84 0.00841535 0
1986.69 0.0105502 0
1987.55 0.0104417 0
1988.4 0.00836883 0
1989.26 0.00605306 0
1990.11 0.00695249 0
1990.97 0.00625465 0
1991.82 0.00415598 0
1992.68 0.00413531 0
1993.53 0.0075366 0
1994.38 0.00583595 0
1995.24 0.00408362 0
1996.09 0.00594967 0
1996.95 0.00796564 0
1997.8 0.0102297 0
1998.66 0.00518981 0
1999.51 0.0061461 0
2000.37 0.00790878 0
2001.22 0.00482797 0
2002.08 0.00730399 0
2002.93 0.00789327 0
2003.78 0.00806385 0
2004.64 0.00630117 0
2005.49 0.00700935 0
2006.35 0.0076038 0
2007.2 0.0075521 0
2008.06 0.00514329 0
2008.91 0.00744355 0
2009.77 0.00642006 0
2010.62 0.00892193 0
2011.47 0.00876168 0
2012.33 0.00583078 0
2013.18 0.00456435 0
2014.04 0.00913903 0
2014.89 0.00560851 0
2015.75 0.00926826 0
2016.6 0.00713341 0
2017.46 0.00670954 0
2018.31 0.00499338 0
2019.17 0.00562402 0
2020.02 0.00609958 0
2020.87 0.0109586 0
2021.73 0.00622881 0
2022.58 0.00644074 0
2023.44 0.00981102 0
2024.29 0.00543276 0
2025.15 0.00589798 0
2026 0.00633219 0
2026.86 0.00799148 0
2027.71 0.00710756 0
2028.56 0.00621847 0
2029.42 0.00723679 0
2030.27 0.00547928 0
2031.13 0.00538107 0
2031.98 0.0071179 0
2032.84 0.00680775 0
2033.69 0.00441444 0
2034.55 0.00547928 0
2035.4 0.0057946 0
2036.25 0.00672504 0
2037.11 0.00845153 0
2037.96 0.0116926 0
2038.82 0.00637871 0
2039.67 0.00795013 0
2040.53 0.00668886 0
2041.38 0.00719543 0
2042.24 0.00815172 0
2043.09 0.00690079 0
2043.95 0.00445062 0
2044.8 0.00574291 0
2045.65 0.00489 0
2046.51 0.00713857 0
2047.36 0.00263109 0
2048.22 0.00612542 0
2049.07 0.00300844 0
2049.93 0.00567054 0
2050.78 0.00919589 0
2051.64 0.00762447 0
2052.49 0.0101832 0
2053.34 0.00757795 0
2054.2 0.00536556 0
2055.05 0.00634253 0
2055.91 0.00531387 0
2056.76 0.00799665 0
2057.62 0.00558783 0
2058.47 0.00548962 0
2059.33 0.00571189 0
2060.18 0.00436275 0
2061.04 0.00851873 0
2061.89 0.0058618 0
2062.74 0.00741254 0
2063.6 0.00791911 0
2064.45 0.00672504 0
2065.31 0.000186089 0
2066.16 0.00855492 0
2067.02 0.00782607 0
2067.87 0.00632702 0
2068.73 0.00472976 0
2069.58 0.00372178 0
2070.43 0.00550513 0
2071.29 0.0132382 0
2072.14 0.00508126 0
2073 0.0081724 0
2073.85 0.00796564 0
2074.71 0.00806902 0
2075.56 0.00660098 0
2076.42 0.0092269 0
2077.27 0.00699901 0
2078.13 0.00487966 0
2078.98 0.00399057 0
2079.83 0.00906149 0
2080.69 0.00631668 0
2081.54 0.00543276 0
2082.4 0.00620296 0
2083.25 0.00483831 0
2084.11 0.00920106 0
2084.96 0.00893226 0
2085.82 0.00487966 0
2086.67 0.00926309 0
2087.52 0.00902531 0
2088.38 0.0088754 0
2089.23 0.00490034 0
2090.09 0.00595484 0
2090.94 0.005593 0
2091.8 0.00758829 0
2092.65 0.00546894 0
2093.51 0.00916487 0
2094.36 0.00697833 0
2095.21 0.00967145 0
2096.07 0.0119355 0
2096.92 0.00706104 0
2097.78 0.00701451 0
2098.63 0.00659582 0
2099.49 0.00704553 0
2100.34 0.00769684 0
2101.2 0.00818791 0
2102.05 0.00587731 0
2102.91 0.00912352 0
2103.76 0.0050916 0
2104.61 0.00928893 0
2105.47 0.00345815 0
2106.32 0.00607373 0
2107.18 0.00791911 0
2108.03 0.00540691 0
2108.89 0.00654929 0
2109.74 0.00520015 0
2110.6 0.010085 0
2111.45 0.00884956 0
2112.3 0.00462121 0
2113.16 0.00635287 0
2114.01 0.0053759 0
2114.87 0.00546377 0
2115.72 0.00228993 0
2116.58 0.0108552 0
2117.43 0.0109896 0
2118.29 0.00613576 0
2119.14 0.00589798 0
2120 0.0094285 0
2120.85 0.00772269 0
2121.7 0.00712307 0
2122.56 0.00825511 0
2123.41 0.0047401 0
2124.27 0.00571189 0
2125.12 0.00708171 0
2125.98 0.00553097 0
2126.83 0.00665784 0
2127.69 0.0081052 0
2128.54 0.011217 0
2129.39 0.00850323 0
2130.25 0.0108862 0
2131.1 0.00661132 0
2131.96 0.00760897 0
2132.81 0.0074694 0
2133.67 0.00681292 0
2134.52 0.00696799 0
2135.38 0.00808969 0
2136.23 0.00535522 0
2137.08 0.00681809 0
2137.94 0.0101677 0
2138.79 0.00671471 0
2139.65 0.0101057 0
2140.5 0.00883922 0
2141.36 0.0105502 0
2142.21 0.00642006 0
2143.07 0.00905115 0
2143.92 0.00725746 0
2144.78 0.013264 0
2145.63 0.00998677 0
2146.48 0.0084567 0
2147.34 0.0106071 0
2148.19 0.00747974 0
2149.05 0.00671987 0
2149.9 0.00609441 0
2150.76 0.00713341 0
2151.61 0.0101884 0
2152.47 0.00781056 0
2153.32 0.00478145 0
2154.17 0.00521049 0
2155.03 0.0076865 0
2155.88 0.00850839 0
2156.74 0.00858593 0
2157.59 0.00525184 0
2158.45 0.00356153 0
2159.3 0.00696799 0
2160.16 0.0117598 0
2161.01 0.00690079 0
2161.87 0.00754177 0
2162.72 0.00638905 0
2163.57 0.00367525 0
2164.43 0.0108293 0
2165.28 0.00781573 0
2166.14 0.0091442 0
2166.99 0.00714374 0
2167.85 0.00784675 0
2168.7 0.0101729 0
2169.56 0.00960942 0
2170.41 0.00574808 0
2171.26 0.00618228 0
2172.12 0.00447647 0
2172.97 0.00522083 0
2173.83 0.00116306 0
2174.68 0.00437826 0
2175.54 0.00378898 0
2176.39 0.00601687 0
2177.25 0.00988338 0
2178.1 0.00829129 0
2178.96 0.00828095 0
2179.81 0.00699901 0
2180.66 0.00680775 0
2181.52 0.00707654 0
2182.37 0.0094957 0
2183.23 0.0104985 0
2184.08 0.00677673 0
2184.94 0.00737119 0
2185.79 0.00956807 0
2186.65 0.00476594 0
2187.5 0.00408362 0
2188.35 0.00631668 0
2189.21 0.00448681 0
2190.06 0.00448681 0
2190.92 0.0081052 0
2191.77 0.00650277 0
2192.63 0.0062805 0
2193.48 0.00623914 0
2194.34 0.00743838 0
2195.19 0.00477628 0
2196.04 0.00670954 0
2196.9 0.00527769 0
2197.75 0.00254321 0
2198.61 0.00773819 0
2199.46 0.0039182 0
2200.32 0.0106071 0
2201.17 0.00790878 0
2202.03 0.00911318 0
2202.88 0.00327723 0
2203.74 0.00673538 0
2204.59 0.00444546 0
2205.44 0.00548962 0
2206.3 0.00835849 0
2207.15 0.00559817 0
2208.01 0.00498305 0
2208.86 0.00853424 0
2209.72 0.00882371 0
2210.57 0.0064304 0
2211.43 0.00745389 0
2212.28 0.00494169 0
2213.13 0.00839467 0
2213.99 0.00575842 0
2214.84 0.0046057 0
2215.7 0.00583595 0
2216.55 0.00677673 0
2217.41 0.00848772 0
2218.26 0.00694732 0
2219.12 0.00684393 0
2219.97 0.0063632 0
2220.83 0.0054431 0
2221.68 0.00609441 0
2222.53 0.00925275 0
2223.39 0.00863245 0
2224.24 0.00862212 0
2225.1 0.00296191 0
2225.95 0.00892709 0
2226.81 0.0101367 0
2227.66 0.00741771 0
2228.52 0.00574291 0
2229.37 0.00704553 0
2230.22 0.00407845 0
2231.08 0.00721094 0
2231.93 0.00492618 0
2232.79 0.00828095 0
2233.64 0.00974899 0
2234.5 0.0053087 0
2235.35 0.0116202 0
2236.21 0.00650794 0
2237.06 0.00404226 0
2237.92 0.00713857 0
2238.77 0.00992991 0
2239.62 0.00639939 0
2240.48 0.00745389 0
2241.33 0.00960942 0
2242.19 0.00724196 0
2243.04 0.00677673 0
2243.9 0.0114496 0
2244.75 0.010545 0
2245.61 0.00528802 0
2246.46 0.00787259 0
2247.31 0.00702485 0
2248.17 0.00897879 0
2249.02 0.0062805 0
2249.88 0.00989372 0
2250.73 0.00943367 0
2251.59 0.0105295 0
2252.44 0.0116978 0
2253.3 0.00846187 0
2254.15 0.00509677 0
2255 0.00943884 0
2255.86 0.0106898 0
2256.71 0.00562402 0
2257.57 0.00549479 0
2258.42 0.00528286 0
2259.28 0.00994024 0
2260.13 0.00731949 0
2260.99 0.00897362 0
2261.84 0.00913903 0
2262.7 0.00761413 0
2263.55 0.00963527 0
2264.4 0.00814656 0
2265.26 0.0066992 0
2266.11 0.0112377 0
2266.97 0.0102556 0
2267.82 0.00865313 0
2268.68 0.00913386 0
2269.53 0.00835849 0
2270.39 0.00709205 0
2271.24 0.00388202 0
2272.09 0.00767616 0
2272.95 0.00612025 0
2273.8 0.0084412 0
2274.66 0.0072523 0
2275.51 0.00866347 0
2276.37 0.0119459 0
2277.22 0.011124 0
2278.08 0.0125972 0
2278.93 0.0105709 0
2279.79 0.0120648 0
2280.64 0.00794496 0
2281.49 0.00849806 0
2282.35 0.00832747 0
2283.2 0.0141066 0
2284.06 0.0137499 0
2284.91 0.0120958 0
2285.77 0.0116978 0
2286.62 0.00951638 0
2287.48 0.00962493 0
2288.33 0.0107104 0
2289.18 0.0134397 0
2290.04 0.0139877 0
2290.89 0.0120596 0
2291.75 0.0149285 0
2292.6 0.0158951 0
2293.46 0.0157297 0
2294.31 0.0140394 0
2295.17 0.015802 0
2296.02 0.0164482 0
2296.88 0.011248 0
2297.73 0.014029 0
2298.58 0.012499 0
2299.44 0.0174562 0
2300.29 0.0169341 0
2301.15 0.017022 0
2302 0.0138016 0
2302.86 0.0162673 0
2303.71 0.0152903 0
2304.57 0.0201855 0
2305.42 0.0212038 0
2306.27 0.0200821 0
2307.13 0.019989 0
2307.98 0.0214106 0
2308.84 0.0217517 0
2309.69 0.0248325 0
2310.55 0.0222376 0
2311.4 0.0241967 0
2312.26 0.0256027 0
2313.11 0.0270242 0
2313.96 0.029769 0
2314.82 0.0277479 0
2315.67 0.0330308 0
2316.53 0.0334391 0
2317.38 0.0350726 0
2318.24 0.0385411 0
2319.09 0.0404123 0
2319.95 0.0471477 0
2320.8 0.0485072 0
2321.66 0.0556095 0
2322.51 0.0555837 0
2323.36 0.060758 0
2324.22 0.0640042 0
2325.07 0.0717734 0
2325.93 0.0817395 0
2326.78 0.0844016 0
2327.64 0.0946675 0
2328.49 0.106221 0
2329.35 0.11339 0
2330.2 0.119309 0
2331.05 0.134868 0
2331.91 0.143268 0
2332.76 0.151078 0
2333.62 0.15999 0
2334.47 0.16932 0
2335.33 0.177668 0
2336.18 0.18872 0
2337.04 0.191661 0
2337.89 0.196169 0
2338.75 0.195486 0
2339.6 0.201033 0
2340.45 0.199234 0
2341.31 0.197316 0
2342.16 0.196396 0
2343.02 0.187583 0
2343.87 0.182894 0
2344.73 0.177043 0
2345.58 0.172561 0
2346.44 0.164854 0
2347.29 0.160905 0
2348.14 0.154268 0
2349 0.142435 0
2349.85 0.136837 0
2350.71 0.138016 0
2351.56 0.131921 0
2352.42 0.126365 0
2353.27 0.116052 0
2354.13 0.113638 0
2354.98 0.107213 0
2355.83 0.104959 0
2356.69 0.0947037 0
2357.54 0.0885059 0
2358.4 0.0895552 0
2359.25 0.083404 0
2360.11 0.0768909 0
2360.96 0.0730502 0
2361.82 0.0696954 0
2362.67 0.0645315 0
2363.53 0.0656687 0
2364.38 0.0594812 0
2365.23 0.058649 0
2366.09 0.0540175 0
2366.94 0.0530353 0
2367.8 0.0510969 0
2368.65 0.0468685 0
2369.51 0.0447647 0
2370.36 0.0451576 0
2371.22 0.0380758 0
2372.07 0.0393681 0
2372.92 0.0388615 0
2373.78 0.0359203 0
2374.63 0.0321365 0
2375.49 0.029247 0
2376.34 0.0293555 0
2377.2 0.0292573 0
2378.05 0.0289523 0
2378.91 0.024388 0
2379.76 0.0260886 0
2380.62 0.0203095 0
2381.47 0.0225012 0
2382.32 0.0232766 0
2383.18 0.0223307 0
2384.03 0.019989 0
2384.89 0.0177973 0
2385.74 0.0188312 0
2386.6 0.0181954 0
2387.45 0.0204232 0
2388.31 0.0166033 0
2389.16 0.016412 0
2390.01 0.0183246 0
2390.87 0.0172236 0
2391.72 0.0154764 0
2392.58 0.0155849 0
2393.43 0.0163913 0
2394.29 0.0164947 0
2395.14 0.011615 0
2396 0.0130986 0
2396.85 0.0157193 0
2397.71 0.0129849 0
2398.56 0.00975416 0
2399.41 0.0159106 0
2400.27 0.0168152 0
2401.12 0.0125041 0
2401.98 0.0104572 0
2402.83 0.00855492 0
2403.69 0.0101677 0
2404.54 0.0125455 0
2405.4 0.0109586 0
2406.25 0.0128298 0
2407.1 0.00948536 0
2407.96 0.0105812 0
2408.81 0.0070507 0
2409.67 0.0131606 0
2410.52 0.00906666 0
2411.38 0.0092786 0
2412.23 0.00831197 0
2413.09 0.00976966 0
2413.94 0.0094957 0
2414.79 0.0108293 0
2415.65 0.0078209 0
2416.5 0.0101729 0
2417.36 0.00841018 0
2418.21 0.0119665 0
2419.07 0.0103434 0
2419.92 0.0086583 0
2420.78 0.00664234 0
2421.63 0.00580494 0
2422.49 0.00844637 0
2423.34 0.00987822 0
2424.19 0.00750041 0
2425.05 0.00999194 0
2425.9 0.00750041 0
2426.76 0.00627533 0
2427.61 0.00990406 0
2428.47 0.00456435 0
2429.32 0.00833781 0
2430.18 0.00990923 0
2431.03 0.00756761 0
2431.88 0.0120389 0
2432.74 0.00773302 0
2433.59 0.00686461 0
2434.45 0.0102866 0
2435.3 0.00910801 0
2436.16 0.00868415 0
2437.01 0.0109069 0
2437.87 0.00773302 0
2438.72 0.00783124 0
2439.58 0.00653379 0
2440.43 0.00571706 0
2441.28 0.0109637 0
2442.14 0.0138843 0
2442.99 0.00950604 0
2443.85 0.0079553 0
2444.7 0.00789327 0
2445.56 0.0131968 0
2446.41 0.0106381 0
2447.27 0.0103486 0
2448.12 0.00951121 0
2448.97 0.0121526 0
2449.83 0.0108862 0
2450.68 0.0085239 0
2451.54 0.00737119 0
2452.39 0.0136724 0
2453.25 0.00754694 0
2454.1 0.00799665 0
2454.96 0.00664751 0
2455.81 0.00799148 0
2456.67 0.00787259 0
2457.52 0.00816723 0
2458.37 0.00845153 0
2459.23 0.0110051 0
2460.08 0.0055258 0
2460.94 0.00909768 0
2461.79 0.00336511 0
2462.65 0.00717993 0
2463.5 0.00587214 0
2464.36 0.00974382 0
2465.21 0.00649243 0
2466.06 0.00829129 0
2466.92 0.00631668 0
2467.77 0.00681292 0
2468.63 0.00667852 0
2469.48 0.00722128 0
2470.34 0.00915971 0
2471.19 0.0096301 0
2472.05 0.00735051 0
2472.9 0.0038355 0
2473.75 0.00741254 0
2474.61 0.00598586 0
2475.46 0.0136258 0
2476.32 0.00880304 0
2477.17 0.00659582 0
2478.03 0.0100746 0
2478.88 0.00986788 0
2479.74 0.00754694 0
2480.59 0.00818274 0
2481.45 0.00813622 0
2482.3 0.0069835 0
2483.15 0.00561885 0
2484.01 0.00754177 0
2484.86 0.0134242 0
2485.72 0.010085 0
2486.57 0.00786225 0
2487.43 0.00270346 0
2488.28 0.00804317 0
2489.14 0.0106639 0
2489.99 0.010483 0
2490.84 0.00434207 0
2491.7 0.0102556 0
2492.55 0.00926826 0
2493.41 0.00889608 0
2494.26 0.00894777 0
2495.12 0.0060117 0
2495.97 0.00465739 0
2496.83 0.00964044 0
2497.68 0.008038 0
2498.54 0.00573774 0
2499.39 0.00935613 0
2500.24 0.00699384 0
2501.1 0.00862212 0
2501.95 0.0104365 0
2502.81 0.00742288 0
2503.66 0.0103228 0
2504.52 0.00666818 0
2505.37 0.00675089 0
2506.23 0.00928893 0
2507.08 0.00766583 0
2507.93 0.00645108 0
2508.79 0.00606856 0
2509.64 0.00503474 0
2510.5 0.00544827 0
2511.35 0.0118942 0
2512.21 0.00431623 0
2513.06 0.00638905 0
2513.92 0.00838434 0
2514.77 0.00573774 0
2515.63 0.00720577 0
2516.48 0.00314283 0
2517.33 0.0106019 0
2518.19 0.00573774 0
2519.04 0.00493135 0
2519.9 0.00570672 0
2520.75 0.00899946 0
2521.61 0.00367009 0
2522.46 0.00897879 0
2523.32 0.00763998 0
2524.17 0.00918038 0
2525.02 0.00655446 0
2525.88 0.00680258 0
2526.73 0.00986788 0
2527.59 0.00626499 0
2528.44 0.00572223 0
2529.3 0.00904598 0
2530.15 0.0083068 0
2531.01 0.0018764 0
2531.86 0.00747974 0
2532.71 0.00568088 0
2533.57 0.00911318 0
2534.42 0.0047556 0
2535.28 0.00751592 0
2536.13 0.00843086 0
2536.99 0.00529319 0
2537.84 0.00523116 0
2538.7 0.00446613 0
2539.55 0.0052415 0
2540.41 0.00891159 0
2541.26 0.00949053 0
2542.11 0.00816206 0
2542.97 0.00925792 0
2543.82 0.0060789 0
2544.68 0.00705587 0
2545.53 0.00853941 0
2546.39 0.00579977 0
2547.24 0.00545861 0
2548.1 0.00491585 0
2548.95 0.00173683 0
2549.8 0.00627533 0
2550.66 0.00685944 0
2551.51 0.00919072 0
2552.37 0.00543793 0
2553.22 0.00571189 0
2554.08 0.00860661 0
2554.93 0.0056602 0
2555.79 0.00324105 0
2556.64 0.00754177 0
2557.5 0.00787259 0
2558.35 0.00630117 0
2559.2 0.00668886 0
2560.06 0.00902531 0
2560.91 0.00347883 0
2561.77 0.00401125 0
2562.62 0.00704553 0
2563.48 0.0037683 0
2564.33 0.008374 0
2565.19 0.00340646 0
2566.04 0.00543276 0
2566.89 0.0079553 0
2567.75 0.00673021 0
2568.6 0.0101884 0
2569.46 0.00268278 0
2570.31 0.00386134 0
2571.17 0.00655963 0
2572.02 0.00354603 0
2572.88 0.0047401 0
2573.73 0.00746423 0
2574.58 0.00398023 0
2575.44 0.00824994 0
2576.29 0.00884439 0
2577.15 0.00652862 0
2578 0.00357187 0
2578.86 0.00520015 0
2579.71 0.0057274 0
2580.57 0.00623914 0
2581.42 0.00963527 0
2582.28 0.00689046 0
2583.13 0.00851356 0
2583.98 0.0092114 0
2584.84 0.00612025 0
2585.69 0.00616161 0
2586.55 0.00695765 0
2587.4 0.00687495 0
2588.26 0.004187 0
2589.11 0.00422835 0
2589.97 0.0109069 0
2590.82 0.00459019 0
2591.67 0.00480213 0
2592.53 0.00976449 0
2593.38 0.00636837 0
2594.24 0.00744355 0
2595.09 0.00851356 0
2595.95 0.00695765 0
2596.8 0.00666301 0
2597.66 0.00821892 0
2598.51 0.00466773 0
2599.37 0.00377347 0
2600.22 0.00671471 0
2601.07 0.00694732 0
2601.93 0.00983686 0
2602.78 0.00688529 0
2603.64 0.00834815 0
2604.49 0.00881337 0
2605.35 0.00692147 0
2606.2 0.00770718 0
2607.06 0.0064149 0
2607.91 0.00615127 0
2608.76 0.00806385 0
2609.62 0.010757 0
2610.47 0.00751592 0
2611.33 0.00648209 0
2612.18 0.00335477 0
2613.04 0.00591866 0
2613.89 0.00619262 0
2614.75 0.00564986 0
2615.6 0.00578943 0
2616.46 0.00829646 0
2617.31 0.00465739 0
2618.16 0.00860661 0
2619.02 0.00919072 0
2619.87 0.00571706 0
2620.73 0.00762964 0
2621.58 0.00789844 0
2622.44 0.00674572 0
2623.29 0.00986271 0
2624.15 0.00632185 0
2625 0.0042697 0
2625.85 0.00759863 0
2626.71 0.00502957 0
2627.56 0.00463154 0
2628.42 0.0046884 0
2629.27 0.00487449 0
2630.13 0.00687495 0
2630.98 0.00504507 0
2631.84 0.00620813 0
2632.69 0.00853941 0
2633.54 0.00507092 0
2634.4 0.00953705 0
2635.25 0.00683876 0
2636.11 0.00669403 0
2636.96 0.00702485 0
2637.82 0.00985237 0
2638.67 0.00952671 0
2639.53 0.00623914 0
2640.38 0.00664234 0
2641.24 0.00730916 0
2642.09 0.00840501 0
2642.94 0.0062133 0
2643.8 0.00590832 0
2644.65 0.00695765 0
2645.51 0.00737635 0
2646.36 0.00628567 0
2647.22 0.0081724 0
2648.07 0.00822926 0
2648.93 0.00739703 0
2649.78 0.00514329 0
2650.63 0.00621847 0
2651.49 0.00716959 0
2652.34 0.00745906 0
2653.2 0.00512778 0
2654.05 0.00698867 0
2654.91 0.00736602 0
2655.76 0.00506058 0
2656.62 0.00593934 0
2657.47 0.00547928 0
2658.33 0.00542759 0
2659.18 0.00680258 0
2660.03 0.00651828 0
2660.89 0.00355636 0
2661.74 0.00335477 0
2662.6 0.00937164 0
2663.45 0.00522599 0
2664.31 0.00894777 0
2665.16 0.00742288 0
2666.02 0.00702485 0
2666.87 0.00552064 0
2667.72 0.00384584 0
2668.58 0.00375279 0
2669.43 0.00620296 0
2670.29 0.0098472 0
2671.14 0.00468324 0
2672 0.00773819 0
2672.85 0.00646659 0
2673.71 0.00469874 0
2674.56 0.00919589 0
2675.42 0.00402159 0
2676.27 0.00878236 0
2677.12 0.00555682 0
2677.98 0.00595484 0
2678.83 0.00210384 0
2679.69 0.00678707 0
2680.54 0.00486416 0
2681.4 0.00633219 0
2682.25 0.00545861 0
2683.11 0.00967662 0
2683.96 0.00910801 0
2684.81 0.00781573 0
2685.67 0.00319969 0
2686.52 0.0101987 0
2687.38 0.00602204 0
2688.23 0.0069163 0
2689.09 0.0064304 0
2689.94 0.00602721 0
2690.8 0.00803283 0
2691.65 0.00758312 0
2692.5 0.00817757 0
2693.36 0.00873584 0
2694.21 0.00884439 0
2695.07 0.00338061 0
2695.92 0.00643557 0
2696.78 0.00724196 0
2697.63 0.00553614 0
2698.49 0.00411463 0
2699.34 0.00864279 0
2700.2 0.00935096 0
2701.05 0.00905115 0
2701.9 0.00466256 0
2702.76 0.00797597 0
2703.61 0.00442478 0
2704.47 0.00612025 0
2705.32 0.00772786 0
2706.18 0.00640973 0
2707.03 0.00380448 0
2707.89 0.00793462 0
2708.74 0.00749524 0
2709.59 0.00380965 0
2710.45 0.00605306 0
2711.3 0.0057946 0
2712.16 0.00857042 0
2713.01 0.0103228 0
2713.87 0.0106588 0
2714.72 0.00877202 0
2715.58 0.00624431 0
2716.43 0.00957324 0
2717.29 0.00397506 0
2718.14 0.00936647 0
2718.99 0.00843086 0
2719.85 0.00573774 0
2720.7 0.00463671 0
2721.56 0.00771235 0
2722.41 0.00415598 0
2723.27 0.0100436 0
2724.12 0.00671987 0
2724.98 0.00502957 0
2725.83 0.00692147 0
2726.68 0.00821375 0
2727.54 0.00927343 0
2728.39 0.00767099 0
2729.25 0.0072523 0
2730.1 0.0049572 0
2730.96 0.00976966 0
2731.81 0.00401642 0
2732.67 0.00732983 0
2733.52 0.00694215 0
2734.38 0.0074694 0
2735.23 0.00667335 0
2736.08 0.00719027 0
2736.94 0.00544827 0
2737.79 0.00605823 0
2738.65 0.00500372 0
2739.5 0.00764515 0
2740.36 0.00582561 0
2741.21 0.00754694 0
2742.07 0.00453333 0
2742.92 0.00755727 0
2743.77 0.00710239 0
2744.63 0.00769167 0
2745.48 0.00814656 0
2746.34 0.0059445 0
2747.19 0.00569122 0
2748.05 0.00545344 0
2748.9 0.00588247 0
2749.76 0.0030653 0
2750.61 0.00713857 0
2751.46 0.00619779 0
2752.32 0.00181954 0
2753.17 0.00813622 0
2754.03 0.00503991 0
2754.88 0.00853941 0
2755.74 0.00461087 0
2756.59 0.00497271 0
2757.45 0.00390787 0
2758.3 0.00816723 0
2759.16 0.00926826 0
2760.01 0.00983686 0
2760.86 0.00734017 0
2761.72 0.0056602 0
2762.57 0.00875651 0
2763.43 0.00589798 0
2764.28 0.00722645 0
2765.14 0.00531387 0
2765.99 0.00943367 0
2766.85 0.00759346 0
2767.7 0.0076038 0
2768.55 0.00938715 0
2769.41 0.00764515 0
2770.26 0.00707138 0
2771.12 0.00526735 0
2771.97 0.00821892 0
2772.83 0.00423869 0
2773.68 0.00769167 0
2774.54 0.00600653 0
2775.39 0.00833781 0
2776.25 0.00486416 0
2777.1 0.0117805 0
2777.95 0.0116616 0
2778.81 0.0064149 0
2779.66 0.00310148 0
2780.52 0.00689046 0
2781.37 0.00637354 0
2782.23 0.00541208 0
2783.08 0.00909251 0
2783.94 0.008374 0
2784.79 0.00482797 0
2785.64 0.00388202 0
2786.5 0.00699384 0
2787.35 0.00699384 0
2788.21 0.0103693 0
2789.06 0.0083895 0
2789.92 0.00503991 0
2790.77 0.00416632 0
2791.63 0.00578426 0
2792.48 0.00483314 0
2793.33 0.0092786 0
2794.19 0.00944401 0
2795.04 0.00742288 0
2795.9 0.00778472 0
2796.75 0.00763481 0
2797.61 0.00344781 0
2798.46 0.010483 0
2799.32 0.0085239 0
2800.17 0.00676123 0
2801.03 0.00675606 0
2801.88 0.00700418 0
2802.73 0.00685427 0
2803.59 0.00493652 0
2804.44 0.00723679 0
2805.3 0.00506058 0
2806.15 0.00475043 0
2807.01 0.00538107 0
2807.86 0.00475043 0
2808.72 0.00748491 0
2809.57 0.00498305 0
2810.42 0.00615644 0
2811.28 0.0071179 0
2812.13 0.00725746 0
2812.99 0.00972314 0
2813.84 0.00549996 0
2814.7 0.00557233 0
2815.55 0.0065648 0
2816.41 0.0050916 0
2817.26 0.00564469 0
2818.12 0.00664234 0
2818.97 0.00917004 0
2819.82 0.00805351 0
2820.68 0.00973865 0
2821.53 0.00850839 0
2822.39 0.00681809 0
2823.24 0.0049572 0
2824.1 0.00624948 0
2824.95 0.00681809 0
2825.81 0.00413531 0
2826.66 0.00883922 0
2827.51 0.00981619 0
2828.37 0.00279133 0
2829.22 0.00530353 0
2830.08 0.00505024 0
2830.93 0.0097128 0
2831.79 0.00812588 0
2832.64 0.0106949 0
2833.5 0.00642006 0
2834.35 0.00369593 0
2835.21 0.00655963 0
2836.06 0.00685944 0
2836.91 0.00712824 0
2837.77 0.00518464 0
2838.62 0.00582044 0
2839.48 0.00900463 0
2840.33 0.00503991 0
2841.19 0.00815172 0
2842.04 0.0081052 0
2842.9 0.00745389 0
2843.75 0.00447647 0
2844.6 0.00791911 0
2845.46 0.00827578 0
2846.31 0.00865313 0
2847.17 0.00506058 0
2848.02 0.00952154 0
2848.88 0.00502957 0
2849.73 0.00769684 0
2850.59 0.00662683 0
2851.44 0.00437309 0
2852.29 0.0059445 0
2853.15 0.00919072 0
2854 0.00602721 0
2854.86 0.00762447 0
2855.71 0.00832231 0
2856.57 0.00652345 0
2857.42 0.00201079 0
2858.28 0.00876685 0
2859.13 0.00546377 0
2859.99 0.00848255 0
2860.84 0.00910285 0
2861.69 0.0102504 0
2862.55 0.00288955 0
2863.4 0.00803283 0
2864.26 0.00708688 0
2865.11 0.00680258 0
2865.97 0.00246568 0
2866.82 0.0088754 0
2867.68 0.00954222 0
2868.53 0.00435758 0
2869.38 0.00404743 0
2870.24 0.0046884 0
2871.09 0.00695249 0
2871.95 0.0112584 0
2872.8 0.00461087 0
2873.66 0.00532421 0
2874.51 0.00711273 0
2875.37 0.00473493 0
2876.22 0.00704036 0
2877.08 0.0079708 0
2877.93 0.00747974 0
2878.78 0.0049572 0
2879.64 0.00464188 0
2880.49 0.00586697 0
2881.35 0.00616678 0
2882.2 0.00716442 0
2883.06 0.00569639 0
2883.91 0.010514 0
2884.77 0.00934063 0
2885.62 0.00699901 0
2886.47 0.00598586 0
2887.33 0.00554131 0
2888.18 0.00782607 0
2889.04 0.00875651 0
2889.89 0.00480729 0
2890.75 0.00535005 0
2891.6 0.00789327 0
2892.46 0.00627533 0
2893.31 0.00945952 0
2894.17 0.00907183 0
2895.02 0.00715408 0
2895.87 0.00692664 0
2896.73 0.00845153 0
2897.58 0.00675089 0
2898.44 0.00769684 0
2899.29 0.00661649 0
2900.15 0.00577392 0
2901 0.00781573 0
2901.86 0.00713857 0
2902.71 0.00278616 0
2903.56 0.00285336 0
2904.42 0.00541725 0
2905.27 0.00494169 0
2906.13 0.0104623 0
2906.98 0.00494169 0
2907.84 0.008038 0
2908.69 0.0076038 0
2909.55 0.00632702 0
2910.4 0.00627533 0
2911.25 0.00663717 0
2912.11 0.00847738 0
2912.96 0.00669403 0
2913.82 0.00378381 0
2914.67 0.00773819 0
2915.53 0.008038 0
2916.38 0.00617195 0
2917.24 0.00754177 0
2918.09 0.00377864 0
2918.95 0.00913903 0
2919.8 0.00698867 0
2920.65 0.00506575 0
2921.51 0.00521049 0
2922.36 0.00258974 0
2923.22 0.00828612 0
2924.07 0.00882888 0
2924.93 0.00961976 0
2925.78 0.00755727 0
2926.64 0.004187 0
2927.49 0.00395439 0
2928.34 0.00836883 0
2929.2 0.00699901 0
2930.05 0.00901497 0
2930.91 0.00789844 0
2931.76 0.00843603 0
2932.62 0.0122612 0
2933.47 0.00629084 0
2934.33 0.0064149 0
2935.18 0.00546377 0
2936.04 0.00807936 0
2936.89 0.0081724 0
2937.74 0.00749008 0
2938.6 0.0106743 0
2939.45 0.00297225 0
2940.31 0.00675606 0
2941.16 0.00693698 0
2942.02 0.0085239 0
2942.87 0.00910801 0
2943.73 0.00448164 0
2944.58 0.00639422 0
2945.43 0.0049572 0
2946.29 0.0025794 0
2947.14 0.00666818 0
2948 0.00649243 0
2948.85 0.00503991 0
2949.71 0.0068336 0
2950.56 0.00393371 0
2951.42 0.00919589 0
2952.27 0.00563953 0
2953.13 0.00703519 0
2953.98 0.00846704 0
2954.83 0.0059962 0
2955.69 0.00965077 0
2956.54 0.00669403 0
2957.4 0.00647692 0
2958.25 0.00875651 0
2959.11 0.00739186 0
2959.96 0.00821892 0
2960.82 0.00732466 0
2961.67 0.00563436 0
2962.52 0.00587731 0
2963.38 0.00819308 0
2964.23 0.00842052 0
2965.09 0.00544827 0
2965.94 0.00656997 0
2966.8 0.00274481 0
2967.65 0.00773302 0
2968.51 0.00948019 0
2969.36 0.00753143 0
2970.21 0.00853941 0
2971.07 0.00896328 0
2971.92 0.00811554 0
2972.78 0.0057946 0
2973.63 0.0076865 0
2974.49 0.00597035 0
2975.34 0.0088754 0
2976.2 0.00498305 0
2977.05 0.00898912 0
2977.91 0.00816723 0
2978.76 0.00719543 0
2979.61 0.00754177 0
2980.47 0.00883405 0
2981.32 0.00330825 0
2982.18 0.00814656 0
2983.03 0.00845153 0
2983.89 0.0106691 0
2984.74 0.00745389 0
2985.6 0.00928376 0
2986.45 0.00919589 0
2987.3 0.0114341 0
2988.16 0.00737635 0
2989.01 0.00925792 0
2989.87 0.00857559 0
2990.72 0.00746423 0
2991.58 0.00452816 0
2992.43 0.00141634 0
2993.29 0.00372695 0
2994.14 0.00804317 0
2995 0.00525701 0
2995.85 0.0103486 0
2996.7 0.00607373 0
2997.56 0.00628567 0
2998.41 0.00731949 0
2999.27 0.00819825 0
3000.12 0.00771752 0
3000.98 0.00451265 0
3001.83 0.00572223 0
3002.69 0.00895294 0
3003.54 0.0106226 0
3004.39 0.00925792 0
3005.25 0.00451265 0
3006.1 0.00581011 0
3006.96 0.00457468 0
3007.81 0.00414048 0
3008.67 0.0068491 0
3009.52 0.0054431 0
3010.38 0.00740737 0
3011.23 0.00630634 0
3012.08 0.00523116 0
3012.94 0.00849289 0
3013.79 0.00593417 0
3014.65 0.0075521 0
3015.5 0.00533972 0
3016.36 0.00446613 0
3017.21 0.00647692 0
3018.07 0.00709722 0
3018.92 0.00737635 0
3019.78 0.0121681 0
3020.63 0.00544827 0
3021.48 0.00721094 0
3022.34 0.00617712 0
3023.19 0.00678707 0
3024.05 0.00614093 0
3024.9 0.00778472 0
3025.76 0.00488483 0
3026.61 0.00384067 0
3027.47 0.010576 0
3028.32 0.00981619 0
3029.17 0.00492618 0
3030.03 0.00587214 0
3030.88 0.00918038 0
3031.74 0.00969213 0
3032.59 0.00766583 0
3033.45 0.00243983 0
3034.3 0.00763481 0
3035.16 0.00717476 0
3036.01 0.0103279 0
3036.87 0.00727297 0
3037.72 0.00573774 0
3038.57 0.00829129 0
3039.43 0.00811037 0
3040.28 0.00597035 0
3041.14 0.00772786 0
3041.99 0.00727297 0
3042.85 0.00847738 0
3043.7 0.00811554 0
3044.56 0.007335 0
3045.41 0.00589798 0
3046.26 0.00759346 0
3047.12 0.00730399 0
3047.97 0.00824994 0
3048.83 0.0083895 0
3049.68 0.00569122 0
3050.54 0.0104468 0
3051.39 0.0101677 0
3052.25 0.00873584 0
3053.1 0.00803283 0
3053.96 0.011615 0
3054.81 0.00824477 0
3055.66 0.0076865 0
3056.52 0.010178 0
3057.37 0.00749008 0
3058.23 0.00764515 0
3059.08 0.0109896 0
3059.94 0.00504507 0
3060.79 0.0086583 0
3061.65 0.00897362 0
3062.5 0.00748491 0
3063.35 0.0115685 0
3064.21 0.0069835 0
3065.06 0.00710756 0
3065.92 0.00735568 0
3066.77 0.00836883 0
3067.63 0.00727297 0
3068.48 0.00571706 0
3069.34 0.00735051 0
3070.19 0.00880304 0
3071.04 0.0094957 0
3071.9 0.00416115 0
3072.75 0.0102039 0
3073.61 0.00562402 0
3074.46 0.00360289 0
3075.32 0.00587214 0
3076.17 0.00881337 0
3077.03 0.00674572 0
3077.88 0.0114238 0
3078.74 0.00849806 0
3079.59 0.00751592 0
3080.44 0.00583595 0
3081.3 0.00472976 0
3082.15 0.00738669 0
3083.01 0.00639939 0
3083.86 0.00467807 0
3084.72 0.00407328 0
3085.57 0.00996092 0
3086.43 0.00427487 0
3087.28 0.00729365 0
3088.13 0.00754177 0
3088.99 0.0040526 0
3089.84 0.00980068 0
3090.7 0.0133984 0
3091.55 0.00959391 0
3092.41 0.00764515 0
3093.26 0.00933546 0
3094.12 0.00895294 0
3094.97 0.0108293 0
3095.83 0.00652345 0
3096.68 0.0101832 0
3097.53 0.011522 0
3098.39 0.00518981 0
3099.24 0.012835 0
3100.1 0.0055258 0
3100.95 0.00593934 0
3101.81 0.00394922 0
3102.66 0.00637354 0
3103.52 0.00911835 0
3104.37 0.00976966 0
3105.22 0.0102452 0
3106.08 0.0110568 0
3106.93 0.0110154 0
3107.79 0.0151456 0
3108.64 0.0130314 0
3109.5 0.00818791 0
3110.35 0.00785708 0
3111.21 0.0127574 0
3112.06 0.0141014 0
3112.92 0.0101057 0
3113.77 0.0136155 0
3114.62 0.0167428 0
3115.48 0.0126747 0
3116.33 0.0142565 0
3117.19 0.0152076 0
3118.04 0.0202837 0
3118.9 0.0178387 0
3119.75 0.0172649 0
3120.61 0.0216121 0
3121.46 0.0231319 0
3122.31 0.020356 0
3123.17 0.0208833 0
3124.02 0.0237005 0
3124.88 0.0239228 0
3125.73 0.021912 0
3126.59 0.028363 0
3127.44 0.026435 0
3128.3 0.0278668 0
3129.15 0.0259749 0
3130 0.0301205 0
3130.86 0.0308856 0
3131.71 0.0324415 0
3132.57 0.0361633 0
3133.42 0.0370472 0
3134.28 0.0401073 0
3135.13 0.0432243 0
3135.99 0.0490499 0
3136.84 0.0547618 0
3137.7 0.0597035 0
3138.55 0.069039 0
3139.4 0.0775473 0
3140.26 0.0906666 0
3141.11 0.103388 0
3141.97 0.119614 0
3142.82 0.134889 0
3143.68 0.153818 0
3144.53 0.170468 0
3145.39 0.199022 0
3146.24 0.223544 0
3147.09 0.249297 0
3147.95 0.284127 0
3148.8 0.316925 0
3149.66 0.343205 0
3150.51 0.374292 0
3151.37 0.397057 0
3152.22 0.408977 0
3153.08 0.415934 0
3153.93 0.412042 0
3154.79 0.403828 0
3155.64 0.389939 0
3156.49 0.369505 0
3157.35 0.347914 0
3158.2 0.321267 0
3159.06 0.307264 0
3159.91 0.280824 0
3160.77 0.260741 0
3161.62 0.237697 0
3162.48 0.217455 0
3163.33 0.196577 0
3164.18 0.178888 0
3165.04 0.158315 0
3165.89 0.144793 0
3166.75 0.126716 0
3167.6 0.117515 0
3168.46 0.102158 0
3169.31 0.0912145 0
3170.17 0.080256 0
3171.02 0.0735516 0
3171.88 0.0696851 0
3172.73 0.061492 0
3173.58 0.0575273 0
3174.44 0.0519705 0
3175.29 0.0488638 0
3176.15 0.0438704 0
3177 0.0386961 0
3177.86 0.0378587 0
3178.71 0.0350312 0
3179.57 0.0355998 0
3180.42 0.033863 0
3181.27 0.0294951 0
3182.13 0.0291332 0
3182.98 0.0268485 0
3183.84 0.0223513 0
3184.69 0.0213485 0
3185.55 0.0229044 0
3186.4 0.0218189 0
3187.26 0.022615 0
3188.11 0.0208316 0
3188.96 0.0212968 0
3189.82 0.0172236 0
3190.67 0.0178025 0
3191.53 0.0179938 0
3192.38 0.0167221 0
3193.24 0.0160708 0
3194.09 0.0161846 0
3194.95 0.0140962 0
3195.8 0.0178335 0
3196.66 0.0202061 0
3197.51 0.0140187 0
3198.36 0.0131503 0
3199.22 0.0133881 0
3200.07 0.0135276 0
3200.93 0.0107311 0
3201.78 0.0118787 0
3202.64 0.0155436 0
3203.49 0.0138326 0
3204.35 0.0111602 0
3205.2 0.0109637 0
3206.05 0.0097128 0
3206.91 0.014365 0
3207.76 0.0105554 0
3208.62 0.00512778 0
3209.47 0.00910801 0
3210.33 0.0104365 0
3211.18 0.00899946 0
3212.04 0.00926826 0
3212.89 0.01085 0
3213.75 0.00820342 0
3214.6 0.00943884 0
3215.45 0.00822409 0
3216.31 0.00723679 0
3217.16 0.00719027 0
3218.02 0.00724196 0
3218.87 0.00600653 0
3219.73 0.00658031 0
3220.58 0.00658548 0
3221.44 0.00706621 0
3222.29 0.0087927 0
3223.14 0.00923724 0
3224 0.00728848 0
3224.85 0.0122612 0
3225.71 0.0114134 0
3226.56 0.0087927 0
3227.42 0.00874101 0
3228.27 0.00636837 0
3229.13 0.0081052 0
3229.98 0.0108707 0
3230.83 0.0047401 0
3231.69 0.0075521 0
3232.54 0.00809486 0
3233.4 0.00811037 0
3234.25 0.00772786 0
3235.11 0.0047556 0
3235.96 0.00598069 0
3236.82 0.00571706 0
3237.67 0.00562402 0
3238.53 0.00745906 0
3239.38 0.0104158 0
3240.23 0.0068491 0
3241.09 0.0108965 0
3241.94 0.00346849 0
3242.8 0.00675089 0
3243.65 0.00700935 0
3244.51 0.00870482 0
3245.36 0.00702485 0
3246.22 0.0081052 0
3247.07 0.0087927 0
3247.92 0.00938198 0
3248.78 0.00363907 0
3249.63 0.00629084 0
3250.49 0.00765549 0
3251.34 0.0106381 0
3252.2 0.00541725 0
3253.05 0.00667852 0
3253.91 0.00845153 0
3254.76 0.00675089 0
3255.62 0.00867381 0
3256.47 0.0118787 0
3257.32 0.00688529 0
3258.18 0.0067819 0
3259.03 0.00900463 0
3259.89 0.00786225 0
3260.74 0.00757795 0
3261.6 0.00431623 0
3262.45 0.00776921 0
3263.31 0.00640456 0
3264.16 0.00342714 0
3265.01 0.010452 0
3265.87 0.0085911 0
3266.72 0.00820858 0
3267.58 0.00478662 0
3268.43 0.003484 0
3269.29 0.00675089 0
3270.14 0.00707654 0
3271 0.00766066 0
3271.85 0.00547928 0
3272.71 0.00565503 0
3273.56 0.00788293 0
3274.41 0.00661649 0
3275.27 0.0102607 0
3276.12 0.0105554 0
3276.98 0.00679741 0
3277.83 0.00978 0
3278.69 0.00882888 0
3279.54 0.00832231 0
3280.4 0.00502957 0
3281.25 0.00825511 0
3282.1 0.00777438 0
3282.96 0.00783124 0
3283.81 0.0068491 0
3284.67 0.00626499 0
3285.52 0.0102659 0
3286.38 0.00247602 0
3287.23 0.00705587 0
3288.09 0.0076038 0
3288.94 0.00847738 0
3289.79 0.00901497 0
3290.65 0.00983686 0
3291.5 0.00814139 0
3292.36 0.0125093 0
3293.21 0.0105967 0
3294.07 0.0127626 0
3294.92 0.00714891 0
3295.78 0.00715925 0
3296.63 0.0101987 0
3297.49 0.00536039 0
3298.34 0.00899429 0
3299.19 0.00708688 0
3300.05 0.00685427 0
3300.9 0.00619779 0
3301.76 0.00663717 0
3302.61 0.00479696 0
3303.47 0.00694215 0
3304.32 0.0064976 0
3305.18 0.00722645 0
3306.03 0.00541725 0
3306.88 0.00763998 0
3307.74 0.0102762 0
3308.59 0.00633736 0
3309.45 0.00516913 0
3310.3 0.00377347 0
3311.16 0.00790878 0
3312.01 0.00688529 0
3312.87 0.00650794 0
3313.72 0.00588247 0
3314.58 0.00717476 0
3315.43 0.00717476 0
3316.28 0.00672504 0
3317.14 0.00423352 0
3317.99 0.00365458 0
3318.85 0.00763481 0
3319.7 0.00615127 0
3320.56 0.0076865 0
3321.41 0.00805351 0
3322.27 0.00860144 0
3323.12 0.00727297 0
3323.97 0.0122147 0
3324.83 0.00421801 0
3325.68 0.00416115 0
3326.54 0.00680258 0
3327.39 0.0062133 0
3328.25 0.00972831 0
3329.1 0.00575325 0
3329.96 0.00724196 0
3330.81 0.00708688 0
3331.67 0.00323588 0
3332.52 0.00814656 0
3333.37 0.00701451 0
3334.23 0.00694732 0
3335.08 0.00749008 0
3335.94 0.00987822 0
3336.79 0.00862212 0
3337.65 0.00911835 0
3338.5 0.00673538 0
3339.36 0.00583078 0
3340.21 0.00716959 0
3341.06 0.00611509 0
3341.92 0.00631668 0
3342.77 0.0113204 0
3343.63 0.0114134 0
3344.48 0.012499 0
3345.34 0.00690079 0
3346.19 0.00616678 0
3347.05 0.00598069 0
3347.9 0.003484 0
3348.75 0.00478145 0
3349.61 0.0065648 0
3350.46 0.0040526 0
3351.32 0.00307563 0
3352.17 0.00736602 0
3353.03 0.00551547 0
3353.88 0.00704553 0
3354.74 0.00699384 0
3355.59 0.0115427 0
3356.45 0.00654412 0
3357.3 0.00631151 0
3358.15 0.00762964 0
3359.01 0.00730399 0
3359.86 0.005929 0
3360.72 0.00561885 0
3361.57 0.00722128 0
3362.43 0.00780539 0
3363.28 0.00818274 0
3364.14 0.00888057 0
3364.99 0.00390787 0
3365.84 0.00895294 0
3366.7 0.00843603 0
3367.55 0.00127678 0
3368.41 0.00878236 0
3369.26 0.0069835 0
3370.12 0.00769167 0
3370.97 0.00512778 0
3371.83 0.00931995 0
3372.68 0.00639939 0
3373.54 0.00686461 0
3374.39 0.00653895 0
3375.24 0.0062133 0
3376.1 0.00579977 0
3376.95 0.00937681 0
3377.81 0.00515363 0
3378.66 0.0118477 0
3379.52 0.00929927 0
3380.37 0.00814139 0
3381.23 0.00503991 0
3382.08 0.00659582 0
3382.93 0.00357704 0
3383.79 0.0101573 0
3384.64 0.00403709 0
3385.5 0.0072678 0
3386.35 0.00930444 0
3387.21 0.00249152 0
3388.06 0.00789327 0
3388.92 0.00453333 0
3389.77 0.00563436 0
3390.63 0.00719543 0
3391.48 0.00709205 0
3392.33 0.00925792 0
3393.19 0.00868415 0
3394.04 0.00870482 0
3394.9 0.0104675 0
3395.75 0.0118373 0
3396.61 0.00560334 0
3397.46 0.0101832 0
3398.32 0.0106743 0
3399.17 0.0055103 0
3400.02 0.0085239 0
3400.88 0.00602204 0
3401.73 0.0101108 0
3402.59 0.00658031 0
3403.44 0.00957841 0
3404.3 0.00863245 0
3405.15 0.00490034 0
3406.01 0.0067819 0
3406.86 0.00673538 0
3407.71 0.0077537 0
3408.57 0.00441961 0
3409.42 0.00662683 0
3410.28 0.0108345 0
3411.13 0.00596001 0
3411.99 0.00925275 0
3412.84 0.00638905 0
3413.7 0.00771752 0
3414.55 0.00535522 0
3415.41 0.00579977 0
3416.26 0.00570155 0
3417.11 0.00736602 0
3417.97 0.00948536 0
3418.82 0.0044713 0
3419.68 0.00683876 0
3420.53 0.00581011 0
3421.39 0.0052415 0
3422.24 0.00607373 0
3423.1 0.00292056 0
3423.95 0.00570672 0
3424.8 0.0059445 0
3425.66 0.00854458 0
3426.51 0.0055775 0
3427.37 0.00934063 0
3428.22 0.00799148 0
3429.08 0.00672504 0
3429.93 0.00863245 0
3430.79 0.00811037 0
3431.64 0.00873067 0
3432.5 0.00541725 0
3433.35 0.00539141 0
3434.2 0.0110103 0
3435.06 0.00720577 0
3435.91 0.00417666 0
3436.77 0.0104985 0
3437.62 0.00538107 0
3438.48 0.00863762 0
3439.33 0.00936647 0
3440.19 0.00742288 0
3441.04 0.0080225 0
3441.89 0.00407845 0
3442.75 0.00736085 0
3443.6 0.00584629 0
3444.46 0.00381999 0
3445.31 0.00891676 0
3446.17 0.00506575 0
3447.02 0.00868931 0
3447.88 0.0050244 0
3448.73 0.00597035 0
3449.58 0.00851873 0
3450.44 0.0115944 0
3451.29 0.00653895 0
3452.15 0.00950087 0
3453 0.00554648 0
3453.86 0.00687495 0
3454.71 0.00715925 0
3455.57 0.00622881 0
3456.42 0.00808453 0
3457.28 0.00761413 0
3458.13 0.00553097 0
3458.98 0.00549996 0
3459.84 0.00500889 0
3460.69 0.00861178 0
3461.55 0.00780539 0
3462.4 0.00795013 0
3463.26 0.00387168 0
3464.11 0.00739703 0
3464.97 0.00540175 0
3465.82 0.00214519 0
3466.67 0.00520015 0
3467.53 0.00291539 0
3468.38 0.00604789 0
3469.24 0.00709722 0
3470.09 0.00848772 0
3470.95 0.00778472 0
3471.8 0.00868415 0
3472.66 0.00535522 0
3473.51 0.00632185 0
3474.37 0.00648209 0
3475.22 0.00685944 0
3476.07 0.0055775 0
3476.93 0.00875134 0
3477.78 0.00762964 0
3478.64 0.0108138 0
3479.49 0.0107983 0
3480.35 0.00984203 0
3481.2 0.00979551 0
3482.06 0.0062133 0
3482.91 0.00623914 0
3483.76 0.0051071 0
3484.62 0.00754177 0
3485.47 0.0106226 0
3486.33 0.00990406 0
3487.18 0.0107001 0
3488.04 0.0105967 0
3488.89 0.00843603 0
3489.75 0.0109896 0
3490.6 0.00688012 0
3491.46 0.0113514 0
3492.31 0.0117598 0
3493.16 0.0127729 0
3494.02 0.0141841 0
3494.87 0.00811554 0
3495.73 0.0112584 0
3496.58 0.0130934 0
3497.44 0.0110206 0
3498.29 0.017084 0
3499.15 0.0141479 0
3500 0.013936 0
3500.85 0.0151559 0
3501.71 0.0208419 0
3502.56 0.015037 0
3503.42 0.0175285 0
3504.27 0.015802 0
3505.13 0.0159106 0
3505.98 0.0191 0
3506.84 0.0133105 0
3507.69 0.014639 0
3508.54 0.0176733 0
3509.4 0.0202061 0
3510.25 0.0226718 0
3511.11 0.0183142 0
3511.96 0.0221342 0
3512.82 0.0184797 0
3513.67 0.0219585 0
3514.53 0.0208575 0
3515.38 0.0225788 0
3516.24 0.0220257 0
3517.09 0.0259956 0
3517.94 0.0322399 0
3518.8 0.0406604 0
3519.65 0.053852 0
3520.51 0.0744976 0
3521.36 0.106541 0
3522.22 0.140482 0
3523.07 0.17726 0
3523.93 0.210606 0
3524.78 0.22327 0
3525.63 0.241817 0
3526.49 0.276321 0
3527.34 0.334851 0
3528.2 0.452144 0
3529.05 0.610294 0
3529.91 0.790914 0
3530.76 0.928671 0
3531.62 1 0
3532.47 0.977127 0
3533.33 0.8663 0
3534.18 0.701927 0
3535.03 0.526998 0
3535.89 0.38753 0
3536.74 0.288339 0
3537.6 0.250843 0
3538.45 0.232068 0
3539.31 0.215744 0
3540.16 0.195574 0
3541.02 0.162021 0
3541.87 0.128742 0
3542.72 0.0963785 0
3543.58 0.0666922 0
3544.43 0.0465481 0
3545.29 0.0378484 0
3546.14 0.0272724 0
3547 0.0254373 0
3547.85 0.0235971 0
3548.71 0.0210487 0
3549.56 0.0188777 0
3550.42 0.0198908 0
3551.27 0.0206145 0
3552.12 0.0177043 0
3552.98 0.0232973 0
3553.83 0.0146648 0
3554.69 0.016076 0
3555.54 0.0129487 0
3556.4 0.0137292 0
3557.25 0.0156056 0
3558.11 0.0138429 0
3558.96 0.0142099 0
3559.81 0.0125765 0
3560.67 0.0165722 0
3561.52 0.0170995 0
3562.38 0.0147114 0
3563.23 0.0133002 0
3564.09 0.0156315 0
3564.94 0.0148871 0
3565.8 0.0110413 0
3566.65 0.0134087 0
3567.5 0.00854975 0
3568.36 0.00705587 0
3569.21 0.00802767 0
3570.07 0.00965594 0
3570.92 0.00744355 0
3571.78 0.00702485 0
3572.63 0.00759346 0
3573.49 0.00824994 0
3574.34 0.0103589 0
3575.2 0.012163 0
3576.05 0.00873584 0
3576.9 0.00753143 0
3577.76 0.00996092 0
3578.61 0.00944918 0
3579.47 0.00937164 0
3580.32 0.00827061 0
3581.18 0.00975933 0
3582.03 0.00712307 0
3582.89 0.00816206 0
3583.74 0.00520015 0
3584.59 0.0107983 0
3585.45 0.00737635 0
3586.3 0.00735051 0
3587.16 0.00708688 0
3588.01 0.00728848 0
3588.87 0.010545 0
3589.72 0.00506058 0
3590.58 0.00847738 0
3591.43 0.00587731 0
3592.29 0.009077 0
3593.14 0.00525184 0
3593.99 0.00555165 0
3594.85 0.00716442 0
3595.7 0.0050244 0
3596.56 0.00699901 0
3597.41 0.00858076 0
3598.27 0.00675606 0
3599.12 0.00555682 0
3599.98 0.00756244 0
3600.83 0.00732983 0
3601.68 0.00691113 0
3602.54 0.0095629 0
3603.39 0.00107001 0
3604.25 0.00786225 0
3605.1 0.00927343 0
3605.96 0.00533455 0
3606.81 0.00488483 0
3607.67 0.00931478 0
3608.52 0.0119252 0
3609.38 0.00753143 0
3610.23 0.00828095 0
3611.08 0.0075521 0
3611.94 0.00892193 0
3612.79 0.00493135 0
3613.65 0.00653895 0
3614.5 0.00798114 0
3615.36 0.0110206 0
3616.21 0.00800182 0
3617.07 0.0118993 0
3617.92 0.00759346 0
3618.77 0.00448164 0
3619.63 0.00802767 0
3620.48 0.00651311 0
3621.34 0.00933546 0
3622.19 0.00546894 0
3623.05 0.00665784 0
3623.9 0.00530353 0
3624.76 0.00995575 0
3625.61 0.00557233 0
3626.46 0.00499338 0
3627.32 0.00668369 0
3628.17 0.00793462 0
3629.03 0.00575842 0
3629.88 0.00635287 0
3630.74 0.00883922 0
3631.59 0.00915454 0
3632.45 0.00833781 0
3633.3 0.00638905 0
3634.16 0.00590832 0
3635.01 0.00956807 0
3635.86 0.00726263 0
3636.72 0.00899946 0
3637.57 0.00636837 0
3638.43 0.00764515 0
3639.28 0.00792945 0
3640.14 0.0060789 0
3640.99 0.00908734 0
3641.85 0.00747457 0
3642.7 0.00658031 0
3643.55 0.00780022 0
3644.41 0.00762964 0
3645.26 0.0072006 0
3646.12 0.00485382 0
3646.97 0.00294124 0
3647.83 0.00911835 0
3648.68 0.00757795 0
3649.54 0.00778989 0
3650.39 0.00806902 0
3651.25 0.00633219 0
3652.1 0.0084567 0
3652.95 0.00199529 0
3653.81 0.00668886 0
3654.66 0.0123956 0
3655.52 0.00947502 0
3656.37 0.00546377 0
3657.23 0.00674572 0
3658.08 0.00506575 0
3658.94 0.00749524 0
3659.79 0.00659065 0
3660.64 0.00543793 0
3661.5 0.00640973 0
3662.35 0.00695249 0
3663.21 0.00626499 0
3664.06 0.00890642 0
3664.92 0.00546894 0
3665.77 0.00984203 0
3666.63 0.00484348 0
3667.48 0.00762964 0
3668.33 0.00883922 0
3669.19 0.0115117 0
3670.04 0.0075366 0
3670.9 0.00679224 0
3671.75 0.010757 0
3672.61 0.00614093 0
3673.46 0.00563436 0
3674.32 0.00831197 0
3675.17 0.00603755 0
3676.03 0.0102556 0
3676.88 0.00782607 0
3677.73 0.00371144 0
3678.59 0.0039027 0
3679.44 0.00568088 0
3680.3 0.00518464 0
3681.15 0.00564986 0
3682.01 0.00584629 0
3682.86 0.00674572 0
3683.72 0.00661132 0
3684.57 0.00514329 0
3685.42 0.0122819 0
3686.28 0.00441961 0
3687.13 0.00560851 0
3687.99 0.00736085 0
3688.84 0.00807936 0
3689.7 0.0083895 0
3690.55 0.00913386 0
3691.41 0.0110516 0
3692.26 0.00246568 0
3693.12 0.00567571 0
3693.97 0.00805351 0
3694.82 0.00969213 0
3695.68 0.00724196 0
3696.53 0.00682843 0
3697.39 0.00939749 0
3698.24 0.00633736 0
3699.1 0.0078881 0
3699.95 0.00742288 0
3700.81 0.0092941 0
3701.66 0.00508643 0
3702.51 0.00509677 0
3703.37 0.00738152 0
3704.22 0.00777955 0
3705.08 0.00537073 0
3705.93 0.00578426 0
3706.79 0.00693181 0
3707.64 0.00887023 0
3708.5 0.0102401 0
3709.35 0.00628567 0
3710.21 0.00862728 0
3711.06 0.00827061 0
3711.91 0.00736085 0
3712.77 0.00472459 0
3713.62 0.00690596 0
3714.48 0.00800182 0
3715.33 0.0083068 0
3716.19 0.00539658 0
3717.04 0.00786742 0
3717.9 0.00943884 0
3718.75 0.00508126 0
3719.6 0.00757795 0
3720.46 0.00730916 0
3721.31 0.00924241 0
3722.17 0.0104417 0
3723.02 0.00711273 0
3723.88 0.0076193 0
3724.73 0.00749008 0
3725.59 0.00667335 0
3726.44 0.00953705 0
3727.29 0.0106484 0
3728.15 0.00782607 0
3729 0.00790361 0
3729.86 0.00776921 0
3730.71 0.0081724 0
3731.57 0.00738152 0
3732.42 0.00533972 0
3733.28 0.0074694 0
3734.13 0.00537073 0
3734.99 0.00516396 0
3735.84 0.00699901 0
3736.69 0.00584112 0
3737.55 0.00994541 0
3738.4 0.00796564 0
3739.26 0.0107932 0
3740.11 0.00960425 0
3740.97 0.00772269 0
3741.82 0.00374762 0
3742.68 0.00818791 0
3743.53 0.00634253 0
3744.38 0.00768133 0
3745.24 0.00793979 0
3746.09 0.00827578 0
3746.95 0.00420768 0
3747.8 0.00801216 0
3748.66 0.00597035 0
3749.51 0.0107518 0
3750.37 0.00561368 0
3751.22 0.0050916 0
3752.08 0.00727814 0
3752.93 0.00848772 0
3753.78 0.00798114 0
3754.64 0.0116512 0
3755.49 0.00595484 0
3756.35 0.00514846 0
3757.2 0.0076193 0
3758.06 0.00751075 0
3758.91 0.00717476 0
3759.77 0.00834298 0
3760.62 0.00693698 0
3761.47 0.00615644 0
3762.33 0.00661649 0
3763.18 0.00652862 0
3764.04 0.00763998 0
3764.89 0.00905115 0
3765.75 0.00638388 0
3766.6 0.0101832 0
3767.46 0.00847738 0
3768.31 0.0105295 0
3769.17 0.0100643 0
3770.02 0.00465222 0
3770.87 0.00987305 0
3771.73 0.0100074 0
3772.58 0.00841018 0
3773.44 0.00973348 0
3774.29 0.0119924 0
3775.15 0.0101108 0
3776 0.0112532 0
3776.86 0.0101729 0
3777.71 0.00644074 0
3778.56 0.00526735 0
3779.42 0.00669403 0
3780.27 0.0103745 0
3781.13 0.00651828 0
3781.98 0.00682326 0
3782.84 0.0103745 0
3783.69 0.00988338 0
3784.55 0.00697316 0
3785.4 0.00570672 0
3786.25 0.00700418 0
3787.11 0.0067819 0
3787.96 0.00884956 0
3788.82 0.0077537 0
3789.67 0.0112842 0
3790.53 0.00757795 0
3791.38 0.0113669 0
3792.24 0.0086583 0
3793.09 0.0112119 0
3793.95 0.0075366 0
3794.8 0.00869448 0
3795.65 0.00717476 0
3796.51 0.0070507 0
3797.36 0.00606339 0
3798.22 0.00876168 0
3799.07 0.0084567 0
3799.93 0.00620813 0
3800.78 0.00874617 0
3801.64 0.00857559 0
3802.49 0.00686978 0
3803.34 0.00592383 0
3804.2 0.00767099 0
3805.05 0.01146 0
3805.91 0.00617712 0
3806.76 0.00713857 0
3807.62 0.010452 0
3808.47 0.00988338 0
3809.33 0.00925792 0
3810.18 0.0125817 0
3811.04 0.00954222 0
3811.89 0.00743838 0
3812.74 0.00904598 0
3813.6 0.0133777 0
3814.45 0.0106329 0
3815.31 0.011429 0
3816.16 0.0122095 0
3817.02 0.0109637 0
3817.87 0.0100901 0
3818.73 0.0120699 0
3819.58 0.0110309 0
3820.43 0.0141014 0
3821.29 0.0154299 0
3822.14 0.0141169 0
3823 0.013295 0
3823.85 0.0151404 0
3824.71 0.0136207 0
3825.56 0.0159106 0
3826.42 0.0146958 0
3827.27 0.0161277 0
3828.13 0.0147062 0
3828.98 0.0150629 0
3829.83 0.0178335 0
3830.69 0.018092 0
3831.54 0.0193584 0
3832.4 0.0182522 0
3833.25 0.0162828 0
3834.11 0.0186916 0
3834.96 0.0239124 0
3835.82 0.0243776 0
3836.67 0.0229458 0
3837.52 0.0252305 0
3838.38 0.0270501 0
3839.23 0.0305444 0
3840.09 0.0259387 0
3840.94 0.0291074 0
3841.8 0.0302498 0
3842.65 0.0319349 0
3843.51 0.0363442 0
3844.36 0.0420044 0
3845.21 0.0368766 0
3846.07 0.0396266 0
3846.92 0.0403089 0
3847.78 0.0437102 0
3848.63 0.0489672 0
3849.49 0.0551495 0
3850.34 0.0590625 0
3851.2 0.0636992 0
3852.05 0.0667025 0
3852.91 0.0800337 0
3853.76 0.0851511 0
3854.61 0.0919486 0
3855.47 0.102251 0
3856.32 0.115101 0
3857.18 0.127667 0
3858.03 0.137308 0
3858.89 0.160972 0
3859.74 0.174929 0
3860.6 0.197363 0
3861.45 0.223126 0
3862.3 0.24678 0
3863.16 0.272424 0
3864.01 0.299619 0
3864.87 0.324477 0
3865.72 0.354928 0
3866.58 0.382092 0
3867.43 0.413588 0
3868.29 0.442917 0
3869.14 0.469337 0
3870 0.493435 0
3870.85 0.512308 0
3871.7 0.523974 0
3872.56 0.528182 0
3873.41 0.522791 0
3874.27 0.51117 0
3875.12 0.47936 0
3875.98 0.443083 0
3876.83 0.406211 0
3877.69 0.367474 0
3878.54 0.325826 0
3879.39 0.284426 0
3880.25 0.253779 0
3881.1 0.218468 0
3881.96 0.196246 0
3882.81 0.173853 0
3883.67 0.150841 0
3884.52 0.131601 0
3885.38 0.11247 0
3886.23 0.0986994 0
3887.08 0.0862625 0
3887.94 0.0758725 0
3888.79 0.0695869 0
3889.65 0.0605254 0
3890.5 0.0547256 0
3891.36 0.0501768 0
3892.21 0.047158 0
3893.07 0.0400039 0
3893.92 0.0386083 0
3894.78 0.0360599 0
3895.63 0.037957 0
3896.48 0.0343127 0
3897.34 0.0335115 0
3898.19 0.0289161 0
3899.05 0.0320796 0
3899.9 0.0275722 0
3900.76 0.0277789 0
3901.61 0.0286732 0
3902.47 0.024052 0
3903.32 0.0230492 0
3904.17 0.0232818 0
3905.03 0.0220877 0
3905.88 0.0212813 0
3906.74 0.0164172 0
3907.59 0.0220619 0
3908.45 0.0194411 0
3909.3 0.0168462 0
3910.16 0.0179472 0
3911.01 0.0151973 0
3911.87 0.0135741 0
3912.72 0.0148561 0
3913.57 0.0110464 0
3914.43 0.0120182 0
3915.28 0.012623 0
3916.14 0.0126489 0
3916.99 0.00974899 0
3917.85 0.0116512 0
3918.7 0.0136879 0
3919.56 0.0117546 0
3920.41 0.00851356 0
3921.26 0.00924241 0
3922.12 0.0114962 0
3922.97 0.00949053 0
3923.83 0.010023 0
3924.68 0.0109224 0
3925.54 0.00815689 0
3926.39 0.00680258 0
3927.25 0.00647176 0
3928.1 0.0101677 0
3928.96 0.0116357 0
3929.81 0.0103486 0
3930.66 0.00870999 0
3931.52 0.0115117 0
3932.37 0.0108138 0
3933.23 0.00824477 0
3934.08 0.0072678 0
3934.94 0.00589798 0
3935.79 0.00791394 0
3936.65 0.00509677 0
3937.5 0.00754694 0
3938.35 0.00751592 0
3939.21 0.00805351 0
3940.06 0.00709722 0
3940.92 0.00786225 0
3941.77 0.00693181 0
3942.63 0.00970763 0
3943.48 0.00555682 0
3944.34 0.00824477 0
3945.19 0.00827061 0
3946.04 0.00934063 0
3946.9 0.00326689 0
3947.75 0.00822926 0
3948.61 0.00759346 0
3949.46 0.00693698 0
3950.32 0.00671987 0
3951.17 0.00629601 0
3952.03 0.00804317 0
3952.88 0.0106174 0
3953.74 0.00962493 0
3954.59 0.00750558 0
3955.44 0.00378381 0
3956.3 0.00720577 0
3957.15 0.00646659 0
3958.01 0.00861695 0
3958.86 0.00982135 0
3959.72 0.00739186 0
3960.57 0.00824477 0
3961.43 0.00739703 0
3962.28 0.0064304 0
3963.13 0.0076193 0
3963.99 0.0117701 0
3964.84 0.0114445 0
3965.7 0.00954222 0
3966.55 0.0087255 0
3967.41 0.00693181 0
3968.26 0.00922174 0
3969.12 0.00994541 0
3969.97 0.00842569 0
3970.83 0.00908217 0
3971.68 0.00281201 0
3972.53 0.00615127 0
3973.39 0.0075521 0
3974.24 0.00729882 0
3975.1 0.00752109 0
3975.95 0.00616161 0
3976.81 0.00906149 0
3977.66 0.00917521 0
3978.52 0.0116357 0
3979.37 0.0128091 0
3980.22 0.0074022 0
3981.08 0.00629601 0
3981.93 0.0057946 0
3982.79 0.0074022 0
3983.64 0.0105502 0
3984.5 0.00551547 0
3985.35 0.00423869 0
3986.21 0.00970246 0
3987.06 0.00707654 0
3987.92 0.00680258 0
3988.77 0.00924241 0
3989.62 0.00716442 0
3990.48 0.00521566 0
3991.33 0.00577909 0
3992.19 0.00497271 0
3993.04 0.00727814 0
3993.9 0.00620813 0
3994.75 0.00648726 0
3995.61 0.0104106 0
3996.46 0.00642006 0
3997.31 0.00527252 0
3998.17 0.00399057 0
3999.02 0.0061461 0
3999.88 0.00679224 0
4000.73 0.00997643 0
4001.59 0.0060117 0
4002.44 0.00281718 0
4003.3 0.00310665 0
4004.15 0.0065648 0
4005 0.00719027 0
4005.86 0.00929927 0
4006.71 0.0070507 0
4007.57 0.00218654 0
4008.42 0.00956807 0
4009.28 0.00731949 0
4010.13 0.00448681 0
4010.99 0.0072523 0
4011.84 0.0102297 0
4012.7 0.0053087 0
4013.55 0.00855492 0
4014.4 0.00496237 0
4015.26 0.0109947 0
4016.11 0.00680775 0
4016.97 0.00762447 0
4017.82 0.00795013 0
4018.68 0.010085 0
4019.53 0.00454884 0
4020.39 0.00715925 0
4021.24 0.0075521 0
4022.09 0.0102866 0
4022.95 0.00526218 0
4023.8 0.0055258 0
4024.66 0.00908734 0
4025.51 0.00535522 0
4026.37 0.00708171 0
4027.22 0.00633219 0
4028.08 0.0102762 0
4028.93 0.00909251 0
4029.79 0.00531387 0
4030.64 0.00848255 0
4031.49 0.0105347 0
4032.35 0.00608407 0
4033.2 0.00650277 0
4034.06 0.00820858 0
4034.91 0.00735051 0
4035.77 0.00695249 0
4036.62 0.00625465 0
4037.48 0.0140342 0
4038.33 0.00771752 0
4039.18 0.011553 0
4040.04 0.0115168 0
4040.89 0.00981102 0
4041.75 0.00868415 0
4042.6 0.00789327 0
4043.46 0.00610475 0
4044.31 0.00863245 0
4045.17 0.00692147 0
4046.02 0.00938198 0
4046.88 0.00699384 0
4047.73 0.00579977 0
4048.58 0.00528802 0
4049.44 0.00774336 0
4050.29 0.0049572 0
4051.15 0.00651828 0
4052 0.0129487 0
4052.86 0.00688012 0
4053.71 0.00638388 0
4054.57 0.00928376 0
4055.42 0.00711273 0
4056.27 0.00560851 0
4057.13 0.00545861 0
4057.98 0.00690596 0
4058.84 0.00722128 0
4059.69 0.00631151 0
4060.55 0.00838434 0
4061.4 0.00775887 0
4062.26 0.00701968 0
4063.11 0.0075521 0
4063.96 0.00516913 0
4064.82 0.00713857 0
4065.67 0.0102142 0
4066.53 0.0047556 0
4067.38 0.00424386 0
4068.24 0.00556716 0
4069.09 0.00910285 0
4069.95 0.00741771 0
4070.8 0.00769684 0
4071.66 0.00777955 0
4072.51 0.0084567 0
4073.36 0.0102142 0
4074.22 0.00728331 0
4075.07 0.00945435 0
4075.93 0.00635803 0
4076.78 0.0100953 0
4077.64 0.0046884 0
4078.49 0.00829646 0
4079.35 0.00767616 0
4080.2 0.00215036 0
4081.05 0.00766583 0
4081.91 0.00850839 0
4082.76 0.00833264 0
4083.62 0.00406294 0
4084.47 0.00810003 0
4085.33 0.00915454 0
4086.18 0.00963527 0
4087.04 0.00709722 0
4087.89 0.00540175 0
4088.75 0.00695765 0
4089.6 0.00821375 0
4090.45 0.00888574 0
4091.31 0.00618745 0
4092.16 0.00562402 0
4093.02 0.00848255 0
4093.87 0.00773819 0
4094.73 0.00574291 0
4095.58 0.00795013 0
4096.44 0.00603755 0
4097.29 0.00655446 0
4098.14 0.0066992 0
4099 0.00520015 0
4099.85 0.0086583 0
4100.71 0.00574291 0
4101.56 0.00590315 0
4102.42 0.00868415 0
4103.27 0.00778989 0
4104.13 0.0100746 0
4104.98 0.00430072 0
4105.83 0.00829129 0
4106.69 0.00770201 0
4107.54 0.00832747 0
4108.4 0.00472976 0
4109.25 0.00670954 0
4110.11 0.00919589 0
4110.96 0.00571189 0
4111.82 0.00725746 0
4112.67 0.00466773 0
4113.53 0.0107363 0
4114.38 0.00858593 0
4115.23 0.008038 0
4116.09 0.00759346 0
4116.94 0.00657514 0
4117.8 0.00648726 0
4118.65 0.00486932 0
4119.51 0.0100023 0
4120.36 0.00467807 0
4121.22 0.0101625 0
4122.07 0.00512261 0
4122.92 0.0100695 0
4123.78 0.0056602 0
4124.63 0.00720577 0
4125.49 0.00913903 0
4126.34 0.0111912 0
4127.2 0.00743838 0
4128.05 0.00699901 0
4128.91 0.0102711 0
4129.76 0.00868415 0
4130.62 0.00732466 0
4131.47 0.00918555 0
4132.32 0.00896845 0
4133.18 0.00738152 0
4134.03 0.00996092 0
4134.89 0.0111653 0
4135.74 0.0104985 0
4136.6 0.00817757 0
4137.45 0.00683876 0
4138.31 0.00631151 0
4139.16 0.00631151 0
4140.01 0.00417666 0
4140.87 0.00541208 0
4141.72 0.00944918 0
4142.58 0.00725746 0
4143.43 0.00664234 0
4144.29 0.00819308 0
4145.14 0.00893226 0
4146 0.00911835 0
4146.85 0.00887023 0
4147.71 0.00841535 0
4148.56 0.0036339 0
4149.41 0.0093613 0
4150.27 0.00873067 0
4151.12 0.0057274 0
4151.98 0.00225891 0
4152.83 0.00644591 0
4153.69 0.00794496 0
4154.54 0.00807419 0
4155.4 0.00739186 0
4156.25 0.0106174 0
4157.1 0.00866864 0
4157.96 0.00378898 0
4158.81 0.00646142 0
4159.67 0.0063632 0
4160.52 0.00700418 0
4161.38 0.00882888 0
4162.23 0.00540175 0
4163.09 0.00680258 0
4163.94 0.00562919 0
4164.79 0.00820858 0
4165.65 0.00884956 0
4166.5 0.0109586 0
4167.36 0.00589281 0
4168.21 0.00626499 0
4169.07 0.00873584 0
4169.92 0.00703519 0
4170.78 0.00896845 0
4171.63 0.00400608 0
4172.49 0.00487449 0
4173.34 0.00675606 0
4174.19 0.00605823 0
4175.05 0.00701968 0
4175.9 0.00186089 0
4176.76 0.00988338 0
4177.61 0.00617195 0
4178.47 0.00756761 0
4179.32 0.00461604 0
4180.18 0.0050244 0
4181.03 0.00767099 0
4181.88 0.00824477 0
4182.74 0.00507092 0
4183.59 0.00352535 0
4184.45 0.00373728 0
4185.3 0.00789327 0
4186.16 0.00861695 0
4187.01 0.00622364 0
4187.87 0.00344264 0
4188.72 0.00794496 0
4189.58 0.00780022 0
4190.43 0.00633219 0
4191.28 0.00553097 0
4192.14 0.00376313 0
4192.99 0.00860144 0
4193.85 0.00328757 0
4194.7 0.00774336 0
4195.56 0.00897879 0
4196.41 0.00700935 0
4197.27 0.00415598 0
4198.12 0.00664751 0
4198.97 0.00847738 0
4199.83 0.00856526 0
4200.68 0.00525701 0
4201.54 0.0063632 0
4202.39 0.00645108 0
4203.25 0.0107725 0
4204.1 0.0044713 0
4204.96 0.010576 0
4205.81 0.00499855 0
4206.67 0.0106794 0
4207.52 0.0092269 0
4208.37 0.00336511 0
4209.23 0.00842052 0
4210.08 0.00517947 0
4210.94 0.00685427 0
4211.79 0.00563953 0
4212.65 0.00301877 0
4213.5 0.00529836 0
4214.36 0.00752626 0
4215.21 0.0107828 0
4216.06 0.00763481 0
4216.92 0.00374762 0
4217.77 0.00680775 0
4218.63 0.00493652 0
4219.48 0.0095629 0
4220.34 0.00767616 0
4221.19 0.00650794 0
4222.05 0.00937681 0
4222.9 0.00463154 0
4223.75 0.00872033 0
4224.61 0.00884956 0
4225.46 0.00522599 0
4226.32 0.00861695 0
4227.17 0.00556716 0
4228.03 0.00558783 0
4228.88 0.0035667 0
4229.74 0.00719543 0
4230.59 0.00410946 0
4231.45 0.00719543 0
4232.3 0.00701968 0
4233.15 0.00652345 0
4234.01 0.0100281 0
4234.86 0.00553614 0
4235.72 0.00212451 0
4236.57 0.00821892 0
4237.43 0.0089426 0
4238.28 0.00597035 0
4239.14 0.00543793 0
4239.99 0.00637354 0
4240.84 0.00698867 0
4241.7 0.0062805 0
4242.55 0.00766066 0
4243.41 0.00490551 0
4244.26 0.00489 0
4245.12 0.00650794 0
4245.97 0.00612025 0
4246.83 0.00652345 0
4247.68 0.00752626 0
4248.54 0.0055775 0
4249.39 0.00570672 0
4250.24 0.00532421 0
4251.1 0.005593 0
4251.95 0.00523633 0
4252.81 0.0075366 0
4253.66 0.0122715 0
4254.52 0.00898912 0
4255.37 0.006632 0
4256.23 0.00624431 0
4257.08 0.00801216 0
4257.93 0.00902531 0
4258.79 0.00679741 0
4259.64 0.00791911 0
4260.5 0.00654412 0
4261.35 0.00562919 0
4262.21 0.0121061 0
4263.06 0.00602721 0
4263.92 0.00221239 0
4264.77 0.00574291 0
4265.63 0.00930444 0
4266.48 0.00558266 0
4267.33 0.00841535 0
4268.19 0.00516396 0
4269.04 0.00877202 0
4269.9 0.00563436 0
4270.75 0.00608924 0
4271.61 0.00602204 0
4272.46 0.0077537 0
4273.32 0.00588764 0
4274.17 0.0072006 0
4275.02 0.0051743 0
4275.88 0.0104468 0
4276.73 0.00559817 0
4277.59 0.00791394 0
4278.44 0.0078209 0
4279.3 0.00487966 0
4280.15 0.00724713 0
4281.01 0.00431623 0
4281.86 0.00520015 0
4282.71 0.0107466 0
4283.57 0.00747974 0
4284.42 0.00897362 0
4285.28 0.00757278 0
4286.13 0.00762964 0
4286.99 0.00783124 0
4287.84 0.00622881 0
4288.7 0.00570155 0
4289.55 0.00596001 0
4290.41 0.00613059 0
4291.26 0.00554131 0
4292.11 0.00749524 0
4292.97 0.00950087 0
4293.82 0.00569639 0
4294.68 0.0048228 0
4295.53 0.00871516 0
4296.39 0.00581011 0
4297.24 0.00833781 0
4298.1 0.00945435 0
4298.95 0.00660098 0
4299.8 0.0129022 0
4300.66 0.00582044 0
4301.51 0.00645625 0
4302.37 0.00545344 0
4303.22 0.00748491 0
4304.08 0.00631668 0
4304.93 0.00992991 0
4305.79 0.0099144 0
4306.64 0.00826028 0
4307.5 0.00823443 0
4308.35 0.00798114 0
4309.2 0.00611509 0
4310.06 0.00618745 0
4310.91 0.0091442 0
4311.77 0.00717993 0
4312.62 0.00701451 0
4313.48 0.00704036 0
4314.33 0.00695249 0
4315.19 0.00934579 0
4316.04 0.00783641 0
4316.89 0.00972831 0
4317.75 0.00789327 0
4318.6 0.0056602 0
4319.46 0.00811554 0
4320.31 0.00698867 0
4321.17 0.00589281 0
4322.02 0.00719543 0
4322.88 0.00712307 0
4323.73 0.0102504 0
4324.58 0.00571189 0
4325.44 0.00659065 0
4326.29 0.00818274 0
4327.15 0.00912869 0
4328 0.00620296 0
4328.86 0.0067664 0
4329.71 0.00869965 0
4330.57 0.00636837 0
4331.42 0.00467807 0
4332.28 0.00059962 0
4333.13 0.00969213 0
4333.98 0.00516396 0
4334.84 0.00970763 0
4335.69 0.0039182 0
4336.55 0.00558266 0
4337.4 0.00366492 0
4338.26 0.00340129 0
4339.11 0.00926309 0
4339.97 0.00751592 0
4340.82 0.00902531 0
4341.67 0.00755727 0
4342.53 0.00469874 0
4343.38 0.00716442 0
4344.24 0.00884439 0
4345.09 0.00723679 0
4345.95 0.00713857 0
4346.8 0.00236746 0
4347.66 0.00503991 0
4348.51 0.00900463 0
4349.37 0.00521566 0
4350.22 0.00773819 0
4351.07 0.00758829 0
4351.93 0.00848255 0
4352.78 0.00523116 0
4353.64 0.00635803 0
4354.49 0.00603238 0
4355.35 0.00539658 0
4356.2 0.0085239 0
4357.06 0.00407845 0
4357.91 0.00759863 0
4358.76 0.00670954 0
4359.62 0.00853941 0
4360.47 0.00606339 0
4361.33 0.0106122 0
4362.18 0.00744872 0
4363.04 0.00870482 0
4363.89 0.00736085 0
4364.75 0.0062805 0
4365.6 0.00745389 0
4366.46 0.00631151 0
4367.31 0.00698867 0
4368.16 0.00443512 0
4369.02 0.00401642 0
4369.87 0.00701451 0
4370.73 0.00603238 0
4371.58 0.0105554 0
4372.44 0.00639422 0
4373.29 0.0050244 0
4374.15 0.00822926 0
4375 0.00790361 0
4375.85 0.00576875 0
4376.71 0.00552064 0
4377.56 0.00795013 0
4378.42 0.00689562 0
4379.27 0.00727814 0
4380.13 0.00522599 0
4380.98 0.00330825 0
4381.84 0.00395439 0
4382.69 0.00653895 0
4383.54 0.00765032 0
4384.4 0.00661132 0
4385.25 0.00787259 0
4386.11 0.00867898 0
4386.96 0.00459536 0
4387.82 0.00918555 0
4388.67 0.00729365 0
4389.53 0.0084567 0
4390.38 0.0103331 0
4391.24 0.00539658 0
4392.09 0.00860661 0
4392.94 0.00278616 0
4393.8 0.00706104 0
4394.65 0.005929 0
4395.51 0.00347366 0
4396.36 0.00631151 0
4397.22 0.00584629 0
4398.07 0.00507609 0
4398.93 0.00495203 0
4399.78 0.00612542 0
4400.63 0.00705587 0
4401.49 0.00442995 0
4402.34 0.00712307 0
4403.2 0.00494169 0
4404.05 0.00743321 0
4404.91 0.00945435 0
4405.76 0.00419734 0
4406.62 0.00177818 0
4407.47 0.00851356 0
4408.33 0.00769684 0
4409.18 0.00677157 0
4410.03 0.00988855 0
4410.89 0.0039182 0
4411.74 0.00708171 0
4412.6 0.00399057 0
4413.45 0.00801733 0
4414.31 0.00226925 0
4415.16 0.00656997 0
4416.02 0.00671987 0
4416.87 0.00798114 0
4417.72 0.00444029 0
4418.58 0.00621847 0
4419.43 0.00980068 0
4420.29 0.00642006 0
4421.14 0.00898396 0
4422 0.0051588 0
4422.85 0.0091442 0
4423.71 0.00949053 0
4424.56 0.00800182 0
4425.42 0.00528802 0
4426.27 0.00558783 0
4427.12 0.00984203 0
4427.98 0.00440927 0
4428.83 0.00862728 0
4429.69 0.00716959 0
4430.54 0.0071851 0
4431.4 0.00771235 0
4432.25 0.0074022 0
4433.11 0.00722128 0
4433.96 0.00743321 0
4434.81 0.0104417 0
4435.67 0.0072523 0
4436.52 0.00744872 0
4437.38 0.00449198 0
4438.23 0.00352535 0
4439.09 0.00895811 0
4439.94 0.00639939 0
4440.8 0.00463671 0
4441.65 0.00593417 0
4442.5 0.00970246 0
4443.36 0.00872033 0
4444.21 0.0103073 0
4445.07 0.00448681 0
4445.92 0.00444546 0
4446.78 0.00605306 0
4447.63 0.00555165 0
4448.49 0.00701451 0
4449.34 0.00516913 0
4450.2 0.00590832 0
4451.05 0.00623398 0
4451.9 0.00407328 0
4452.76 0.00791394 0
4453.61 0.00613576 0
4454.47 0.00799665 0
4455.32 0.0102349 0
4456.18 0.00857559 0
4457.03 0.00766066 0
4457.89 0.00854975 0
4458.74 0.00808969 0
4459.59 0.0092786 0
4460.45 0.00487449 0
4461.3 0.00977483 0
4462.16 0.00764515 0
4463.01 0.00632185 0
4463.87 0.00833264 0
4464.72 0.00972314 0
4465.58 0.00776921 0
4466.43 0.0067664 0
4467.29 0.00654412 0
4468.14 0.00373211 0
4468.99 0.00806902 0
4469.85 0.0105347 0
4470.7 0.00255355 0
4471.56 0.00533455 0
4472.41 0.0102401 0
4473.27 0.00700935 0
4474.12 0.0090098 0
4474.98 0.00862212 0
4475.83 0.00578943 0
4476.68 0.00631151 0
4477.54 0.00533455 0
4478.39 0.00343747 0
4479.25 0.00548962 0
4480.1 0.00521566 0
4480.96 0.00497271 0
4481.81 0.00451782 0
4482.67 0.00524667 0
4483.52 0.0042542 0
4484.38 0.00701968 0
4485.23 0.00902531 0
4486.08 0.00877719 0
4486.94 0.00552064 0
4487.79 0.00614093 0
4488.65 0.00831714 0
4489.5 0.00661649 0
4490.36 0.00870482 0
4491.21 0.00897879 0
4492.07 0.00818791 0
4492.92 0.0072523 0
4493.77 0.00831197 0
4494.63 0.00983169 0
4495.48 0.00658031 0
4496.34 0.00896845 0
4497.19 0.00893743 0
4498.05 0.00472976 0
4498.9 0.00704036 0
4499.76 0.00791394 0
4500.61 0.00883405 0
4501.46 0.00325139 0
4502.32 0.00511227 0
4503.17 0.00704553 0
4504.03 0.00596518 0
4504.88 0.00492102 0
4505.74 0.00821375 0
4506.59 0.00988338 0
4507.45 0.00669403 0
4508.3 0.00877202 0
4509.16 0.00614093 0
4510.01 0.00602721 0
4510.86 0.00790361 0
4511.72 0.0102607 0
4512.57 0.00689046 0
4513.43 0.00785191 0
4514.28 0.00604272 0
4515.14 0.00988338 0
4515.99 0.00906149 0
4516.85 0.00522083 0
4517.7 0.00394405 0
4518.55 0.00203664 0
4519.41 0.00659582 0
4520.26 0.00471942 0
4521.12 0.00681292 0
4521.97 0.0059962 0
4522.83 0.00360806 0
4523.68 0.00535005 0
4524.54 0.00824994 0
4525.39 0.00717993 0
4526.25 0.00975416 0
4527.1 0.00973348 0
4527.95 0.00549479 0
4528.81 0.00996609 0
4529.66 0.00723679 0
4530.52 0.00685427 0
4531.37 0.00571706 0
4532.23 0.00704036 0
4533.08 0.00449715 0
4533.94 0.00468324 0
4534.79 0.00989372 0
4535.64 0.00681292 0
4536.5 0.0064304 0
4537.35 0.00642006 0
4538.21 0.00947502 0
4539.06 0.00569639 0
4539.92 0.00820342 0
4540.77 0.00747457 0
4541.63 0.00493652 0
4542.48 0.0110981 0
4543.33 0.00380965 0
4544.19 0.00668369 0
4545.04 0.00799148 0
4545.9 0.0105502 0
4546.75 0.00578426 0
4547.61 0.00612542 0
4548.46 0.00642523 0
4549.32 0.00534488 0
4550.17 0.00516396 0
4551.03 0.00532421 0
4551.88 0.00895294 0
4552.73 0.0105605 0
4553.59 0.00620296 0
4554.44 0.00657514 0
4555.3 0.00881854 0
4556.15 0.00698867 0
4557.01 0.00541725 0
4557.86 0.0110361 0
4558.72 0.0065648 0
4559.57 0.00839467 0
4560.42 0.00568088 0
4561.28 0.00757795 0
4562.13 0.00420768 0
4562.99 0.00645625 0
4563.84 0.00431106 0
4564.7 0.00912869 0
4565.55 0.00640456 0
4566.41 0.0100126 0
4567.26 0.0095629 0
4568.12 0.00860144 0
4568.97 0.00778989 0
4569.82 0.00702485 0
4570.68 0.00856526 0
4571.53 0.0108242 0
4572.39 0.00695765 0
4573.24 0.00737119 0
4574.1 0.005593 0
4574.95 0.00690079 0
4575.81 0.00811554 0
4576.66 0.00684393 0
4577.51 0.00965594 0
4578.37 0.00736602 0
4579.22 0.00845153 0
4580.08 0.00534488 0
4580.93 0.00647176 0
4581.79 0.00892709 0
4582.64 0.00808453 0
4583.5 0.00518464 0
4584.35 0.00997126 0
4585.21 0.00969213 0
4586.06 0.00527769 0
4586.91 0.00695765 0
4587.77 0.00640973 0
4588.62 0.0065648 0
4589.48 0.00861695 0
4590.33 0.00848772 0
4591.19 0.00750558 0
4592.04 0.0076038 0
4592.9 0.00752109 0
4593.75 0.0105192 0
4594.6 0.00790878 0
4595.46 0.00682843 0
4596.31 0.0106588 0
4597.17 0.00624431 0
4598.02 0.010023 0
4598.88 0.00879787 0
4599.73 0.00683876 0
4600.59 0.00997643 0
4601.44 0.00989889 0
4602.29 0.00987305 0
4603.15 0.00839467 0
4604 0.00840501 0
4604.86 0.00885473 0
4605.71 0.0120182 0
4606.57 0.00699384 0
4607.42 0.00986271 0
4608.28 0.0108448 0
4609.13 0.00908734 0
4609.99 0.00532938 0
4610.84 0.0102194 0
4611.69 0.00899946 0
4612.55 0.00813105 0
4613.4 0.00948536 0
4614.26 0.00654412 0
4615.11 0.0134966 0
4615.97 0.00805868 0
4616.82 0.0134501 0
4617.68 0.00853941 0
4618.53 0.00859627 0
4619.38 0.012623 0
4620.24 0.015037 0
4621.09 0.0123439 0
4621.95 0.00685427 0
4622.8 0.0140032 0
4623.66 0.0116616 0
4624.51 0.0123284 0
4625.37 0.00915454 0
4626.22 0.0110309 0
4627.08 0.0121113 0
4627.93 0.0124318 0
4628.78 0.0128195 0
4629.64 0.0121785 0
4630.49 0.0150422 0
4631.35 0.0160967 0
4632.2 0.0158434 0
4633.06 0.0129125 0
4633.91 0.0141376 0
4634.77 0.0148354 0
4635.62 0.0175544 0
4636.47 0.0209763 0
4637.33 0.0152851 0
4638.18 0.0184125 0
4639.04 0.0158537 0
4639.89 0.0186657 0
4640.75 0.0171408 0
4641.6 0.0172391 0
4642.46 0.023349 0
4643.31 0.0227855 0
4644.17 0.0228372 0
4645.02 0.023137 0
4645.87 0.0246206 0
4646.73 0.0237108 0
4647.58 0.0311337 0
4648.44 0.0284406 0
4649.29 0.0312991 0
4650.15 0.028668 0
4651 0.0353414 0
4651.86 0.0332169 0
4652.71 0.0343282 0
4653.56 0.0380862 0
4654.42 0.0369593 0
4655.27 0.0408413 0
4656.13 0.0424386 0
4656.98 0.0461242 0
4657.84 0.0516913 0
4658.69 0.0491068 0
4659.55 0.0522083 0
4660.4 0.0563022 0
4661.25 0.0581838 0
4662.11 0.0649502 0
4662.96 0.068093 0
4663.82 0.0714168 0
4664.67 0.0727194 0
4665.53 0.0752574 0
4666.38 0.0776094 0
4667.24 0.0888936 0
4668.09 0.0892761 0
4668.95 0.0957841 0
4669.8 0.101206 0
4670.65 0.103972 0
4671.51 0.112759 0
4672.36 0.119939 0
4673.22 0.126303 0
4674.07 0.130712 0
4674.93 0.136083 0
4675.78 0.146871 0
4676.64 0.157059 0
4677.49 0.1577 0
4678.34 0.167196 0
4679.2 0.17544 0
4680.05 0.184316 0
4680.91 0.186988 0
4681.76 0.19515 0
4682.62 0.199668 0
4683.47 0.211526 0
4684.33 0.21456 0
4685.18 0.219228 0
4686.04 0.224335 0
4686.89 0.222857 0
4687.74 0.228062 0
4688.6 0.226801 0
4689.45 0.223963 0
4690.31 0.220035 0
4691.16 0.216695 0
4692.02 0.208089 0
4692.87 0.198805 0
4693.73 0.187562 0
4694.58 0.178862 0
4695.43 0.167966 0
4696.29 0.155886 0
4697.14 0.143366 0
4698 0.13049 0
4698.85 0.118895 0
4699.71 0.115349 0
4700.56 0.101832 0
4701.42 0.0954636 0
4702.27 0.0864434 0
4703.13 0.0770925 0
4703.98 0.0702434 0
4704.83 0.0651104 0
4705.69 0.0588196 0
4706.54 0.0576462 0
4707.4 0.049908 0
4708.25 0.0480833 0
4709.11 0.0429813 0
4709.96 0.0412135 0
4710.82 0.0382516 0
4711.67 0.0370368 0
4712.52 0.0355016 0
4713.38 0.0292108 0
4714.23 0.0298001 0
4715.09 0.0302653 0
4715.94 0.0285026 0
4716.8 0.0274481 0
4717.65 0.027293 0
4718.51 0.0247291 0
4719.36 0.0240003 0
4720.21 0.0228062 0
4721.07 0.0214209 0
4721.92 0.0215139 0
4722.78 0.0224961 0
4723.63 0.0211521 0
4724.49 0.0195703 0
4725.34 0.0157659 0
4726.2 0.0138068 0
4727.05 0.0176939 0
4727.91 0.0174355 0
4728.76 0.0193739 0
4729.61 0.0161019 0
4730.47 0.0148664 0
4731.32 0.0136258 0
4732.18 0.0141479 0
4733.03 0.0146958 0
4733.89 0.0169961 0
4734.74 0.0133932 0
4735.6 0.0149388 0
4736.45 0.0113307 0
4737.3 0.0117236 0
4738.16 0.0141324 0
4739.01 0.0104778 0
4739.87 0.0151042 0
4740.72 0.0123542 0
4741.58 0.0118838 0
4742.43 0.0097128 0
4743.29 0.0115478 0
4744.14 0.0114548 0
4745 0.00996092 0
4745.85 0.0112997 0
4746.7 0.00909768 0
4747.56 0.0120286 0
4748.41 0.0114806 0
4749.27 0.00950604 0
4750.12 0.0122612 0
4750.98 0.0110103 0
4751.83 0.0114083 0
4752.69 0.00511744 0
4753.54 0.00784675 0
4754.39 0.0142927 0
4755.25 0.00978 0
4756.1 0.0105657 0
4756.96 0.0093613 0
4757.81 0.00610475 0
4758.67 0.00589281 0
4759.52 0.00891159 0
4760.38 0.00876168 0
4761.23 0.00712307 0
4762.08 0.00567571 0
4762.94 0.0118993 0
4763.79 0.00935096 0
4764.65 0.00973865 0
4765.5 0.00880304 0
4766.36 0.00639939 0
4767.21 0.00784158 0
4768.07 0.00562402 0
4768.92 0.0106949 0
4769.78 0.0100333 0
4770.63 0.00399574 0
4771.48 0.0106277 0
4772.34 0.00657514 0
4773.19 0.00732466 0
4774.05 0.00644591 0
4774.9 0.00647176 0
4775.76 0.00784158 0
4776.61 0.00985754 0
4777.47 0.0092786 0
4778.32 0.00558783 0
4779.17 0.00600136 0
4780.03 0.00844637 0
4780.88 0.00730916 0
4781.74 0.0106432 0
4782.59 0.00989889 0
4783.45 0.0055258 0
4784.3 0.00604789 0
4785.16 0.00637871 0
4786.01 0.00763481 0
4786.87 0.00709722 0
4787.72 0.00777438 0
4788.57 0.00748491 0
4789.43 0.00699384 0
4790.28 0.00428004 0
4791.14 0.0101729 0
4791.99 0.0104365 0
4792.85 0.00943884 0
4793.7 0.0107363 0
4794.56 0.0103538 0
4795.41 0.00597552 0
4796.26 0.00675089 0
4797.12 0.00916487 0
4797.97 0.0113773 0
4798.83 0.00644591 0
4799.68 0.00571189 0
4800.54 0.0083895 0
4801.39 0.00747457 0
4802.25 0.00658548 0
4803.1 0.00849289 0
4803.96 0.0100643 0
4804.81 0.00698867 0
4805.66 0.00884956 0
4806.52 0.007335 0
4807.37 0.00988855 0
4808.23 0.00692147 0
4809.08 0.00366492 0
4809.94 0.00903048 0
4810.79 0.00643557 0
4811.65 0.0128867 0
4812.5 0.0027965 0
4813.35 0.00684393 0
4814.21 0.00737119 0
4815.06 0.00755727 0
4815.92 0.00828612 0
4816.77 0.0078881 0
4817.63 0.00596518 0
4818.48 0.00602204 0
4819.34 0.00600136 0
4820.19 0.00560851 0
4821.04 0.00798631 0
4821.9 0.00317385 0
4822.75 0.0055103 0
4823.61 0.00858593 0
4824.46 0.00828095 0
4825.32 0.00570155 0
4826.17 0.00597552 0
4827.03 0.00461087 0
4827.88 0.0065648 0
4828.74 0.00828612 0
4829.59 0.00532421 0
4830.44 0.00856526 0
4831.3 0.00965594 0
4832.15 0.00788293 0
4833.01 0.00775887 0
4833.86 0.00387168 0
4834.72 0.00623398 0
4835.57 0.00715408 0
4836.43 0.00716959 0
4837.28 0.00766066 0
4838.13 0.00486932 0
4838.99 0.00596001 0
4839.84 0.00535005 0
4840.7 0.00659582 0
4841.55 0.00407845 0
4842.41 0.00392337 0
4843.26 0.00785708 0
4844.12 0.00464188 0
4844.97 0.00735051 0
4845.83 0.00492102 0
4846.68 0.00822409 0
4847.53 0.00606856 0
4848.39 0.00539141 0
4849.24 0.0106226 0
4850.1 0.0033496 0
4850.95 0.00690596 0
4851.81 0.00782607 0
4852.66 0.00721611 0
4853.52 0.00788293 0
4854.37 0.00891159 0
4855.22 0.00425937 0
4856.08 0.00666818 0
4856.93 0.00849289 0
4857.79 0.0114186 0
4858.64 0.00706104 0
4859.5 0.00661132 0
4860.35 0.00752109 0
4861.21 0.00882371 0
4862.06 0.010085 0
4862.92 0.00846704 0
4863.77 0.00905115 0
4864.62 0.0103848 0
4865.48 0.00722645 0
4866.33 0.00547928 0
4867.19 0.00726263 0
4868.04 0.0083895 0
4868.9 0.00716959 0
4869.75 0.00744355 0
4870.61 0.00706104 0
4871.46 0.0096456 0
4872.31 0.00846187 0
4873.17 0.00476077 0
4874.02 0.0102556 0
4874.88 0.00342197 0
4875.73 0.00589798 0
4876.59 0.00862728 0
4877.44 0.00606339 0
4878.3 0.0055775 0
4879.15 0.00961459 0
4880 0.0052415 0
4880.86 0.00806385 0
4881.71 0.00798114 0
4882.57 0.00833264 0
4883.42 0.00879787 0
4884.28 0.00695249 0
4885.13 0.00820858 0
4885.99 0.00700418 0
4886.84 0.0082396 0
4887.7 0.00775887 0
4888.55 0.00687495 0
4889.4 0.00543276 0
4890.26 0.00832231 0
4891.11 0.00729882 0
4891.97 0.00805868 0
4892.82 0.00869965 0
4893.68 0.00700418 0
4894.53 0.00521049 0
4895.39 0.00583078 0
4896.24 0.00466773 0
4897.09 0.00782607 0
4897.95 0.00863762 0
4898.8 0.00745906 0
4899.66 0.00480729 0
4900.51 0.00426454 0
4901.37 0.00646659 0
4902.22 0.00493652 0
4903.08 0.00751592 0
4903.93 0.00798114 0
4904.79 0.00792945 0
4905.64 0.00732983 0
4906.49 0.00820858 0
4907.35 0.00771752 0
4908.2 0.00539658 0
4909.06 0.00938715 0
4909.91 0.00821375 0
4910.77 0.0059962 0
4911.62 0.00653895 0
4912.48 0.00642523 0
4913.33 0.00773819 0
4914.18 0.00724713 0
4915.04 0.00554131 0
4915.89 0.00775887 0
4916.75 0.00582561 0
4917.6 0.0075521 0
4918.46 0.00584629 0
4919.31 0.00827578 0
4920.17 0.00686978 0
4921.02 0.00717993 0
4921.88 0.00881337 0
4922.73 0.00290505 0
4923.58 0.00307047 0
4924.44 0.00633736 0
4925.29 0.00807419 0
4926.15 0.00542759 0
4927 0.00742805 0
4927.86 0.00901497 0
4928.71 0.00385617 0
4929.57 0.00640456 0
4930.42 0.00693181 0
4931.27 0.0078881 0
4932.13 0.00750558 0
4932.98 0.00662166 0
4933.84 0.00665268 0
4934.69 0.0100953 0
4935.55 0.00701968 0
4936.4 0.00673021 0
4937.26 0.00897879 0
4938.11 0.00677157 0
4938.96 0.00446613 0
4939.82 0.00712824 0
4940.67 0.00797597 0
4941.53 0.00536039 0
4942.38 0.00840501 0
4943.24 0.0050244 0
4944.09 0.0044041 0
4944.95 0.00738669 0
4945.8 0.00283785 0
4946.66 0.00662683 0
4947.51 0.00677673 0
4948.36 0.0076865 0
4949.22 0.00617712 0
4950.07 0.0070507 0
4950.93 0.00399574 0
4951.78 0.00587214 0
4952.64 0.0102814 0
4953.49 0.0059445 0
4954.35 0.00167997 0
4955.2 0.00574291 0
4956.05 0.00801216 0
4956.91 0.00707138 0
4957.76 0.00615127 0
4958.62 0.00675606 0
4959.47 0.00602721 0
4960.33 0.00590315 0
4961.18 0.00529319 0
4962.04 0.00448681 0
4962.89 0.00647692 0
4963.75 0.00566537 0
4964.6 0.0061461 0
4965.45 0.00728331 0
4966.31 0.00470908 0
4967.16 0.00702485 0
4968.02 0.00579977 0
4968.87 0.00601687 0
4969.73 0.00723679 0
4970.58 0.00772269 0
4971.44 0.00780022 0
4972.29 0.00693181 0
4973.14 0.00700935 0
4974 0.00721611 0
4974.85 0.00909768 0
4975.71 0.00778989 0
4976.56 0.00750558 0
4977.42 0.00598586 0
4978.27 0.00505024 0
4979.13 0.00677157 0
4979.98 0.00753143 0
4980.83 0.000868415 0
4981.69 0.00554131 0
4982.54 0.00805351 0
4983.4 0.00752626 0
4984.25 0.00713857 0
4985.11 0.00849289 0
4985.96 0.00121475 0
4986.82 0.00448164 0
4987.67 0.0061461 0
4988.53 0.0034995 0
4989.38 0.00795013 0
4990.23 0.00483314 0
4991.09 0.0096301 0
4991.94 0.00975416 0
4992.8 0.0052415 0
4993.65 0.00832231 0
4994.51 0.00508643 0
4995.36 0.00567571 0
4996.22 0.00839467 0
4997.07 0.00738669 0
4997.92 0.00527769 0
4998.78 0.00776404 0
4999.63 0.00993508 0
5000.49 0.00973865 0
5001.34 0.00974382 0
5002.2 0.00622364 0
5003.05 0.0043369 0
5003.91 0.00650794 0
5004.76 0.00640456 0
5005.62 0.0051071 0
5006.47 0.00505024 0
5007.32 0.00466256 0
5008.18 0.00677157 0
5009.03 0.00707654 0
5009.89 0.0105916 0
5010.74 0.00428521 0
5011.6 0.00679741 0
5012.45 0.00950087 0
5013.31 0.00736085 0
5014.16 0.00699384 0
5015.01 0.0076865 0
5015.87 0.00454884 0
5016.72 0.00778472 0
5017.58 0.00806385 0
5018.43 0.00496237 0
5019.29 0.00401642 0
5020.14 0.00424386 0
5021 0.00302394 0
5021.85 0.00643557 0
5022.71 0.00603755 0
5023.56 0.00680258 0
5024.41 0.00735568 0
5025.27 0.00648209 0
5026.12 0.00429038 0
5026.98 0.00545344 0
5027.83 0.00739703 0
5028.69 0.00520015 0
5029.54 0.0107363 0
5030.4 0.00905632 0
5031.25 0.00918038 0
5032.1 0.00943367 0
5032.96 0.00501923 0
5033.81 0.00732466 0
5034.67 0.0055103 0
5035.52 0.00694215 0
5036.38 0.00512778 0
5037.23 0.00665268 0
5038.09 0.0055258 0
5038.94 0.00765032 0
5039.79 0.00765032 0
5040.65 0.00813622 0
5041.5 0.00926826 0
5042.36 0.00523633 0
5043.21 0.0046884 0
5044.07 0.00346849 0
5044.92 0.00402676 0
5045.78 0.00752109 0
5046.63 0.00701968 0
5047.49 0.00506058 0
5048.34 0.00339095 0
5049.19 0.00694215 0
5050.05 0.00226408 0
5050.9 0.0046729 0
5051.76 0.00423869 0
5052.61 0.00736085 0
5053.47 0.00887023 0
5054.32 0.00629601 0
5055.18 0.00430589 0
5056.03 0.00736085 0
5056.88 0.00522083 0
5057.74 0.00492618 0
5058.59 0.0141996 0
5059.45 0.00772269 0
5060.3 0.00946468 0
5061.16 0.0105709 0
5062.01 0.00678707 0
5062.87 0.00287404 0
5063.72 0.00759863 0
5064.58 0.0053087 0
5065.43 0.0108914 0
5066.28 0.00676123 0
5067.14 0.00669403 0
5067.99 0.00340646 0
5068.85 0.0060117 0
5069.7 0.00666301 0
5070.56 0.00528286 0
5071.41 0.00731432 0
5072.27 0.00462637 0
5073.12 0.00781573 0
5073.97 0.0059445 0
5074.83 0.00666818 0
5075.68 0.00589798 0
5076.54 0.0103848 0
5077.39 0.00326172 0
5078.25 0.00666818 0
5079.1 0.00846704 0
5079.96 0.00518464 0
5080.81 0.00629601 0
5081.67 0.0102866 0
5082.52 0.00588764 0
5083.37 0.00928893 0
5084.23 0.00540691 0
5085.08 0.0103693 0
5085.94 0.00454367 0
5086.79 0.00678707 0
5087.65 0.00642523 0
5088.5 0.00589281 0
5089.36 0.00722645 0
5090.21 0.00869448 0
5091.06 0.00663717 0
5091.92 0.00909251 0
5092.77 0.0100333 0
5093.63 0.00835849 0
5094.48 0.00148871 0
5095.34 0.00559817 0
5096.19 0.0051743 0
5097.05 0.00252254 0
5097.9 0.00640973 0
5098.75 0.00627016 0
5099.61 0.00589281 0
5100.46 0.00354086 0
5101.32 0.00627533 0
5102.17 0.00832747 0
5103.03 0.00759346 0
5103.88 0.00422835 0
5104.74 0.0089426 0
5105.59 0.00785191 0
5106.45 0.0092786 0
5107.3 0.00622364 0
5108.15 0.00489517 0
5109.01 0.00951121 0
5109.86 0.00814139 0
5110.72 0.00632185 0
5111.57 0.00303428 0
5112.43 0.00451782 0
5113.28 0.0084412 0
5114.14 0.0104468 0
5114.99 0.00278616 0
5115.84 0.00634253 0
5116.7 0.00367525 0
5117.55 0.00686978 0
5118.41 0.0060789 0
5119.26 0.00850323 0
5120.12 0.00501406 0
5120.97 0.00723679 0
5121.83 0.00666301 0
5122.68 0.00948019 0
5123.54 0.00729365 0
5124.39 0.00287404 0
5125.24 0.00464188 0
5126.1 0.00831714 0
5126.95 0.00501406 0
5127.81 0.00811554 0
5128.66 0.00455918 0
5129.52 0.00519498 0
5130.37 0.0049572 0
5131.23 0.00807419 0
5132.08 0.00709205 0
5132.93 0.00541725 0
5133.79 0.00856526 0
5134.64 0.00487966 0
5135.5 0.00596518 0
5136.35 0.00808969 0
5137.21 0.00833781 0
5138.06 0.00636837 0
5138.92 0.00754177 0
5139.77 0.00976449 0
5140.63 0.00640973 0
5141.48 0.00439376 0
5142.33 0.00645108 0
5143.19 0.00839984 0
5144.04 0.00785191 0
5144.9 0.00601687 0
5145.75 0.00554648 0
5146.61 0.00714374 0
5147.46 0.00910285 0
5148.32 0.00805351 0
5149.17 0.00716959 0
5150.02 0.00204698 0
5150.88 0.00808453 0
5151.73 0.00906149 0
5152.59 0.00373728 0
5153.44 0.00874617 0
5154.3 0.00652345 0
5155.15 0.0057274 0
5156.01 0.00656997 0
5156.86 0.00798114 0
5157.71 0.0063632 0
5158.57 0.00249152 0
5159.42 0.00781573 0
5160.28 0.00960942 0
5161.13 0.00942333 0
5161.99 0.00721094 0
5162.84 0.00156108 0
5163.7 0.00520015 0
5164.55 0.00422318 0
5165.41 0.00462121 0
5166.26 0.00486416 0
5167.11 0.00469874 0
5167.97 0.00747457 0
5168.82 0.0085911 0
5169.68 0.0100953 0
5170.53 0.0022279 0
5171.39 0.00481763 0
5172.24 0.0062805 0
5173.1 0.00591349 0
5173.95 0.00917004 0
5174.8 0.00715925 0
5175.66 0.00767616 0
5176.51 0.00294124 0
5177.37 0.00666301 0
5178.22 0.00562919 0
5179.08 0.0106277 0
5179.93 0.0050244 0
5180.79 0.00357704 0
5181.64 0.00931478 0
5182.5 0.00814656 0
5183.35 0.00481763 0
5184.2 0.00652345 0
5185.06 0.00408362 0
5185.91 0.00984203 0
5186.77 0.00556199 0
5187.62 0.00674572 0
5188.48 0.00901497 0
5189.33 0.00645625 0
5190.19 0.00217621 0
5191.04 0.0109379 0
5191.89 0.00444546 0
5192.75 0.0094285 0
5193.6 0.00795013 0
5194.46 0.00548962 0
5195.31 0.00574808 0
5196.17 0.00905632 0
5197.02 0.0100591 0
5197.88 0.00843086 0
5198.73 0.00609441 0
5199.58 0.00512261 0
5200.44 0.010209 0
5201.29 0.00346332 0
5202.15 0.00783124 0
5203 0.00516913 0
5203.86 0.00843603 0
5204.71 0.00765549 0
5205.57 0.00658548 0
5206.42 0.00728848 0
5207.28 0.00659065 0
5208.13 0.00916487 0
5208.98 0.00463671 0
5209.84 0.00439893 0
5210.69 0.00448681 0
5211.55 0.0048228 0
5212.4 0.00538107 0
5213.26 0.00146803 0
5214.11 0.00662166 0
5214.97 0.00581528 0
5215.82 0.00828095 0
5216.67 0.00249669 0
5217.53 0.00318419 0
5218.38 0.00644074 0
5219.24 0.00375279 0
5220.09 0.00809486 0
5220.95 0.006632 0
5221.8 0.00933546 0
5222.66 0.0052415 0
5223.51 0.00804834 0
5224.37 0.00751075 0
5225.22 0.00224857 0
5226.07 0.00413531 0
5226.93 0.00329791 0
5227.78 0.00681809 0
5228.64 0.00816723 0
5229.49 0.00613059 0
5230.35 0.00723162 0
5231.2 0.00850323 0
5232.06 0.00660615 0
5232.91 0.00358221 0
5233.76 0.0055775 0
5234.62 0.0111395 0
5235.47 0.0064976 0
5236.33 0.00829646 0
5237.18 0.00483314 0
5238.04 0.00985754 0
5238.89 0.00696799 0
5239.75 0.00778989 0
5240.6 0.00561885 0
5241.46 0.00488483 0
5242.31 0.00481763 0
5243.16 0.0075521 0
5244.02 0.00911835 0
5244.87 0.00834298 0
5245.73 0.00693181 0
5246.58 0.00516913 0
5247.44 0.00604272 0
5248.29 0.00911835 0
5249.15 0.00596518 0
5250 0.00582561 0
5250.85 0.00324105 0
5251.71 0.00444546 0
5252.56 0.00862212 0
5253.42 0.00749524 0
5254.27 0.00424903 0
5255.13 0.00365458 0
5255.98 0.00826028 0
5256.84 0.00468324 0
5257.69 0.0074694 0
5258.54 0.00694732 0
5259.4 0.0103228 0
5260.25 0.00838434 0
5261.11 0.00671987 0
5261.96 0.00622881 0
5262.82 0.00585663 0
5263.67 0.00766066 0
5264.53 0.00577392 0
5265.38 0.00777438 0
5266.24 0.00635803 0
5267.09 0.00834298 0
5267.94 0.00679224 0
5268.8 0.00915454 0
5269.65 0.00535522 0
5270.51 0.00201596 0
5271.36 0.00826028 0
5272.22 0.00936647 0
5273.07 0.00782607 0
5273.93 0.00660615 0
5274.78 0.0057274 0
5275.63 0.00750558 0
5276.49 0.00488483 0
5277.34 0.00914937 0
5278.2 0.0049572 0
5279.05 0.00496754 0
5279.91 0.00340646 0
5280.76 0.00253288 0
5281.62 0.00991957 0
5282.47 0.00362873 0
5283.33 0.00481763 0
5284.18 0.00346332 0
5285.03 0.00862212 0
5285.89 0.00877719 0
5286.74 0.0064304 0
5287.6 0.00657514 0
5288.45 0.00204698 0
5289.31 0.0116409 0
5290.16 0.00265177 0
5291.02 0.00714891 0
5291.87 0.00436792 0
5292.72 0.00499338 0
5293.58 0.00614093 0
5294.43 0.00826545 0
5295.29 0.00509677 0
5296.14 0.00721611 0
5297 0.00839984 0
5297.85 0.00680258 0
5298.71 0.0099816 0
5299.56 0.00589798 0
5300.42 0.00654929 0
5301.27 0.00704553 0
5302.12 0.00877202 0
5302.98 0.00466773 0
5303.83 0.00426454 0
5304.69 0.00893226 0
5305.54 0.00722645 0
5306.4 0.00469874 0
5307.25 0.00631151 0
5308.11 0.00318936 0
5308.96 0.00633219 0
5309.81 0.00642523 0
5310.67 0.00854975 0
5311.52 0.0045385 0
5312.38 0.00732983 0
5313.23 0.00616678 0
5314.09 0.00767616 0
5314.94 0.0047556 0
5315.8 0.00736085 0
5316.65 0.00864279 0
5317.5 0.00941299 0
5318.36 0.00660098 0
5319.21 0.00970763 0
5320.07 0.0084412 0
5320.92 0.00595484 0
5321.78 0.00843086 0
5322.63 0.00712824 0
5323.49 0.00508643 0
5324.34 0.00521566 0
5325.2 0.00318419 0
5326.05 0.00780022 0
5326.9 0.00318936 0
5327.76 0.0068336 0
5328.61 0.00446613 0
5329.47 0.00725746 0
5330.32 0.00913903 0
5331.18 0.00692147 0
5332.03 0.0113876 0
5332.89 0.00754694 0
5333.74 0.00805351 0
5334.59 0.00770718 0
5335.45 0.00448164 0
5336.3 0.00572223 0
5337.16 0.00500372 0
5338.01 0.00850323 0
5338.87 0.00456435 0
5339.72 0.0080225 0
5340.58 0.00305496 0
5341.43 0.00569122 0
5342.29 0.00556199 0
5343.14 0.00673538 0
5343.99 0.00687495 0
5344.85 0.00555682 0
5345.7 0.00765032 0
5346.56 0.00255872 0
5347.41 0.00648209 0
5348.27 0.00789327 0
5349.12 0.00610475 0
5349.98 0.00935096 0
5350.83 0.00898912 0
5351.68 0.00807936 0
5352.54 0.00588247 0
5353.39 0.00919072 0
5354.25 0.00593934 0
5355.1 0.0040526 0
5355.96 0.00632185 0
5356.81 0.00638905 0
5357.67 0.00577909 0
5358.52 0.00881337 0
5359.38 0.00520532 0
5360.23 0.00785708 0
5361.08 0.00650794 0
5361.94 0.00625465 0
5362.79 0.00772269 0
5363.65 0.00975416 0
5364.5 0.00298259 0
5365.36 0.00854975 0
5366.21 0.00413014 0
5367.07 0.00650794 0
5367.92 0.00377864 0
5368.77 0.00788293 0
5369.63 0.00996609 0
5370.48 0.00815689 0
5371.34 0.00701968 0
5372.19 0.00898912 0
5373.05 0.00688012 0
5373.9 0.00772269 0
5374.76 0.00621847 0
5375.61 0.00854975 0
5376.46 0.00653379 0
5377.32 0.00669403 0
5378.17 0.00581011 0
5379.03 0.00644591 0
5379.88 0.00431623 0
5380.74 0.010116 0
5381.59 0.00777438 0
5382.45 0.00662166 0
5383.3 0.00618228 0
5384.16 0.00149905 0
5385.01 0.00493135 0
5385.86 0.00587214 0
5386.72 0.0058618 0
5387.57 0.00537073 0
5388.43 0.00796564 0
5389.28 0.00414565 0
5390.14 0.00575842 0
5390.99 0.00823443 0
5391.85 0.00710239 0
5392.7 0.0044713 0
5393.55 0.0051588 0
5394.41 0.00731949 0
5395.26 0.00532938 0
5396.12 0.00802767 0
5396.97 0.00636837 0
5397.83 0.00677157 0
5398.68 0.00753143 0
5399.54 0.00679224 0
5400.39 0.00488483 0
5401.25 0.00504507 0
5402.1 0.00759346 0
5402.95 0.00285853 0
5403.81 0.00545861 0
5404.66 0.00661649 0
5405.52 0.00623398 0
5406.37 0.00625982 0
5407.23 0.00725746 0
5408.08 0.00615644 0
5408.94 0.00585663 0
5409.79 0.00801733 0
5410.64 0.00713857 0
5411.5 0.00861695 0
5412.35 0.00521049 0
5413.21 0.00974899 0
5414.06 0.0108914 0
5414.92 0.00816206 0
5415.77 0.00725746 0
5416.63 0.00449198 0
5417.48 0.00793979 0
5418.33 0.00576358 0
5419.19 0.00779505 0
5420.04 0.00467807 0
5420.9 0.00622364 0
5421.75 0.00619262 0
5422.61 0.00573774 0
5423.46 0.00160243 0
5424.32 0.00706104 0
5425.17 0.00629084 0
5426.03 0.00723162 0
5426.88 0.00435241 0
5427.73 0.00480729 0
5428.59 0.00589798 0
5429.44 0.00800699 0
5430.3 0.0064976 0
5431.15 0.0035512 0
5432.01 0.00296708 0
5432.86 0.00242432 0
5433.72 0.0054431 0
5434.57 0.00329791 0
5435.42 0.00523116 0
5436.28 0.00162828 0
5437.13 0.00729882 0
5437.99 0.0056602 0
5438.84 0.0034168 0
5439.7 0.00753143 0
5440.55 0.00492618 0
5441.41 0.00345298 0
5442.26 0.00539658 0
5443.12 0.00444029 0
5443.97 0.00668369 0
5444.82 0.00608407 0
5445.68 0.0111447 0
5446.53 0.00661649 0
5447.39 0.00501923 0
5448.24 0.00750041 0
5449.1 0.00929927 0
5449.95 0.00600653 0
5450.81 0.008374 0
5451.66 0.00769167 0
5452.51 0.00712824 0
5453.37 0.00666818 0
5454.22 0.00709722 0
5455.08 0.00585663 0
5455.93 0.00626499 0
5456.79 0.0058618 0
5457.64 0.00504507 0
5458.5 0.00730399 0
5459.35 0.0103021 0
5460.21 0.00540175 0
5461.06 0.00447647 0
5461.91 0.00620813 0
5462.77 0.00688529 0
5463.62 0.00840501 0
5464.48 0.00919072 0
5465.33 0.00815689 0
5466.19 0.00503991 0
5467.04 0.00583595 0
5467.9 0.00726263 0
5468.75 0.00793979 0
5469.6 0.00745389 0
5470.46 0.00533972 0
5471.31 0.00888057 0
5472.17 0.00656997 0
5473.02 0.00649243 0
5473.88 0.00730916 0
5474.73 0.00824477 0
5475.59 0.00835849 0
5476.44 0.00633736 0
5477.29 0.00919589 0
5478.15 0.00758829 0
5479 0.00676123 0
5479.86 0.00514329 0
5480.71 0.00728848 0
5481.57 0.0043369 0
5482.42 0.00283269 0
5483.28 0.00610992 0
5484.13 0.00604789 0
5484.99 0.00471425 0
5485.84 0.0102969 0
5486.69 0.00176267 0
5487.55 0.00618745 0
5488.4 0.00372178 0
5489.26 0.00858076 0
5490.11 0.00795013 0
5490.97 0.00650794 0
5491.82 0.00770201 0
5492.68 0.00745389 0
5493.53 0.00780539 0
5494.38 0.00413531 0
5495.24 0.00845153 0
5496.09 0.0104003 0
5496.95 0.00658031 0
5497.8 0.00512261 0
5498.66 0.00872033 0
5499.51 0.00837917 0
5500.37 0.00774853 0
5501.22 0.00794496 0
5502.08 0.00609441 0
5502.93 0.0057274 0
5503.78 0.00753143 0
5504.64 0.00503474 0
5505.49 0.00431106 0
5506.35 0.00671987 0
5507.2 0.00646659 0
5508.06 0.00615644 0
5508.91 0.00828095 0
5509.77 0.00449715 0
5510.62 0.00867381 0
5511.47 0.0051743 0
5512.33 0.0085911 0
5513.18 0.00506058 0
5514.04 0.00516396 0
5514.89 0.00526218 0
5515.75 0.00935096 0
5516.6 0.00968696 0
5517.46 0.00829129 0
5518.31 0.00689046 0
5519.17 0.00291539 0
5520.02 0.00448681 0
5520.87 0.00323588 0
5521.73 0.00717993 0
5522.58 0.00818274 0
5523.44 0.00902014 0
5524.29 0.00512261 0
5525.15 0.00851873 0
5526 0.00940265 0
5526.86 0.00935096 0
5527.71 0.00609441 0
5528.56 0.00709722 0
5529.42 0.00804834 0
5530.27 0.0053759 0
5531.13 0.0078881 0
5531.98 0.00610475 0
5532.84 0.00587214 0
5533.69 0.0106588 0
5534.55 0.0079708 0
5535.4 0.00525184 0
5536.25 0.0049572 0
5537.11 0.00722128 0
5537.96 0.00732983 0
5538.82 0.00563953 0
5539.67 0.00496237 0
5540.53 0.00593934 0
5541.38 0.00598069 0
5542.24 0.00563953 0
5543.09 0.00874101 0
5543.95 0.00609958 0
5544.8 0.00603755 0
5545.65 0.00701968 0
5546.51 0.00482797 0
5547.36 0.00409912 0
5548.22 0.00615127 0
5549.07 0.00717993 0
5549.93 0.00892193 0
5550.78 0.00554648 0
5551.64 0.00942333 0
5552.49 0.00793979 0
5553.34 0.00881337 0
5554.2 0.0039182 0
5555.05 0.00499855 0
5555.91 0.00731949 0
5556.76 0.00980585 0
5557.62 0.00686461 0
5558.47 0.00781573 0
5559.33 0.00948019 0
5560.18 0.00790878 0
5561.04 0.00896328 0
5561.89 0.00609958 0
5562.74 0.00301361 0
5563.6 0.00493652 0
5564.45 0.00475043 0
5565.31 0.0056602 0
5566.16 0.00717476 0
5567.02 0.00752109 0
5567.87 0.00994024 0
5568.73 0.00845153 0
5569.58 0.00647692 0
5570.43 0.00666301 0
5571.29 0.00664234 0
5572.14 0.0025794 0
5573 0.00996092 0
5573.85 0.00850323 0
5574.71 0.00781573 0
5575.56 0.00637871 0
5576.42 0.00719027 0
5577.27 0.0059445 0
5578.13 0.00536039 0
5578.98 0.00501406 0
5579.83 0.00522083 0
5580.69 0.00692147 0
5581.54 0.00613059 0
5582.4 0.00874101 0
5583.25 0.00373211 0
5584.11 0.00420251 0
5584.96 0.00721611 0
5585.82 0.00542759 0
5586.67 0.00677157 0
5587.52 0.00456951 0
5588.38 0.00646659 0
5589.23 0.00828095 0
5590.09 0.0063477 0
5590.94 0.00867898 0
5591.8 0.00714374 0
5592.65 0.00409912 0
5593.51 0.00569639 0
5594.36 0.00497788 0
5595.21 0.0106432 0
5596.07 0.00717993 0
5596.92 0.0051588 0
5597.78 0.00774336 0
5598.63 0.00528802 0
5599.49 0.00701968 0
5600.34 0.00272413 0
5601.2 0.0079708 0
5602.05 0.00485382 0
5602.91 0.00318419 0
5603.76 0.00597035 0
5604.61 0.0011217 0
5605.47 0.00537073 0
5606.32 0.00677673 0
5607.18 0.0058618 0
5608.03 0.0059445 0
5608.89 0.00712824 0
5609.74 0.00931478 0
5610.6 0.00359772 0
5611.45 0.00523633 0
5612.3 0.00654412 0
5613.16 0.00858593 0
5614.01 0.00639422 0
5614.87 0.00413014 0
5615.72 0.00350467 0
5616.58 0.00537073 0
5617.43 0.00695765 0
5618.29 0.00653379 0
5619.14 0.00749008 0
5620 0.00372178 0
5620.85 0.00690596 0
5621.7 0.00602204 0
5622.56 0.00898912 0
5623.41 0.00550513 0
5624.27 0.0020935 0
5625.12 0.00363907 0
5625.98 0.00200562 0
5626.83 0.00602204 0
5627.69 0.00939232 0
5628.54 0.00584629 0
5629.39 0.00704036 0
5630.25 0.00926826 0
5631.1 0.00494686 0
5631.96 0.00687495 0
5632.81 0.0107104 0
5633.67 0.00682843 0
5634.52 0.00827578 0
5635.38 0.0100798 0
5636.23 0.0109017 0
5637.08 0.00655446 0
5637.94 0.0102866 0
5638.79 0.00943367 0
5639.65 0.00406294 0
5640.5 0.00801733 0
5641.36 0.00771752 0
5642.21 0.0103745 0
5643.07 0.00622364 0
5643.92 0.00360806 0
5644.78 0.00876685 0
5645.63 0.00842052 0
5646.48 0.00644074 0
5647.34 0.003851 0
5648.19 0.00648726 0
5649.05 0.00395439 0
5649.9 0.00485899 0
5650.76 0.00768133 0
5651.61 0.00615127 0
5652.47 0.00523633 0
5653.32 0.00939749 0
5654.17 0.00600653 0
5655.03 0.00913386 0
5655.88 0.00469357 0
5656.74 0.00773819 0
5657.59 0.00715408 0
5658.45 0.00508126 0
5659.3 0.00306013 0
5660.16 0.00660615 0
5661.01 0.00859627 0
5661.87 0.00691113 0
5662.72 0.00585663 0
5663.57 0.00815689 0
5664.43 0.00558266 0
5665.28 0.00576875 0
5666.14 0.00616678 0
5666.99 0.00807936 0
5667.85 0.00745906 0
5668.7 0.00884439 0
5669.56 0.012592 0
5670.41 0.00868931 0
5671.26 0.00807936 0
5672.12 0.00471942 0
5672.97 0.00731949 0
5673.83 0.00902531 0
5674.68 0.00780539 0
5675.54 0.00646142 0
5676.39 0.00546894 0
5677.25 0.00520532 0
5678.1 0.00766583 0
5678.96 0.00633736 0
5679.81 0.00320486 0
5680.66 0.00926309 0
5681.52 0.0078881 0
5682.37 0.00456435 0
5683.23 0.00610992 0
5684.08 0.00860144 0
5684.94 0.0045385 0
5685.79 0.00618228 0
5686.65 0.00617195 0
5687.5 0.00869448 0
5688.35 0.0046729 0
5689.21 0.00902531 0
5690.06 0.00759346 0
5690.92 0.00859627 0
5691.77 0.00605306 0
5692.63 0.00708688 0
5693.48 0.00543793 0
5694.34 0.00373728 0
5695.19 0.00692664 0
5696.04 0.00897362 0
5696.9 0.00740737 0
5697.75 0.00823443 0
5698.61 0.0071851 0
5699.46 0.00662683 0
5700.32 0.0100643 0
5701.17 0.00921657 0
5702.03 0.00847738 0
5702.88 0.0080225 0
5703.74 0.00462121 0
5704.59 0.00830163 0
5705.44 0.00820342 0
5706.3 0.00772786 0
5707.15 0.00667852 0
5708.01 0.00393888 0
5708.86 0.00695249 0
5709.72 0.00668886 0
5710.57 0.00439893 0
5711.43 0.0035512 0
5712.28 0.00223307 0
5713.13 0.00790361 0
5713.99 0.0055775 0
5714.84 0.0053759 0
5715.7 0.00946985 0
5716.55 0.00518464 0
5717.41 0.00638905 0
5718.26 0.00507092 0
5719.12 0.00635287 0
5719.97 0.00680258 0
5720.83 0.00527252 0
5721.68 0.00548445 0
5722.53 0.00535522 0
5723.39 0.00861695 0
5724.24 0.00758312 0
5725.1 0.00422318 0
5725.95 0.00481763 0
5726.81 0.00670437 0
5727.66 0.00889608 0
5728.52 0.00703002 0
5729.37 0.00947502 0
5730.22 0.00884956 0
5731.08 0.00526218 0
5731.93 0.00799665 0
5732.79 0.00873067 0
5733.64 0.00647692 0
5734.5 0.00791911 0
5735.35 0.00472976 0
5736.21 0.00701451 0
5737.06 0.00783124 0
5737.92 0.00583078 0
5738.77 0.00502957 0
5739.62 0.00772786 0
5740.48 0.00656997 0
5741.33 0.00750558 0
5742.19 0.00959908 0
5743.04 0.00853424 0
5743.9 0.00354603 0
5744.75 0.00172132 0
5745.61 0.00787259 0
5746.46 0.00758312 0
5747.31 0.00773302 0
5748.17 0.00203147 0
5749.02 0.00424386 0
5749.88 0.00864796 0
5750.73 0.0068491 0
5751.59 0.0069835 0
5752.44 0.00503474 0
5753.3 0.00309631 0
5754.15 0.00539141 0
5755 0.00801733 0
5755.86 0.00431106 0
5756.71 0.00777438 0
5757.57 0.00410946 0
5758.42 0.00741254 0
5759.28 0.00477628 0
5760.13 0.00990923 0
5760.99 0.00729882 0
5761.84 0.00941816 0
5762.7 0.00615644 0
5763.55 0.00416632 0
5764.4 0.00762964 0
5765.26 0.00260007 0
5766.11 0.00890125 0
5766.97 0.00675606 0
5767.82 0.00732466 0
5768.68 0.00877202 0
5769.53 0.00413014 0
5770.39 0.00771235 0
5771.24 0.00843086 0
5772.09 0.00556199 0
5772.95 0.0119045 0
5773.8 0.0048228 0
5774.66 0.0107673 0
5775.51 0.00803283 0
5776.37 0.0117339 0
5777.22 0.00367525 0
5778.08 0.0096973 0
5778.93 0.0070507 0
5779.79 0.00659065 0
5780.64 0.00213485 0
5781.49 0.00558783 0
5782.35 0.00719027 0
5783.2 0.00546377 0
5784.06 0.00735568 0
5784.91 0.0067664 0
5785.77 0.00268795 0
5786.62 0.00966628 0
5787.48 0.00325139 0
5788.33 0.00415598 0
5789.18 0.00513295 0
5790.04 0.00826028 0
5790.89 0.00800182 0
5791.75 0.0032824 0
5792.6 0.00404743 0
5793.46 0.00692664 0
5794.31 0.00814656 0
5795.17 0.00553097 0
5796.02 0.00409395 0
5796.88 0.0091442 0
5797.73 0.00910801 0
5798.58 0.00383033 0
5799.44 0.00344264 0
5800.29 0.00602721 0
5801.15 0.0103124 0
5802 0.0072523 0
5802.86 0.00739703 0
5803.71 0.00688529 0
5804.57 0.00781056 0
5805.42 0.0062133 0
5806.27 0.00792428 0
5807.13 0.00707138 0
5807.98 0.00653895 0
5808.84 0.00675089 0
5809.69 0.00689562 0
5810.55 0.0064149 0
5811.4 0.00846704 0
5812.26 0.0102504 0
5813.11 0.00548445 0
5813.96 0.00605823 0
5814.82 0.00657514 0
5815.67 0.00729882 0
5816.53 0.00621847 0
5817.38 0.00526218 0
5818.24 0.0068491 0
5819.09 0.00602204 0
5819.95 0.00811037 0
5820.8 0.00723679 0
5821.66 0.00845153 0
5822.51 0.0108914 0
5823.36 0.0039182 0
5824.22 0.00774853 0
5825.07 0.00977483 0
5825.93 0.00378898 0
5826.78 0.00953705 0
5827.64 0.00704036 0
5828.49 0.00597035 0
5829.35 0.00895811 0
5830.2 0.00745906 0
5831.05 0.00660615 0
5831.91 0.00602721 0
5832.76 0.00993508 0
5833.62 0.00701968 0
5834.47 0.00319452 0
5835.33 0.00549479 0
5836.18 0.00543276 0
5837.04 0.00639939 0
5837.89 0.00727297 0
5838.75 0.00376313 0
5839.6 0.0084412 0
5840.45 0.00367525 0
5841.31 0.00238297 0
5842.16 0.0112015 0
5843.02 0.0032824 0
5843.87 0.00784158 0
5844.73 0.00675606 0
5845.58 0.00764515 0
5846.44 0.00700935 0
5847.29 0.0067664 0
5848.14 0.00918555 0
5849 0.00602721 0
5849.85 0.00782607 0
5850.71 0.00512261 0
5851.56 0.00970246 0
5852.42 0.00738669 0
5853.27 0.00711273 0
5854.13 0.0114445 0
5854.98 0.00505024 0
5855.83 0.00704553 0
5856.69 0.00629084 0
5857.54 0.00260007 0
5858.4 0.00393371 0
5859.25 0.00612542 0
5860.11 0.00951638 0
5860.96 0.00874101 0
5861.82 0.00669403 0
5862.67 0.0010545 0
5863.53 0.00295674 0
5864.38 0.00447647 0
5865.23 0.00870999 0
5866.09 0.00635287 0
5866.94 0.00300844 0
5867.8 0.00264143 0
5868.65 0.00282752 0
5869.51 0.00795013 0
5870.36 0.00667335 0
5871.22 0.00705587 0
5872.07 0.00832747 0
5872.92 0.0027965 0
5873.78 0.00569122 0
5874.63 0.00721611 0
5875.49 0.00867898 0
5876.34 0.00699901 0
5877.2 0.0085911 0
5878.05 0.00465739 0
5878.91 0.00566537 0
5879.76 0.00496237 0
5880.62 0.00787259 0
5881.47 0.0083068 0
5882.32 0.003148 0
5883.18 0.00258457 0
5884.03 0.00496754 0
5884.89 0.00439376 0
5885.74 0.00605306 0
5886.6 0.00597035 0
5887.45 0.00402159 0
5888.31 0.00268278 0
5889.16 0.00516396 0
5890.01 0.00875134 0
5890.87 0.00648209 0
5891.72 0.00828095 0
5892.58 0.00393888 0
5893.43 0.0062805 0
5894.29 0.00456951 0
5895.14 0.00555165 0
5896 0.00735051 0
5896.85 0.00685427 0
5897.71 0.00756761 0
5898.56 0.00315317 0
5899.41 0.00931478 0
5900.27 0.00680775 0
5901.12 0.00773819 0
5901.98 0.0118477 0
5902.83 0.00640973 0
5903.69 0.0064149 0
5904.54 0.0105605 0
5905.4 0.00621847 0
5906.25 0.00883405 0
5907.1 0.0049572 0
5907.96 0.00766583 0
5908.81 0.00226408 0
5909.67 0.00808969 0
5910.52 0.0067664 0
5911.38 0.00686461 0
5912.23 0.00470391 0
5913.09 0.0104675 0
5913.94 0.00633219 0
5914.79 0.00857559 0
5915.65 0.00864796 0
5916.5 0.00917004 0
5917.36 0.00541208 0
5918.21 0.00745389 0
5919.07 0.0047401 0
5919.92 0.00541208 0
5920.78 0.00856009 0
5921.63 0.00893743 0
5922.49 0.00554131 0
5923.34 0.00366492 0
5924.19 0.0063477 0
5925.05 0.00174717 0
5925.9 0.0051743 0
5926.76 0.00369076 0
5927.61 0.00565503 0
5928.47 0.00501406 0
5929.32 0.00491585 0
5930.18 0.00610992 0
5931.03 0.00763481 0
5931.88 0.00123025 0
5932.74 0.00254838 0
5933.59 0.00512778 0
5934.45 0.00402676 0
5935.3 0.00609958 0
5936.16 0.00240882 0
5937.01 0.00598069 0
5937.87 0.00892193 0
5938.72 0.00459536 0
5939.58 0.00714891 0
5940.43 0.00839467 0
5941.28 0.00891676 0
5942.14 0.00487449 0
5942.99 0.00874617 0
5943.85 0.00585663 0
5944.7 0.0091442 0
5945.56 0.00657514 0
5946.41 0.0057946 0
5947.27 0.00432657 0
5948.12 0.00818791 0
5948.97 0.00552064 0
5949.83 0.00989889 0
5950.68 0.00401642 0
5951.54 0.00489517 0
5952.39 0.00365975 0
5953.25 0.00598069 0
5954.1 0.00935096 0
5954.96 0.00404226 0
5955.81 0.00891676 0
5956.67 0.00396989 0
5957.52 0.00687495 0
5958.37 0.00869448 0
5959.23 0.00716959 0
5960.08 0.0100385 0
5960.94 0.00833264 0
5961.79 0.00933029 0
5962.65 0.00616678 0
5963.5 0.00682326 0
5964.36 0.0055103 0
5965.21 0.0077537 0
5966.06 0.00825511 0
5966.92 0.00712307 0
5967.77 0.00452816 0
5968.63 0.0094285 0
5969.48 0.00514329 0
5970.34 0.00642006 0
5971.19 0.00474527 0
5972.05 0.003851 0
5972.9 0.00491068 0
5973.75 0.00625982 0
5974.61 0.0056602 0
5975.46 0.00600136 0
5976.32 0.00537073 0
5977.17 0.00587731 0
5978.03 0.00530353 0
5978.88 0.00701968 0
5979.74 0.00651828 0
5980.59 0.0088599 0
5981.45 0.00704036 0
5982.3 0.00772786 0
5983.15 0.00865313 0
5984.01 0.00446613 0
5984.86 0.00639939 0
5985.72 0.0071851 0
5986.57 0.00662683 0
5987.43 0.00708171 0
5988.28 0.00508643 0
5989.14 0.00349433 0
5989.99 0.00475043 0
5990.84 0.00854458 0
5991.7 0.00583078 0
5992.55 0.00454884 0
5993.41 0.00506058 0
5994.26 0.0056602 0
5995.12 0.00835332 0
5995.97 0.00255872 0
5996.83 0.00821892 0
5997.68 0.00480729 0
5998.54 0.00826028 0
5999.39 0.00666818 0
6000.24 0.0098472 0
6001.1 0.00978 0
6001.95 0.00640973 0
6002.81 0.00639422 0
6003.66 0.00695249 0
6004.52 0.00881337 0
6005.37 0.00785191 0
6006.23 0.00422318 0
6007.08 0.00626499 0
6007.93 0.00688529 0
6008.79 0.00684393 0
6009.64 0.00784675 0
6010.5 0.00463154 0
6011.35 0.00593417 0
6012.21 0.00592383 0
6013.06 0.00508643 0
6013.92 0.00505541 0
6014.77 0.00626499 0
6015.63 0.00695765 0
6016.48 0.00841535 0
6017.33 0.00766583 0
6018.19 0.00571706 0
6019.04 0.00347366 0
6019.9 0.00812071 0
6020.75 0.0072678 0
6021.61 0.0058618 0
6022.46 0.00673538 0
6023.32 0.00599103 0
6024.17 0.00582044 0
6025.02 0.00982652 0
6025.88 0.00368559 0
6026.73 0.00565503 0
6027.59 0.0075366 0
6028.44 0.00581011 0
6029.3 0.00767616 0
6030.15 0.00747974 0
6031.01 0.00785708 0
6031.86 0.00440927 0
6032.71 0.00632702 0
6033.57 0.00694732 0
6034.42 0.00598586 0
6035.28 0.00389236 0
6036.13 0.00611509 0
6036.99 0.00319969 0
6037.84 0.00512778 0
6038.7 0.0116667 0
6039.55 0.0109844 0
6040.41 0.00458502 0
6041.26 0.00477628 0
6042.11 0.00455401 0
6042.97 0.00694215 0
6043.82 0.00713341 0
6044.68 0.00352018 0
6045.53 0.00518981 0
6046.39 0.00737635 0
6047.24 0.0069163 0
6048.1 0.00533455 0
6048.95 0.00723162 0
6049.8 0.00784158 0
6050.66 0.00933029 0
6051.51 0.00438859 0
6052.37 0.00545344 0
6053.22 0.00637354 0
6054.08 0.0026621 0
6054.93 0.00724196 0
6055.79 0.0100798 0
6056.64 0.00605306 0
6057.5 0.00538624 0
6058.35 0.00717993 0
6059.2 0.00608407 0
6060.06 0.00522599 0
6060.91 0.00818274 0
6061.77 0.00695249 0
6062.62 0.00487966 0
6063.48 0.00459536 0
6064.33 0.00532421 0
6065.19 0.00689046 0
6066.04 0.00527769 0
6066.89 0.00499855 0
6067.75 0.00824994 0
6068.6 0.00724196 0
6069.46 0.00292573 0
6070.31 0.00276032 0
6071.17 0.00748491 0
6072.02 0.00709205 0
6072.88 0.00377864 0
6073.73 0.00511227 0
6074.58 0.00807419 0
6075.44 0.00520532 0
6076.29 0.0042542 0
6077.15 0.00709722 0
6078 0.00335994 0
6078.86 0.00790878 0
6079.71 0.00589281 0
6080.57 0.00484348 0
6081.42 0.00410429 0
6082.28 0.00305496 0
6083.13 0.0108552 0
6083.98 0.00652862 0
6084.84 0.00653895 0
6085.69 0.00324105 0
6086.55 0.00731949 0
6087.4 0.00813105 0
6088.26 0.00768133 0
6089.11 0.00376313 0
6089.97 0.00658031 0
6090.82 0.00759863 0
6091.67 0.00602721 0
6092.53 0.0076865 0
6093.38 0.00701451 0
6094.24 0.00784675 0
6095.09 0.00896328 0
6095.95 0.00472459 0
6096.8 0.00739186 0
6097.66 0.00622881 0
6098.51 0.00659065 0
6099.37 0.0104623 0
6100.22 0.00459536 0
6101.07 0.00817757 0
6101.93 0.00440927 0
6102.78 0.00713341 0
6103.64 0.00770201 0
6104.49 0.00650277 0
6105.35 0.00749524 0
6106.2 0.00744355 0
6107.06 0.0074694 0
6107.91 0.0079708 0
6108.76 0.0071851 0
6109.62 0.00985237 0
6110.47 0.0051588 0
6111.33 0.00675606 0
6112.18 0.00274998 0
6113.04 0.00752109 0
6113.89 0.00661132 0
6114.75 0.00681809 0
6115.6 0.00714891 0
6116.46 0.00406294 0
6117.31 0.00250703 0
6118.16 0.00614093 0
6119.02 0.00786742 0
6119.87 0.00269312 0
6120.73 0.00785708 0
6121.58 0.00719027 0
6122.44 0.00891159 0
6123.29 0.00611509 0
6124.15 0.00350984 0
6125 0.00788293 0
6125.85 0.00711273 0
6126.71 0.00463671 0
6127.56 0.00815172 0
6128.42 0.00526218 0
6129.27 0.00729365 0
6130.13 0.00809486 0
6130.98 0.00880304 0
6131.84 0.00484865 0
6132.69 0.0102762 0
6133.54 0.00929927 0
6134.4 0.00789327 0
6135.25 0.00562919 0
6136.11 0.00679224 0
6136.96 0.00565503 0
6137.82 0.00743838 0
6138.67 0.00565503 0
6139.53 0.00680258 0
6140.38 0.0113721 0
6141.24 0.00590315 0
6142.09 0.0104572 0
6142.94 0.00742805 0
6143.8 0.00734534 0
6144.65 0.00588247 0
6145.51 0.00480729 0
6146.36 0.00658548 0
6147.22 0.00981102 0
6148.07 0.00549996 0
6148.93 0.00536556 0
6149.78 0.00394922 0
6150.63 0.00616678 0
6151.49 0.00593417 0
6152.34 0.00878753 0
6153.2 0.00821892 0
6154.05 0.00804834 0
6154.91 0.00700418 0
6155.76 0.00756244 0
6156.62 0.0048228 0
6157.47 0.00689562 0
6158.33 0.00481763 0
6159.18 0.0039854 0
6160.03 0.00716442 0
6160.89 0.00667852 0
6161.74 0.00712824 0
6162.6 0.00631668 0
6163.45 0.00890125 0
6164.31 0.00531904 0
6165.16 0.0054431 0
6166.02 0.00624431 0
6166.87 0.00899946 0
6167.72 0.00465739 0
6168.58 0.00938715 0
6169.43 0.00639422 0
6170.29 0.00789844 0
6171.14 0.00806902 0
6172 0.00490551 0
6172.85 0.00624948 0
6173.71 0.00776404 0
6174.56 0.0106122 0
6175.42 0.00488483 0
6176.27 0.00919589 0
6177.12 0.00852907 0
6177.98 0.00933546 0
6178.83 0.00571706 0
6179.69 0.00833264 0
6180.54 0.00770718 0
6181.4 0.00635287 0
6182.25 0.00583078 0
6183.11 0.00515363 0
6183.96 0.00777955 0
6184.81 0.00513295 0
6185.67 0.00827061 0
6186.52 0.00556199 0
6187.38 0.00737119 0
6188.23 0.00663717 0
6189.09 0.00896845 0
6189.94 0.00686461 0
6190.8 0.00767616 0
6191.65 0.00763481 0
6192.5 0.00221756 0
6193.36 0.00455401 0
6194.21 0.00739186 0
6195.07 0.00869965 0
6195.92 0.00521566 0
6196.78 0.007335 0
6197.63 0.00933546 0
6198.49 0.00772269 0
6199.34 0.00749008 0
6200.2 0.00915454 0
6201.05 0.00931478 0
6201.9 0 0
6202.76 0.00719027 0
6203.61 0.00593417 0
6204.47 0.00369593 0
6205.32 0.008374 0
6206.18 0.00692664 0
6207.03 0.00674572 0
6207.89 0.00933546 0
6208.74 0.00755727 0
6209.59 0.0102194 0
6210.45 0.0067664 0
6211.3 0.0078881 0
6212.16 0.00636837 0
6213.01 0.007335 0
6213.87 0.0111498 0
6214.72 0.00684393 0
6215.58 0.00757278 0
6216.43 0.00876685 0
6217.29 0.00528802 0
6218.14 0.0093613 0
6218.99 0.00537073 0
6219.85 0.00567571 0
6220.7 0.00917004 0
6221.56 0.00789327 0
6222.41 0.00724713 0
6223.27 0.00839984 0
6224.12 0.00773819 0
6224.98 0.00934579 0
6225.83 0.00653895 0
6226.68 0.00926309 0
6227.54 0.00565503 0
6228.39 0.00769684 0
6229.25 0.00869448 0
6230.1 0.00431623 0
6230.96 0.0111912 0
6231.81 0.0075366 0
6232.67 0.00926826 0
6233.52 0.00464188 0
6234.38 0.00933546 0
6235.23 0.00660098 0
6236.08 0.0100746 0
6236.94 0.00619262 0
6237.79 0.00755727 0
6238.65 0.00842569 0
6239.5 0.00481246 0
6240.36 0.0072678 0
6241.21 0.00393371 0
6242.07 0.00893226 0
6242.92 0.00642523 0
6243.77 0.00894777 0
6244.63 0.0064304 0
6245.48 0.008038 0
6246.34 0.00751075 0
6247.19 0.00976966 0
6248.05 0.00496754 0
6248.9 0.00603755 0
6249.76 0.00872033 0
6250.61 0.00587214 0
6251.46 0.00878236 0
6252.32 0.0111757 0
6253.17 0.00672504 0
6254.03 0.00761413 0
6254.88 0.00772786 0
6255.74 0.00631668 0
6256.59 0.00583595 0
6257.45 0.00661132 0
6258.3 0.00645625 0
6259.16 0.00835849 0
6260.01 0.00794496 0
6260.86 0.0100126 0
6261.72 0.00784158 0
6262.57 0.00790878 0
6263.43 0.00832231 0
6264.28 0.00766066 0
6265.14 0.0100126 0
6265.99 0.00653379 0
6266.85 0.011522 0
6267.7 0.0102866 0
6268.55 0.00586697 0
6269.41 0.00979034 0
6270.26 0.00749524 0
6271.12 0.00543793 0
6271.97 0.00596001 0
6272.83 0.00924758 0
6273.68 0.00885473 0
6274.54 0.00670954 0
6275.39 0.0121216 0
6276.25 0.00988338 0
6277.1 0.00959391 0
6277.95 0.0102711 0
6278.81 0.00856009 0
6279.66 0.00850839 0
6280.52 0.0064149 0
6281.37 0.00897362 0
6282.23 0.00955773 0
6283.08 0.00925792 0
6283.94 0.00841018 0
6284.79 0.0111653 0
6285.64 0.00961976 0
6286.5 0.00702485 0
6287.35 0.008038 0
6288.21 0.00940782 0
6289.06 0.00801733 0
6289.92 0.0109224 0
6290.77 0.0084567 0
6291.63 0.00732983 0
6292.48 0.011615 0
6293.33 0.00988855 0
6294.19 0.0114806 0
6295.04 0.00899429 0
6295.9 0.0105657 0
6296.75 0.0105967 0
6297.61 0.00834815 0
6298.46 0.0115737 0
6299.32 0.0113462 0
6300.17 0.0102969 0
6301.03 0.0071179 0
6301.88 0.0112119 0
6302.73 0.00984203 0
6303.59 0.0103434 0
6304.44 0.0116616 0
6305.3 0.0121216 0
6306.15 0.0139773 0
6307.01 0.00954739 0
6307.86 0.0112532 0
6308.72 0.00739703 0
6309.57 0.0105709 0
6310.42 0.012194 0
6311.28 0.0113152 0
6312.13 0.0142875 0
6312.99 0.0148354 0
6313.84 0.0136775 0
6314.7 0.0140084 0
6315.55 0.0138481 0
6316.41 0.0109379 0
6317.26 0.0127781 0
6318.12 0.0150887 0
6318.97 0.0143495 0
6319.82 0.0152489 0
6320.68 0.0181643 0
6321.53 0.0155953 0
6322.39 0.0179938 0
6323.24 0.0174045 0
6324.1 0.0189087 0
6324.95 0.0156366 0
6325.81 0.0184228 0
6326.66 0.0210229 0
6327.51 0.0173476 0
6328.37 0.0175854 0
6329.22 0.0190741 0
6330.08 0.0227545 0
6330.93 0.0243363 0
6331.79 0.0242432 0
6332.64 0.0233335 0
6333.5 0.0191827 0
6334.35 0.0215398 0
6335.21 0.0261093 0
6336.06 0.0241709 0
6336.91 0.0288644 0
6337.77 0.0242743 0
6338.62 0.0249979 0
6339.48 0.0274016 0
6340.33 0.0299189 0
6341.19 0.0304927 0
6342.04 0.031356 0
6342.9 0.0307563 0
6343.75 0.0359823 0
6344.6 0.03698 0
6345.46 0.034473 0
6346.31 0.038112 0
6347.17 0.0397351 0
6348.02 0.0361891 0
6348.88 0.0423145 0
6349.73 0.0423611 0
6350.59 0.042573 0
6351.44 0.0430796 0
6352.29 0.0415443 0
6353.15 0.0447233 0
6354 0.0505645 0
6354.86 0.0515156 0
6355.71 0.0458451 0
6356.57 0.0531801 0
6357.42 0.0491895 0
6358.28 0.0524615 0
6359.13 0.0544517 0
6359.99 0.0574808 0
6360.84 0.0579563 0
6361.69 0.0602669 0
6362.55 0.0609027 0
6363.4 0.063999 0
6364.26 0.0633632 0
6365.11 0.0639474 0
6365.97 0.0688167 0
6366.82 0.0681705 0
6367.68 0.073686 0
6368.53 0.0695507 0
6369.38 0.0718096 0
6370.24 0.0696903 0
6371.09 0.0738256 0
6371.95 0.0741099 0
6372.8 0.0743632 0
6373.66 0.0743993 0
6374.51 0.0717217 0
6375.37 0.0743787 0
6376.22 0.0745493 0
6377.08 0.0739083 0
6377.93 0.0728951 0
6378.78 0.0666663 0
6379.64 0.0686409 0
6380.49 0.0664079 0
6381.35 0.0629704 0
6382.2 0.0607632 0
6383.06 0.0570207 0
6383.91 0.0544258 0
6384.77 0.0538727 0
6385.62 0.0512778 0
6386.47 0.0469202 0
6387.33 0.041472 0
6388.18 0.0427694 0
6389.04 0.0395542 0
6389.89 0.0375693 0
6390.75 0.0359978 0
6391.6 0.0315059 0
6392.46 0.0355895 0
6393.31 0.0305961 0
6394.17 0.0265022 0
6395.02 0.02659 0
6395.87 0.0257216 0
6396.73 0.024083 0
6397.58 0.022341 0
6398.44 0.0215811 0
6399.29 0.0246878 0
6400.15 0.0232249 0
6401 0.0211779 0
6401.86 0.0196582 0
6402.71 0.0147527 0
6403.56 0.0171719 0
6404.42 0.0167842 0
6405.27 0.0155901 0
6406.13 0.0140394 0
6406.98 0.0184538 0
6407.84 0.0140497 0
6408.69 0.0138378 0
6409.55 0.0123387 0
6410.4 0.00883922 0
6411.25 0.0144787 0
6412.11 0.0119665 0
6412.96 0.0118528 0
6413.82 0.00926826 0
6414.67 0.0103073 0
6415.53 0.0106794 0
6416.38 0.0164534 0
6417.24 0.0141117 0
6418.09 0.0100695 0
6418.95 0.00681809 0
6419.8 0.013693 0
6420.65 0.00995058 0
6421.51 0.00735051 0
6422.36 0.0157348 0
6423.22 0.00954739 0
6424.07 0.00739186 0
6424.93 0.0110723 0
6425.78 0.00862212 0
6426.64 0.0120234 0
6427.49 0.00990406 0
6428.34 0.00914937 0
6429.2 0.00777438 0
6430.05 0.00799148 0
6430.91 0.00767099 0
6431.76 0.0125196 0
6432.62 0.0110413 0
6433.47 0.00830163 0
6434.33 0.00627016 0
6435.18 0.00929927 0
6436.04 0.00901497 0
6436.89 0.00997126 0
6437.74 0.00866347 0
6438.6 0.00960425 0
6439.45 0.00892193 0
6440.31 0.00885473 0
6441.16 0.00657514 0
6442.02 0.00960425 0
6442.87 0.00729365 0
6443.73 0.0107001 0
6444.58 0.00358738 0
6445.43 0.00913903 0
6446.29 0.0078209 0
6447.14 0.00679741 0
6448 0.0105605 0
6448.85 0.00912869 0
6449.71 0.00743321 0
6450.56 0.00873067 0
6451.42 0.00458502 0
6452.27 0.00817757 0
6453.13 0.00863245 0
6453.98 0.00694215 0
6454.83 0.0063632 0
6455.69 0.00557233 0
6456.54 0.00786742 0
6457.4 0.0081724 0
6458.25 0.00593934 0
6459.11 0.00630117 0
6459.96 0.00899429 0
6460.82 0.0112067 0
6461.67 0.00248635 0
6462.52 0.00875651 0
6463.38 0.00821892 0
6464.23 0.00825511 0
6465.09 0.00827578 0
6465.94 0.00828612 0
6466.8 0.0081052 0
6467.65 0.00832747 0
6468.51 0.0067819 0
6469.36 0.00389753 0
6470.21 0.00630117 0
6471.07 0.00948536 0
6471.92 0.00850839 0
6472.78 0.00538624 0
6473.63 0.00651311 0
6474.49 0.00767616 0
6475.34 0.0109482 0
6476.2 0.00470391 0
6477.05 0.00384067 0
6477.91 0.00610475 0
6478.76 0.00697316 0
6479.61 0.00817757 0
6480.47 0.00338578 0
6481.32 0.00591349 0
6482.18 0.00741254 0
6483.03 0.0104106 0
6483.89 0.00461604 0
6484.74 0.0115427 0
6485.6 0.0057946 0
6486.45 0.00799665 0
6487.3 0.00846704 0
6488.16 0.00483831 0
6489.01 0.00463671 0
6489.87 0.00442995 0
6490.72 0.00364424 0
6491.58 0.00604272 0
6492.43 0.00672504 0
6493.29 0.00833264 0
6494.14 0.00882371 0
6495 0.0107621 0
6495.85 0.00601687 0
6496.7 0.00401642 0
6497.56 0.008038 0
6498.41 0.00860661 0
6499.27 0.00433173 0
6500.12 0.00494169 0
6500.98 0.00875134 0
6501.83 0.00571706 0
6502.69 0.00562919 0
6503.54 0.00817757 0
6504.39 0.00926826 0
6505.25 0.0070507 0
6506.1 0.00851356 0
6506.96 0.00774336 0
6507.81 0.00637354 0
6508.67 0.00836883 0
6509.52 0.00640456 0
6510.38 0.0083895 0
6511.23 0.00590315 0
6512.08 0.0072678 0
6512.94 0.00714891 0
6513.79 0.00820858 0
6514.65 0.00426454 0
6515.5 0.00512778 0
6516.36 0.00520015 0
6517.21 0.0085911 0
6518.07 0.00424386 0
6518.92 0.00563436 0
6519.78 0.00296191 0
6520.63 0.00817757 0
6521.48 0.00713341 0
6522.34 0.0085911 0
6523.19 0.00633219 0
6524.05 0.00994024 0
6524.9 0.00767616 0
6525.76 0.00597035 0
6526.61 0.00416632 0
6527.47 0.00375796 0
6528.32 0.00303945 0
6529.17 0.00712824 0
6530.03 0.00464705 0
6530.88 0.00667335 0
6531.74 0.00713341 0
6532.59 0.00723679 0
6533.45 0.00616678 0
6534.3 0.00713857 0
6535.16 0.00871516 0
6536.01 0.0101005 0
6536.87 0.00582561 0
6537.72 0.00626499 0
6538.57 0.00670954 0
6539.43 0.00895811 0
6540.28 0.00497271 0
6541.14 0.00841018 0
6541.99 0.00741254 0
6542.85 0.00915454 0
6543.7 0.00884439 0
6544.56 0.00552064 0
6545.41 0.00516396 0
6546.26 0.00846704 0
6547.12 0.00298259 0
6547.97 0.00829646 0
6548.83 0.00617195 0
6549.68 0.00659065 0
6550.54 0.00536039 0
6551.39 0.0051743 0
6552.25 0.0120441 0
6553.1 0.00342197 0
6553.96 0.00704553 0
6554.81 0.00126127 0
6555.66 0.00367009 0
6556.52 0.0087255 0
6557.37 0.00669403 0
6558.23 0.00554648 0
6559.08 0.00717993 0
6559.94 0.00558266 0
6560.79 0.00810003 0
6561.65 0.00533455 0
6562.5 0.00797597 0
6563.35 0.00915971 0
6564.21 0.00797597 0
6565.06 0.00368559 0
6565.92 0.00401125 0
6566.77 0.00854975 0
6567.63 0.00799665 0
6568.48 0.00572223 0
6569.34 0.00635803 0
6570.19 0.00853941 0
6571.04 0.00908217 0
6571.9 0.0046057 0
6572.75 0.00474527 0
6573.61 0.00609441 0
6574.46 0.00525184 0
6575.32 0.00945435 0
6576.17 0.00732983 0
6577.03 0.00563953 0
6577.88 0.0050916 0
6578.74 0.00642006 0
6579.59 0.00933546 0
6580.44 0.0107621 0
6581.3 0.0067664 0
6582.15 0.0101625 0
6583.01 0.00736085 0
6583.86 0.0051588 0
6584.72 0.00675089 0
6585.57 0.00704036 0
6586.43 0.00813105 0
6587.28 0.00750558 0
6588.13 0.0070507 0
6588.99 0.00471425 0
6589.84 0.00620813 0
6590.7 0.00134397 0
6591.55 0.00680258 0
6592.41 0.00715408 0
6593.26 0.00892193 0
6594.12 0.00790878 0
6594.97 0.0101935 0
6595.83 0.00759346 0
6596.68 0.0091442 0
6597.53 0.00287921 0
6598.39 0.00884439 0
6599.24 0.00659582 0
6600.1 0.00724196 0
6600.95 0.0071179 0
6601.81 0.00477111 0
6602.66 0.00985237 0
6603.52 0.00402676 0
6604.37 0.00861695 0
6605.22 0.00555682 0
6606.08 0.00775887 0
6606.93 0.00814656 0
6607.79 0.00645625 0
6608.64 0.00396989 0
6609.5 0.00856009 0
6610.35 0.0107363 0
6611.21 0.00705587 0
6612.06 0.00581528 0
6612.92 0.00678707 0
6613.77 0.00403192 0
6614.62 0.00470391 0
6615.48 0.00880304 0
6616.33 0.00568088 0
6617.19 0.00655446 0
6618.04 0.00582044 0
6618.9 0.00646659 0
6619.75 0.00671987 0
6620.61 0.00532938 0
6621.46 0.0057274 0
6622.31 0.0071851 0
6623.17 0.00772786 0
6624.02 0.00875651 0
6624.88 0.00836883 0
6625.73 0.00612542 0
6626.59 0.00522083 0
6627.44 0.0101057 0
6628.3 0.00723162 0
6629.15 0.00392337 0
6630 0.0039854 0
6630.86 0.00412497 0
6631.71 0.00722645 0
6632.57 0.00926826 0
6633.42 0.00769167 0
6634.28 0.00846704 0
6635.13 0.00881337 0
6635.99 0.0067664 0
6636.84 0.00682843 0
6637.7 0.00375279 0
6638.55 0.00869965 0
6639.4 0.0054431 0
6640.26 0.00667852 0
6641.11 0.00536039 0
6641.97 0.00591349 0
6642.82 0.00991957 0
6643.68 0.00690079 0
6644.53 0.00694732 0
6645.39 0.00375796 0
6646.24 0.0071179 0
6647.09 0.00828095 0
6647.95 0.00566537 0
6648.8 0.00757795 0
6649.66 0.00455918 0
6650.51 0.00771235 0
6651.37 0.00409395 0
6652.22 0.00537073 0
6653.08 0.00896845 0
6653.93 0.00398023 0
6654.79 0.00339612 0
6655.64 0.00660098 0
6656.49 0.00882888 0
6657.35 0.0069163 0
6658.2 0.00710756 0
6659.06 0.00709722 0
6659.91 0.00456435 0
6660.77 0.00424903 0
6661.62 0.00824477 0
6662.48 0.0102452 0
6663.33 0.00877202 0
6664.18 0.00598586 0
6665.04 0.00638905 0
6665.89 0.00827061 0
6666.75 0.00759863 0
6667.6 0.00742805 0
6668.46 0.00829646 0
6669.31 0.00866347 0
6670.17 0.00518981 0
6671.02 0.00859627 0
6671.88 0.00778989 0
6672.73 0.0092269 0
6673.58 0 0
6674.44 0.00583595 0
6675.29 0.00792428 0
6676.15 0.00516396 0
6677 0.00569639 0
6677.86 0.00786742 0
6678.71 0.00732983 0
6679.57 0.00698867 0
6680.42 0.00665784 0
6681.27 0.00526218 0
6682.13 0.00634253 0
6682.98 0.00798114 0
6683.84 0.0023778 0
6684.69 0.00849806 0
6685.55 0.0080225 0
6686.4 0.00702485 0
6687.26 0.0048228 0
6688.11 0.00711273 0
6688.96 0.00851873 0
6689.82 0.00804317 0
6690.67 0.00817757 0
6691.53 0.00581011 0
6692.38 0.0075366 0
6693.24 0.00930444 0
6694.09 0.00767099 0
6694.95 0.00612542 0
6695.8 0.00296191 0
6696.66 0.00666818 0
6697.51 0.00848772 0
6698.36 0.0040526 0
6699.22 0.00909768 0
6700.07 0.00795013 0
6700.93 0.00619779 0
6701.78 0.00448681 0
6702.64 0.00604272 0
6703.49 0.00344264 0
6704.35 0.00836883 0
6705.2 0.00662683 0
6706.05 0.00518464 0
6706.91 0.00815172 0
6707.76 0.00544827 0
6708.62 0.00687495 0
6709.47 0.0085239 0
6710.33 0.00604272 0
6711.18 0.00872033 0
6712.04 0.00491068 0
6712.89 0.0101677 0
6713.75 0.00804834 0
6714.6 0.0117184 0
6715.45 0.00655446 0
6716.31 0.00180403 0
6717.16 0.0105037 0
6718.02 0.00446613 0
6718.87 0.00507092 0
6719.73 0.00737635 0
6720.58 0.00575842 0
6721.44 0.00793979 0
6722.29 0.00454884 0
6723.14 0.00940265 0
6724 0.00716959 0
6724.85 0.00808969 0
6725.71 0.0101522 0
6726.56 0.00578943 0
6727.42 0.00560851 0
6728.27 0.00442478 0
6729.13 0.00654929 0
6729.98 0.00482797 0
6730.83 0.00686461 0
6731.69 0.00206248 0
6732.54 0.0052415 0
6733.4 0.00606856 0
6734.25 0.00850323 0
6735.11 0.00896845 0
6735.96 0.00730399 0
6736.82 0.00577392 0
6737.67 0.0039182 0
6738.53 0.00602204 0
6739.38 0.00815172 0
6740.23 0.0071179 0
6741.09 0.00281718 0
6741.94 0.00707654 0
6742.8 0.00450748 0
6743.65 0.00583595 0
6744.51 0.00635803 0
6745.36 0.0085239 0
6746.22 0.00536039 0
6747.07 0.00456951 0
6747.92 0.00703519 0
6748.78 0.0106226 0
6749.63 0.00892709 0
6750.49 0.00570672 0
6751.34 0.00261041 0
6752.2 0.00596518 0
6753.05 0.00776404 0
6753.91 0.00805868 0
6754.76 0.0045385 0
6755.62 0.00621847 0
6756.47 0.00647176 0
6757.32 0.00870999 0
6758.18 0.0055775 0
6759.03 0.00613059 0
6759.89 0.00609958 0
6760.74 0.0109069 0
6761.6 0.00731949 0
6762.45 0.00614093 0
6763.31 0.00640456 0
6764.16 0.0097128 0
6765.01 0.0130417 0
6765.87 0.00576875 0
6766.72 0.00598069 0
6767.58 0.00782607 0
6768.43 0.00697833 0
6769.29 0.00514846 0
6770.14 0.00849806 0
6771 0.00566537 0
6771.85 0.00604789 0
6772.71 0.00436792 0
6773.56 0.00311699 0
6774.41 0.00553614 0
6775.27 0.00354603 0
6776.12 0.00974899 0
6776.98 0.00522599 0
6777.83 0.00875134 0
6778.69 0.00409395 0
6779.54 0.00579977 0
6780.4 0.00878236 0
6781.25 0.00678707 0
6782.1 0.00738152 0
6782.96 0.00597035 0
6783.81 0.00463154 0
6784.67 0.00448164 0
6785.52 0.00568605 0
6786.38 0.00459536 0
6787.23 0.00640456 0
6788.09 0.00598069 0
6788.94 0.00675089 0
6789.79 0.0056602 0
6790.65 0.00964044 0
6791.5 0.00749008 0
6792.36 0.00450232 0
6793.21 0.00472459 0
6794.07 0.00953188 0
6794.92 0.0101522 0
6795.78 0.00889091 0
6796.63 0.00562402 0
6797.49 0.0067819 0
6798.34 0.00707138 0
6799.19 0.00817757 0
6800.05 0.00635803 0
6800.9 0.00330308 0
6801.76 0.00926309 0
6802.61 0.00738669 0
6803.47 0.00598069 0
6804.32 0.00699901 0
6805.18 0.00765032 0
6806.03 0.00678707 0
6806.88 0.00822926 0
6807.74 0.0083895 0
6808.59 0.00846704 0
6809.45 0.00389236 0
6810.3 0.00550513 0
6811.16 0.00279133 0
6812.01 0.00638905 0
6812.87 0.0104261 0
6813.72 0.00630117 0
6814.58 0.00648209 0
6815.43 0.00452816 0
6816.28 0.00340646 0
6817.14 0.00518464 0
6817.99 0.00409395 0
6818.85 0.00759863 0
6819.7 0.00842569 0
6820.56 0.00378381 0
6821.41 0.00687495 0
6822.27 0.00563436 0
6823.12 0.00686978 0
6823.97 0.00760897 0
6824.83 0.00573257 0
6825.68 0.0084412 0
6826.54 0.00779505 0
6827.39 0.00813105 0
6828.25 0.00483831 0
6829.1 0.00732983 0
6829.96 0.00834298 0
6830.81 0.00470391 0
6831.67 0.00548445 0
6832.52 0.00742805 0
6833.37 0.00477628 0
6834.23 0.00508643 0
6835.08 0.0101057 0
6835.94 0.00706104 0
6836.79 0.00564986 0
6837.65 0.00727297 0
6838.5 0.00708688 0
6839.36 0.00446096 0
6840.21 0.00752109 0
6841.06 0.00677673 0
6841.92 0.0108914 0
6842.77 0.00406811 0
6843.63 0.00491068 0
6844.48 0.00736602 0
6845.34 0.008374 0
6846.19 0.00952671 0
6847.05 0.00352535 0
6847.9 0.00743838 0
6848.75 0.00613059 0
6849.61 0.00497271 0
6850.46 0.00600136 0
6851.32 0.00437826 0
6852.17 0.00761413 0
6853.03 0.00536039 0
6853.88 0.00363907 0
6854.74 0.00670954 0
6855.59 0.00613059 0
6856.45 0.00644074 0
6857.3 0.00648209 0
6858.15 0.00827061 0
6859.01 0.00298259 0
6859.86 0.00655446 0
6860.72 0.00623398 0
6861.57 0.00518981 0
6862.43 0.00741254 0
6863.28 0.00815689 0
6864.14 0.008038 0
6864.99 0.0055103 0
6865.84 0.00686461 0
6866.7 0.00702485 0
6867.55 0.00855492 0
6868.41 0.009077 0
6869.26 0.00456435 0
6870.12 0.00493652 0
6870.97 0.00781056 0
6871.83 0.00668369 0
6872.68 0.00729882 0
6873.54 0.00670437 0
6874.39 0.00652862 0
6875.24 0.00919589 0
6876.1 0.00629601 0
6876.95 0.00753143 0
6877.81 0.0072006 0
6878.66 0.005593 0
6879.52 0.00710239 0
6880.37 0.00417666 0
6881.23 0.00909768 0
6882.08 0.00667335 0
6882.93 0.00602204 0
6883.79 0.00528286 0
6884.64 0.00489517 0
6885.5 0.00631668 0
6886.35 0.0055103 0
6887.21 0.00493652 0
6888.06 0.0060117 0
6888.92 0.00567054 0
6889.77 0.00466773 0
6890.63 0.00824994 0
6891.48 0.00695765 0
6892.33 0.00701451 0
6893.19 0.0101987 0
6894.04 0.00558783 0
6894.9 0.00581528 0
6895.75 0.00633219 0
6896.61 0.00704553 0
6897.46 0.00692147 0
6898.32 0.00717993 0
6899.17 0.00454884 0
6900.02 0.00490551 0
6900.88 0.00793462 0
6901.73 0.00683876 0
6902.59 0.00687495 0
6903.44 0.00938715 0
6904.3 0.0082396 0
6905.15 0.00430072 0
6906.01 0.0072678 0
6906.86 0.00507609 0
6907.71 0.00264143 0
6908.57 0.00527252 0
6909.42 0.00340129 0
6910.28 0.00392854 0
6911.13 0.00857559 0
6911.99 0.00492618 0
6912.84 0.00699384 0
6913.7 0.0066992 0
6914.55 0.00673021 0
6915.41 0.00700418 0
6916.26 0.00824477 0
6917.11 0.00716959 0
6917.97 0.0058618 0
6918.82 0.00913903 0
6919.68 0.00355636 0
6920.53 0.00736602 0
6921.39 0.00659065 0
6922.24 0.0062805 0
6923.1 0.0047401 0
6923.95 0.00826545 0
6924.8 0.00327206 0
6925.66 0.00549996 0
6926.51 0.00703519 0
6927.37 0.00454367 0
6928.22 0.00497788 0
6929.08 0.00820858 0
6929.93 0.00625465 0
6930.79 0.00961976 0
6931.64 0.00624948 0
6932.5 0.00815172 0
6933.35 0.00902531 0
6934.2 0.00896845 0
6935.06 0.0055103 0
6935.91 0.00976449 0
6936.77 0.00605823 0
6937.62 0.00814656 0
6938.48 0.00738152 0
6939.33 0.00655963 0
6940.19 0.00497271 0
6941.04 0.00470391 0
6941.89 0.0123749 0
6942.75 0.00567054 0
6943.6 0.00813105 0
6944.46 0.00554131 0
6945.31 0.0103073 0
6946.17 0.00556716 0
6947.02 0.00588764 0
6947.88 0.00862212 0
6948.73 0.00667852 0
6949.58 0.00722645 0
6950.44 0.00644074 0
6951.29 0.00625465 0
6952.15 0.00399574 0
6953 0.00675606 0
6953.86 0.00566537 0
6954.71 0.00572223 0
6955.57 0.00515363 0
6956.42 0.00606856 0
6957.28 0.00751592 0
6958.13 0.0064976 0
6958.98 0.00378381 0
6959.84 0.00349433 0
6960.69 0.00396989 0
6961.55 0.00662166 0
6962.4 0.0023778 0
6963.26 0.00696282 0
6964.11 0.00734534 0
6964.97 0.00530353 0
6965.82 0.0108035 0
6966.67 0.00673538 0
6967.53 0.00234679 0
6968.38 0.00864796 0
6969.24 0.00413014 0
6970.09 0.00396473 0
6970.95 0.0100023 0
6971.8 0.00906149 0
6972.66 0.00546894 0
6973.51 0.00311182 0
6974.37 0.0055258 0
6975.22 0.00678707 0
6976.07 0.00378381 0
6976.93 0.00523116 0
6977.78 0.00437309 0
6978.64 0.00850323 0
6979.49 0.00225374 0
6980.35 0.00532421 0
6981.2 0.00516913 0
6982.06 0.0071851 0
6982.91 0.00565503 0
6983.76 0.00521049 0
6984.62 0.00792428 0
6985.47 0.00444546 0
6986.33 0.00758312 0
6987.18 0.00827061 0
6988.04 0.00738152 0
6988.89 0.00402159 0
6989.75 0.0100695 0
6990.6 0.00832231 0
6991.46 0.00622364 0
6992.31 0.00752109 0
6993.16 0.00973865 0
6994.02 0.00675606 0
6994.87 0.00856526 0
6995.73 0.00937681 0
6996.58 0.0057274 0
6997.44 0.00961976 0
6998.29 0.00394405 0
6999.15 0.00739703 0
