# Supplementary material for: Probing decoherence in molecular 4f qubits
Source: Chem Sci. 2024 Oct 30;15(48):20328–37. doi: 10.1039/d4sc05304d (PMC11575486; doi:10.1039/d4sc05304d)
Supplement: SC-015-D4SC05304D-s001 [file SC-015-D4SC05304D-s001.zip › data_archive/Parallel_0c5pct/rabi/100_Gdtrensal_RABI_970565_6371G_at25_VG48_72-124-300_40sc_30K.dat]

0 1 0
2 0.991591 0
4 0.995959 0
6 0.996077 0
8 0.989217 0
10 0.98373 0
12 0.97237 0
14 0.960255 0
16 0.944436 0
18 0.940743 0
20 0.923628 0
22 0.893422 0
24 0.882895 0
26 0.873082 0
28 0.846518 0
30 0.834152 0
32 0.80607 0
34 0.7896 0
36 0.764373 0
38 0.746811 0
40 0.716256 0
42 0.698101 0
44 0.668832 0
46 0.649854 0
48 0.616149 0
50 0.597093 0
52 0.56735 0
54 0.534551 0
56 0.511277 0
58 0.469748 0
60 0.455085 0
62 0.425589 0
64 0.400512 0
66 0.384417 0
68 0.35774 0
70 0.327641 0
72 0.30039 0
74 0.28048 0
76 0.250272 0
78 0.235097 0
80 0.204872 0
82 0.194374 0
84 0.162714 0
86 0.152176 0
88 0.141547 0
90 0.121715 0
92 0.101291 0
94 0.0763885 0
96 0.0721832 0
98 0.0571604 0
100 0.0510662 0
102 0.0314151 0
104 0.0314151 0
106 0.019679 0
108 0.0123831 0
110 0.00176623 0
112 0.00241567 0
114 0.00490019 0
116 5.87262e-05 0
118 0 0
120 0.00734053 0
122 0.00682236 0
124 0.0138034 0
126 0.0173262 0
128 0.0181237 0
130 0.0286895 0
132 0.0423026 0
134 0.0464302 0
136 0.0570871 0
138 0.0681577 0
140 0.084661 0
142 0.087147 0
144 0.0886773 0
146 0.120514 0
148 0.126574 0
150 0.152901 0
152 0.16577 0
154 0.186727 0
156 0.200023 0
158 0.221777 0
160 0.231697 0
162 0.250014 0
164 0.275102 0
166 0.297714 0
168 0.307615 0
170 0.31774 0
172 0.334958 0
174 0.356969 0
176 0.378045 0
178 0.384295 0
180 0.414735 0
182 0.435231 0
184 0.44315 0
186 0.461061 0
188 0.477853 0
190 0.494235 0
192 0.509188 0
194 0.524572 0
196 0.543448 0
198 0.548606 0
200 0.561738 0
202 0.578644 0
204 0.587898 0
206 0.592411 0
208 0.607509 0
210 0.616581 0
212 0.621835 0
214 0.627127 0
216 0.635087 0
218 0.640162 0
220 0.650365 0
222 0.653816 0
224 0.651621 0
226 0.661937 0
228 0.663573 0
230 0.666022 0
232 0.662931 0
234 0.656291 0
236 0.658269 0
238 0.659039 0
240 0.652649 0
242 0.656755 0
244 0.655719 0
246 0.64309 0
248 0.639169 0
250 0.634984 0
252 0.636216 0
254 0.635377 0
256 0.62153 0
258 0.615735 0
260 0.606813 0
262 0.593142 0
264 0.590557 0
266 0.565707 0
268 0.562357 0
270 0.559039 0
272 0.53999 0
274 0.537015 0
276 0.519042 0
278 0.513776 0
280 0.505274 0
282 0.49573 0
284 0.481665 0
286 0.46275 0
288 0.454713 0
290 0.442736 0
292 0.437097 0
294 0.423139 0
296 0.418363 0
298 0.404855 0
300 0.384759 0
302 0.385637 0
304 0.368595 0
306 0.351988 0
308 0.346192 0
310 0.340178 0
312 0.320512 0
314 0.318369 0
316 0.308381 0
318 0.303483 0
320 0.284834 0
322 0.278022 0
324 0.275144 0
326 0.265841 0
328 0.252884 0
330 0.249791 0
332 0.245865 0
334 0.236542 0
336 0.237264 0
338 0.230834 0
340 0.225877 0
342 0.222925 0
344 0.221145 0
346 0.211391 0
348 0.214519 0
350 0.213736 0
352 0.207734 0
354 0.214996 0
356 0.205515 0
358 0.208502 0
360 0.206224 0
362 0.21692 0
364 0.216661 0
366 0.201711 0
368 0.197645 0
370 0.210651 0
372 0.224717 0
374 0.22267 0
376 0.217108 0
378 0.239592 0
380 0.222088 0
382 0.228653 0
384 0.231518 0
386 0.241095 0
388 0.246717 0
390 0.255969 0
392 0.257437 0
394 0.261195 0
396 0.263873 0
398 0.264194 0
400 0.267564 0
402 0.274291 0
404 0.289067 0
406 0.294533 0
408 0.297017 0
410 0.306279 0
412 0.322534 0
414 0.31578 0
416 0.332453 0
418 0.332233 0
420 0.326631 0
422 0.339938 0
424 0.367907 0
426 0.353632 0
428 0.360284 0
430 0.366636 0
432 0.382439 0
434 0.388956 0
436 0.390124 0
438 0.396235 0
440 0.399785 0
442 0.402631 0
444 0.415838 0
446 0.417522 0
448 0.413452 0
450 0.427392 0
452 0.428192 0
454 0.429209 0
456 0.441934 0
458 0.43661 0
460 0.434754 0
462 0.450591 0
464 0.441671 0
466 0.452102 0
468 0.444329 0
470 0.453418 0
472 0.453501 0
474 0.456678 0
476 0.460124 0
478 0.461414 0
480 0.459778 0
482 0.455047 0
484 0.445745 0
486 0.447859 0
488 0.456307 0
490 0.447535 0
492 0.446201 0
494 0.449205 0
496 0.433792 0
498 0.447181 0
500 0.440813 0
502 0.437183 0
504 0.435352 0
506 0.432819 0
508 0.436109 0
510 0.422577 0
512 0.414014 0
514 0.41727 0
516 0.412644 0
518 0.398381 0
520 0.39321 0
522 0.396182 0
524 0.397747 0
526 0.39325 0
528 0.380695 0
530 0.372534 0
532 0.373608 0
534 0.364001 0
536 0.359648 0
538 0.371746 0
540 0.354336 0
542 0.347352 0
544 0.350689 0
546 0.341815 0
548 0.333847 0
550 0.335942 0
552 0.340475 0
554 0.332323 0
556 0.321396 0
558 0.326725 0
560 0.318856 0
562 0.318789 0
564 0.309875 0
566 0.308843 0
568 0.307296 0
570 0.310226 0
572 0.302803 0
574 0.298766 0
576 0.2986 0
578 0.296467 0
580 0.294989 0
582 0.295298 0
584 0.291294 0
586 0.297513 0
588 0.29371 0
590 0.287242 0
592 0.293278 0
594 0.287106 0
596 0.296667 0
598 0.301533 0
600 0.293334 0
602 0.291213 0
604 0.302189 0
606 0.300899 0
608 0.304493 0
610 0.304764 0
612 0.30694 0
614 0.314233 0
616 0.308049 0
618 0.31983 0
620 0.316917 0
622 0.310689 0
624 0.320368 0
626 0.322438 0
628 0.328169 0
630 0.328093 0
632 0.328896 0
634 0.34026 0
636 0.334813 0
638 0.346334 0
640 0.337508 0
642 0.345774 0
644 0.339287 0
646 0.348034 0
648 0.354907 0
650 0.357901 0
652 0.362174 0
654 0.351546 0
656 0.360015 0
658 0.365067 0
660 0.365026 0
662 0.371249 0
664 0.38487 0
666 0.377951 0
668 0.377837 0
670 0.376423 0
672 0.377761 0
674 0.383393 0
676 0.377888 0
678 0.3885 0
680 0.379326 0
682 0.389457 0
684 0.376169 0
686 0.370509 0
688 0.379639 0
690 0.377384 0
692 0.37735 0
694 0.381132 0
696 0.384242 0
698 0.390904 0
700 0.381778 0
702 0.381001 0
704 0.376066 0
706 0.387525 0
708 0.387482 0
710 0.384877 0
712 0.376406 0
714 0.382398 0
716 0.38279 0
718 0.383589 0
720 0.38425 0
722 0.375859 0
724 0.368092 0
726 0.365016 0
728 0.365204 0
730 0.365495 0
732 0.357373 0
734 0.368291 0
736 0.356537 0
738 0.341111 0
740 0.34697 0
742 0.348804 0
744 0.342913 0
746 0.354411 0
748 0.34178 0
750 0.337906 0
752 0.338399 0
754 0.33722 0
756 0.336803 0
758 0.324725 0
760 0.322352 0
762 0.3154 0
764 0.318061 0
766 0.313398 0
768 0.31195 0
770 0.308545 0
772 0.30993 0
774 0.307594 0
776 0.299992 0
778 0.302881 0
780 0.305708 0
782 0.301178 0
784 0.290102 0
786 0.291761 0
788 0.290881 0
790 0.292139 0
792 0.283295 0
794 0.283322 0
796 0.284983 0
798 0.288824 0
800 0.280961 0
802 0.285659 0
804 0.290557 0
806 0.29368 0
808 0.271342 0
810 0.275582 0
812 0.282991 0
814 0.282551 0
816 0.282157 0
818 0.277309 0
820 0.280988 0
822 0.283152 0
824 0.288225 0
826 0.286044 0
828 0.292743 0
830 0.293344 0
832 0.295556 0
834 0.300043 0
836 0.289085 0
838 0.305489 0
840 0.301952 0
842 0.312016 0
844 0.300291 0
846 0.300056 0
848 0.315004 0
850 0.308033 0
852 0.319554 0
854 0.321387 0
856 0.325105 0
858 0.323152 0
860 0.332623 0
862 0.324618 0
864 0.334732 0
866 0.336633 0
868 0.330344 0
870 0.34155 0
872 0.342032 0
874 0.346358 0
876 0.356864 0
878 0.344079 0
880 0.350341 0
882 0.362401 0
884 0.365463 0
886 0.349131 0
888 0.363938 0
890 0.36158 0
892 0.365678 0
894 0.369618 0
896 0.373338 0
898 0.379599 0
900 0.373291 0
902 0.38087 0
904 0.387295 0
906 0.378407 0
908 0.391383 0
910 0.389827 0
912 0.388669 0
914 0.386197 0
916 0.381078 0
918 0.393457 0
920 0.390189 0
922 0.389353 0
924 0.387986 0
926 0.380573 0
928 0.388073 0
930 0.386206 0
932 0.393432 0
934 0.37765 0
936 0.379001 0
938 0.38228 0
940 0.379007 0
942 0.377289 0
944 0.378097 0
946 0.368672 0
948 0.369058 0
950 0.359623 0
952 0.363541 0
954 0.363679 0
956 0.360969 0
958 0.356278 0
960 0.345215 0
962 0.347876 0
964 0.345143 0
966 0.343866 0
968 0.342896 0
970 0.333314 0
972 0.33332 0
974 0.324087 0
976 0.319473 0
978 0.314767 0
980 0.307104 0
982 0.308437 0
984 0.306099 0
986 0.307896 0
988 0.300143 0
990 0.297413 0
992 0.29644 0
994 0.282965 0
996 0.275799 0
998 0.281894 0
1000 0.265223 0
1002 0.267693 0
1004 0.261903 0
1006 0.26407 0
1008 0.260662 0
1010 0.264639 0
1012 0.256826 0
1014 0.255968 0
1016 0.254909 0
1018 0.254617 0
1020 0.248984 0
1022 0.240439 0
