# Supplementary material for: Probing decoherence in molecular 4f qubits
Source: Chem Sci. 2024 Oct 30;15(48):20328–37. doi: 10.1039/d4sc05304d (PMC11575486; doi:10.1039/d4sc05304d)
Supplement: SC-015-D4SC05304D-s001 [file SC-015-D4SC05304D-s001.zip › data_archive/Parallel_0c5pct/rabi/101_Gdtrensal_RABI_970569_6371G_at25_VG48_70-132-300_10sc_30K.dat]

0 1 0
2 0.990073 0
4 0.993143 0
6 0.994306 0
8 0.983949 0
10 0.980816 0
12 0.967927 0
14 0.953773 0
16 0.93837 0
18 0.933149 0
20 0.912478 0
22 0.920741 0
24 0.878388 0
26 0.89594 0
28 0.860694 0
30 0.837493 0
32 0.818892 0
34 0.801402 0
36 0.758245 0
38 0.72648 0
40 0.711761 0
42 0.703339 0
44 0.686183 0
46 0.635532 0
48 0.606395 0
50 0.582889 0
52 0.585055 0
54 0.536336 0
56 0.503146 0
58 0.506537 0
60 0.461695 0
62 0.424603 0
64 0.423307 0
66 0.380272 0
68 0.368982 0
70 0.347396 0
72 0.30643 0
74 0.314385 0
76 0.251119 0
78 0.252132 0
80 0.209502 0
82 0.188852 0
84 0.183402 0
86 0.155668 0
88 0.147274 0
90 0.131173 0
92 0.116248 0
94 0.107514 0
96 0.111128 0
98 0.0719729 0
100 0.0621346 0
102 0.0511235 0
104 0.032227 0
106 0.0137511 0
108 0.0158328 0
110 0.0244315 0
112 0.0165181 0
114 0 0
116 0.0213289 0
118 0.0198555 0
120 0.0135343 0
122 0.00864862 0
124 0.0217104 0
126 0.0276031 0
128 0.0186348 0
130 0.0478801 0
132 0.0471708 0
134 0.0538436 0
136 0.0684148 0
138 0.0677225 0
140 0.10162 0
142 0.0821688 0
144 0.128686 0
146 0.136255 0
148 0.128915 0
150 0.153443 0
152 0.173179 0
154 0.187742 0
156 0.21743 0
158 0.221874 0
160 0.24836 0
162 0.261845 0
164 0.255759 0
166 0.300332 0
168 0.3099 0
170 0.316212 0
172 0.3586 0
174 0.352169 0
176 0.378804 0
178 0.408711 0
180 0.410655 0
182 0.438752 0
184 0.445139 0
186 0.451223 0
188 0.457493 0
190 0.4781 0
192 0.491788 0
194 0.507625 0
196 0.530447 0
198 0.558955 0
200 0.568674 0
202 0.565941 0
204 0.580397 0
206 0.61088 0
208 0.607902 0
210 0.619895 0
212 0.629619 0
214 0.619999 0
216 0.629294 0
218 0.645559 0
220 0.625291 0
222 0.65822 0
224 0.656558 0
226 0.651597 0
228 0.651907 0
230 0.670456 0
232 0.675092 0
234 0.65868 0
236 0.667145 0
238 0.682583 0
240 0.644649 0
242 0.667532 0
244 0.666456 0
246 0.659871 0
248 0.665243 0
250 0.657054 0
252 0.63299 0
254 0.645421 0
256 0.637114 0
258 0.606461 0
260 0.602662 0
262 0.617324 0
264 0.618709 0
266 0.592919 0
268 0.581012 0
270 0.579327 0
272 0.565095 0
274 0.542579 0
276 0.55048 0
278 0.522362 0
280 0.519078 0
282 0.523424 0
284 0.490093 0
286 0.484445 0
288 0.475593 0
290 0.467535 0
292 0.459443 0
294 0.449402 0
296 0.419195 0
298 0.438809 0
300 0.40324 0
302 0.391189 0
304 0.386028 0
306 0.359335 0
308 0.357897 0
310 0.358734 0
312 0.345919 0
314 0.339463 0
316 0.306202 0
318 0.302843 0
320 0.289432 0
322 0.290716 0
324 0.290154 0
326 0.280463 0
328 0.283844 0
330 0.25779 0
332 0.24326 0
334 0.260295 0
336 0.240507 0
338 0.264173 0
340 0.223957 0
342 0.22848 0
344 0.240268 0
346 0.231473 0
348 0.218631 0
350 0.218656 0
352 0.214186 0
354 0.220347 0
356 0.224456 0
358 0.231229 0
360 0.211136 0
362 0.198919 0
364 0.214426 0
366 0.213125 0
368 0.207649 0
370 0.200102 0
372 0.21791 0
374 0.228958 0
376 0.223791 0
378 0.212856 0
380 0.214564 0
382 0.240191 0
384 0.229448 0
386 0.244497 0
388 0.236839 0
390 0.239286 0
392 0.247122 0
394 0.252177 0
396 0.26791 0
398 0.276413 0
400 0.275823 0
402 0.282193 0
404 0.279833 0
406 0.305244 0
408 0.292074 0
410 0.30099 0
412 0.320505 0
414 0.323753 0
416 0.345514 0
418 0.354071 0
420 0.315709 0
422 0.358928 0
424 0.353987 0
426 0.365788 0
428 0.369852 0
430 0.36041 0
432 0.38346 0
434 0.383081 0
436 0.396431 0
438 0.403777 0
440 0.401449 0
442 0.402 0
444 0.413873 0
446 0.438496 0
448 0.414257 0
450 0.424992 0
452 0.441913 0
454 0.449303 0
456 0.428218 0
458 0.43114 0
460 0.463288 0
462 0.463237 0
464 0.466718 0
466 0.439975 0
468 0.469232 0
470 0.465087 0
472 0.459552 0
474 0.447459 0
476 0.474688 0
478 0.466392 0
480 0.473086 0
482 0.479832 0
484 0.462305 0
486 0.465282 0
488 0.473704 0
490 0.47813 0
492 0.461293 0
494 0.457774 0
496 0.454276 0
498 0.466154 0
500 0.450785 0
502 0.446267 0
504 0.46395 0
506 0.465921 0
508 0.438521 0
510 0.431117 0
512 0.423726 0
514 0.435253 0
516 0.437414 0
518 0.429273 0
520 0.411628 0
522 0.414141 0
524 0.409695 0
526 0.390468 0
528 0.402711 0
530 0.388082 0
532 0.392795 0
534 0.376329 0
536 0.379499 0
538 0.371266 0
540 0.392372 0
542 0.365545 0
544 0.365666 0
546 0.357587 0
548 0.34871 0
550 0.378466 0
552 0.35577 0
554 0.344379 0
556 0.318116 0
558 0.355261 0
560 0.311072 0
562 0.321134 0
564 0.314891 0
566 0.333572 0
568 0.316018 0
570 0.320838 0
572 0.312826 0
574 0.318796 0
576 0.32083 0
578 0.317289 0
580 0.305841 0
582 0.308793 0
584 0.316357 0
586 0.29946 0
588 0.312687 0
590 0.287855 0
592 0.293236 0
594 0.29923 0
596 0.307825 0
598 0.299859 0
600 0.323543 0
602 0.309977 0
604 0.294263 0
606 0.305767 0
608 0.302682 0
610 0.326855 0
612 0.31623 0
614 0.306773 0
616 0.307873 0
618 0.313741 0
620 0.311005 0
622 0.34702 0
624 0.329095 0
626 0.328193 0
628 0.332086 0
630 0.334077 0
632 0.349644 0
634 0.33526 0
636 0.33796 0
638 0.342005 0
640 0.339033 0
642 0.362259 0
644 0.371987 0
646 0.359082 0
648 0.356054 0
650 0.350078 0
652 0.349873 0
654 0.3676 0
656 0.373022 0
658 0.360381 0
660 0.363174 0
662 0.372943 0
664 0.368138 0
666 0.373014 0
668 0.385432 0
670 0.412058 0
672 0.402545 0
674 0.399538 0
676 0.385931 0
678 0.401752 0
680 0.398758 0
682 0.395208 0
684 0.379358 0
686 0.394678 0
688 0.396573 0
690 0.390941 0
692 0.38472 0
694 0.383448 0
696 0.404069 0
698 0.410228 0
700 0.394483 0
702 0.406942 0
704 0.39014 0
706 0.387337 0
708 0.409467 0
710 0.391035 0
712 0.407959 0
714 0.411311 0
716 0.396696 0
718 0.36918 0
720 0.389239 0
722 0.400498 0
724 0.394806 0
726 0.380589 0
728 0.405036 0
730 0.369611 0
732 0.396667 0
734 0.371989 0
736 0.38655 0
738 0.366517 0
740 0.354683 0
742 0.361131 0
744 0.351779 0
746 0.358064 0
748 0.359654 0
750 0.350214 0
752 0.338244 0
754 0.350787 0
756 0.333511 0
758 0.351292 0
760 0.334026 0
762 0.334917 0
764 0.339767 0
766 0.331242 0
768 0.312471 0
770 0.338489 0
772 0.324041 0
774 0.319369 0
776 0.30944 0
778 0.318538 0
780 0.318684 0
782 0.322892 0
784 0.299281 0
786 0.295905 0
788 0.301459 0
790 0.324803 0
792 0.300904 0
794 0.290478 0
796 0.285745 0
798 0.284939 0
800 0.289709 0
802 0.286325 0
804 0.30449 0
806 0.295454 0
808 0.29506 0
810 0.293286 0
812 0.298457 0
814 0.311674 0
816 0.285945 0
818 0.29279 0
820 0.289086 0
822 0.284392 0
824 0.276859 0
826 0.27562 0
828 0.301608 0
830 0.311152 0
832 0.31023 0
834 0.314583 0
836 0.31517 0
838 0.30279 0
840 0.31527 0
842 0.305043 0
844 0.326219 0
846 0.305669 0
848 0.309784 0
850 0.330969 0
852 0.33112 0
854 0.310805 0
856 0.319104 0
858 0.341464 0
860 0.324177 0
862 0.339877 0
864 0.324831 0
866 0.347519 0
868 0.341457 0
870 0.356708 0
872 0.347891 0
874 0.36024 0
876 0.372569 0
878 0.362156 0
880 0.3551 0
882 0.371134 0
884 0.356665 0
886 0.362983 0
888 0.374888 0
890 0.361772 0
892 0.381784 0
894 0.392739 0
896 0.392923 0
898 0.375588 0
900 0.390441 0
902 0.386451 0
904 0.391252 0
906 0.384583 0
908 0.37673 0
910 0.395381 0
912 0.396744 0
914 0.395469 0
916 0.401879 0
918 0.404464 0
920 0.383613 0
922 0.393221 0
924 0.387255 0
926 0.401595 0
928 0.396093 0
930 0.374571 0
932 0.3897 0
934 0.411981 0
936 0.392328 0
938 0.393827 0
940 0.391427 0
942 0.392908 0
944 0.38794 0
946 0.38808 0
948 0.388694 0
950 0.381686 0
952 0.381227 0
954 0.389205 0
956 0.364731 0
958 0.381964 0
960 0.360928 0
962 0.361625 0
964 0.36193 0
966 0.366522 0
968 0.358331 0
970 0.34996 0
972 0.335876 0
974 0.353323 0
976 0.354719 0
978 0.33097 0
980 0.303582 0
982 0.316621 0
984 0.32234 0
986 0.314161 0
988 0.320196 0
990 0.309468 0
992 0.294615 0
994 0.289457 0
996 0.305665 0
998 0.287397 0
1000 0.287313 0
1002 0.278182 0
1004 0.273751 0
1006 0.277715 0
1008 0.264734 0
1010 0.265851 0
1012 0.244689 0
1014 0.25721 0
1016 0.266381 0
1018 0.269487 0
1020 0.253405 0
1022 0.266096 0
