# Supplementary material for: Probing decoherence in molecular 4f qubits
Source: Chem Sci. 2024 Oct 30;15(48):20328–37. doi: 10.1039/d4sc05304d (PMC11575486; doi:10.1039/d4sc05304d)
Supplement: SC-015-D4SC05304D-s001 [file SC-015-D4SC05304D-s001.zip › data_archive/Parallel_0c5pct/rabi/102_Gdtrensal_RABI_970569_6371G_at20_VG48_38-76-300_100sc_30K.dat]

0 0.999645 0
2 1 0
4 0.99655 0
6 0.991105 0
8 0.97085 0
10 0.946761 0
12 0.92109 0
14 0.894051 0
16 0.860447 0
18 0.82149 0
20 0.785386 0
22 0.746792 0
24 0.708079 0
26 0.658879 0
28 0.616153 0
30 0.569139 0
32 0.52224 0
34 0.472764 0
36 0.427579 0
38 0.381891 0
40 0.336624 0
42 0.288411 0
44 0.249396 0
46 0.210501 0
48 0.169567 0
50 0.134804 0
52 0.108189 0
54 0.084556 0
56 0.0641871 0
58 0.0383272 0
60 0.026742 0
62 0.0123357 0
64 0.00104765 0
66 0.00257105 0
68 0 0
70 0.00634552 0
72 0.0167695 0
74 0.0289841 0
76 0.0388426 0
78 0.0601641 0
80 0.0818147 0
82 0.104024 0
84 0.12802 0
86 0.165358 0
88 0.197994 0
90 0.230024 0
92 0.268657 0
94 0.30288 0
96 0.338089 0
98 0.383663 0
100 0.418912 0
102 0.457924 0
104 0.495554 0
106 0.536207 0
108 0.565089 0
110 0.597423 0
112 0.631344 0
114 0.659307 0
116 0.688695 0
118 0.712712 0
120 0.727948 0
122 0.753733 0
124 0.763956 0
126 0.781941 0
128 0.7943 0
130 0.797647 0
132 0.798687 0
134 0.80191 0
136 0.797198 0
138 0.790239 0
140 0.783669 0
142 0.770773 0
144 0.757381 0
146 0.744382 0
148 0.726941 0
150 0.706686 0
152 0.677234 0
154 0.658677 0
156 0.634069 0
158 0.603277 0
160 0.57332 0
162 0.543463 0
164 0.518089 0
166 0.486513 0
168 0.456213 0
170 0.430764 0
172 0.398092 0
174 0.370223 0
176 0.340773 0
178 0.319776 0
180 0.295995 0
182 0.265814 0
184 0.243889 0
186 0.227938 0
188 0.208847 0
190 0.192607 0
192 0.181448 0
194 0.165113 0
196 0.160862 0
198 0.155729 0
200 0.145418 0
202 0.144296 0
204 0.145355 0
206 0.14702 0
208 0.150054 0
210 0.155742 0
212 0.162504 0
214 0.177654 0
216 0.187474 0
218 0.204876 0
220 0.220427 0
222 0.233364 0
224 0.255734 0
226 0.274552 0
228 0.297326 0
230 0.319328 0
232 0.338833 0
234 0.360306 0
236 0.388684 0
238 0.41351 0
240 0.432164 0
242 0.457599 0
244 0.477553 0
246 0.499994 0
248 0.523533 0
250 0.545932 0
252 0.561141 0
254 0.579826 0
256 0.598664 0
258 0.607978 0
260 0.62606 0
262 0.639626 0
264 0.652194 0
266 0.660411 0
268 0.661948 0
270 0.673752 0
272 0.674483 0
274 0.678422 0
276 0.676041 0
278 0.677272 0
280 0.67355 0
282 0.665036 0
284 0.657353 0
286 0.643687 0
288 0.633912 0
290 0.62472 0
292 0.607046 0
294 0.596427 0
296 0.583053 0
298 0.558842 0
300 0.540366 0
302 0.523721 0
304 0.501978 0
306 0.477432 0
308 0.458918 0
310 0.442242 0
312 0.411643 0
314 0.398813 0
316 0.37661 0
318 0.355526 0
320 0.337319 0
322 0.323717 0
324 0.304385 0
326 0.287054 0
328 0.270881 0
330 0.252221 0
332 0.24462 0
334 0.235873 0
336 0.222447 0
338 0.21943 0
340 0.217657 0
342 0.217249 0
344 0.210012 0
346 0.211202 0
348 0.211748 0
350 0.213999 0
352 0.219194 0
354 0.227051 0
356 0.23919 0
358 0.24487 0
360 0.257144 0
362 0.268777 0
364 0.279837 0
366 0.293858 0
368 0.319099 0
370 0.330176 0
372 0.342567 0
374 0.362655 0
376 0.379314 0
378 0.393987 0
380 0.416287 0
382 0.435103 0
384 0.446029 0
386 0.462854 0
388 0.47909 0
390 0.487051 0
392 0.503922 0
394 0.520215 0
396 0.525552 0
398 0.539739 0
400 0.547213 0
402 0.552639 0
404 0.563155 0
406 0.567854 0
408 0.568923 0
410 0.576396 0
412 0.57642 0
414 0.5793 0
416 0.572213 0
418 0.574601 0
420 0.562486 0
422 0.563053 0
424 0.553776 0
426 0.544467 0
428 0.537484 0
430 0.525688 0
432 0.522024 0
434 0.507941 0
436 0.496826 0
438 0.485377 0
440 0.463237 0
442 0.45883 0
444 0.443853 0
446 0.427367 0
448 0.414353 0
450 0.402573 0
452 0.391945 0
454 0.381806 0
456 0.363584 0
458 0.351168 0
460 0.341581 0
462 0.32989 0
464 0.324174 0
466 0.312899 0
468 0.30229 0
470 0.29736 0
472 0.290997 0
474 0.284682 0
476 0.27922 0
478 0.280044 0
480 0.275207 0
482 0.276261 0
484 0.275302 0
486 0.276905 0
488 0.280061 0
490 0.275317 0
492 0.280769 0
494 0.288165 0
496 0.290736 0
498 0.293894 0
500 0.304055 0
502 0.308175 0
504 0.325419 0
506 0.330536 0
508 0.333529 0
510 0.347528 0
512 0.354636 0
514 0.366269 0
516 0.376051 0
518 0.390038 0
520 0.396712 0
522 0.403897 0
524 0.425025 0
526 0.433983 0
528 0.438556 0
530 0.453972 0
532 0.461342 0
534 0.471915 0
536 0.478819 0
538 0.486106 0
540 0.495446 0
542 0.498266 0
544 0.51221 0
546 0.51355 0
548 0.519311 0
550 0.522392 0
552 0.526828 0
554 0.528921 0
556 0.531538 0
558 0.531858 0
560 0.526272 0
562 0.528808 0
564 0.525945 0
566 0.524982 0
568 0.522109 0
570 0.514822 0
572 0.512311 0
574 0.501982 0
576 0.495369 0
578 0.487171 0
580 0.481604 0
582 0.467568 0
584 0.466573 0
586 0.451547 0
588 0.442411 0
590 0.431945 0
592 0.427823 0
594 0.405436 0
596 0.401833 0
598 0.391594 0
600 0.384962 0
602 0.374489 0
604 0.369541 0
606 0.352723 0
608 0.344219 0
610 0.338929 0
612 0.329762 0
614 0.323759 0
616 0.317652 0
618 0.303834 0
620 0.301637 0
622 0.300443 0
624 0.299153 0
626 0.289914 0
628 0.292466 0
630 0.288722 0
632 0.290847 0
634 0.289558 0
636 0.29313 0
638 0.30011 0
640 0.301757 0
642 0.298031 0
644 0.307737 0
646 0.312691 0
648 0.32422 0
650 0.32918 0
652 0.330558 0
654 0.343742 0
656 0.347904 0
658 0.352157 0
660 0.360968 0
662 0.373586 0
664 0.379394 0
666 0.389128 0
668 0.396811 0
670 0.407216 0
672 0.413017 0
674 0.417069 0
676 0.424578 0
678 0.43396 0
680 0.441318 0
682 0.452096 0
684 0.451459 0
686 0.45571 0
688 0.458338 0
690 0.469293 0
692 0.476104 0
694 0.471748 0
696 0.470025 0
698 0.475353 0
700 0.476827 0
702 0.475025 0
704 0.475488 0
706 0.473257 0
708 0.476271 0
710 0.469672 0
712 0.465501 0
714 0.461151 0
716 0.463163 0
718 0.458622 0
720 0.453601 0
722 0.448612 0
724 0.444939 0
726 0.429209 0
728 0.428693 0
730 0.425669 0
732 0.414396 0
734 0.411201 0
736 0.397737 0
738 0.392138 0
740 0.383303 0
742 0.375165 0
744 0.372918 0
746 0.363572 0
748 0.353985 0
750 0.348581 0
752 0.339342 0
754 0.336509 0
756 0.325617 0
758 0.322804 0
760 0.312675 0
762 0.307992 0
764 0.309193 0
766 0.297672 0
768 0.303487 0
770 0.296078 0
772 0.297556 0
774 0.298247 0
776 0.300622 0
778 0.293458 0
780 0.303907 0
782 0.30415 0
784 0.303101 0
786 0.304065 0
788 0.315482 0
790 0.318669 0
792 0.327807 0
794 0.337728 0
796 0.340043 0
798 0.346594 0
800 0.35302 0
802 0.362925 0
804 0.37204 0
806 0.380931 0
808 0.386032 0
810 0.391083 0
812 0.399663 0
814 0.408652 0
816 0.422743 0
818 0.42482 0
820 0.433674 0
822 0.443489 0
824 0.44736 0
826 0.458501 0
828 0.460029 0
830 0.466778 0
832 0.46623 0
834 0.46885 0
836 0.471628 0
838 0.471822 0
840 0.467746 0
842 0.470806 0
844 0.464629 0
846 0.470658 0
848 0.46725 0
850 0.465428 0
852 0.461761 0
854 0.457044 0
856 0.453307 0
858 0.448708 0
860 0.443974 0
862 0.433939 0
864 0.437463 0
866 0.422003 0
868 0.418722 0
870 0.409196 0
872 0.399352 0
874 0.394627 0
876 0.381812 0
878 0.386811 0
880 0.374629 0
882 0.366347 0
884 0.358813 0
886 0.351961 0
888 0.34585 0
890 0.336497 0
892 0.331553 0
894 0.325809 0
896 0.326285 0
898 0.321819 0
900 0.316955 0
902 0.313481 0
904 0.310223 0
906 0.306015 0
908 0.30133 0
910 0.309025 0
912 0.309691 0
914 0.310304 0
916 0.30673 0
918 0.30644 0
920 0.306939 0
922 0.310019 0
924 0.313005 0
926 0.320745 0
928 0.32002 0
930 0.318913 0
932 0.322415 0
934 0.330375 0
936 0.336738 0
938 0.341012 0
940 0.342322 0
942 0.351363 0
944 0.349119 0
946 0.360012 0
948 0.362773 0
950 0.366864 0
952 0.368323 0
954 0.374823 0
956 0.381399 0
958 0.380565 0
960 0.385402 0
962 0.394291 0
964 0.394684 0
966 0.400718 0
968 0.40855 0
970 0.404792 0
972 0.407804 0
974 0.407488 0
976 0.409739 0
978 0.413143 0
980 0.414224 0
982 0.419987 0
984 0.416452 0
986 0.412525 0
988 0.412878 0
990 0.41626 0
992 0.419684 0
994 0.410961 0
996 0.405271 0
998 0.405857 0
1000 0.405536 0
1002 0.398908 0
1004 0.399683 0
1006 0.392431 0
1008 0.399499 0
1010 0.39252 0
1012 0.386346 0
1014 0.380331 0
1016 0.375642 0
1018 0.374268 0
1020 0.36996 0
1022 0.360997 0
