# Supplementary material for: Probing decoherence in molecular 4f qubits
Source: Chem Sci. 2024 Oct 30;15(48):20328–37. doi: 10.1039/d4sc05304d (PMC11575486; doi:10.1039/d4sc05304d)
Supplement: SC-015-D4SC05304D-s001 [file SC-015-D4SC05304D-s001.zip › data_archive/Parallel_0c5pct/rabi/103_Gdtrensal_RABI_970569_6371G_at20_VG48_38-76-300_20sc_30K.dat]

0 0.993302 0
2 1 0
4 0.990895 0
6 0.995623 0
8 0.969459 0
10 0.951969 0
12 0.917511 0
14 0.897309 0
16 0.859161 0
18 0.825867 0
20 0.796381 0
22 0.741441 0
24 0.703089 0
26 0.662591 0
28 0.622274 0
30 0.575023 0
32 0.528084 0
34 0.487807 0
36 0.438257 0
38 0.395 0
40 0.343392 0
42 0.303192 0
44 0.269388 0
46 0.222768 0
48 0.181148 0
50 0.144556 0
52 0.12052 0
54 0.0886595 0
56 0.0647571 0
58 0.0504714 0
60 0.0211696 0
62 0.0325416 0
64 0.0167091 0
66 0.00452281 0
68 0.00427236 0
70 0 0
72 0.0122298 0
74 0.0279752 0
76 0.0398307 0
78 0.0667258 0
80 0.0818378 0
82 0.103224 0
84 0.134725 0
86 0.15788 0
88 0.188976 0
90 0.213282 0
92 0.255408 0
94 0.287796 0
96 0.337311 0
98 0.365541 0
100 0.408251 0
102 0.445389 0
104 0.49011 0
106 0.513802 0
108 0.552091 0
110 0.587245 0
112 0.62795 0
114 0.653403 0
116 0.669696 0
118 0.70599 0
120 0.731291 0
122 0.736541 0
124 0.757664 0
126 0.766291 0
128 0.779002 0
130 0.793216 0
132 0.79196 0
134 0.796139 0
136 0.798422 0
138 0.788676 0
140 0.780278 0
142 0.769365 0
144 0.770156 0
146 0.7499 0
148 0.732296 0
150 0.719336 0
152 0.700619 0
154 0.666062 0
156 0.653819 0
158 0.616908 0
160 0.590889 0
162 0.564646 0
164 0.531961 0
166 0.510799 0
168 0.475698 0
170 0.454432 0
172 0.426216 0
174 0.401467 0
176 0.370778 0
178 0.344067 0
180 0.313589 0
182 0.287556 0
184 0.246363 0
186 0.253213 0
188 0.230424 0
190 0.218147 0
192 0.201984 0
194 0.179903 0
196 0.157865 0
198 0.165415 0
200 0.156268 0
202 0.158942 0
204 0.147877 0
206 0.156538 0
208 0.154909 0
210 0.153816 0
212 0.169751 0
214 0.177257 0
216 0.183381 0
218 0.201761 0
220 0.209864 0
222 0.227318 0
224 0.24346 0
226 0.260017 0
228 0.28031 0
230 0.295476 0
232 0.334121 0
234 0.341039 0
236 0.362672 0
238 0.396638 0
240 0.405944 0
242 0.43575 0
244 0.458822 0
246 0.479671 0
248 0.500009 0
250 0.52944 0
252 0.53947 0
254 0.55498 0
256 0.57771 0
258 0.601736 0
260 0.607032 0
262 0.624205 0
264 0.634466 0
266 0.650521 0
268 0.650764 0
270 0.66714 0
272 0.674834 0
274 0.688638 0
276 0.673065 0
278 0.680007 0
280 0.673436 0
282 0.671172 0
284 0.667752 0
286 0.661527 0
288 0.642423 0
290 0.646012 0
292 0.629576 0
294 0.610352 0
296 0.603293 0
298 0.58439 0
300 0.564291 0
302 0.555248 0
304 0.5193 0
306 0.512113 0
308 0.486852 0
310 0.464815 0
312 0.450098 0
314 0.42055 0
316 0.404071 0
318 0.377159 0
320 0.356242 0
322 0.34697 0
324 0.324062 0
326 0.311133 0
328 0.306471 0
330 0.272201 0
332 0.263364 0
334 0.247535 0
336 0.245613 0
338 0.245065 0
340 0.225739 0
342 0.22109 0
344 0.217136 0
346 0.215861 0
348 0.215815 0
350 0.223809 0
352 0.220658 0
354 0.218933 0
356 0.222597 0
358 0.238061 0
360 0.24439 0
362 0.256312 0
364 0.26791 0
366 0.2695 0
368 0.30519 0
370 0.316941 0
372 0.322582 0
374 0.338844 0
376 0.366162 0
378 0.372601 0
380 0.389547 0
382 0.412137 0
384 0.422386 0
386 0.43167 0
388 0.458431 0
390 0.465508 0
392 0.479177 0
394 0.491958 0
396 0.510954 0
398 0.512392 0
400 0.529342 0
402 0.54605 0
404 0.538704 0
406 0.559692 0
408 0.558643 0
410 0.571495 0
412 0.575585 0
414 0.572994 0
416 0.57984 0
418 0.580365 0
420 0.563649 0
422 0.559812 0
424 0.569022 0
426 0.555462 0
428 0.566882 0
430 0.542326 0
432 0.538012 0
434 0.528407 0
436 0.526035 0
438 0.509012 0
440 0.49231 0
442 0.482073 0
444 0.481995 0
446 0.454108 0
448 0.454489 0
450 0.433767 0
452 0.420225 0
454 0.407804 0
456 0.387284 0
458 0.370466 0
460 0.371289 0
462 0.361123 0
464 0.343859 0
466 0.343436 0
468 0.339836 0
470 0.327648 0
472 0.320364 0
474 0.310054 0
476 0.291433 0
478 0.288371 0
480 0.282716 0
482 0.287736 0
484 0.28976 0
486 0.282986 0
488 0.285891 0
490 0.28877 0
492 0.281181 0
494 0.289675 0
496 0.2819 0
498 0.291188 0
500 0.298489 0
502 0.304287 0
504 0.309275 0
506 0.32113 0
508 0.319487 0
510 0.331857 0
512 0.339408 0
514 0.348357 0
516 0.357919 0
518 0.366692 0
520 0.376992 0
522 0.376801 0
524 0.403867 0
526 0.4077 0
528 0.410179 0
530 0.429173 0
532 0.444807 0
534 0.450208 0
536 0.458758 0
538 0.472096 0
540 0.475705 0
542 0.487332 0
544 0.494552 0
546 0.509912 0
548 0.515334 0
550 0.516112 0
552 0.521845 0
554 0.530071 0
556 0.528 0
558 0.528036 0
560 0.535528 0
562 0.53345 0
564 0.539302 0
566 0.52943 0
568 0.534006 0
570 0.53873 0
572 0.519024 0
574 0.525687 0
576 0.514705 0
578 0.517533 0
580 0.506291 0
582 0.494356 0
584 0.484516 0
586 0.477003 0
588 0.470528 0
590 0.463339 0
592 0.45642 0
594 0.431824 0
596 0.435588 0
598 0.422773 0
600 0.414562 0
602 0.396707 0
604 0.394011 0
606 0.373612 0
608 0.372396 0
610 0.354273 0
612 0.363915 0
614 0.344249 0
616 0.328023 0
618 0.332292 0
620 0.32435 0
622 0.318142 0
624 0.316443 0
626 0.311049 0
628 0.301517 0
630 0.307804 0
632 0.294506 0
634 0.291783 0
636 0.294826 0
638 0.289645 0
640 0.304083 0
642 0.289063 0
644 0.297041 0
646 0.300537 0
648 0.306806 0
650 0.313275 0
652 0.31802 0
654 0.33089 0
656 0.327261 0
658 0.325381 0
660 0.343657 0
662 0.344024 0
664 0.356012 0
666 0.368081 0
668 0.375247 0
670 0.381309 0
672 0.379618 0
674 0.392208 0
676 0.402211 0
678 0.407169 0
680 0.418214 0
682 0.419483 0
684 0.442547 0
686 0.428705 0
688 0.449752 0
690 0.447536 0
692 0.469189 0
694 0.457894 0
696 0.468822 0
698 0.47566 0
700 0.467808 0
702 0.485147 0
704 0.476772 0
706 0.477286 0
708 0.481676 0
710 0.478243 0
712 0.473468 0
714 0.469743 0
716 0.477565 0
718 0.46821 0
720 0.46502 0
722 0.467931 0
724 0.458675 0
726 0.454986 0
728 0.450705 0
730 0.449377 0
732 0.458125 0
734 0.436631 0
736 0.430212 0
738 0.426898 0
740 0.407664 0
742 0.414864 0
744 0.415607 0
746 0.3905 0
748 0.39135 0
750 0.383766 0
752 0.361886 0
754 0.350196 0
756 0.352211 0
758 0.352729 0
760 0.338076 0
762 0.322003 0
764 0.322836 0
766 0.318496 0
768 0.312972 0
770 0.312385 0
772 0.310028 0
774 0.320371 0
776 0.309284 0
778 0.300149 0
780 0.295071 0
782 0.294546 0
784 0.303854 0
786 0.298306 0
788 0.303763 0
790 0.315095 0
792 0.303336 0
794 0.319509 0
796 0.314534 0
798 0.321607 0
800 0.331219 0
802 0.33465 0
804 0.341007 0
806 0.351608 0
808 0.352429 0
810 0.372897 0
812 0.378757 0
814 0.398298 0
816 0.398473 0
818 0.40062 0
820 0.410034 0
822 0.411791 0
824 0.427488 0
826 0.438033 0
828 0.433 0
830 0.445841 0
832 0.447985 0
834 0.453205 0
836 0.467239 0
838 0.472804 0
840 0.473674 0
842 0.475542 0
844 0.468697 0
846 0.472485 0
848 0.473517 0
850 0.458644 0
852 0.477091 0
854 0.466691 0
856 0.462574 0
858 0.465559 0
860 0.461195 0
862 0.459788 0
864 0.456047 0
866 0.450655 0
868 0.440301 0
870 0.441879 0
872 0.426708 0
874 0.421362 0
876 0.411801 0
878 0.414618 0
880 0.406415 0
882 0.390627 0
884 0.385276 0
886 0.385744 0
888 0.36862 0
890 0.37433 0
892 0.362304 0
894 0.351856 0
896 0.343949 0
898 0.352486 0
900 0.338461 0
902 0.342466 0
904 0.315998 0
906 0.328208 0
908 0.307729 0
910 0.323386 0
912 0.306313 0
914 0.318652 0
916 0.291371 0
918 0.321736 0
920 0.31014 0
922 0.314197 0
924 0.316595 0
926 0.300768 0
928 0.302423 0
930 0.31614 0
932 0.312563 0
934 0.322931 0
936 0.331483 0
938 0.323492 0
940 0.317006 0
942 0.328128 0
944 0.325249 0
946 0.3315 0
948 0.340808 0
950 0.338231 0
952 0.357663 0
954 0.355235 0
956 0.357451 0
958 0.363341 0
960 0.361755 0
962 0.391653 0
964 0.378217 0
966 0.380685 0
968 0.39027 0
970 0.398089 0
972 0.401935 0
974 0.396628 0
976 0.410325 0
978 0.396221 0
980 0.404757 0
982 0.404361 0
984 0.411563 0
986 0.415059 0
988 0.413034 0
990 0.421602 0
992 0.415312 0
994 0.417088 0
996 0.419166 0
998 0.423602 0
1000 0.408131 0
1002 0.406587 0
1004 0.414767 0
1006 0.410101 0
1008 0.418366 0
1010 0.416827 0
1012 0.403597 0
1014 0.397437 0
1016 0.393121 0
1018 0.40113 0
1020 0.390732 0
1022 0.396776 0
1024 0.38839 0
1026 0.382719 0
1028 0.380153 0
1030 0.37334 0
1032 0.378362 0
1034 0.37431 0
1036 0.346762 0
1038 0.365091 0
1040 0.357541 0
1042 0.348323 0
1044 0.347341 0
1046 0.346426 0
1048 0.335732 0
1050 0.348802 0
1052 0.339215 0
1054 0.323192 0
1056 0.32445 0
1058 0.333178 0
1060 0.328897 0
1062 0.329677 0
1064 0.327346 0
1066 0.338998 0
1068 0.324131 0
1070 0.315204 0
1072 0.332852 0
1074 0.335409 0
1076 0.334054 0
1078 0.33361 0
1080 0.329929 0
1082 0.332413 0
1084 0.334751 0
1086 0.334992 0
1088 0.3484 0
1090 0.340905 0
1092 0.349336 0
1094 0.353962 0
1096 0.357543 0
1098 0.364359 0
1100 0.352225 0
1102 0.373519 0
1104 0.380592 0
1106 0.377604 0
1108 0.379861 0
1110 0.385045 0
1112 0.380164 0
1114 0.390087 0
1116 0.387735 0
1118 0.396457 0
1120 0.395843 0
1122 0.408288 0
1124 0.407984 0
1126 0.406143 0
1128 0.413683 0
1130 0.40751 0
1132 0.409793 0
1134 0.409611 0
1136 0.408824 0
1138 0.423896 0
1140 0.416967 0
1142 0.408947 0
1144 0.406926 0
1146 0.411272 0
1148 0.405054 0
1150 0.397143 0
1152 0.413898 0
1154 0.399644 0
1156 0.400432 0
1158 0.391209 0
1160 0.392377 0
1162 0.402044 0
1164 0.396722 0
1166 0.391768 0
1168 0.383706 0
1170 0.374654 0
1172 0.37908 0
1174 0.360345 0
1176 0.365948 0
1178 0.360247 0
1180 0.348279 0
1182 0.351037 0
1184 0.354472 0
1186 0.340601 0
1188 0.338623 0
1190 0.340167 0
1192 0.329248 0
1194 0.329295 0
1196 0.337519 0
1198 0.331947 0
1200 0.326873 0
1202 0.322096 0
1204 0.307221 0
1206 0.31825 0
1208 0.314918 0
1210 0.319454 0
1212 0.309036 0
1214 0.304651 0
1216 0.321723 0
1218 0.318939 0
1220 0.318703 0
1222 0.324715 0
1224 0.322391 0
1226 0.327014 0
1228 0.323694 0
1230 0.3256 0
1232 0.332343 0
1234 0.328775 0
1236 0.338126 0
1238 0.344992 0
1240 0.34129 0
1242 0.341976 0
1244 0.341586 0
1246 0.343861 0
1248 0.350323 0
1250 0.355365 0
1252 0.359467 0
1254 0.375713 0
1256 0.349571 0
1258 0.371427 0
1260 0.364598 0
1262 0.362697 0
1264 0.379373 0
1266 0.371325 0
1268 0.383806 0
1270 0.385048 0
1272 0.387603 0
1274 0.383764 0
1276 0.382367 0
1278 0.383789 0
1280 0.380602 0
1282 0.394712 0
1284 0.386402 0
1286 0.390979 0
1288 0.385374 0
1290 0.389432 0
1292 0.384763 0
1294 0.379472 0
1296 0.383188 0
1298 0.383394 0
1300 0.386332 0
1302 0.378959 0
1304 0.374137 0
1306 0.374767 0
1308 0.37132 0
1310 0.363662 0
1312 0.355444 0
1314 0.352559 0
1316 0.358152 0
1318 0.35575 0
1320 0.356928 0
1322 0.348294 0
1324 0.338921 0
1326 0.341345 0
1328 0.339294 0
1330 0.330052 0
1332 0.336236 0
1334 0.335049 0
1336 0.336865 0
1338 0.336223 0
1340 0.313462 0
1342 0.329039 0
1344 0.317016 0
1346 0.321827 0
1348 0.319686 0
1350 0.328109 0
1352 0.310599 0
1354 0.317789 0
1356 0.321794 0
1358 0.32285 0
1360 0.33091 0
1362 0.322854 0
1364 0.329204 0
1366 0.325817 0
1368 0.324739 0
1370 0.329933 0
1372 0.329838 0
1374 0.332285 0
1376 0.344731 0
1378 0.344656 0
1380 0.340007 0
1382 0.344966 0
1384 0.348178 0
1386 0.347246 0
1388 0.355258 0
1390 0.35517 0
1392 0.357371 0
1394 0.358582 0
1396 0.362647 0
1398 0.36834 0
1400 0.365666 0
1402 0.36471 0
1404 0.362901 0
1406 0.371854 0
1408 0.364789 0
1410 0.372623 0
1412 0.375913 0
1414 0.377991 0
1416 0.367251 0
1418 0.387393 0
1420 0.382417 0
1422 0.383387 0
1424 0.376761 0
1426 0.365484 0
1428 0.377572 0
1430 0.382657 0
1432 0.369643 0
1434 0.379542 0
1436 0.366986 0
1438 0.365803 0
1440 0.370184 0
1442 0.362289 0
1444 0.358634 0
1446 0.364742 0
1448 0.359157 0
1450 0.35994 0
1452 0.358967 0
1454 0.344407 0
1456 0.346989 0
1458 0.339855 0
1460 0.345462 0
1462 0.336141 0
1464 0.330274 0
1466 0.337591 0
1468 0.328305 0
1470 0.333168 0
1472 0.322436 0
1474 0.315681 0
1476 0.315045 0
1478 0.319214 0
1480 0.323502 0
1482 0.306275 0
1484 0.311404 0
1486 0.304039 0
1488 0.307848 0
1490 0.300826 0
1492 0.313106 0
1494 0.317251 0
1496 0.308049 0
1498 0.309137 0
1500 0.304041 0
1502 0.297532 0
1504 0.294276 0
1506 0.302084 0
1508 0.299949 0
1510 0.294309 0
1512 0.324283 0
1514 0.306796 0
1516 0.311792 0
1518 0.319003 0
1520 0.311537 0
1522 0.30983 0
1524 0.323499 0
1526 0.323628 0
1528 0.318454 0
1530 0.339029 0
1532 0.332955 0
1534 0.337468 0
1536 0.323059 0
1538 0.33211 0
1540 0.345807 0
1542 0.338625 0
1544 0.336388 0
1546 0.33299 0
1548 0.335575 0
1550 0.343786 0
1552 0.339497 0
1554 0.361487 0
1556 0.350616 0
1558 0.35534 0
1560 0.344785 0
1562 0.357542 0
1564 0.348835 0
1566 0.346914 0
1568 0.353323 0
1570 0.357026 0
1572 0.348886 0
1574 0.356736 0
1576 0.349985 0
1578 0.349138 0
1580 0.344824 0
1582 0.34803 0
1584 0.351431 0
1586 0.351873 0
1588 0.347898 0
1590 0.350007 0
1592 0.349082 0
1594 0.345708 0
1596 0.34086 0
1598 0.337465 0
1600 0.332232 0
1602 0.33736 0
1604 0.329373 0
1606 0.333596 0
1608 0.326876 0
1610 0.32947 0
1612 0.32298 0
1614 0.327871 0
1616 0.333799 0
1618 0.31965 0
1620 0.327666 0
1622 0.327851 0
1624 0.309838 0
1626 0.319746 0
1628 0.314705 0
1630 0.315166 0
1632 0.323797 0
1634 0.321226 0
1636 0.307943 0
1638 0.306934 0
1640 0.315026 0
1642 0.322578 0
1644 0.303711 0
1646 0.326141 0
1648 0.323881 0
1650 0.311616 0
1652 0.316104 0
1654 0.318992 0
1656 0.315516 0
1658 0.326486 0
1660 0.313684 0
1662 0.322932 0
1664 0.321883 0
1666 0.310343 0
1668 0.320924 0
1670 0.321341 0
1672 0.331398 0
1674 0.342673 0
1676 0.327863 0
1678 0.332025 0
1680 0.339239 0
1682 0.32177 0
1684 0.34004 0
1686 0.323696 0
1688 0.333572 0
1690 0.337475 0
1692 0.341801 0
1694 0.333825 0
1696 0.338857 0
1698 0.337384 0
1700 0.340962 0
1702 0.345116 0
1704 0.344652 0
1706 0.339126 0
1708 0.352519 0
1710 0.327377 0
1712 0.339272 0
1714 0.343399 0
1716 0.340877 0
1718 0.33878 0
1720 0.346938 0
1722 0.333132 0
1724 0.337079 0
1726 0.332273 0
1728 0.335713 0
1730 0.331903 0
1732 0.33446 0
1734 0.340816 0
1736 0.328341 0
1738 0.341716 0
1740 0.3234 0
1742 0.322857 0
1744 0.319259 0
1746 0.311694 0
1748 0.31296 0
1750 0.320497 0
1752 0.319152 0
1754 0.306742 0
1756 0.321291 0
1758 0.333078 0
1760 0.310185 0
1762 0.300958 0
1764 0.314045 0
1766 0.317154 0
1768 0.306656 0
1770 0.304014 0
1772 0.311929 0
1774 0.301633 0
1776 0.308811 0
1778 0.298343 0
1780 0.30684 0
1782 0.301034 0
1784 0.315557 0
1786 0.301883 0
1788 0.314695 0
1790 0.305595 0
1792 0.304448 0
1794 0.312971 0
1796 0.309202 0
1798 0.3098 0
1800 0.304466 0
1802 0.303069 0
1804 0.30909 0
1806 0.30453 0
1808 0.307312 0
1810 0.31449 0
1812 0.311732 0
1814 0.311502 0
1816 0.31519 0
1818 0.306843 0
1820 0.31986 0
1822 0.297687 0
1824 0.317006 0
1826 0.314144 0
1828 0.321284 0
1830 0.330829 0
1832 0.317507 0
1834 0.327955 0
1836 0.327472 0
1838 0.319768 0
1840 0.322899 0
1842 0.325778 0
1844 0.324198 0
1846 0.319921 0
1848 0.32016 0
1850 0.339335 0
1852 0.328296 0
1854 0.327639 0
1856 0.334838 0
1858 0.327414 0
1860 0.33494 0
1862 0.314713 0
1864 0.322813 0
1866 0.326694 0
1868 0.325462 0
1870 0.316632 0
1872 0.325762 0
1874 0.327466 0
1876 0.330132 0
1878 0.32602 0
1880 0.317404 0
1882 0.317941 0
1884 0.32378 0
1886 0.31359 0
1888 0.319404 0
1890 0.309761 0
1892 0.324611 0
1894 0.319821 0
1896 0.311659 0
1898 0.326604 0
1900 0.322283 0
1902 0.302972 0
1904 0.311171 0
1906 0.312338 0
1908 0.300224 0
1910 0.291481 0
1912 0.320744 0
1914 0.303919 0
1916 0.313068 0
1918 0.301507 0
1920 0.307847 0
1922 0.299176 0
1924 0.312055 0
1926 0.301785 0
1928 0.30336 0
1930 0.313686 0
1932 0.300451 0
1934 0.296251 0
1936 0.301614 0
1938 0.304896 0
1940 0.31208 0
1942 0.306504 0
1944 0.301242 0
1946 0.296363 0
1948 0.30989 0
1950 0.297437 0
1952 0.304715 0
1954 0.313145 0
1956 0.308553 0
1958 0.305307 0
1960 0.316375 0
1962 0.301738 0
1964 0.308889 0
1966 0.309546 0
1968 0.310429 0
1970 0.307765 0
1972 0.315458 0
1974 0.309818 0
1976 0.313007 0
1978 0.307946 0
1980 0.320199 0
1982 0.320868 0
1984 0.308672 0
1986 0.313514 0
1988 0.318682 0
1990 0.323408 0
1992 0.32464 0
1994 0.318772 0
1996 0.315729 0
1998 0.316995 0
2000 0.304746 0
2002 0.3207 0
2004 0.317995 0
2006 0.321754 0
2008 0.317741 0
2010 0.30579 0
2012 0.299914 0
2014 0.299396 0
2016 0.317022 0
2018 0.315903 0
2020 0.305997 0
2022 0.30348 0
2024 0.301226 0
2026 0.304459 0
2028 0.310863 0
2030 0.300417 0
2032 0.300684 0
2034 0.306916 0
2036 0.301747 0
2038 0.28764 0
2040 0.291226 0
2042 0.289894 0
2044 0.293252 0
2046 0.290405 0
