# Supplementary material for: Probing decoherence in molecular 4f qubits
Source: Chem Sci. 2024 Oct 30;15(48):20328–37. doi: 10.1039/d4sc05304d (PMC11575486; doi:10.1039/d4sc05304d)
Supplement: SC-015-D4SC05304D-s001 [file SC-015-D4SC05304D-s001.zip › data_archive/Parallel_0c5pct/rabi/104_Gdtrensal_RABI_970572_6371G_at15_VG45_22-44-300_20sc_30K.dat]

0 0.995278 0
2 1 0
4 0.988993 0
6 0.975659 0
8 0.915294 0
10 0.851115 0
12 0.785861 0
14 0.707555 0
16 0.623209 0
18 0.544079 0
20 0.464648 0
22 0.387302 0
24 0.315274 0
26 0.241655 0
28 0.181841 0
30 0.123885 0
32 0.0753053 0
34 0.0373736 0
36 0.0141628 0
38 0.000266447 0
40 0 0
42 0.0049531 0
44 0.0243476 0
46 0.0553872 0
48 0.0930319 0
50 0.152524 0
52 0.209663 0
54 0.274098 0
56 0.333749 0
58 0.400153 0
60 0.481685 0
62 0.545895 0
64 0.6063 0
66 0.661856 0
68 0.715141 0
70 0.760698 0
72 0.805007 0
74 0.828965 0
76 0.846747 0
78 0.84995 0
80 0.853884 0
82 0.840901 0
84 0.824277 0
86 0.787651 0
88 0.7578 0
90 0.717864 0
92 0.657738 0
94 0.603496 0
96 0.541745 0
98 0.488539 0
100 0.430891 0
102 0.368534 0
104 0.309872 0
106 0.270626 0
108 0.2283 0
110 0.189305 0
112 0.163973 0
114 0.146274 0
116 0.134603 0
118 0.12625 0
120 0.12549 0
122 0.14219 0
124 0.160453 0
126 0.183608 0
128 0.212737 0
130 0.240708 0
132 0.29063 0
134 0.339625 0
136 0.381326 0
138 0.421787 0
140 0.469865 0
142 0.508492 0
144 0.551213 0
146 0.585919 0
148 0.630306 0
150 0.665948 0
152 0.683473 0
154 0.698054 0
156 0.715702 0
158 0.718763 0
160 0.720032 0
162 0.713347 0
164 0.697057 0
166 0.683183 0
168 0.648206 0
170 0.622713 0
172 0.581915 0
174 0.554284 0
176 0.520099 0
178 0.484025 0
180 0.434478 0
182 0.397251 0
184 0.360865 0
186 0.326605 0
188 0.296644 0
190 0.269595 0
192 0.24923 0
194 0.237481 0
196 0.219239 0
198 0.213525 0
200 0.203193 0
202 0.211904 0
204 0.219144 0
206 0.236201 0
208 0.260681 0
210 0.270577 0
212 0.300224 0
214 0.328308 0
216 0.36624 0
218 0.403591 0
220 0.437044 0
222 0.472574 0
224 0.503617 0
226 0.534686 0
228 0.553574 0
230 0.585293 0
232 0.60767 0
234 0.623327 0
236 0.635729 0
238 0.635295 0
240 0.650778 0
242 0.645582 0
244 0.630537 0
246 0.621939 0
248 0.606941 0
250 0.594074 0
252 0.565414 0
254 0.554657 0
256 0.516485 0
258 0.486708 0
260 0.459668 0
262 0.424885 0
264 0.400411 0
266 0.377171 0
268 0.342526 0
270 0.323557 0
272 0.29949 0
274 0.278288 0
276 0.270185 0
278 0.255023 0
280 0.259538 0
282 0.249531 0
284 0.26012 0
286 0.270574 0
288 0.280852 0
290 0.291236 0
292 0.309226 0
294 0.333657 0
296 0.358546 0
298 0.383546 0
300 0.408409 0
302 0.430751 0
304 0.460464 0
306 0.485778 0
308 0.508506 0
310 0.526574 0
312 0.55215 0
314 0.569461 0
316 0.579101 0
318 0.581353 0
320 0.586017 0
322 0.591055 0
324 0.598238 0
326 0.593997 0
328 0.571301 0
330 0.572638 0
332 0.544219 0
334 0.528375 0
336 0.502017 0
338 0.481433 0
340 0.456782 0
342 0.437187 0
344 0.409367 0
346 0.395084 0
348 0.375929 0
350 0.356391 0
352 0.33382 0
354 0.319416 0
356 0.30735 0
358 0.295997 0
360 0.294756 0
362 0.288455 0
364 0.292995 0
366 0.302098 0
368 0.302089 0
370 0.314633 0
372 0.317787 0
374 0.33867 0
376 0.356147 0
378 0.375894 0
380 0.387594 0
382 0.406793 0
384 0.424964 0
386 0.447527 0
388 0.463034 0
390 0.483598 0
392 0.491209 0
394 0.508293 0
396 0.525108 0
398 0.536525 0
400 0.529686 0
402 0.540928 0
404 0.53787 0
406 0.542036 0
408 0.538258 0
410 0.534371 0
412 0.523919 0
414 0.515134 0
416 0.494411 0
418 0.484728 0
420 0.46149 0
422 0.441694 0
424 0.432031 0
426 0.422375 0
428 0.400328 0
430 0.388571 0
432 0.371692 0
434 0.354885 0
436 0.337642 0
438 0.333871 0
440 0.321267 0
442 0.309993 0
444 0.311426 0
446 0.311873 0
448 0.307543 0
450 0.315646 0
452 0.317943 0
454 0.325973 0
456 0.328571 0
458 0.35236 0
460 0.36311 0
462 0.384871 0
464 0.393102 0
466 0.417173 0
468 0.432532 0
470 0.444901 0
472 0.468564 0
474 0.482712 0
476 0.491855 0
478 0.512225 0
480 0.524771 0
482 0.528015 0
484 0.538171 0
486 0.529713 0
488 0.519136 0
490 0.521033 0
492 0.522812 0
494 0.512889 0
496 0.502644 0
498 0.492147 0
500 0.470235 0
502 0.461432 0
504 0.43954 0
506 0.427304 0
508 0.410397 0
510 0.390021 0
512 0.375498 0
514 0.36833 0
516 0.351348 0
518 0.342965 0
520 0.333759 0
522 0.329027 0
524 0.324767 0
526 0.315238 0
528 0.327823 0
530 0.324925 0
532 0.331759 0
534 0.337447 0
536 0.346696 0
538 0.355321 0
540 0.361584 0
542 0.389742 0
544 0.403993 0
546 0.419703 0
548 0.430007 0
550 0.445355 0
552 0.452339 0
554 0.464457 0
556 0.476049 0
558 0.483312 0
560 0.499281 0
562 0.499827 0
564 0.503777 0
566 0.496756 0
568 0.502819 0
570 0.49829 0
572 0.499326 0
574 0.488005 0
576 0.484635 0
578 0.472401 0
580 0.457428 0
582 0.448712 0
584 0.438485 0
586 0.425751 0
588 0.410373 0
590 0.4047 0
592 0.393028 0
594 0.376712 0
596 0.367118 0
598 0.361241 0
600 0.349729 0
602 0.352931 0
604 0.339355 0
606 0.342657 0
608 0.336747 0
610 0.344553 0
612 0.349005 0
614 0.345628 0
616 0.349427 0
618 0.360661 0
620 0.365142 0
622 0.377744 0
624 0.385594 0
626 0.403176 0
628 0.411228 0
630 0.421966 0
632 0.433656 0
634 0.435886 0
636 0.441391 0
638 0.456169 0
640 0.45361 0
642 0.467979 0
644 0.465648 0
646 0.466984 0
648 0.465954 0
650 0.466155 0
652 0.477279 0
654 0.465 0
656 0.463648 0
658 0.461842 0
660 0.455004 0
662 0.441164 0
664 0.436209 0
666 0.418566 0
668 0.413114 0
670 0.41315 0
672 0.396533 0
674 0.394028 0
676 0.381893 0
678 0.369924 0
680 0.367925 0
682 0.3607 0
684 0.346848 0
686 0.352404 0
688 0.340466 0
690 0.350581 0
692 0.346992 0
694 0.353483 0
696 0.351875 0
698 0.361529 0
700 0.366368 0
702 0.379208 0
704 0.373734 0
706 0.380184 0
708 0.396024 0
710 0.409078 0
712 0.413639 0
714 0.417088 0
716 0.425675 0
718 0.434303 0
720 0.445931 0
722 0.447074 0
724 0.458629 0
726 0.447746 0
728 0.453976 0
730 0.465043 0
732 0.451259 0
734 0.444334 0
736 0.455474 0
738 0.448713 0
740 0.438294 0
742 0.433451 0
744 0.420957 0
746 0.425405 0
748 0.416601 0
750 0.407802 0
752 0.403716 0
754 0.390907 0
756 0.38012 0
758 0.386227 0
760 0.37364 0
762 0.371901 0
764 0.362106 0
766 0.364005 0
768 0.364005 0
770 0.355333 0
772 0.364439 0
774 0.35456 0
776 0.363323 0
778 0.371584 0
780 0.367361 0
782 0.373086 0
784 0.37806 0
786 0.384898 0
788 0.391845 0
790 0.397031 0
792 0.400646 0
794 0.409976 0
796 0.411372 0
798 0.413789 0
800 0.409633 0
802 0.423452 0
804 0.426296 0
806 0.429061 0
808 0.436756 0
810 0.44088 0
812 0.442222 0
814 0.438764 0
816 0.433392 0
818 0.434489 0
820 0.440023 0
822 0.427689 0
824 0.426054 0
826 0.424916 0
828 0.417194 0
830 0.422342 0
832 0.404356 0
834 0.403161 0
836 0.397565 0
838 0.395287 0
840 0.385463 0
842 0.374227 0
844 0.375853 0
846 0.362682 0
848 0.366071 0
850 0.373435 0
852 0.359963 0
854 0.366411 0
856 0.35529 0
858 0.36261 0
860 0.364122 0
862 0.369177 0
864 0.367564 0
866 0.366123 0
868 0.380736 0
870 0.392258 0
872 0.391133 0
874 0.392633 0
876 0.398437 0
878 0.402751 0
880 0.410047 0
882 0.415454 0
884 0.433595 0
886 0.431726 0
888 0.420372 0
890 0.42881 0
892 0.437971 0
894 0.433223 0
896 0.43365 0
898 0.432976 0
900 0.42381 0
902 0.424863 0
904 0.427059 0
906 0.417299 0
908 0.408047 0
910 0.40865 0
912 0.396407 0
914 0.392432 0
916 0.396047 0
918 0.387987 0
920 0.380045 0
922 0.377731 0
924 0.373106 0
926 0.364986 0
928 0.366861 0
930 0.361719 0
932 0.364298 0
934 0.370415 0
936 0.359851 0
938 0.36391 0
940 0.35841 0
942 0.365046 0
944 0.363034 0
946 0.364899 0
948 0.369474 0
950 0.38313 0
952 0.37809 0
954 0.389731 0
956 0.391546 0
958 0.391689 0
960 0.405201 0
962 0.399836 0
964 0.40969 0
966 0.39194 0
968 0.409782 0
970 0.408536 0
972 0.416679 0
974 0.41472 0
976 0.417439 0
978 0.407257 0
980 0.401074 0
982 0.409981 0
984 0.40394 0
986 0.402082 0
988 0.402539 0
990 0.404652 0
992 0.392048 0
994 0.390389 0
996 0.383434 0
998 0.384529 0
1000 0.378661 0
1002 0.375751 0
1004 0.380213 0
1006 0.373487 0
1008 0.376386 0
1010 0.372961 0
1012 0.374704 0
1014 0.370452 0
1016 0.361099 0
1018 0.356225 0
1020 0.367137 0
1022 0.364823 0
1024 0.362476 0
1026 0.371667 0
1028 0.367793 0
1030 0.376853 0
1032 0.372737 0
1034 0.378199 0
1036 0.379151 0
1038 0.382165 0
1040 0.385066 0
1042 0.389048 0
1044 0.39322 0
1046 0.392959 0
1048 0.39741 0
1050 0.39983 0
1052 0.403758 0
1054 0.395765 0
1056 0.394294 0
1058 0.404984 0
1060 0.405031 0
1062 0.409195 0
1064 0.408368 0
1066 0.401433 0
1068 0.403115 0
1070 0.403277 0
1072 0.39518 0
1074 0.393495 0
1076 0.396379 0
1078 0.394062 0
1080 0.382135 0
1082 0.383928 0
1084 0.381644 0
1086 0.381493 0
1088 0.371583 0
1090 0.374644 0
1092 0.372642 0
1094 0.368348 0
1096 0.368506 0
1098 0.375115 0
1100 0.364338 0
1102 0.365737 0
1104 0.363834 0
1106 0.361087 0
1108 0.367584 0
1110 0.367918 0
1112 0.375693 0
1114 0.367218 0
1116 0.371972 0
1118 0.377718 0
1120 0.388456 0
1122 0.386192 0
1124 0.387961 0
1126 0.383833 0
1128 0.391514 0
1130 0.402792 0
1132 0.400519 0
1134 0.401278 0
1136 0.401818 0
1138 0.407195 0
1140 0.400453 0
1142 0.39958 0
1144 0.401097 0
1146 0.401174 0
1148 0.401837 0
1150 0.398199 0
1152 0.391926 0
1154 0.390229 0
1156 0.386792 0
1158 0.380001 0
1160 0.380569 0
1162 0.376993 0
1164 0.383701 0
1166 0.37314 0
1168 0.381349 0
1170 0.368711 0
1172 0.367013 0
1174 0.369022 0
1176 0.356412 0
1178 0.360107 0
1180 0.358823 0
1182 0.355646 0
1184 0.363291 0
1186 0.36574 0
1188 0.367458 0
1190 0.365179 0
1192 0.364766 0
1194 0.367235 0
1196 0.366427 0
1198 0.364338 0
1200 0.376655 0
1202 0.374211 0
1204 0.373214 0
1206 0.384998 0
1208 0.377185 0
1210 0.380865 0
1212 0.395578 0
1214 0.390981 0
1216 0.388874 0
1218 0.394767 0
1220 0.391042 0
1222 0.387352 0
1224 0.388122 0
1226 0.389168 0
1228 0.392377 0
1230 0.382801 0
1232 0.376762 0
1234 0.385586 0
1236 0.388828 0
1238 0.380841 0
1240 0.374309 0
1242 0.367916 0
1244 0.378064 0
1246 0.36581 0
1248 0.367894 0
1250 0.362723 0
1252 0.364147 0
1254 0.361053 0
1256 0.360456 0
1258 0.361872 0
1260 0.354204 0
1262 0.357668 0
1264 0.35766 0
1266 0.358152 0
1268 0.359325 0
1270 0.359262 0
1272 0.365141 0
1274 0.36115 0
1276 0.370671 0
1278 0.368035 0
1280 0.361013 0
1282 0.370765 0
1284 0.374743 0
1286 0.3731 0
1288 0.379633 0
1290 0.377583 0
1292 0.384351 0
1294 0.382963 0
1296 0.381315 0
1298 0.385172 0
1300 0.378968 0
1302 0.373906 0
1304 0.387494 0
1306 0.387806 0
1308 0.382867 0
1310 0.375197 0
1312 0.389791 0
1314 0.377733 0
1316 0.375145 0
1318 0.36794 0
1320 0.366227 0
1322 0.374247 0
1324 0.369843 0
1326 0.376042 0
1328 0.364126 0
1330 0.374501 0
1332 0.366615 0
1334 0.356824 0
1336 0.376746 0
1338 0.362348 0
1340 0.35465 0
1342 0.358328 0
1344 0.359271 0
1346 0.361702 0
1348 0.360219 0
1350 0.360907 0
1352 0.361222 0
1354 0.360866 0
1356 0.367563 0
1358 0.354045 0
1360 0.360973 0
1362 0.364726 0
1364 0.368415 0
1366 0.376826 0
1368 0.374538 0
1370 0.374025 0
1372 0.371551 0
1374 0.378323 0
1376 0.380279 0
1378 0.375965 0
1380 0.382781 0
1382 0.378185 0
1384 0.379469 0
1386 0.376849 0
1388 0.382365 0
1390 0.37224 0
1392 0.370295 0
1394 0.374226 0
1396 0.37627 0
1398 0.374126 0
1400 0.368538 0
1402 0.370175 0
1404 0.370408 0
1406 0.379602 0
1408 0.36452 0
1410 0.35515 0
1412 0.36866 0
1414 0.354216 0
1416 0.361395 0
1418 0.360694 0
1420 0.362575 0
1422 0.360555 0
1424 0.356325 0
1426 0.359156 0
1428 0.355293 0
1430 0.355431 0
1432 0.351864 0
1434 0.358946 0
1436 0.356202 0
1438 0.361284 0
1440 0.353538 0
1442 0.360053 0
1444 0.364216 0
1446 0.374208 0
1448 0.362408 0
1450 0.366207 0
1452 0.37158 0
1454 0.365528 0
1456 0.36809 0
1458 0.37498 0
1460 0.365403 0
1462 0.373719 0
1464 0.363815 0
1466 0.366166 0
1468 0.373098 0
1470 0.367797 0
1472 0.364291 0
1474 0.361506 0
1476 0.365407 0
1478 0.365524 0
1480 0.363222 0
1482 0.365253 0
1484 0.360831 0
1486 0.351453 0
1488 0.368006 0
1490 0.356133 0
1492 0.356648 0
1494 0.349676 0
1496 0.347916 0
1498 0.352828 0
1500 0.351703 0
1502 0.350074 0
1504 0.352452 0
1506 0.352969 0
1508 0.350952 0
1510 0.346846 0
1512 0.350007 0
1514 0.34954 0
1516 0.344245 0
1518 0.347127 0
1520 0.353366 0
1522 0.349564 0
1524 0.351239 0
1526 0.361712 0
1528 0.347941 0
1530 0.353864 0
1532 0.352012 0
1534 0.353101 0
1536 0.361574 0
1538 0.361251 0
1540 0.353996 0
1542 0.357199 0
1544 0.359556 0
1546 0.356929 0
1548 0.364307 0
1550 0.361228 0
1552 0.356404 0
1554 0.363375 0
1556 0.357457 0
1558 0.368527 0
1560 0.364935 0
1562 0.363429 0
1564 0.354629 0
1566 0.347238 0
1568 0.355496 0
1570 0.359191 0
1572 0.343988 0
1574 0.349617 0
1576 0.349336 0
1578 0.347589 0
1580 0.343723 0
1582 0.351067 0
1584 0.352475 0
1586 0.349638 0
1588 0.347747 0
1590 0.353625 0
1592 0.346286 0
1594 0.348746 0
1596 0.350597 0
1598 0.354169 0
1600 0.349747 0
1602 0.352084 0
1604 0.354281 0
1606 0.352354 0
1608 0.355427 0
1610 0.351134 0
1612 0.352355 0
1614 0.354163 0
1616 0.352044 0
1618 0.356721 0
1620 0.351698 0
1622 0.361646 0
1624 0.355435 0
1626 0.365174 0
1628 0.366179 0
1630 0.36548 0
1632 0.356699 0
1634 0.35711 0
1636 0.35804 0
1638 0.355659 0
1640 0.362517 0
1642 0.357328 0
1644 0.36172 0
1646 0.355146 0
1648 0.358019 0
1650 0.355015 0
1652 0.35268 0
1654 0.350262 0
1656 0.348156 0
1658 0.354695 0
1660 0.344673 0
1662 0.354009 0
1664 0.351043 0
1666 0.346983 0
1668 0.351497 0
1670 0.347392 0
1672 0.33984 0
1674 0.351531 0
1676 0.345643 0
1678 0.349308 0
1680 0.349631 0
1682 0.348354 0
1684 0.349446 0
1686 0.341214 0
1688 0.347974 0
1690 0.342128 0
1692 0.348233 0
1694 0.353464 0
1696 0.353908 0
1698 0.350263 0
1700 0.347905 0
1702 0.353747 0
1704 0.348861 0
1706 0.355777 0
1708 0.345852 0
1710 0.35554 0
1712 0.35361 0
1714 0.348553 0
1716 0.349158 0
1718 0.34864 0
1720 0.347416 0
1722 0.351766 0
1724 0.350911 0
1726 0.351392 0
1728 0.345267 0
1730 0.355716 0
1732 0.344078 0
1734 0.35345 0
1736 0.347456 0
1738 0.340815 0
1740 0.340624 0
1742 0.346234 0
1744 0.341634 0
1746 0.348403 0
1748 0.34246 0
1750 0.338796 0
1752 0.352441 0
1754 0.333473 0
1756 0.342775 0
1758 0.347719 0
1760 0.341124 0
1762 0.33983 0
1764 0.349474 0
1766 0.337216 0
1768 0.343798 0
1770 0.343702 0
1772 0.340551 0
1774 0.344374 0
1776 0.342919 0
1778 0.351028 0
1780 0.348515 0
1782 0.346066 0
1784 0.346676 0
1786 0.340472 0
1788 0.353618 0
1790 0.348236 0
1792 0.337145 0
1794 0.338449 0
1796 0.343333 0
1798 0.344885 0
1800 0.338654 0
1802 0.344885 0
1804 0.339628 0
1806 0.349655 0
1808 0.348151 0
1810 0.342695 0
1812 0.342748 0
1814 0.336945 0
1816 0.338155 0
1818 0.341803 0
1820 0.339076 0
1822 0.340216 0
1824 0.336312 0
1826 0.338672 0
1828 0.339962 0
1830 0.333147 0
1832 0.33211 0
1834 0.340154 0
1836 0.337581 0
1838 0.332924 0
1840 0.332106 0
1842 0.337909 0
1844 0.337993 0
1846 0.338958 0
1848 0.331785 0
1850 0.33429 0
1852 0.336709 0
1854 0.337003 0
1856 0.335128 0
1858 0.343899 0
1860 0.340996 0
1862 0.345267 0
1864 0.339233 0
1866 0.341497 0
1868 0.333494 0
1870 0.339825 0
1872 0.336688 0
1874 0.346423 0
1876 0.345863 0
1878 0.338991 0
1880 0.340584 0
1882 0.340934 0
1884 0.335615 0
1886 0.339717 0
1888 0.349427 0
1890 0.341892 0
1892 0.341147 0
1894 0.336964 0
1896 0.335881 0
1898 0.339985 0
1900 0.330784 0
1902 0.341675 0
1904 0.335863 0
1906 0.341641 0
1908 0.333928 0
1910 0.327198 0
1912 0.339217 0
1914 0.328698 0
1916 0.341951 0
1918 0.330635 0
1920 0.331051 0
1922 0.332004 0
1924 0.339319 0
1926 0.34162 0
1928 0.340883 0
1930 0.333994 0
1932 0.334769 0
1934 0.338613 0
1936 0.333233 0
1938 0.340347 0
1940 0.32766 0
1942 0.343658 0
1944 0.341794 0
1946 0.339923 0
1948 0.337299 0
1950 0.328978 0
1952 0.340293 0
1954 0.342534 0
1956 0.330281 0
1958 0.342208 0
1960 0.333268 0
1962 0.337861 0
1964 0.340291 0
1966 0.331293 0
1968 0.329228 0
1970 0.329805 0
1972 0.333862 0
1974 0.332406 0
1976 0.331261 0
1978 0.330756 0
1980 0.332361 0
1982 0.331303 0
1984 0.328456 0
1986 0.327875 0
1988 0.332924 0
1990 0.331645 0
1992 0.329966 0
1994 0.326121 0
1996 0.333421 0
1998 0.329951 0
2000 0.3314 0
2002 0.331037 0
2004 0.325204 0
2006 0.3407 0
2008 0.323116 0
2010 0.335444 0
2012 0.340114 0
2014 0.330193 0
2016 0.327007 0
2018 0.328793 0
2020 0.328785 0
2022 0.33446 0
2024 0.335516 0
2026 0.33206 0
2028 0.329569 0
2030 0.32459 0
2032 0.332088 0
2034 0.333547 0
2036 0.330063 0
2038 0.329034 0
2040 0.323331 0
2042 0.323843 0
2044 0.320791 0
2046 0.322068 0
