# Supplementary material for: Probing decoherence in molecular 4f qubits
Source: Chem Sci. 2024 Oct 30;15(48):20328–37. doi: 10.1039/d4sc05304d (PMC11575486; doi:10.1039/d4sc05304d)
Supplement: SC-015-D4SC05304D-s001 [file SC-015-D4SC05304D-s001.zip › data_archive/Parallel_0c5pct/rabi/105_Gdtrensal_RABI_970566_6371G_at10_VG45_12-24-300_20sc_30K.dat]

0 1 0
2 0.99075 0
4 0.99678 0
6 0.948937 0
8 0.777684 0
10 0.620281 0
12 0.461287 0
14 0.319121 0
16 0.189955 0
18 0.0925948 0
20 0.0248069 0
22 0 0
24 0.0169783 0
26 0.05746 0
28 0.131847 0
30 0.224447 0
32 0.334337 0
34 0.456219 0
36 0.582445 0
38 0.685233 0
40 0.779545 0
42 0.837756 0
44 0.869856 0
46 0.866198 0
48 0.837196 0
50 0.779304 0
52 0.704157 0
54 0.610896 0
56 0.501461 0
58 0.394743 0
60 0.302499 0
62 0.221405 0
64 0.163919 0
66 0.127437 0
68 0.116385 0
70 0.121828 0
72 0.160711 0
74 0.212846 0
76 0.282354 0
78 0.373823 0
80 0.449804 0
82 0.531245 0
84 0.605214 0
86 0.666372 0
88 0.716273 0
90 0.740196 0
92 0.744689 0
94 0.720709 0
96 0.683266 0
98 0.615959 0
100 0.546008 0
102 0.465954 0
104 0.3836 0
106 0.310469 0
108 0.250647 0
110 0.202201 0
112 0.170469 0
114 0.168162 0
116 0.173972 0
118 0.207593 0
120 0.256803 0
122 0.316323 0
124 0.388092 0
126 0.454394 0
128 0.521937 0
130 0.585233 0
132 0.64176 0
134 0.67256 0
136 0.683009 0
138 0.683397 0
140 0.660443 0
142 0.627944 0
144 0.561194 0
146 0.500637 0
148 0.432266 0
150 0.368958 0
152 0.306154 0
154 0.257492 0
156 0.222207 0
158 0.195341 0
160 0.1916 0
162 0.212624 0
164 0.238715 0
166 0.290804 0
168 0.338666 0
170 0.398815 0
172 0.457002 0
174 0.518678 0
176 0.572009 0
178 0.607233 0
180 0.634256 0
182 0.635746 0
184 0.629856 0
186 0.600112 0
188 0.567071 0
190 0.519346 0
192 0.460167 0
194 0.411809 0
196 0.357153 0
198 0.312492 0
200 0.276733 0
202 0.239053 0
204 0.240432 0
206 0.236272 0
208 0.259512 0
210 0.283463 0
212 0.319678 0
214 0.360016 0
216 0.407152 0
218 0.46109 0
220 0.502424 0
222 0.536457 0
224 0.562008 0
226 0.583909 0
228 0.589234 0
230 0.582057 0
232 0.552584 0
234 0.527961 0
236 0.48842 0
238 0.448983 0
240 0.406531 0
242 0.362851 0
244 0.327912 0
246 0.301186 0
248 0.277694 0
250 0.26762 0
252 0.264172 0
254 0.271557 0
256 0.295133 0
258 0.332152 0
260 0.364106 0
262 0.402638 0
264 0.442688 0
266 0.481682 0
268 0.509723 0
270 0.542139 0
272 0.544316 0
274 0.554585 0
276 0.549931 0
278 0.529772 0
280 0.509367 0
282 0.481514 0
284 0.445601 0
286 0.402945 0
288 0.369196 0
290 0.336745 0
292 0.310338 0
294 0.289395 0
296 0.287191 0
298 0.285962 0
300 0.290755 0
302 0.320879 0
304 0.3434 0
306 0.365756 0
308 0.406742 0
310 0.438271 0
312 0.466385 0
314 0.496949 0
316 0.519661 0
318 0.531319 0
320 0.53551 0
322 0.524773 0
324 0.514579 0
326 0.492051 0
328 0.464102 0
330 0.436538 0
332 0.403764 0
334 0.375118 0
336 0.339989 0
338 0.315107 0
340 0.304711 0
342 0.288962 0
344 0.293435 0
346 0.302153 0
348 0.319692 0
350 0.348294 0
352 0.371362 0
354 0.393733 0
356 0.436755 0
358 0.457725 0
360 0.487991 0
362 0.505833 0
364 0.515384 0
366 0.516391 0
368 0.504897 0
370 0.490889 0
372 0.476584 0
374 0.447669 0
376 0.418582 0
378 0.383697 0
380 0.356604 0
382 0.333065 0
384 0.315173 0
386 0.301638 0
388 0.303965 0
390 0.30843 0
392 0.319403 0
394 0.345492 0
396 0.358339 0
398 0.392942 0
400 0.414968 0
402 0.446577 0
404 0.465729 0
406 0.478836 0
408 0.485127 0
410 0.489216 0
412 0.484445 0
414 0.475967 0
416 0.455544 0
418 0.439985 0
420 0.423101 0
422 0.392768 0
424 0.373577 0
426 0.355958 0
428 0.343325 0
430 0.330818 0
432 0.33469 0
434 0.331914 0
436 0.334897 0
438 0.350668 0
440 0.366653 0
442 0.380853 0
444 0.390267 0
446 0.404872 0
448 0.427959 0
450 0.436153 0
452 0.448063 0
454 0.458148 0
456 0.455522 0
458 0.449132 0
460 0.447588 0
462 0.439639 0
464 0.433602 0
466 0.419237 0
468 0.403159 0
470 0.390098 0
472 0.374383 0
474 0.367229 0
476 0.355609 0
478 0.345293 0
480 0.347958 0
482 0.346773 0
484 0.344912 0
486 0.357707 0
488 0.362478 0
490 0.373719 0
492 0.383914 0
494 0.408517 0
496 0.420725 0
498 0.428797 0
500 0.448646 0
502 0.448406 0
504 0.451106 0
506 0.453832 0
508 0.447862 0
510 0.440649 0
512 0.424068 0
514 0.409309 0
516 0.400929 0
518 0.383036 0
520 0.363002 0
522 0.35057 0
524 0.341535 0
526 0.340693 0
528 0.329156 0
530 0.341965 0
532 0.348523 0
534 0.366476 0
536 0.379837 0
538 0.399557 0
540 0.413821 0
542 0.423026 0
544 0.437641 0
546 0.44471 0
548 0.452718 0
550 0.449738 0
552 0.446458 0
554 0.440657 0
556 0.42427 0
558 0.408789 0
560 0.400818 0
562 0.377621 0
564 0.371255 0
566 0.363779 0
568 0.350828 0
570 0.344898 0
572 0.342928 0
574 0.350946 0
576 0.355716 0
578 0.366283 0
580 0.37438 0
582 0.385738 0
584 0.400288 0
586 0.407313 0
588 0.417812 0
590 0.4278 0
592 0.428839 0
594 0.427225 0
596 0.434958 0
598 0.429498 0
600 0.412848 0
602 0.410515 0
604 0.399808 0
606 0.390899 0
608 0.386577 0
610 0.37248 0
612 0.368733 0
614 0.363407 0
616 0.360247 0
618 0.358224 0
620 0.353103 0
622 0.362529 0
624 0.366845 0
626 0.364913 0
628 0.374059 0
630 0.386684 0
632 0.393378 0
634 0.404722 0
636 0.409356 0
638 0.416831 0
640 0.41521 0
642 0.427154 0
644 0.420037 0
646 0.414733 0
648 0.406497 0
650 0.405949 0
652 0.387497 0
654 0.390129 0
656 0.374458 0
658 0.366111 0
660 0.352688 0
662 0.349055 0
664 0.346903 0
666 0.350782 0
668 0.354087 0
670 0.361671 0
672 0.369544 0
674 0.378268 0
676 0.39412 0
678 0.401239 0
680 0.414766 0
682 0.417462 0
684 0.417496 0
686 0.418561 0
688 0.420572 0
690 0.416639 0
692 0.403042 0
694 0.396572 0
696 0.388674 0
698 0.37813 0
700 0.374477 0
702 0.365589 0
704 0.356639 0
706 0.354649 0
708 0.351649 0
710 0.356453 0
712 0.354291 0
714 0.36264 0
716 0.377178 0
718 0.381009 0
720 0.392142 0
722 0.392054 0
724 0.395442 0
726 0.399694 0
728 0.410449 0
730 0.405397 0
732 0.408073 0
734 0.401544 0
736 0.392632 0
738 0.393926 0
740 0.38851 0
742 0.381922 0
744 0.372098 0
746 0.375067 0
748 0.36637 0
750 0.364698 0
752 0.360662 0
754 0.367972 0
756 0.37227 0
758 0.368314 0
760 0.374377 0
762 0.381722 0
764 0.379483 0
766 0.384544 0
768 0.387906 0
770 0.39134 0
772 0.398283 0
774 0.394581 0
776 0.391267 0
778 0.39468 0
780 0.396803 0
782 0.389746 0
784 0.384725 0
786 0.378495 0
788 0.376559 0
790 0.373896 0
792 0.369582 0
794 0.365111 0
796 0.372645 0
798 0.360011 0
800 0.374172 0
802 0.370524 0
804 0.369916 0
806 0.366673 0
808 0.36945 0
810 0.37529 0
812 0.375366 0
814 0.379576 0
816 0.387679 0
818 0.388785 0
820 0.391836 0
822 0.389603 0
824 0.390599 0
826 0.382881 0
828 0.387228 0
830 0.385754 0
832 0.372823 0
834 0.375201 0
836 0.37358 0
838 0.372625 0
840 0.371658 0
842 0.365082 0
844 0.366302 0
846 0.371508 0
848 0.369391 0
850 0.368793 0
852 0.365868 0
854 0.369652 0
856 0.37509 0
858 0.378436 0
860 0.376178 0
862 0.377737 0
864 0.3805 0
866 0.380184 0
868 0.384505 0
870 0.389966 0
872 0.384147 0
874 0.380926 0
876 0.381279 0
878 0.374339 0
880 0.375839 0
882 0.372837 0
884 0.375563 0
886 0.366515 0
888 0.366324 0
890 0.372047 0
892 0.365175 0
894 0.367494 0
896 0.367848 0
898 0.362725 0
900 0.368121 0
902 0.369897 0
904 0.37457 0
906 0.371136 0
908 0.378976 0
910 0.374096 0
912 0.379277 0
914 0.383365 0
916 0.374252 0
918 0.384659 0
920 0.376651 0
922 0.374571 0
924 0.37749 0
926 0.374401 0
928 0.372439 0
930 0.371052 0
932 0.370079 0
934 0.361424 0
936 0.364586 0
938 0.365216 0
940 0.361221 0
942 0.369095 0
944 0.363399 0
946 0.362344 0
948 0.365777 0
950 0.365113 0
952 0.373873 0
954 0.36963 0
956 0.373307 0
958 0.37525 0
960 0.373248 0
962 0.372065 0
964 0.379135 0
966 0.374004 0
968 0.378835 0
970 0.376673 0
972 0.374321 0
974 0.372213 0
976 0.370858 0
978 0.371021 0
980 0.360569 0
982 0.358576 0
984 0.354366 0
986 0.35695 0
988 0.362161 0
990 0.358138 0
992 0.357442 0
994 0.355328 0
996 0.36368 0
998 0.363316 0
1000 0.368348 0
1002 0.369913 0
1004 0.379533 0
1006 0.374547 0
1008 0.384378 0
1010 0.376278 0
1012 0.377291 0
1014 0.372215 0
1016 0.372532 0
1018 0.365161 0
1020 0.371029 0
1022 0.361419 0
