# Supplementary material for: Probing decoherence in molecular 4f qubits
Source: Chem Sci. 2024 Oct 30;15(48):20328–37. doi: 10.1039/d4sc05304d (PMC11575486; doi:10.1039/d4sc05304d)
Supplement: SC-015-D4SC05304D-s001 [file SC-015-D4SC05304D-s001.zip › data_archive/Parallel_0c5pct/rabi/106_Gdtrensal_RABI_970573_6371G_at5_VG45_8-16-300_20sc_30K.dat]

0 0.995663 0
2 0.998894 0
4 1 0
6 0.872094 0
8 0.467102 0
10 0.184164 0
12 0.0236956 0
14 0 0
16 0.101229 0
18 0.279377 0
20 0.508748 0
22 0.712904 0
24 0.865087 0
26 0.924203 0
28 0.88275 0
30 0.754467 0
32 0.56592 0
34 0.354773 0
36 0.179561 0
38 0.0834575 0
40 0.0869735 0
42 0.164868 0
44 0.333344 0
46 0.526904 0
48 0.701967 0
50 0.817416 0
52 0.847751 0
54 0.78333 0
56 0.640584 0
58 0.461543 0
60 0.28532 0
62 0.170453 0
64 0.119771 0
66 0.147914 0
68 0.257462 0
70 0.423976 0
72 0.589377 0
74 0.737318 0
76 0.812098 0
78 0.801433 0
80 0.719228 0
82 0.580865 0
84 0.417832 0
86 0.276108 0
88 0.177147 0
90 0.15553 0
92 0.207708 0
94 0.328012 0
96 0.492006 0
98 0.64515 0
100 0.740122 0
102 0.771252 0
104 0.729713 0
106 0.62562 0
108 0.486444 0
110 0.349288 0
112 0.247509 0
114 0.196098 0
116 0.222912 0
118 0.304964 0
120 0.419075 0
122 0.554275 0
124 0.655658 0
126 0.715115 0
128 0.707367 0
130 0.655756 0
132 0.555347 0
134 0.427486 0
136 0.328948 0
138 0.260872 0
140 0.240046 0
142 0.279794 0
144 0.360335 0
146 0.473259 0
148 0.57847 0
150 0.656238 0
152 0.683844 0
154 0.663399 0
156 0.599863 0
158 0.49687 0
160 0.402237 0
162 0.31062 0
164 0.270477 0
166 0.27313 0
168 0.322507 0
170 0.403936 0
172 0.499323 0
174 0.591058 0
176 0.645322 0
178 0.663539 0
180 0.630409 0
182 0.559993 0
184 0.46238 0
186 0.378861 0
188 0.315739 0
190 0.288536 0
192 0.303766 0
194 0.359139 0
196 0.43199 0
198 0.521606 0
200 0.588102 0
202 0.621374 0
204 0.621023 0
206 0.583758 0
208 0.524799 0
210 0.437925 0
212 0.373841 0
214 0.3289 0
216 0.324053 0
218 0.347546 0
220 0.405575 0
222 0.473381 0
224 0.539033 0
226 0.584403 0
228 0.601822 0
230 0.583239 0
232 0.542389 0
234 0.474472 0
236 0.409395 0
238 0.356316 0
240 0.328156 0
242 0.342404 0
244 0.381285 0
246 0.435733 0
248 0.502633 0
250 0.556127 0
252 0.577714 0
254 0.588313 0
256 0.558005 0
258 0.51789 0
260 0.446496 0
262 0.39878 0
264 0.353822 0
266 0.343045 0
268 0.357515 0
270 0.404224 0
272 0.45027 0
274 0.509316 0
276 0.553371 0
278 0.576751 0
280 0.570905 0
282 0.53668 0
284 0.488181 0
286 0.439548 0
288 0.397546 0
290 0.368996 0
292 0.359695 0
294 0.375675 0
296 0.420158 0
298 0.469886 0
300 0.509394 0
302 0.538997 0
304 0.554674 0
306 0.5496 0
308 0.514023 0
310 0.477309 0
312 0.430208 0
314 0.388568 0
316 0.369923 0
318 0.378577 0
320 0.401652 0
322 0.429502 0
324 0.473769 0
326 0.506296 0
328 0.526709 0
330 0.535251 0
332 0.515365 0
334 0.490324 0
336 0.449492 0
338 0.417713 0
340 0.402686 0
342 0.395444 0
344 0.40449 0
346 0.423576 0
348 0.45339 0
350 0.487335 0
352 0.506514 0
354 0.512036 0
356 0.513798 0
358 0.490322 0
360 0.459715 0
362 0.431634 0
364 0.411723 0
366 0.399636 0
368 0.401204 0
370 0.417254 0
372 0.444845 0
374 0.475198 0
376 0.499949 0
378 0.515049 0
380 0.517848 0
382 0.504315 0
384 0.480964 0
386 0.445438 0
388 0.415784 0
390 0.401846 0
392 0.394875 0
394 0.401689 0
396 0.428022 0
398 0.446109 0
400 0.474473 0
402 0.490803 0
404 0.50974 0
406 0.50703 0
408 0.499433 0
410 0.478532 0
412 0.454244 0
414 0.428048 0
416 0.409513 0
418 0.401838 0
420 0.403638 0
422 0.425204 0
424 0.443497 0
426 0.467187 0
428 0.481081 0
430 0.487735 0
432 0.486053 0
434 0.479712 0
436 0.472647 0
438 0.446226 0
440 0.437986 0
442 0.425686 0
444 0.417683 0
446 0.424743 0
448 0.440908 0
450 0.455281 0
452 0.468589 0
454 0.477219 0
456 0.475734 0
458 0.462867 0
460 0.460447 0
462 0.445549 0
464 0.432294 0
466 0.429682 0
468 0.423166 0
470 0.434979 0
472 0.443252 0
474 0.450754 0
476 0.471366 0
478 0.478744 0
480 0.476145 0
482 0.473162 0
484 0.468419 0
486 0.453305 0
488 0.434833 0
490 0.428258 0
492 0.42234 0
494 0.422158 0
496 0.431618 0
498 0.439372 0
500 0.448783 0
502 0.465669 0
504 0.471368 0
506 0.477398 0
508 0.469637 0
510 0.464159 0
512 0.453743 0
514 0.437578 0
516 0.432535 0
518 0.427838 0
520 0.428017 0
522 0.434441 0
524 0.437517 0
526 0.448696 0
528 0.454305 0
530 0.465616 0
532 0.460505 0
534 0.458479 0
536 0.44509 0
538 0.449465 0
540 0.435783 0
542 0.432837 0
544 0.428439 0
546 0.439712 0
548 0.444871 0
550 0.453983 0
552 0.456622 0
554 0.467196 0
556 0.45943 0
558 0.460874 0
560 0.454625 0
562 0.44864 0
564 0.434839 0
566 0.429814 0
568 0.432775 0
570 0.430453 0
572 0.433423 0
574 0.439861 0
576 0.448637 0
578 0.45715 0
580 0.467738 0
582 0.460478 0
584 0.466575 0
586 0.459684 0
588 0.453235 0
590 0.444777 0
592 0.437959 0
594 0.433539 0
596 0.426316 0
598 0.435278 0
600 0.435773 0
602 0.44181 0
604 0.449304 0
606 0.453346 0
608 0.447525 0
610 0.453669 0
612 0.454745 0
614 0.448022 0
616 0.442966 0
618 0.441934 0
620 0.437598 0
622 0.444843 0
624 0.441576 0
626 0.443584 0
628 0.447555 0
630 0.44451 0
632 0.449157 0
634 0.441009 0
636 0.439403 0
638 0.435465 0
640 0.435429 0
642 0.434927 0
644 0.436765 0
646 0.4392 0
648 0.443818 0
650 0.452167 0
652 0.455457 0
654 0.457533 0
656 0.453143 0
658 0.447019 0
660 0.442659 0
662 0.441793 0
664 0.430621 0
666 0.428274 0
668 0.431186 0
670 0.425484 0
672 0.428317 0
674 0.439605 0
676 0.440899 0
678 0.448216 0
680 0.450786 0
682 0.451412 0
684 0.448753 0
686 0.448995 0
688 0.442712 0
690 0.439258 0
692 0.436406 0
694 0.435099 0
696 0.432695 0
698 0.429312 0
700 0.430151 0
702 0.438494 0
704 0.437692 0
706 0.439681 0
708 0.435377 0
710 0.44287 0
712 0.441746 0
714 0.437364 0
716 0.445132 0
718 0.442876 0
720 0.445573 0
722 0.442126 0
724 0.4401 0
726 0.439615 0
728 0.437253 0
730 0.439344 0
732 0.434798 0
734 0.440512 0
736 0.435644 0
738 0.434773 0
740 0.43174 0
742 0.43219 0
744 0.437017 0
746 0.438626 0
748 0.440257 0
750 0.438251 0
752 0.443386 0
754 0.442477 0
756 0.446396 0
758 0.440238 0
760 0.438137 0
762 0.433593 0
764 0.432899 0
766 0.430743 0
768 0.427371 0
770 0.434572 0
772 0.433138 0
774 0.436846 0
776 0.430241 0
778 0.432657 0
780 0.440508 0
782 0.44186 0
784 0.439773 0
786 0.432235 0
788 0.428875 0
790 0.431852 0
792 0.427869 0
794 0.436956 0
796 0.43492 0
798 0.437004 0
800 0.436137 0
802 0.431018 0
804 0.436564 0
806 0.434163 0
808 0.437923 0
810 0.433365 0
812 0.436863 0
814 0.432094 0
816 0.434049 0
818 0.43541 0
820 0.433917 0
822 0.433219 0
824 0.433216 0
826 0.434578 0
828 0.438876 0
830 0.434983 0
832 0.436672 0
834 0.431981 0
836 0.437221 0
838 0.435278 0
840 0.434556 0
842 0.424921 0
844 0.43494 0
846 0.43141 0
848 0.429619 0
850 0.43246 0
852 0.436353 0
854 0.433416 0
856 0.429659 0
858 0.427185 0
860 0.434421 0
862 0.431355 0
864 0.436223 0
866 0.430334 0
868 0.432646 0
870 0.430531 0
872 0.438202 0
874 0.426621 0
876 0.432265 0
878 0.428211 0
880 0.435628 0
882 0.429308 0
884 0.42986 0
886 0.426801 0
888 0.428808 0
890 0.426319 0
892 0.430206 0
894 0.427657 0
896 0.432602 0
898 0.428892 0
900 0.435412 0
902 0.425097 0
904 0.431936 0
906 0.433025 0
908 0.431837 0
910 0.428857 0
912 0.429364 0
914 0.425569 0
916 0.425613 0
918 0.426005 0
920 0.424912 0
922 0.427249 0
924 0.42627 0
926 0.431435 0
928 0.432047 0
930 0.430341 0
932 0.430643 0
934 0.425814 0
936 0.430095 0
938 0.431657 0
940 0.425652 0
942 0.425522 0
944 0.42407 0
946 0.428062 0
948 0.429055 0
950 0.425968 0
952 0.424119 0
954 0.428937 0
956 0.427666 0
958 0.429546 0
960 0.429 0
962 0.425163 0
964 0.427111 0
966 0.424091 0
968 0.425354 0
970 0.428287 0
972 0.428541 0
974 0.421407 0
976 0.427701 0
978 0.427313 0
980 0.431673 0
982 0.41887 0
984 0.425443 0
986 0.423269 0
988 0.42603 0
990 0.429462 0
992 0.428748 0
994 0.422798 0
996 0.432212 0
998 0.425503 0
1000 0.426438 0
1002 0.423862 0
1004 0.421702 0
1006 0.422369 0
1008 0.424781 0
1010 0.423979 0
1012 0.42404 0
1014 0.416496 0
1016 0.424084 0
1018 0.430435 0
1020 0.429168 0
1022 0.428276 0
