# Supplementary material for: Probing decoherence in molecular 4f qubits
Source: Chem Sci. 2024 Oct 30;15(48):20328–37. doi: 10.1039/d4sc05304d (PMC11575486; doi:10.1039/d4sc05304d)
Supplement: SC-015-D4SC05304D-s001 [file SC-015-D4SC05304D-s001.zip › data_archive/Parallel_0c5pct/rabi/107_Gdtrensal_RABI_970570_6371G_at2_VG42_6-12-300_20sc_30K.dat]

0 0.996179 0
2 1 0
4 0.992227 0
6 0.750837 0
8 0.167844 0
10 0 0
12 0.130059 0
14 0.432617 0
16 0.766436 0
18 0.945672 0
20 0.911705 0
22 0.68933 0
24 0.379608 0
26 0.133783 0
28 0.0331573 0
30 0.132482 0
32 0.38978 0
34 0.69127 0
36 0.899281 0
38 0.931227 0
40 0.740104 0
42 0.450217 0
44 0.178131 0
46 0.0613417 0
48 0.142277 0
50 0.386003 0
52 0.670873 0
54 0.863136 0
56 0.875339 0
58 0.691072 0
60 0.4193 0
62 0.195546 0
64 0.104892 0
66 0.173658 0
68 0.388749 0
70 0.646939 0
72 0.830829 0
74 0.841915 0
76 0.672749 0
78 0.433506 0
80 0.219551 0
82 0.134337 0
84 0.205052 0
86 0.402012 0
88 0.632304 0
90 0.797973 0
92 0.792608 0
94 0.64235 0
96 0.407082 0
98 0.220046 0
100 0.177576 0
102 0.28311 0
104 0.486848 0
106 0.684985 0
108 0.785939 0
110 0.728472 0
112 0.567415 0
114 0.355621 0
116 0.222327 0
118 0.216783 0
120 0.326567 0
122 0.513852 0
124 0.680717 0
126 0.744959 0
128 0.684382 0
130 0.540776 0
132 0.36496 0
134 0.255572 0
136 0.246456 0
138 0.349249 0
140 0.514325 0
142 0.665644 0
144 0.717595 0
146 0.664588 0
148 0.519723 0
150 0.364368 0
152 0.267279 0
154 0.277649 0
156 0.37477 0
158 0.53535 0
160 0.643911 0
162 0.686947 0
164 0.631343 0
166 0.496573 0
168 0.374435 0
170 0.291788 0
172 0.298565 0
174 0.39803 0
176 0.527691 0
178 0.638273 0
180 0.6687 0
182 0.605696 0
184 0.490043 0
186 0.372087 0
188 0.308492 0
190 0.319748 0
192 0.414326 0
194 0.52869 0
196 0.617852 0
198 0.642357 0
200 0.581364 0
202 0.479551 0
204 0.377044 0
206 0.329403 0
208 0.351807 0
210 0.426141 0
212 0.535001 0
214 0.599599 0
216 0.621566 0
218 0.563133 0
220 0.477999 0
222 0.380763 0
224 0.335742 0
226 0.367806 0
228 0.440578 0
230 0.52681 0
232 0.593653 0
234 0.592701 0
236 0.545875 0
238 0.462712 0
240 0.386629 0
242 0.366674 0
244 0.388258 0
246 0.45557 0
248 0.538159 0
250 0.576758 0
252 0.580626 0
254 0.527024 0
256 0.461867 0
258 0.40372 0
260 0.376555 0
262 0.398795 0
264 0.457103 0
266 0.530349 0
268 0.563022 0
270 0.561863 0
272 0.515691 0
274 0.464098 0
276 0.400657 0
278 0.390087 0
280 0.405041 0
282 0.468506 0
284 0.522258 0
286 0.556617 0
288 0.543846 0
290 0.499766 0
292 0.458372 0
294 0.411644 0
296 0.401721 0
298 0.420756 0
300 0.470952 0
302 0.520894 0
304 0.538876 0
306 0.532722 0
308 0.500423 0
310 0.453403 0
312 0.414936 0
314 0.406442 0
316 0.425578 0
318 0.473647 0
320 0.513454 0
322 0.530416 0
324 0.52183 0
326 0.493111 0
328 0.450271 0
330 0.416 0
332 0.419384 0
334 0.445601 0
336 0.47178 0
338 0.513037 0
340 0.519428 0
342 0.5119 0
344 0.481564 0
346 0.452033 0
348 0.426642 0
350 0.424868 0
352 0.453871 0
354 0.471054 0
356 0.500779 0
358 0.510862 0
360 0.505244 0
362 0.473144 0
364 0.447576 0
366 0.439198 0
368 0.443138 0
370 0.454946 0
372 0.487011 0
374 0.500022 0
376 0.501958 0
378 0.49945 0
380 0.470529 0
382 0.445912 0
384 0.432753 0
386 0.441887 0
388 0.453389 0
390 0.480111 0
392 0.491879 0
394 0.499978 0
396 0.48168 0
398 0.464999 0
400 0.449314 0
402 0.444197 0
404 0.447521 0
406 0.461963 0
408 0.481438 0
410 0.489471 0
412 0.492959 0
414 0.482194 0
416 0.462707 0
418 0.447085 0
420 0.440013 0
422 0.446748 0
424 0.465123 0
426 0.471664 0
428 0.486497 0
430 0.48205 0
432 0.48135 0
434 0.464089 0
436 0.451686 0
438 0.454523 0
440 0.461662 0
442 0.467703 0
444 0.476565 0
446 0.479393 0
448 0.477191 0
450 0.470054 0
452 0.457666 0
454 0.455081 0
456 0.447811 0
458 0.457946 0
460 0.461804 0
462 0.475553 0
464 0.474799 0
466 0.469609 0
468 0.459421 0
470 0.464562 0
472 0.462989 0
474 0.458265 0
476 0.464797 0
478 0.468301 0
480 0.476465 0
482 0.478625 0
484 0.472102 0
486 0.462914 0
488 0.463405 0
490 0.454572 0
492 0.460306 0
494 0.465318 0
496 0.469209 0
498 0.466323 0
500 0.470515 0
502 0.463119 0
504 0.466726 0
506 0.461604 0
508 0.458597 0
510 0.460566 0
512 0.456887 0
514 0.470421 0
516 0.467205 0
518 0.471599 0
520 0.462326 0
522 0.461336 0
524 0.452135 0
526 0.450068 0
528 0.458253 0
530 0.463279 0
532 0.466039 0
534 0.467201 0
536 0.464673 0
538 0.469111 0
540 0.459637 0
542 0.456854 0
544 0.457569 0
546 0.462116 0
548 0.466467 0
550 0.473258 0
552 0.467252 0
554 0.46348 0
556 0.459068 0
558 0.459644 0
560 0.455058 0
562 0.459596 0
564 0.461117 0
566 0.460156 0
568 0.472295 0
570 0.460664 0
572 0.464985 0
574 0.460075 0
576 0.456398 0
578 0.461362 0
580 0.458129 0
582 0.472304 0
584 0.461774 0
586 0.466666 0
588 0.469483 0
590 0.45687 0
592 0.457003 0
594 0.456233 0
596 0.451293 0
598 0.452473 0
600 0.459096 0
602 0.46183 0
604 0.463605 0
606 0.459047 0
608 0.46135 0
610 0.452666 0
612 0.466133 0
614 0.463982 0
616 0.466838 0
618 0.464055 0
620 0.465357 0
622 0.469777 0
624 0.458293 0
626 0.45906 0
628 0.458165 0
630 0.453347 0
632 0.460057 0
634 0.4654 0
636 0.45685 0
638 0.462691 0
640 0.462532 0
642 0.456887 0
644 0.463208 0
646 0.458835 0
648 0.457787 0
650 0.463489 0
652 0.458393 0
654 0.463465 0
656 0.466756 0
658 0.457801 0
660 0.45931 0
662 0.458286 0
664 0.451693 0
666 0.452605 0
668 0.459749 0
670 0.457494 0
672 0.457543 0
674 0.454462 0
676 0.454508 0
678 0.463086 0
680 0.459407 0
682 0.457992 0
684 0.456151 0
686 0.459224 0
688 0.461157 0
690 0.458665 0
692 0.454241 0
694 0.453536 0
696 0.454904 0
698 0.456152 0
700 0.44854 0
702 0.458902 0
704 0.452559 0
706 0.462767 0
708 0.463058 0
710 0.455856 0
712 0.458909 0
714 0.453078 0
716 0.449131 0
718 0.453333 0
720 0.456407 0
722 0.464613 0
724 0.457681 0
726 0.452389 0
728 0.461834 0
730 0.449715 0
732 0.452733 0
734 0.454281 0
736 0.451441 0
738 0.460689 0
740 0.457937 0
742 0.456177 0
744 0.446845 0
746 0.455688 0
748 0.457429 0
750 0.447455 0
752 0.460275 0
754 0.451081 0
756 0.456038 0
758 0.45661 0
760 0.452061 0
762 0.448219 0
764 0.454453 0
766 0.451253 0
768 0.452789 0
770 0.443476 0
772 0.44792 0
774 0.453739 0
776 0.451 0
778 0.458681 0
780 0.453054 0
782 0.447674 0
784 0.450222 0
786 0.443809 0
788 0.453701 0
790 0.452614 0
792 0.461088 0
794 0.457583 0
796 0.453173 0
798 0.451732 0
800 0.455688 0
802 0.450259 0
804 0.44763 0
806 0.453457 0
808 0.453746 0
810 0.453333 0
812 0.447278 0
814 0.45378 0
816 0.450676 0
818 0.450601 0
820 0.448065 0
822 0.452228 0
824 0.449096 0
826 0.449966 0
828 0.450301 0
830 0.446778 0
832 0.448887 0
834 0.45466 0
836 0.450546 0
838 0.448954 0
840 0.446231 0
842 0.454618 0
844 0.447734 0
846 0.447774 0
848 0.453452 0
850 0.448645 0
852 0.446843 0
854 0.448 0
856 0.450508 0
858 0.445522 0
860 0.455253 0
862 0.452238 0
864 0.450494 0
866 0.456219 0
868 0.449228 0
870 0.436103 0
872 0.446524 0
874 0.449186 0
876 0.451947 0
878 0.455195 0
880 0.4448 0
882 0.448404 0
884 0.449885 0
886 0.453668 0
888 0.444816 0
890 0.449638 0
892 0.449645 0
894 0.451279 0
896 0.449303 0
898 0.44988 0
900 0.449545 0
902 0.45096 0
904 0.445303 0
906 0.444286 0
908 0.447741 0
910 0.443595 0
912 0.452507 0
914 0.447548 0
916 0.441651 0
918 0.450289 0
920 0.442142 0
922 0.45189 0
924 0.440539 0
926 0.439843 0
928 0.451162 0
930 0.451586 0
932 0.440143 0
934 0.443473 0
936 0.448034 0
938 0.445158 0
940 0.449 0
942 0.447849 0
944 0.445259 0
946 0.448698 0
948 0.447914 0
950 0.44974 0
952 0.440948 0
954 0.446629 0
956 0.44275 0
958 0.440998 0
960 0.443836 0
962 0.440467 0
964 0.448155 0
966 0.441011 0
968 0.45005 0
970 0.443636 0
972 0.447455 0
974 0.443886 0
976 0.442848 0
978 0.44278 0
980 0.447651 0
982 0.4487 0
984 0.447304 0
986 0.441851 0
988 0.443985 0
990 0.443566 0
992 0.445245 0
994 0.442498 0
996 0.443401 0
998 0.442976 0
1000 0.440246 0
1002 0.441863 0
1004 0.438538 0
1006 0.447369 0
1008 0.4451 0
1010 0.438813 0
1012 0.442336 0
1014 0.439904 0
1016 0.442754 0
1018 0.442259 0
1020 0.442449 0
1022 0.444579 0
