# Supplementary material for: Probing decoherence in molecular 4f qubits
Source: Chem Sci. 2024 Oct 30;15(48):20328–37. doi: 10.1039/d4sc05304d (PMC11575486; doi:10.1039/d4sc05304d)
Supplement: SC-015-D4SC05304D-s001 [file SC-015-D4SC05304D-s001.zip › data_archive/Parallel_0c5pct/rabi/108_Gdtrensal_RABI_970568_6371G_at1_VG42_6-10-300_20sc_30K.dat]

0 0.999923 0
2 0.998776 0
4 1 0
6 0.696202 0
8 0.0507184 0
10 0 0
12 0.299796 0
14 0.698218 0
16 0.943256 0
18 0.896927 0
20 0.60414 0
22 0.256109 0
24 0.0173558 0
26 0.0330994 0
28 0.278611 0
30 0.630237 0
32 0.900511 0
34 0.928716 0
36 0.689271 0
38 0.336614 0
40 0.0721232 0
42 0.0368164 0
44 0.258688 0
46 0.608725 0
48 0.863256 0
50 0.88755 0
52 0.663218 0
54 0.318084 0
56 0.0835162 0
58 0.0804634 0
60 0.306891 0
62 0.624913 0
64 0.842752 0
66 0.858545 0
68 0.663291 0
70 0.339564 0
72 0.119781 0
74 0.115907 0
76 0.318153 0
78 0.618943 0
80 0.821122 0
82 0.812753 0
84 0.614853 0
86 0.340876 0
88 0.144951 0
90 0.147655 0
92 0.342686 0
94 0.623202 0
96 0.792038 0
98 0.751768 0
100 0.522597 0
102 0.2764 0
104 0.155115 0
106 0.229463 0
108 0.444825 0
110 0.675674 0
112 0.779535 0
114 0.680091 0
116 0.462019 0
118 0.251951 0
120 0.179773 0
122 0.272377 0
124 0.473611 0
126 0.661047 0
128 0.737534 0
130 0.647583 0
132 0.444686 0
134 0.266754 0
136 0.204951 0
138 0.295367 0
140 0.477203 0
142 0.659275 0
144 0.706629 0
146 0.61497 0
148 0.42762 0
150 0.276792 0
152 0.231178 0
154 0.329586 0
156 0.50008 0
158 0.652065 0
160 0.670161 0
162 0.582451 0
164 0.413582 0
166 0.284285 0
168 0.265521 0
170 0.360491 0
172 0.511141 0
174 0.633254 0
176 0.649799 0
178 0.558563 0
180 0.414095 0
182 0.30422 0
184 0.288071 0
186 0.379562 0
188 0.524949 0
190 0.611681 0
192 0.626512 0
194 0.52809 0
196 0.405707 0
198 0.307865 0
200 0.309317 0
202 0.395255 0
204 0.522881 0
206 0.601361 0
208 0.599228 0
210 0.519084 0
212 0.395275 0
214 0.326122 0
216 0.332127 0
218 0.428013 0
220 0.518679 0
222 0.590379 0
224 0.57734 0
226 0.491793 0
228 0.388802 0
230 0.335812 0
232 0.352115 0
234 0.433275 0
236 0.530752 0
238 0.574469 0
240 0.558377 0
242 0.480379 0
244 0.397554 0
246 0.358633 0
248 0.382563 0
250 0.444379 0
252 0.526782 0
254 0.569826 0
256 0.538291 0
258 0.465386 0
260 0.397111 0
262 0.366675 0
264 0.389461 0
266 0.456696 0
268 0.519236 0
270 0.552975 0
272 0.525205 0
274 0.455759 0
276 0.399529 0
278 0.376727 0
280 0.399853 0
282 0.463241 0
284 0.51331 0
286 0.526527 0
288 0.509595 0
290 0.446797 0
292 0.39762 0
294 0.383209 0
296 0.416137 0
298 0.472265 0
300 0.50718 0
302 0.527116 0
304 0.487429 0
306 0.447546 0
308 0.407839 0
310 0.401448 0
312 0.430349 0
314 0.471619 0
316 0.501981 0
318 0.511109 0
320 0.479903 0
322 0.440061 0
324 0.411116 0
326 0.408881 0
328 0.439209 0
330 0.469838 0
332 0.496402 0
334 0.496647 0
336 0.466339 0
338 0.438728 0
340 0.418702 0
342 0.42694 0
344 0.440534 0
346 0.4717 0
348 0.486778 0
350 0.488536 0
352 0.468285 0
354 0.437329 0
356 0.422089 0
358 0.426167 0
360 0.443818 0
362 0.473407 0
364 0.481796 0
366 0.478561 0
368 0.464961 0
370 0.435144 0
372 0.432465 0
374 0.436628 0
376 0.453295 0
378 0.46644 0
380 0.477912 0
382 0.479567 0
384 0.455735 0
386 0.432595 0
388 0.431595 0
390 0.434462 0
392 0.454991 0
394 0.468152 0
396 0.472377 0
398 0.474076 0
400 0.453581 0
402 0.436406 0
404 0.433252 0
406 0.439749 0
408 0.455875 0
410 0.468129 0
412 0.481001 0
414 0.461188 0
416 0.449755 0
418 0.439764 0
420 0.434605 0
422 0.450361 0
424 0.461353 0
426 0.466496 0
428 0.46318 0
430 0.454168 0
432 0.441421 0
434 0.439257 0
436 0.436631 0
438 0.451519 0
440 0.460094 0
442 0.460522 0
444 0.466657 0
446 0.452342 0
448 0.437659 0
450 0.439424 0
452 0.438899 0
454 0.447888 0
456 0.45424 0
458 0.462242 0
460 0.454417 0
462 0.45049 0
464 0.44533 0
466 0.443067 0
468 0.447762 0
470 0.452692 0
472 0.455459 0
474 0.465585 0
476 0.453745 0
478 0.447204 0
480 0.445528 0
482 0.450427 0
484 0.460596 0
486 0.452286 0
488 0.447454 0
490 0.456168 0
492 0.448001 0
494 0.45077 0
496 0.441639 0
498 0.44625 0
500 0.444857 0
502 0.450271 0
504 0.453684 0
506 0.447079 0
508 0.446433 0
510 0.453831 0
512 0.448257 0
514 0.445507 0
516 0.455337 0
518 0.4525 0
520 0.448842 0
522 0.448632 0
524 0.447889 0
526 0.439318 0
528 0.443574 0
530 0.439894 0
532 0.454925 0
534 0.453494 0
536 0.450501 0
538 0.446749 0
540 0.445088 0
542 0.442084 0
544 0.445159 0
546 0.446479 0
548 0.457332 0
550 0.450972 0
552 0.451029 0
554 0.45154 0
556 0.440486 0
558 0.443484 0
560 0.441152 0
562 0.449378 0
564 0.443085 0
566 0.447835 0
568 0.443389 0
570 0.449365 0
572 0.439899 0
574 0.441062 0
576 0.43917 0
578 0.458156 0
580 0.452954 0
582 0.450987 0
584 0.446819 0
586 0.447719 0
588 0.444849 0
590 0.438689 0
592 0.441975 0
594 0.443059 0
596 0.440162 0
598 0.441657 0
600 0.445281 0
602 0.445026 0
604 0.44573 0
606 0.436836 0
608 0.451128 0
610 0.447015 0
612 0.45039 0
614 0.445796 0
616 0.450668 0
618 0.443383 0
620 0.43748 0
622 0.442483 0
624 0.443959 0
626 0.445189 0
628 0.446487 0
630 0.444106 0
632 0.440856 0
634 0.434754 0
636 0.440678 0
638 0.445045 0
640 0.444641 0
642 0.449112 0
644 0.449667 0
646 0.446675 0
648 0.437752 0
650 0.445154 0
652 0.446133 0
654 0.446141 0
656 0.444854 0
658 0.449014 0
660 0.445878 0
662 0.440258 0
664 0.437034 0
666 0.42894 0
668 0.44437 0
670 0.443269 0
672 0.435561 0
674 0.443709 0
676 0.444116 0
678 0.441325 0
680 0.44243 0
682 0.446246 0
684 0.441997 0
686 0.445693 0
688 0.444585 0
690 0.438947 0
692 0.437723 0
694 0.436408 0
696 0.437221 0
698 0.442892 0
700 0.440911 0
702 0.444402 0
704 0.437544 0
706 0.442514 0
708 0.435709 0
710 0.439562 0
712 0.438304 0
714 0.438551 0
716 0.447135 0
718 0.440253 0
720 0.448395 0
722 0.437542 0
724 0.438994 0
726 0.435046 0
728 0.439695 0
730 0.432839 0
732 0.440566 0
734 0.435861 0
736 0.439823 0
738 0.441065 0
740 0.439267 0
742 0.434967 0
744 0.442844 0
746 0.435871 0
748 0.44424 0
750 0.441779 0
752 0.43859 0
754 0.445951 0
756 0.432434 0
758 0.440978 0
760 0.433921 0
762 0.441817 0
764 0.442186 0
766 0.438789 0
768 0.435635 0
770 0.439384 0
772 0.427914 0
774 0.437213 0
776 0.438052 0
778 0.436592 0
780 0.438532 0
782 0.435489 0
784 0.435696 0
786 0.433485 0
788 0.438165 0
790 0.43897 0
792 0.439177 0
794 0.445165 0
796 0.438254 0
798 0.436912 0
800 0.436868 0
802 0.433516 0
804 0.432848 0
806 0.43246 0
808 0.441538 0
810 0.438088 0
812 0.438099 0
814 0.433556 0
816 0.432381 0
818 0.435314 0
820 0.432587 0
822 0.438846 0
824 0.434581 0
826 0.431228 0
828 0.441933 0
830 0.438904 0
832 0.436106 0
834 0.426403 0
836 0.436899 0
838 0.436317 0
840 0.437691 0
842 0.431647 0
844 0.436835 0
846 0.427602 0
848 0.438877 0
850 0.434667 0
852 0.434292 0
854 0.431958 0
856 0.439198 0
858 0.436846 0
860 0.4372 0
862 0.434172 0
864 0.43426 0
866 0.433763 0
868 0.436873 0
870 0.433105 0
872 0.436687 0
874 0.438745 0
876 0.435134 0
878 0.434669 0
880 0.433389 0
882 0.435012 0
884 0.434339 0
886 0.431696 0
888 0.427452 0
890 0.444371 0
892 0.437162 0
894 0.433532 0
896 0.430038 0
898 0.428031 0
900 0.432853 0
902 0.429662 0
904 0.438347 0
906 0.430859 0
908 0.438333 0
910 0.429632 0
912 0.42321 0
914 0.434337 0
916 0.434348 0
918 0.436044 0
920 0.436825 0
922 0.433031 0
924 0.428729 0
926 0.430625 0
928 0.433467 0
930 0.428539 0
932 0.428648 0
934 0.428655 0
936 0.427933 0
938 0.43797 0
940 0.429749 0
942 0.42964 0
944 0.426115 0
946 0.430641 0
948 0.430025 0
950 0.43392 0
952 0.43395 0
954 0.431207 0
956 0.432547 0
958 0.431579 0
960 0.423268 0
962 0.431165 0
964 0.433939 0
966 0.434138 0
968 0.430857 0
970 0.426723 0
972 0.428875 0
974 0.426427 0
976 0.424883 0
978 0.429759 0
980 0.427423 0
982 0.430354 0
984 0.433909 0
986 0.430562 0
988 0.431026 0
990 0.430383 0
992 0.4289 0
994 0.429434 0
996 0.429282 0
998 0.428565 0
1000 0.427185 0
1002 0.428632 0
1004 0.426337 0
1006 0.428307 0
1008 0.430004 0
1010 0.426767 0
1012 0.434831 0
1014 0.438335 0
1016 0.428345 0
1018 0.433321 0
1020 0.429635 0
1022 0.417794 0
