# Supplementary material for: Probing decoherence in molecular 4f qubits
Source: Chem Sci. 2024 Oct 30;15(48):20328–37. doi: 10.1039/d4sc05304d (PMC11575486; doi:10.1039/d4sc05304d)
Supplement: SC-015-D4SC05304D-s001 [file SC-015-D4SC05304D-s001.zip › data_archive/Parallel_0c5pct/rabi/37_Gdtrensal_FS_970640_at22_VG21_32-64-300_8sc_10K.dat]

20 0.00231859 0
21.709 0.00215184 0
23.418 0.00268226 0
25.127 0.00272672 0
26.8359 0.0023972 0
28.5449 0.00267511 0
30.2539 0.00175323 0
31.9629 0.00230906 0
33.6719 0.00210817 0
35.3809 0.00279263 0
37.0898 0.00254965 0
38.7988 0.00229318 0
40.5078 0.00340086 0
42.2168 0.0024107 0
43.9258 0.00239799 0
45.6348 0.00186361 0
47.3438 0.00245913 0
49.0527 0.00288474 0
50.7617 0.00330478 0
52.4707 0.00283471 0
54.1797 0.00270131 0
55.8887 0.00286727 0
57.5977 0.00287044 0
59.3066 0.00273705 0
61.0156 0.00336116 0
62.7246 0.0022503 0
64.4336 0.00219789 0
66.1426 0.00265288 0
67.8516 0.0030499 0
69.5605 0.0026497 0
71.2695 0.00218519 0
72.9785 0.00299114 0
74.6875 0.00226062 0
76.3965 0.00224951 0
78.1055 0.00209388 0
79.8145 0.00180643 0
81.5234 0.00270528 0
83.2324 0.00114183 0
84.9414 0.00253457 0
86.6504 0.00272275 0
88.3594 0.0025568 0
90.0684 0.00181596 0
91.7773 0.00259809 0
93.4863 0.00287918 0
95.1953 0.00203988 0
96.9043 0.00272196 0
98.6133 0.00232573 0
100.322 0.00287124 0
102.031 0.00309119 0
103.74 0.0017715 0
105.449 0.00195968 0
107.158 0.00241943 0
108.867 0.00239323 0
110.576 0.00308563 0
112.285 0.0019041 0
113.994 0.00213517 0
115.703 0.00257506 0
117.412 0.00287124 0
119.121 0.00247343 0
120.83 0.0025306 0
122.539 0.00191601 0
124.248 0.00351203 0
125.957 0.00246628 0
127.666 0.00248931 0
129.375 0.00217725 0
131.084 0.00212405 0
132.793 0.00205179 0
134.502 0.00234162 0
136.211 0.00273625 0
137.92 0.00258141 0
139.629 0.00243611 0
141.338 0.00245357 0
143.047 0.00226221 0
144.756 0.00259571 0
146.465 0.00244643 0
148.174 0.00262509 0
149.883 0.00202162 0
151.592 0.00210896 0
153.301 0.00328811 0
155.01 0.00291967 0
156.719 0.00255362 0
158.428 0.00309436 0
160.137 0.00278786 0
161.846 0.00281724 0
163.555 0.0017707 0
165.264 0.00243611 0
166.973 0.00309039 0
168.682 0.0022241 0
170.391 0.00172306 0
172.1 0.00270528 0
173.809 0.00193427 0
175.518 0.00329605 0
177.227 0.00245834 0
178.936 0.00169765 0
180.645 0.00243928 0
182.354 0.00221457 0
184.063 0.00258777 0
185.771 0.00311104 0
187.48 0.00193666 0
189.189 0.00292603 0
190.898 0.00226221 0
192.607 0.00252345 0
194.316 0.00240752 0
196.025 0.00243055 0
197.734 0.00202876 0
199.443 0.00260365 0
201.152 0.00261635 0
202.861 0.00198827 0
204.57 0.00248931 0
206.279 0.0028363 0
207.988 0.00255918 0
209.697 0.00269099 0
211.406 0.00271005 0
213.115 0.00236782 0
214.824 0.00287044 0
216.533 0.00268861 0
218.242 0.00268782 0
219.951 0.00315233 0
221.66 0.00301655 0
223.369 0.00286092 0
225.078 0.00222172 0
226.787 0.00268226 0
228.496 0.00258697 0
230.205 0.00285298 0
231.914 0.00211611 0
233.623 0.00214231 0
235.332 0.00247104 0
237.041 0.00250598 0
238.75 0.00224157 0
240.459 0.00220504 0
242.168 0.00257427 0
243.877 0.00258538 0
245.586 0.00192236 0
247.295 0.00281645 0
249.004 0.00208911 0
250.713 0.00199065 0
252.422 0.00303878 0
254.131 0.00252424 0
255.84 0.00268782 0
257.549 0.0022773 0
259.258 0.00249645 0
260.967 0.00251869 0
262.676 0.0026362 0
264.385 0.00231541 0
266.094 0.00258856 0
267.803 0.0021971 0
269.512 0.00311501 0
271.221 0.00336434 0
272.93 0.00235273 0
274.639 0.00264811 0
276.348 0.00227809 0
278.057 0.00237338 0
279.766 0.00282598 0
281.475 0.00283074 0
283.184 0.00224633 0
284.893 0.0020645 0
286.602 0.00252266 0
288.311 0.00276166 0
290.02 0.00204862 0
291.729 0.00248534 0
293.438 0.00248216 0
295.146 0.00212564 0
296.855 0.00284027 0
298.564 0.00284503 0
300.273 0.00256395 0
301.982 0.00234876 0
303.691 0.00279025 0
305.4 0.00236544 0
307.109 0.00294111 0
308.818 0.00219472 0
310.527 0.00339133 0
312.236 0.00223124 0
313.945 0.00258935 0
315.654 0.0029959 0
317.363 0.0018382 0
319.072 0.00317456 0
320.781 0.00220742 0
322.49 0.00258538 0
324.199 0.00248613 0
325.908 0.00217884 0
327.617 0.00236067 0
329.326 0.00197795 0
331.035 0.0022106 0
332.744 0.00291412 0
334.453 0.00143403 0
336.162 0.00229477 0
337.871 0.00320315 0
339.58 0.00250757 0
341.289 0.00283789 0
342.998 0.00285059 0
344.707 0.00210579 0
346.416 0.00249963 0
348.125 0.00303957 0
349.834 0.00237496 0
351.543 0.00224315 0
353.252 0.00275134 0
354.961 0.0024099 0
356.67 0.00217566 0
358.379 0.00249963 0
360.088 0.00200733 0
361.797 0.00248772 0
363.506 0.00245357 0
365.215 0.0024369 0
366.924 0.00217804 0
368.633 0.00262906 0
370.342 0.00316265 0
372.051 0.00224395 0
373.76 0.00254012 0
375.469 0.0022773 0
377.178 0.00208991 0
378.887 0.00254648 0
380.596 0.002876 0
382.305 0.00293953 0
384.014 0.00268226 0
385.723 0.00208435 0
387.432 0.00257665 0
389.141 0.00306895 0
390.85 0.00334607 0
392.559 0.00233765 0
394.268 0.00211214 0
395.977 0.00261873 0
397.686 0.00289824 0
399.395 0.00232097 0
401.104 0.00230509 0
402.813 0.00236226 0
404.521 0.00296096 0
406.23 0.00333019 0
407.939 0.00192395 0
409.648 0.00318012 0
411.357 0.00211452 0
413.066 0.00236861 0
414.775 0.00281089 0
416.484 0.00345883 0
418.193 0.00284265 0
419.902 0.00237814 0
421.611 0.00285615 0
423.32 0.00210023 0
425.029 0.00237894 0
426.738 0.00254171 0
428.447 0.00241387 0
430.156 0.00253774 0
431.865 0.00193269 0
433.574 0.00217169 0
435.283 0.00217249 0
436.992 0.00219551 0
438.701 0.00219472 0
440.41 0.00290538 0
442.119 0.00220266 0
443.828 0.00248772 0
445.537 0.00264256 0
447.246 0.00278548 0
448.955 0.0022368 0
450.664 0.00219472 0
452.373 0.00301655 0
454.082 0.00171591 0
455.791 0.00279422 0
457.5 0.00250519 0
459.209 0.00290856 0
460.918 0.00324444 0
462.627 0.00170956 0
464.336 0.00318012 0
466.045 0.0028895 0
467.754 0.00229874 0
469.463 0.00305307 0
471.172 0.00189616 0
472.881 0.00261715 0
474.59 0.0020375 0
476.299 0.00242261 0
478.008 0.00309119 0
479.717 0.00175641 0
481.426 0.00288712 0
483.135 0.00311183 0
484.844 0.00283709 0
486.553 0.00214152 0
488.262 0.00243928 0
489.971 0.00206847 0
491.68 0.00236464 0
493.389 0.00192316 0
495.098 0.00271561 0
496.807 0.00289824 0
498.516 0.00219631 0
500.225 0.00225268 0
501.934 0.00211929 0
503.643 0.00298796 0
505.352 0.00253536 0
507.061 0.00275769 0
508.77 0.00335084 0
510.479 0.00286171 0
512.188 0.0024766 0
513.896 0.00274181 0
515.605 0.00285298 0
517.314 0.00223283 0
519.023 0.00256315 0
520.732 0.00225983 0
522.441 0.00266955 0
524.15 0.00226777 0
525.859 0.00215978 0
527.568 0.00266082 0
529.277 0.00279422 0
530.986 0.0025306 0
532.695 0.0027426 0
534.404 0.00225189 0
536.113 0.00248137 0
537.822 0.00232653 0
539.531 0.00294667 0
541.24 0.00226856 0
542.949 0.00203035 0
544.658 0.00228206 0
546.367 0.00307769 0
548.076 0.00276881 0
549.785 0.00228444 0
551.494 0.00316106 0
553.203 0.00249883 0
554.912 0.00226856 0
556.621 0.00217487 0
558.33 0.00327143 0
560.039 0.00301416 0
561.748 0.00260841 0
563.457 0.00247581 0
565.166 0.003462 0
566.875 0.0026362 0
568.584 0.00255283 0
570.293 0.00297129 0
572.002 0.00263064 0
573.711 0.00223124 0
575.42 0.00253218 0
577.129 0.00304593 0
578.838 0.00310151 0
580.547 0.00233209 0
582.256 0.00302131 0
583.965 0.00263938 0
585.674 0.00332305 0
587.383 0.00261635 0
589.092 0.00286012 0
590.801 0.00279422 0
592.51 0.00268623 0
594.219 0.0035287 0
595.928 0.00350964 0
597.637 0.0035017 0
599.346 0.00383758 0
601.055 0.0031158 0
602.764 0.00414726 0
604.473 0.00420522 0
606.182 0.00333178 0
607.891 0.00412105 0
609.6 0.00357634 0
611.309 0.00437197 0
613.018 0.00482139 0
614.727 0.00436403 0
616.436 0.00537007 0
618.145 0.00477772 0
619.854 0.00582823 0
621.563 0.0059386 0
623.271 0.00612679 0
624.98 0.00684698 0
626.689 0.00701294 0
628.398 0.00807377 0
630.107 0.00791496 0
631.816 0.00903614 0
633.525 0.0105702 0
635.234 0.011238 0
636.943 0.0131969 0
638.652 0.0145761 0
640.361 0.0166859 0
642.07 0.0174069 0
643.779 0.0187909 0
645.488 0.0191156 0
647.197 0.0192903 0
648.906 0.0189751 0
650.615 0.0187544 0
652.324 0.0184375 0
654.033 0.0175593 0
655.742 0.0164 0
657.451 0.0156489 0
659.16 0.0154289 0
660.869 0.0136876 0
662.578 0.0128181 0
664.287 0.0124854 0
665.996 0.0109212 0
667.705 0.0101613 0
669.414 0.00991911 0
671.123 0.00948716 0
672.832 0.00822702 0
674.541 0.00751159 0
676.25 0.00764499 0
677.959 0.00735914 0
679.668 0.00695974 0
681.377 0.00642773 0
683.086 0.00614426 0
684.795 0.00586317 0
686.504 0.00625622 0
688.213 0.00628719 0
689.922 0.00518189 0
691.631 0.00531449 0
693.34 0.00584411 0
695.049 0.00510248 0
696.758 0.00456492 0
698.467 0.00463241 0
700.176 0.00438388 0
701.885 0.00444899 0
703.594 0.00450695 0
705.303 0.00487142 0
707.012 0.00394875 0
708.721 0.00451966 0
710.43 0.00417981 0
712.139 0.00444264 0
713.848 0.00429415 0
715.557 0.00415361 0
717.266 0.00441802 0
718.975 0.00429415 0
720.684 0.00385187 0
722.393 0.00402339 0
724.102 0.00450854 0
725.811 0.0029824 0
727.52 0.00277357 0
729.229 0.0031825 0
730.938 0.00393604 0
732.646 0.0032222 0
734.355 0.004075 0
736.064 0.0033286 0
737.773 0.00345486 0
739.482 0.0032762 0
741.191 0.00289824 0
742.9 0.00297605 0
744.609 0.00302925 0
746.318 0.00357634 0
748.027 0.00333734 0
749.736 0.00362796 0
751.445 0.00314756 0
753.154 0.00313486 0
754.863 0.00273308 0
756.572 0.00257903 0
758.281 0.00285933 0
759.99 0.00303243 0
761.699 0.00258221 0
763.408 0.00360016 0
765.117 0.00292206 0
766.826 0.00344771 0
768.535 0.00274578 0
770.244 0.00230271 0
771.953 0.00338816 0
773.662 0.00268543 0
775.371 0.00333019 0
777.08 0.00242975 0
778.789 0.00301814 0
780.498 0.00270052 0
782.207 0.00239085 0
783.916 0.0028363 0
785.625 0.00280613 0
787.334 0.00216057 0
789.043 0.00253615 0
790.752 0.00265764 0
792.461 0.00251233 0
794.17 0.00191839 0
795.879 0.00278786 0
797.588 0.00279104 0
799.297 0.00314121 0
801.006 0.00212881 0
802.715 0.00268623 0
804.424 0.0031031 0
806.133 0.00266399 0
807.842 0.00319679 0
809.551 0.00374309 0
811.26 0.00264097 0
812.969 0.00324047 0
814.678 0.00273705 0
816.387 0.00236226 0
818.096 0.00276563 0
819.805 0.00164366 0
821.514 0.00305307 0
823.223 0.00211452 0
824.932 0.00301655 0
826.641 0.00314836 0
828.35 0.00272355 0
830.059 0.00265923 0
831.768 0.00256792 0
833.477 0.00328334 0
835.186 0.00325952 0
836.895 0.0027966 0
838.604 0.00307054 0
840.313 0.00306816 0
842.021 0.00249407 0
843.73 0.0030634 0
845.439 0.00258777 0
847.148 0.00197874 0
848.857 0.00245913 0
850.566 0.0025568 0
852.275 0.00295938 0
853.984 0.00345486 0
855.693 0.00282995 0
857.402 0.00235353 0
859.111 0.00226698 0
860.82 0.00331987 0
862.529 0.00329922 0
864.238 0.00268782 0
865.947 0.00228524 0
867.656 0.00270925 0
869.365 0.00330558 0
871.074 0.00238132 0
872.783 0.00217646 0
874.492 0.0033826 0
876.201 0.00224315 0
877.91 0.00267352 0
879.619 0.00319441 0
881.328 0.00237417 0
883.037 0.00221536 0
884.746 0.00211373 0
886.455 0.00237735 0
888.164 0.00292444 0
889.873 0.00301178 0
891.582 0.0022638 0
893.291 0.00235273 0
895 0.00267193 0
896.709 0.00260285 0
898.418 0.00256553 0
900.127 0.00236782 0
901.836 0.00176673 0
903.545 0.00339371 0
905.254 0.00207005 0
906.963 0.00341277 0
908.672 0.00300781 0
910.381 0.00268067 0
912.09 0.00242737 0
913.799 0.00218916 0
915.508 0.00294747 0
917.217 0.00184375 0
918.926 0.00276643 0
920.635 0.00290776 0
922.344 0.00195571 0
924.053 0.0024631 0
925.762 0.00253457 0
927.471 0.00229477 0
929.18 0.00300067 0
930.889 0.00227333 0
932.598 0.00234003 0
934.307 0.00237258 0
936.016 0.00258141 0
937.725 0.00224633 0
939.434 0.00248692 0
941.143 0.00192475 0
942.852 0.00244008 0
944.561 0.00292126 0
946.27 0.00203353 0
947.979 0.0028101 0
949.688 0.00268543 0
951.396 0.00248454 0
953.105 0.00290062 0
954.814 0.00248216 0
956.523 0.00233844 0
958.232 0.00200336 0
959.941 0.00228524 0
961.65 0.00252901 0
963.359 0.00300702 0
965.068 0.00288871 0
966.777 0.00262906 0
968.486 0.00241228 0
970.195 0.00217328 0
971.904 0.00238846 0
973.613 0.00311818 0
975.322 0.00226777 0
977.031 0.0032897 0
978.74 0.00292841 0
980.449 0.00238767 0
982.158 0.00282995 0
983.867 0.00190648 0
985.576 0.00252266 0
987.285 0.00248692 0
988.994 0.00220663 0
990.703 0.00336116 0
992.412 0.00176991 0
994.121 0.00292285 0
995.83 0.00256553 0
997.539 0.0019438 0
999.248 0.00278786 0
1000.96 0.00218281 0
1002.67 0.00275928 0
1004.38 0.00193269 0
1006.08 0.00258697 0
1007.79 0.00244405 0
1009.5 0.00299511 0
1011.21 0.00237894 0
1012.92 0.00242261 0
1014.63 0.00261397 0
1016.34 0.00241387 0
1018.05 0.00232812 0
1019.76 0.00278707 0
1021.46 0.00330081 0
1023.17 0.00279819 0
1024.88 0.00261238 0
1026.59 0.00284424 0
1028.3 0.00249883 0
1030.01 0.00285536 0
1031.72 0.00255124 0
1033.43 0.0025965 0
1035.14 0.00210976 0
1036.85 0.00272355 0
1038.55 0.00283868 0
1040.26 0.00321267 0
1041.97 0.00260841 0
1043.68 0.0021312 0
1045.39 0.00346359 0
1047.1 0.00200574 0
1048.81 0.00265605 0
1050.52 0.00206688 0
1052.23 0.00266479 0
1053.94 0.00234717 0
1055.64 0.00294826 0
1057.35 0.00315233 0
1059.06 0.0021574 0
1060.77 0.00211134 0
1062.48 0.00234956 0
1064.19 0.0023702 0
1065.9 0.00261556 0
1067.61 0.00279819 0
1069.32 0.00229636 0
1071.03 0.00251233 0
1072.73 0.0023567 0
1074.44 0.00260285 0
1076.15 0.00234479 0
1077.86 0.00168256 0
1079.57 0.00247184 0
1081.28 0.00224951 0
1082.99 0.00335004 0
1084.7 0.00285774 0
1086.41 0.00269814 0
1088.12 0.00311977 0
1089.82 0.0020637 0
1091.53 0.00230588 0
1093.24 0.00191522 0
1094.95 0.00228524 0
1096.66 0.00258618 0
1098.37 0.00226301 0
1100.08 0.00272911 0
1101.79 0.00154123 0
1103.5 0.0015849 0
1105.21 0.00211134 0
1106.91 0.0029967 0
1108.62 0.00287441 0
1110.33 0.00256633 0
1112.04 0.00157458 0
1113.75 0.00273625 0
1115.46 0.00207561 0
1117.17 0.00298955 0
1118.88 0.00257903 0
1120.59 0.00216455 0
1122.29 0.00207641 0
1124 0.00283868 0
1125.71 0.00298479 0
1127.42 0.00214311 0
1129.13 0.00311024 0
1130.84 0.0019581 0
1132.55 0.00282836 0
1134.26 0.00239085 0
1135.97 0.00168574 0
1137.68 0.00254648 0
1139.38 0.00257586 0
1141.09 0.00238767 0
1142.8 0.00259888 0
1144.51 0.00253933 0
1146.22 0.0028903 0
1147.93 0.00225427 0
1149.64 0.00216455 0
1151.35 0.00231541 0
1153.06 0.00276722 0
1154.77 0.00260285 0
1156.47 0.0027966 0
1158.18 0.00164286 0
1159.89 0.00274896 0
1161.6 0.00223442 0
1163.31 0.00242658 0
1165.02 0.00263144 0
1166.73 0.00167859 0
1168.44 0.00213278 0
1170.15 0.00250757 0
1171.86 0.00202479 0
1173.56 0.00302528 0
1175.27 0.00206529 0
1176.98 0.00244087 0
1178.69 0.00278707 0
1180.4 0.00202876 0
1182.11 0.00251233 0
1183.82 0.00244563 0
1185.53 0.00209943 0
1187.24 0.00240117 0
1188.95 0.00299749 0
1190.65 0.00280851 0
1192.36 0.0027029 0
1194.07 0.00247263 0
1195.78 0.0019835 0
1197.49 0.00240355 0
1199.2 0.00196921 0
1200.91 0.00254092 0
1202.62 0.00289744 0
1204.33 0.00259809 0
1206.04 0.00277198 0
1207.74 0.00248692 0
1209.45 0.00246866 0
1211.16 0.00201765 0
1212.87 0.00314121 0
1214.58 0.00286727 0
1216.29 0.00220901 0
1218 0.00266955 0
1219.71 0.0033286 0
1221.42 0.00244643 0
1223.13 0.00206291 0
1224.83 0.00270608 0
1226.54 0.00245437 0
1228.25 0.00227571 0
1229.96 0.0033429 0
1231.67 0.00195968 0
1233.38 0.00179135 0
1235.09 0.0025163 0
1236.8 0.00249725 0
1238.51 0.00218122 0
1240.21 0.00246787 0
1241.92 0.00239402 0
1243.63 0.00285774 0
1245.34 0.00243531 0
1247.05 0.0029697 0
1248.76 0.00236941 0
1250.47 0.00273308 0
1252.18 0.0024099 0
1253.89 0.00249169 0
1255.6 0.00255362 0
1257.3 0.00245437 0
1259.01 0.0023567 0
1260.72 0.00237576 0
1262.43 0.00308007 0
1264.14 0.00300305 0
1265.85 0.00191125 0
1267.56 0.00224792 0
1269.27 0.00295302 0
1270.98 0.00238529 0
1272.69 0.00265447 0
1274.39 0.00196921 0
1276.1 0.00260921 0
1277.81 0.00242737 0
1279.52 0.0018779 0
1281.23 0.00227809 0
1282.94 0.00285139 0
1284.65 0.00269973 0
1286.36 0.00239482 0
1288.07 0.00272275 0
1289.78 0.00260206 0
1291.48 0.00207323 0
1293.19 0.00242102 0
1294.9 0.00183184 0
1296.61 0.00295064 0
1298.32 0.00250916 0
1300.03 0.00237338 0
1301.74 0.00261953 0
1303.45 0.00285536 0
1305.16 0.00231144 0
1306.87 0.00310469 0
1308.57 0.00248931 0
1310.28 0.0025568 0
1311.99 0.00255045 0
1313.7 0.00265605 0
1315.41 0.00261953 0
1317.12 0.0023964 0
1318.83 0.00255918 0
1320.54 0.00261159 0
1322.25 0.00285218 0
1323.96 0.00213596 0
1325.66 0.00280772 0
1327.37 0.00201924 0
1329.08 0.0024234 0
1330.79 0.002637 0
1332.5 0.00240673 0
1334.21 0.00220186 0
1335.92 0.00247263 0
1337.63 0.00266161 0
1339.34 0.0029157 0
1341.04 0.00232335 0
1342.75 0.00270767 0
1344.46 0.00252424 0
1346.17 0.00397495 0
1347.88 0.00269734 0
1349.59 0.00325873 0
1351.3 0.00215978 0
1353.01 0.00345406 0
1354.72 0.00242896 0
1356.43 0.00202559 0
1358.13 0.00297605 0
1359.84 0.00288791 0
1361.55 0.00245675 0
1363.26 0.0029832 0
1364.97 0.00213199 0
1366.68 0.00240911 0
1368.39 0.00231621 0
1370.1 0.00249725 0
1371.81 0.00186122 0
1373.52 0.00258935 0
1375.22 0.00160793 0
1376.93 0.00227015 0
1378.64 0.00275531 0
1380.35 0.00236861 0
1382.06 0.00214787 0
1383.77 0.00288553 0
1385.48 0.00275293 0
1387.19 0.00239879 0
1388.9 0.0021042 0
1390.61 0.0032222 0
1392.31 0.00199383 0
1394.02 0.00204465 0
1395.73 0.00229397 0
1397.44 0.00281963 0
1399.15 0.00254012 0
1400.86 0.00192792 0
1402.57 0.00292523 0
1404.28 0.00349932 0
1405.99 0.00241387 0
1407.7 0.0030896 0
1409.4 0.00273784 0
1411.11 0.00275928 0
1412.82 0.00299193 0
1414.53 0.00170559 0
1416.24 0.00203512 0
1417.95 0.00262588 0
1419.66 0.00209546 0
1421.37 0.0026894 0
1423.08 0.00245119 0
1424.79 0.00216772 0
1426.49 0.00225665 0
1428.2 0.00220186 0
1429.91 0.00280613 0
1431.62 0.00226856 0
1433.33 0.00214946 0
1435.04 0.0022765 0
1436.75 0.00278548 0
1438.46 0.00294032 0
1440.17 0.00210499 0
1441.88 0.00267352 0
1443.58 0.00275451 0
1445.29 0.00267035 0
1447 0.00253218 0
1448.71 0.00275451 0
1450.42 0.00257109 0
1452.13 0.00249566 0
1453.84 0.00188663 0
1455.55 0.00312215 0
1457.26 0.00323729 0
1458.96 0.00267273 0
1460.67 0.00277834 0
1462.38 0.0023567 0
1464.09 0.00246231 0
1465.8 0.00237417 0
1467.51 0.00232097 0
1469.22 0.00330081 0
1470.93 0.00289506 0
1472.64 0.00222966 0
1474.35 0.00268464 0
1476.05 0.00246152 0
1477.76 0.00227095 0
1479.47 0.00194936 0
1481.18 0.0026362 0
1482.89 0.00237179 0
1484.6 0.00233209 0
1486.31 0.00338498 0
1488.02 0.00199224 0
1489.73 0.00220266 0
1491.44 0.00284583 0
1493.14 0.00274499 0
1494.85 0.00178579 0
1496.56 0.00209626 0
1498.27 0.00330081 0
1499.98 0.00204782 0
1501.69 0.00199939 0
1503.4 0.00252583 0
1505.11 0.00226856 0
1506.82 0.00292206 0
1508.53 0.00281089 0
1510.23 0.00187949 0
1511.94 0.00201447 0
1513.65 0.00279263 0
1515.36 0.00276801 0
1517.07 0.00248375 0
1518.78 0.00290697 0
1520.49 0.00347709 0
1522.2 0.00253139 0
1523.91 0.00215025 0
1525.62 0.00264891 0
1527.32 0.00316741 0
1529.03 0.0022233 0
1530.74 0.00271958 0
1532.45 0.00182946 0
1534.16 0.0026767 0
1535.87 0.00308801 0
1537.58 0.00296414 0
1539.29 0.00205894 0
1541 0.00212405 0
1542.71 0.00320632 0
1544.41 0.00309674 0
1546.12 0.00297843 0
1547.83 0.00246549 0
1549.54 0.00228603 0
1551.25 0.00169289 0
1552.96 0.00267352 0
1554.67 0.00259253 0
1556.38 0.00334607 0
1558.09 0.00322935 0
1559.79 0.00306022 0
1561.5 0.0021574 0
1563.21 0.00322379 0
1564.92 0.00240434 0
1566.63 0.00239085 0
1568.34 0.00267988 0
1570.05 0.00221219 0
1571.76 0.00253218 0
1573.47 0.00236305 0
1575.18 0.00287203 0
1576.88 0.00260444 0
1578.59 0.00347232 0
1580.3 0.00352235 0
1582.01 0.00290379 0
1583.72 0.00266082 0
1585.43 0.00231779 0
1587.14 0.00194698 0
1588.85 0.00265764 0
1590.56 0.0031825 0
1592.27 0.00249486 0
1593.97 0.00228444 0
1595.68 0.00260127 0
1597.39 0.00227253 0
1599.1 0.00171353 0
1600.81 0.00243928 0
1602.52 0.00194857 0
1604.23 0.00259174 0
1605.94 0.00226618 0
1607.65 0.00259174 0
1609.36 0.00295064 0
1611.06 0.0029697 0
1612.77 0.00176435 0
1614.48 0.00269734 0
1616.19 0.00229556 0
1617.9 0.00248057 0
1619.61 0.00232176 0
1621.32 0.00210102 0
1623.03 0.00203829 0
1624.74 0.0028625 0
1626.45 0.00262906 0
1628.15 0.00225427 0
1629.86 0.00283789 0
1631.57 0.00208911 0
1633.28 0.0022908 0
1634.99 0.00205576 0
1636.7 0.00199939 0
1638.41 0.00252504 0
1640.12 0.0027569 0
1641.83 0.00279977 0
1643.54 0.00223998 0
1645.24 0.0020645 0
1646.95 0.00210102 0
1648.66 0.00257427 0
1650.37 0.00264891 0
1652.08 0.00221695 0
1653.79 0.00218598 0
1655.5 0.00210896 0
1657.21 0.00268623 0
1658.92 0.0021709 0
1660.63 0.0018906 0
1662.33 0.00296335 0
1664.04 0.00345089 0
1665.75 0.00178817 0
1667.46 0.00208832 0
1669.17 0.00223204 0
1670.88 0.00283233 0
1672.59 0.00275054 0
1674.3 0.00247819 0
1676.01 0.00190092 0
1677.71 0.00260921 0
1679.42 0.00292126 0
1681.13 0.0026894 0
1682.84 0.00239799 0
1684.55 0.00243928 0
1686.26 0.00206529 0
1687.97 0.00241387 0
1689.68 0.00211452 0
1691.39 0.00279104 0
1693.1 0.00222013 0
1694.8 0.00224474 0
1696.51 0.00224712 0
1698.22 0.00244405 0
1699.93 0.00257983 0
1701.64 0.00235035 0
1703.35 0.00241784 0
1705.06 0.0025171 0
1706.77 0.00249804 0
1708.48 0.00206688 0
1710.19 0.0020645 0
1711.89 0.00252583 0
1713.6 0.00255998 0
1715.31 0.00232653 0
1717.02 0.00296573 0
1718.73 0.0030896 0
1720.44 0.0022233 0
1722.15 0.0032357 0
1723.86 0.00233923 0
1725.57 0.00214549 0
1727.28 0.00252663 0
1728.98 0.00235432 0
1730.69 0.00242023 0
1732.4 0.00288553 0
1734.11 0.00254171 0
1735.82 0.00232335 0
1737.53 0.00265208 0
1739.24 0.0028236 0
1740.95 0.00197239 0
1742.66 0.00295144 0
1744.37 0.00234638 0
1746.07 0.0031698 0
1747.78 0.00302211 0
1749.49 0.00214469 0
1751.2 0.00249169 0
1752.91 0.00219313 0
1754.62 0.00325158 0
1756.33 0.00212723 0
1758.04 0.00293635 0
1759.75 0.00245199 0
1761.46 0.00232812 0
1763.16 0.00275134 0
1764.87 0.00253695 0
1766.58 0.00214549 0
1768.29 0.00285695 0
1770 0.00224395 0
1771.71 0.00194301 0
1773.42 0.00233447 0
1775.13 0.00189219 0
1776.84 0.00352314 0
1778.54 0.00250995 0
1780.25 0.00281327 0
1781.96 0.00251233 0
1783.67 0.00290221 0
1785.38 0.00219075 0
1787.09 0.00273546 0
1788.8 0.00264573 0
1790.51 0.00278548 0
1792.22 0.00263938 0
1793.93 0.00257903 0
1795.63 0.00187869 0
1797.34 0.00260047 0
1799.05 0.00270846 0
1800.76 0.00212167 0
1802.47 0.00250916 0
1804.18 0.00338577 0
1805.89 0.00214946 0
1807.6 0.00285536 0
1809.31 0.00284186 0
1811.02 0.00266241 0
1812.72 0.00355808 0
1814.43 0.00336116 0
1816.14 0.00242975 0
1817.85 0.0026235 0
1819.56 0.00243928 0
1821.27 0.00268226 0
1822.98 0.00239482 0
1824.69 0.0030896 0
1826.4 0.00222966 0
1828.11 0.0023575 0
1829.81 0.00291809 0
1831.52 0.00242023 0
1833.23 0.00256633 0
1834.94 0.00284106 0
1836.65 0.0029967 0
1838.36 0.0022503 0
1840.07 0.00203035 0
1841.78 0.00247819 0
1843.49 0.00221616 0
1845.2 0.00345406 0
1846.9 0.00293397 0
1848.61 0.00233129 0
1850.32 0.00260682 0
1852.03 0.00220425 0
1853.74 0.00279342 0
1855.45 0.00224395 0
1857.16 0.00263859 0
1858.87 0.00329287 0
1860.58 0.00238846 0
1862.29 0.00212643 0
1863.99 0.0023297 0
1865.7 0.00249089 0
1867.41 0.00196048 0
1869.12 0.00285139 0
1870.83 0.00203988 0
1872.54 0.00207323 0
1874.25 0.00289188 0
1875.96 0.00257903 0
1877.67 0.00172624 0
1879.38 0.00241864 0
1881.08 0.00254489 0
1882.79 0.0027434 0
1884.5 0.00241784 0
1886.21 0.00203035 0
1887.92 0.00296335 0
1889.63 0.0031428 0
1891.34 0.00221378 0
1893.05 0.0028093 0
1894.76 0.00238291 0
1896.46 0.00278072 0
1898.17 0.00245516 0
1899.88 0.0024107 0
1901.59 0.00298002 0
1903.3 0.00268464 0
1905.01 0.00312692 0
1906.72 0.00280533 0
1908.43 0.00176117 0
1910.14 0.00204941 0
1911.85 0.00259015 0
1913.55 0.00262906 0
1915.26 0.00191839 0
1916.97 0.00179929 0
1918.68 0.00297446 0
1920.39 0.00297526 0
1922.1 0.00203512 0
1923.81 0.00258856 0
1925.52 0.00307769 0
1927.23 0.00250678 0
1928.94 0.00220186 0
1930.64 0.00185408 0
1932.35 0.00225665 0
1934.06 0.00278151 0
1935.77 0.00249963 0
1937.48 0.00249645 0
1939.19 0.00280772 0
1940.9 0.00284662 0
1942.61 0.0025028 0
1944.32 0.00197715 0
1946.03 0.00285059 0
1947.73 0.00214469 0
1949.44 0.00244166 0
1951.15 0.00180326 0
1952.86 0.00240831 0
1954.57 0.00198509 0
1956.28 0.00217407 0
1957.99 0.00228206 0
1959.7 0.00221536 0
1961.41 0.00268782 0
1963.12 0.00257109 0
1964.82 0.00259412 0
1966.53 0.00286647 0
1968.24 0.00207641 0
1969.95 0.00277754 0
1971.66 0.002024 0
1973.37 0.00214152 0
1975.08 0.00269417 0
1976.79 0.00188743 0
1978.5 0.00232494 0
1980.21 0.00177467 0
1981.91 0.00283392 0
1983.62 0.00184058 0
1985.33 0.00287838 0
1987.04 0.00317297 0
1988.75 0.00284345 0
1990.46 0.0024901 0
1992.17 0.00244802 0
1993.88 0.00268067 0
1995.59 0.00271719 0
1997.29 0.00267829 0
1999 0.0029165 0
2000.71 0.00184931 0
2002.42 0.00250836 0
2004.13 0.00330796 0
2005.84 0.0027434 0
2007.55 0.00200018 0
2009.26 0.0027696 0
2010.97 0.00287203 0
2012.68 0.00362796 0
2014.38 0.00231859 0
2016.09 0.0024639 0
2017.8 0.00288394 0
2019.51 0.00233844 0
2021.22 0.00256315 0
2022.93 0.00205814 0
2024.64 0.00230033 0
2026.35 0.00249645 0
2028.06 0.00225745 0
2029.77 0.0016651 0
2031.47 0.00237417 0
2033.18 0.00298637 0
2034.89 0.00236385 0
2036.6 0.0024369 0
2038.31 0.00211849 0
2040.02 0.0027831 0
2041.73 0.00281566 0
2043.44 0.00264097 0
2045.15 0.00233129 0
2046.86 0.0030364 0
2048.56 0.00260603 0
2050.27 0.00236305 0
2051.98 0.00258856 0
2053.69 0.00237814 0
2055.4 0.00232256 0
2057.11 0.00235988 0
2058.82 0.00283074 0
2060.53 0.00202559 0
2062.24 0.00228047 0
2063.95 0.00245675 0
2065.65 0.00271322 0
2067.36 0.00274499 0
2069.07 0.00278866 0
2070.78 0.00300067 0
2072.49 0.00266082 0
2074.2 0.00317615 0
2075.91 0.00276166 0
2077.62 0.00315312 0
2079.33 0.0028633 0
2081.04 0.00261476 0
2082.74 0.00185328 0
2084.45 0.00253774 0
2086.16 0.002583 0
2087.87 0.00290697 0
2089.58 0.00307769 0
2091.29 0.00278231 0
2093 0.00330002 0
2094.71 0.00267432 0
2096.42 0.00232732 0
2098.13 0.00308642 0
2099.83 0.00226856 0
2101.54 0.00205497 0
2103.25 0.00397733 0
2104.96 0.00283709 0
2106.67 0.00236067 0
2108.38 0.00301734 0
2110.09 0.00218043 0
2111.8 0.00305863 0
2113.51 0.00249725 0
2115.21 0.00237973 0
2116.92 0.00344453 0
2118.63 0.00355967 0
2120.34 0.00225983 0
2122.05 0.00306737 0
2123.76 0.00267432 0
2125.47 0.00361207 0
2127.18 0.00350726 0
2128.89 0.00370815 0
2130.6 0.00376215 0
2132.3 0.00458477 0
2134.01 0.00316821 0
2135.72 0.00347232 0
2137.43 0.00422984 0
2139.14 0.00376215 0
2140.85 0.00433147 0
2142.56 0.0042616 0
2144.27 0.00403133 0
2145.98 0.00265764 0
2147.69 0.00389158 0
2149.39 0.00405515 0
2151.1 0.00364781 0
2152.81 0.00385981 0
2154.52 0.00325555 0
2156.23 0.00274975 0
2157.94 0.00292841 0
2159.65 0.00280295 0
2161.36 0.0025163 0
2163.07 0.00299828 0
2164.78 0.00279104 0
2166.48 0.00305148 0
2168.19 0.00270846 0
2169.9 0.00319362 0
2171.61 0.00263303 0
2173.32 0.00283789 0
2175.03 0.00296176 0
2176.74 0.0027831 0
2178.45 0.00260047 0
2180.16 0.00250519 0
2181.87 0.00328334 0
2183.57 0.0036224 0
2185.28 0.00277992 0
2186.99 0.00299987 0
2188.7 0.00309039 0
2190.41 0.00277278 0
2192.12 0.00281566 0
2193.83 0.0028363 0
2195.54 0.00294985 0
2197.25 0.00302449 0
2198.96 0.0029562 0
2200.66 0.00320553 0
2202.37 0.00366448 0
2204.08 0.00297367 0
2205.79 0.00279977 0
2207.5 0.00275134 0
2209.21 0.00343103 0
2210.92 0.00320712 0
2212.63 0.00316027 0
2214.34 0.00333813 0
2216.04 0.00262191 0
2217.75 0.00357476 0
2219.46 0.00235273 0
2221.17 0.00286489 0
2222.88 0.00337307 0
2224.59 0.0033286 0
2226.3 0.00342071 0
2228.01 0.00298796 0
2229.72 0.00328573 0
2231.43 0.00368513 0
2233.13 0.00300543 0
2234.84 0.00330558 0
2236.55 0.00313327 0
2238.26 0.00390349 0
2239.97 0.00304672 0
2241.68 0.00460621 0
2243.39 0.00442676 0
2245.1 0.00348185 0
2246.81 0.00407738 0
2248.52 0.0036081 0
2250.22 0.00454348 0
2251.93 0.00449901 0
2253.64 0.00534149 0
2255.35 0.00456254 0
2257.06 0.00448472 0
2258.77 0.00466973 0
2260.48 0.00564322 0
2262.19 0.00629751 0
2263.9 0.00569086 0
2265.61 0.00580124 0
2267.31 0.00683507 0
2269.02 0.00688907 0
2270.73 0.0082564 0
2272.44 0.00777601 0
2274.15 0.00793402 0
2275.86 0.0089091 0
2277.57 0.0102304 0
2279.28 0.0102844 0
2280.99 0.00933708 0
2282.7 0.0117541 0
2284.4 0.0125093 0
2286.11 0.0129619 0
2287.82 0.0132525 0
2289.53 0.0152296 0
2291.24 0.0157569 0
2292.95 0.0176935 0
2294.66 0.0188822 0
2296.37 0.0208371 0
2298.08 0.0226189 0
2299.79 0.0258356 0
2301.49 0.0292746 0
2303.2 0.0323983 0
2304.91 0.0359111 0
2306.62 0.040993 0
2308.33 0.0463321 0
2310.04 0.0546472 0
2311.75 0.0635166 0
2313.46 0.0750333 0
2315.17 0.0874727 0
2316.88 0.102222 0
2318.58 0.119802 0
2320.29 0.139644 0
2322 0.159289 0
2323.71 0.180433 0
2325.42 0.198627 0
2327.13 0.211 0
2328.84 0.215616 0
2330.55 0.213239 0
2332.26 0.203553 0
2333.96 0.189991 0
2335.67 0.172624 0
2337.38 0.154056 0
2339.09 0.135731 0
2340.8 0.118743 0
2342.51 0.104066 0
2344.22 0.0914564 0
2345.93 0.0808266 0
2347.64 0.0718199 0
2349.35 0.0639517 0
2351.05 0.056988 0
2352.76 0.0515632 0
2354.47 0.0462805 0
2356.18 0.0432036 0
2357.89 0.0390047 0
2359.6 0.035738 0
2361.31 0.0321236 0
2363.02 0.029265 0
2364.73 0.028039 0
2366.44 0.0254441 0
2368.14 0.0233264 0
2369.85 0.0223053 0
2371.56 0.0207863 0
2373.27 0.0194356 0
2374.98 0.0174791 0
2376.69 0.0169821 0
2378.4 0.0158037 0
2380.11 0.015818 0
2381.82 0.0153273 0
2383.53 0.0139044 0
2385.23 0.0144872 0
2386.94 0.0122044 0
2388.65 0.0123798 0
2390.36 0.0114929 0
2392.07 0.0114238 0
2393.78 0.0108855 0
2395.49 0.00998819 0
2397.2 0.00917033 0
2398.91 0.00879475 0
2400.62 0.0086685 0
2402.32 0.00901073 0
2404.03 0.0084819 0
2405.74 0.00705105 0
2407.45 0.00777283 0
2409.16 0.00763467 0
2410.87 0.00676043 0
2412.58 0.00620858 0
2414.29 0.00594575 0
2416 0.0056734 0
2417.71 0.00560273 0
2419.41 0.00586793 0
2421.12 0.00552173 0
2422.83 0.00566545 0
2424.54 0.00519618 0
2426.25 0.00616649 0
2427.96 0.00540183 0
2429.67 0.00557017 0
2431.38 0.00528511 0
2433.09 0.00465862 0
2434.79 0.00463638 0
2436.5 0.0046737 0
2438.21 0.00516362 0
2439.92 0.0042481 0
2441.63 0.00413455 0
2443.34 0.00423619 0
2445.05 0.00485236 0
2446.76 0.00466656 0
2448.47 0.00428859 0
2450.18 0.00453872 0
2451.88 0.00418775 0
2453.59 0.00395589 0
2455.3 0.00334766 0
2457.01 0.00329684 0
2458.72 0.00371927 0
2460.43 0.00277913 0
2462.14 0.00375977 0
2463.85 0.00360731 0
2465.56 0.00406706 0
2467.27 0.00418458 0
2468.97 0.00265844 0
2470.68 0.00276404 0
2472.39 0.00274181 0
2474.1 0.00323411 0
2475.81 0.00296335 0
2477.52 0.00333257 0
2479.23 0.0041147 0
2480.94 0.00339292 0
2482.65 0.00246469 0
2484.36 0.00373118 0
2486.06 0.00302766 0
2487.77 0.00383679 0
2489.48 0.00329287 0
2491.19 0.00330399 0
2492.9 0.00382249 0
2494.61 0.00260444 0
2496.32 0.00249725 0
2498.03 0.00222807 0
2499.74 0.00338974 0
2501.45 0.00288632 0
2503.15 0.00257903 0
2504.86 0.00293714 0
2506.57 0.00336037 0
2508.28 0.00271164 0
2509.99 0.00182232 0
2511.7 0.00271402 0
2513.41 0.00317932 0
2515.12 0.00282201 0
2516.83 0.00309039 0
2518.54 0.00303243 0
2520.24 0.00297605 0
2521.95 0.00269337 0
2523.66 0.00298876 0
2525.37 0.00219631 0
2527.08 0.00284583 0
2528.79 0.00289585 0
2530.5 0.00283471 0
2532.21 0.00366686 0
2533.92 0.00190807 0
2535.63 0.00302449 0
2537.33 0.00278151 0
2539.04 0.00354855 0
2540.75 0.00275293 0
2542.46 0.00257903 0
2544.17 0.00262032 0
2545.88 0.00281327 0
2547.59 0.00279342 0
2549.3 0.00346677 0
2551.01 0.00276404 0
2552.71 0.00265844 0
2554.42 0.00267193 0
2556.13 0.00239243 0
2557.84 0.00164286 0
2559.55 0.0031563 0
2561.26 0.00269496 0
2562.97 0.00211929 0
2564.68 0.00326746 0
2566.39 0.00317377 0
2568.1 0.00142847 0
2569.8 0.00244325 0
2571.51 0.00331193 0
2573.22 0.00275531 0
2574.93 0.00258221 0
2576.64 0.00275848 0
2578.35 0.00241149 0
2580.06 0.00238132 0
2581.77 0.00259888 0
2583.48 0.00230033 0
2585.19 0.00272275 0
2586.89 0.00279104 0
2588.6 0.00276484 0
2590.31 0.0027037 0
2592.02 0.00273784 0
2593.73 0.00291809 0
2595.44 0.00253774 0
2597.15 0.00203273 0
2598.86 0.00196604 0
2600.57 0.00221378 0
2602.28 0.00248057 0
2603.98 0.00290538 0
2605.69 0.00258062 0
2607.4 0.00294191 0
2609.11 0.00253457 0
2610.82 0.0019843 0
2612.53 0.00254489 0
2614.24 0.00260921 0
2615.95 0.00331987 0
2617.66 0.00232653 0
2619.37 0.00309674 0
2621.07 0.00225507 0
2622.78 0.00376691 0
2624.49 0.00253218 0
2626.2 0.00271481 0
2627.91 0.00236702 0
2629.62 0.00320712 0
2631.33 0.00287441 0
2633.04 0.00286727 0
2634.75 0.0018771 0
2636.46 0.00218757 0
2638.16 0.00282439 0
2639.87 0.00236226 0
2641.58 0.00230827 0
2643.29 0.00192078 0
2645 0.00295382 0
2646.71 0.00244246 0
2648.42 0.00294111 0
2650.13 0.00271878 0
2651.84 0.00305545 0
2653.54 0.0032762 0
2655.25 0.00284345 0
2656.96 0.00338419 0
2658.67 0.00308642 0
2660.38 0.00271958 0
2662.09 0.00261556 0
2663.8 0.00342548 0
2665.51 0.00217884 0
2667.22 0.00353982 0
2668.93 0.00283709 0
2670.63 0.0028363 0
2672.34 0.00293953 0
2674.05 0.0022106 0
2675.76 0.00209546 0
2677.47 0.00343897 0
2679.18 0.00237735 0
2680.89 0.00310786 0
2682.6 0.00323094 0
2684.31 0.00366766 0
2686.02 0.00289506 0
2687.72 0.00269496 0
2689.43 0.00245993 0
2691.14 0.00296573 0
2692.85 0.00289744 0
2694.56 0.00247819 0
2696.27 0.00252345 0
2697.98 0.00345883 0
2699.69 0.00271322 0
2701.4 0.00240276 0
2703.11 0.00248772 0
2704.81 0.00292047 0
2706.52 0.00225507 0
2708.23 0.00260682 0
2709.94 0.00210499 0
2711.65 0.00292682 0
2713.36 0.00266161 0
2715.07 0.00265685 0
2716.78 0.00230747 0
2718.49 0.0028633 0
2720.2 0.00275451 0
2721.9 0.00282121 0
2723.61 0.00281645 0
2725.32 0.00301337 0
2727.03 0.00361446 0
2728.74 0.00292206 0
2730.45 0.00297287 0
2732.16 0.00318568 0
2733.87 0.00337863 0
2735.58 0.00351917 0
2737.29 0.00300384 0
2738.99 0.00267829 0
2740.7 0.00249328 0
2742.41 0.0026902 0
2744.12 0.00283709 0
2745.83 0.00290379 0
2747.54 0.00208355 0
2749.25 0.00241705 0
2750.96 0.00290459 0
2752.67 0.00255998 0
2754.38 0.00303402 0
2756.08 0.00314439 0
2757.79 0.00357078 0
2759.5 0.00258538 0
2761.21 0.00308007 0
2762.92 0.00360731 0
2764.63 0.00322697 0
2766.34 0.00271084 0
2768.05 0.00275293 0
2769.76 0.0027696 0
2771.46 0.00273705 0
2773.17 0.00193348 0
2774.88 0.00262667 0
2776.59 0.00311104 0
2778.3 0.00204226 0
2780.01 0.00342865 0
2781.72 0.00235511 0
2783.43 0.00277357 0
2785.14 0.00289427 0
2786.85 0.00307769 0
2788.55 0.00274737 0
2790.26 0.00241625 0
2791.97 0.00227174 0
2793.68 0.00196286 0
2795.39 0.0027704 0
2797.1 0.00329128 0
2798.81 0.00282995 0
2800.52 0.00270449 0
2802.23 0.00276563 0
2803.94 0.00273943 0
2805.64 0.00287521 0
2807.35 0.00267193 0
2809.06 0.00345327 0
2810.77 0.00366607 0
2812.48 0.00276881 0
2814.19 0.00273863 0
2815.9 0.00244563 0
2817.61 0.00254409 0
2819.32 0.00329605 0
2821.03 0.00316265 0
2822.73 0.00214311 0
2824.44 0.00304831 0
2826.15 0.00264017 0
2827.86 0.00356999 0
2829.57 0.00296017 0
2831.28 0.00276087 0
2832.99 0.00260841 0
2834.7 0.00286092 0
2836.41 0.0024107 0
2838.12 0.00377803 0
2839.82 0.00242578 0
2841.53 0.0027704 0
2843.24 0.00257109 0
2844.95 0.00283154 0
2846.66 0.00260841 0
2848.37 0.00287203 0
2850.08 0.00282518 0
2851.79 0.00227015 0
2853.5 0.00250042 0
2855.21 0.00306975 0
2856.91 0.00327699 0
2858.62 0.00244087 0
2860.33 0.00256553 0
2862.04 0.0027426 0
2863.75 0.00267591 0
2865.46 0.00317774 0
2867.17 0.00306816 0
2868.88 0.00324999 0
2870.59 0.00283789 0
2872.29 0.00250757 0
2874 0.00289903 0
2875.71 0.00248931 0
2877.42 0.00211293 0
2879.13 0.00247263 0
2880.84 0.00281566 0
2882.55 0.00266558 0
2884.26 0.00341992 0
2885.97 0.00317218 0
2887.68 0.00250439 0
2889.38 0.00252107 0
2891.09 0.00313406 0
2892.8 0.0021304 0
2894.51 0.00266002 0
2896.22 0.00387967 0
2897.93 0.00274896 0
2899.64 0.00268226 0
2901.35 0.0025568 0
2903.06 0.00339292 0
2904.77 0.00264811 0
2906.47 0.00336275 0
2908.18 0.0028236 0
2909.89 0.00319679 0
2911.6 0.00328334 0
2913.31 0.00358984 0
2915.02 0.00319838 0
2916.73 0.00303322 0
2918.44 0.00337625 0
2920.15 0.00257665 0
2921.86 0.00294667 0
2923.56 0.00301019 0
2925.27 0.00281089 0
2926.98 0.00330716 0
2928.69 0.00361128 0
2930.4 0.00335084 0
2932.11 0.00360413 0
2933.82 0.00291412 0
2935.53 0.00319203 0
2937.24 0.00348344 0
2938.95 0.00276087 0
2940.65 0.00281248 0
2942.36 0.00310707 0
2944.07 0.00294191 0
2945.78 0.00363351 0
2947.49 0.00367401 0
2949.2 0.0031563 0
2950.91 0.00313406 0
2952.62 0.00328176 0
2954.33 0.00369465 0
2956.04 0.00334607 0
2957.74 0.00309198 0
2959.45 0.00365019 0
2961.16 0.00361684 0
2962.87 0.0030896 0
2964.58 0.00337545 0
2966.29 0.00384473 0
2968 0.00385346 0
2969.71 0.0033421 0
2971.42 0.00384155 0
2973.13 0.00327223 0
2974.83 0.00364542 0
2976.54 0.00392254 0
2978.25 0.00271084 0
2979.96 0.00302052 0
2981.67 0.00355332 0
2983.38 0.00344771 0
2985.09 0.00311183 0
2986.8 0.00334448 0
2988.51 0.00277913 0
2990.21 0.00285536 0
2991.92 0.00303957 0
2993.63 0.00302369 0
2995.34 0.00251154 0
2997.05 0.00265447 0
2998.76 0.00344771 0
3000.47 0.0033953 0
3002.18 0.00284583 0
3003.89 0.00264176 0
3005.6 0.00319918 0
3007.3 0.00327699 0
3009.01 0.00299193 0
3010.72 0.00307372 0
3012.43 0.00284742 0
3014.14 0.00250836 0
3015.85 0.00303719 0
3017.56 0.00271561 0
3019.27 0.00343183 0
3020.98 0.00361843 0
3022.69 0.00313565 0
3024.39 0.00330399 0
3026.1 0.00327064 0
3027.81 0.00358111 0
3029.52 0.00337386 0
3031.23 0.00390984 0
3032.94 0.00351679 0
3034.65 0.00340404 0
3036.36 0.00367004 0
3038.07 0.0036351 0
3039.78 0.00320712 0
3041.48 0.00437038 0
3043.19 0.00332543 0
3044.9 0.00415043 0
3046.61 0.0030229 0
3048.32 0.00364384 0
3050.03 0.0036216 0
3051.74 0.00396066 0
3053.45 0.00404403 0
3055.16 0.0034628 0
3056.87 0.00338895 0
3058.57 0.00423381 0
3060.28 0.0033826 0
3061.99 0.00322458 0
3063.7 0.00300861 0
3065.41 0.00323094 0
3067.12 0.00406626 0
3068.83 0.00345486 0
3070.54 0.00280057 0
3072.25 0.00393445 0
3073.96 0.00345962 0
3075.66 0.0033556 0
3077.37 0.00449266 0
3079.08 0.00430686 0
3080.79 0.00411549 0
3082.5 0.00439897 0
3084.21 0.00472531 0
3085.92 0.00504372 0
3087.63 0.00500799 0
3089.34 0.00510089 0
3091.04 0.00620143 0
3092.75 0.00694227 0
3094.46 0.00747745 0
3096.17 0.00792528 0
3097.88 0.00941172 0
3099.59 0.0101089 0
3101.3 0.0104694 0
3103.01 0.0121607 0
3104.72 0.0132715 0
3106.43 0.014029 0
3108.13 0.0154289 0
3109.84 0.0176094 0
3111.55 0.0193824 0
3113.26 0.0213652 0
3114.97 0.0237663 0
3116.68 0.0256514 0
3118.39 0.0283535 0
3120.1 0.0317662 0
3121.81 0.0360231 0
3123.52 0.0438118 0
3125.22 0.0527638 0
3126.93 0.0662124 0
3128.64 0.0863468 0
3130.35 0.112555 0
3132.06 0.145588 0
3133.77 0.186322 0
3135.48 0.234704 0
3137.19 0.294135 0
3138.9 0.357939 0
3140.61 0.41072 0
3142.31 0.429874 0
3144.02 0.40949 0
3145.73 0.361655 0
3147.44 0.305141 0
3149.15 0.250931 0
3150.86 0.205932 0
3152.57 0.168233 0
3154.28 0.136079 0
3155.99 0.109985 0
3157.7 0.0903082 0
3159.4 0.0754581 0
3161.11 0.0640407 0
3162.82 0.0562083 0
3164.53 0.0490032 0
3166.24 0.0440476 0
3167.95 0.0392103 0
3169.66 0.0351711 0
3171.37 0.0322061 0
3173.08 0.0284615 0
3174.79 0.0251027 0
3176.49 0.0219726 0
3178.2 0.0202146 0
3179.91 0.0180064 0
3181.62 0.0160578 0
3183.33 0.0139886 0
3185.04 0.0136114 0
3186.75 0.012337 0
3188.46 0.0103789 0
3190.17 0.0100493 0
3191.88 0.00871615 0
3193.58 0.00756479 0
3195.29 0.00822781 0
3197 0.0069383 0
3198.71 0.00629751 0
3200.42 0.00642297 0
3202.13 0.00639597 0
3203.84 0.0055932 0
3205.55 0.00471182 0
3207.26 0.00411311 0
3208.96 0.0048603 0
3210.67 0.0046213 0
3212.38 0.00448552 0
3214.09 0.00481345 0
3215.8 0.00297764 0
3217.51 0.00376135 0
3219.22 0.00447599 0
3220.93 0.0037423 0
3222.64 0.00360652 0
3224.35 0.00361843 0
3226.05 0.0035152 0
3227.76 0.00438388 0
3229.47 0.00365416 0
3231.18 0.00377644 0
3232.89 0.00371927 0
3234.6 0.00422031 0
3236.31 0.0031293 0
3238.02 0.00332463 0
3239.73 0.00372324 0
3241.44 0.00356205 0
3243.14 0.0028903 0
3244.85 0.00334051 0
3246.56 0.0031555 0
3248.27 0.0036748 0
3249.98 0.00259491 0
3251.69 0.00297526 0
3253.4 0.00305228 0
3255.11 0.0036891 0
3256.82 0.00310786 0
3258.53 0.00340086 0
3260.23 0.00450457 0
3261.94 0.00343342 0
3263.65 0.00336275 0
3265.36 0.00401862 0
3267.07 0.00358111 0
3268.78 0.00315471 0
3270.49 0.00372642 0
3272.2 0.00390587 0
3273.91 0.00334925 0
3275.62 0.00409247 0
3277.32 0.00486745 0
3279.03 0.00467847 0
3280.74 0.004927 0
3282.45 0.00518744 0
3284.16 0.00452125 0
3285.87 0.00400274 0
3287.58 0.00401068 0
3289.29 0.00307848 0
3291 0.00344692 0
3292.71 0.0039019 0
3294.41 0.00293317 0
3296.12 0.00274975 0
3297.83 0.00293238 0
3299.54 0.00353267 0
3301.25 0.00318171 0
3302.96 0.00307451 0
3304.67 0.00315312 0
3306.38 0.00382805 0
3308.09 0.00332066 0
3309.79 0.00239402 0
3311.5 0.00360493 0
3313.21 0.00356284 0
3314.92 0.00351441 0
3316.63 0.00281566 0
3318.34 0.00288394 0
3320.05 0.00324444 0
3321.76 0.00281486 0
3323.47 0.00322061 0
3325.18 0.00350726 0
3326.88 0.00432433 0
3328.59 0.00319124 0
3330.3 0.00416075 0
3332.01 0.00403609 0
3333.72 0.00368989 0
3335.43 0.00320791 0
3337.14 0.00320632 0
3338.85 0.00221457 0
3340.56 0.00351282 0
3342.27 0.00301337 0
3343.97 0.00405912 0
3345.68 0.00272355 0
3347.39 0.00291888 0
3349.1 0.00367957 0
3350.81 0.00298399 0
3352.52 0.00232176 0
3354.23 0.00306181 0
3355.94 0.00313724 0
3357.65 0.00318488 0
3359.36 0.00203671 0
3361.06 0.00308404 0
3362.77 0.00233447 0
3364.48 0.00204623 0
3366.19 0.00311263 0
3367.9 0.00319044 0
3369.61 0.00334528 0
3371.32 0.0030888 0
3373.03 0.00323253 0
3374.74 0.00369465 0
3376.45 0.00335163 0
3378.15 0.00328176 0
3379.86 0.0035017 0
3381.57 0.00352632 0
3383.28 0.0038614 0
3384.99 0.00439976 0
3386.7 0.00450378 0
3388.41 0.00463479 0
3390.12 0.00417505 0
3391.83 0.00370498 0
3393.54 0.00313486 0
3395.24 0.00303719 0
3396.95 0.00301019 0
3398.66 0.00327302 0
3400.37 0.0030491 0
3402.08 0.00315153 0
3403.79 0.0030499 0
3405.5 0.00258062 0
3407.21 0.00306022 0
3408.92 0.00223521 0
3410.63 0.00244008 0
3412.33 0.0028101 0
3414.04 0.00323491 0
3415.75 0.0026894 0
3417.46 0.00315947 0
3419.17 0.00400512 0
3420.88 0.00316424 0
3422.59 0.00361446 0
3424.3 0.00355173 0
3426.01 0.00286806 0
3427.71 0.00240752 0
3429.42 0.00347709 0
3431.13 0.00269734 0
3432.84 0.00275451 0
3434.55 0.0034755 0
3436.26 0.00347629 0
3437.97 0.00374468 0
3439.68 0.0036089 0
3441.39 0.0032619 0
3443.1 0.00333099 0
3444.8 0.00231462 0
3446.51 0.00312692 0
3448.22 0.0036089 0
3449.93 0.00374547 0
3451.64 0.00248772 0
3453.35 0.0022106 0
3455.06 0.00286647 0
3456.77 0.00293397 0
3458.48 0.00272434 0
3460.19 0.00368354 0
3461.89 0.00273625 0
3463.6 0.00340245 0
3465.31 0.00294429 0
3467.02 0.00347947 0
3468.73 0.0026235 0
3470.44 0.00336195 0
3472.15 0.00499052 0
3473.86 0.00512551 0
3475.57 0.00596084 0
3477.28 0.00755923 0
3478.98 0.00671994 0
3480.69 0.0065643 0
3482.4 0.00632371 0
3484.11 0.00698911 0
3485.82 0.00834295 0
3487.53 0.0101629 0
3489.24 0.012788 0
3490.95 0.0149946 0
3492.66 0.0142863 0
3494.37 0.0129666 0
3496.07 0.0122313 0
3497.78 0.0140203 0
3499.49 0.0158657 0
3501.2 0.0176189 0
3502.91 0.0173854 0
3504.62 0.0194126 0
3506.33 0.0238703 0
3508.04 0.0359913 0
3509.75 0.0703144 0
3511.46 0.139005 0
3513.16 0.203335 0
3514.87 0.236687 0
3516.58 0.316714 0
3518.29 0.569883 0
3520 0.908987 0
3521.71 1 0
3523.42 0.733638 0
3525.13 0.402615 0
3526.84 0.250052 0
3528.54 0.215055 0
3530.25 0.168788 0
3531.96 0.0966859 0
3533.67 0.0453538 0
3535.38 0.0265137 0
3537.09 0.0187925 0
3538.8 0.0161825 0
3540.51 0.0163802 0
3542.22 0.0168463 0
3543.93 0.0147564 0
3545.63 0.0105559 0
3547.34 0.0104329 0
3549.05 0.0120376 0
3550.76 0.014041 0
3552.47 0.0132946 0
3554.18 0.0102582 0
3555.89 0.0067914 0
3557.6 0.00621652 0
3559.31 0.00506357 0
3561.02 0.00465941 0
3562.72 0.00537801 0
3564.43 0.00613394 0
3566.14 0.00516601 0
3567.85 0.00534466 0
3569.56 0.00382964 0
3571.27 0.00449187 0
3572.98 0.00298955 0
3574.69 0.00373753 0
3576.4 0.00342389 0
3578.11 0.00305466 0
3579.81 0.0029967 0
3581.52 0.00350091 0
3583.23 0.00317059 0
3584.94 0.00322061 0
3586.65 0.00241625 0
3588.36 0.00317138 0
3590.07 0.00282836 0
3591.78 0.00332543 0
3593.49 0.00320315 0
3595.2 0.00289188 0
3596.9 0.00192236 0
3598.61 0.00279819 0
3600.32 0.00382249 0
3602.03 0.00330161 0
3603.74 0.00368195 0
3605.45 0.00390587 0
3607.16 0.00381694 0
3608.87 0.00291888 0
3610.58 0.00332146 0
3612.29 0.00447519 0
3613.99 0.00359699 0
3615.7 0.00357237 0
3617.41 0.00286092 0
3619.12 0.00262667 0
3620.83 0.00353108 0
3622.54 0.00354141 0
3624.25 0.00335719 0
3625.96 0.00338577 0
3627.67 0.00332146 0
3629.38 0.00361128 0
3631.08 0.0035827 0
3632.79 0.00339451 0
3634.5 0.00317694 0
3636.21 0.00250519 0
3637.92 0.00327381 0
3639.63 0.00317774 0
3641.34 0.00364701 0
3643.05 0.00334051 0
3644.76 0.00226777 0
3646.46 0.00332463 0
3648.17 0.00348344 0
3649.88 0.00303481 0
3651.59 0.0033151 0
3653.3 0.00318806 0
3655.01 0.00372562 0
3656.72 0.00342071 0
3658.43 0.00338974 0
3660.14 0.00383599 0
3661.85 0.00262906 0
3663.55 0.00318329 0
3665.26 0.00284583 0
3666.97 0.00394795 0
3668.68 0.00301496 0
3670.39 0.00369307 0
3672.1 0.0029435 0
3673.81 0.00331431 0
3675.52 0.00340642 0
3677.23 0.00223998 0
3678.94 0.00323411 0
3680.64 0.00291094 0
3682.35 0.00423222 0
3684.06 0.00352632 0
3685.77 0.00270767 0
3687.48 0.00273705 0
3689.19 0.00284186 0
3690.9 0.00321426 0
3692.61 0.00353188 0
3694.32 0.00411708 0
3696.03 0.00340245 0
3697.73 0.00355173 0
3699.44 0.00265526 0
3701.15 0.00353902 0
3702.86 0.003782 0
3704.57 0.00354538 0
3706.28 0.00287362 0
3707.99 0.00350806 0
3709.7 0.00396225 0
3711.41 0.00396225 0
3713.12 0.00379312 0
3714.82 0.00452204 0
3716.53 0.00378676 0
3718.24 0.00429336 0
3719.95 0.00450775 0
3721.66 0.00429971 0
3723.37 0.0036089 0
3725.08 0.00434179 0
3726.79 0.00407976 0
3728.5 0.00328334 0
3730.21 0.00440532 0
3731.91 0.00439182 0
3733.62 0.00363669 0
3735.33 0.00356999 0
3737.04 0.00330478 0
3738.75 0.00341277 0
3740.46 0.00323094 0
3742.17 0.00389713 0
3743.88 0.0029967 0
3745.59 0.0028895 0
3747.29 0.00334131 0
3749 0.00280454 0
3750.71 0.00377406 0
3752.42 0.00421554 0
3754.13 0.003755 0
3755.84 0.00376135 0
3757.55 0.00383361 0
3759.26 0.00546615 0
3760.97 0.00479757 0
3762.68 0.00495797 0
3764.38 0.00434815 0
3766.09 0.00412343 0
3767.8 0.00394954 0
3769.51 0.00333019 0
3771.22 0.0038487 0
3772.93 0.00409406 0
3774.64 0.00458556 0
3776.35 0.00441961 0
3778.06 0.00416949 0
3779.77 0.00365733 0
3781.47 0.00362954 0
3783.18 0.0034485 0
3784.89 0.00434815 0
3786.6 0.00433862 0
3788.31 0.00405435 0
3790.02 0.00418299 0
3791.73 0.00515886 0
3793.44 0.00467211 0
3795.15 0.00458398 0
3796.86 0.00453395 0
3798.56 0.0052073 0
3800.27 0.00593702 0
3801.98 0.0054463 0
3803.69 0.00552412 0
3805.4 0.00681204 0
3807.11 0.00786414 0
3808.82 0.00825402 0
3810.53 0.00997072 0
3812.24 0.0117081 0
3813.95 0.0114453 0
3815.65 0.0131747 0
3817.36 0.0139449 0
3819.07 0.0152654 0
3820.78 0.0179929 0
3822.49 0.0189862 0
3824.2 0.0208554 0
3825.91 0.0232359 0
3827.62 0.0262977 0
3829.33 0.0302989 0
3831.04 0.0339141 0
3832.74 0.0383131 0
3834.45 0.0429161 0
3836.16 0.0468204 0
3837.87 0.0532632 0
3839.58 0.0593193 0
3841.29 0.0679338 0
3843 0.0775798 0
3844.71 0.0911205 0
3846.42 0.109203 0
3848.13 0.131729 0
3849.83 0.162943 0
3851.54 0.201929 0
3853.25 0.250463 0
3854.96 0.307488 0
3856.67 0.374569 0
3858.38 0.445699 0
3860.09 0.509584 0
3861.8 0.541578 0
3863.51 0.527677 0
3865.21 0.468805 0
3866.92 0.390116 0
3868.63 0.311809 0
3870.34 0.246732 0
3872.05 0.192344 0
3873.76 0.148616 0
3875.47 0.113013 0
3877.18 0.0879944 0
3878.89 0.0688716 0
3880.6 0.0561352 0
3882.3 0.0471237 0
3884.01 0.0408222 0
3885.72 0.0358158 0
3887.43 0.0325865 0
3889.14 0.0289546 0
3890.85 0.0258785 0
3892.56 0.0237631 0
3894.27 0.0209658 0
3895.98 0.0193316 0
3897.69 0.0162849 0
3899.39 0.0151201 0
3901.1 0.0142395 0
3902.81 0.0117033 0
3904.52 0.00977936 0
3906.23 0.00920527 0
3907.94 0.00878046 0
3909.65 0.00740837 0
3911.36 0.00669135 0
3913.07 0.00710981 0
3914.78 0.00618078 0
3916.48 0.00574645 0
3918.19 0.00536451 0
3919.9 0.00516283 0
3921.61 0.00497782 0
3923.32 0.0041949 0
3925.03 0.00408611 0
3926.74 0.0041274 0
3928.45 0.00422031 0
3930.16 0.0032619 0
3931.87 0.00358905 0
3933.57 0.00345803 0
3935.28 0.00377644 0
3936.99 0.00323014 0
3938.7 0.00261238 0
3940.41 0.00345009 0
3942.12 0.00343739 0
3943.83 0.00475231 0
3945.54 0.00429892 0
3947.25 0.00489047 0
3948.96 0.00585285 0
3950.66 0.00447519 0
3952.37 0.00486745 0
3954.08 0.00449822 0
3955.79 0.0042608 0
3957.5 0.00424572 0
3959.21 0.00445217 0
3960.92 0.0043013 0
3962.63 0.00370657 0
3964.34 0.00431639 0
3966.04 0.0051795 0
3967.75 0.00368116 0
3969.46 0.00384155 0
3971.17 0.00357952 0
3972.88 0.00331352 0
3974.59 0.00376135 0
3976.3 0.00319997 0
3978.01 0.00438944 0
3979.72 0.00372245 0
3981.43 0.00345644 0
3983.13 0.00284901 0
3984.84 0.00297843 0
3986.55 0.00323491 0
3988.26 0.00426319 0
3989.97 0.00379629 0
3991.68 0.00341754 0
3993.39 0.00306816 0
3995.1 0.00395827 0
3996.81 0.00311898 0
3998.52 0.00259253 0
4000.22 0.00243055 0
4001.93 0.00297764 0
4003.64 0.00336672 0
4005.35 0.00264414 0
4007.06 0.00238529 0
4008.77 0.00310627 0
4010.48 0.00295382 0
4012.19 0.00338022 0
4013.9 0.00394478 0
4015.61 0.00291015 0
4017.31 0.00324999 0
4019.02 0.00371212 0
4020.73 0.00288235 0
4022.44 0.00329367 0
4024.15 0.00312136 0
4025.86 0.00277198 0
4027.57 0.00335322 0
4029.28 0.00262429 0
4030.99 0.00321506 0
4032.7 0.00350806 0
4034.4 0.00359143 0
4036.11 0.00329367 0
4037.82 0.00353902 0
4039.53 0.00349535 0
4041.24 0.00328573 0
4042.95 0.00305863 0
4044.66 0.00306022 0
4046.37 0.00324126 0
4048.08 0.00354538 0
4049.79 0.00236782 0
4051.49 0.00346677 0
4053.2 0.00282757 0
4054.91 0.00372324 0
4056.62 0.00317059 0
4058.33 0.00321188 0
4060.04 0.00296811 0
4061.75 0.00280295 0
4063.46 0.00291253 0
4065.17 0.00322458 0
4066.88 0.00312533 0
4068.58 0.00285774 0
4070.29 0.00254807 0
4072 0.00179452 0
4073.71 0.00236226 0
4075.42 0.00270528 0
4077.13 0.0029832 0
4078.84 0.00288315 0
4080.55 0.00333178 0
4082.26 0.00320235 0
4083.96 0.00278548 0
4085.67 0.00309833 0
4087.38 0.00256236 0
4089.09 0.00356443 0
4090.8 0.00280533 0
4092.51 0.00282518 0
4094.22 0.00324523 0
4095.93 0.0027561 0
4097.64 0.00258935 0
4099.35 0.00266479 0
4101.05 0.00303402 0
4102.76 0.00273069 0
4104.47 0.00321982 0
4106.18 0.00261715 0
4107.89 0.00293397 0
4109.6 0.00305863 0
4111.31 0.00269814 0
4113.02 0.00332305 0
4114.73 0.00352076 0
4116.44 0.00173656 0
4118.14 0.00297843 0
4119.85 0.00350329 0
4121.56 0.00336195 0
4123.27 0.00264494 0
4124.98 0.00205576 0
4126.69 0.00323967 0
4128.4 0.00292523 0
4130.11 0.00312374 0
4131.82 0.00225268 0
4133.53 0.00284662 0
4135.23 0.00313724 0
4136.94 0.00252107 0
4138.65 0.00331669 0
4140.36 0.00253298 0
4142.07 0.00294667 0
4143.78 0.00222172 0
4145.49 0.00229636 0
4147.2 0.00311977 0
4148.91 0.00260444 0
4150.62 0.00229556 0
4152.32 0.00298479 0
4154.03 0.00279025 0
4155.74 0.00258935 0
4157.45 0.00238291 0
4159.16 0.00248613 0
4160.87 0.00161745 0
4162.58 0.00249804 0
4164.29 0.00260444 0
4166 0.00224157 0
4167.71 0.00304593 0
4169.41 0.00262429 0
4171.12 0.00214549 0
4172.83 0.00302131 0
4174.54 0.00333019 0
4176.25 0.00285774 0
4177.96 0.00304434 0
4179.67 0.00239561 0
4181.38 0.00259491 0
4183.09 0.0025568 0
4184.79 0.00214152 0
4186.5 0.00264256 0
4188.21 0.00280533 0
4189.92 0.00224951 0
4191.63 0.00237179 0
4193.34 0.00273069 0
4195.05 0.00322379 0
4196.76 0.00319679 0
4198.47 0.00269655 0
4200.18 0.00185249 0
4201.88 0.00181914 0
4203.59 0.00291967 0
4205.3 0.00304354 0
4207.01 0.00216375 0
4208.72 0.00373594 0
4210.43 0.00280454 0
4212.14 0.00205894 0
4213.85 0.00242102 0
4215.56 0.00283312 0
4217.27 0.00243372 0
4218.97 0.00310866 0
4220.68 0.00283154 0
4222.39 0.00293238 0
4224.1 0.00224236 0
4225.81 0.0024766 0
4227.52 0.00293953 0
4229.23 0.00324126 0
4230.94 0.00237496 0
4232.65 0.00313883 0
4234.36 0.00270131 0
4236.06 0.00265208 0
4237.77 0.00230906 0
4239.48 0.00226698 0
4241.19 0.00323411 0
4242.9 0.0028093 0
4244.61 0.00260285 0
4246.32 0.00265764 0
4248.03 0.00394478 0
4249.74 0.00287997 0
4251.45 0.00196921 0
4253.15 0.00252424 0
4254.86 0.00324999 0
4256.57 0.00337545 0
4258.28 0.00300225 0
4259.99 0.00278072 0
4261.7 0.00256474 0
4263.41 0.0032619 0
4265.12 0.00286965 0
4266.83 0.00278945 0
4268.54 0.00241784 0
4270.24 0.00311977 0
4271.95 0.00312851 0
4273.66 0.00311421 0
4275.37 0.00304513 0
4277.08 0.0031023 0
4278.79 0.00332543 0
4280.5 0.0031825 0
4282.21 0.00321109 0
4283.92 0.00316503 0
4285.63 0.00319759 0
4287.33 0.00272434 0
4289.04 0.00282121 0
4290.75 0.00318885 0
4292.46 0.00292682 0
4294.17 0.00262985 0
4295.88 0.00175244 0
4297.59 0.00237099 0
4299.3 0.00182152 0
4301.01 0.00260762 0
4302.71 0.00282201 0
4304.42 0.00219075 0
4306.13 0.00259094 0
4307.84 0.00278072 0
4309.55 0.00182946 0
4311.26 0.002344 0
4312.97 0.00249407 0
4314.68 0.00214469 0
4316.39 0.0033024 0
4318.1 0.00267591 0
4319.8 0.00277516 0
4321.51 0.00224395 0
4323.22 0.00279422 0
4324.93 0.00292285 0
4326.64 0.00207482 0
4328.35 0.0025838 0
4330.06 0.00181517 0
4331.77 0.00271958 0
4333.48 0.00230112 0
4335.19 0.00199621 0
4336.89 0.00327381 0
4338.6 0.00185408 0
4340.31 0.00272117 0
4342.02 0.00281407 0
4343.73 0.00298876 0
4345.44 0.00232018 0
4347.15 0.00234797 0
4348.86 0.00118629 0
4350.57 0.00241625 0
4352.28 0.00241943 0
4353.98 0.00352314 0
4355.69 0.00187552 0
4357.4 0.00224792 0
4359.11 0.00235273 0
4360.82 0.00225189 0
4362.53 0.00197715 0
4364.24 0.00170797 0
4365.95 0.00324047 0
4367.66 0.0034096 0
4369.37 0.00250678 0
4371.07 0.00230985 0
4372.78 0.00201606 0
4374.49 0.00228603 0
4376.2 0.00208752 0
4377.91 0.0027299 0
4379.62 0.00334687 0
4381.33 0.00247898 0
4383.04 0.00230033 0
4384.75 0.00290618 0
4386.46 0.00238608 0
4388.16 0.00284742 0
4389.87 0.00191998 0
4391.58 0.00290459 0
4393.29 0.00293635 0
4395 0.00251472 0
4396.71 0.00275928 0
4398.42 0.00296573 0
4400.13 0.00291412 0
4401.84 0.00306181 0
4403.54 0.00291967 0
4405.25 0.00265605 0
4406.96 0.00310866 0
4408.67 0.00253536 0
4410.38 0.00192078 0
4412.09 0.00231224 0
4413.8 0.00334528 0
4415.51 0.00251551 0
4417.22 0.00209467 0
4418.93 0.0033024 0
4420.63 0.0031158 0
4422.34 0.003462 0
4424.05 0.00250519 0
4425.76 0.00343659 0
4427.47 0.00321744 0
4429.18 0.00277119 0
4430.89 0.00275769 0
4432.6 0.00261556 0
4434.31 0.00334687 0
4436.02 0.0035025 0
4437.72 0.00255283 0
4439.43 0.00290459 0
4441.14 0.00180088 0
4442.85 0.00270767 0
4444.56 0.00263064 0
4446.27 0.00283551 0
4447.98 0.00193189 0
4449.69 0.00369624 0
4451.4 0.00236702 0
4453.11 0.00221616 0
4454.81 0.00178658 0
4456.52 0.00293158 0
4458.23 0.00291332 0
4459.94 0.00199224 0
4461.65 0.00293873 0
4463.36 0.00242578 0
4465.07 0.00273943 0
4466.78 0.0036359 0
4468.49 0.00271719 0
4470.2 0.00249407 0
4471.9 0.00321029 0
4473.61 0.003169 0
4475.32 0.00332305 0
4477.03 0.00289665 0
4478.74 0.00282757 0
4480.45 0.0025568 0
4482.16 0.00335322 0
4483.87 0.00212881 0
4485.58 0.00281963 0
4487.29 0.00239164 0
4488.99 0.00248772 0
4490.7 0.00312136 0
4492.41 0.00286806 0
4494.12 0.0032897 0
4495.83 0.00272037 0
4497.54 0.00249407 0
4499.25 0.00248454 0
4500.96 0.00246469 0
4502.67 0.00233288 0
4504.38 0.00222807 0
4506.08 0.00339292 0
4507.79 0.00288474 0
4509.5 0.00316741 0
4511.21 0.003169 0
4512.92 0.00336354 0
4514.63 0.00364304 0
4516.34 0.00362954 0
4518.05 0.00241546 0
4519.76 0.00298082 0
4521.46 0.00280692 0
4523.17 0.00374786 0
4524.88 0.00341198 0
4526.59 0.00281883 0
4528.3 0.00313248 0
4530.01 0.00319997 0
4531.72 0.00295382 0
4533.43 0.00322061 0
4535.14 0.00348344 0
4536.85 0.00287203 0
4538.55 0.00330875 0
4540.26 0.00377247 0
4541.97 0.00348344 0
4543.68 0.00344374 0
4545.39 0.00329605 0
4547.1 0.00324682 0
4548.81 0.00389396 0
4550.52 0.00340324 0
4552.23 0.00352314 0
4553.94 0.00326667 0
4555.64 0.00340801 0
4557.35 0.00282201 0
4559.06 0.00482536 0
4560.77 0.00382091 0
4562.48 0.0036351 0
4564.19 0.00500799 0
4565.9 0.00471817 0
4567.61 0.00551221 0
4569.32 0.00518427 0
4571.03 0.00513266 0
4572.73 0.00506993 0
4574.44 0.00466417 0
4576.15 0.00505087 0
4577.86 0.00517395 0
4579.57 0.00568769 0
4581.28 0.00450298 0
4582.99 0.00588461 0
4584.7 0.00575121 0
4586.41 0.00562019 0
4588.12 0.00490874 0
4589.82 0.00636977 0
4591.53 0.00659924 0
4593.24 0.00613155 0
4594.95 0.00671438 0
4596.66 0.00717254 0
4598.37 0.00701055 0
4600.08 0.00727179 0
4601.79 0.00842235 0
4603.5 0.00929103 0
4605.21 0.00935535 0
4606.91 0.00934423 0
4608.62 0.00888448 0
4610.33 0.0100843 0
4612.04 0.0107282 0
4613.75 0.0116684 0
4615.46 0.0116811 0
4617.17 0.0125371 0
4618.88 0.0140219 0
4620.59 0.0137924 0
4622.29 0.0145738 0
4624 0.0154726 0
4625.71 0.0169654 0
4627.42 0.018212 0
4629.13 0.0184502 0
4630.84 0.0200486 0
4632.55 0.0214152 0
4634.26 0.0229564 0
4635.97 0.0239902 0
4637.68 0.0259595 0
4639.38 0.0269099 0
4641.09 0.0304743 0
4642.8 0.032573 0
4644.51 0.0346605 0
4646.22 0.0384584 0
4647.93 0.0409048 0
4649.64 0.0450378 0
4651.35 0.0508875 0
4653.06 0.0546679 0
4654.77 0.0614656 0
4656.47 0.0692035 0
4658.18 0.0766143 0
4659.89 0.0868669 0
4661.6 0.0984185 0
4663.31 0.112571 0
4665.02 0.128557 0
4666.73 0.147179 0
4668.44 0.167327 0
4670.15 0.18834 0
4671.86 0.2065 0
4673.56 0.222935 0
4675.27 0.233932 0
4676.98 0.238382 0
4678.69 0.236446 0
4680.4 0.224377 0
4682.11 0.206816 0
4683.82 0.184954 0
4685.53 0.161953 0
4687.24 0.140008 0
4688.95 0.119967 0
4690.65 0.101526 0
4692.36 0.0866025 0
4694.07 0.0742266 0
4695.78 0.0629838 0
4697.49 0.0549045 0
4699.2 0.0472905 0
4700.91 0.0411208 0
4702.62 0.0370132 0
4704.33 0.0326008 0
4706.04 0.0286322 0
4707.74 0.0252821 0
4709.45 0.0239474 0
4711.16 0.0210452 0
4712.87 0.0195746 0
4714.58 0.0182652 0
4716.29 0.0165136 0
4718 0.015178 0
4719.71 0.0137345 0
4721.42 0.0123767 0
4723.13 0.0119788 0
4724.83 0.0118439 0
4726.54 0.0102653 0
4728.25 0.0102089 0
4729.96 0.00977618 0
4731.67 0.00962849 0
4733.38 0.00789511 0
4735.09 0.00855496 0
4736.8 0.00746712 0
4738.51 0.00767357 0
4740.21 0.00688907 0
4741.92 0.00672629 0
4743.63 0.00642455 0
4745.34 0.00560193 0
4747.05 0.00590128 0
4748.76 0.00509613 0
4750.47 0.00432671 0
4752.18 0.00487539 0
4753.89 0.0046602 0
4755.6 0.0044609 0
4757.3 0.00359461 0
4759.01 0.0046745 0
4760.72 0.0035954 0
4762.43 0.00409088 0
4764.14 0.00386061 0
4765.85 0.00486507 0
4767.56 0.0033429 0
4769.27 0.00358508 0
4770.98 0.00369465 0
4772.69 0.00360413 0
4774.39 0.00348503 0
4776.1 0.00366448 0
4777.81 0.00372483 0
4779.52 0.00319441 0
4781.23 0.00308563 0
4782.94 0.00311977 0
4784.65 0.00280374 0
4786.36 0.00282677 0
4788.07 0.00286806 0
4789.78 0.00322776 0
4791.48 0.00309039 0
4793.19 0.00378438 0
4794.9 0.00330319 0
4796.61 0.00295302 0
4798.32 0.00344533 0
4800.03 0.00192792 0
4801.74 0.00416314 0
4803.45 0.00284345 0
4805.16 0.00257189 0
4806.87 0.00303878 0
4808.57 0.00285615 0
4810.28 0.00285139 0
4811.99 0.00271322 0
4813.7 0.003728 0
4815.41 0.00330716 0
4817.12 0.00232018 0
4818.83 0.00304751 0
4820.54 0.00339451 0
4822.25 0.00261715 0
4823.96 0.00275928 0
4825.66 0.00226777 0
4827.37 0.00293556 0
4829.08 0.00271243 0
4830.79 0.00219234 0
4832.5 0.00319997 0
4834.21 0.00267273 0
4835.92 0.00239482 0
4837.63 0.00287838 0
4839.34 0.00286171 0
4841.04 0.00289427 0
4842.75 0.00318488 0
4844.46 0.00317377 0
4846.17 0.00386617 0
4847.88 0.00265923 0
4849.59 0.00309357 0
4851.3 0.00248851 0
4853.01 0.0025171 0
4854.72 0.00315471 0
4856.43 0.00266955 0
4858.13 0.00336989 0
4859.84 0.00303243 0
4861.55 0.00314677 0
4863.26 0.0027299 0
4864.97 0.00325635 0
4866.68 0.00348503 0
4868.39 0.0036089 0
4870.1 0.00395589 0
4871.81 0.00385584 0
4873.52 0.00366686 0
4875.22 0.00330558 0
4876.93 0.00343262 0
4878.64 0.00346835 0
4880.35 0.00322538 0
4882.06 0.00301972 0
4883.77 0.00326349 0
4885.48 0.00233606 0
4887.19 0.00289109 0
4888.9 0.00224792 0
4890.61 0.00283471 0
4892.31 0.00356999 0
4894.02 0.00377088 0
4895.73 0.00369465 0
4897.44 0.00253298 0
4899.15 0.00273308 0
4900.86 0.00302131 0
4902.57 0.00232891 0
4904.28 0.00266479 0
4905.99 0.00327461 0
4907.7 0.00335719 0
4909.4 0.00269337 0
4911.11 0.00316186 0
4912.82 0.0027029 0
4914.53 0.00229159 0
4916.24 0.00267908 0
4917.95 0.00240911 0
4919.66 0.0024766 0
4921.37 0.0027434 0
4923.08 0.00298796 0
4924.79 0.00298955 0
4926.49 0.00324682 0
4928.2 0.00280533 0
4929.91 0.00292682 0
4931.62 0.00293556 0
4933.33 0.00237655 0
4935.04 0.00293794 0
4936.75 0.00312215 0
4938.46 0.00275293 0
4940.17 0.00309436 0
4941.88 0.00259094 0
4943.58 0.00321903 0
4945.29 0.00305228 0
4947 0.00220663 0
4948.71 0.00202003 0
4950.42 0.00230668 0
4952.13 0.00275531 0
4953.84 0.00221139 0
4955.55 0.00267749 0
4957.26 0.00279819 0
4958.96 0.00185169 0
4960.67 0.00229159 0
4962.38 0.00200097 0
4964.09 0.00248375 0
4965.8 0.00109498 0
4967.51 0.00273069 0
4969.22 0.00194936 0
4970.93 0.00284345 0
4972.64 0.00196762 0
4974.35 0.00228286 0
4976.05 0.00231938 0
4977.76 0.00206608 0
4979.47 0.00211134 0
4981.18 0.00234876 0
4982.89 0.00236147 0
4984.6 0.00278389 0
4986.31 0.00309595 0
4988.02 0.00192475 0
4989.73 0.00251154 0
4991.44 0.00255045 0
4993.14 0.00215502 0
4994.85 0.0021844 0
4996.56 0.00303878 0
4998.27 0.00227968 0
4999.98 0.00228286 0
5001.69 0.00250201 0
5003.4 0.00250122 0
5005.11 0.00155314 0
5006.82 0.00250042 0
5008.53 0.00218598 0
5010.23 0.00223521 0
5011.94 0.00282518 0
5013.65 0.00207085 0
5015.36 0.00213358 0
5017.07 0.00217566 0
5018.78 0.00248692 0
5020.49 0.0024766 0
5022.2 0.0027299 0
5023.91 0.00248057 0
5025.62 0.00214072 0
5027.32 0.00277834 0
5029.03 0.00219869 0
5030.74 0.00247819 0
5032.45 0.00207482 0
5034.16 0.00271799 0
5035.87 0.00200177 0
5037.58 0.00208435 0
5039.29 0.00216693 0
5041 0.00254568 0
5042.71 0.0027164 0
5044.41 0.00316583 0
5046.12 0.00199621 0
5047.83 0.00226618 0
5049.54 0.00277198 0
5051.25 0.00265526 0
5052.96 0.00212326 0
5054.67 0.00336275 0
5056.38 0.00241864 0
5058.09 0.00227174 0
5059.79 0.00257665 0
5061.5 0.00257268 0
5063.21 0.00242261 0
5064.92 0.00248375 0
5066.63 0.00282677 0
5068.34 0.00287124 0
5070.05 0.00244166 0
5071.76 0.00191125 0
5073.47 0.00236464 0
5075.18 0.00199462 0
5076.88 0.00242499 0
5078.59 0.00248057 0
5080.3 0.00191125 0
5082.01 0.00161745 0
5083.72 0.00208832 0
5085.43 0.00240673 0
5087.14 0.00187234 0
5088.85 0.00210023 0
5090.56 0.00281407 0
5092.27 0.0024766 0
5093.97 0.00184534 0
5095.68 0.002583 0
5097.39 0.00285774 0
5099.1 0.0024369 0
5100.81 0.00192078 0
5102.52 0.00281804 0
5104.23 0.00254886 0
5105.94 0.0017977 0
5107.65 0.00231938 0
5109.36 0.00200018 0
5111.06 0.00258459 0
5112.77 0.00262112 0
5114.48 0.00197398 0
5116.19 0.00274737 0
5117.9 0.00239402 0
5119.61 0.002078 0
5121.32 0.00289585 0
5123.03 0.00278231 0
5124.74 0.00240831 0
5126.45 0.0013721 0
5128.15 0.00209785 0
5129.86 0.00300622 0
5131.57 0.00192236 0
5133.28 0.00206132 0
5134.99 0.0016119 0
5136.7 0.00252742 0
5138.41 0.00216296 0
5140.12 0.00259412 0
5141.83 0.00214072 0
5143.54 0.00261794 0
5145.24 0.00233526 0
5146.95 0.0017977 0
5148.66 0.00223918 0
5150.37 0.00291888 0
5152.08 0.00239164 0
5153.79 0.0023432 0
5155.5 0.00261318 0
5157.21 0.00246787 0
5158.92 0.00298399 0
5160.63 0.00268385 0
5162.33 0.00238926 0
5164.04 0.00216693 0
5165.75 0.00177864 0
5167.46 0.00320632 0
5169.17 0.00279342 0
5170.88 0.00354855 0
5172.59 0.00297049 0
5174.3 0.00298955 0
5176.01 0.00215502 0
5177.71 0.00233288 0
5179.42 0.00212326 0
5181.13 0.00247898 0
5182.84 0.00287124 0
5184.55 0.00219789 0
5186.26 0.00251789 0
5187.97 0.00263938 0
5189.68 0.00249486 0
5191.39 0.00315392 0
5193.1 0.00207958 0
5194.8 0.00296414 0
5196.51 0.00289188 0
5198.22 0.00234479 0
5199.93 0.00315947 0
5201.64 0.00252345 0
5203.35 0.00268543 0
5205.06 0.00253933 0
5206.77 0.00232415 0
5208.48 0.00195492 0
5210.19 0.00206211 0
5211.89 0.00195651 0
5213.6 0.00276722 0
5215.31 0.00250995 0
5217.02 0.00245993 0
5218.73 0.0029165 0
5220.44 0.00184375 0
5222.15 0.00207879 0
5223.86 0.00247422 0
5225.57 0.0023575 0
5227.28 0.00216772 0
5228.98 0.00267749 0
5230.69 0.00209546 0
5232.4 0.00304513 0
5234.11 0.00205179 0
5235.82 0.00200653 0
5237.53 0.00234956 0
5239.24 0.00221854 0
5240.95 0.00255998 0
5242.66 0.0018771 0
5244.37 0.0021971 0
5246.07 0.00204623 0
5247.78 0.00172068 0
5249.49 0.00229477 0
5251.2 0.0023972 0
5252.91 0.00248216 0
5254.62 0.00204147 0
5256.33 0.0023035 0
5258.04 0.00150708 0
5259.75 0.00218122 0
5261.46 0.00265526 0
5263.16 0.0019573 0
5264.87 0.00160793 0
5266.58 0.0018104 0
5268.29 0.00166351 0
5270 0.00269734 0
5271.71 0.00216137 0
5273.42 0.00269655 0
5275.13 0.00242817 0
5276.84 0.00233685 0
5278.54 0.001997 0
5280.25 0.00259412 0
5281.96 0.0019176 0
5283.67 0.00160872 0
5285.38 0.002344 0
5287.09 0.00207085 0
5288.8 0.00293873 0
5290.51 0.00237496 0
5292.22 0.00174609 0
5293.93 0.00189298 0
5295.63 0.00212008 0
5297.34 0.00219948 0
5299.05 0.00218678 0
5300.76 0.00198112 0
5302.47 0.00237099 0
5304.18 0.00217646 0
5305.89 0.00225904 0
5307.6 0.0024504 0
5309.31 0.00273546 0
5311.02 0.00210579 0
5312.72 0.00180008 0
5314.43 0.00231303 0
5316.14 0.00254727 0
5317.85 0.00226698 0
5319.56 0.00214787 0
5321.27 0.00250519 0
5322.98 0.00193745 0
5324.69 0.00220425 0
5326.4 0.00241625 0
5328.11 0.00209308 0
5329.81 0.00286171 0
5331.52 0.00265129 0
5333.23 0.00246152 0
5334.94 0.00247343 0
5336.65 0.00168971 0
5338.36 0.00203988 0
5340.07 0.00277437 0
5341.78 0.0024369 0
5343.49 0.00141021 0
5345.2 0.00215263 0
5346.9 0.00130063 0
5348.61 0.00189775 0
5350.32 0.0020637 0
5352.03 0.00134192 0
5353.74 0.00248931 0
5355.45 0.00236782 0
5357.16 0.00172782 0
5358.87 0.00269417 0
5360.58 0.00242102 0
5362.29 0.00264573 0
5363.99 0.00203988 0
5365.7 0.00228524 0
5367.41 0.00283551 0
5369.12 0.00265923 0
5370.83 0.00182787 0
5372.54 0.0023972 0
5374.25 0.00185884 0
5375.96 0.00256156 0
5377.67 0.00190887 0
5379.38 0.00262112 0
5381.08 0.00197556 0
5382.79 0.00271799 0
5384.5 0.00261397 0
5386.21 0.00302211 0
5387.92 0.00281724 0
5389.63 0.0026902 0
5391.34 0.00225824 0
5393.05 0.00224395 0
5394.76 0.00245199 0
5396.46 0.00178976 0
5398.17 0.0022106 0
5399.88 0.00207164 0
5401.59 0.00302449 0
5403.3 0.00215025 0
5405.01 0.00238291 0
5406.72 0.00249725 0
5408.43 0.0020375 0
5410.14 0.0026505 0
5411.85 0.00273149 0
5413.55 0.00153646 0
5415.26 0.00228047 0
5416.97 0.00248057 0
5418.68 0.00265208 0
5420.39 0.00291491 0
5422.1 0.00201924 0
5423.81 0.00241149 0
5425.52 0.00274737 0
5427.23 0.00277516 0
5428.94 0.00217566 0
5430.64 0.00239085 0
5432.35 0.00186281 0
5434.06 0.00207244 0
5435.77 0.00225268 0
5437.48 0.00263144 0
5439.19 0.00228047 0
5440.9 0.00227889 0
5442.61 0.00178103 0
5444.32 0.00267035 0
5446.03 0.00250042 0
5447.73 0.00272196 0
5449.44 0.00231859 0
5451.15 0.00228603 0
5452.86 0.00244643 0
5454.57 0.00198033 0
5456.28 0.00198509 0
5457.99 0.00212326 0
5459.7 0.00253933 0
5461.41 0.00197398 0
5463.12 0.00308007 0
5464.82 0.0021042 0
5466.53 0.0021574 0
5468.24 0.00333178 0
5469.95 0.00252107 0
5471.66 0.00275848 0
5473.37 0.00231938 0
5475.08 0.00257347 0
5476.79 0.00290538 0
5478.5 0.00211055 0
5480.21 0.00189695 0
5481.91 0.00261556 0
5483.62 0.00255045 0
5485.33 0.0021844 0
5487.04 0.00288791 0
5488.75 0.00218678 0
5490.46 0.00330955 0
5492.17 0.00276325 0
5493.88 0.00262112 0
5495.59 0.00248375 0
5497.29 0.00288394 0
5499 0.00274578 0
5500.71 0.00308642 0
5502.42 0.00224315 0
5504.13 0.00262112 0
5505.84 0.00237258 0
5507.55 0.00300305 0
5509.26 0.00152614 0
5510.97 0.00208355 0
5512.68 0.00245754 0
5514.38 0.00297843 0
5516.09 0.00287838 0
5517.8 0.00248931 0
5519.51 0.00196365 0
5521.22 0.0029689 0
5522.93 0.00261 0
5524.64 0.0023575 0
5526.35 0.0017715 0
5528.06 0.00205894 0
5529.77 0.00208276 0
5531.47 0.00278866 0
5533.18 0.00243452 0
5534.89 0.00260285 0
5536.6 0.00261238 0
5538.31 0.00235908 0
5540.02 0.00257586 0
5541.73 0.00152614 0
5543.44 0.00244722 0
5545.15 0.00155393 0
5546.86 0.00189775 0
5548.56 0.00266082 0
5550.27 0.0023575 0
5551.98 0.00174212 0
5553.69 0.00252107 0
5555.4 0.00235273 0
5557.11 0.00267352 0
5558.82 0.0017707 0
5560.53 0.00141894 0
5562.24 0.00166907 0
5563.95 0.00175641 0
5565.65 0.00336354 0
5567.36 0.0019041 0
5569.07 0.0021304 0
5570.78 0.00225507 0
5572.49 0.00265288 0
5574.2 0.00208276 0
5575.91 0.00234003 0
5577.62 0.00247104 0
5579.33 0.00187393 0
5581.04 0.00273546 0
5582.74 0.00210261 0
5584.45 0.00246231 0
5586.16 0.00218201 0
5587.87 0.00288553 0
5589.58 0.00196524 0
5591.29 0.00216534 0
5593 0.00206847 0
5594.71 0.00282121 0
5596.42 0.00220822 0
5598.13 0.00183264 0
5599.83 0.0026235 0
5601.54 0.00180802 0
5603.25 0.00296335 0
5604.96 0.00222569 0
5606.67 0.0025568 0
5608.38 0.00244087 0
5610.09 0.00297605 0
5611.8 0.00259333 0
5613.51 0.00248057 0
5615.21 0.00164683 0
5616.92 0.00256236 0
5618.63 0.00280454 0
5620.34 0.00216693 0
5622.05 0.00278072 0
5623.76 0.00283074 0
5625.47 0.00254092 0
5627.18 0.0026362 0
5628.89 0.00243055 0
5630.6 0.0031158 0
5632.3 0.00212405 0
5634.01 0.00243372 0
5635.72 0.00239958 0
5637.43 0.0021836 0
5639.14 0.00280772 0
5640.85 0.00300225 0
5642.56 0.00222489 0
5644.27 0.00192316 0
5645.98 0.00186361 0
5647.69 0.0027704 0
5649.39 0.00212087 0
5651.1 0.00314121 0
5652.81 0.00221298 0
5654.52 0.00204703 0
5656.23 0.00170718 0
5657.94 0.00202082 0
5659.65 0.00217328 0
5661.36 0.00185408 0
5663.07 0.0021971 0
5664.78 0.00229715 0
5666.48 0.00250122 0
5668.19 0.00179532 0
5669.9 0.00235432 0
5671.61 0.00285933 0
5673.32 0.00200971 0
5675.03 0.00283789 0
5676.74 0.00175244 0
5678.45 0.00237179 0
5680.16 0.0017977 0
5681.87 0.00237894 0
5683.57 0.00173497 0
5685.28 0.00256871 0
5686.99 0.00203035 0
5688.7 0.00271084 0
5690.41 0.0023305 0
5692.12 0.00295858 0
5693.83 0.00220345 0
5695.54 0.00235908 0
5697.25 0.00216852 0
5698.96 0.00262112 0
5700.66 0.00328096 0
5702.37 0.00280295 0
5704.08 0.00149597 0
5705.79 0.00268782 0
5707.5 0.00266399 0
5709.21 0.00175006 0
5710.92 0.00264335 0
5712.63 0.00225745 0
5714.34 0.001704 0
5716.04 0.00212008 0
5717.75 0.00217407 0
5719.46 0.00256395 0
5721.17 0.00273705 0
5722.88 0.00277357 0
5724.59 0.00217328 0
5726.3 0.00237099 0
5728.01 0.00146103 0
5729.72 0.00203353 0
5731.43 0.00222648 0
5733.13 0.00221378 0
5734.84 0.00193507 0
5736.55 0.00259015 0
5738.26 0.00257506 0
5739.97 0.00284742 0
5741.68 0.00226301 0
5743.39 0.00189378 0
5745.1 0.00235035 0
5746.81 0.00266399 0
5748.52 0.00224474 0
5750.22 0.00298399 0
5751.93 0.00212723 0
5753.64 0.0023964 0
5755.35 0.00235432 0
5757.06 0.00174291 0
5758.77 0.00299273 0
5760.48 0.00277595 0
5762.19 0.00266558 0
5763.9 0.00127284 0
5765.61 0.00215263 0
5767.31 0.00321188 0
5769.02 0.00204465 0
5770.73 0.00208276 0
5772.44 0.00162301 0
5774.15 0.00256315 0
5775.86 0.00229159 0
5777.57 0.00234241 0
5779.28 0.00160554 0
5780.99 0.00145626 0
5782.7 0.00257665 0
5784.4 0.00235273 0
5786.11 0.00184375 0
5787.82 0.00255045 0
5789.53 0.00227571 0
5791.24 0.00265844 0
5792.95 0.00280613 0
5794.66 0.00282042 0
5796.37 0.0030356 0
5798.08 0.00255839 0
5799.79 0.00241387 0
5801.49 0.00279501 0
5803.2 0.0029157 0
5804.91 0.00256077 0
5806.62 0.00235432 0
5808.33 0.00266082 0
5810.04 0.00232097 0
5811.75 0.00285695 0
5813.46 0.00270528 0
5815.17 0.00190331 0
5816.88 0.0018779 0
5818.58 0.00230588 0
5820.29 0.00226618 0
5822 0.00182787 0
5823.71 0.00241784 0
5825.42 0.00228921 0
5827.13 0.00278707 0
5828.84 0.0027831 0
5830.55 0.00224712 0
5832.26 0.0028228 0
5833.96 0.00248772 0
5835.67 0.00226936 0
5837.38 0.0025163 0
5839.09 0.00224315 0
5840.8 0.00247581 0
5842.51 0.00256315 0
5844.22 0.00269496 0
5845.93 0.00303084 0
5847.64 0.00206688 0
5849.35 0.00258856 0
5851.05 0.0024369 0
5852.76 0.00250201 0
5854.47 0.00200971 0
5856.18 0.00260047 0
5857.89 0.00188743 0
5859.6 0.00278866 0
5861.31 0.00310707 0
5863.02 0.00210658 0
5864.73 0.00295382 0
5866.44 0.00284424 0
5868.14 0.00287441 0
5869.85 0.00243214 0
5871.56 0.00327699 0
5873.27 0.00298479 0
5874.98 0.00268543 0
5876.69 0.00206211 0
5878.4 0.0021574 0
5880.11 0.00236861 0
5881.82 0.00317059 0
5883.53 0.00278389 0
5885.23 0.0030499 0
5886.94 0.00189934 0
5888.65 0.00238211 0
5890.36 0.00282757 0
5892.07 0.00197636 0
5893.78 0.00215502 0
5895.49 0.0027164 0
5897.2 0.0024766 0
5898.91 0.00264732 0
5900.62 0.00199224 0
5902.32 0.00231938 0
5904.03 0.00299511 0
5905.74 0.00225665 0
5907.45 0.00243134 0
5909.16 0.00216455 0
5910.87 0.00259968 0
5912.58 0.00173338 0
5914.29 0.00191363 0
5916 0.00232415 0
5917.71 0.00176276 0
5919.41 0.00276881 0
5921.12 0.00220901 0
5922.83 0.00202718 0
5924.54 0.00281804 0
5926.25 0.00206688 0
5927.96 0.00299114 0
5929.67 0.00221695 0
5931.38 0.00233288 0
5933.09 0.00250598 0
5934.79 0.00255204 0
5936.5 0.00266558 0
5938.21 0.00252424 0
5939.92 0.00284027 0
5941.63 0.00276563 0
5943.34 0.00288474 0
5945.05 0.00246231 0
5946.76 0.0022233 0
5948.47 0.00257347 0
5950.18 0.00209785 0
5951.88 0.00269893 0
5953.59 0.00179294 0
5955.3 0.00337307 0
5957.01 0.0019303 0
5958.72 0.00212643 0
5960.43 0.00220107 0
5962.14 0.00196048 0
5963.85 0.00230668 0
5965.56 0.00295223 0
5967.27 0.00232176 0
5968.97 0.00192792 0
5970.68 0.00212087 0
5972.39 0.00308166 0
5974.1 0.00382408 0
5975.81 0.00242023 0
5977.52 0.00319997 0
5979.23 0.00235353 0
5980.94 0.00264176 0
5982.65 0.00257268 0
5984.36 0.00211849 0
5986.06 0.00205814 0
5987.77 0.00277913 0
5989.48 0.00286171 0
5991.19 0.00297287 0
5992.9 0.00227968 0
5994.61 0.00258221 0
5996.32 0.00228047 0
5998.03 0.00318726 0
5999.74 0.00164524 0
6001.45 0.00204465 0
6003.15 0.00307531 0
6004.86 0.0026894 0
6006.57 0.0021709 0
6008.28 0.0029157 0
6009.99 0.00247978 0
6011.7 0.00321347 0
6013.41 0.00251392 0
6015.12 0.00202162 0
6016.83 0.00279422 0
6018.54 0.00273625 0
6020.24 0.00248057 0
6021.95 0.0027561 0
6023.66 0.00221219 0
6025.37 0.00224474 0
6027.08 0.00306657 0
6028.79 0.00246152 0
6030.5 0.00254727 0
6032.21 0.0021042 0
6033.92 0.0025028 0
6035.63 0.001997 0
6037.33 0.00243849 0
6039.04 0.00237258 0
6040.75 0.00242817 0
6042.46 0.00275848 0
6044.17 0.00243055 0
6045.88 0.00206608 0
6047.59 0.00382805 0
6049.3 0.00186202 0
6051.01 0.00212246 0
6052.71 0.00229397 0
6054.42 0.00175244 0
6056.13 0.00240355 0
6057.84 0.00314995 0
6059.55 0.00187631 0
6061.26 0.00269099 0
6062.97 0.00249328 0
6064.68 0.00250598 0
6066.39 0.00220663 0
6068.1 0.00208038 0
6069.8 0.00240196 0
6071.51 0.00244008 0
6073.22 0.00188028 0
6074.93 0.00184931 0
6076.64 0.00314995 0
6078.35 0.00295858 0
6080.06 0.00220822 0
6081.77 0.00303957 0
6083.48 0.00189219 0
6085.19 0.0023964 0
6086.89 0.00195095 0
6088.6 0.00305228 0
6090.31 0.0021304 0
6092.02 0.00239958 0
6093.73 0.00230985 0
6095.44 0.00338419 0
6097.15 0.0029157 0
6098.86 0.00182946 0
6100.57 0.00292523 0
6102.28 0.00283948 0
6103.98 0.00319997 0
6105.69 0.00207164 0
6107.4 0.00252583 0
6109.11 0.00207244 0
6110.82 0.0034096 0
6112.53 0.00213675 0
6114.24 0.00286727 0
6115.95 0.00224236 0
6117.66 0.00180088 0
6119.37 0.00315074 0
6121.07 0.00268623 0
6122.78 0.00271402 0
6124.49 0.00303878 0
6126.2 0.00376056 0
6127.91 0.00202241 0
6129.62 0.00284583 0
6131.33 0.00257744 0
6133.04 0.00298876 0
6134.75 0.00312215 0
6136.46 0.00291173 0
6138.16 0.00221854 0
6139.87 0.00264494 0
6141.58 0.00276643 0
6143.29 0.0030634 0
6145 0.00327699 0
6146.71 0.00319044 0
6148.42 0.00274499 0
6150.13 0.00255839 0
6151.84 0.00287203 0
6153.54 0.00305148 0
6155.25 0.00305625 0
6156.96 0.00221298 0
6158.67 0.00281645 0
6160.38 0.00232573 0
6162.09 0.00253933 0
6163.8 0.00236861 0
6165.51 0.00258777 0
6167.22 0.0035819 0
6168.93 0.00276087 0
6170.63 0.00233288 0
6172.34 0.00230668 0
6174.05 0.00258459 0
6175.76 0.00321982 0
6177.47 0.0031293 0
6179.18 0.00321506 0
6180.89 0.00308404 0
6182.6 0.00321029 0
6184.31 0.00322935 0
6186.02 0.00229953 0
6187.72 0.00276404 0
6189.43 0.00330558 0
6191.14 0.00296176 0
6192.85 0.00304116 0
6194.56 0.00306578 0
6196.27 0.00309198 0
6197.98 0.00346915 0
6199.69 0.00305625 0
6201.4 0.00361287 0
6203.11 0.00315947 0
6204.81 0.00314359 0
6206.52 0.00370577 0
6208.23 0.00322379 0
6209.94 0.00385584 0
6211.65 0.0038757 0
6213.36 0.00332781 0
6215.07 0.00369465 0
6216.78 0.00311977 0
6218.49 0.0028768 0
6220.2 0.00378041 0
6221.9 0.0036621 0
6223.61 0.00343739 0
6225.32 0.00348185 0
6227.03 0.00359381 0
6228.74 0.00356681 0
6230.45 0.00319997 0
6232.16 0.00367957 0
6233.87 0.00325476 0
6235.58 0.00381535 0
6237.29 0.00402339 0
6238.99 0.00483648 0
6240.7 0.00448155 0
6242.41 0.00473723 0
6244.12 0.00429971 0
6245.83 0.00431718 0
6247.54 0.00531767 0
6249.25 0.00404959 0
6250.96 0.00436403 0
6252.67 0.0043148 0
6254.38 0.00480154 0
6256.08 0.00481901 0
6257.79 0.00516601 0
6259.5 0.00458556 0
6261.21 0.00503181 0
6262.92 0.0047404 0
6264.63 0.00590843 0
6266.34 0.00524382 0
6268.05 0.0056996 0
6269.76 0.00627607 0
6271.46 0.00500958 0
6273.17 0.00633959 0
6274.88 0.00652698 0
6276.59 0.00679616 0
6278.3 0.00665959 0
6280.01 0.00643488 0
6281.72 0.00723288 0
6283.43 0.00770454 0
6285.14 0.00770931 0
6286.85 0.00753859 0
6288.55 0.00763546 0
6290.26 0.00831833 0
6291.97 0.0080428 0
6293.68 0.00827784 0
6295.39 0.00793719 0
6297.1 0.00946254 0
6298.81 0.00916875 0
6300.52 0.00994134 0
6302.23 0.00952289 0
6303.94 0.0108934 0
6305.64 0.0116684 0
6307.35 0.0108791 0
6309.06 0.0113158 0
6310.77 0.0122607 0
6312.48 0.0122425 0
6314.19 0.0132541 0
6315.9 0.0148525 0
6317.61 0.0151248 0
6319.32 0.0150176 0
6321.03 0.0172036 0
6322.73 0.0184312 0
6324.44 0.0190752 0
6326.15 0.0202495 0
6327.86 0.0207387 0
6329.57 0.0223871 0
6331.28 0.0251019 0
6332.99 0.0259904 0
6334.7 0.0278786 0
6336.41 0.0297367 0
6338.12 0.0328588 0
6339.82 0.0349583 0
6341.53 0.038834 0
6343.24 0.0427128 0
6344.95 0.0469268 0
6346.66 0.0516108 0
6348.37 0.0567554 0
6350.08 0.0620873 0
6351.79 0.0672168 0
6353.5 0.0724559 0
6355.21 0.0760989 0
6356.91 0.0793346 0
6358.62 0.0824981 0
6360.33 0.0827498 0
6362.04 0.0827029 0
6363.75 0.0813173 0
6365.46 0.078134 0
6367.17 0.0726155 0
6368.88 0.0677774 0
6370.59 0.0620818 0
6372.29 0.0551411 0
6374 0.0496623 0
6375.71 0.0440071 0
6377.42 0.0392953 0
6379.13 0.0349702 0
6380.84 0.0313478 0
6382.55 0.0277452 0
6384.26 0.0253099 0
6385.97 0.0219742 0
6387.68 0.0207117 0
6389.38 0.0182057 0
6391.09 0.017414 0
6392.8 0.015159 0
6394.51 0.014885 0
6396.22 0.0128848 0
6397.93 0.0127078 0
6399.64 0.011847 0
6401.35 0.0106734 0
6403.06 0.00937837 0
6404.77 0.0101057 0
6406.47 0.00878761 0
6408.18 0.00857798 0
6409.89 0.00773313 0
6411.6 0.00747427 0
6413.31 0.00703596 0
6415.02 0.00709949 0
6416.73 0.00688589 0
6418.44 0.00593702 0
6420.15 0.00615458 0
6421.86 0.00610615 0
6423.56 0.00486586 0
6425.27 0.00546695 0
6426.98 0.00511916 0
6428.69 0.00482775 0
6430.4 0.00505722 0
6432.11 0.00440532 0
6433.82 0.00344771 0
6435.53 0.00445455 0
6437.24 0.00446169 0
6438.95 0.00415758 0
6440.65 0.00453792 0
6442.36 0.00342389 0
6444.07 0.00392175 0
6445.78 0.00363034 0
6447.49 0.00362557 0
6449.2 0.00357476 0
6450.91 0.00381455 0
6452.62 0.00319997 0
6454.33 0.00360016 0
6456.04 0.00343739 0
6457.74 0.00296414 0
6459.45 0.00339213 0
6461.16 0.00399083 0
6462.87 0.00319124 0
6464.58 0.00352632 0
6466.29 0.003462 0
6468 0.00308325 0
6469.71 0.00382488 0
6471.42 0.00226936 0
6473.13 0.00293079 0
6474.83 0.00248216 0
6476.54 0.00276404 0
6478.25 0.00336195 0
6479.96 0.00239402 0
6481.67 0.00252107 0
6483.38 0.00257586 0
6485.09 0.00291967 0
6486.8 0.00293397 0
6488.51 0.00230827 0
6490.21 0.00231462 0
6491.92 0.00305704 0
6493.63 0.00262826 0
6495.34 0.00289982 0
6497.05 0.00240673 0
6498.76 0.00288394 0
6500.47 0.00352394 0
6502.18 0.00255521 0
6503.89 0.00254251 0
6505.6 0.00360096 0
6507.3 0.00222013 0
6509.01 0.0019708 0
6510.72 0.00272434 0
6512.43 0.00331669 0
6514.14 0.0026632 0
6515.85 0.00220981 0
6517.56 0.00238529 0
6519.27 0.00244405 0
6520.98 0.00252186 0
6522.69 0.0032889 0
6524.39 0.00297526 0
6526.1 0.00260841 0
6527.81 0.00307689 0
6529.52 0.0029689 0
6531.23 0.00245754 0
6532.94 0.00272831 0
6534.65 0.00267591 0
6536.36 0.00266955 0
6538.07 0.0022511 0
6539.78 0.00293714 0
6541.48 0.00293556 0
6543.19 0.00293 0
6544.9 0.00278707 0
6546.61 0.00314915 0
6548.32 0.0029967 0
6550.03 0.00308801 0
6551.74 0.00210102 0
6553.45 0.00304037 0
6555.16 0.00230112 0
6556.87 0.0025171 0
6558.57 0.00261476 0
6560.28 0.0029562 0
6561.99 0.00230509 0
6563.7 0.00259491 0
6565.41 0.00206767 0
6567.12 0.00297923 0
6568.83 0.00225745 0
6570.54 0.00208911 0
6572.25 0.00236544 0
6573.96 0.00220901 0
6575.66 0.00253695 0
6577.37 0.00298717 0
6579.08 0.00254568 0
6580.79 0.00214628 0
6582.5 0.00187631 0
6584.21 0.00243452 0
6585.92 0.00284821 0
6587.63 0.00279263 0
6589.34 0.00217963 0
6591.04 0.0023432 0
6592.75 0.00227809 0
6594.46 0.00256077 0
6596.17 0.00191045 0
6597.88 0.00162936 0
6599.59 0.00134907 0
6601.3 0.00094808 0
6603.01 0.00174529 0
6604.72 0.000546298 0
6606.43 0.00105845 0
6608.13 0.000381138 0
6609.84 0.000765452 0
6611.55 0.000813094 0
6613.26 0.000440691 0
6614.97 0.00120773 0
6616.68 0.00119979 0
6618.39 0.0008655 0
6620.1 0.000945698 0
6621.81 0.000663815 0
6623.52 0.00117994 0
6625.22 0.00112674 0
6626.93 0.000607438 0
6628.64 0.00119423 0
6630.35 0.000927435 0
6632.06 0.00140942 0
6633.77 0.000362875 0
6635.48 0.000891704 0
6637.19 0.000685254 0
6638.9 0.000600292 0
6640.61 0.000830563 0
6642.31 0.000821034 0
6644.02 0.000613791 0
6645.73 0.00161745 0
6647.44 0.000988576 0
6649.15 0.00111483 0
6650.86 0.000339848 0
6652.57 0.000751953 0
6654.28 0.00164366 0
6655.99 0.000577265 0
6657.7 0.00122758 0
6659.4 0.00148247 0
6661.11 0.00152773 0
6662.82 0.0015976 0
6664.53 0.00108068 0
6666.24 0.00107433 0
6667.95 0.00050342 0
6669.66 0.00205894 0
6671.37 0.000655875 0
6673.08 0.00165874 0
6674.79 0.000974284 0
6676.49 0.000732896 0
6678.2 0.000766246 0
6679.91 0.000963961 0
6681.62 0.000565354 0
6683.33 0.00104416 0
6685.04 0.000814682 0
6686.75 0.000243769 0
6688.46 0.00139354 0
6690.17 0.000415281 0
6691.88 0.00154361 0
6693.58 0.000398607 0
6695.29 0.00110927 0
6697 0.000913937 0
6698.71 0.000578059 0
6700.42 0.00105528 0
6702.13 0.000871853 0
6703.84 0.00155155 0
6705.55 0.00112515 0
6707.26 0.00124584 0
6708.96 0.00154281 0
6710.67 0.00139989 0
6712.38 0.000919495 0
6714.09 0.00136019 0
6715.8 0.00107354 0
6717.51 0.00112594 0
6719.22 0.00102272 0
6720.93 0.000874235 0
6722.64 0.000409723 0
6724.35 0.0015444 0
6726.05 0.00145388 0
6727.76 0.000855178 0
6729.47 0.00086153 0
6731.18 0.000876617 0
6732.89 0.000967137 0
6734.6 0.000250122 0
6736.31 0.000501037 0
6738.02 0.00026362 0
6739.73 0.000701135 0
6741.44 0.00188346 0
6743.14 0.00190966 0
6744.85 0.000974284 0
6746.56 0.00152376 0
6748.27 0.00108465 0
6749.98 0.000315233 0
6751.69 0.000948874 0
6753.4 0.00149676 0
6755.11 0.000908378 0
6756.82 0.00100049 0
6758.53 0.000329525 0
6760.23 0.00113786 0
6761.94 0.000974284 0
6763.65 0.00170321 0
6765.36 0 0
6767.07 0.00102431 0
6768.78 0.00193189 0
6770.49 0.000541533 0
6772.2 0.00164763 0
6773.91 0.000621731 0
6775.62 0.000647934 0
6777.32 0.00137527 0
6779.03 0.00113786 0
6780.74 0.000897262 0
6782.45 0.00131969 0
6784.16 0.000584411 0
6785.87 0.00101002 0
6787.58 0.000860736 0
6789.29 0.00158728 0
6791 0.000840885 0
6792.71 0.00108307 0
6794.41 0.00107513 0
6796.12 0.00184852 0
6797.83 0.000681284 0
6799.54 0.00125775 0
6801.25 0.000986194 0
6802.96 0.000293794 0
6804.67 0.0008123 0
6806.38 0.000843267 0
6808.09 0.00141656 0
6809.79 0.000702723 0
6811.5 0.000570913 0
6813.21 0.000929023 0
6814.92 0.00114659 0
6816.63 0.00200574 0
6818.34 0.001145 0
6820.05 0.00084962 0
6821.76 0.00200971 0
6823.47 0.00117517 0
6825.18 0.00104813 0
6826.88 0.00162539 0
6828.59 0.00076307 0
6830.3 0.00132287 0
6832.01 0.001411 0
6833.72 0.00152376 0
6835.43 0.000607438 0
6837.14 0.000677314 0
6838.85 0.000617761 0
6840.56 0.000909172 0
6842.27 0.00138004 0
6843.97 0.00140703 0
6845.68 0.000357317 0
6847.39 0.00204385 0
6849.1 0.00113706 0
6850.81 0.000664609 0
6852.52 0.000850414 0
6854.23 0.00120138 0
6855.94 0.000976666 0
6857.65 0.00104733 0
6859.36 0.00120773 0
6861.06 0.000559796 0
6862.77 0.000794831 0
6864.48 0.00137607 0
6866.19 0.00110212 0
6867.9 0.000835327 0
6869.61 0.000810712 0
6871.32 0.0013046 0
6873.03 0.000914731 0
6874.74 0.00104336 0
6876.45 0.00131096 0
6878.15 0.000842473 0
6879.86 0.000767834 0
6881.57 0.00124584 0
6883.28 0.000648728 0
6884.99 0.00148723 0
6886.7 0.00138559 0
6888.41 0.000986194 0
6890.12 0.000751953 0
6891.83 0.00106798 0
6893.54 0.00132287 0
6895.24 0.000991752 0
6896.95 0.000608232 0
6898.66 0.000752747 0
6900.37 0.000891704 0
6902.08 0.000508184 0
6903.79 0.000978254 0
6905.5 0.00102034 0
6907.21 0.00105925 0
6908.92 0.000472452 0
6910.63 0.0010521 0
6912.33 0.000441485 0
6914.04 0.00055662 0
6915.75 0.0001199 0
6917.46 0.000756717 0
6919.17 0.000949668 0
6920.88 0.00164445 0
6922.59 0.00161666 0
6924.3 0.00116485 0
6926.01 0.000504214 0
6927.71 0.00109815 0
6929.42 0.00126808 0
6931.13 0.000389872 0
6932.84 0.00104495 0
6934.55 0.00103145 0
6936.26 0.00175879 0
6937.97 0.00114262 0
6939.68 0.000947286 0
6941.39 0.0014642 0
6943.1 0.000992546 0
6944.8 0.00125775 0
6946.51 0.000863118 0
6948.22 0.00115215 0
6949.93 0.00100128 0
6951.64 0.0014245 0
6953.35 0.00146579 0
6955.06 0.000751953 0
6956.77 0.00122202 0
6958.48 0.00106957 0
6960.19 0.00153249 0
6961.89 0.000701929 0
6963.6 0.000807536 0
6965.31 0.000836121 0
6967.02 0.000277119 0
6968.73 0.000116723 0
6970.44 0.00120455 0
6972.15 0.000817064 0
6973.86 9.21083e-05 0
6975.57 0.000923465 0
6977.28 0.001465 0
6978.98 0.00134669 0
6980.69 0.0013713 0
6982.4 0.000931406 0
6984.11 0.000776568 0
6985.82 0.000743219 0
6987.53 0.000925847 0
6989.24 0.00105369 0
6990.95 0.00211293 0
6992.66 0.00077101 0
6994.37 0.00125458 0
6996.07 0.000832151 0
6997.78 0.00153329 0
6999.49 0.000131016 0
7001.2 0.00132128 0
7002.91 0.00112515 0
7004.62 0.00126649 0
7006.33 0.000817064 0
7008.04 0.00128396 0
7009.75 0.00120138 0
7011.46 0.000720986 0
7013.16 0.000839297 0
7014.87 0.000963961 0
7016.58 0.000578853 0
7018.29 0.000674932 0
