# Supplementary material for: Probing decoherence in molecular 4f qubits
Source: Chem Sci. 2024 Oct 30;15(48):20328–37. doi: 10.1039/d4sc05304d (PMC11575486; doi:10.1039/d4sc05304d)
Supplement: SC-015-D4SC05304D-s001 [file SC-015-D4SC05304D-s001.zip › data_archive/Parallel_0c5pct/rabi/92_Gdtrensal_RABI_970564_3524G_at1_VG30_6-12-200_30sc_30K.dat]

0 0.99271 0
2 1 0
4 0.985345 0
6 0.451882 0
8 0.0706031 0
10 0.682592 0
12 0.975712 0
14 0.593183 0
16 0.0683883 0
18 0.111686 0
20 0.600683 0
22 0.931965 0
24 0.802356 0
26 0.281094 0
28 0 0
30 0.298338 0
32 0.768318 0
34 0.907038 0
36 0.520841 0
38 0.0921197 0
40 0.164747 0
42 0.627995 0
44 0.908546 0
46 0.699461 0
48 0.211048 0
50 0.0771525 0
52 0.452907 0
54 0.866994 0
56 0.790399 0
58 0.352397 0
60 0.0908016 0
62 0.36231 0
64 0.752916 0
66 0.86177 0
68 0.542065 0
70 0.181821 0
72 0.246065 0
74 0.646495 0
76 0.853916 0
78 0.609604 0
80 0.255895 0
82 0.196795 0
84 0.496566 0
86 0.802845 0
88 0.718933 0
90 0.368832 0
92 0.18998 0
94 0.44807 0
96 0.735266 0
98 0.72625 0
100 0.405078 0
102 0.214201 0
104 0.416621 0
106 0.704781 0
108 0.6905 0
110 0.479058 0
112 0.253864 0
114 0.381448 0
116 0.674514 0
118 0.746679 0
120 0.548329 0
122 0.316627 0
124 0.339563 0
126 0.595622 0
128 0.732337 0
130 0.598482 0
132 0.374457 0
134 0.322429 0
136 0.523864 0
138 0.677564 0
140 0.66808 0
142 0.45199 0
144 0.320982 0
146 0.464593 0
148 0.649987 0
150 0.654927 0
152 0.484907 0
154 0.353953 0
156 0.438919 0
158 0.632235 0
160 0.653656 0
162 0.539334 0
164 0.376523 0
166 0.394411 0
168 0.553465 0
170 0.667618 0
172 0.55943 0
174 0.413964 0
176 0.395492 0
178 0.520453 0
180 0.625006 0
182 0.593828 0
184 0.469831 0
186 0.404154 0
188 0.50247 0
190 0.610508 0
192 0.608463 0
194 0.506431 0
196 0.429434 0
198 0.466047 0
200 0.582598 0
202 0.591627 0
204 0.535903 0
206 0.438035 0
208 0.48043 0
210 0.555442 0
212 0.589304 0
214 0.534102 0
216 0.464777 0
218 0.460727 0
220 0.531752 0
222 0.579439 0
224 0.564906 0
226 0.492374 0
228 0.455842 0
230 0.513252 0
232 0.567393 0
234 0.554634 0
236 0.519774 0
238 0.476714 0
240 0.506702 0
242 0.540203 0
244 0.553601 0
246 0.51599 0
248 0.491164 0
250 0.490668 0
252 0.535719 0
254 0.545224 0
256 0.529415 0
258 0.478745 0
260 0.514719 0
262 0.536664 0
264 0.540407 0
266 0.527716 0
268 0.512735 0
270 0.496661 0
272 0.547629 0
274 0.549328 0
276 0.538709 0
278 0.521771 0
280 0.499236 0
282 0.534204 0
284 0.542242 0
286 0.539803 0
288 0.502836 0
290 0.529802 0
292 0.519285 0
294 0.525141 0
296 0.523062 0
298 0.518476 0
300 0.522417 0
302 0.521377 0
304 0.536195 0
306 0.522981 0
308 0.516363 0
310 0.494235 0
312 0.519149 0
314 0.527179 0
316 0.524727 0
318 0.514373 0
320 0.514189 0
322 0.513455 0
324 0.5372 0
326 0.535081 0
328 0.517783 0
330 0.518218 0
332 0.524278 0
334 0.546664 0
336 0.539062 0
338 0.518184 0
340 0.517287 0
342 0.534693 0
344 0.531718 0
346 0.535033 0
348 0.525257 0
350 0.530053 0
352 0.529449 0
354 0.536902 0
356 0.538559 0
358 0.527281 0
360 0.512803 0
362 0.517661 0
364 0.516642 0
366 0.525026 0
368 0.521445 0
370 0.521534 0
372 0.523911 0
374 0.52917 0
376 0.533946 0
378 0.533532 0
380 0.539721 0
382 0.526914 0
384 0.522947 0
386 0.540761 0
388 0.524557 0
390 0.519842 0
392 0.536113 0
394 0.534564 0
396 0.532778 0
398 0.529625 0
400 0.517416 0
402 0.522247 0
404 0.526942 0
406 0.543478 0
408 0.539191 0
410 0.5432 0
412 0.519441 0
414 0.528294 0
416 0.534401 0
418 0.538301 0
420 0.5347 0
422 0.534578 0
424 0.527431 0
426 0.52279 0
428 0.536378 0
430 0.51976 0
432 0.521445 0
434 0.53822 0
436 0.544905 0
438 0.501586 0
440 0.536324 0
442 0.518619 0
444 0.523117 0
446 0.535747 0
448 0.522294 0
450 0.529496 0
452 0.536698 0
454 0.526785 0
456 0.531324 0
458 0.536895 0
460 0.533518 0
462 0.539008 0
464 0.524557 0
466 0.543037 0
468 0.524801 0
470 0.550333 0
472 0.539755 0
474 0.536079 0
476 0.523925 0
478 0.531303 0
480 0.53396 0
482 0.53612 0
484 0.533634 0
486 0.521934 0
488 0.539816 0
490 0.538743 0
492 0.529122 0
494 0.532771 0
496 0.530271 0
498 0.512552 0
500 0.541134 0
502 0.527383 0
504 0.530896 0
506 0.534639 0
508 0.532057 0
510 0.53114 0
512 0.539938 0
514 0.52826 0
516 0.534768 0
518 0.545761 0
520 0.521601 0
522 0.544864 0
524 0.542615 0
526 0.538342 0
528 0.536501 0
530 0.544049 0
532 0.54182 0
534 0.526554 0
536 0.555116 0
538 0.515344 0
540 0.532581 0
542 0.534361 0
544 0.546841 0
546 0.532764 0
548 0.537846 0
550 0.521466 0
552 0.540754 0
554 0.543865 0
556 0.540176 0
558 0.524992 0
560 0.539925 0
562 0.535196 0
564 0.523891 0
566 0.533328 0
568 0.530006 0
570 0.520555 0
572 0.540543 0
574 0.530128 0
576 0.534062 0
578 0.535923 0
580 0.527084 0
582 0.535251 0
584 0.538872 0
586 0.541698 0
588 0.541202 0
590 0.536528 0
592 0.543981 0
594 0.545326 0
596 0.536603 0
598 0.52919 0
600 0.535013 0
602 0.541583 0
604 0.541202 0
606 0.53951 0
608 0.536412 0
610 0.533749 0
612 0.536113 0
614 0.540353 0
616 0.547602 0
618 0.545068 0
620 0.548173 0
622 0.540047 0
624 0.531283 0
626 0.536059 0
628 0.531385 0
630 0.541148 0
632 0.528749 0
634 0.53574 0
636 0.539116 0
638 0.537927 0
640 0.520745 0
642 0.550415 0
644 0.538933 0
646 0.548492 0
648 0.519495 0
650 0.544878 0
652 0.531629 0
654 0.530678 0
656 0.522186 0
658 0.539938 0
660 0.532384 0
662 0.538063 0
664 0.530495 0
666 0.555109 0
668 0.545625 0
670 0.532451 0
672 0.538695 0
674 0.54517 0
676 0.552487 0
678 0.521887 0
680 0.540047 0
682 0.537649 0
684 0.537676 0
686 0.543301 0
688 0.542248 0
690 0.526018 0
692 0.537696 0
694 0.545054 0
696 0.529917 0
698 0.546413 0
700 0.522478 0
702 0.553961 0
704 0.54947 0
706 0.543037 0
708 0.525617 0
710 0.550367 0
712 0.538498 0
714 0.538675 0
716 0.543485 0
718 0.535386 0
720 0.541521 0
722 0.53112 0
724 0.540713 0
726 0.54731 0
728 0.552575 0
730 0.551047 0
732 0.541114 0
734 0.540013 0
736 0.548275 0
738 0.525861 0
740 0.547983 0
742 0.538872 0
744 0.538695 0
746 0.533926 0
748 0.546148 0
750 0.542615 0
752 0.546862 0
754 0.539837 0
756 0.535386 0
758 0.553024 0
760 0.538043 0
762 0.548458 0
764 0.531799 0
766 0.543865 0
768 0.528395 0
770 0.556278 0
772 0.536297 0
774 0.547718 0
776 0.541263 0
778 0.550265 0
780 0.537717 0
782 0.544749 0
784 0.53004 0
786 0.538641 0
788 0.547983 0
790 0.520331 0
792 0.545122 0
794 0.545489 0
796 0.538186 0
798 0.556278 0
800 0.558989 0
802 0.536134 0
804 0.557902 0
806 0.531738 0
808 0.535848 0
810 0.542255 0
812 0.545795 0
814 0.556692 0
816 0.535923 0
818 0.548227 0
820 0.544973 0
822 0.541406 0
824 0.538383 0
826 0.546236 0
828 0.540611 0
830 0.552657 0
832 0.531439 0
834 0.541467 0
836 0.548451 0
838 0.558513 0
840 0.534068 0
842 0.53148 0
844 0.543723 0
846 0.538186 0
848 0.537642 0
850 0.542819 0
852 0.534938 0
854 0.536005 0
856 0.540985 0
858 0.527458 0
860 0.546325 0
862 0.542765 0
864 0.541922 0
866 0.54218 0
868 0.54502 0
870 0.545768 0
872 0.549368 0
874 0.545761 0
876 0.539361 0
878 0.543512 0
880 0.533953 0
882 0.549579 0
884 0.538288 0
886 0.531453 0
888 0.53648 0
890 0.562372 0
892 0.535454 0
894 0.53737 0
896 0.540591 0
898 0.533668 0
900 0.53487 0
902 0.534096 0
904 0.545156 0
906 0.5361 0
908 0.538913 0
910 0.53542 0
912 0.541983 0
914 0.534347 0
916 0.546332 0
918 0.522675 0
920 0.54659 0
922 0.539938 0
924 0.54534 0
926 0.544864 0
928 0.525053 0
930 0.543485 0
932 0.517586 0
934 0.543845 0
936 0.523395 0
938 0.533009 0
940 0.525155 0
942 0.543465 0
944 0.534666 0
946 0.537044 0
948 0.549022 0
950 0.54996 0
952 0.54587 0
954 0.545149 0
956 0.546216 0
958 0.534381 0
960 0.543906 0
962 0.518809 0
964 0.539606 0
966 0.547378 0
968 0.529836 0
970 0.543614 0
972 0.535468 0
974 0.55301 0
976 0.537914 0
978 0.534007 0
980 0.544056 0
982 0.525732 0
984 0.534075 0
986 0.529421 0
988 0.556319 0
990 0.53008 0
992 0.544035 0
994 0.535088 0
996 0.534653 0
998 0.544158 0
1000 0.533572 0
1002 0.542629 0
1004 0.545781 0
1006 0.532913 0
1008 0.541399 0
1010 0.541216 0
1012 0.537656 0
1014 0.537955 0
1016 0.541562 0
1018 0.539972 0
1020 0.553526 0
1022 0.540027 0
