# Supplementary material for: Probing decoherence in molecular 4f qubits
Source: Chem Sci. 2024 Oct 30;15(48):20328–37. doi: 10.1039/d4sc05304d (PMC11575486; doi:10.1039/d4sc05304d)
Supplement: SC-015-D4SC05304D-s001 [file SC-015-D4SC05304D-s001.zip › data_archive/Parallel_0c5pct/rabi/93_Gdtrensal_RABI_970564_3524G_at1_VG30_6-14-200_30sc_30K.dat]

0 0.993876 0
2 0.995182 0
4 1 0
6 0.400708 0
8 0.0642826 0
10 0.714774 0
12 0.942896 0
14 0.511985 0
16 0.0264483 0
18 0.10068 0
20 0.602649 0
22 0.929583 0
24 0.721101 0
26 0.22426 0
28 0 0
30 0.305633 0
32 0.78206 0
34 0.879155 0
36 0.464919 0
38 0.0589962 0
40 0.140352 0
42 0.60299 0
44 0.887159 0
46 0.627889 0
48 0.184889 0
50 0.0828915 0
52 0.450082 0
54 0.831222 0
56 0.736695 0
58 0.301905 0
60 0.0817914 0
62 0.331547 0
64 0.722198 0
66 0.811984 0
68 0.486087 0
70 0.139411 0
72 0.214105 0
74 0.603351 0
76 0.80437 0
78 0.566116 0
80 0.215724 0
82 0.163538 0
84 0.459758 0
86 0.751089 0
88 0.67128 0
90 0.321415 0
92 0.15935 0
94 0.389599 0
96 0.697154 0
98 0.665073 0
100 0.358587 0
102 0.184171 0
104 0.367271 0
106 0.653763 0
108 0.674492 0
110 0.410443 0
112 0.215159 0
114 0.329237 0
116 0.601993 0
118 0.68034 0
120 0.480182 0
122 0.261419 0
124 0.296087 0
126 0.529433 0
128 0.669356 0
130 0.546477 0
132 0.31914 0
134 0.27737 0
136 0.450919 0
138 0.631188 0
140 0.588528 0
142 0.384533 0
144 0.282649 0
146 0.400369 0
148 0.582858 0
150 0.592703 0
152 0.429016 0
154 0.302257 0
156 0.363715 0
158 0.537154 0
160 0.59127 0
162 0.473769 0
164 0.33321 0
166 0.342758 0
168 0.483784 0
170 0.57691 0
172 0.508666 0
174 0.370348 0
176 0.340678 0
178 0.446453 0
180 0.553071 0
182 0.526953 0
184 0.40971 0
186 0.351808 0
188 0.428642 0
190 0.525023 0
192 0.532801 0
194 0.442726 0
196 0.369634 0
198 0.405734 0
200 0.500268 0
202 0.529955 0
204 0.464407 0
206 0.388583 0
208 0.396803 0
210 0.47346 0
212 0.517095 0
214 0.478746 0
216 0.405257 0
218 0.39628 0
220 0.451352 0
222 0.501811 0
224 0.48269 0
226 0.421989 0
228 0.398213 0
230 0.438124 0
232 0.484615 0
234 0.48337 0
236 0.436369 0
238 0.407018 0
240 0.430447 0
242 0.473405 0
244 0.482973 0
246 0.448989 0
248 0.417359 0
250 0.428156 0
252 0.462649 0
254 0.479524 0
256 0.458929 0
258 0.432072 0
260 0.430356 0
262 0.456377 0
264 0.473859 0
266 0.463497 0
268 0.438458 0
270 0.432647 0
272 0.450923 0
274 0.466921 0
276 0.46075 0
278 0.442227 0
280 0.433319 0
282 0.446212 0
284 0.4609 0
286 0.456734 0
288 0.443026 0
290 0.436571 0
292 0.442124 0
294 0.453545 0
296 0.454104 0
298 0.442575 0
300 0.437298 0
302 0.443192 0
304 0.452476 0
306 0.451051 0
308 0.444235 0
310 0.438446 0
312 0.443419 0
314 0.453239 0
316 0.452177 0
318 0.445669 0
320 0.442684 0
322 0.446547 0
324 0.452836 0
326 0.453019 0
328 0.447009 0
330 0.443424 0
332 0.445777 0
334 0.45465 0
336 0.45443 0
338 0.446669 0
340 0.441055 0
342 0.445868 0
344 0.452915 0
346 0.451606 0
348 0.44564 0
350 0.441112 0
352 0.442369 0
354 0.448206 0
356 0.451244 0
358 0.445227 0
360 0.438742 0
362 0.439319 0
364 0.446041 0
366 0.448463 0
368 0.444346 0
370 0.438408 0
372 0.43722 0
374 0.447221 0
376 0.450743 0
378 0.446662 0
380 0.441525 0
382 0.440051 0
384 0.444964 0
386 0.452091 0
388 0.449267 0
390 0.442268 0
392 0.43942 0
394 0.445788 0
396 0.451648 0
398 0.45203 0
400 0.445161 0
402 0.440918 0
404 0.445167 0
406 0.449344 0
408 0.451194 0
410 0.445637 0
412 0.440919 0
414 0.440835 0
416 0.446802 0
418 0.447486 0
420 0.443863 0
422 0.438571 0
424 0.439481 0
426 0.44267 0
428 0.4452 0
430 0.442055 0
432 0.437287 0
434 0.439466 0
436 0.440685 0
438 0.444983 0
440 0.443609 0
442 0.439712 0
444 0.438922 0
446 0.442618 0
448 0.444549 0
450 0.443851 0
452 0.440942 0
454 0.439983 0
456 0.442571 0
458 0.446966 0
460 0.446623 0
462 0.443426 0
464 0.443097 0
466 0.443348 0
468 0.447364 0
470 0.447123 0
472 0.443871 0
474 0.441421 0
476 0.442486 0
478 0.444041 0
480 0.445612 0
482 0.441863 0
484 0.441014 0
486 0.440016 0
488 0.442858 0
490 0.441384 0
492 0.440012 0
494 0.438098 0
496 0.438213 0
498 0.439944 0
500 0.441009 0
502 0.439029 0
504 0.436958 0
506 0.43876 0
508 0.439495 0
510 0.441438 0
512 0.440951 0
514 0.440227 0
516 0.438754 0
518 0.440753 0
520 0.441284 0
522 0.441939 0
524 0.442456 0
526 0.440277 0
528 0.441588 0
530 0.444898 0
532 0.443585 0
534 0.441246 0
536 0.441763 0
538 0.441084 0
540 0.443157 0
542 0.442992 0
544 0.440627 0
546 0.439171 0
548 0.439028 0
550 0.439493 0
552 0.440678 0
554 0.44024 0
556 0.437309 0
558 0.437778 0
560 0.438606 0
562 0.438664 0
564 0.437166 0
566 0.436513 0
568 0.436203 0
570 0.436814 0
572 0.437717 0
574 0.438297 0
576 0.435264 0
578 0.435332 0
580 0.436644 0
582 0.438197 0
584 0.440156 0
586 0.438203 0
588 0.437806 0
590 0.440313 0
592 0.441237 0
594 0.440891 0
596 0.439236 0
598 0.439275 0
600 0.439465 0
602 0.440837 0
604 0.440982 0
606 0.439301 0
608 0.43884 0
610 0.438034 0
612 0.438882 0
614 0.44063 0
616 0.438143 0
618 0.437025 0
620 0.437581 0
622 0.43642 0
624 0.437573 0
626 0.437277 0
628 0.434354 0
630 0.433179 0
632 0.434823 0
634 0.435934 0
636 0.434866 0
638 0.434367 0
640 0.433905 0
642 0.434452 0
644 0.437137 0
646 0.435359 0
648 0.435019 0
650 0.436387 0
652 0.436723 0
654 0.436674 0
656 0.43643 0
658 0.437111 0
660 0.437511 0
662 0.436984 0
664 0.4389 0
666 0.436707 0
668 0.436739 0
670 0.43623 0
672 0.436487 0
674 0.438177 0
676 0.437513 0
678 0.43649 0
680 0.437163 0
682 0.435325 0
684 0.434333 0
686 0.436016 0
688 0.434143 0
690 0.433366 0
692 0.43281 0
694 0.43459 0
696 0.433045 0
698 0.432524 0
700 0.43267 0
702 0.432538 0
704 0.432593 0
706 0.432472 0
708 0.4324 0
710 0.433737 0
712 0.433292 0
714 0.433197 0
716 0.433724 0
718 0.433749 0
720 0.434219 0
722 0.43314 0
724 0.435222 0
726 0.43452 0
728 0.434751 0
730 0.434251 0
732 0.434053 0
734 0.43585 0
736 0.43591 0
738 0.435304 0
740 0.435175 0
742 0.434763 0
744 0.434885 0
746 0.434704 0
748 0.432986 0
750 0.432769 0
752 0.432547 0
754 0.434004 0
756 0.433295 0
758 0.432041 0
760 0.43073 0
762 0.429675 0
764 0.431667 0
766 0.431716 0
768 0.430389 0
770 0.431087 0
772 0.430376 0
774 0.429775 0
776 0.430519 0
778 0.43025 0
780 0.431223 0
782 0.431443 0
784 0.431844 0
786 0.431786 0
788 0.432057 0
790 0.431781 0
792 0.432027 0
794 0.433349 0
796 0.434387 0
798 0.434143 0
800 0.433566 0
802 0.433005 0
804 0.432933 0
806 0.433284 0
808 0.432596 0
810 0.432071 0
812 0.431474 0
814 0.432956 0
816 0.430703 0
818 0.431004 0
820 0.430457 0
822 0.429077 0
824 0.430969 0
826 0.429526 0
828 0.429244 0
830 0.429772 0
832 0.42787 0
834 0.426791 0
836 0.427921 0
838 0.428392 0
840 0.428216 0
842 0.428908 0
844 0.428928 0
846 0.427987 0
848 0.428381 0
850 0.428467 0
852 0.428755 0
854 0.430992 0
856 0.430346 0
858 0.430073 0
860 0.43071 0
862 0.429868 0
864 0.430517 0
866 0.430601 0
868 0.430914 0
870 0.430075 0
872 0.430063 0
874 0.430589 0
876 0.430732 0
878 0.428621 0
880 0.42971 0
882 0.42827 0
884 0.429126 0
886 0.428718 0
888 0.428693 0
890 0.428585 0
892 0.427733 0
894 0.426641 0
896 0.427143 0
898 0.42635 0
900 0.426805 0
902 0.425588 0
904 0.426609 0
906 0.425376 0
908 0.426083 0
910 0.425127 0
912 0.426101 0
914 0.426839 0
916 0.426557 0
918 0.426231 0
920 0.427802 0
922 0.426293 0
924 0.427777 0
926 0.42852 0
928 0.42775 0
930 0.427705 0
932 0.427962 0
934 0.430214 0
936 0.428436 0
938 0.427716 0
940 0.427772 0
942 0.427417 0
944 0.428527 0
946 0.427322 0
948 0.426745 0
950 0.426728 0
952 0.426933 0
954 0.425784 0
956 0.425498 0
958 0.424971 0
960 0.425923 0
962 0.424361 0
964 0.423784 0
966 0.425035 0
968 0.423086 0
970 0.423618 0
972 0.422659 0
974 0.423574 0
976 0.423977 0
978 0.423182 0
980 0.425254 0
982 0.423346 0
984 0.42407 0
986 0.424623 0
988 0.424817 0
990 0.42452 0
992 0.424967 0
994 0.426087 0
996 0.425992 0
998 0.425728 0
1000 0.425244 0
1002 0.42509 0
1004 0.427117 0
1006 0.425418 0
1008 0.425426 0
1010 0.426465 0
1012 0.425044 0
1014 0.423523 0
1016 0.425315 0
1018 0.425474 0
1020 0.424135 0
1022 0.423522 0
