# Supplementary material for: Probing decoherence in molecular 4f qubits
Source: Chem Sci. 2024 Oct 30;15(48):20328–37. doi: 10.1039/d4sc05304d (PMC11575486; doi:10.1039/d4sc05304d)
Supplement: SC-015-D4SC05304D-s001 [file SC-015-D4SC05304D-s001.zip › data_archive/Parallel_0c5pct/rabi/94_Gdtrensal_RABI_970564_3527G_at2_VG24_10-18-300_30sc_30K.dat]

0 1 0
2 0.999022 0
4 0.998177 0
6 0.515923 0
8 0 0
10 0.447875 0
12 0.904961 0
14 0.877029 0
16 0.431091 0
18 0.0480408 0
20 0.0879073 0
22 0.47379 0
24 0.857345 0
26 0.879259 0
28 0.532578 0
30 0.133512 0
32 0.054173 0
34 0.364951 0
36 0.773742 0
38 0.874815 0
40 0.587103 0
42 0.188857 0
44 0.0740623 0
46 0.36179 0
48 0.743348 0
50 0.853597 0
52 0.581023 0
54 0.204226 0
56 0.106999 0
58 0.384138 0
60 0.746931 0
62 0.82886 0
64 0.584368 0
66 0.248132 0
68 0.126397 0
70 0.36131 0
72 0.701602 0
74 0.800994 0
76 0.55566 0
78 0.239971 0
80 0.156997 0
82 0.375397 0
84 0.677868 0
86 0.771546 0
88 0.558058 0
90 0.260093 0
92 0.183433 0
94 0.407389 0
96 0.689527 0
98 0.712132 0
100 0.472731 0
102 0.227083 0
104 0.242315 0
106 0.481201 0
108 0.701297 0
110 0.666155 0
112 0.423017 0
114 0.236295 0
116 0.288968 0
118 0.515879 0
120 0.69236 0
122 0.633699 0
124 0.407013 0
126 0.25779 0
128 0.321507 0
130 0.517431 0
132 0.67245 0
134 0.612981 0
136 0.410954 0
138 0.27801 0
140 0.334302 0
142 0.520318 0
144 0.650042 0
146 0.584944 0
148 0.399018 0
150 0.291999 0
152 0.358527 0
154 0.527447 0
156 0.628236 0
158 0.551766 0
160 0.397219 0
162 0.307698 0
164 0.374054 0
166 0.526684 0
168 0.607317 0
170 0.534209 0
172 0.390815 0
174 0.325081 0
176 0.393205 0
178 0.526802 0
180 0.590018 0
182 0.518233 0
184 0.392683 0
186 0.345505 0
188 0.418264 0
190 0.528836 0
192 0.573306 0
194 0.502723 0
196 0.397439 0
198 0.363963 0
200 0.427182 0
202 0.525315 0
204 0.556224 0
206 0.48987 0
208 0.398863 0
210 0.377093 0
212 0.438824 0
214 0.519769 0
216 0.536131 0
218 0.468679 0
220 0.400045 0
222 0.38932 0
224 0.446875 0
226 0.512409 0
228 0.518678 0
230 0.461862 0
232 0.403767 0
234 0.400385 0
236 0.451418 0
238 0.505045 0
240 0.50492 0
242 0.45509 0
244 0.409903 0
246 0.413845 0
248 0.46146 0
250 0.500951 0
252 0.496269 0
254 0.453193 0
256 0.419648 0
258 0.425661 0
260 0.464806 0
262 0.495181 0
264 0.487805 0
266 0.453279 0
268 0.425985 0
270 0.43498 0
272 0.466192 0
274 0.488038 0
276 0.478358 0
278 0.447521 0
280 0.430069 0
282 0.439053 0
284 0.464355 0
286 0.478502 0
288 0.467519 0
290 0.444305 0
292 0.431837 0
294 0.442248 0
296 0.461589 0
298 0.471088 0
300 0.460812 0
302 0.442982 0
304 0.436302 0
306 0.446901 0
308 0.462237 0
310 0.466678 0
312 0.456971 0
314 0.444283 0
316 0.443563 0
318 0.452781 0
320 0.46282 0
322 0.463861 0
324 0.455907 0
326 0.448596 0
328 0.448568 0
330 0.456177 0
332 0.463252 0
334 0.461232 0
336 0.453485 0
338 0.449153 0
340 0.451135 0
342 0.456713 0
344 0.460168 0
346 0.456289 0
348 0.450074 0
350 0.447911 0
352 0.451619 0
354 0.455368 0
356 0.455317 0
358 0.450108 0
360 0.446145 0
362 0.447199 0
364 0.450723 0
366 0.453427 0
368 0.45151 0
370 0.44774 0
372 0.44534 0
374 0.449202 0
376 0.453105 0
378 0.454024 0
380 0.451453 0
382 0.447098 0
384 0.447385 0
386 0.451622 0
388 0.456095 0
390 0.456343 0
392 0.452239 0
394 0.448129 0
396 0.449986 0
398 0.453894 0
400 0.457832 0
402 0.455596 0
404 0.450858 0
406 0.447023 0
408 0.449148 0
410 0.453652 0
412 0.456032 0
414 0.453159 0
416 0.447904 0
418 0.444453 0
420 0.447025 0
422 0.451413 0
424 0.452856 0
426 0.449375 0
428 0.443673 0
430 0.443417 0
432 0.445951 0
434 0.450379 0
436 0.450829 0
438 0.447492 0
440 0.443501 0
442 0.443222 0
444 0.446692 0
446 0.450428 0
448 0.451374 0
450 0.448442 0
452 0.445446 0
454 0.445764 0
456 0.449767 0
458 0.452203 0
460 0.453516 0
462 0.44937 0
464 0.44659 0
466 0.446901 0
468 0.450715 0
470 0.453169 0
472 0.451715 0
474 0.448827 0
476 0.445413 0
478 0.446358 0
480 0.449307 0
482 0.4508 0
484 0.448916 0
486 0.445226 0
488 0.443 0
490 0.445134 0
492 0.446965 0
494 0.448047 0
496 0.446343 0
498 0.443432 0
500 0.442572 0
502 0.44355 0
504 0.445188 0
506 0.446167 0
508 0.444878 0
510 0.442909 0
512 0.443146 0
514 0.444664 0
516 0.447503 0
518 0.44751 0
520 0.446426 0
522 0.445308 0
524 0.444726 0
526 0.447004 0
528 0.448866 0
530 0.448512 0
532 0.447221 0
534 0.445492 0
536 0.445703 0
538 0.447615 0
540 0.448424 0
542 0.447462 0
544 0.445331 0
546 0.444678 0
548 0.443693 0
550 0.446001 0
552 0.446097 0
554 0.444559 0
556 0.442743 0
558 0.442273 0
560 0.442369 0
562 0.443551 0
564 0.442952 0
566 0.442013 0
568 0.440884 0
570 0.441128 0
572 0.44212 0
574 0.443201 0
576 0.443609 0
578 0.441298 0
580 0.441611 0
582 0.442287 0
584 0.444144 0
586 0.444688 0
588 0.445163 0
590 0.443872 0
592 0.443168 0
594 0.444141 0
596 0.445519 0
598 0.4456 0
600 0.445199 0
602 0.443843 0
604 0.443155 0
606 0.444177 0
608 0.444442 0
610 0.444891 0
612 0.443705 0
614 0.442167 0
616 0.442142 0
618 0.442121 0
620 0.442579 0
622 0.442325 0
624 0.440573 0
626 0.439374 0
628 0.438903 0
630 0.440108 0
632 0.440071 0
634 0.440696 0
636 0.439508 0
638 0.437941 0
640 0.438264 0
642 0.439659 0
644 0.440682 0
646 0.440173 0
648 0.439797 0
650 0.439298 0
652 0.440841 0
654 0.441539 0
656 0.442398 0
658 0.442499 0
660 0.441679 0
662 0.440862 0
664 0.441882 0
666 0.442482 0
668 0.442144 0
670 0.442158 0
672 0.441159 0
674 0.440471 0
676 0.441175 0
678 0.441325 0
680 0.441164 0
682 0.440447 0
684 0.439648 0
686 0.438759 0
688 0.43881 0
690 0.438926 0
692 0.438618 0
694 0.43738 0
696 0.436901 0
698 0.436034 0
700 0.437251 0
702 0.437144 0
704 0.437118 0
706 0.436982 0
708 0.436653 0
710 0.436443 0
712 0.437182 0
714 0.437998 0
716 0.437457 0
718 0.436894 0
720 0.43764 0
722 0.438003 0
724 0.4389 0
726 0.439253 0
728 0.439143 0
730 0.439271 0
732 0.438459 0
734 0.438888 0
736 0.439739 0
738 0.439351 0
740 0.439943 0
742 0.438301 0
744 0.438177 0
746 0.438512 0
748 0.437826 0
750 0.438232 0
752 0.437045 0
754 0.436865 0
756 0.436101 0
758 0.435669 0
760 0.436302 0
762 0.435595 0
764 0.434583 0
766 0.434311 0
768 0.434332 0
770 0.434385 0
772 0.43507 0
774 0.434368 0
776 0.43389 0
778 0.434222 0
780 0.43479 0
782 0.435255 0
784 0.434982 0
786 0.435876 0
788 0.434783 0
790 0.43645 0
792 0.436758 0
794 0.436804 0
796 0.436683 0
798 0.437197 0
800 0.4363 0
802 0.436672 0
804 0.436032 0
806 0.436834 0
808 0.435913 0
810 0.435274 0
812 0.435369 0
814 0.435342 0
816 0.435826 0
818 0.434579 0
820 0.434693 0
822 0.433161 0
824 0.433551 0
826 0.433303 0
828 0.433711 0
830 0.432262 0
832 0.431733 0
834 0.431612 0
836 0.431347 0
838 0.432657 0
840 0.432196 0
842 0.432243 0
844 0.432081 0
846 0.43199 0
848 0.431873 0
850 0.43267 0
852 0.433273 0
854 0.432927 0
856 0.433315 0
858 0.432808 0
860 0.433703 0
862 0.434283 0
864 0.43341 0
866 0.434175 0
868 0.434005 0
870 0.434206 0
872 0.433957 0
874 0.433972 0
876 0.434748 0
878 0.432436 0
880 0.433034 0
882 0.432779 0
884 0.43273 0
886 0.432577 0
888 0.431975 0
890 0.431512 0
892 0.43079 0
894 0.430766 0
896 0.430155 0
898 0.430176 0
900 0.429829 0
902 0.429601 0
904 0.428802 0
906 0.429783 0
908 0.429009 0
910 0.4304 0
912 0.429786 0
914 0.428954 0
916 0.429575 0
918 0.430197 0
920 0.430395 0
922 0.430938 0
924 0.430797 0
926 0.431026 0
928 0.431014 0
930 0.431921 0
932 0.431598 0
934 0.431299 0
936 0.432657 0
938 0.430882 0
940 0.431404 0
942 0.430608 0
944 0.430929 0
946 0.431303 0
948 0.430723 0
950 0.430599 0
952 0.428903 0
954 0.429731 0
956 0.42918 0
958 0.429559 0
960 0.429183 0
962 0.42767 0
964 0.427815 0
966 0.427844 0
968 0.427329 0
970 0.428156 0
972 0.427771 0
974 0.426275 0
976 0.426931 0
978 0.42724 0
980 0.427097 0
982 0.427599 0
984 0.427073 0
986 0.427608 0
988 0.428339 0
990 0.428833 0
992 0.428518 0
994 0.42831 0
996 0.429264 0
998 0.428265 0
1000 0.428933 0
1002 0.429407 0
1004 0.428529 0
1006 0.429192 0
1008 0.42862 0
1010 0.428433 0
1012 0.428364 0
1014 0.42852 0
1016 0.427474 0
1018 0.427501 0
1020 0.427294 0
1022 0.426903 0
