# Supplementary material for: Probing decoherence in molecular 4f qubits
Source: Chem Sci. 2024 Oct 30;15(48):20328–37. doi: 10.1039/d4sc05304d (PMC11575486; doi:10.1039/d4sc05304d)
Supplement: SC-015-D4SC05304D-s001 [file SC-015-D4SC05304D-s001.zip › data_archive/Parallel_0c5pct/rabi/95_Gdtrensal_RABI_970563_3527G_at5_VG24_14-28-300_20sc_30K.dat]

0 0.999116 0
2 1 0
4 0.999215 0
6 0.732296 0
8 0.12033 0
10 0 0
12 0.209867 0
14 0.557868 0
16 0.861064 0
18 0.948236 0
20 0.794577 0
22 0.4948 0
24 0.196526 0
26 0.0280597 0
28 0.0770069 0
30 0.319791 0
32 0.629982 0
34 0.857327 0
36 0.890599 0
38 0.701091 0
40 0.4108 0
42 0.148824 0
44 0.0609855 0
46 0.193217 0
48 0.459023 0
50 0.737706 0
52 0.866758 0
54 0.785827 0
56 0.540755 0
58 0.270339 0
60 0.110019 0
62 0.149051 0
64 0.340265 0
66 0.595283 0
68 0.792484 0
70 0.822074 0
72 0.661662 0
74 0.404155 0
76 0.195107 0
78 0.138118 0
80 0.263524 0
82 0.480914 0
84 0.694034 0
86 0.791997 0
88 0.716785 0
90 0.508515 0
92 0.287958 0
94 0.167346 0
96 0.22237 0
98 0.417626 0
100 0.63047 0
102 0.747482 0
104 0.702671 0
106 0.527245 0
108 0.327487 0
110 0.206482 0
112 0.231373 0
114 0.382551 0
116 0.575039 0
118 0.70695 0
120 0.709029 0
122 0.581813 0
124 0.39726 0
126 0.264476 0
128 0.239037 0
130 0.330571 0
132 0.49809 0
134 0.649134 0
136 0.700185 0
138 0.632033 0
140 0.475605 0
142 0.326334 0
144 0.257258 0
146 0.301154 0
148 0.433 0
150 0.582956 0
152 0.666543 0
154 0.638147 0
156 0.518626 0
158 0.370549 0
160 0.286528 0
162 0.289317 0
164 0.380268 0
166 0.517241 0
168 0.620457 0
170 0.634216 0
172 0.554538 0
174 0.425056 0
176 0.324686 0
178 0.298004 0
180 0.356485 0
182 0.471121 0
184 0.580524 0
186 0.624055 0
188 0.574297 0
190 0.476115 0
192 0.37008 0
194 0.321975 0
196 0.347839 0
198 0.434385 0
200 0.537058 0
202 0.599753 0
204 0.586134 0
206 0.507798 0
208 0.410591 0
210 0.34595 0
212 0.345846 0
214 0.405921 0
216 0.496661 0
218 0.56644 0
220 0.576735 0
222 0.52174 0
224 0.437735 0
226 0.36812 0
228 0.34945 0
230 0.38527 0
232 0.457748 0
234 0.53083 0
236 0.55935 0
238 0.531426 0
240 0.464416 0
242 0.395995 0
244 0.364142 0
246 0.381896 0
248 0.440119 0
250 0.505042 0
252 0.544516 0
254 0.536128 0
256 0.490982 0
258 0.429102 0
260 0.38622 0
262 0.385113 0
264 0.425238 0
266 0.482325 0
268 0.526495 0
270 0.533826 0
272 0.502082 0
274 0.448139 0
276 0.403752 0
278 0.391135 0
280 0.413292 0
282 0.45915 0
284 0.502121 0
286 0.519501 0
288 0.502119 0
290 0.460623 0
292 0.419006 0
294 0.397003 0
296 0.405847 0
298 0.439223 0
300 0.478358 0
302 0.503812 0
304 0.49887 0
306 0.470364 0
308 0.431804 0
310 0.4104 0
312 0.408882 0
314 0.432442 0
316 0.465959 0
318 0.492098 0
320 0.49675 0
322 0.479677 0
324 0.449994 0
326 0.426254 0
328 0.418637 0
330 0.431501 0
332 0.458189 0
334 0.482109 0
336 0.493263 0
338 0.48071 0
340 0.459733 0
342 0.43552 0
344 0.424145 0
346 0.429898 0
348 0.44826 0
350 0.468164 0
352 0.479854 0
354 0.476587 0
356 0.459136 0
358 0.438958 0
360 0.426258 0
362 0.427141 0
364 0.439006 0
366 0.455921 0
368 0.468541 0
370 0.470458 0
372 0.460146 0
374 0.44417 0
376 0.43258 0
378 0.430361 0
380 0.438079 0
382 0.452303 0
384 0.464262 0
386 0.468469 0
388 0.463116 0
390 0.451751 0
392 0.442147 0
394 0.437628 0
396 0.441844 0
398 0.450837 0
400 0.462883 0
402 0.467103 0
404 0.463882 0
406 0.456042 0
408 0.446451 0
410 0.440289 0
412 0.441187 0
414 0.447551 0
416 0.454569 0
418 0.458316 0
420 0.4579 0
422 0.452206 0
424 0.445082 0
426 0.440326 0
428 0.437812 0
430 0.442784 0
432 0.448491 0
434 0.452006 0
436 0.453346 0
438 0.449397 0
440 0.444122 0
442 0.441693 0
444 0.440509 0
446 0.443651 0
448 0.447483 0
450 0.451917 0
452 0.452892 0
454 0.452225 0
456 0.449626 0
458 0.445057 0
460 0.445834 0
462 0.446976 0
464 0.449835 0
466 0.45338 0
468 0.453951 0
470 0.452098 0
472 0.449923 0
474 0.447318 0
476 0.446024 0
478 0.447461 0
480 0.448174 0
482 0.449793 0
484 0.450178 0
486 0.449305 0
488 0.444544 0
490 0.444406 0
492 0.442648 0
494 0.443217 0
496 0.444194 0
498 0.445517 0
500 0.444839 0
502 0.443978 0
504 0.442316 0
506 0.442148 0
508 0.442216 0
510 0.442205 0
512 0.44476 0
514 0.445687 0
516 0.445984 0
518 0.443917 0
520 0.444523 0
522 0.444529 0
524 0.443665 0
526 0.446222 0
528 0.448297 0
530 0.44813 0
532 0.448462 0
534 0.447627 0
536 0.446801 0
538 0.445111 0
540 0.445147 0
542 0.446026 0
544 0.448054 0
546 0.447846 0
548 0.445509 0
550 0.445242 0
552 0.44245 0
554 0.441683 0
556 0.441425 0
558 0.442283 0
560 0.441955 0
562 0.44373 0
564 0.442871 0
566 0.44149 0
568 0.4401 0
570 0.437988 0
572 0.439913 0
574 0.439396 0
576 0.441946 0
578 0.442114 0
580 0.443028 0
582 0.442983 0
584 0.440528 0
586 0.440497 0
588 0.441634 0
590 0.44141 0
592 0.44426 0
594 0.44578 0
596 0.445152 0
598 0.445647 0
600 0.444342 0
602 0.443195 0
604 0.442723 0
606 0.443631 0
608 0.443262 0
610 0.445455 0
612 0.44528 0
614 0.444135 0
616 0.44175 0
618 0.440898 0
620 0.438976 0
622 0.439857 0
624 0.439391 0
626 0.440374 0
628 0.440734 0
630 0.44007 0
632 0.438798 0
634 0.436796 0
636 0.437549 0
638 0.435266 0
640 0.437866 0
642 0.438859 0
644 0.439234 0
646 0.439028 0
648 0.439467 0
650 0.438203 0
652 0.437628 0
654 0.43792 0
656 0.439965 0
658 0.440994 0
660 0.44168 0
662 0.442999 0
664 0.441644 0
666 0.441456 0
668 0.440147 0
670 0.440788 0
672 0.440524 0
674 0.440879 0
676 0.441623 0
678 0.441759 0
680 0.440738 0
682 0.439573 0
684 0.438827 0
686 0.437989 0
688 0.43802 0
690 0.43739 0
692 0.438679 0
694 0.4373 0
696 0.437953 0
698 0.434375 0
700 0.435386 0
702 0.43451 0
704 0.434438 0
706 0.435034 0
708 0.435992 0
710 0.435733 0
712 0.436601 0
714 0.436174 0
716 0.436127 0
718 0.435997 0
720 0.435829 0
722 0.436739 0
724 0.437759 0
726 0.439574 0
728 0.437304 0
730 0.439502 0
732 0.438217 0
734 0.437905 0
736 0.438951 0
738 0.438565 0
740 0.438788 0
742 0.438799 0
744 0.439322 0
746 0.437965 0
748 0.437604 0
750 0.436201 0
752 0.436303 0
754 0.435433 0
756 0.435888 0
758 0.434302 0
760 0.435182 0
762 0.434048 0
764 0.433308 0
766 0.432739 0
768 0.432675 0
770 0.432218 0
772 0.432751 0
774 0.433343 0
776 0.433302 0
778 0.433193 0
780 0.432531 0
782 0.433551 0
784 0.433598 0
786 0.434436 0
788 0.433621 0
790 0.436027 0
792 0.435515 0
794 0.43551 0
796 0.435651 0
798 0.435547 0
800 0.435232 0
802 0.435763 0
804 0.436346 0
806 0.43638 0
808 0.43596 0
810 0.435524 0
812 0.435495 0
814 0.434866 0
816 0.434989 0
818 0.43316 0
820 0.434191 0
822 0.433185 0
824 0.433288 0
826 0.432353 0
828 0.432058 0
830 0.431005 0
832 0.430514 0
834 0.431306 0
836 0.430415 0
838 0.430378 0
840 0.430733 0
842 0.430665 0
844 0.430133 0
846 0.430877 0
848 0.429676 0
850 0.431943 0
852 0.43176 0
854 0.43207 0
856 0.43242 0
858 0.432882 0
860 0.432349 0
862 0.432638 0
864 0.433261 0
866 0.432701 0
868 0.433637 0
870 0.432875 0
872 0.433511 0
874 0.43368 0
876 0.433409 0
878 0.431593 0
880 0.432588 0
882 0.432652 0
884 0.431239 0
886 0.432205 0
888 0.431614 0
890 0.431322 0
892 0.429841 0
894 0.4286 0
896 0.428445 0
898 0.428987 0
900 0.428445 0
902 0.429279 0
904 0.42812 0
906 0.428948 0
908 0.427101 0
910 0.428006 0
912 0.428297 0
914 0.427781 0
916 0.42866 0
918 0.428956 0
920 0.428971 0
922 0.429487 0
924 0.429348 0
926 0.430007 0
928 0.43035 0
930 0.430531 0
932 0.430826 0
934 0.430499 0
936 0.43172 0
938 0.430537 0
940 0.431732 0
942 0.430903 0
944 0.429793 0
946 0.429845 0
948 0.4294 0
950 0.429328 0
952 0.428981 0
954 0.429018 0
956 0.429033 0
958 0.427645 0
960 0.426966 0
962 0.426905 0
964 0.426271 0
966 0.427303 0
968 0.42485 0
970 0.426132 0
972 0.425032 0
974 0.425057 0
976 0.425299 0
978 0.42651 0
980 0.425598 0
982 0.426006 0
984 0.425284 0
986 0.425961 0
988 0.427261 0
990 0.427227 0
992 0.427824 0
994 0.427547 0
996 0.428271 0
998 0.427137 0
1000 0.428776 0
1002 0.428185 0
1004 0.428359 0
1006 0.427912 0
1008 0.428211 0
1010 0.427809 0
1012 0.428021 0
1014 0.427708 0
1016 0.427619 0
1018 0.427574 0
1020 0.426761 0
1022 0.426212 0
