# Supplementary material for: Probing decoherence in molecular 4f qubits
Source: Chem Sci. 2024 Oct 30;15(48):20328–37. doi: 10.1039/d4sc05304d (PMC11575486; doi:10.1039/d4sc05304d)
Supplement: SC-015-D4SC05304D-s001 [file SC-015-D4SC05304D-s001.zip › data_archive/Parallel_0c5pct/rabi/96_Gdtrensal_RABI_970563_3527G_at10_VG24_24-48-300_20sc_30K.dat]

0 0.998974 0
2 0.999819 0
4 1 0
6 0.901798 0
8 0.579923 0
10 0.321954 0
12 0.135576 0
14 0.021555 0
16 0 0
18 0.0663042 0
20 0.205535 0
22 0.369122 0
24 0.555698 0
26 0.72039 0
28 0.841428 0
30 0.896797 0
32 0.879422 0
34 0.788835 0
36 0.641734 0
38 0.465699 0
40 0.300284 0
42 0.16034 0
44 0.0726533 0
46 0.0598166 0
48 0.120719 0
50 0.245681 0
52 0.392969 0
54 0.563613 0
56 0.709963 0
58 0.811463 0
60 0.847151 0
62 0.815782 0
64 0.730613 0
66 0.605635 0
68 0.452903 0
70 0.309978 0
72 0.202609 0
74 0.140341 0
76 0.143566 0
78 0.209696 0
80 0.311104 0
82 0.436946 0
84 0.569431 0
86 0.680908 0
88 0.754543 0
90 0.770536 0
92 0.728401 0
94 0.635285 0
96 0.509798 0
98 0.368147 0
100 0.263471 0
102 0.186306 0
104 0.164371 0
106 0.197602 0
108 0.276072 0
110 0.383187 0
112 0.507412 0
114 0.616428 0
116 0.694068 0
118 0.727084 0
120 0.708718 0
122 0.648083 0
124 0.555571 0
126 0.443785 0
128 0.340184 0
130 0.270618 0
132 0.229426 0
134 0.23197 0
136 0.274394 0
138 0.349086 0
140 0.445803 0
142 0.546126 0
144 0.628746 0
146 0.67916 0
148 0.688196 0
150 0.653691 0
152 0.58638 0
154 0.496163 0
156 0.399037 0
158 0.314672 0
160 0.263907 0
162 0.24114 0
164 0.257203 0
166 0.305797 0
168 0.380915 0
170 0.467037 0
172 0.550135 0
174 0.609889 0
176 0.640058 0
178 0.634911 0
180 0.596473 0
182 0.532402 0
184 0.453671 0
186 0.376443 0
188 0.317825 0
190 0.28751 0
192 0.285906 0
194 0.314584 0
196 0.367974 0
198 0.43924 0
200 0.512919 0
202 0.574921 0
204 0.613989 0
206 0.62583 0
208 0.607259 0
210 0.56132 0
212 0.49761 0
214 0.427122 0
216 0.36417 0
218 0.32001 0
220 0.302986 0
222 0.310192 0
224 0.342148 0
226 0.39237 0
228 0.452322 0
230 0.510206 0
232 0.554589 0
234 0.576686 0
236 0.576491 0
238 0.551165 0
240 0.505487 0
242 0.449283 0
244 0.395468 0
246 0.35221 0
248 0.327076 0
250 0.324683 0
252 0.344151 0
254 0.380512 0
256 0.430807 0
258 0.483649 0
260 0.529138 0
262 0.559882 0
264 0.571809 0
266 0.561515 0
268 0.533727 0
270 0.49081 0
272 0.442991 0
274 0.398978 0
276 0.366496 0
278 0.3507 0
280 0.352718 0
282 0.37294 0
284 0.4062 0
286 0.447022 0
288 0.486516 0
290 0.518112 0
292 0.535155 0
294 0.534553 0
296 0.518401 0
298 0.48754 0
300 0.449275 0
302 0.411588 0
304 0.378584 0
306 0.358932 0
308 0.353974 0
310 0.365358 0
312 0.389302 0
314 0.423047 0
316 0.459 0
318 0.492932 0
320 0.515041 0
322 0.526279 0
324 0.521542 0
326 0.504517 0
328 0.478352 0
330 0.44666 0
332 0.41692 0
334 0.394744 0
336 0.383623 0
338 0.384744 0
340 0.396769 0
342 0.419567 0
344 0.446977 0
346 0.473223 0
348 0.495005 0
350 0.506785 0
352 0.507438 0
354 0.496653 0
356 0.476034 0
358 0.450504 0
360 0.422427 0
362 0.399607 0
364 0.384518 0
366 0.378976 0
368 0.384203 0
370 0.398078 0
372 0.418813 0
374 0.442279 0
376 0.464773 0
378 0.481158 0
380 0.488787 0
382 0.488021 0
384 0.476764 0
386 0.460754 0
388 0.442088 0
390 0.423273 0
392 0.408745 0
394 0.401558 0
396 0.402692 0
398 0.411394 0
400 0.42574 0
402 0.443476 0
404 0.462273 0
406 0.477811 0
408 0.486529 0
410 0.487457 0
412 0.481517 0
414 0.467598 0
416 0.451156 0
418 0.433656 0
420 0.417186 0
422 0.405897 0
424 0.400295 0
426 0.402006 0
428 0.409863 0
430 0.421069 0
432 0.436056 0
434 0.449426 0
436 0.459637 0
438 0.46538 0
440 0.463921 0
442 0.457784 0
444 0.446764 0
446 0.434996 0
448 0.422883 0
450 0.41353 0
452 0.40882 0
454 0.410002 0
456 0.41502 0
458 0.425212 0
460 0.437403 0
462 0.450697 0
464 0.461374 0
466 0.46814 0
468 0.470537 0
470 0.467786 0
472 0.460637 0
474 0.450261 0
476 0.438375 0
478 0.429548 0
480 0.420828 0
482 0.417136 0
484 0.417729 0
486 0.421626 0
488 0.428256 0
490 0.435535 0
492 0.442946 0
494 0.448614 0
496 0.451559 0
498 0.45019 0
500 0.446094 0
502 0.438723 0
504 0.430641 0
506 0.422086 0
508 0.416527 0
510 0.412803 0
512 0.413198 0
514 0.416914 0
516 0.421884 0
518 0.430609 0
520 0.438439 0
522 0.446028 0
524 0.45083 0
526 0.453383 0
528 0.452986 0
530 0.449773 0
532 0.443965 0
534 0.438674 0
536 0.433116 0
538 0.429145 0
540 0.426681 0
542 0.427299 0
544 0.429166 0
546 0.433617 0
548 0.437608 0
550 0.441743 0
552 0.444731 0
554 0.446034 0
556 0.443466 0
558 0.440834 0
560 0.43561 0
562 0.430354 0
564 0.424036 0
566 0.419867 0
568 0.416779 0
570 0.41623 0
572 0.417604 0
574 0.42089 0
576 0.425255 0
578 0.429774 0
580 0.434322 0
582 0.43658 0
584 0.438531 0
586 0.439248 0
588 0.437687 0
590 0.435524 0
592 0.432791 0
594 0.430675 0
596 0.429136 0
598 0.428581 0
600 0.429861 0
602 0.432133 0
604 0.434458 0
606 0.437612 0
608 0.44027 0
610 0.441273 0
612 0.442002 0
614 0.441539 0
616 0.439719 0
618 0.435765 0
620 0.432054 0
622 0.428299 0
624 0.424216 0
626 0.421795 0
628 0.42047 0
630 0.420883 0
632 0.420556 0
634 0.423258 0
636 0.424888 0
638 0.426181 0
640 0.428518 0
642 0.428531 0
644 0.428448 0
646 0.428296 0
648 0.42722 0
650 0.425203 0
652 0.424564 0
654 0.42389 0
656 0.424856 0
658 0.425654 0
660 0.42741 0
662 0.430666 0
664 0.432756 0
666 0.434754 0
668 0.436162 0
670 0.437252 0
672 0.437239 0
674 0.436158 0
676 0.435741 0
678 0.433259 0
680 0.430468 0
682 0.428101 0
684 0.427151 0
686 0.425014 0
688 0.425284 0
690 0.424748 0
692 0.425227 0
694 0.425709 0
696 0.424867 0
698 0.424936 0
700 0.424481 0
702 0.423687 0
704 0.422578 0
706 0.421727 0
708 0.420695 0
710 0.419783 0
712 0.419143 0
714 0.419677 0
716 0.420476 0
718 0.421843 0
720 0.423833 0
722 0.426181 0
724 0.427606 0
726 0.428609 0
728 0.430105 0
730 0.430813 0
732 0.430736 0
734 0.430614 0
736 0.42998 0
738 0.429543 0
740 0.429302 0
742 0.428691 0
744 0.427717 0
746 0.428211 0
748 0.427662 0
750 0.426874 0
752 0.427202 0
754 0.42713 0
756 0.426099 0
758 0.424371 0
760 0.423502 0
762 0.421527 0
764 0.420877 0
766 0.418883 0
768 0.418342 0
770 0.417153 0
772 0.416934 0
774 0.41652 0
776 0.417417 0
778 0.418801 0
780 0.419345 0
782 0.419907 0
784 0.421533 0
786 0.421841 0
788 0.422306 0
790 0.42306 0
792 0.423764 0
794 0.424486 0
796 0.424957 0
798 0.425623 0
800 0.426167 0
802 0.426667 0
804 0.426615 0
806 0.426867 0
808 0.42756 0
810 0.42723 0
812 0.427016 0
814 0.426279 0
816 0.425575 0
818 0.424003 0
820 0.423971 0
822 0.422039 0
824 0.420978 0
826 0.420198 0
828 0.418875 0
830 0.417193 0
832 0.417732 0
834 0.416318 0
836 0.415511 0
838 0.415676 0
840 0.415507 0
842 0.415611 0
844 0.416606 0
846 0.416101 0
848 0.417159 0
850 0.416493 0
852 0.417626 0
854 0.417986 0
856 0.419749 0
858 0.420439 0
860 0.420421 0
862 0.42193 0
864 0.422186 0
866 0.42344 0
868 0.424333 0
870 0.423605 0
872 0.424513 0
874 0.423877 0
876 0.42465 0
878 0.4233 0
880 0.423272 0
882 0.42271 0
884 0.421974 0
886 0.420674 0
888 0.419834 0
890 0.418893 0
892 0.418384 0
894 0.416351 0
896 0.415795 0
898 0.41509 0
900 0.414131 0
902 0.414307 0
904 0.412977 0
906 0.413258 0
908 0.412872 0
910 0.41272 0
912 0.412823 0
914 0.413415 0
916 0.414039 0
918 0.414291 0
920 0.415516 0
922 0.416576 0
924 0.416934 0
926 0.417449 0
928 0.418533 0
930 0.419322 0
932 0.419186 0
934 0.420764 0
936 0.419757 0
938 0.420359 0
940 0.421671 0
942 0.420627 0
944 0.41977 0
946 0.419786 0
948 0.419602 0
950 0.419046 0
952 0.417748 0
954 0.417144 0
956 0.416216 0
958 0.415785 0
960 0.414425 0
962 0.413696 0
964 0.41297 0
966 0.412507 0
968 0.411252 0
970 0.411458 0
972 0.410734 0
974 0.409685 0
976 0.410696 0
978 0.411048 0
980 0.410381 0
982 0.411025 0
984 0.411795 0
986 0.412261 0
988 0.412927 0
990 0.413705 0
992 0.413838 0
994 0.414845 0
996 0.415479 0
998 0.415256 0
1000 0.416516 0
1002 0.417136 0
1004 0.417441 0
1006 0.417946 0
1008 0.418006 0
1010 0.417541 0
1012 0.418094 0
1014 0.417192 0
1016 0.416131 0
1018 0.415805 0
1020 0.414734 0
1022 0.413759 0
