# Supplementary material for: Probing decoherence in molecular 4f qubits
Source: Chem Sci. 2024 Oct 30;15(48):20328–37. doi: 10.1039/d4sc05304d (PMC11575486; doi:10.1039/d4sc05304d)
Supplement: SC-015-D4SC05304D-s001 [file SC-015-D4SC05304D-s001.zip › data_archive/Parallel_0c5pct/rabi/97_Gdtrensal_RABI_970565_3527G_at15_VG27_40-80-300_20sc_30K.dat]

0 0.999059 0
2 0.99932 0
4 1 0
6 0.966383 0
8 0.840163 0
10 0.715801 0
12 0.588453 0
14 0.462929 0
16 0.337854 0
18 0.232531 0
20 0.146431 0
22 0.076812 0
24 0.0267579 0
26 0.00148522 0
28 0 0
30 0.0253987 0
32 0.0719477 0
34 0.135919 0
36 0.211098 0
38 0.296817 0
40 0.385072 0
42 0.479239 0
44 0.562101 0
46 0.633374 0
48 0.691812 0
50 0.730818 0
52 0.750719 0
54 0.749131 0
56 0.72838 0
58 0.689781 0
60 0.636833 0
62 0.576844 0
64 0.512417 0
66 0.443621 0
68 0.373439 0
70 0.310179 0
72 0.258033 0
74 0.218738 0
76 0.195106 0
78 0.186454 0
80 0.193118 0
82 0.211373 0
84 0.239953 0
86 0.280889 0
88 0.330609 0
90 0.38668 0
92 0.442081 0
94 0.494427 0
96 0.538616 0
98 0.575363 0
100 0.596636 0
102 0.604452 0
104 0.59847 0
106 0.581287 0
108 0.552309 0
110 0.514109 0
112 0.470725 0
114 0.422767 0
116 0.376748 0
118 0.334623 0
120 0.299849 0
122 0.274212 0
124 0.25873 0
126 0.253812 0
128 0.260725 0
130 0.276341 0
132 0.30247 0
134 0.33553 0
136 0.376108 0
138 0.419908 0
140 0.464521 0
142 0.506204 0
144 0.543029 0
146 0.571489 0
148 0.590482 0
150 0.599222 0
152 0.59592 0
154 0.583616 0
156 0.558777 0
158 0.527135 0
160 0.489093 0
162 0.443821 0
164 0.39735 0
166 0.353027 0
168 0.311589 0
170 0.276608 0
172 0.250206 0
174 0.232901 0
176 0.226223 0
178 0.228018 0
180 0.240736 0
182 0.262322 0
184 0.293322 0
186 0.329136 0
188 0.374218 0
190 0.415497 0
192 0.461207 0
194 0.502555 0
196 0.538059 0
198 0.566563 0
200 0.584416 0
202 0.594705 0
204 0.597175 0
206 0.588279 0
208 0.571881 0
210 0.546863 0
212 0.51685 0
214 0.480211 0
216 0.440889 0
218 0.400013 0
220 0.364129 0
222 0.331148 0
224 0.302732 0
226 0.281723 0
228 0.268452 0
230 0.262201 0
232 0.262907 0
234 0.271847 0
236 0.285116 0
238 0.304142 0
240 0.329521 0
242 0.358181 0
244 0.385647 0
246 0.414279 0
248 0.442409 0
250 0.4645 0
252 0.483881 0
254 0.49798 0
256 0.508332 0
258 0.510775 0
260 0.508246 0
262 0.502225 0
264 0.490052 0
266 0.475823 0
268 0.458532 0
270 0.440476 0
272 0.422897 0
274 0.405053 0
276 0.389657 0
278 0.375645 0
280 0.365051 0
282 0.35959 0
284 0.353802 0
286 0.352594 0
288 0.355993 0
290 0.358991 0
292 0.365987 0
294 0.373238 0
296 0.380366 0
298 0.391839 0
300 0.398175 0
302 0.404496 0
304 0.411008 0
306 0.414438 0
308 0.416926 0
310 0.416918 0
312 0.415667 0
314 0.412544 0
316 0.408498 0
318 0.405079 0
320 0.402095 0
322 0.397896 0
324 0.396183 0
326 0.393617 0
328 0.393001 0
330 0.394963 0
332 0.397596 0
334 0.401147 0
336 0.406153 0
338 0.412674 0
340 0.419248 0
342 0.424053 0
344 0.430511 0
346 0.433924 0
348 0.43776 0
350 0.438042 0
352 0.436689 0
354 0.434014 0
356 0.428401 0
358 0.422986 0
360 0.41341 0
362 0.403882 0
364 0.393512 0
366 0.383035 0
368 0.371729 0
370 0.362662 0
372 0.354649 0
374 0.348361 0
376 0.343991 0
378 0.34258 0
380 0.343953 0
382 0.346667 0
384 0.352255 0
386 0.361179 0
388 0.371665 0
390 0.3828 0
392 0.396553 0
394 0.4083 0
396 0.420153 0
398 0.433318 0
400 0.441994 0
402 0.450625 0
404 0.45558 0
406 0.459641 0
408 0.460271 0
410 0.457924 0
412 0.453468 0
414 0.446541 0
416 0.435283 0
418 0.4244 0
420 0.412331 0
422 0.39937 0
424 0.385644 0
426 0.374899 0
428 0.362297 0
430 0.353321 0
432 0.346146 0
434 0.339477 0
436 0.336408 0
438 0.334542 0
440 0.337275 0
442 0.341398 0
444 0.345996 0
446 0.354424 0
448 0.363962 0
450 0.375421 0
452 0.384104 0
454 0.395531 0
456 0.405861 0
458 0.415105 0
460 0.423988 0
462 0.431189 0
464 0.435714 0
466 0.438554 0
468 0.441571 0
470 0.440017 0
472 0.436493 0
474 0.434822 0
476 0.427606 0
478 0.422275 0
480 0.414686 0
482 0.406719 0
484 0.398215 0
486 0.389654 0
488 0.380045 0
490 0.375494 0
492 0.368649 0
494 0.363541 0
496 0.3607 0
498 0.357248 0
500 0.355697 0
502 0.356213 0
504 0.356692 0
506 0.358594 0
508 0.361526 0
510 0.365473 0
512 0.369328 0
514 0.373443 0
516 0.378734 0
518 0.383107 0
520 0.389414 0
522 0.394392 0
524 0.399455 0
526 0.40287 0
528 0.407339 0
530 0.410912 0
532 0.412263 0
534 0.414661 0
536 0.414741 0
538 0.416532 0
540 0.414328 0
542 0.413583 0
544 0.41201 0
546 0.408103 0
548 0.405314 0
550 0.401643 0
552 0.397407 0
554 0.39191 0
556 0.388684 0
558 0.382859 0
560 0.379098 0
562 0.374188 0
564 0.370908 0
566 0.366931 0
568 0.363386 0
570 0.361626 0
572 0.360167 0
574 0.35944 0
576 0.359356 0
578 0.359775 0
580 0.360748 0
582 0.364827 0
584 0.367842 0
586 0.372186 0
588 0.376944 0
590 0.381848 0
592 0.387019 0
594 0.39217 0
596 0.397421 0
598 0.400726 0
600 0.406072 0
602 0.408332 0
604 0.411924 0
606 0.412716 0
608 0.414187 0
610 0.413638 0
612 0.411248 0
614 0.410744 0
616 0.405735 0
618 0.401386 0
620 0.396585 0
622 0.391327 0
624 0.386378 0
626 0.380328 0
628 0.374229 0
630 0.368392 0
632 0.363465 0
634 0.35925 0
636 0.355415 0
638 0.353238 0
640 0.352574 0
642 0.351954 0
644 0.352214 0
646 0.354811 0
648 0.357056 0
650 0.360857 0
652 0.365778 0
654 0.370843 0
656 0.374862 0
658 0.381515 0
660 0.386932 0
662 0.39152 0
664 0.397431 0
666 0.401275 0
668 0.40576 0
670 0.407732 0
672 0.409029 0
674 0.410261 0
676 0.408327 0
678 0.408126 0
680 0.404244 0
682 0.400427 0
684 0.396235 0
686 0.392189 0
688 0.387166 0
690 0.380188 0
692 0.374692 0
694 0.370158 0
696 0.364765 0
698 0.360505 0
700 0.357594 0
702 0.354195 0
704 0.351957 0
706 0.351546 0
708 0.352284 0
710 0.352613 0
712 0.353722 0
714 0.357098 0
716 0.359849 0
718 0.362766 0
720 0.367934 0
722 0.372316 0
724 0.376999 0
726 0.382282 0
728 0.385949 0
730 0.39082 0
732 0.393505 0
734 0.396772 0
736 0.398475 0
738 0.400189 0
740 0.400702 0
742 0.399877 0
744 0.398734 0
746 0.396725 0
748 0.394237 0
750 0.390836 0
752 0.387013 0
754 0.382818 0
756 0.378253 0
758 0.374678 0
760 0.369317 0
762 0.365722 0
764 0.362665 0
766 0.359066 0
768 0.356459 0
770 0.354496 0
772 0.353627 0
774 0.353486 0
776 0.353925 0
778 0.353691 0
780 0.355696 0
782 0.357514 0
784 0.35988 0
786 0.363877 0
788 0.367374 0
790 0.37142 0
792 0.374839 0
794 0.377958 0
796 0.381898 0
798 0.384807 0
800 0.386525 0
802 0.389499 0
804 0.391327 0
806 0.392534 0
808 0.393178 0
810 0.392323 0
812 0.391589 0
814 0.390813 0
816 0.387655 0
818 0.385289 0
820 0.382503 0
822 0.37815 0
824 0.374649 0
826 0.370922 0
828 0.3681 0
830 0.363352 0
832 0.36223 0
834 0.358292 0
836 0.355175 0
838 0.354377 0
840 0.353431 0
842 0.352541 0
844 0.352332 0
846 0.353426 0
848 0.354581 0
850 0.355841 0
852 0.357723 0
854 0.360953 0
856 0.36448 0
858 0.36747 0
860 0.370801 0
862 0.374631 0
864 0.376682 0
866 0.379508 0
868 0.382282 0
870 0.384295 0
872 0.385361 0
874 0.387664 0
876 0.387443 0
878 0.38701 0
880 0.386567 0
882 0.384872 0
884 0.381475 0
886 0.38002 0
888 0.377306 0
890 0.372673 0
892 0.370287 0
894 0.366201 0
896 0.363477 0
898 0.359367 0
900 0.357013 0
902 0.354186 0
904 0.352977 0
906 0.350734 0
908 0.349708 0
910 0.350401 0
912 0.349166 0
914 0.351121 0
916 0.352755 0
918 0.356 0
920 0.3573 0
922 0.359526 0
924 0.362625 0
926 0.365721 0
928 0.368337 0
930 0.371866 0
932 0.373806 0
934 0.377086 0
936 0.379635 0
938 0.380217 0
940 0.38159 0
942 0.381007 0
944 0.381657 0
946 0.380747 0
948 0.380844 0
950 0.377574 0
952 0.375697 0
954 0.373219 0
956 0.37009 0
958 0.3671 0
960 0.363614 0
962 0.362099 0
964 0.35741 0
966 0.355042 0
968 0.352761 0
970 0.35107 0
972 0.348624 0
974 0.348657 0
976 0.348535 0
978 0.348421 0
980 0.34879 0
982 0.350129 0
984 0.352101 0
986 0.354185 0
988 0.356808 0
990 0.35801 0
992 0.360538 0
994 0.363157 0
996 0.366195 0
998 0.36835 0
1000 0.371829 0
1002 0.372437 0
1004 0.37413 0
1006 0.37515 0
1008 0.377195 0
1010 0.375402 0
1012 0.376263 0
1014 0.372978 0
1016 0.373603 0
1018 0.371584 0
1020 0.369111 0
1022 0.367739 0
