# Supplementary material for: Probing decoherence in molecular 4f qubits
Source: Chem Sci. 2024 Oct 30;15(48):20328–37. doi: 10.1039/d4sc05304d (PMC11575486; doi:10.1039/d4sc05304d)
Supplement: SC-015-D4SC05304D-s001 [file SC-015-D4SC05304D-s001.zip › data_archive/Parallel_0c5pct/rabi/98_Gdtrensal_RABI_970565_3527G_at20_VG27_72-144-300_20sc_30K.dat]

0 0.998871 0
2 1 0
4 0.999142 0
6 0.985759 0
8 0.936466 0
10 0.88425 0
12 0.830542 0
14 0.766958 0
16 0.701394 0
18 0.63126 0
20 0.563135 0
22 0.493615 0
24 0.427131 0
26 0.359359 0
28 0.29947 0
30 0.240034 0
32 0.187806 0
34 0.143994 0
36 0.103521 0
38 0.068228 0
40 0.0413062 0
42 0.020325 0
44 0.0055413 0
46 0.000847946 0
48 0 0
50 0.0108237 0
52 0.0223322 0
54 0.0425633 0
56 0.0682567 0
58 0.0993431 0
60 0.128547 0
62 0.164498 0
64 0.199257 0
66 0.235125 0
68 0.277045 0
70 0.319146 0
72 0.360147 0
74 0.401105 0
76 0.440348 0
78 0.475429 0
80 0.508712 0
82 0.538524 0
84 0.564675 0
86 0.588302 0
88 0.607391 0
90 0.622791 0
92 0.631749 0
94 0.639996 0
96 0.640526 0
98 0.639901 0
100 0.633324 0
102 0.619757 0
104 0.607151 0
106 0.591908 0
108 0.569574 0
110 0.546123 0
112 0.521053 0
114 0.493669 0
116 0.466455 0
118 0.434795 0
120 0.406885 0
122 0.376507 0
124 0.346419 0
126 0.316085 0
128 0.289913 0
130 0.266052 0
132 0.238815 0
134 0.218036 0
136 0.196674 0
138 0.180133 0
140 0.161239 0
142 0.147197 0
144 0.137839 0
146 0.12986 0
148 0.126446 0
150 0.125257 0
152 0.12844 0
154 0.132612 0
156 0.143677 0
158 0.15662 0
160 0.171065 0
162 0.191273 0
164 0.210636 0
166 0.234417 0
168 0.262622 0
170 0.290051 0
172 0.316117 0
174 0.347928 0
176 0.37768 0
178 0.406478 0
180 0.435783 0
182 0.465031 0
184 0.489712 0
186 0.512547 0
188 0.532048 0
190 0.546806 0
192 0.559427 0
194 0.567327 0
196 0.570444 0
198 0.569632 0
200 0.564155 0
202 0.555557 0
204 0.53955 0
206 0.52322 0
208 0.502761 0
210 0.477346 0
212 0.452385 0
214 0.425711 0
216 0.396549 0
218 0.36573 0
220 0.338739 0
222 0.309721 0
224 0.283855 0
226 0.258503 0
228 0.236096 0
230 0.218917 0
232 0.20174 0
234 0.189225 0
236 0.178769 0
238 0.174286 0
240 0.171099 0
242 0.174081 0
244 0.17655 0
246 0.183428 0
248 0.195179 0
250 0.208055 0
252 0.222864 0
254 0.240371 0
256 0.258344 0
258 0.278328 0
260 0.297066 0
262 0.316773 0
264 0.3358 0
266 0.355037 0
268 0.372203 0
270 0.386685 0
272 0.400355 0
274 0.414132 0
276 0.423635 0
278 0.434214 0
280 0.436507 0
282 0.440673 0
284 0.442553 0
286 0.442431 0
288 0.440847 0
290 0.434355 0
292 0.427967 0
294 0.421762 0
296 0.414721 0
298 0.406924 0
300 0.397446 0
302 0.38948 0
304 0.379031 0
306 0.370792 0
308 0.3606 0
310 0.353155 0
312 0.345475 0
314 0.337873 0
316 0.332413 0
318 0.323915 0
320 0.31764 0
322 0.313864 0
324 0.308395 0
326 0.303913 0
328 0.298738 0
330 0.294616 0
332 0.29202 0
334 0.288864 0
336 0.285427 0
338 0.282071 0
340 0.279104 0
342 0.275529 0
344 0.274963 0
346 0.272357 0
348 0.272733 0
350 0.273474 0
352 0.271117 0
354 0.276843 0
356 0.275197 0
358 0.279374 0
360 0.283763 0
362 0.290398 0
364 0.295331 0
366 0.303918 0
368 0.312433 0
370 0.320155 0
372 0.328058 0
374 0.338761 0
376 0.34758 0
378 0.358917 0
380 0.365875 0
382 0.375982 0
384 0.384146 0
386 0.392497 0
388 0.397504 0
390 0.402735 0
392 0.404968 0
394 0.405932 0
396 0.406004 0
398 0.404071 0
400 0.401255 0
402 0.394109 0
404 0.385607 0
406 0.378614 0
408 0.369007 0
410 0.358251 0
412 0.346018 0
414 0.332638 0
416 0.318811 0
418 0.306398 0
420 0.293475 0
422 0.283486 0
424 0.273957 0
426 0.265991 0
428 0.255575 0
430 0.249054 0
432 0.245642 0
434 0.24238 0
436 0.241543 0
438 0.245036 0
440 0.244688 0
442 0.251941 0
444 0.25778 0
446 0.264437 0
448 0.272711 0
450 0.28095 0
452 0.2911 0
454 0.303902 0
456 0.313492 0
458 0.32356 0
460 0.332115 0
462 0.344598 0
464 0.348886 0
466 0.358849 0
468 0.363547 0
470 0.369704 0
472 0.372049 0
474 0.373068 0
476 0.37311 0
478 0.374033 0
480 0.370877 0
482 0.366484 0
484 0.358748 0
486 0.355206 0
488 0.348442 0
490 0.342479 0
492 0.334666 0
494 0.32919 0
496 0.321446 0
498 0.315519 0
500 0.30926 0
502 0.305641 0
504 0.299049 0
506 0.296418 0
508 0.292846 0
510 0.291201 0
512 0.290614 0
514 0.287644 0
516 0.289559 0
518 0.291162 0
520 0.290581 0
522 0.294244 0
524 0.295704 0
526 0.298268 0
528 0.300397 0
530 0.301684 0
532 0.30276 0
534 0.307192 0
536 0.305694 0
538 0.308143 0
540 0.309506 0
542 0.310241 0
544 0.310034 0
546 0.30848 0
548 0.307714 0
550 0.305854 0
552 0.306419 0
554 0.305051 0
556 0.304344 0
558 0.305033 0
560 0.303212 0
562 0.302552 0
564 0.303649 0
566 0.305084 0
568 0.305904 0
570 0.304652 0
572 0.310698 0
574 0.310934 0
576 0.314658 0
578 0.317683 0
580 0.31897 0
582 0.32353 0
584 0.325168 0
586 0.328286 0
588 0.330818 0
590 0.333661 0
592 0.332765 0
594 0.335265 0
596 0.333752 0
598 0.332439 0
600 0.331576 0
602 0.329275 0
604 0.326347 0
606 0.321345 0
608 0.31916 0
610 0.313065 0
612 0.308418 0
614 0.302715 0
616 0.296195 0
618 0.290646 0
620 0.286152 0
622 0.281019 0
624 0.277957 0
626 0.273017 0
628 0.269495 0
630 0.266517 0
632 0.265656 0
634 0.266019 0
636 0.267911 0
638 0.269554 0
640 0.272497 0
642 0.273739 0
644 0.278315 0
646 0.281747 0
648 0.288313 0
650 0.293959 0
652 0.299269 0
654 0.305504 0
656 0.311107 0
658 0.315058 0
660 0.319816 0
662 0.322391 0
664 0.327354 0
666 0.328805 0
668 0.330247 0
670 0.330953 0
672 0.330993 0
674 0.330435 0
676 0.33074 0
678 0.327567 0
680 0.322781 0
682 0.318413 0
684 0.313956 0
686 0.308967 0
688 0.303239 0
690 0.298362 0
692 0.29262 0
694 0.289403 0
696 0.284472 0
698 0.281299 0
700 0.278608 0
702 0.275215 0
704 0.273212 0
706 0.271937 0
708 0.272298 0
710 0.271179 0
712 0.274366 0
714 0.275306 0
716 0.276868 0
718 0.277725 0
720 0.281411 0
722 0.285126 0
724 0.288468 0
726 0.291752 0
728 0.295439 0
730 0.297714 0
732 0.301146 0
734 0.301059 0
736 0.303554 0
738 0.304782 0
740 0.306295 0
742 0.305435 0
744 0.305612 0
746 0.303672 0
748 0.303788 0
750 0.301974 0
752 0.300654 0
754 0.296922 0
756 0.294771 0
758 0.293174 0
760 0.291377 0
762 0.289571 0
764 0.288108 0
766 0.28481 0
768 0.285753 0
770 0.284327 0
772 0.282962 0
774 0.285618 0
776 0.284453 0
778 0.285892 0
780 0.287695 0
782 0.289835 0
784 0.291109 0
786 0.292661 0
788 0.293605 0
790 0.294574 0
792 0.297344 0
794 0.298882 0
796 0.299627 0
798 0.299852 0
800 0.30167 0
802 0.298332 0
804 0.298046 0
806 0.296739 0
808 0.297037 0
810 0.293785 0
812 0.29226 0
814 0.289174 0
816 0.288825 0
818 0.284902 0
820 0.282768 0
822 0.280597 0
824 0.280435 0
826 0.276043 0
828 0.275626 0
830 0.273146 0
832 0.27237 0
834 0.27103 0
836 0.272137 0
838 0.271175 0
840 0.272118 0
842 0.275063 0
844 0.2769 0
846 0.27855 0
848 0.282427 0
850 0.282999 0
852 0.287156 0
854 0.291047 0
856 0.294016 0
858 0.295752 0
860 0.297609 0
862 0.299891 0
864 0.302017 0
866 0.302887 0
868 0.303183 0
870 0.302796 0
872 0.302411 0
874 0.300914 0
876 0.301343 0
878 0.29801 0
880 0.295832 0
882 0.291805 0
884 0.288323 0
886 0.285975 0
888 0.283328 0
890 0.282065 0
892 0.277327 0
894 0.272845 0
896 0.271428 0
898 0.269083 0
900 0.266946 0
902 0.267342 0
904 0.264384 0
906 0.264517 0
908 0.266328 0
910 0.2655 0
912 0.266215 0
914 0.268721 0
916 0.270495 0
918 0.271056 0
920 0.272628 0
922 0.275181 0
924 0.279851 0
926 0.282973 0
928 0.284127 0
930 0.287087 0
932 0.287562 0
934 0.289691 0
936 0.290517 0
938 0.290054 0
940 0.290908 0
942 0.290891 0
944 0.291434 0
946 0.289773 0
948 0.287882 0
950 0.285621 0
952 0.282626 0
954 0.281929 0
956 0.279969 0
958 0.277636 0
960 0.275989 0
962 0.274352 0
964 0.270751 0
966 0.269517 0
968 0.27039 0
970 0.267409 0
972 0.267494 0
974 0.266975 0
976 0.265664 0
978 0.265874 0
980 0.267784 0
982 0.270049 0
984 0.26937 0
986 0.271471 0
988 0.273429 0
990 0.273983 0
992 0.276318 0
994 0.274325 0
996 0.279007 0
998 0.27996 0
1000 0.280055 0
1002 0.279577 0
1004 0.281412 0
1006 0.281424 0
1008 0.280074 0
1010 0.277961 0
1012 0.278704 0
1014 0.277667 0
1016 0.278139 0
1018 0.275641 0
1020 0.272257 0
1022 0.272189 0
