# Supplementary material for: Probing decoherence in molecular 4f qubits
Source: Chem Sci. 2024 Oct 30;15(48):20328–37. doi: 10.1039/d4sc05304d (PMC11575486; doi:10.1039/d4sc05304d)
Supplement: SC-015-D4SC05304D-s001 [file SC-015-D4SC05304D-s001.zip › data_archive/Parallel_0c5pct/rabi/99_Gdtrensal_RABI_970565_3527G_at25_VG27_124-248-300_20sc_30K.dat]

0 1 0
2 0.998905 0
4 0.997855 0
6 0.99536 0
8 0.976091 0
10 0.954855 0
12 0.933006 0
14 0.908607 0
16 0.88032 0
18 0.85009 0
20 0.816958 0
22 0.786109 0
24 0.751598 0
26 0.717004 0
28 0.681864 0
30 0.644622 0
32 0.606549 0
34 0.569964 0
36 0.530587 0
38 0.489671 0
40 0.45092 0
42 0.411805 0
44 0.37548 0
46 0.337336 0
48 0.305101 0
50 0.270611 0
52 0.239055 0
54 0.20661 0
56 0.180717 0
58 0.150802 0
60 0.128248 0
62 0.103161 0
64 0.0854078 0
66 0.0692333 0
68 0.0504949 0
70 0.0358605 0
72 0.0254357 0
74 0.0155719 0
76 0.00770476 0
78 0.00240761 0
80 0 0
82 0.000337857 0
84 0.000252632 0
86 0.0024137 0
88 0.00914548 0
90 0.0146648 0
92 0.0274912 0
94 0.0360279 0
96 0.0505862 0
98 0.0662616 0
100 0.0835603 0
102 0.102394 0
104 0.123082 0
106 0.141838 0
108 0.164965 0
110 0.18974 0
112 0.213576 0
114 0.235998 0
116 0.26288 0
118 0.289258 0
120 0.311503 0
122 0.336423 0
124 0.359898 0
126 0.384386 0
128 0.407007 0
130 0.429635 0
132 0.450431 0
134 0.468131 0
136 0.485761 0
138 0.503809 0
140 0.521198 0
142 0.532508 0
144 0.546775 0
146 0.557713 0
148 0.564217 0
150 0.573011 0
152 0.577801 0
154 0.584205 0
156 0.586468 0
158 0.5881 0
160 0.589364 0
162 0.585988 0
164 0.583395 0
166 0.581452 0
168 0.574634 0
170 0.568077 0
172 0.560022 0
174 0.551995 0
176 0.53978 0
178 0.530631 0
180 0.51922 0
182 0.507689 0
184 0.493948 0
186 0.478755 0
188 0.46271 0
190 0.448422 0
192 0.431212 0
194 0.416702 0
196 0.399865 0
198 0.381391 0
200 0.365994 0
202 0.347201 0
204 0.330777 0
206 0.312435 0
208 0.296163 0
210 0.278852 0
212 0.262037 0
214 0.248246 0
216 0.231799 0
218 0.217717 0
220 0.205836 0
222 0.191125 0
224 0.180339 0
226 0.171418 0
228 0.161449 0
230 0.153232 0
232 0.146297 0
234 0.137741 0
236 0.135122 0
238 0.130859 0
240 0.130013 0
242 0.127416 0
244 0.127939 0
246 0.126423 0
248 0.130254 0
250 0.131233 0
252 0.138328 0
254 0.143354 0
256 0.147782 0
258 0.152947 0
260 0.163002 0
262 0.169718 0
264 0.178017 0
266 0.185555 0
268 0.197137 0
270 0.20319 0
272 0.214595 0
274 0.220216 0
276 0.2331 0
278 0.241794 0
280 0.252373 0
282 0.262731 0
284 0.273989 0
286 0.283988 0
288 0.2949 0
290 0.302532 0
292 0.316089 0
294 0.321975 0
296 0.330581 0
298 0.342695 0
300 0.349313 0
302 0.359126 0
304 0.367457 0
306 0.376523 0
308 0.382785 0
310 0.390188 0
312 0.3967 0
314 0.401377 0
316 0.406135 0
318 0.414208 0
320 0.415757 0
322 0.418373 0
324 0.421486 0
326 0.422048 0
328 0.422452 0
330 0.421697 0
332 0.421973 0
334 0.421141 0
336 0.416251 0
338 0.41213 0
340 0.410245 0
342 0.404541 0
344 0.397934 0
346 0.393373 0
348 0.384406 0
350 0.379656 0
352 0.371189 0
354 0.361535 0
356 0.352321 0
358 0.343994 0
360 0.336523 0
362 0.328264 0
364 0.318746 0
366 0.309683 0
368 0.300452 0
370 0.294164 0
372 0.284703 0
374 0.276047 0
376 0.267737 0
378 0.259014 0
380 0.25384 0
382 0.248887 0
384 0.239633 0
386 0.2326 0
388 0.228407 0
390 0.223412 0
392 0.217722 0
394 0.212867 0
396 0.206929 0
398 0.204921 0
400 0.200671 0
402 0.19603 0
404 0.190345 0
406 0.192267 0
408 0.189592 0
410 0.186827 0
412 0.184824 0
414 0.18347 0
416 0.183245 0
418 0.184744 0
420 0.184409 0
422 0.185739 0
424 0.184816 0
426 0.186668 0
428 0.187567 0
430 0.189005 0
432 0.19328 0
434 0.196599 0
436 0.199204 0
438 0.205337 0
440 0.207828 0
442 0.211159 0
444 0.219171 0
446 0.223656 0
448 0.22751 0
450 0.236459 0
452 0.240159 0
454 0.246142 0
456 0.25277 0
458 0.25738 0
460 0.263948 0
462 0.269709 0
464 0.275351 0
466 0.278571 0
468 0.285844 0
470 0.287602 0
472 0.291773 0
474 0.298291 0
476 0.300096 0
478 0.301574 0
480 0.303864 0
482 0.306351 0
484 0.308325 0
486 0.31079 0
488 0.310973 0
490 0.312762 0
492 0.315145 0
494 0.313255 0
496 0.313421 0
498 0.311445 0
500 0.31028 0
502 0.31151 0
504 0.309433 0
506 0.310598 0
508 0.308728 0
510 0.305884 0
512 0.304602 0
514 0.302851 0
516 0.301699 0
518 0.301066 0
520 0.298612 0
522 0.29697 0
524 0.293455 0
526 0.28977 0
528 0.286156 0
530 0.281444 0
532 0.279759 0
534 0.276736 0
536 0.272345 0
538 0.267056 0
540 0.265056 0
542 0.259137 0
544 0.255913 0
546 0.251733 0
548 0.24931 0
550 0.243499 0
552 0.238131 0
554 0.235621 0
556 0.232569 0
558 0.228406 0
560 0.223684 0
562 0.220574 0
564 0.217758 0
566 0.216076 0
568 0.214163 0
570 0.210444 0
572 0.207922 0
574 0.205591 0
576 0.204574 0
578 0.205118 0
580 0.205041 0
582 0.202589 0
584 0.202243 0
586 0.205115 0
588 0.204335 0
590 0.206163 0
592 0.207457 0
594 0.207978 0
596 0.208169 0
598 0.210091 0
600 0.211227 0
602 0.212607 0
604 0.214841 0
606 0.214574 0
608 0.218628 0
610 0.217266 0
612 0.217851 0
614 0.220753 0
616 0.223205 0
618 0.223695 0
620 0.22716 0
622 0.226217 0
624 0.229349 0
626 0.22971 0
628 0.23156 0
630 0.233001 0
632 0.236042 0
634 0.238261 0
636 0.241362 0
638 0.239464 0
640 0.243051 0
642 0.244255 0
644 0.246471 0
646 0.246843 0
648 0.250632 0
650 0.251095 0
652 0.2507 0
654 0.255372 0
656 0.253508 0
658 0.256896 0
660 0.25825 0
662 0.257167 0
664 0.257501 0
666 0.257993 0
668 0.258465 0
670 0.257917 0
672 0.259049 0
674 0.25736 0
676 0.254303 0
678 0.254166 0
680 0.254688 0
682 0.250727 0
684 0.248888 0
686 0.245844 0
688 0.246853 0
690 0.243799 0
692 0.242329 0
694 0.238551 0
696 0.234507 0
698 0.232496 0
700 0.230087 0
702 0.228239 0
704 0.226166 0
706 0.224722 0
708 0.223899 0
710 0.222371 0
712 0.220251 0
714 0.216915 0
716 0.214694 0
718 0.213713 0
720 0.211999 0
722 0.209812 0
724 0.208055 0
726 0.208106 0
728 0.207545 0
730 0.206835 0
732 0.20364 0
734 0.20483 0
736 0.201354 0
738 0.202683 0
740 0.198713 0
742 0.200503 0
744 0.198822 0
746 0.197364 0
748 0.195172 0
750 0.195142 0
752 0.194403 0
754 0.193993 0
756 0.193425 0
758 0.192031 0
760 0.190661 0
762 0.1912 0
764 0.192206 0
766 0.190881 0
768 0.192751 0
770 0.192997 0
772 0.194481 0
774 0.193098 0
776 0.196369 0
778 0.196357 0
780 0.199517 0
782 0.202164 0
784 0.202077 0
786 0.204489 0
788 0.204222 0
790 0.20477 0
792 0.207794 0
794 0.208796 0
796 0.209823 0
798 0.211269 0
800 0.214236 0
802 0.216458 0
804 0.218703 0
806 0.21839 0
808 0.219761 0
810 0.218867 0
812 0.221971 0
814 0.222568 0
816 0.221048 0
818 0.222226 0
820 0.222982 0
822 0.222113 0
824 0.22293 0
826 0.221824 0
828 0.220325 0
830 0.221996 0
832 0.224028 0
834 0.22171 0
836 0.220543 0
838 0.222193 0
840 0.223337 0
842 0.220212 0
844 0.223777 0
846 0.220203 0
848 0.21984 0
850 0.221736 0
852 0.22002 0
854 0.221451 0
856 0.218249 0
858 0.219551 0
860 0.218493 0
862 0.218241 0
864 0.215648 0
866 0.217345 0
868 0.21687 0
870 0.215636 0
872 0.212838 0
874 0.212081 0
876 0.211849 0
878 0.207722 0
880 0.206989 0
882 0.206389 0
884 0.206523 0
886 0.203035 0
888 0.200262 0
890 0.201565 0
892 0.198378 0
894 0.199049 0
896 0.19491 0
898 0.197148 0
900 0.192771 0
902 0.190278 0
904 0.192164 0
906 0.189013 0
908 0.186138 0
910 0.1881 0
912 0.188181 0
914 0.188115 0
916 0.18449 0
918 0.185988 0
920 0.18598 0
922 0.183872 0
924 0.18758 0
926 0.186184 0
928 0.185388 0
930 0.186192 0
932 0.184973 0
934 0.185125 0
936 0.185811 0
938 0.181882 0
940 0.186492 0
942 0.184998 0
944 0.184101 0
946 0.183131 0
948 0.1836 0
950 0.183518 0
952 0.183571 0
954 0.183492 0
956 0.181914 0
958 0.182542 0
960 0.183409 0
962 0.181541 0
964 0.181973 0
966 0.181028 0
968 0.183494 0
970 0.182577 0
972 0.183387 0
974 0.183007 0
976 0.182701 0
978 0.183798 0
980 0.184398 0
982 0.183398 0
984 0.184163 0
986 0.18479 0
988 0.185567 0
990 0.18814 0
992 0.187566 0
994 0.186471 0
996 0.188997 0
998 0.188861 0
1000 0.187841 0
1002 0.189745 0
1004 0.189091 0
1006 0.189689 0
1008 0.188536 0
1010 0.188742 0
1012 0.188476 0
1014 0.184531 0
1016 0.18643 0
1018 0.187015 0
1020 0.185623 0
1022 0.185726 0
