# Supplementary material for: Probing decoherence in molecular 4f qubits
Source: Chem Sci. 2024 Oct 30;15(48):20328–37. doi: 10.1039/d4sc05304d (PMC11575486; doi:10.1039/d4sc05304d)
Supplement: SC-015-D4SC05304D-s001 [file SC-015-D4SC05304D-s001.zip › data_archive/Parallel_0c5pct/T1/11_Gdtrensal_T1_970641_3862G_at22_VG21_32-64-300_1sc_5p5K_4pc.dat]

1500 0 0
34268 0.461747 0
67036 0.519979 0
99804 0.55078 0
132572 0.573768 0
165340 0.589847 0
198108 0.60484 0
230876 0.618026 0
263644 0.626808 0
296412 0.640136 0
329180 0.649731 0
361948 0.66169 0
394716 0.669258 0
427484 0.679848 0
460252 0.687661 0
493020 0.695798 0
525788 0.704567 0
558556 0.71074 0
591324 0.716835 0
624092 0.724713 0
656860 0.729414 0
689628 0.73427 0
722396 0.741644 0
755164 0.745687 0
787932 0.752234 0
820700 0.757529 0
853468 0.761119 0
886236 0.767848 0
919004 0.771154 0
951772 0.777314 0
984540 0.781202 0
1.01731e+06 0.784482 0
1.05008e+06 0.789996 0
1.08284e+06 0.793793 0
1.11561e+06 0.796247 0
1.14838e+06 0.80016 0
1.18115e+06 0.805055 0
1.21392e+06 0.811215 0
1.24668e+06 0.81066 0
1.27945e+06 0.81558 0
1.31222e+06 0.81806 0
1.34499e+06 0.820307 0
1.37776e+06 0.824285 0
1.41052e+06 0.826932 0
1.44329e+06 0.829412 0
1.47606e+06 0.831013 0
1.50883e+06 0.834539 0
1.5416e+06 0.835469 0
1.57436e+06 0.840402 0
1.60713e+06 0.841448 0
1.6399e+06 0.846304 0
1.67267e+06 0.848047 0
1.70544e+06 0.847582 0
1.7382e+06 0.850721 0
1.77097e+06 0.853833 0
1.80374e+06 0.85209 0
1.83651e+06 0.857514 0
1.86928e+06 0.85967 0
1.90204e+06 0.862021 0
1.93481e+06 0.864061 0
1.96758e+06 0.865353 0
2.00035e+06 0.867794 0
2.03312e+06 0.869098 0
2.06588e+06 0.87057 0
2.09865e+06 0.871177 0
2.13142e+06 0.874354 0
2.16419e+06 0.872856 0
2.19696e+06 0.876085 0
2.22972e+06 0.877828 0
2.26249e+06 0.88116 0
2.29526e+06 0.883007 0
2.32803e+06 0.883085 0
2.3608e+06 0.885073 0
2.39356e+06 0.883007 0
2.42633e+06 0.886623 0
2.4591e+06 0.886868 0
2.49187e+06 0.888599 0
2.52464e+06 0.889581 0
2.5574e+06 0.892964 0
2.59017e+06 0.894721 0
2.62294e+06 0.891117 0
2.65571e+06 0.897962 0
2.68848e+06 0.89565 0
2.72124e+06 0.898311 0
2.75401e+06 0.899706 0
2.78678e+06 0.898944 0
2.81955e+06 0.900532 0
2.85232e+06 0.900455 0
2.88508e+06 0.903593 0
2.91785e+06 0.905608 0
2.95062e+06 0.906783 0
2.98339e+06 0.905672 0
3.01616e+06 0.904032 0
3.04892e+06 0.907054 0
3.08169e+06 0.908203 0
3.11446e+06 0.90912 0
3.14723e+06 0.909998 0
3.18e+06 0.912116 0
3.21276e+06 0.909107 0
3.24553e+06 0.911174 0
3.2783e+06 0.911806 0
3.31107e+06 0.917566 0
3.34384e+06 0.917256 0
3.3766e+06 0.917424 0
3.40937e+06 0.916133 0
3.44214e+06 0.916701 0
3.47491e+06 0.917386 0
3.50768e+06 0.918393 0
3.54044e+06 0.921467 0
3.57321e+06 0.919077 0
3.60598e+06 0.92002 0
3.63875e+06 0.921557 0
3.67152e+06 0.92033 0
3.70428e+06 0.922487 0
3.73705e+06 0.925199 0
3.76982e+06 0.924179 0
3.80259e+06 0.927472 0
3.83536e+06 0.92538 0
3.86812e+06 0.926503 0
3.90089e+06 0.927575 0
3.93366e+06 0.926335 0
3.96643e+06 0.92835 0
3.9992e+06 0.927175 0
4.03196e+06 0.928712 0
4.06473e+06 0.9299 0
4.0975e+06 0.932935 0
4.13027e+06 0.930158 0
4.16304e+06 0.930998 0
4.1958e+06 0.934536 0
4.22857e+06 0.933942 0
4.26134e+06 0.934329 0
4.29411e+06 0.934084 0
4.32688e+06 0.93535 0
4.35964e+06 0.934252 0
4.39241e+06 0.935182 0
4.42518e+06 0.935324 0
4.45795e+06 0.939198 0
4.49072e+06 0.936757 0
4.52348e+06 0.936176 0
4.55625e+06 0.938049 0
4.58902e+06 0.938604 0
4.62179e+06 0.940425 0
4.65456e+06 0.93925 0
4.68732e+06 0.939999 0
4.72009e+06 0.941549 0
4.75286e+06 0.940477 0
4.78563e+06 0.942324 0
4.8184e+06 0.941768 0
4.85116e+06 0.943357 0
4.88393e+06 0.942401 0
4.9167e+06 0.94346 0
4.94947e+06 0.943421 0
4.98224e+06 0.942117 0
5.015e+06 0.944868 0
5.04777e+06 0.942143 0
5.08054e+06 0.944971 0
5.11331e+06 0.943641 0
5.14608e+06 0.946598 0
5.17884e+06 0.948096 0
5.21161e+06 0.944945 0
5.24438e+06 0.945746 0
5.27715e+06 0.948355 0
5.30992e+06 0.951002 0
5.34268e+06 0.94922 0
5.37545e+06 0.948949 0
5.40822e+06 0.948251 0
5.44099e+06 0.94736 0
5.47376e+06 0.950085 0
5.50652e+06 0.947696 0
5.53929e+06 0.951054 0
5.57206e+06 0.95108 0
5.60483e+06 0.951842 0
5.6376e+06 0.951687 0
5.67036e+06 0.95201 0
5.70313e+06 0.952513 0
5.7359e+06 0.953146 0
5.76867e+06 0.950589 0
5.80144e+06 0.952616 0
5.8342e+06 0.952875 0
5.86697e+06 0.952371 0
5.89974e+06 0.953185 0
5.93251e+06 0.957279 0
5.96528e+06 0.951222 0
5.99804e+06 0.954554 0
6.03081e+06 0.95365 0
6.06358e+06 0.958932 0
6.09635e+06 0.956271 0
6.12912e+06 0.95507 0
6.16188e+06 0.958389 0
6.19465e+06 0.955858 0
6.22742e+06 0.955832 0
6.26019e+06 0.957847 0
6.29296e+06 0.956297 0
6.32572e+06 0.958932 0
6.35849e+06 0.957782 0
6.39126e+06 0.960688 0
6.42403e+06 0.957756 0
6.4568e+06 0.96198 0
6.48956e+06 0.959332 0
6.52233e+06 0.960378 0
6.5551e+06 0.960959 0
6.58787e+06 0.958157 0
6.62064e+06 0.95941 0
6.6534e+06 0.959138 0
6.68617e+06 0.962354 0
6.71894e+06 0.960326 0
6.75171e+06 0.962587 0
6.78448e+06 0.963917 0
6.81724e+06 0.959629 0
6.85001e+06 0.963775 0
6.88278e+06 0.959552 0
6.91555e+06 0.964072 0
6.94832e+06 0.962548 0
6.98108e+06 0.964343 0
7.01385e+06 0.96433 0
7.04662e+06 0.963323 0
7.07939e+06 0.965299 0
7.11216e+06 0.963529 0
7.14492e+06 0.965428 0
7.17769e+06 0.964459 0
7.21046e+06 0.966345 0
7.24323e+06 0.964834 0
7.276e+06 0.965725 0
7.30876e+06 0.965221 0
7.34153e+06 0.96526 0
7.3743e+06 0.967817 0
7.40707e+06 0.966383 0
7.43984e+06 0.965157 0
7.4726e+06 0.966138 0
7.50537e+06 0.965441 0
7.53814e+06 0.967378 0
7.57091e+06 0.967236 0
7.60368e+06 0.96845 0
7.63644e+06 0.966693 0
7.66921e+06 0.966926 0
7.70198e+06 0.965544 0
7.73475e+06 0.967455 0
7.76752e+06 0.969935 0
7.80028e+06 0.968153 0
7.83305e+06 0.971304 0
7.86582e+06 0.970064 0
7.89859e+06 0.968953 0
7.93136e+06 0.969483 0
7.96412e+06 0.969819 0
7.99689e+06 0.971485 0
8.02966e+06 0.969845 0
8.06243e+06 0.970167 0
8.0952e+06 0.968553 0
8.12796e+06 0.970439 0
8.16073e+06 0.9704 0
8.1935e+06 0.970813 0
8.22627e+06 0.971097 0
8.25904e+06 0.96987 0
8.2918e+06 0.970929 0
8.32457e+06 0.971601 0
8.35734e+06 0.972505 0
8.39011e+06 0.971007 0
8.42288e+06 0.973073 0
8.45564e+06 0.973293 0
8.48841e+06 0.972582 0
8.52118e+06 0.972724 0
8.55395e+06 0.971588 0
8.58672e+06 0.97532 0
8.61948e+06 0.973215 0
8.65225e+06 0.974106 0
8.68502e+06 0.974946 0
8.71779e+06 0.974365 0
8.75056e+06 0.976211 0
8.78332e+06 0.973422 0
8.81609e+06 0.972595 0
8.84886e+06 0.975269 0
8.88163e+06 0.975695 0
8.9144e+06 0.976663 0
8.94716e+06 0.975669 0
8.97993e+06 0.977542 0
9.0127e+06 0.974313 0
9.04547e+06 0.976134 0
9.07824e+06 0.976082 0
9.111e+06 0.974726 0
9.14377e+06 0.97585 0
9.17654e+06 0.974468 0
9.20931e+06 0.977361 0
9.24208e+06 0.975604 0
9.27484e+06 0.976547 0
9.30761e+06 0.978342 0
9.34038e+06 0.977748 0
9.37315e+06 0.977206 0
9.40592e+06 0.978278 0
9.43868e+06 0.97718 0
9.47145e+06 0.977348 0
9.50422e+06 0.977813 0
9.53699e+06 0.979995 0
9.56976e+06 0.976224 0
9.60252e+06 0.976599 0
9.63529e+06 0.977464 0
9.66806e+06 0.979375 0
9.70083e+06 0.976741 0
9.7336e+06 0.980964 0
9.76636e+06 0.978291 0
9.79913e+06 0.975734 0
9.8319e+06 0.978949 0
9.86467e+06 0.976857 0
9.89744e+06 0.978936 0
9.9302e+06 0.977283 0
9.96297e+06 0.979001 0
9.99574e+06 0.979195 0
1.00285e+07 0.980422 0
1.00613e+07 0.979479 0
1.0094e+07 0.9813 0
1.01268e+07 0.980964 0
1.01596e+07 0.978368 0
1.01923e+07 0.98161 0
1.02251e+07 0.980305 0
1.02579e+07 0.981209 0
1.02907e+07 0.97944 0
1.03234e+07 0.981752 0
1.03562e+07 0.979401 0
1.0389e+07 0.979208 0
1.04217e+07 0.979001 0
1.04545e+07 0.980357 0
1.04873e+07 0.98223 0
1.052e+07 0.980202 0
1.05528e+07 0.981778 0
1.05856e+07 0.9821 0
1.06183e+07 0.981067 0
1.06511e+07 0.98179 0
1.06839e+07 0.979711 0
1.07166e+07 0.983147 0
1.07494e+07 0.984193 0
1.07822e+07 0.98356 0
1.08149e+07 0.981248 0
1.08477e+07 0.980938 0
1.08805e+07 0.982359 0
1.09132e+07 0.980654 0
1.0946e+07 0.983353 0
1.09788e+07 0.982462 0
1.10115e+07 0.983056 0
1.10443e+07 0.982488 0
1.10771e+07 0.981842 0
1.11099e+07 0.982552 0
1.11426e+07 0.982565 0
1.11754e+07 0.982397 0
1.12082e+07 0.982669 0
1.12409e+07 0.984231 0
1.12737e+07 0.980124 0
1.13065e+07 0.98139 0
1.13392e+07 0.98396 0
1.1372e+07 0.981119 0
1.14048e+07 0.98356 0
1.14375e+07 0.982591 0
1.14703e+07 0.985342 0
1.15031e+07 0.984438 0
1.15358e+07 0.982914 0
1.15686e+07 0.983198 0
1.16014e+07 0.985019 0
1.16341e+07 0.984632 0
1.16669e+07 0.982617 0
1.16997e+07 0.982798 0
1.17324e+07 0.98325 0
1.17652e+07 0.982552 0
1.1798e+07 0.981597 0
1.18307e+07 0.983185 0
1.18635e+07 0.984825 0
1.18963e+07 0.984167 0
1.19291e+07 0.985148 0
1.19618e+07 0.98436 0
1.19946e+07 0.982475 0
1.20274e+07 0.984593 0
1.20601e+07 0.984205 0
1.20929e+07 0.98901 0
1.21257e+07 0.98449 0
1.21584e+07 0.985058 0
1.21912e+07 0.983702 0
1.2224e+07 0.985445 0
1.22567e+07 0.987834 0
1.22895e+07 0.985316 0
1.23223e+07 0.987692 0
1.2355e+07 0.986117 0
1.23878e+07 0.985187 0
1.24206e+07 0.987189 0
1.24533e+07 0.985252 0
1.24861e+07 0.9856 0
1.25189e+07 0.985252 0
1.25516e+07 0.986065 0
1.25844e+07 0.984696 0
1.26172e+07 0.986956 0
1.26499e+07 0.986052 0
1.26827e+07 0.984929 0
1.27155e+07 0.987073 0
1.27483e+07 0.987395 0
1.2781e+07 0.984748 0
1.28138e+07 0.985355 0
1.28466e+07 0.986763 0
1.28793e+07 0.988596 0
1.29121e+07 0.987589 0
1.29449e+07 0.98706 0
1.29776e+07 0.987176 0
1.30104e+07 0.986659 0
1.30432e+07 0.986504 0
1.30759e+07 0.986336 0
1.31087e+07 0.986995 0
1.31415e+07 0.987757 0
1.31742e+07 0.98839 0
1.3207e+07 0.986646 0
1.32398e+07 0.990133 0
1.32725e+07 0.984115 0
1.33053e+07 0.988429 0
1.33381e+07 0.988635 0
1.33708e+07 0.988506 0
1.34036e+07 0.989216 0
1.34364e+07 0.986143 0
1.34691e+07 0.98693 0
1.35019e+07 0.986517 0
1.35347e+07 0.98724 0
1.35675e+07 0.988157 0
1.36002e+07 0.988416 0
1.3633e+07 0.989113 0
1.36658e+07 0.985536 0
1.36985e+07 0.987434 0
1.37313e+07 0.988183 0
1.37641e+07 0.990559 0
1.37968e+07 0.986969 0
1.38296e+07 0.988248 0
1.38624e+07 0.989345 0
1.38951e+07 0.987615 0
1.39279e+07 0.990366 0
1.39607e+07 0.988674 0
1.39934e+07 0.990469 0
1.40262e+07 0.987951 0
1.4059e+07 0.987834 0
1.40917e+07 0.989345 0
1.41245e+07 0.987705 0
1.41573e+07 0.989746 0
1.419e+07 0.988119 0
1.42228e+07 0.990069 0
1.42556e+07 0.989746 0
1.42883e+07 0.988235 0
1.43211e+07 0.985975 0
1.43539e+07 0.988299 0
1.43867e+07 0.988893 0
1.44194e+07 0.988881 0
1.44522e+07 0.988119 0
1.4485e+07 0.986646 0
1.45177e+07 0.988971 0
1.45505e+07 0.989462 0
1.45833e+07 0.989345 0
1.4616e+07 0.992058 0
1.46488e+07 0.989061 0
1.46816e+07 0.991554 0
1.47143e+07 0.989061 0
1.47471e+07 0.991115 0
1.47799e+07 0.990934 0
1.48126e+07 0.992677 0
1.48454e+07 0.990482 0
1.48782e+07 0.990146 0
1.49109e+07 0.990327 0
1.49437e+07 0.987421 0
1.49765e+07 0.989345 0
1.50092e+07 0.990999 0
1.5042e+07 0.991218 0
1.50748e+07 0.987176 0
1.51075e+07 0.99074 0
1.51403e+07 0.991722 0
1.51731e+07 0.990456 0
1.52059e+07 0.991683 0
1.52386e+07 0.990404 0
1.52714e+07 0.992458 0
1.53042e+07 0.990443 0
1.53369e+07 0.989888 0
1.53697e+07 0.9895 0
1.54025e+07 0.991528 0
1.54352e+07 0.993155 0
1.5468e+07 0.993878 0
1.55008e+07 0.992587 0
1.55335e+07 0.990327 0
1.55663e+07 0.990133 0
1.55991e+07 0.992716 0
1.56318e+07 0.991696 0
1.56646e+07 0.993349 0
1.56974e+07 0.992122 0
1.57301e+07 0.991154 0
1.57629e+07 0.992432 0
1.57957e+07 0.992897 0
1.58284e+07 0.991373 0
1.58612e+07 0.99136 0
1.5894e+07 0.993556 0
1.59267e+07 0.99189 0
1.59595e+07 0.993323 0
1.59923e+07 0.993026 0
1.60251e+07 0.992303 0
1.60578e+07 0.992794 0
1.60906e+07 0.991489 0
1.61234e+07 0.990947 0
1.61561e+07 0.992471 0
1.61889e+07 0.9922 0
1.62217e+07 0.993995 0
1.62544e+07 0.990779 0
1.62872e+07 0.991283 0
1.632e+07 0.991683 0
1.63527e+07 0.992548 0
1.63855e+07 0.99065 0
1.64183e+07 0.992032 0
1.6451e+07 0.992871 0
1.64838e+07 0.991941 0
1.65166e+07 0.991476 0
1.65493e+07 0.992277 0
1.65821e+07 0.991722 0
1.66149e+07 0.992729 0
1.66476e+07 0.994369 0
1.66804e+07 0.993026 0
1.67132e+07 0.993168 0
1.67459e+07 0.993478 0
1.67787e+07 0.991812 0
1.68115e+07 0.993129 0
1.68443e+07 0.990934 0
1.6877e+07 0.995183 0
1.69098e+07 0.992213 0
1.69426e+07 0.992432 0
1.69753e+07 0.993142 0
1.70081e+07 0.992109 0
1.70409e+07 0.993724 0
1.70736e+07 0.994666 0
1.71064e+07 0.993323 0
1.71392e+07 0.99229 0
1.71719e+07 0.992807 0
1.72047e+07 0.991554 0
1.72375e+07 0.994059 0
1.72702e+07 0.991877 0
1.7303e+07 0.991864 0
1.73358e+07 0.992807 0
1.73685e+07 0.991528 0
1.74013e+07 0.992729 0
1.74341e+07 0.993814 0
1.74668e+07 0.993543 0
1.74996e+07 0.993504 0
1.75324e+07 0.992548 0
1.75651e+07 0.993297 0
1.75979e+07 0.994473 0
1.76307e+07 0.994718 0
1.76635e+07 0.994537 0
1.76962e+07 0.991554 0
1.7729e+07 0.992329 0
1.77618e+07 0.993904 0
1.77945e+07 0.994692 0
1.78273e+07 0.992406 0
1.78601e+07 0.993633 0
1.78928e+07 0.994498 0
1.79256e+07 0.995002 0
1.79584e+07 0.992884 0
1.79911e+07 0.992962 0
1.80239e+07 0.993646 0
1.80567e+07 0.99282 0
1.80894e+07 0.994188 0
1.81222e+07 0.993117 0
1.8155e+07 0.993594 0
1.81877e+07 0.992794 0
1.82205e+07 0.994188 0
1.82533e+07 0.994576 0
1.8286e+07 0.994757 0
1.83188e+07 0.993233 0
1.83516e+07 0.992096 0
1.83843e+07 0.991425 0
1.84171e+07 0.994395 0
1.84499e+07 0.99495 0
1.84827e+07 0.993 0
1.85154e+07 0.992058 0
1.85482e+07 0.994305 0
1.8581e+07 0.993633 0
1.86137e+07 0.992755 0
1.86465e+07 0.994834 0
1.86793e+07 0.993452 0
1.8712e+07 0.994653 0
1.87448e+07 0.994072 0
1.87776e+07 0.994305 0
1.88103e+07 0.991812 0
1.88431e+07 0.99331 0
1.88759e+07 0.99331 0
1.89086e+07 0.995893 0
1.89414e+07 0.993581 0
1.89742e+07 0.992949 0
1.90069e+07 0.994602 0
1.90397e+07 0.993375 0
1.90725e+07 0.99455 0
1.91052e+07 0.994925 0
1.9138e+07 0.99517 0
1.91708e+07 0.99486 0
1.92035e+07 0.995984 0
1.92363e+07 0.995364 0
1.92691e+07 0.994873 0
1.93019e+07 0.995635 0
1.93346e+07 0.995854 0
1.93674e+07 0.996397 0
1.94002e+07 0.995428 0
1.94329e+07 0.995932 0
1.94657e+07 0.994783 0
1.94985e+07 0.994589 0
1.95312e+07 0.996436 0
1.9564e+07 0.99415 0
1.95968e+07 0.994653 0
1.96295e+07 0.993853 0
1.96623e+07 0.995209 0
1.96951e+07 0.995622 0
1.97278e+07 0.993168 0
1.97606e+07 0.994356 0
1.97934e+07 0.992729 0
1.98261e+07 0.993517 0
1.98589e+07 0.994615 0
1.98917e+07 0.996126 0
1.99244e+07 0.997288 0
1.99572e+07 0.993711 0
1.999e+07 0.994356 0
2.00227e+07 0.99238 0
2.00555e+07 0.996668 0
2.00883e+07 0.996965 0
2.01211e+07 0.99721 0
2.01538e+07 0.995971 0
2.01866e+07 0.9965 0
2.02194e+07 0.994731 0
2.02521e+07 0.993917 0
2.02849e+07 0.996294 0
2.03177e+07 0.994692 0
2.03504e+07 0.995674 0
2.03832e+07 0.996578 0
2.0416e+07 0.992729 0
2.04487e+07 0.995557 0
2.04815e+07 0.993142 0
2.05143e+07 0.996436 0
2.0547e+07 0.993581 0
2.05798e+07 0.99446 0
2.06126e+07 0.994356 0
2.06453e+07 0.993711 0
2.06781e+07 0.99539 0
2.07109e+07 0.996797 0
2.07436e+07 0.996229 0
2.07764e+07 0.995118 0
2.08092e+07 0.99557 0
2.08419e+07 0.994473 0
2.08747e+07 0.994628 0
2.09075e+07 0.993039 0
2.09403e+07 0.994731 0
2.0973e+07 0.99495 0
2.10058e+07 0.993465 0
2.10386e+07 0.993736 0
2.10713e+07 0.996526 0
2.11041e+07 0.994821 0
2.11369e+07 0.99765 0
2.11696e+07 0.993866 0
2.12024e+07 0.993917 0
2.12352e+07 0.993504 0
2.12679e+07 0.993672 0
2.13007e+07 0.996164 0
2.13335e+07 0.996965 0
2.13662e+07 0.996332 0
2.1399e+07 0.995596 0
2.14318e+07 0.997017 0
2.14645e+07 0.996578 0
2.14973e+07 0.994176 0
2.15301e+07 0.998269 0
2.15628e+07 0.995622 0
2.15956e+07 0.997275 0
2.16284e+07 0.995609 0
2.16611e+07 0.997637 0
2.16939e+07 0.996255 0
2.17267e+07 0.995402 0
2.17595e+07 0.997443 0
2.17922e+07 0.995054 0
2.1825e+07 0.998915 0
2.18578e+07 0.995428 0
2.18905e+07 0.997805 0
2.19233e+07 0.995764 0
2.19561e+07 0.998153 0
2.19888e+07 0.997869 0
2.20216e+07 0.99721 0
2.20544e+07 0.996164 0
2.20871e+07 0.996771 0
2.21199e+07 0.997249 0
2.21527e+07 0.996048 0
2.21854e+07 0.997947 0
2.22182e+07 0.995015 0
2.2251e+07 0.994989 0
2.22837e+07 0.996784 0
2.23165e+07 0.994628 0
2.23493e+07 0.997559 0
2.2382e+07 0.996229 0
2.24148e+07 0.996746 0
2.24476e+07 0.994537 0
2.24803e+07 0.996978 0
2.25131e+07 0.998618 0
2.25459e+07 0.996048 0
2.25787e+07 0.998205 0
2.26114e+07 0.995971 0
2.26442e+07 0.996746 0
2.2677e+07 0.996074 0
2.27097e+07 0.995247 0
2.27425e+07 0.99508 0
2.27753e+07 0.995699 0
2.2808e+07 0.999897 0
2.28408e+07 0.996578 0
2.28736e+07 0.997055 0
2.29063e+07 0.997353 0
2.29391e+07 0.99712 0
2.29719e+07 0.996836 0
2.30046e+07 0.996565 0
2.30374e+07 0.99774 0
2.30702e+07 0.996913 0
2.31029e+07 0.995996 0
2.31357e+07 0.997805 0
2.31685e+07 0.995312 0
2.32012e+07 0.99743 0
2.3234e+07 0.994653 0
2.32668e+07 0.996746 0
2.32995e+07 0.995131 0
2.33323e+07 0.99734 0
2.33651e+07 0.994356 0
2.33979e+07 0.995932 0
2.34306e+07 0.997146 0
2.34634e+07 0.99579 0
2.34962e+07 0.995893 0
2.35289e+07 0.995351 0
2.35617e+07 0.999419 0
2.35945e+07 0.995648 0
2.36272e+07 0.994524 0
2.366e+07 0.995183 0
2.36928e+07 0.994576 0
2.37255e+07 0.996952 0
2.37583e+07 0.997378 0
2.37911e+07 0.996952 0
2.38238e+07 0.995364 0
2.38566e+07 0.99539 0
2.38894e+07 0.99508 0
2.39221e+07 0.996371 0
2.39549e+07 0.997017 0
2.39877e+07 0.995622 0
2.40204e+07 0.995842 0
2.40532e+07 0.99681 0
2.4086e+07 0.994408 0
2.41187e+07 0.996139 0
2.41515e+07 0.996513 0
2.41843e+07 0.99641 0
2.42171e+07 0.997611 0
2.42498e+07 0.996513 0
2.42826e+07 0.99765 0
2.43154e+07 0.994111 0
2.43481e+07 0.996797 0
2.43809e+07 0.99539 0
2.44137e+07 0.996875 0
2.44464e+07 0.996345 0
2.44792e+07 0.997934 0
2.4512e+07 0.997133 0
2.45447e+07 0.995454 0
2.45775e+07 0.996294 0
2.46103e+07 0.998554 0
2.4643e+07 0.997947 0
2.46758e+07 0.996358 0
2.47086e+07 0.996423 0
2.47413e+07 0.99619 0
2.47741e+07 0.994382 0
2.48069e+07 0.996707 0
2.48396e+07 0.995622 0
2.48724e+07 0.996319 0
2.49052e+07 0.994666 0
2.49379e+07 0.994886 0
2.49707e+07 0.994176 0
2.50035e+07 0.995764 0
2.50363e+07 0.995428 0
2.5069e+07 0.996578 0
2.51018e+07 0.997559 0
2.51346e+07 0.996655 0
2.51673e+07 0.996358 0
2.52001e+07 0.994395 0
2.52329e+07 0.996991 0
2.52656e+07 0.996629 0
2.52984e+07 0.994615 0
2.53312e+07 0.998399 0
2.53639e+07 0.995854 0
2.53967e+07 0.995235 0
2.54295e+07 0.997262 0
2.54622e+07 0.996539 0
2.5495e+07 0.99619 0
2.55278e+07 0.99672 0
2.55605e+07 0.995519 0
2.55933e+07 0.997043 0
2.56261e+07 0.996578 0
2.56588e+07 0.997159 0
2.56916e+07 0.996423 0
2.57244e+07 0.996255 0
2.57571e+07 0.997146 0
2.57899e+07 0.998799 0
2.58227e+07 0.996849 0
2.58555e+07 0.99805 0
2.58882e+07 0.997223 0
2.5921e+07 0.996371 0
2.59538e+07 0.998812 0
2.59865e+07 0.997753 0
2.60193e+07 1 0
2.60521e+07 0.996268 0
2.60848e+07 0.995015 0
2.61176e+07 0.997701 0
2.61504e+07 0.996771 0
2.61831e+07 0.997895 0
2.62159e+07 0.995803 0
2.62487e+07 0.99774 0
2.62814e+07 0.995532 0
2.63142e+07 0.9965 0
2.6347e+07 0.997159 0
2.63797e+07 0.996074 0
2.64125e+07 0.997572 0
2.64453e+07 0.996139 0
2.6478e+07 0.996913 0
2.65108e+07 0.995919 0
2.65436e+07 0.995687 0
2.65763e+07 0.997456 0
2.66091e+07 0.994485 0
2.66419e+07 0.997055 0
2.66747e+07 0.995144 0
2.67074e+07 0.994589 0
2.67402e+07 0.995777 0
2.6773e+07 0.994821 0
2.68057e+07 0.994059 0
2.68385e+07 0.996048 0
2.68713e+07 0.997004 0
2.6904e+07 0.996952 0
2.69368e+07 0.997055 0
2.69696e+07 0.998024 0
2.70023e+07 0.996306 0
2.70351e+07 0.998618 0
2.70679e+07 0.997779 0
2.71006e+07 0.99836 0
2.71334e+07 0.996087 0
2.71662e+07 0.994395 0
2.71989e+07 0.998037 0
2.72317e+07 0.995144 0
2.72645e+07 0.99539 0
2.72972e+07 0.997805 0
2.733e+07 0.997559 0
2.73628e+07 0.99464 0
2.73955e+07 0.996087 0
2.74283e+07 0.996746 0
2.74611e+07 0.997353 0
2.74939e+07 0.998373 0
2.75266e+07 0.997185 0
2.75594e+07 0.99765 0
2.75922e+07 0.997185 0
2.76249e+07 0.997223 0
2.76577e+07 0.996655 0
2.76905e+07 0.998592 0
2.77232e+07 0.996552 0
2.7756e+07 0.996087 0
2.77888e+07 0.999212 0
2.78215e+07 0.996423 0
2.78543e+07 0.996319 0
2.78871e+07 0.997507 0
2.79198e+07 0.994744 0
2.79526e+07 0.995842 0
2.79854e+07 0.99477 0
2.80181e+07 0.997068 0
2.80509e+07 0.998605 0
2.80837e+07 0.99743 0
2.81164e+07 0.994925 0
2.81492e+07 0.997727 0
2.8182e+07 0.996074 0
2.82147e+07 0.998412 0
2.82475e+07 0.998231 0
2.82803e+07 0.99446 0
2.83131e+07 0.997469 0
2.83458e+07 0.994679 0
2.83786e+07 0.995402 0
2.84114e+07 0.997185 0
2.84441e+07 0.997701 0
2.84769e+07 0.997198 0
2.85097e+07 0.996616 0
2.85424e+07 0.997921 0
2.85752e+07 0.9961 0
2.8608e+07 0.997598 0
2.86407e+07 0.997378 0
2.86735e+07 0.997185 0
2.87063e+07 0.999212 0
2.8739e+07 0.99495 0
2.87718e+07 0.994447 0
2.88046e+07 0.993465 0
2.88373e+07 0.997107 0
2.88701e+07 0.997275 0
2.89029e+07 0.997301 0
2.89356e+07 0.994873 0
2.89684e+07 0.994989 0
2.90012e+07 0.997701 0
2.90339e+07 0.994783 0
2.90667e+07 0.994343 0
2.90995e+07 0.998308 0
2.91323e+07 0.995532 0
2.9165e+07 0.994847 0
2.91978e+07 0.99929 0
2.92306e+07 0.997198 0
2.92633e+07 0.996539 0
2.92961e+07 0.996139 0
2.93289e+07 0.995338 0
2.93616e+07 0.995816 0
2.93944e+07 0.997624 0
2.94272e+07 0.99557 0
2.94599e+07 0.997094 0
2.94927e+07 0.996629 0
2.95255e+07 0.998786 0
2.95582e+07 0.997585 0
2.9591e+07 0.999135 0
2.96238e+07 0.997624 0
2.96565e+07 0.995377 0
2.96893e+07 0.99814 0
2.97221e+07 0.995144 0
2.97548e+07 0.995415 0
2.97876e+07 0.996151 0
2.98204e+07 0.993891 0
2.98531e+07 0.996926 0
2.98859e+07 0.99539 0
2.99187e+07 0.99517 0
2.99515e+07 0.997843 0
2.99842e+07 0.997675 0
3.0017e+07 0.997895 0
3.00498e+07 0.998024 0
3.00825e+07 0.995971 0
3.01153e+07 0.994989 0
3.01481e+07 0.996151 0
3.01808e+07 0.998218 0
3.02136e+07 0.993685 0
3.02464e+07 0.996823 0
3.02791e+07 0.996035 0
3.03119e+07 0.996862 0
3.03447e+07 0.994834 0
3.03774e+07 0.995867 0
3.04102e+07 0.998373 0
3.0443e+07 0.997107 0
3.04757e+07 0.996565 0
3.05085e+07 0.995299 0
3.05413e+07 0.996539 0
3.0574e+07 0.995299 0
3.06068e+07 0.99845 0
3.06396e+07 0.994821 0
3.06723e+07 0.997598 0
3.07051e+07 0.997172 0
3.07379e+07 0.998218 0
3.07707e+07 0.998295 0
3.08034e+07 0.996629 0
3.08362e+07 0.999212 0
3.0869e+07 0.996629 0
3.09017e+07 0.995777 0
3.09345e+07 0.994744 0
3.09673e+07 0.993659 0
3.1e+07 0.997185 0
3.10328e+07 0.996758 0
3.10656e+07 0.995092 0
3.10983e+07 0.995674 0
3.11311e+07 0.996139 0
3.11639e+07 0.995893 0
3.11966e+07 0.995919 0
3.12294e+07 0.996836 0
3.12622e+07 0.996513 0
3.12949e+07 0.995803 0
3.13277e+07 0.997959 0
3.13605e+07 0.995984 0
3.13932e+07 0.997017 0
3.1426e+07 0.9961 0
3.14588e+07 0.996242 0
3.14915e+07 0.997559 0
3.15243e+07 0.998683 0
3.15571e+07 0.995222 0
3.15899e+07 0.995803 0
3.16226e+07 0.992845 0
3.16554e+07 0.996823 0
3.16882e+07 0.995635 0
3.17209e+07 0.996061 0
3.17537e+07 0.997572 0
3.17865e+07 0.997223 0
3.18192e+07 0.998244 0
3.1852e+07 0.998424 0
3.18848e+07 0.997753 0
3.19175e+07 0.998786 0
3.19503e+07 0.996733 0
3.19831e+07 0.998011 0
3.20158e+07 0.997094 0
3.20486e+07 0.995583 0
3.20814e+07 0.994356 0
3.21141e+07 0.998166 0
3.21469e+07 0.999574 0
3.21797e+07 0.995971 0
3.22124e+07 0.996694 0
3.22452e+07 0.997198 0
3.2278e+07 0.995842 0
3.23107e+07 0.997662 0
3.23435e+07 0.997921 0
3.23763e+07 0.99743 0
3.24091e+07 0.997998 0
3.24418e+07 0.997223 0
3.24746e+07 0.995364 0
3.25074e+07 0.994937 0
3.25401e+07 0.995247 0
3.25729e+07 0.996332 0
3.26057e+07 0.995674 0
3.26384e+07 0.996487 0
3.26712e+07 0.995854 0
3.2704e+07 0.993827 0
3.27367e+07 0.996229 0
3.27695e+07 0.996345 0
3.28023e+07 0.996707 0
3.2835e+07 0.999083 0
3.28678e+07 0.997275 0
3.29006e+07 0.998941 0
3.29333e+07 0.995932 0
3.29661e+07 0.995893 0
3.29989e+07 0.997017 0
3.30316e+07 0.995312 0
3.30644e+07 0.995854 0
3.30972e+07 0.99579 0
3.31299e+07 0.996591 0
3.31627e+07 0.996978 0
3.31955e+07 0.99526 0
3.32283e+07 0.997662 0
3.3261e+07 0.998825 0
3.32938e+07 0.99805 0
3.33266e+07 0.997482 0
3.33593e+07 0.996862 0
3.33921e+07 0.997533 0
3.34249e+07 0.998024 0
3.34576e+07 0.99588 0
3.34904e+07 0.995712 0
3.35232e+07 0.997417 0
