# Supplementary material for: Probing decoherence in molecular 4f qubits
Source: Chem Sci. 2024 Oct 30;15(48):20328–37. doi: 10.1039/d4sc05304d (PMC11575486; doi:10.1039/d4sc05304d)
Supplement: SC-015-D4SC05304D-s001 [file SC-015-D4SC05304D-s001.zip › data_archive/Parallel_0c5pct/T1/12_Gdtrensal_T1_970642_3520G_at22_VG15_32-64-300_1sc_5p5K_4pc.dat]

1500 0 0
34268 0.30727 0
67036 0.352749 0
99804 0.382564 0
132572 0.407456 0
165340 0.428938 0
198108 0.449262 0
230876 0.467572 0
263644 0.487304 0
296412 0.503482 0
329180 0.518856 0
361948 0.53352 0
394716 0.548184 0
427484 0.562506 0
460252 0.574379 0
493020 0.588279 0
525788 0.599995 0
558556 0.611434 0
591324 0.620845 0
624092 0.630362 0
656860 0.641117 0
689628 0.649291 0
722396 0.659624 0
755164 0.66718 0
787932 0.675855 0
820700 0.683252 0
853468 0.692598 0
886236 0.699456 0
919004 0.707973 0
951772 0.71516 0
984540 0.721084 0
1.01731e+06 0.727178 0
1.05008e+06 0.732114 0
1.08284e+06 0.737564 0
1.11561e+06 0.742829 0
1.14838e+06 0.74945 0
1.18115e+06 0.755887 0
1.21392e+06 0.761074 0
1.24668e+06 0.765483 0
1.27945e+06 0.768879 0
1.31222e+06 0.774763 0
1.34499e+06 0.779055 0
1.37776e+06 0.783398 0
1.41052e+06 0.786926 0
1.44329e+06 0.789164 0
1.47606e+06 0.793152 0
1.50883e+06 0.795983 0
1.5416e+06 0.800971 0
1.57436e+06 0.804539 0
1.60713e+06 0.807514 0
1.6399e+06 0.811199 0
1.67267e+06 0.813845 0
1.70544e+06 0.817175 0
1.7382e+06 0.821059 0
1.77097e+06 0.823415 0
1.80374e+06 0.823783 0
1.83651e+06 0.827351 0
1.86928e+06 0.831721 0
1.90204e+06 0.833182 0
1.93481e+06 0.83538 0
1.96758e+06 0.837381 0
2.00035e+06 0.840474 0
2.03312e+06 0.839987 0
2.06588e+06 0.845174 0
2.09865e+06 0.846622 0
2.13142e+06 0.848728 0
2.16419e+06 0.850689 0
2.19696e+06 0.851137 0
2.22972e+06 0.854638 0
2.26249e+06 0.856139 0
2.29526e+06 0.858942 0
2.32803e+06 0.859798 0
2.3608e+06 0.862352 0
2.39356e+06 0.863826 0
2.42633e+06 0.864339 0
2.4591e+06 0.866656 0
2.49187e+06 0.868328 0
2.52464e+06 0.86971 0
2.5574e+06 0.871658 0
2.59017e+06 0.871763 0
2.62294e+06 0.874501 0
2.65571e+06 0.874883 0
2.68848e+06 0.87795 0
2.72124e+06 0.87749 0
2.75401e+06 0.879872 0
2.78678e+06 0.880438 0
2.81955e+06 0.880543 0
2.85232e+06 0.883295 0
2.88508e+06 0.886019 0
2.91785e+06 0.888152 0
2.95062e+06 0.887599 0
2.98339e+06 0.88852 0
3.01616e+06 0.88852 0
3.04892e+06 0.891601 0
3.08169e+06 0.891785 0
3.11446e+06 0.892838 0
3.14723e+06 0.894641 0
3.18e+06 0.894325 0
3.21276e+06 0.895642 0
3.24553e+06 0.896695 0
3.2783e+06 0.897656 0
3.31107e+06 0.899209 0
3.34384e+06 0.900762 0
3.3766e+06 0.90142 0
3.40937e+06 0.900999 0
3.44214e+06 0.903118 0
3.47491e+06 0.902697 0
3.50768e+06 0.906738 0
3.54044e+06 0.906751 0
3.57321e+06 0.907041 0
3.60598e+06 0.906607 0
3.63875e+06 0.907317 0
3.67152e+06 0.908923 0
3.70428e+06 0.90941 0
3.73705e+06 0.910687 0
3.76982e+06 0.910806 0
3.80259e+06 0.912267 0
3.83536e+06 0.912438 0
3.86812e+06 0.913359 0
3.90089e+06 0.914347 0
3.93366e+06 0.914531 0
3.96643e+06 0.916466 0
3.9992e+06 0.91565 0
4.03196e+06 0.916045 0
4.06473e+06 0.916334 0
4.0975e+06 0.919059 0
4.13027e+06 0.919322 0
4.16304e+06 0.920244 0
4.1958e+06 0.922087 0
4.22857e+06 0.920007 0
4.26134e+06 0.92077 0
4.29411e+06 0.922903 0
4.32688e+06 0.923232 0
4.35964e+06 0.925048 0
4.39241e+06 0.924311 0
4.42518e+06 0.926654 0
4.45795e+06 0.923548 0
4.49072e+06 0.925878 0
4.52348e+06 0.927352 0
4.55625e+06 0.927141 0
4.58902e+06 0.92826 0
4.62179e+06 0.927299 0
4.65456e+06 0.928234 0
4.68732e+06 0.927918 0
4.72009e+06 0.931472 0
4.75286e+06 0.931512 0
4.78563e+06 0.931419 0
4.8184e+06 0.931222 0
4.85116e+06 0.93084 0
4.88393e+06 0.934513 0
4.9167e+06 0.934658 0
4.94947e+06 0.93471 0
4.98224e+06 0.93475 0
5.015e+06 0.935539 0
5.04777e+06 0.935882 0
5.08054e+06 0.936711 0
5.11331e+06 0.937869 0
5.14608e+06 0.938238 0
5.17884e+06 0.937646 0
5.21161e+06 0.938238 0
5.24438e+06 0.937567 0
5.27715e+06 0.938014 0
5.30992e+06 0.93758 0
5.34268e+06 0.940713 0
5.37545e+06 0.939686 0
5.40822e+06 0.941529 0
5.44099e+06 0.940384 0
5.47376e+06 0.941871 0
5.50652e+06 0.942766 0
5.53929e+06 0.943516 0
5.57206e+06 0.942832 0
5.60483e+06 0.943069 0
5.6376e+06 0.943701 0
5.67036e+06 0.943253 0
5.70313e+06 0.946254 0
5.7359e+06 0.946268 0
5.76867e+06 0.945794 0
5.80144e+06 0.946518 0
5.8342e+06 0.946215 0
5.86697e+06 0.947544 0
5.89974e+06 0.947281 0
5.93251e+06 0.948992 0
5.96528e+06 0.948097 0
5.99804e+06 0.949216 0
6.03081e+06 0.949572 0
6.06358e+06 0.949703 0
6.09635e+06 0.950532 0
6.12912e+06 0.948992 0
6.16188e+06 0.950625 0
6.19465e+06 0.950664 0
6.22742e+06 0.951296 0
6.26019e+06 0.950559 0
6.29296e+06 0.951046 0
6.32572e+06 0.952507 0
6.35849e+06 0.952441 0
6.39126e+06 0.954363 0
6.42403e+06 0.953205 0
6.4568e+06 0.952876 0
6.48956e+06 0.952691 0
6.52233e+06 0.954218 0
6.5551e+06 0.954547 0
6.58787e+06 0.955561 0
6.62064e+06 0.955824 0
6.6534e+06 0.953994 0
6.68617e+06 0.954126 0
6.71894e+06 0.955903 0
6.75171e+06 0.956982 0
6.78448e+06 0.956535 0
6.81724e+06 0.956219 0
6.85001e+06 0.955429 0
6.88278e+06 0.955534 0
6.91555e+06 0.958562 0
6.94832e+06 0.956956 0
6.98108e+06 0.958667 0
7.01385e+06 0.957838 0
7.04662e+06 0.957588 0
7.07939e+06 0.959299 0
7.11216e+06 0.958628 0
7.14492e+06 0.960734 0
7.17769e+06 0.960484 0
7.21046e+06 0.961984 0
7.24323e+06 0.959641 0
7.276e+06 0.96001 0
7.30876e+06 0.961392 0
7.34153e+06 0.961748 0
7.3743e+06 0.962893 0
7.40707e+06 0.961576 0
7.43984e+06 0.962156 0
7.4726e+06 0.960589 0
7.50537e+06 0.961379 0
7.53814e+06 0.962445 0
7.57091e+06 0.962472 0
7.60368e+06 0.963196 0
7.63644e+06 0.963288 0
7.66921e+06 0.963617 0
7.70198e+06 0.963301 0
7.73475e+06 0.964459 0
7.76752e+06 0.96492 0
7.80028e+06 0.965144 0
7.83305e+06 0.966355 0
7.86582e+06 0.964091 0
7.89859e+06 0.965591 0
7.93136e+06 0.965789 0
7.96412e+06 0.967131 0
7.99689e+06 0.967737 0
8.02966e+06 0.966236 0
8.06243e+06 0.967066 0
8.0952e+06 0.966684 0
8.12796e+06 0.967447 0
8.16073e+06 0.968856 0
8.1935e+06 0.96775 0
8.22627e+06 0.967539 0
8.25904e+06 0.967118 0
8.2918e+06 0.967697 0
8.32457e+06 0.969619 0
8.35734e+06 0.970922 0
8.39011e+06 0.968922 0
8.42288e+06 0.969237 0
8.45564e+06 0.96829 0
8.48841e+06 0.969027 0
8.52118e+06 0.970304 0
8.55395e+06 0.970567 0
8.58672e+06 0.970988 0
8.61948e+06 0.971186 0
8.65225e+06 0.969882 0
8.68502e+06 0.969619 0
8.71779e+06 0.971014 0
8.75056e+06 0.970672 0
8.78332e+06 0.971791 0
8.81609e+06 0.972357 0
8.84886e+06 0.970606 0
8.88163e+06 0.971831 0
8.9144e+06 0.971765 0
8.94716e+06 0.972133 0
8.97993e+06 0.971488 0
9.0127e+06 0.971725 0
9.04547e+06 0.972818 0
9.07824e+06 0.973121 0
9.111e+06 0.972818 0
9.14377e+06 0.973924 0
9.17654e+06 0.972976 0
9.20931e+06 0.972436 0
9.24208e+06 0.972818 0
9.27484e+06 0.973792 0
9.30761e+06 0.973792 0
9.34038e+06 0.974437 0
9.37315e+06 0.975227 0
9.40592e+06 0.97495 0
9.43868e+06 0.973884 0
9.47145e+06 0.974634 0
9.50422e+06 0.97391 0
9.53699e+06 0.973489 0
9.56976e+06 0.974279 0
9.60252e+06 0.975253 0
9.63529e+06 0.976517 0
9.66806e+06 0.976161 0
9.70083e+06 0.975859 0
9.7336e+06 0.974753 0
9.76636e+06 0.97678 0
9.79913e+06 0.977478 0
9.8319e+06 0.975556 0
9.86467e+06 0.978794 0
9.89744e+06 0.976806 0
9.9302e+06 0.977728 0
9.96297e+06 0.975556 0
9.99574e+06 0.975135 0
1.00285e+07 0.976977 0
1.00613e+07 0.976977 0
1.0094e+07 0.978202 0
1.01268e+07 0.976517 0
1.01596e+07 0.978267 0
1.01923e+07 0.978399 0
1.02251e+07 0.979202 0
1.02579e+07 0.979334 0
1.02907e+07 0.977399 0
1.03234e+07 0.979478 0
1.03562e+07 0.977056 0
1.0389e+07 0.979123 0
1.04217e+07 0.978346 0
1.04545e+07 0.979663 0
1.04873e+07 0.978886 0
1.052e+07 0.978886 0
1.05528e+07 0.978425 0
1.05856e+07 0.979478 0
1.06183e+07 0.979755 0
1.06511e+07 0.980071 0
1.06839e+07 0.980308 0
1.07166e+07 0.978991 0
1.07494e+07 0.978333 0
1.07822e+07 0.97965 0
1.08149e+07 0.97836 0
1.08477e+07 0.980255 0
1.08805e+07 0.979215 0
1.09132e+07 0.980795 0
1.0946e+07 0.97961 0
1.09788e+07 0.979742 0
1.10115e+07 0.981216 0
1.10443e+07 0.980202 0
1.10771e+07 0.980808 0
1.11099e+07 0.98065 0
1.11426e+07 0.980505 0
1.11754e+07 0.981624 0
1.12082e+07 0.982085 0
1.12409e+07 0.982335 0
1.12737e+07 0.981664 0
1.13065e+07 0.98223 0
1.13392e+07 0.980492 0
1.1372e+07 0.982467 0
1.14048e+07 0.980742 0
1.14375e+07 0.982717 0
1.14703e+07 0.982638 0
1.15031e+07 0.98169 0
1.15358e+07 0.981585 0
1.15686e+07 0.982282 0
1.16014e+07 0.983414 0
1.16341e+07 0.983664 0
1.16669e+07 0.982559 0
1.16997e+07 0.982164 0
1.17324e+07 0.982164 0
1.17652e+07 0.982611 0
1.1798e+07 0.982401 0
1.18307e+07 0.982309 0
1.18635e+07 0.982954 0
1.18963e+07 0.983849 0
1.19291e+07 0.983743 0
1.19618e+07 0.984507 0
1.19946e+07 0.983809 0
1.20274e+07 0.983335 0
1.20601e+07 0.983993 0
1.20929e+07 0.983414 0
1.21257e+07 0.982875 0
1.21584e+07 0.982677 0
1.21912e+07 0.982664 0
1.2224e+07 0.98244 0
1.22567e+07 0.984652 0
1.22895e+07 0.983954 0
1.23223e+07 0.982993 0
1.2355e+07 0.986126 0
1.23878e+07 0.985455 0
1.24206e+07 0.986073 0
1.24533e+07 0.984138 0
1.24861e+07 0.984296 0
1.25189e+07 0.986402 0
1.25516e+07 0.985705 0
1.25844e+07 0.984494 0
1.26172e+07 0.985731 0
1.26499e+07 0.984402 0
1.26827e+07 0.983322 0
1.27155e+07 0.98423 0
1.27483e+07 0.985389 0
1.2781e+07 0.985626 0
1.28138e+07 0.986705 0
1.28466e+07 0.986073 0
1.28793e+07 0.985244 0
1.29121e+07 0.985928 0
1.29449e+07 0.986034 0
1.29776e+07 0.986494 0
1.30104e+07 0.987416 0
1.30432e+07 0.98581 0
1.30759e+07 0.985718 0
1.31087e+07 0.985231 0
1.31415e+07 0.986297 0
1.31742e+07 0.986995 0
1.3207e+07 0.9871 0
1.32398e+07 0.98606 0
1.32725e+07 0.98739 0
1.33053e+07 0.986455 0
1.33381e+07 0.986626 0
1.33708e+07 0.987311 0
1.34036e+07 0.988324 0
1.34364e+07 0.987548 0
1.34691e+07 0.987942 0
1.35019e+07 0.986876 0
1.35347e+07 0.986968 0
1.35675e+07 0.988061 0
1.36002e+07 0.987271 0
1.3633e+07 0.989285 0
1.36658e+07 0.989496 0
1.36985e+07 0.986376 0
1.37313e+07 0.988785 0
1.37641e+07 0.987995 0
1.37968e+07 0.988298 0
1.38296e+07 0.987771 0
1.38624e+07 0.988838 0
1.38951e+07 0.985981 0
1.39279e+07 0.988732 0
1.39607e+07 0.988232 0
1.39934e+07 0.989404 0
1.40262e+07 0.990457 0
1.4059e+07 0.988206 0
1.40917e+07 0.98864 0
1.41245e+07 0.987311 0
1.41573e+07 0.989404 0
1.419e+07 0.989298 0
1.42228e+07 0.988838 0
1.42556e+07 0.98939 0
1.42883e+07 0.991009 0
1.43211e+07 0.990246 0
1.43539e+07 0.988114 0
1.43867e+07 0.990154 0
1.44194e+07 0.989061 0
1.44522e+07 0.987877 0
1.4485e+07 0.988285 0
1.45177e+07 0.98864 0
1.45505e+07 0.991062 0
1.45833e+07 0.989641 0
1.4616e+07 0.991181 0
1.46488e+07 0.991497 0
1.46816e+07 0.989285 0
1.47143e+07 0.989101 0
1.47471e+07 0.989469 0
1.47799e+07 0.990378 0
1.48126e+07 0.988021 0
1.48454e+07 0.991365 0
1.48782e+07 0.989759 0
1.49109e+07 0.991207 0
1.49437e+07 0.989061 0
1.49765e+07 0.990141 0
1.50092e+07 0.991075 0
1.5042e+07 0.992089 0
1.50748e+07 0.98968 0
1.51075e+07 0.989825 0
1.51403e+07 0.990825 0
1.51731e+07 0.990378 0
1.52059e+07 0.99072 0
1.52386e+07 0.990522 0
1.52714e+07 0.990443 0
1.53042e+07 0.991918 0
1.53369e+07 0.989022 0
1.53697e+07 0.989733 0
1.54025e+07 0.988719 0
1.54352e+07 0.989535 0
1.5468e+07 0.991812 0
1.55008e+07 0.989877 0
1.55335e+07 0.990457 0
1.55663e+07 0.991009 0
1.55991e+07 0.990575 0
1.56318e+07 0.989483 0
1.56646e+07 0.991404 0
1.56974e+07 0.990746 0
1.57301e+07 0.990167 0
1.57629e+07 0.991918 0
1.57957e+07 0.990746 0
1.58284e+07 0.990825 0
1.58612e+07 0.990141 0
1.5894e+07 0.990022 0
1.59267e+07 0.992484 0
1.59595e+07 0.990852 0
1.59923e+07 0.991325 0
1.60251e+07 0.991339 0
1.60578e+07 0.99068 0
1.60906e+07 0.990351 0
1.61234e+07 0.992457 0
1.61561e+07 0.992576 0
1.61889e+07 0.992563 0
1.62217e+07 0.99276 0
1.62544e+07 0.990483 0
1.62872e+07 0.993326 0
1.632e+07 0.991773 0
1.63527e+07 0.992734 0
1.63855e+07 0.992734 0
1.64183e+07 0.990983 0
1.6451e+07 0.992168 0
1.64838e+07 0.99176 0
1.65166e+07 0.993879 0
1.65493e+07 0.991707 0
1.65821e+07 0.993129 0
1.66149e+07 0.992063 0
1.66476e+07 0.994695 0
1.66804e+07 0.992931 0
1.67132e+07 0.992181 0
1.67459e+07 0.992668 0
1.67787e+07 0.993155 0
1.68115e+07 0.99305 0
1.68443e+07 0.992352 0
1.6877e+07 0.991865 0
1.69098e+07 0.991339 0
1.69426e+07 0.991299 0
1.69753e+07 0.992655 0
1.70081e+07 0.992905 0
1.70409e+07 0.991641 0
1.70736e+07 0.99276 0
1.71064e+07 0.993497 0
1.71392e+07 0.993984 0
1.71719e+07 0.992984 0
1.72047e+07 0.991839 0
1.72375e+07 0.990233 0
1.72702e+07 0.994129 0
1.7303e+07 0.991562 0
1.73358e+07 0.992681 0
1.73685e+07 0.991984 0
1.74013e+07 0.992879 0
1.74341e+07 0.991997 0
1.74668e+07 0.991852 0
1.74996e+07 0.992971 0
1.75324e+07 0.992589 0
1.75651e+07 0.992629 0
1.75979e+07 0.992918 0
1.76307e+07 0.992207 0
1.76635e+07 0.995209 0
1.76962e+07 0.992734 0
1.7729e+07 0.99405 0
1.77618e+07 0.992681 0
1.77945e+07 0.993116 0
1.78273e+07 0.9933 0
1.78601e+07 0.992563 0
1.78928e+07 0.992405 0
1.79256e+07 0.992892 0
1.79584e+07 0.994879 0
1.79911e+07 0.992049 0
1.80239e+07 0.994156 0
1.80567e+07 0.992063 0
1.80894e+07 0.993682 0
1.81222e+07 0.992642 0
1.8155e+07 0.992536 0
1.81877e+07 0.993563 0
1.82205e+07 0.992839 0
1.82533e+07 0.994827 0
1.8286e+07 0.99559 0
1.83188e+07 0.993155 0
1.83516e+07 0.994182 0
1.83843e+07 0.992721 0
1.84171e+07 0.993708 0
1.84499e+07 0.994129 0
1.84827e+07 0.994077 0
1.85154e+07 0.994116 0
1.85482e+07 0.995235 0
1.8581e+07 0.993984 0
1.86137e+07 0.992247 0
1.86465e+07 0.993484 0
1.86793e+07 0.99301 0
1.8712e+07 0.995143 0
1.87448e+07 0.993287 0
1.87776e+07 0.99384 0
1.88103e+07 0.993563 0
1.88431e+07 0.992536 0
1.88759e+07 0.994379 0
1.89086e+07 0.993958 0
1.89414e+07 0.994656 0
1.89742e+07 0.994077 0
1.90069e+07 0.995143 0
1.90397e+07 0.992721 0
1.90725e+07 0.992523 0
1.91052e+07 0.994972 0
1.9138e+07 0.993458 0
1.91708e+07 0.993629 0
1.92035e+07 0.9938 0
1.92363e+07 0.993905 0
1.92691e+07 0.993668 0
1.93019e+07 0.995051 0
1.93346e+07 0.994616 0
1.93674e+07 0.993879 0
1.94002e+07 0.994511 0
1.94329e+07 0.994471 0
1.94657e+07 0.995419 0
1.94985e+07 0.99405 0
1.95312e+07 0.994564 0
1.9564e+07 0.99513 0
1.95968e+07 0.99459 0
1.96295e+07 0.994063 0
1.96623e+07 0.995301 0
1.96951e+07 0.993787 0
1.97278e+07 0.99405 0
1.97606e+07 0.995485 0
1.97934e+07 0.994011 0
1.98261e+07 0.994511 0
1.98589e+07 0.996051 0
1.98917e+07 0.995103 0
1.99244e+07 0.995261 0
1.99572e+07 0.993919 0
1.999e+07 0.994353 0
2.00227e+07 0.995446 0
2.00555e+07 0.99484 0
2.00883e+07 0.994893 0
2.01211e+07 0.994682 0
2.01538e+07 0.995498 0
2.01866e+07 0.993998 0
2.02194e+07 0.995775 0
2.02521e+07 0.994616 0
2.02849e+07 0.994814 0
2.03177e+07 0.995643 0
2.03504e+07 0.995288 0
2.03832e+07 0.99584 0
2.0416e+07 0.993616 0
2.04487e+07 0.993892 0
2.04815e+07 0.993458 0
2.05143e+07 0.993945 0
2.0547e+07 0.994458 0
2.05798e+07 0.994471 0
2.06126e+07 0.994577 0
2.06453e+07 0.993932 0
2.06781e+07 0.996683 0
2.07109e+07 0.994208 0
2.07436e+07 0.994656 0
2.07764e+07 0.996051 0
2.08092e+07 0.995775 0
2.08419e+07 0.99638 0
2.08747e+07 0.994511 0
2.09075e+07 0.993932 0
2.09403e+07 0.995077 0
2.0973e+07 0.996248 0
2.10058e+07 0.994761 0
2.10386e+07 0.994827 0
2.10713e+07 0.995577 0
2.11041e+07 0.99513 0
2.11369e+07 0.996156 0
2.11696e+07 0.995617 0
2.12024e+07 0.994985 0
2.12352e+07 0.995314 0
2.12679e+07 0.995827 0
2.13007e+07 0.995064 0
2.13335e+07 0.993879 0
2.13662e+07 0.993695 0
2.1399e+07 0.994814 0
2.14318e+07 0.994643 0
2.14645e+07 0.994169 0
2.14973e+07 0.994537 0
2.15301e+07 0.996275 0
2.15628e+07 0.994787 0
2.15956e+07 0.996143 0
2.16284e+07 0.994919 0
2.16611e+07 0.994221 0
2.16939e+07 0.995577 0
2.17267e+07 0.994313 0
2.17595e+07 0.994972 0
2.17922e+07 0.99509 0
2.1825e+07 0.996499 0
2.18578e+07 0.995209 0
2.18905e+07 0.99534 0
2.19233e+07 0.993524 0
2.19561e+07 0.995735 0
2.19888e+07 0.994695 0
2.20216e+07 0.996485 0
2.20544e+07 0.996393 0
2.20871e+07 0.994998 0
2.21199e+07 0.995946 0
2.21527e+07 0.99509 0
2.21854e+07 0.99534 0
2.22182e+07 0.995169 0
2.2251e+07 0.996327 0
2.22837e+07 0.995327 0
2.23165e+07 0.995972 0
2.23493e+07 0.995761 0
2.2382e+07 0.994906 0
2.24148e+07 0.995919 0
2.24476e+07 0.995393 0
2.24803e+07 0.994577 0
2.25131e+07 0.996512 0
2.25459e+07 0.994761 0
2.25787e+07 0.996485 0
2.26114e+07 0.994972 0
2.26442e+07 0.996156 0
2.2677e+07 0.995064 0
2.27097e+07 0.995419 0
2.27425e+07 0.996077 0
2.27753e+07 0.994919 0
2.2808e+07 0.995854 0
2.28408e+07 0.994682 0
2.28736e+07 0.99588 0
2.29063e+07 0.994748 0
2.29391e+07 0.995353 0
2.29719e+07 0.994564 0
2.30046e+07 0.996327 0
2.30374e+07 0.996986 0
2.30702e+07 0.995933 0
2.31029e+07 0.995498 0
2.31357e+07 0.996657 0
2.31685e+07 0.996854 0
2.32012e+07 0.995946 0
2.3234e+07 0.994893 0
2.32668e+07 0.996156 0
2.32995e+07 0.996064 0
2.33323e+07 0.994827 0
2.33651e+07 0.995156 0
2.33979e+07 0.994814 0
2.34306e+07 0.996499 0
2.34634e+07 0.994129 0
2.34962e+07 0.995406 0
2.35289e+07 0.995524 0
2.35617e+07 0.99842 0
2.35945e+07 0.996485 0
2.36272e+07 0.996485 0
2.366e+07 0.994669 0
2.36928e+07 0.994458 0
2.37255e+07 0.994801 0
2.37583e+07 0.995854 0
2.37911e+07 0.997894 0
2.38238e+07 0.996117 0
2.38566e+07 0.99742 0
2.38894e+07 0.994169 0
2.39221e+07 0.995301 0
2.39549e+07 0.996604 0
2.39877e+07 0.996354 0
2.40204e+07 0.997854 0
2.40532e+07 0.996196 0
2.4086e+07 0.994893 0
2.41187e+07 0.996064 0
2.41515e+07 0.995169 0
2.41843e+07 0.997986 0
2.42171e+07 0.996012 0
2.42498e+07 0.995788 0
2.42826e+07 0.995722 0
2.43154e+07 0.996683 0
2.43481e+07 0.996288 0
2.43809e+07 0.996946 0
2.44137e+07 0.997644 0
2.44464e+07 0.995156 0
2.44792e+07 0.996893 0
2.4512e+07 0.996183 0
2.45447e+07 0.995946 0
2.45775e+07 0.994985 0
2.46103e+07 0.996578 0
2.4643e+07 0.99692 0
2.46758e+07 0.995248 0
2.47086e+07 0.995301 0
2.47413e+07 0.995248 0
2.47741e+07 0.996986 0
2.48069e+07 0.996459 0
2.48396e+07 0.995985 0
2.48724e+07 0.996064 0
2.49052e+07 0.995814 0
2.49379e+07 0.995498 0
2.49707e+07 0.995577 0
2.50035e+07 0.996617 0
2.50363e+07 0.995998 0
2.5069e+07 0.995116 0
2.51018e+07 0.995709 0
2.51346e+07 0.997644 0
2.51673e+07 0.998026 0
2.52001e+07 0.996275 0
2.52329e+07 0.996551 0
2.52656e+07 0.994761 0
2.52984e+07 0.996578 0
2.53312e+07 0.996696 0
2.53639e+07 0.997012 0
2.53967e+07 0.997881 0
2.54295e+07 0.996472 0
2.54622e+07 0.995722 0
2.5495e+07 0.994972 0
2.55278e+07 0.996262 0
2.55605e+07 0.996512 0
2.55933e+07 0.997486 0
2.56261e+07 0.996275 0
2.56588e+07 0.99667 0
2.56916e+07 0.996959 0
2.57244e+07 0.997012 0
2.57571e+07 0.997999 0
2.57899e+07 0.997025 0
2.58227e+07 0.996696 0
2.58555e+07 0.996091 0
2.58882e+07 0.996341 0
2.5921e+07 0.998091 0
2.59538e+07 0.995998 0
2.59865e+07 0.998104 0
2.60193e+07 0.99559 0
2.60521e+07 0.995788 0
2.60848e+07 0.997065 0
2.61176e+07 0.997986 0
2.61504e+07 0.997696 0
2.61831e+07 0.996143 0
2.62159e+07 0.997038 0
2.62487e+07 0.99538 0
2.62814e+07 0.996907 0
2.63142e+07 0.997381 0
2.6347e+07 0.998434 0
2.63797e+07 0.997486 0
2.64125e+07 0.996117 0
2.64453e+07 0.998605 0
2.6478e+07 0.996683 0
2.65108e+07 0.997249 0
2.65436e+07 0.996657 0
2.65763e+07 0.995998 0
2.66091e+07 0.997459 0
2.66419e+07 0.995498 0
2.66747e+07 0.998052 0
2.67074e+07 0.996657 0
2.67402e+07 0.998078 0
2.6773e+07 0.997433 0
2.68057e+07 0.998065 0
2.68385e+07 0.996485 0
2.68713e+07 0.998012 0
2.6904e+07 0.996907 0
2.69368e+07 0.997486 0
2.69696e+07 0.999197 0
2.70023e+07 0.996525 0
2.70351e+07 0.997315 0
2.70679e+07 0.996551 0
2.71006e+07 0.996946 0
2.71334e+07 0.99663 0
2.71662e+07 0.998407 0
2.71989e+07 0.997486 0
2.72317e+07 0.995946 0
2.72645e+07 0.997196 0
2.72972e+07 0.99613 0
2.733e+07 0.996617 0
2.73628e+07 0.997104 0
2.73955e+07 0.996314 0
2.74283e+07 0.996433 0
2.74611e+07 0.996367 0
2.74939e+07 0.997723 0
2.75266e+07 0.997144 0
2.75594e+07 0.99796 0
2.75922e+07 0.997302 0
2.76249e+07 0.996722 0
2.76577e+07 0.996472 0
2.76905e+07 0.995603 0
2.77232e+07 0.997631 0
2.7756e+07 0.997433 0
2.77888e+07 0.997328 0
2.78215e+07 0.99771 0
2.78543e+07 0.997525 0
2.78871e+07 0.998697 0
2.79198e+07 0.996354 0
2.79526e+07 0.99796 0
2.79854e+07 0.995735 0
2.80181e+07 0.997762 0
2.80509e+07 0.997091 0
2.80837e+07 0.996459 0
2.81164e+07 0.997841 0
2.81492e+07 0.997459 0
2.8182e+07 0.997473 0
2.82147e+07 0.997499 0
2.82475e+07 0.999 0
2.82803e+07 0.996538 0
2.83131e+07 0.997091 0
2.83458e+07 0.998078 0
2.83786e+07 0.997433 0
2.84114e+07 0.997407 0
2.84441e+07 0.997051 0
2.84769e+07 0.997736 0
2.85097e+07 0.996736 0
2.85424e+07 0.998763 0
2.85752e+07 0.997433 0
2.8608e+07 0.997262 0
2.86407e+07 0.997328 0
2.86735e+07 0.996117 0
2.87063e+07 0.998855 0
2.8739e+07 0.996801 0
2.87718e+07 0.998407 0
2.88046e+07 0.997578 0
2.88373e+07 0.997157 0
2.88701e+07 0.998039 0
2.89029e+07 0.997288 0
2.89356e+07 0.998618 0
2.89684e+07 0.997986 0
2.90012e+07 0.998526 0
2.90339e+07 0.997762 0
2.90667e+07 0.998618 0
2.90995e+07 0.997999 0
2.91323e+07 0.995801 0
2.9165e+07 0.999803 0
2.91978e+07 0.997038 0
2.92306e+07 0.999131 0
2.92633e+07 0.997841 0
2.92961e+07 0.998513 0
2.93289e+07 0.997381 0
2.93616e+07 0.99792 0
2.93944e+07 0.997907 0
2.94272e+07 0.996551 0
2.94599e+07 0.998157 0
2.94927e+07 0.997565 0
2.95255e+07 0.999118 0
2.95582e+07 0.999223 0
2.9591e+07 0.996485 0
2.96238e+07 0.999434 0
2.96565e+07 0.996235 0
2.96893e+07 0.998513 0
2.97221e+07 0.99792 0
2.97548e+07 0.997433 0
2.97876e+07 0.997723 0
2.98204e+07 0.996209 0
2.98531e+07 0.998539 0
2.98859e+07 0.996591 0
2.99187e+07 0.999013 0
2.99515e+07 0.996946 0
2.99842e+07 0.998973 0
3.0017e+07 0.998802 0
3.00498e+07 0.998631 0
3.00825e+07 0.999487 0
3.01153e+07 0.997538 0
3.01481e+07 1 0
3.01808e+07 0.996657 0
3.02136e+07 0.996762 0
3.02464e+07 0.997868 0
3.02791e+07 0.997604 0
3.03119e+07 0.99717 0
3.03447e+07 0.997288 0
3.03774e+07 0.997644 0
3.04102e+07 0.995353 0
3.0443e+07 0.999434 0
3.04757e+07 0.998644 0
3.05085e+07 0.998723 0
3.05413e+07 0.997367 0
3.0574e+07 0.99663 0
3.06068e+07 0.999974 0
3.06396e+07 0.997196 0
3.06723e+07 0.99792 0
3.07051e+07 0.995775 0
3.07379e+07 0.998815 0
3.07707e+07 0.995985 0
3.08034e+07 0.996907 0
3.08362e+07 0.998763 0
3.0869e+07 0.996367 0
3.09017e+07 0.998078 0
3.09345e+07 0.997828 0
3.09673e+07 0.997749 0
3.1e+07 0.997499 0
3.10328e+07 0.997288 0
3.10656e+07 0.999223 0
3.10983e+07 0.996643 0
3.11311e+07 0.998539 0
3.11639e+07 0.994998 0
3.11966e+07 0.996933 0
3.12294e+07 0.997394 0
3.12622e+07 0.99896 0
3.12949e+07 0.997828 0
3.13277e+07 0.995761 0
3.13605e+07 0.998039 0
3.13932e+07 0.997051 0
3.1426e+07 0.998236 0
3.14588e+07 0.997315 0
3.14915e+07 0.997723 0
3.15243e+07 0.997947 0
3.15571e+07 0.998763 0
3.15899e+07 0.999921 0
3.16226e+07 0.995077 0
3.16554e+07 0.998644 0
3.16882e+07 0.997459 0
3.17209e+07 0.998763 0
3.17537e+07 0.996196 0
3.17865e+07 0.99613 0
3.18192e+07 0.997486 0
3.1852e+07 0.998183 0
3.18848e+07 0.998763 0
3.19175e+07 0.997012 0
3.19503e+07 0.996801 0
3.19831e+07 0.998052 0
3.20158e+07 0.998842 0
3.20486e+07 0.999171 0
3.20814e+07 0.996459 0
3.21141e+07 0.998828 0
3.21469e+07 0.996841 0
3.21797e+07 0.998684 0
3.22124e+07 0.999171 0
3.22452e+07 0.999408 0
3.2278e+07 0.999131 0
3.23107e+07 0.996867 0
3.23435e+07 0.995933 0
3.23763e+07 0.995103 0
3.24091e+07 0.998355 0
3.24418e+07 0.997828 0
3.24746e+07 0.999921 0
3.25074e+07 0.999974 0
3.25401e+07 0.99588 0
3.25729e+07 0.997723 0
3.26057e+07 0.996775 0
3.26384e+07 0.998947 0
3.26712e+07 0.997328 0
3.2704e+07 0.996893 0
3.27367e+07 0.99638 0
3.27695e+07 0.996485 0
3.28023e+07 0.998618 0
3.2835e+07 0.99663 0
3.28678e+07 0.99796 0
3.29006e+07 0.997315 0
3.29333e+07 0.997552 0
3.29661e+07 0.997657 0
3.29989e+07 0.998157 0
3.30316e+07 0.999447 0
3.30644e+07 0.998368 0
3.30972e+07 0.999197 0
3.31299e+07 0.997591 0
3.31627e+07 0.997183 0
3.31955e+07 0.997157 0
3.32283e+07 0.998736 0
3.3261e+07 0.999065 0
3.32938e+07 0.99509 0
3.33266e+07 0.997841 0
3.33593e+07 0.996564 0
3.33921e+07 0.99842 0
3.34249e+07 0.999329 0
3.34576e+07 0.997999 0
3.34904e+07 0.99792 0
3.35232e+07 0.995669 0
