# Supplementary material for: Probing decoherence in molecular 4f qubits
Source: Chem Sci. 2024 Oct 30;15(48):20328–37. doi: 10.1039/d4sc05304d (PMC11575486; doi:10.1039/d4sc05304d)
Supplement: SC-015-D4SC05304D-s001 [file SC-015-D4SC05304D-s001.zip › data_archive/Parallel_0c5pct/T1/17_Gdtrensal_T1_970643_2328G_at22_VG30_32-64-300_2sc_5p5K_4pc.dat]

1500 0 0
34268 0.471167 0
67036 0.559476 0
99804 0.605624 0
132572 0.631066 0
165340 0.655876 0
198108 0.66645 0
230876 0.680675 0
263644 0.688454 0
296412 0.700909 0
329180 0.71274 0
361948 0.718378 0
394716 0.728628 0
427484 0.734814 0
460252 0.741502 0
493020 0.747352 0
525788 0.752848 0
558556 0.758775 0
591324 0.759519 0
624092 0.771915 0
656860 0.774976 0
689628 0.775914 0
722396 0.782755 0
755164 0.789973 0
787932 0.793193 0
820700 0.794986 0
853468 0.79626 0
886236 0.80444 0
919004 0.805938 0
951772 0.809293 0
984540 0.814442 0
1.01731e+06 0.818328 0
1.05008e+06 0.819832 0
1.08284e+06 0.824373 0
1.11561e+06 0.82616 0
1.14838e+06 0.82974 0
1.18115e+06 0.837813 0
1.21392e+06 0.840615 0
1.24668e+06 0.842319 0
1.27945e+06 0.842726 0
1.31222e+06 0.844554 0
1.34499e+06 0.84699 0
1.37776e+06 0.851384 0
1.41052e+06 0.854999 0
1.44329e+06 0.85744 0
1.47606e+06 0.857428 0
1.50883e+06 0.860814 0
1.5416e+06 0.859092 0
1.57436e+06 0.866782 0
1.60713e+06 0.867896 0
1.6399e+06 0.869872 0
1.67267e+06 0.872597 0
1.70544e+06 0.874396 0
1.7382e+06 0.871606 0
1.77097e+06 0.874661 0
1.80374e+06 0.876819 0
1.83651e+06 0.883136 0
1.86928e+06 0.883395 0
1.90204e+06 0.887706 0
1.93481e+06 0.884474 0
1.96758e+06 0.891486 0
2.00035e+06 0.889977 0
2.03312e+06 0.893032 0
2.06588e+06 0.890743 0
2.09865e+06 0.893916 0
2.13142e+06 0.896564 0
2.16419e+06 0.897921 0
2.19696e+06 0.900209 0
2.22972e+06 0.89933 0
2.26249e+06 0.901831 0
2.29526e+06 0.908176 0
2.32803e+06 0.907864 0
2.3608e+06 0.906861 0
2.39356e+06 0.909839 0
2.42633e+06 0.909468 0
2.4591e+06 0.912334 0
2.49187e+06 0.907451 0
2.52464e+06 0.91132 0
2.5574e+06 0.914551 0
2.59017e+06 0.920986 0
2.62294e+06 0.914752 0
2.65571e+06 0.920874 0
2.68848e+06 0.920414 0
2.72124e+06 0.918019 0
2.75401e+06 0.924978 0
2.78678e+06 0.91681 0
2.81955e+06 0.924212 0
2.85232e+06 0.921198 0
2.88508e+06 0.923964 0
2.91785e+06 0.926877 0
2.95062e+06 0.925379 0
2.98339e+06 0.928717 0
3.01616e+06 0.925137 0
3.04892e+06 0.930669 0
3.08169e+06 0.931978 0
3.11446e+06 0.929236 0
3.14723e+06 0.932273 0
3.18e+06 0.932722 0
3.21276e+06 0.933547 0
3.24553e+06 0.934296 0
3.2783e+06 0.933789 0
3.31107e+06 0.933972 0
3.34384e+06 0.936172 0
3.3766e+06 0.934874 0
3.40937e+06 0.937793 0
3.44214e+06 0.945407 0
3.47491e+06 0.939344 0
3.50768e+06 0.940854 0
3.54044e+06 0.940306 0
3.57321e+06 0.945902 0
3.60598e+06 0.940677 0
3.63875e+06 0.943278 0
3.67152e+06 0.944847 0
3.70428e+06 0.945295 0
3.73705e+06 0.947277 0
3.76982e+06 0.947371 0
3.80259e+06 0.947577 0
3.83536e+06 0.951729 0
3.86812e+06 0.945613 0
3.90089e+06 0.946132 0
3.93366e+06 0.950096 0
3.96643e+06 0.949683 0
3.9992e+06 0.949016 0
4.03196e+06 0.94845 0
4.06473e+06 0.95085 0
4.0975e+06 0.953888 0
4.13027e+06 0.950402 0
4.16304e+06 0.954507 0
4.1958e+06 0.95154 0
4.22857e+06 0.953569 0
4.26134e+06 0.957314 0
4.29411e+06 0.951163 0
4.32688e+06 0.956589 0
4.35964e+06 0.957703 0
4.39241e+06 0.959431 0
4.42518e+06 0.959119 0
4.45795e+06 0.954843 0
4.49072e+06 0.953717 0
4.52348e+06 0.9543 0
4.55625e+06 0.956282 0
4.58902e+06 0.959779 0
4.62179e+06 0.960605 0
4.65456e+06 0.959007 0
4.68732e+06 0.958464 0
4.72009e+06 0.959968 0
4.75286e+06 0.959626 0
4.78563e+06 0.959815 0
4.8184e+06 0.95814 0
4.85116e+06 0.961997 0
4.88393e+06 0.960782 0
4.9167e+06 0.964397 0
4.94947e+06 0.9633 0
4.98224e+06 0.960039 0
5.015e+06 0.966237 0
5.04777e+06 0.964385 0
5.08054e+06 0.964692 0
5.11331e+06 0.96307 0
5.14608e+06 0.964126 0
5.17884e+06 0.963943 0
5.21161e+06 0.963123 0
5.24438e+06 0.96501 0
5.27715e+06 0.966231 0
5.30992e+06 0.96455 0
5.34268e+06 0.964851 0
5.37545e+06 0.969345 0
5.40822e+06 0.967776 0
5.44099e+06 0.967298 0
5.47376e+06 0.964586 0
5.50652e+06 0.966107 0
5.53929e+06 0.968637 0
5.57206e+06 0.969952 0
5.60483e+06 0.96724 0
5.6376e+06 0.968484 0
5.67036e+06 0.965765 0
5.70313e+06 0.966526 0
5.7359e+06 0.970967 0
5.76867e+06 0.9677 0
5.80144e+06 0.970448 0
5.8342e+06 0.970082 0
5.86697e+06 0.967464 0
5.89974e+06 0.967186 0
5.93251e+06 0.970106 0
5.96528e+06 0.968454 0
5.99804e+06 0.968737 0
6.03081e+06 0.976428 0
6.06358e+06 0.970855 0
6.09635e+06 0.975579 0
6.12912e+06 0.973414 0
6.16188e+06 0.975696 0
6.19465e+06 0.971026 0
6.22742e+06 0.97503 0
6.26019e+06 0.971179 0
6.29296e+06 0.974983 0
6.32572e+06 0.975378 0
6.35849e+06 0.970171 0
6.39126e+06 0.971781 0
6.42403e+06 0.97329 0
6.4568e+06 0.976658 0
6.48956e+06 0.974069 0
6.52233e+06 0.972942 0
6.5551e+06 0.977413 0
6.58787e+06 0.977478 0
6.62064e+06 0.974092 0
6.6534e+06 0.976304 0
6.68617e+06 0.97677 0
6.71894e+06 0.978504 0
6.75171e+06 0.974204 0
6.78448e+06 0.975909 0
6.81724e+06 0.974971 0
6.85001e+06 0.976611 0
6.88278e+06 0.972942 0
6.91555e+06 0.977059 0
6.94832e+06 0.977271 0
6.98108e+06 0.974806 0
7.01385e+06 0.975514 0
7.04662e+06 0.975443 0
7.07939e+06 0.977967 0
7.11216e+06 0.976145 0
7.14492e+06 0.97618 0
7.17769e+06 0.979878 0
7.21046e+06 0.976852 0
7.24323e+06 0.980208 0
7.276e+06 0.978097 0
7.30876e+06 0.979795 0
7.34153e+06 0.978527 0
7.3743e+06 0.979713 0
7.40707e+06 0.979984 0
7.43984e+06 0.979111 0
7.4726e+06 0.980049 0
7.50537e+06 0.979494 0
7.53814e+06 0.982337 0
7.57091e+06 0.985663 0
7.60368e+06 0.976003 0
7.63644e+06 0.978162 0
7.66921e+06 0.982437 0
7.70198e+06 0.980786 0
7.73475e+06 0.979612 0
7.76752e+06 0.9818 0
7.80028e+06 0.980992 0
7.83305e+06 0.980768 0
7.86582e+06 0.981382 0
7.89859e+06 0.981116 0
7.93136e+06 0.980355 0
7.96412e+06 0.980255 0
7.99689e+06 0.98114 0
8.02966e+06 0.979017 0
8.06243e+06 0.983977 0
8.0952e+06 0.980992 0
8.12796e+06 0.981411 0
8.16073e+06 0.985457 0
8.1935e+06 0.983163 0
8.22627e+06 0.983116 0
8.25904e+06 0.984448 0
8.2918e+06 0.9815 0
8.32457e+06 0.982443 0
8.35734e+06 0.984053 0
8.39011e+06 0.985427 0
8.42288e+06 0.986194 0
8.45564e+06 0.981989 0
8.48841e+06 0.983664 0
8.52118e+06 0.982532 0
8.55395e+06 0.983121 0
8.58672e+06 0.985357 0
8.61948e+06 0.988771 0
8.65225e+06 0.987598 0
8.68502e+06 0.981901 0
8.71779e+06 0.985551 0
8.75056e+06 0.981482 0
8.78332e+06 0.982862 0
8.81609e+06 0.983021 0
8.84886e+06 0.983699 0
8.88163e+06 0.984112 0
8.9144e+06 0.984997 0
8.94716e+06 0.985828 0
8.97993e+06 0.985551 0
9.0127e+06 0.986253 0
9.04547e+06 0.983422 0
9.07824e+06 0.987026 0
9.111e+06 0.986035 0
9.14377e+06 0.983057 0
9.17654e+06 0.981228 0
9.20931e+06 0.987798 0
9.24208e+06 0.987904 0
9.27484e+06 0.984325 0
9.30761e+06 0.98354 0
9.34038e+06 0.986459 0
9.37315e+06 0.98525 0
9.40592e+06 0.981871 0
9.43868e+06 0.987845 0
9.47145e+06 0.985121 0
9.50422e+06 0.985993 0
9.53699e+06 0.98551 0
9.56976e+06 0.987043 0
9.60252e+06 0.987916 0
9.63529e+06 0.985734 0
9.66806e+06 0.985516 0
9.70083e+06 0.989025 0
9.7336e+06 0.989402 0
9.76636e+06 0.987645 0
9.79913e+06 0.989626 0
9.8319e+06 0.98679 0
9.86467e+06 0.984083 0
9.89744e+06 0.988989 0
9.9302e+06 0.988364 0
9.96297e+06 0.988394 0
9.99574e+06 0.987733 0
1.00285e+07 0.985817 0
1.00613e+07 0.991437 0
1.0094e+07 0.988034 0
1.01268e+07 0.988435 0
1.01596e+07 0.987969 0
1.01923e+07 0.985545 0
1.02251e+07 0.9885 0
1.02579e+07 0.993796 0
1.02907e+07 0.987598 0
1.03234e+07 0.988913 0
1.03562e+07 0.989467 0
1.0389e+07 0.986872 0
1.04217e+07 0.990794 0
1.04545e+07 0.986577 0
1.04873e+07 0.987191 0
1.052e+07 0.987822 0
1.05528e+07 0.989314 0
1.05856e+07 0.989738 0
1.06183e+07 0.992227 0
1.06511e+07 0.991578 0
1.06839e+07 0.990352 0
1.07166e+07 0.986819 0
1.07494e+07 0.987857 0
1.07822e+07 0.986271 0
1.08149e+07 0.988659 0
1.08477e+07 0.98722 0
1.08805e+07 0.989933 0
1.09132e+07 0.991048 0
1.0946e+07 0.986223 0
1.09788e+07 0.992139 0
1.10115e+07 0.991449 0
1.10443e+07 0.990706 0
1.10771e+07 0.991124 0
1.11099e+07 0.985186 0
1.11426e+07 0.992563 0
1.11754e+07 0.988606 0
1.12082e+07 0.987338 0
1.12409e+07 0.995642 0
1.12737e+07 0.991307 0
1.13065e+07 0.991077 0
1.13392e+07 0.987126 0
1.1372e+07 0.989856 0
1.14048e+07 0.988854 0
1.14375e+07 0.987474 0
1.14703e+07 0.99146 0
1.15031e+07 0.990558 0
1.15358e+07 0.988795 0
1.15686e+07 0.99113 0
1.16014e+07 0.98824 0
1.16341e+07 0.988907 0
1.16669e+07 0.986141 0
1.16997e+07 0.989839 0
1.17324e+07 0.990582 0
1.17652e+07 0.990393 0
1.1798e+07 0.991289 0
1.18307e+07 0.988577 0
1.18635e+07 0.988352 0
1.18963e+07 0.992133 0
1.19291e+07 0.992333 0
1.19618e+07 0.99047 0
1.19946e+07 0.988612 0
1.20274e+07 0.986642 0
1.20601e+07 0.992711 0
1.20929e+07 0.985693 0
1.21257e+07 0.990387 0
1.21584e+07 0.991773 0
1.21912e+07 0.993601 0
1.2224e+07 0.989414 0
1.22567e+07 0.986459 0
1.22895e+07 0.987769 0
1.23223e+07 0.991307 0
1.2355e+07 0.988659 0
1.23878e+07 0.991201 0
1.24206e+07 0.985846 0
1.24533e+07 0.992033 0
1.24861e+07 0.993466 0
1.25189e+07 0.991289 0
1.25516e+07 0.992097 0
1.25844e+07 0.986064 0
1.26172e+07 0.989986 0
1.26499e+07 0.988069 0
1.26827e+07 0.990629 0
1.27155e+07 0.991337 0
1.27483e+07 0.990352 0
1.2781e+07 0.989845 0
1.28138e+07 0.993413 0
1.28466e+07 0.986306 0
1.28793e+07 0.989037 0
1.29121e+07 0.990428 0
1.29449e+07 0.988075 0
1.29776e+07 0.990682 0
1.30104e+07 0.993389 0
1.30432e+07 0.994144 0
1.30759e+07 0.990594 0
1.31087e+07 0.988016 0
1.31415e+07 0.98505 0
1.31742e+07 0.990664 0
1.3207e+07 0.990894 0
1.32398e+07 0.99123 0
1.32725e+07 0.994834 0
1.33053e+07 0.9864 0
1.33381e+07 0.993342 0
1.33708e+07 0.991113 0
1.34036e+07 0.988942 0
1.34364e+07 0.995429 0
1.34691e+07 0.991685 0
1.35019e+07 0.990246 0
1.35347e+07 0.993749 0
1.35675e+07 0.993684 0
1.36002e+07 0.988919 0
1.3633e+07 0.98962 0
1.36658e+07 0.992027 0
1.36985e+07 0.99172 0
1.37313e+07 0.992516 0
1.37641e+07 0.989444 0
1.37968e+07 0.988818 0
1.38296e+07 0.990936 0
1.38624e+07 0.991171 0
1.38951e+07 0.989355 0
1.39279e+07 0.990305 0
1.39607e+07 0.993507 0
1.39934e+07 0.990192 0
1.40262e+07 0.994728 0
1.4059e+07 0.990995 0
1.40917e+07 0.988942 0
1.41245e+07 0.9932 0
1.41573e+07 0.9884 0
1.419e+07 0.988712 0
1.42228e+07 0.993607 0
1.42556e+07 0.990016 0
1.42883e+07 0.99136 0
1.43211e+07 0.990865 0
1.43539e+07 0.994439 0
1.43867e+07 0.989839 0
1.44194e+07 0.992917 0
1.44522e+07 0.989237 0
1.4485e+07 0.993477 0
1.45177e+07 0.990275 0
1.45505e+07 0.990275 0
1.45833e+07 0.991118 0
1.4616e+07 0.994338 0
1.46488e+07 0.993731 0
1.46816e+07 0.991154 0
1.47143e+07 0.990859 0
1.47471e+07 0.993566 0
1.47799e+07 0.989597 0
1.48126e+07 0.988081 0
1.48454e+07 0.995335 0
1.48782e+07 0.991059 0
1.49109e+07 0.992263 0
1.49437e+07 0.989485 0
1.49765e+07 0.990552 0
1.50092e+07 0.991331 0
1.5042e+07 0.994244 0
1.50748e+07 0.994793 0
1.51075e+07 0.993985 0
1.51403e+07 0.993277 0
1.51731e+07 0.989166 0
1.52059e+07 0.989815 0
1.52386e+07 0.992386 0
1.52714e+07 0.993153 0
1.53042e+07 0.990246 0
1.53369e+07 0.994338 0
1.53697e+07 0.991337 0
1.54025e+07 0.991578 0
1.54352e+07 0.994551 0
1.5468e+07 0.991419 0
1.55008e+07 0.996084 0
1.55335e+07 0.994757 0
1.55663e+07 0.99116 0
1.55991e+07 0.993654 0
1.56318e+07 0.990965 0
1.56646e+07 0.988335 0
1.56974e+07 0.995264 0
1.57301e+07 0.992522 0
1.57629e+07 0.993318 0
1.57957e+07 0.995182 0
1.58284e+07 0.993312 0
1.58612e+07 0.993855 0
1.5894e+07 0.994621 0
1.59267e+07 0.990747 0
1.59595e+07 0.99438 0
1.59923e+07 0.992723 0
1.60251e+07 0.990163 0
1.60578e+07 0.992982 0
1.60906e+07 0.992375 0
1.61234e+07 0.992257 0
1.61561e+07 0.991537 0
1.61889e+07 0.997134 0
1.62217e+07 0.997258 0
1.62544e+07 0.987598 0
1.62872e+07 0.992699 0
1.632e+07 0.996574 0
1.63527e+07 0.993389 0
1.63855e+07 0.992386 0
1.64183e+07 0.994445 0
1.6451e+07 0.989933 0
1.64838e+07 0.988742 0
1.65166e+07 0.994734 0
1.65493e+07 0.994504 0
1.65821e+07 0.991478 0
1.66149e+07 0.993737 0
1.66476e+07 0.991997 0
1.66804e+07 0.991384 0
1.67132e+07 0.991101 0
1.67459e+07 0.989768 0
1.67787e+07 0.995542 0
1.68115e+07 0.994474 0
1.68443e+07 0.990417 0
1.6877e+07 0.993112 0
1.69098e+07 0.990481 0
1.69426e+07 0.990452 0
1.69753e+07 0.98988 0
1.70081e+07 0.993023 0
1.70409e+07 0.994274 0
1.70736e+07 0.991071 0
1.71064e+07 0.991437 0
1.71392e+07 0.992363 0
1.71719e+07 0.995188 0
1.72047e+07 0.994934 0
1.72375e+07 0.993525 0
1.72702e+07 0.991484 0
1.7303e+07 0.993171 0
1.73358e+07 0.992546 0
1.73685e+07 0.991785 0
1.74013e+07 0.99254 0
1.74341e+07 0.995948 0
1.74668e+07 0.993483 0
1.74996e+07 0.995376 0
1.75324e+07 0.994916 0
1.75651e+07 0.993395 0
1.75979e+07 0.99356 0
1.76307e+07 0.992398 0
1.76635e+07 0.992888 0
1.76962e+07 0.990859 0
1.7729e+07 0.994456 0
1.77618e+07 0.992846 0
1.77945e+07 0.992852 0
1.78273e+07 0.993996 0
1.78601e+07 0.991095 0
1.78928e+07 0.995412 0
1.79256e+07 0.992823 0
1.79584e+07 0.992351 0
1.79911e+07 0.991985 0
1.80239e+07 0.991974 0
1.80567e+07 0.991054 0
1.80894e+07 0.992121 0
1.81222e+07 0.993377 0
1.8155e+07 0.993725 0
1.81877e+07 0.992298 0
1.82205e+07 0.99468 0
1.82533e+07 0.991519 0
1.8286e+07 0.994539 0
1.83188e+07 0.992516 0
1.83516e+07 0.994592 0
1.83843e+07 0.99261 0
1.84171e+07 0.992805 0
1.84499e+07 0.99287 0
1.84827e+07 0.993017 0
1.85154e+07 0.992192 0
1.85482e+07 0.992581 0
1.8581e+07 0.99208 0
1.86137e+07 0.996762 0
1.86465e+07 0.996391 0
1.86793e+07 0.995665 0
1.8712e+07 0.989561 0
1.87448e+07 0.992994 0
1.87776e+07 0.99287 0
1.88103e+07 0.994952 0
1.88431e+07 0.989986 0
1.88759e+07 0.991525 0
1.89086e+07 0.995884 0
1.89414e+07 0.992652 0
1.89742e+07 0.994268 0
1.90069e+07 0.994498 0
1.90397e+07 0.994539 0
1.90725e+07 0.994663 0
1.91052e+07 0.99573 0
1.9138e+07 0.998832 0
1.91708e+07 0.993908 0
1.92035e+07 0.997895 0
1.92363e+07 0.992091 0
1.92691e+07 0.991797 0
1.93019e+07 0.995046 0
1.93346e+07 0.996922 0
1.93674e+07 0.997116 0
1.94002e+07 0.993277 0
1.94329e+07 0.996515 0
1.94657e+07 0.992864 0
1.94985e+07 0.996933 0
1.95312e+07 0.994038 0
1.9564e+07 0.991803 0
1.95968e+07 0.99284 0
1.96295e+07 0.99182 0
1.96623e+07 0.995813 0
1.96951e+07 0.990759 0
1.97278e+07 0.991449 0
1.97606e+07 0.994539 0
1.97934e+07 0.993124 0
1.98261e+07 0.994716 0
1.98589e+07 0.993589 0
1.98917e+07 0.994486 0
1.99244e+07 0.991956 0
1.99572e+07 0.997724 0
1.999e+07 0.993637 0
2.00227e+07 0.997853 0
2.00555e+07 0.996167 0
2.00883e+07 0.993666 0
2.01211e+07 0.994403 0
2.01538e+07 0.993584 0
2.01866e+07 0.993849 0
2.02194e+07 0.995441 0
2.02521e+07 0.992976 0
2.02849e+07 0.993985 0
2.03177e+07 0.995323 0
2.03504e+07 0.990924 0
2.03832e+07 0.99645 0
2.0416e+07 0.992599 0
2.04487e+07 0.996202 0
2.04815e+07 0.995913 0
2.05143e+07 0.993489 0
2.0547e+07 0.993849 0
2.05798e+07 0.994745 0
2.06126e+07 0.990617 0
2.06453e+07 0.995105 0
2.06781e+07 0.990493 0
2.07109e+07 0.991832 0
2.07436e+07 0.989255 0
2.07764e+07 0.993973 0
2.08092e+07 0.993153 0
2.08419e+07 0.991631 0
2.08747e+07 0.993171 0
2.09075e+07 0.993153 0
2.09403e+07 0.994279 0
2.0973e+07 0.990346 0
2.10058e+07 0.997346 0
2.10386e+07 0.994274 0
2.10713e+07 0.994138 0
2.11041e+07 0.994846 0
2.11369e+07 0.992575 0
2.11696e+07 0.988417 0
2.12024e+07 0.994362 0
2.12352e+07 0.993731 0
2.12679e+07 0.995312 0
2.13007e+07 0.992268 0
2.13335e+07 0.993112 0
2.13662e+07 0.990658 0
2.1399e+07 0.994952 0
2.14318e+07 0.994834 0
2.14645e+07 0.992817 0
2.14973e+07 0.995665 0
2.15301e+07 0.992345 0
2.15628e+07 0.994521 0
2.15956e+07 0.997098 0
2.16284e+07 0.991343 0
2.16611e+07 0.993112 0
2.16939e+07 0.991502 0
2.17267e+07 0.993271 0
2.17595e+07 0.992846 0
2.17922e+07 0.994032 0
2.1825e+07 0.994663 0
2.18578e+07 0.996013 0
2.18905e+07 0.99448 0
2.19233e+07 0.994728 0
2.19561e+07 0.996697 0
2.19888e+07 0.993666 0
2.20216e+07 0.992498 0
2.20544e+07 0.994592 0
2.20871e+07 0.992929 0
2.21199e+07 0.994197 0
2.21527e+07 0.993684 0
2.21854e+07 0.99563 0
2.22182e+07 0.992858 0
2.2251e+07 0.990735 0
2.22837e+07 0.991838 0
2.23165e+07 0.998632 0
2.23493e+07 0.994203 0
2.2382e+07 0.997818 0
2.24148e+07 0.993643 0
2.24476e+07 0.993289 0
2.24803e+07 0.992316 0
2.25131e+07 0.997328 0
2.25459e+07 0.98978 0
2.25787e+07 0.996232 0
2.26114e+07 0.993554 0
2.26442e+07 0.9931 0
2.2677e+07 0.991219 0
2.27097e+07 0.997399 0
2.27425e+07 0.994291 0
2.27753e+07 0.993849 0
2.2808e+07 0.993401 0
2.28408e+07 0.994427 0
2.28736e+07 0.997553 0
2.29063e+07 0.993914 0
2.29391e+07 0.994126 0
2.29719e+07 0.990635 0
2.30046e+07 0.990888 0
2.30374e+07 0.994981 0
2.30702e+07 0.997765 0
2.31029e+07 0.989721 0
2.31357e+07 0.993943 0
2.31685e+07 0.991113 0
2.32012e+07 0.995017 0
2.3234e+07 0.993584 0
2.32668e+07 0.996019 0
2.32995e+07 0.993129 0
2.33323e+07 0.994763 0
2.33651e+07 0.993678 0
2.33979e+07 0.995394 0
2.34306e+07 0.995659 0
2.34634e+07 0.995123 0
2.34962e+07 0.996951 0
2.35289e+07 0.997847 0
2.35617e+07 0.992298 0
2.35945e+07 0.992758 0
2.36272e+07 0.996049 0
2.366e+07 0.993371 0
2.36928e+07 0.996355 0
2.37255e+07 0.995317 0
2.37583e+07 0.996285 0
2.37911e+07 0.997694 0
2.38238e+07 0.991443 0
2.38566e+07 0.998773 0
2.38894e+07 0.99261 0
2.39221e+07 0.99484 0
2.39549e+07 0.993135 0
2.39877e+07 0.993825 0
2.40204e+07 0.995783 0
2.40532e+07 0.993495 0
2.4086e+07 0.993566 0
2.41187e+07 0.993666 0
2.41515e+07 0.996951 0
2.41843e+07 0.992563 0
2.42171e+07 0.992982 0
2.42498e+07 0.994097 0
2.42826e+07 0.993837 0
2.43154e+07 0.996585 0
2.43481e+07 0.993843 0
2.43809e+07 0.994639 0
2.44137e+07 0.995948 0
2.44464e+07 0.993336 0
2.44792e+07 0.994675 0
2.4512e+07 0.991702 0
2.45447e+07 0.995742 0
2.45775e+07 0.999186 0
2.46103e+07 0.995217 0
2.4643e+07 0.99231 0
2.46758e+07 0.994244 0
2.47086e+07 0.994515 0
2.47413e+07 0.995577 0
2.47741e+07 0.998726 0
2.48069e+07 0.993755 0
2.48396e+07 0.993625 0
2.48724e+07 0.99205 0
2.49052e+07 0.995518 0
2.49379e+07 0.993017 0
2.49707e+07 0.995565 0
2.50035e+07 0.994627 0
2.50363e+07 0.995789 0
2.5069e+07 0.992746 0
2.51018e+07 0.996338 0
2.51346e+07 0.995441 0
2.51673e+07 0.988181 0
2.52001e+07 0.988512 0
2.52329e+07 0.995406 0
2.52656e+07 0.993023 0
2.52984e+07 0.994651 0
2.53312e+07 0.9956 0
2.53639e+07 0.999339 0
2.53967e+07 0.995878 0
2.54295e+07 0.991054 0
2.54622e+07 0.994049 0
2.5495e+07 0.995978 0
2.55278e+07 0.98768 0
2.55605e+07 0.997718 0
2.55933e+07 1 0
2.56261e+07 0.995223 0
2.56588e+07 0.995241 0
2.56916e+07 0.994427 0
2.57244e+07 0.99537 0
2.57571e+07 0.995848 0
2.57899e+07 0.996007 0
2.58227e+07 0.993643 0
2.58555e+07 0.994675 0
2.58882e+07 0.994822 0
2.5921e+07 0.994969 0
2.59538e+07 0.994663 0
2.59865e+07 0.996119 0
2.60193e+07 0.995571 0
2.60521e+07 0.996414 0
2.60848e+07 0.997016 0
2.61176e+07 0.99343 0
2.61504e+07 0.992139 0
2.61831e+07 0.995925 0
2.62159e+07 0.992752 0
2.62487e+07 0.995312 0
2.62814e+07 0.990776 0
2.63142e+07 0.99139 0
2.6347e+07 0.992463 0
2.63797e+07 0.99287 0
2.64125e+07 0.995023 0
2.64453e+07 0.993837 0
2.6478e+07 0.998125 0
2.65108e+07 0.99586 0
2.65436e+07 0.996951 0
2.65763e+07 0.994103 0
2.66091e+07 0.99103 0
2.66419e+07 0.997252 0
2.66747e+07 0.998207 0
2.67074e+07 0.995253 0
2.67402e+07 0.99402 0
2.6773e+07 0.994073 0
2.68057e+07 0.992298 0
2.68385e+07 0.995023 0
2.68713e+07 0.992062 0
2.6904e+07 0.995424 0
2.69368e+07 0.99491 0
2.69696e+07 0.994734 0
2.70023e+07 0.99425 0
2.70351e+07 0.995636 0
2.70679e+07 0.998856 0
2.71006e+07 0.994521 0
2.71334e+07 0.99668 0
2.71662e+07 0.994946 0
2.71989e+07 0.992823 0
2.72317e+07 0.996066 0
2.72645e+07 0.994899 0
2.72972e+07 0.998773 0
2.733e+07 0.995772 0
2.73628e+07 0.991826 0
2.73955e+07 0.994899 0
2.74283e+07 0.995931 0
2.74611e+07 0.993548 0
2.74939e+07 0.998331 0
2.75266e+07 0.997959 0
2.75594e+07 0.997299 0
2.75922e+07 0.996538 0
2.76249e+07 0.990829 0
2.76577e+07 0.996933 0
2.76905e+07 0.993035 0
2.77232e+07 0.996615 0
2.7756e+07 0.996314 0
2.77888e+07 0.99652 0
2.78215e+07 0.992905 0
2.78543e+07 0.99422 0
2.78871e+07 0.996072 0
2.79198e+07 0.993365 0
2.79526e+07 0.994704 0
2.79854e+07 0.993507 0
2.80181e+07 0.996456 0
2.80509e+07 0.996633 0
2.80837e+07 0.993855 0
2.81164e+07 0.9954 0
2.81492e+07 0.995878 0
2.8182e+07 0.992599 0
2.82147e+07 0.99622 0
2.82475e+07 0.994757 0
2.82803e+07 0.997098 0
2.83131e+07 0.992746 0
2.83458e+07 0.994734 0
2.83786e+07 0.994474 0
2.84114e+07 0.998107 0
2.84441e+07 0.992835 0
2.84769e+07 0.996326 0
2.85097e+07 0.994439 0
2.85424e+07 0.990818 0
2.85752e+07 0.995978 0
2.8608e+07 0.994922 0
2.86407e+07 0.9931 0
2.86735e+07 0.993666 0
2.87063e+07 0.998903 0
2.8739e+07 0.994604 0
2.87718e+07 0.99504 0
2.88046e+07 0.996043 0
2.88373e+07 0.994846 0
2.88701e+07 0.992976 0
2.89029e+07 0.99057 0
2.89356e+07 0.997045 0
2.89684e+07 0.994038 0
2.90012e+07 0.99376 0
2.90339e+07 0.992351 0
2.90667e+07 0.993589 0
2.90995e+07 0.997718 0
2.91323e+07 0.994144 0
2.9165e+07 0.994462 0
2.91978e+07 0.992074 0
2.92306e+07 0.993802 0
2.92633e+07 0.993188 0
2.92961e+07 0.99967 0
2.93289e+07 0.995412 0
2.93616e+07 0.993931 0
2.93944e+07 0.998142 0
2.94272e+07 0.994604 0
2.94599e+07 0.994775 0
2.94927e+07 0.992227 0
2.95255e+07 0.993471 0
2.95582e+07 0.991478 0
2.9591e+07 0.994144 0
2.96238e+07 0.995854 0
2.96565e+07 0.994757 0
2.96893e+07 0.99192 0
2.97221e+07 0.994952 0
2.97548e+07 0.995577 0
2.97876e+07 0.996804 0
2.98204e+07 0.99645 0
2.98531e+07 0.994722 0
2.98859e+07 0.99346 0
2.99187e+07 0.996951 0
2.99515e+07 0.996137 0
2.99842e+07 0.997924 0
3.0017e+07 0.996397 0
3.00498e+07 0.992097 0
3.00825e+07 0.991596 0
3.01153e+07 0.995595 0
3.01481e+07 0.991856 0
3.01808e+07 0.996756 0
3.02136e+07 0.995795 0
3.02464e+07 0.99573 0
3.02791e+07 0.995978 0
3.03119e+07 0.995235 0
3.03447e+07 0.994445 0
3.03774e+07 0.991626 0
3.04102e+07 0.994274 0
3.0443e+07 0.994645 0
3.04757e+07 0.995996 0
3.05085e+07 0.993389 0
3.05413e+07 0.993808 0
3.0574e+07 0.99356 0
3.06068e+07 0.993295 0
3.06396e+07 0.996355 0
3.06723e+07 0.99537 0
3.07051e+07 0.992728 0
3.07379e+07 0.996839 0
3.07707e+07 0.994852 0
3.08034e+07 0.994445 0
3.08362e+07 0.993902 0
3.0869e+07 0.996332 0
3.09017e+07 0.996933 0
3.09345e+07 0.994262 0
3.09673e+07 0.994173 0
3.1e+07 0.99261 0
3.10328e+07 0.993548 0
3.10656e+07 0.99537 0
3.10983e+07 0.997228 0
3.11311e+07 0.99632 0
3.11639e+07 0.992127 0
3.11966e+07 0.993843 0
3.12294e+07 0.994704 0
3.12622e+07 0.992964 0
3.12949e+07 0.993401 0
3.13277e+07 0.996108 0
3.13605e+07 0.992658 0
3.13932e+07 0.995559 0
3.1426e+07 0.996886 0
3.14588e+07 0.993731 0
3.14915e+07 0.99402 0
3.15243e+07 0.992681 0
3.15571e+07 0.996927 0
3.15899e+07 0.99103 0
3.16226e+07 0.994598 0
3.16554e+07 0.993271 0
3.16882e+07 0.99343 0
3.17209e+07 0.996237 0
3.17537e+07 0.998708 0
3.17865e+07 0.99366 0
3.18192e+07 0.995341 0
3.1852e+07 0.993814 0
3.18848e+07 0.994309 0
3.19175e+07 0.995553 0
3.19503e+07 0.993141 0
3.19831e+07 0.991313 0
3.20158e+07 0.994663 0
3.20486e+07 0.992274 0
3.20814e+07 0.994692 0
3.21141e+07 0.995317 0
3.21469e+07 0.993206 0
3.21797e+07 0.995046 0
3.22124e+07 0.994156 0
3.22452e+07 0.997234 0
3.2278e+07 0.996874 0
3.23107e+07 0.996084 0
3.23435e+07 0.995435 0
3.23763e+07 0.995394 0
3.24091e+07 0.99008 0
3.24418e+07 0.997252 0
3.24746e+07 0.994993 0
3.25074e+07 0.995453 0
3.25401e+07 0.997806 0
3.25729e+07 0.991861 0
3.26057e+07 0.994486 0
3.26384e+07 0.994097 0
3.26712e+07 0.993283 0
3.2704e+07 0.997924 0
3.27367e+07 0.992728 0
3.27695e+07 0.994498 0
3.28023e+07 0.993495 0
3.2835e+07 0.997028 0
3.28678e+07 0.988677 0
3.29006e+07 0.995005 0
3.29333e+07 0.995648 0
3.29661e+07 0.992257 0
3.29989e+07 0.994391 0
3.30316e+07 0.997169 0
3.30644e+07 0.995205 0
3.30972e+07 0.991679 0
3.31299e+07 0.994686 0
3.31627e+07 0.996656 0
3.31955e+07 0.994515 0
3.32283e+07 0.996196 0
3.3261e+07 0.992162 0
3.32938e+07 0.994191 0
3.33266e+07 0.996556 0
3.33593e+07 0.994604 0
3.33921e+07 0.992911 0
3.34249e+07 0.996108 0
3.34576e+07 0.994397 0
3.34904e+07 0.995441 0
3.35232e+07 0.991679 0
