# Supplementary material for: Probing decoherence in molecular 4f qubits
Source: Chem Sci. 2024 Oct 30;15(48):20328–37. doi: 10.1039/d4sc05304d (PMC11575486; doi:10.1039/d4sc05304d)
Supplement: SC-015-D4SC05304D-s001 [file SC-015-D4SC05304D-s001.zip › data_archive/Parallel_0c5pct/T1/18_Gdtrensal_T1_970639_646G_at20_VG48_32-64-300_10sc_5p5K_4pc.dat]

1500 0 0
17884 0.258651 0
34268 0.354804 0
50652 0.440336 0
67036 0.465789 0
83420 0.513756 0
99804 0.55578 0
116188 0.582066 0
132572 0.598567 0
148956 0.621749 0
165340 0.628947 0
181724 0.66366 0
198108 0.658851 0
214492 0.685676 0
230876 0.697571 0
247260 0.688131 0
263644 0.710789 0
280028 0.73796 0
296412 0.707763 0
312796 0.748522 0
329180 0.750812 0
345564 0.762929 0
361948 0.767115 0
378332 0.762836 0
394716 0.780675 0
411100 0.771058 0
427484 0.789727 0
443868 0.781626 0
460252 0.808501 0
476636 0.805162 0
493020 0.810198 0
509404 0.81611 0
525788 0.809951 0
542172 0.807611 0
558556 0.834578 0
574940 0.823771 0
591324 0.826872 0
607708 0.843698 0
624092 0.829976 0
640476 0.843035 0
656860 0.845798 0
673244 0.831297 0
689628 0.860085 0
706012 0.870101 0
722396 0.853094 0
738780 0.862802 0
755164 0.866882 0
771548 0.878378 0
787932 0.869959 0
804316 0.862773 0
820700 0.861067 0
837084 0.872481 0
853468 0.87028 0
869852 0.871805 0
886236 0.881863 0
902620 0.87935 0
919004 0.888314 0
935388 0.874141 0
951772 0.872659 0
968156 0.881011 0
984540 0.889513 0
1.00092e+06 0.884948 0
1.01731e+06 0.891076 0
1.03369e+06 0.887842 0
1.05008e+06 0.88285 0
1.06646e+06 0.8981 0
1.08284e+06 0.902118 0
1.09923e+06 0.898163 0
1.11561e+06 0.90059 0
1.132e+06 0.897064 0
1.14838e+06 0.902521 0
1.16476e+06 0.917242 0
1.18115e+06 0.912901 0
1.19753e+06 0.880079 0
1.21392e+06 0.903962 0
1.2303e+06 0.91207 0
1.24668e+06 0.90649 0
1.26307e+06 0.911646 0
1.27945e+06 0.912961 0
1.29584e+06 0.929548 0
1.31222e+06 0.902985 0
1.3286e+06 0.913567 0
1.34499e+06 0.906639 0
1.36137e+06 0.91146 0
1.37776e+06 0.933933 0
1.39414e+06 0.923608 0
1.41052e+06 0.908389 0
1.42691e+06 0.924553 0
1.44329e+06 0.919746 0
1.45968e+06 0.924365 0
1.47606e+06 0.921488 0
1.49244e+06 0.92467 0
1.50883e+06 0.926464 0
1.52521e+06 0.929754 0
1.5416e+06 0.926657 0
1.55798e+06 0.918091 0
1.57436e+06 0.920505 0
1.59075e+06 0.92082 0
1.60713e+06 0.926916 0
1.62352e+06 0.915935 0
1.6399e+06 0.916733 0
1.65628e+06 0.928931 0
1.67267e+06 0.934832 0
1.68905e+06 0.932119 0
1.70544e+06 0.927715 0
1.72182e+06 0.931827 0
1.7382e+06 0.922529 0
1.75459e+06 0.940465 0
1.77097e+06 0.937268 0
1.78736e+06 0.939347 0
1.80374e+06 0.950588 0
1.82012e+06 0.926715 0
1.83651e+06 0.936779 0
1.85289e+06 0.936242 0
1.86928e+06 0.931852 0
1.88566e+06 0.936158 0
1.90204e+06 0.934434 0
1.91843e+06 0.943474 0
1.93481e+06 0.945393 0
1.9512e+06 0.940737 0
1.96758e+06 0.934857 0
1.98396e+06 0.932584 0
2.00035e+06 0.946679 0
2.01673e+06 0.940827 0
2.03312e+06 0.943088 0
2.0495e+06 0.940239 0
2.06588e+06 0.937793 0
2.08227e+06 0.949008 0
2.09865e+06 0.944186 0
2.11504e+06 0.945311 0
2.13142e+06 0.944326 0
2.1478e+06 0.934042 0
2.16419e+06 0.942574 0
2.18057e+06 0.944133 0
2.19696e+06 0.953079 0
2.21334e+06 0.951885 0
2.22972e+06 0.950249 0
2.24611e+06 0.94186 0
2.26249e+06 0.958655 0
2.27888e+06 0.972858 0
2.29526e+06 0.943739 0
2.31164e+06 0.946581 0
2.32803e+06 0.954683 0
2.34441e+06 0.933986 0
2.3608e+06 0.950344 0
2.37718e+06 0.944953 0
2.39356e+06 0.956582 0
2.40995e+06 0.944369 0
2.42633e+06 0.9547 0
2.44272e+06 0.949407 0
2.4591e+06 0.925313 0
2.47548e+06 0.945667 0
2.49187e+06 0.958982 0
2.50825e+06 0.954451 0
2.52464e+06 0.956898 0
2.54102e+06 0.949308 0
2.5574e+06 0.932228 0
2.57379e+06 0.95567 0
2.59017e+06 0.95576 0
2.60656e+06 0.945087 0
2.62294e+06 0.951094 0
2.63932e+06 0.954549 0
2.65571e+06 0.95657 0
2.67209e+06 0.950088 0
2.68848e+06 0.952746 0
2.70486e+06 0.959123 0
2.72124e+06 0.950497 0
2.73763e+06 0.949974 0
2.75401e+06 0.94444 0
2.7704e+06 0.95704 0
2.78678e+06 0.963931 0
2.80316e+06 0.960617 0
2.81955e+06 0.953861 0
2.83593e+06 0.960071 0
2.85232e+06 0.958102 0
2.8687e+06 0.94992 0
2.88508e+06 0.956885 0
2.90147e+06 0.956515 0
2.91785e+06 0.949128 0
2.93424e+06 0.965436 0
2.95062e+06 0.954111 0
2.967e+06 0.95281 0
2.98339e+06 0.956857 0
2.99977e+06 0.959835 0
3.01616e+06 0.956588 0
3.03254e+06 0.967526 0
3.04892e+06 0.960838 0
3.06531e+06 0.958092 0
3.08169e+06 0.956376 0
3.09808e+06 0.976182 0
3.11446e+06 0.964671 0
3.13084e+06 0.953473 0
3.14723e+06 0.943355 0
3.16361e+06 0.970292 0
3.18e+06 0.954136 0
3.19638e+06 0.958804 0
3.21276e+06 0.962072 0
3.22915e+06 0.973591 0
3.24553e+06 0.97082 0
3.26192e+06 0.953434 0
3.2783e+06 0.961879 0
3.29468e+06 0.964202 0
3.31107e+06 0.960182 0
3.32745e+06 0.94265 0
3.34384e+06 0.960612 0
3.36022e+06 0.949142 0
3.3766e+06 0.966123 0
3.39299e+06 0.961063 0
3.40937e+06 0.959323 0
3.42576e+06 0.963137 0
3.44214e+06 0.956587 0
3.45852e+06 0.958906 0
3.47491e+06 0.956882 0
3.49129e+06 0.964001 0
3.50768e+06 0.971277 0
3.52406e+06 0.97102 0
3.54044e+06 0.956922 0
3.55683e+06 0.962831 0
3.57321e+06 0.965861 0
3.5896e+06 0.954934 0
3.60598e+06 0.953888 0
3.62236e+06 0.960296 0
3.63875e+06 0.958836 0
3.65513e+06 0.966663 0
3.67152e+06 0.961977 0
3.6879e+06 0.963733 0
3.70428e+06 0.95271 0
3.72067e+06 0.964799 0
3.73705e+06 0.950944 0
3.75344e+06 0.954436 0
3.76982e+06 0.978038 0
3.7862e+06 0.964562 0
3.80259e+06 0.957805 0
3.81897e+06 0.965369 0
3.83536e+06 0.959466 0
3.85174e+06 0.97112 0
3.86812e+06 0.963167 0
3.88451e+06 0.967243 0
3.90089e+06 0.950069 0
3.91728e+06 0.960295 0
3.93366e+06 0.962758 0
3.95004e+06 0.958984 0
3.96643e+06 0.95837 0
3.98281e+06 0.975527 0
3.9992e+06 0.966549 0
4.01558e+06 0.9567 0
4.03196e+06 0.974093 0
4.04835e+06 0.9552 0
4.06473e+06 0.956402 0
4.08112e+06 0.957787 0
4.0975e+06 0.952244 0
4.11388e+06 0.966699 0
4.13027e+06 0.978853 0
4.14665e+06 0.965566 0
4.16304e+06 0.956758 0
4.17942e+06 0.970656 0
4.1958e+06 0.960399 0
4.21219e+06 0.968657 0
4.22857e+06 0.967807 0
4.24496e+06 0.954198 0
4.26134e+06 0.977467 0
4.27772e+06 0.961502 0
4.29411e+06 0.969675 0
4.31049e+06 0.98021 0
4.32688e+06 0.953936 0
4.34326e+06 0.958335 0
4.35964e+06 0.982562 0
4.37603e+06 0.970353 0
4.39241e+06 0.975767 0
4.4088e+06 0.964789 0
4.42518e+06 0.963962 0
4.44156e+06 0.958581 0
4.45795e+06 0.970996 0
4.47433e+06 0.966141 0
4.49072e+06 0.962299 0
4.5071e+06 0.963226 0
4.52348e+06 0.967778 0
4.53987e+06 0.965058 0
4.55625e+06 0.960417 0
4.57264e+06 0.965762 0
4.58902e+06 0.966648 0
4.6054e+06 0.979191 0
4.62179e+06 0.970008 0
4.63817e+06 0.962492 0
4.65456e+06 0.964508 0
4.67094e+06 0.9693 0
4.68732e+06 0.954853 0
4.70371e+06 0.951391 0
4.72009e+06 0.966706 0
4.73648e+06 0.969236 0
4.75286e+06 0.978976 0
4.76924e+06 0.961607 0
4.78563e+06 0.970266 0
4.80201e+06 0.965449 0
4.8184e+06 0.976899 0
4.83478e+06 0.978081 0
4.85116e+06 0.972684 0
4.86755e+06 0.968696 0
4.88393e+06 0.959937 0
4.90032e+06 0.970791 0
4.9167e+06 0.959867 0
4.93308e+06 0.963813 0
4.94947e+06 0.98046 0
4.96585e+06 0.965857 0
4.98224e+06 0.961756 0
4.99862e+06 0.957792 0
5.015e+06 0.971277 0
5.03139e+06 0.963156 0
5.04777e+06 0.962384 0
5.06416e+06 0.974014 0
5.08054e+06 0.968357 0
5.09692e+06 0.9831 0
5.11331e+06 0.972778 0
5.12969e+06 0.967261 0
5.14608e+06 0.966509 0
5.16246e+06 0.959637 0
5.17884e+06 0.974492 0
5.19523e+06 0.96482 0
5.21161e+06 0.976643 0
5.228e+06 0.976431 0
5.24438e+06 0.966654 0
5.26076e+06 0.957507 0
5.27715e+06 0.969507 0
5.29353e+06 0.972458 0
5.30992e+06 0.964349 0
5.3263e+06 0.96087 0
5.34268e+06 0.970018 0
5.35907e+06 0.96901 0
5.37545e+06 0.988938 0
5.39184e+06 0.962656 0
5.40822e+06 0.970907 0
5.4246e+06 0.976742 0
5.44099e+06 0.960158 0
5.45737e+06 0.963209 0
5.47376e+06 0.972707 0
5.49014e+06 0.976329 0
5.50652e+06 0.97282 0
5.52291e+06 0.994316 0
5.53929e+06 0.961137 0
5.55568e+06 0.974071 0
5.57206e+06 0.969974 0
5.58844e+06 0.978432 0
5.60483e+06 0.967791 0
5.62121e+06 0.986332 0
5.6376e+06 0.985071 0
5.65398e+06 0.980223 0
5.67036e+06 0.978312 0
5.68675e+06 0.97134 0
5.70313e+06 0.97271 0
5.71952e+06 0.974983 0
5.7359e+06 0.964716 0
5.75228e+06 0.969465 0
5.76867e+06 0.969422 0
5.78505e+06 0.975107 0
5.80144e+06 0.973071 0
5.81782e+06 0.959579 0
5.8342e+06 0.974219 0
5.85059e+06 0.967355 0
5.86697e+06 0.965411 0
5.88336e+06 0.954266 0
5.89974e+06 0.980626 0
5.91612e+06 0.963189 0
5.93251e+06 0.970498 0
5.94889e+06 0.96453 0
5.96528e+06 0.972846 0
5.98166e+06 0.984959 0
5.99804e+06 0.968343 0
6.01443e+06 0.958429 0
6.03081e+06 0.978199 0
6.0472e+06 0.975175 0
6.06358e+06 0.977149 0
6.07996e+06 0.982876 0
6.09635e+06 0.974729 0
6.11273e+06 0.96002 0
6.12912e+06 0.954568 0
6.1455e+06 0.96542 0
6.16188e+06 0.963265 0
6.17827e+06 0.969558 0
6.19465e+06 0.967081 0
6.21104e+06 0.968012 0
6.22742e+06 0.970247 0
6.2438e+06 0.965795 0
6.26019e+06 0.982313 0
6.27657e+06 0.968118 0
6.29296e+06 0.968568 0
6.30934e+06 0.96761 0
6.32572e+06 0.980497 0
6.34211e+06 0.961368 0
6.35849e+06 0.964888 0
6.37488e+06 0.975851 0
6.39126e+06 0.982981 0
6.40764e+06 0.978262 0
6.42403e+06 0.970958 0
6.44041e+06 0.975477 0
6.4568e+06 0.967693 0
6.47318e+06 0.980695 0
6.48956e+06 0.969196 0
6.50595e+06 0.976755 0
6.52233e+06 0.976136 0
6.53872e+06 0.976393 0
6.5551e+06 0.966664 0
6.57148e+06 0.977654 0
6.58787e+06 0.965002 0
6.60425e+06 0.979463 0
6.62064e+06 0.962759 0
6.63702e+06 0.977888 0
6.6534e+06 0.97982 0
6.66979e+06 0.970311 0
6.68617e+06 0.971096 0
6.70256e+06 0.964852 0
6.71894e+06 0.977829 0
6.73532e+06 0.977623 0
6.75171e+06 0.974756 0
6.76809e+06 0.975317 0
6.78448e+06 0.973062 0
6.80086e+06 0.972481 0
6.81724e+06 0.966554 0
6.83363e+06 0.982588 0
6.85001e+06 0.954461 0
6.8664e+06 0.984225 0
6.88278e+06 0.963532 0
6.89916e+06 0.962111 0
6.91555e+06 0.972776 0
6.93193e+06 0.965457 0
6.94832e+06 0.976685 0
6.9647e+06 0.979127 0
6.98108e+06 0.956376 0
6.99747e+06 0.955064 0
7.01385e+06 0.964872 0
7.03024e+06 0.975355 0
7.04662e+06 0.975203 0
7.063e+06 0.982484 0
7.07939e+06 0.9735 0
7.09577e+06 0.982829 0
7.11216e+06 0.966802 0
7.12854e+06 0.965947 0
7.14492e+06 0.977227 0
7.16131e+06 0.97065 0
7.17769e+06 0.969063 0
7.19408e+06 0.964113 0
7.21046e+06 0.978967 0
7.22684e+06 0.968635 0
7.24323e+06 0.987086 0
7.25961e+06 0.981627 0
7.276e+06 0.963317 0
7.29238e+06 0.963829 0
7.30876e+06 0.956711 0
7.32515e+06 0.967785 0
7.34153e+06 0.984955 0
7.35792e+06 0.967572 0
7.3743e+06 0.982707 0
7.39068e+06 0.967132 0
7.40707e+06 0.97705 0
7.42345e+06 0.971534 0
7.43984e+06 0.97078 0
7.45622e+06 0.965494 0
7.4726e+06 0.980409 0
7.48899e+06 0.968535 0
7.50537e+06 0.96341 0
7.52176e+06 0.972944 0
7.53814e+06 0.965513 0
7.55452e+06 0.970935 0
7.57091e+06 0.987603 0
7.58729e+06 0.979753 0
7.60368e+06 0.96563 0
7.62006e+06 0.990854 0
7.63644e+06 0.957993 0
7.65283e+06 0.969192 0
7.66921e+06 0.992821 0
7.6856e+06 0.970956 0
7.70198e+06 0.980921 0
7.71836e+06 0.955081 0
7.73475e+06 0.979197 0
7.75113e+06 0.969376 0
7.76752e+06 0.9837 0
7.7839e+06 0.970069 0
7.80028e+06 0.964334 0
7.81667e+06 0.981941 0
7.83305e+06 0.975794 0
7.84944e+06 0.969234 0
7.86582e+06 0.97252 0
7.8822e+06 0.977847 0
7.89859e+06 0.971913 0
7.91497e+06 0.967071 0
7.93136e+06 0.978776 0
7.94774e+06 0.975776 0
7.96412e+06 0.98593 0
7.98051e+06 0.98257 0
7.99689e+06 0.977344 0
8.01328e+06 0.965833 0
8.02966e+06 0.971404 0
8.04604e+06 0.969839 0
8.06243e+06 0.980653 0
8.07881e+06 0.965921 0
8.0952e+06 0.984659 0
8.11158e+06 0.977242 0
8.12796e+06 0.975058 0
8.14435e+06 0.976015 0
8.16073e+06 0.978846 0
8.17712e+06 0.971375 0
8.1935e+06 0.977374 0
8.20988e+06 0.970574 0
8.22627e+06 0.972375 0
8.24265e+06 0.968641 0
8.25904e+06 0.973966 0
8.27542e+06 0.968026 0
8.2918e+06 0.980629 0
8.30819e+06 0.966989 0
8.32457e+06 0.965027 0
8.34096e+06 0.985467 0
8.35734e+06 0.965822 0
8.37372e+06 0.965618 0
8.39011e+06 0.988521 0
8.40649e+06 0.969132 0
8.42288e+06 0.985447 0
8.43926e+06 0.96846 0
8.45564e+06 0.970406 0
8.47203e+06 0.985474 0
8.48841e+06 0.969316 0
8.5048e+06 0.981887 0
8.52118e+06 0.975877 0
8.53756e+06 0.980106 0
8.55395e+06 0.975349 0
8.57033e+06 0.970264 0
8.58672e+06 0.971349 0
8.6031e+06 0.973784 0
8.61948e+06 0.980973 0
8.63587e+06 0.994648 0
8.65225e+06 0.969636 0
8.66864e+06 0.977289 0
8.68502e+06 0.980593 0
8.7014e+06 0.9725 0
8.71779e+06 0.988323 0
8.73417e+06 0.975602 0
8.75056e+06 0.985251 0
8.76694e+06 0.983713 0
8.78332e+06 0.975068 0
8.79971e+06 0.981522 0
8.81609e+06 0.975126 0
8.83248e+06 0.989368 0
8.84886e+06 0.97644 0
8.86524e+06 0.965668 0
8.88163e+06 0.969873 0
8.89801e+06 0.962989 0
8.9144e+06 0.978591 0
8.93078e+06 0.972682 0
8.94716e+06 0.990551 0
8.96355e+06 0.965508 0
8.97993e+06 0.976232 0
8.99632e+06 0.971332 0
9.0127e+06 0.97655 0
9.02908e+06 0.974221 0
9.04547e+06 0.962445 0
9.06185e+06 0.967355 0
9.07824e+06 0.972671 0
9.09462e+06 0.971469 0
9.111e+06 0.984828 0
9.12739e+06 0.977987 0
9.14377e+06 0.993589 0
9.16016e+06 0.976993 0
9.17654e+06 0.985381 0
9.19292e+06 0.962118 0
9.20931e+06 0.980818 0
9.22569e+06 0.982706 0
9.24208e+06 0.981542 0
9.25846e+06 0.97941 0
9.27484e+06 0.97606 0
9.29123e+06 0.985736 0
9.30761e+06 0.966928 0
9.324e+06 0.966223 0
9.34038e+06 0.970182 0
9.35676e+06 0.971185 0
9.37315e+06 0.97609 0
9.38953e+06 0.980092 0
9.40592e+06 0.972253 0
9.4223e+06 0.964811 0
9.43868e+06 0.985617 0
9.45507e+06 0.990197 0
9.47145e+06 0.97435 0
9.48784e+06 0.97177 0
9.50422e+06 0.980408 0
9.5206e+06 0.983832 0
9.53699e+06 0.978783 0
9.55337e+06 0.978139 0
9.56976e+06 0.984897 0
9.58614e+06 0.969398 0
9.60252e+06 0.966408 0
9.61891e+06 0.994027 0
9.63529e+06 0.981458 0
9.65168e+06 0.980986 0
9.66806e+06 0.969057 0
9.68444e+06 0.977518 0
9.70083e+06 0.979172 0
9.71721e+06 0.975144 0
9.7336e+06 0.9769 0
9.74998e+06 0.986043 0
9.76636e+06 0.978254 0
9.78275e+06 0.982583 0
9.79913e+06 0.985544 0
9.81552e+06 0.979922 0
9.8319e+06 0.971354 0
9.84828e+06 0.98475 0
9.86467e+06 0.974524 0
9.88105e+06 0.974566 0
9.89744e+06 0.979294 0
9.91382e+06 0.970425 0
9.9302e+06 0.976493 0
9.94659e+06 0.97163 0
9.96297e+06 0.972251 0
9.97936e+06 0.980302 0
9.99574e+06 0.976599 0
1.00121e+07 0.977022 0
1.00285e+07 0.979885 0
1.00449e+07 0.974366 0
1.00613e+07 0.986143 0
1.00777e+07 0.969449 0
1.0094e+07 0.972842 0
1.01104e+07 0.987827 0
1.01268e+07 0.966739 0
1.01432e+07 0.983046 0
1.01596e+07 0.977829 0
1.0176e+07 0.975865 0
1.01923e+07 0.967812 0
1.02087e+07 0.981474 0
1.02251e+07 0.969308 0
1.02415e+07 0.976255 0
1.02579e+07 0.970861 0
1.02743e+07 0.978649 0
1.02907e+07 0.972738 0
1.0307e+07 0.968401 0
1.03234e+07 0.976873 0
1.03398e+07 0.975288 0
1.03562e+07 0.971164 0
1.03726e+07 0.995675 0
1.0389e+07 0.99427 0
1.04053e+07 0.967708 0
1.04217e+07 0.978724 0
1.04381e+07 0.962887 0
1.04545e+07 0.971414 0
1.04709e+07 0.982393 0
1.04873e+07 0.972405 0
1.05036e+07 0.978618 0
1.052e+07 0.984402 0
1.05364e+07 0.96537 0
1.05528e+07 0.980777 0
1.05692e+07 0.988337 0
1.05856e+07 0.982693 0
1.06019e+07 0.965727 0
1.06183e+07 0.981538 0
1.06347e+07 0.988553 0
1.06511e+07 0.997034 0
1.06675e+07 0.98897 0
1.06839e+07 0.970826 0
1.07003e+07 0.974756 0
1.07166e+07 0.975374 0
1.0733e+07 0.979565 0
1.07494e+07 0.97534 0
1.07658e+07 0.974856 0
1.07822e+07 0.977018 0
1.07986e+07 0.981887 0
1.08149e+07 0.981275 0
1.08313e+07 0.980338 0
1.08477e+07 0.973615 0
1.08641e+07 0.973066 0
1.08805e+07 0.971658 0
1.08969e+07 0.954869 0
1.09132e+07 0.987836 0
1.09296e+07 0.968409 0
1.0946e+07 0.992227 0
1.09624e+07 0.96921 0
1.09788e+07 0.977389 0
1.09952e+07 0.97573 0
1.10115e+07 0.980334 0
1.10279e+07 0.982889 0
1.10443e+07 0.978695 0
1.10607e+07 0.9882 0
1.10771e+07 0.995122 0
1.10935e+07 0.972333 0
1.11099e+07 0.988309 0
1.11262e+07 0.970284 0
1.11426e+07 0.978873 0
1.1159e+07 0.975124 0
1.11754e+07 0.974626 0
1.11918e+07 0.956223 0
1.12082e+07 0.961657 0
1.12245e+07 0.980366 0
1.12409e+07 0.983483 0
1.12573e+07 0.962407 0
1.12737e+07 0.98962 0
1.12901e+07 0.97887 0
1.13065e+07 0.964183 0
1.13228e+07 0.971334 0
1.13392e+07 0.98555 0
1.13556e+07 0.973086 0
1.1372e+07 0.981993 0
1.13884e+07 0.974005 0
1.14048e+07 0.97325 0
1.14211e+07 0.979143 0
1.14375e+07 0.983775 0
1.14539e+07 0.975665 0
1.14703e+07 0.972504 0
1.14867e+07 0.975139 0
1.15031e+07 0.965729 0
1.15195e+07 0.96813 0
1.15358e+07 0.996203 0
1.15522e+07 0.985656 0
1.15686e+07 0.978493 0
1.1585e+07 0.984895 0
1.16014e+07 0.975889 0
1.16178e+07 0.97982 0
1.16341e+07 0.986388 0
1.16505e+07 0.978935 0
1.16669e+07 0.986857 0
1.16833e+07 0.979849 0
1.16997e+07 0.99335 0
1.17161e+07 0.964951 0
1.17324e+07 0.989925 0
1.17488e+07 0.986643 0
1.17652e+07 0.985348 0
1.17816e+07 0.97452 0
1.1798e+07 0.968925 0
1.18144e+07 0.979691 0
1.18307e+07 0.97049 0
1.18471e+07 0.981108 0
1.18635e+07 0.985771 0
1.18799e+07 0.984111 0
1.18963e+07 0.967797 0
1.19127e+07 0.97954 0
1.19291e+07 0.955777 0
1.19454e+07 0.972171 0
1.19618e+07 0.98441 0
1.19782e+07 0.964647 0
1.19946e+07 0.970669 0
1.2011e+07 0.985881 0
1.20274e+07 0.962573 0
1.20437e+07 0.988444 0
1.20601e+07 0.975711 0
1.20765e+07 0.975462 0
1.20929e+07 0.990994 0
1.21093e+07 0.961313 0
1.21257e+07 0.97539 0
1.2142e+07 0.967174 0
1.21584e+07 0.982604 0
1.21748e+07 0.98769 0
1.21912e+07 0.981584 0
1.22076e+07 0.970805 0
1.2224e+07 0.973362 0
1.22403e+07 0.976618 0
1.22567e+07 0.972077 0
1.22731e+07 0.980892 0
1.22895e+07 0.972988 0
1.23059e+07 0.977794 0
1.23223e+07 0.963142 0
1.23387e+07 0.988095 0
1.2355e+07 0.984005 0
1.23714e+07 0.980378 0
1.23878e+07 0.978762 0
1.24042e+07 0.992043 0
1.24206e+07 0.975405 0
1.2437e+07 0.974264 0
1.24533e+07 0.964401 0
1.24697e+07 0.983459 0
1.24861e+07 0.970135 0
1.25025e+07 0.962365 0
1.25189e+07 0.97524 0
1.25353e+07 0.978892 0
1.25516e+07 0.993473 0
1.2568e+07 0.972246 0
1.25844e+07 0.980664 0
1.26008e+07 0.983081 0
1.26172e+07 0.971867 0
1.26336e+07 0.967371 0
1.26499e+07 0.980736 0
1.26663e+07 0.975625 0
1.26827e+07 0.979073 0
1.26991e+07 0.970496 0
1.27155e+07 0.977927 0
1.27319e+07 0.982762 0
1.27483e+07 0.983026 0
1.27646e+07 0.989084 0
1.2781e+07 0.976461 0
1.27974e+07 0.993423 0
1.28138e+07 0.981732 0
1.28302e+07 0.976066 0
1.28466e+07 0.973031 0
1.28629e+07 0.974906 0
1.28793e+07 0.98858 0
1.28957e+07 0.989733 0
1.29121e+07 0.990715 0
1.29285e+07 0.970033 0
1.29449e+07 0.979406 0
1.29612e+07 0.972436 0
1.29776e+07 0.976999 0
1.2994e+07 0.975049 0
1.30104e+07 0.97483 0
1.30268e+07 0.981038 0
1.30432e+07 0.988759 0
1.30595e+07 0.989098 0
1.30759e+07 0.990574 0
1.30923e+07 0.981637 0
1.31087e+07 0.965659 0
1.31251e+07 0.976545 0
1.31415e+07 0.973911 0
1.31579e+07 0.976948 0
1.31742e+07 0.9842 0
1.31906e+07 0.973882 0
1.3207e+07 0.974612 0
1.32234e+07 0.972183 0
1.32398e+07 0.973406 0
1.32562e+07 0.987172 0
1.32725e+07 0.991771 0
1.32889e+07 0.975279 0
1.33053e+07 0.972242 0
1.33217e+07 0.978276 0
1.33381e+07 0.976618 0
1.33545e+07 0.978976 0
1.33708e+07 0.980394 0
1.33872e+07 0.97826 0
1.34036e+07 0.98195 0
1.342e+07 0.966712 0
1.34364e+07 0.97532 0
1.34528e+07 0.978249 0
1.34691e+07 0.977776 0
1.34855e+07 0.972875 0
1.35019e+07 0.989318 0
1.35183e+07 0.985128 0
1.35347e+07 0.97779 0
1.35511e+07 0.98211 0
1.35675e+07 0.982224 0
1.35838e+07 0.97519 0
1.36002e+07 0.985588 0
1.36166e+07 0.988473 0
1.3633e+07 0.995208 0
1.36494e+07 0.990409 0
1.36658e+07 0.991781 0
1.36821e+07 0.980171 0
1.36985e+07 0.980746 0
1.37149e+07 0.97777 0
1.37313e+07 0.985305 0
1.37477e+07 0.986537 0
1.37641e+07 0.987732 0
1.37804e+07 0.982879 0
1.37968e+07 0.991617 0
1.38132e+07 0.971059 0
1.38296e+07 0.972591 0
1.3846e+07 0.979066 0
1.38624e+07 0.979212 0
1.38787e+07 0.984455 0
1.38951e+07 0.988266 0
1.39115e+07 0.964686 0
1.39279e+07 0.978405 0
1.39443e+07 0.981933 0
1.39607e+07 0.982396 0
1.39771e+07 0.990007 0
1.39934e+07 0.983363 0
1.40098e+07 0.966541 0
1.40262e+07 0.978586 0
1.40426e+07 0.990667 0
1.4059e+07 0.993261 0
1.40754e+07 0.982585 0
1.40917e+07 0.973912 0
1.41081e+07 0.97923 0
1.41245e+07 0.98667 0
1.41409e+07 0.983184 0
1.41573e+07 0.976398 0
1.41737e+07 0.976672 0
1.419e+07 0.981169 0
1.42064e+07 0.985537 0
1.42228e+07 0.970597 0
1.42392e+07 0.978413 0
1.42556e+07 0.985926 0
1.4272e+07 0.992127 0
1.42883e+07 0.991266 0
1.43047e+07 0.988025 0
1.43211e+07 0.982841 0
1.43375e+07 0.978592 0
1.43539e+07 0.995128 0
1.43703e+07 0.993615 0
1.43867e+07 1 0
1.4403e+07 0.98381 0
1.44194e+07 0.969536 0
1.44358e+07 0.983621 0
1.44522e+07 0.977083 0
1.44686e+07 0.980058 0
1.4485e+07 0.980386 0
1.45013e+07 0.977628 0
1.45177e+07 0.99353 0
1.45341e+07 0.980238 0
1.45505e+07 0.986277 0
1.45669e+07 0.982732 0
1.45833e+07 0.986037 0
1.45996e+07 0.980433 0
1.4616e+07 0.976248 0
1.46324e+07 0.97924 0
1.46488e+07 0.978084 0
1.46652e+07 0.977736 0
1.46816e+07 0.978333 0
1.46979e+07 0.974509 0
1.47143e+07 0.973859 0
1.47307e+07 0.982843 0
1.47471e+07 0.977414 0
1.47635e+07 0.978878 0
1.47799e+07 0.981812 0
1.47963e+07 0.981395 0
1.48126e+07 0.986356 0
1.4829e+07 0.971408 0
1.48454e+07 0.965824 0
1.48618e+07 0.978639 0
1.48782e+07 0.987074 0
1.48946e+07 0.978502 0
1.49109e+07 0.979435 0
1.49273e+07 0.980138 0
1.49437e+07 0.969469 0
1.49601e+07 0.993609 0
1.49765e+07 0.998833 0
1.49929e+07 0.967334 0
1.50092e+07 0.97662 0
1.50256e+07 0.981576 0
1.5042e+07 0.975092 0
1.50584e+07 0.983014 0
1.50748e+07 0.988121 0
1.50912e+07 0.994491 0
1.51075e+07 0.983032 0
1.51239e+07 0.978787 0
1.51403e+07 0.994067 0
1.51567e+07 0.975362 0
1.51731e+07 0.978408 0
1.51895e+07 0.977888 0
1.52059e+07 0.983436 0
1.52222e+07 0.977382 0
1.52386e+07 0.969297 0
1.5255e+07 0.9801 0
1.52714e+07 0.982481 0
1.52878e+07 0.981586 0
1.53042e+07 0.978209 0
1.53205e+07 0.977401 0
1.53369e+07 0.976547 0
1.53533e+07 0.978848 0
1.53697e+07 0.98645 0
1.53861e+07 0.976806 0
1.54025e+07 0.999586 0
1.54188e+07 0.9968 0
1.54352e+07 0.994448 0
1.54516e+07 0.986445 0
1.5468e+07 0.98444 0
1.54844e+07 0.976274 0
1.55008e+07 0.970144 0
1.55171e+07 0.978736 0
1.55335e+07 0.982896 0
1.55499e+07 0.987948 0
1.55663e+07 0.982604 0
1.55827e+07 0.986473 0
1.55991e+07 0.977932 0
1.56155e+07 0.979916 0
1.56318e+07 0.973743 0
1.56482e+07 0.971951 0
1.56646e+07 0.978043 0
1.5681e+07 0.98607 0
1.56974e+07 0.960704 0
1.57138e+07 0.98085 0
1.57301e+07 0.977787 0
1.57465e+07 0.987218 0
1.57629e+07 0.984332 0
1.57793e+07 0.980026 0
1.57957e+07 0.971769 0
1.58121e+07 0.966344 0
1.58284e+07 0.990918 0
1.58448e+07 0.983948 0
1.58612e+07 0.985241 0
1.58776e+07 0.97548 0
1.5894e+07 0.986076 0
1.59104e+07 0.968882 0
1.59267e+07 0.981867 0
1.59431e+07 0.972563 0
1.59595e+07 0.977721 0
1.59759e+07 0.99196 0
1.59923e+07 0.986373 0
1.60087e+07 0.974901 0
1.60251e+07 0.986251 0
1.60414e+07 0.978034 0
1.60578e+07 0.984361 0
1.60742e+07 0.986252 0
1.60906e+07 0.986713 0
1.6107e+07 0.986062 0
1.61234e+07 0.998913 0
1.61397e+07 0.976936 0
1.61561e+07 0.979165 0
1.61725e+07 0.978637 0
1.61889e+07 0.980001 0
1.62053e+07 0.977959 0
1.62217e+07 0.971428 0
1.6238e+07 0.973533 0
1.62544e+07 0.978963 0
1.62708e+07 0.987041 0
1.62872e+07 0.974627 0
1.63036e+07 0.986546 0
1.632e+07 0.984824 0
1.63363e+07 0.991754 0
1.63527e+07 0.98271 0
1.63691e+07 0.976173 0
1.63855e+07 0.97047 0
1.64019e+07 0.974081 0
1.64183e+07 0.981867 0
1.64347e+07 0.991964 0
1.6451e+07 0.987448 0
1.64674e+07 0.980519 0
1.64838e+07 0.980544 0
1.65002e+07 0.982912 0
1.65166e+07 0.984476 0
1.6533e+07 0.973751 0
1.65493e+07 0.972832 0
1.65657e+07 0.97667 0
1.65821e+07 0.98049 0
1.65985e+07 0.973062 0
1.66149e+07 0.978845 0
1.66313e+07 0.996227 0
1.66476e+07 0.984497 0
1.6664e+07 0.992826 0
1.66804e+07 0.980058 0
1.66968e+07 0.970187 0
1.67132e+07 0.981367 0
1.67296e+07 0.99053 0
1.67459e+07 0.974961 0
1.67623e+07 0.983857 0
