# Supplementary material for: Probing decoherence in molecular 4f qubits
Source: Chem Sci. 2024 Oct 30;15(48):20328–37. doi: 10.1039/d4sc05304d (PMC11575486; doi:10.1039/d4sc05304d)
Supplement: SC-015-D4SC05304D-s001 [file SC-015-D4SC05304D-s001.zip › data_archive/Parallel_0c5pct/T1/19_Gdtrensal_T1_970639_3142G_at22_VG21_32-64-300_6sc_5p5K_4pc.dat]

1500 0 0
34268 0.441479 0
67036 0.503397 0
99804 0.536514 0
132572 0.55932 0
165340 0.577662 0
198108 0.595488 0
230876 0.608764 0
263644 0.623278 0
296412 0.635261 0
329180 0.646733 0
361948 0.660091 0
394716 0.668781 0
427484 0.68047 0
460252 0.688922 0
493020 0.698943 0
525788 0.706503 0
558556 0.717066 0
591324 0.725459 0
624092 0.731405 0
656860 0.740205 0
689628 0.746473 0
722396 0.755339 0
755164 0.761091 0
787932 0.767472 0
820700 0.772867 0
853468 0.778697 0
886236 0.784724 0
919004 0.789624 0
951772 0.796155 0
984540 0.801372 0
1.01731e+06 0.804836 0
1.05008e+06 0.809802 0
1.08284e+06 0.81327 0
1.11561e+06 0.81878 0
1.14838e+06 0.823695 0
1.18115e+06 0.828059 0
1.21392e+06 0.831111 0
1.24668e+06 0.834018 0
1.27945e+06 0.837818 0
1.31222e+06 0.842385 0
1.34499e+06 0.843761 0
1.37776e+06 0.848106 0
1.41052e+06 0.852003 0
1.44329e+06 0.85429 0
1.47606e+06 0.857372 0
1.50883e+06 0.859543 0
1.5416e+06 0.863312 0
1.57436e+06 0.864904 0
1.60713e+06 0.866746 0
1.6399e+06 0.870809 0
1.67267e+06 0.872031 0
1.70544e+06 0.874841 0
1.7382e+06 0.876401 0
1.77097e+06 0.879205 0
1.80374e+06 0.880038 0
1.83651e+06 0.883994 0
1.86928e+06 0.88614 0
1.90204e+06 0.887049 0
1.93481e+06 0.889048 0
1.96758e+06 0.891018 0
2.00035e+06 0.89317 0
2.03312e+06 0.895338 0
2.06588e+06 0.895749 0
2.09865e+06 0.898342 0
2.13142e+06 0.899608 0
2.16419e+06 0.901463 0
2.19696e+06 0.902572 0
2.22972e+06 0.904548 0
2.26249e+06 0.904176 0
2.29526e+06 0.907377 0
2.32803e+06 0.907734 0
2.3608e+06 0.91036 0
2.39356e+06 0.910197 0
2.42633e+06 0.913727 0
2.4591e+06 0.914818 0
2.49187e+06 0.91499 0
2.52464e+06 0.916177 0
2.5574e+06 0.916703 0
2.59017e+06 0.918436 0
2.62294e+06 0.919041 0
2.65571e+06 0.919802 0
2.68848e+06 0.922017 0
2.72124e+06 0.922643 0
2.75401e+06 0.923821 0
2.78678e+06 0.924084 0
2.81955e+06 0.926456 0
2.85232e+06 0.925234 0
2.88508e+06 0.926553 0
2.91785e+06 0.929028 0
2.95062e+06 0.928245 0
2.98339e+06 0.931164 0
3.01616e+06 0.929899 0
3.04892e+06 0.932145 0
3.08169e+06 0.933191 0
3.11446e+06 0.934294 0
3.14723e+06 0.934667 0
3.18e+06 0.936042 0
3.21276e+06 0.937276 0
3.24553e+06 0.935819 0
3.2783e+06 0.939325 0
3.31107e+06 0.937978 0
3.34384e+06 0.938363 0
3.3766e+06 0.939901 0
3.40937e+06 0.940813 0
3.44214e+06 0.942213 0
3.47491e+06 0.941465 0
3.50768e+06 0.944284 0
3.54044e+06 0.941358 0
3.57321e+06 0.943545 0
3.60598e+06 0.944814 0
3.63875e+06 0.944735 0
3.67152e+06 0.946452 0
3.70428e+06 0.946349 0
3.73705e+06 0.946258 0
3.76982e+06 0.946668 0
3.80259e+06 0.948169 0
3.83536e+06 0.948172 0
3.86812e+06 0.950362 0
3.90089e+06 0.950114 0
3.93366e+06 0.950678 0
3.96643e+06 0.95122 0
3.9992e+06 0.950982 0
4.03196e+06 0.951571 0
4.06473e+06 0.951424 0
4.0975e+06 0.953541 0
4.13027e+06 0.953996 0
4.16304e+06 0.95356 0
4.1958e+06 0.955562 0
4.22857e+06 0.954591 0
4.26134e+06 0.954481 0
4.29411e+06 0.955929 0
4.32688e+06 0.955606 0
4.35964e+06 0.957254 0
4.39241e+06 0.956001 0
4.42518e+06 0.957125 0
4.45795e+06 0.956301 0
4.49072e+06 0.957977 0
4.52348e+06 0.957398 0
4.55625e+06 0.960828 0
4.58902e+06 0.959443 0
4.62179e+06 0.9582 0
4.65456e+06 0.960014 0
4.68732e+06 0.960007 0
4.72009e+06 0.961743 0
4.75286e+06 0.960286 0
4.78563e+06 0.961195 0
4.8184e+06 0.963616 0
4.85116e+06 0.961806 0
4.88393e+06 0.963453 0
4.9167e+06 0.962893 0
4.94947e+06 0.963682 0
4.98224e+06 0.964205 0
5.015e+06 0.963745 0
5.04777e+06 0.963444 0
5.08054e+06 0.963666 0
5.11331e+06 0.965007 0
5.14608e+06 0.965355 0
5.17884e+06 0.96611 0
5.21161e+06 0.965878 0
5.24438e+06 0.966044 0
5.27715e+06 0.966232 0
5.30992e+06 0.967379 0
5.34268e+06 0.968378 0
5.37545e+06 0.967457 0
5.40822e+06 0.967739 0
5.44099e+06 0.967495 0
5.47376e+06 0.967548 0
5.50652e+06 0.968641 0
5.53929e+06 0.96949 0
5.57206e+06 0.968666 0
5.60483e+06 0.968447 0
5.6376e+06 0.970662 0
5.67036e+06 0.971589 0
5.70313e+06 0.970314 0
5.7359e+06 0.971135 0
5.76867e+06 0.971226 0
5.80144e+06 0.972034 0
5.8342e+06 0.970853 0
5.86697e+06 0.972413 0
5.89974e+06 0.972733 0
5.93251e+06 0.97231 0
5.96528e+06 0.973453 0
5.99804e+06 0.971548 0
6.03081e+06 0.973306 0
6.06358e+06 0.972773 0
6.09635e+06 0.974424 0
6.12912e+06 0.973036 0
6.16188e+06 0.974098 0
6.19465e+06 0.972563 0
6.22742e+06 0.974274 0
6.26019e+06 0.975135 0
6.29296e+06 0.975862 0
6.32572e+06 0.975743 0
6.35849e+06 0.974296 0
6.39126e+06 0.97538 0
6.42403e+06 0.975339 0
6.4568e+06 0.976075 0
6.48956e+06 0.976473 0
6.52233e+06 0.976053 0
6.5551e+06 0.978406 0
6.58787e+06 0.976188 0
6.62064e+06 0.976736 0
6.6534e+06 0.97731 0
6.68617e+06 0.976943 0
6.71894e+06 0.978005 0
6.75171e+06 0.977654 0
6.78448e+06 0.97705 0
6.81724e+06 0.976351 0
6.85001e+06 0.979427 0
6.88278e+06 0.978365 0
6.91555e+06 0.978688 0
6.94832e+06 0.979361 0
6.98108e+06 0.978888 0
7.01385e+06 0.978929 0
7.04662e+06 0.980317 0
7.07939e+06 0.980151 0
7.11216e+06 0.979471 0
7.14492e+06 0.980643 0
7.17769e+06 0.980571 0
7.21046e+06 0.981191 0
7.24323e+06 0.980806 0
7.276e+06 0.98131 0
7.30876e+06 0.981247 0
7.34153e+06 0.981341 0
7.3743e+06 0.980752 0
7.40707e+06 0.980922 0
7.43984e+06 0.982808 0
7.4726e+06 0.979872 0
7.50537e+06 0.980643 0
7.53814e+06 0.982739 0
7.57091e+06 0.98189 0
7.60368e+06 0.982594 0
7.63644e+06 0.981714 0
7.66921e+06 0.982804 0
7.70198e+06 0.9825 0
7.73475e+06 0.982287 0
7.76752e+06 0.983293 0
7.80028e+06 0.983089 0
7.83305e+06 0.983478 0
7.86582e+06 0.98292 0
7.89859e+06 0.98465 0
7.93136e+06 0.983516 0
7.96412e+06 0.983152 0
7.99689e+06 0.98375 0
8.02966e+06 0.98495 0
8.06243e+06 0.983954 0
8.0952e+06 0.984822 0
8.12796e+06 0.984111 0
8.16073e+06 0.985439 0
8.1935e+06 0.985605 0
8.22627e+06 0.984675 0
8.25904e+06 0.985286 0
8.2918e+06 0.985483 0
8.32457e+06 0.984233 0
8.35734e+06 0.984734 0
8.39011e+06 0.985621 0
8.42288e+06 0.984267 0
8.45564e+06 0.985956 0
8.48841e+06 0.985486 0
8.52118e+06 0.98594 0
8.55395e+06 0.98657 0
8.58672e+06 0.987591 0
8.61948e+06 0.987196 0
8.65225e+06 0.985636 0
8.68502e+06 0.987106 0
8.71779e+06 0.986799 0
8.75056e+06 0.986376 0
8.78332e+06 0.987754 0
8.81609e+06 0.985968 0
8.84886e+06 0.988299 0
8.88163e+06 0.986304 0
8.9144e+06 0.987764 0
8.94716e+06 0.987513 0
8.97993e+06 0.987923 0
9.0127e+06 0.987707 0
9.04547e+06 0.988268 0
9.07824e+06 0.98647 0
9.111e+06 0.98725 0
9.14377e+06 0.987992 0
9.17654e+06 0.987203 0
9.20931e+06 0.988428 0
9.24208e+06 0.987848 0
9.27484e+06 0.988356 0
9.30761e+06 0.987901 0
9.34038e+06 0.989186 0
9.37315e+06 0.989424 0
9.40592e+06 0.988675 0
9.43868e+06 0.988443 0
9.47145e+06 0.989067 0
9.50422e+06 0.988591 0
9.53699e+06 0.989527 0
9.56976e+06 0.989687 0
9.60252e+06 0.990433 0
9.63529e+06 0.989098 0
9.66806e+06 0.989208 0
9.70083e+06 0.989715 0
9.7336e+06 0.98897 0
9.76636e+06 0.990122 0
9.79913e+06 0.990351 0
9.8319e+06 0.990777 0
9.86467e+06 0.989922 0
9.89744e+06 0.989815 0
9.9302e+06 0.989972 0
9.96297e+06 0.989537 0
9.99574e+06 0.989559 0
1.00285e+07 0.989956 0
1.00613e+07 0.989797 0
1.0094e+07 0.990279 0
1.01268e+07 0.990376 0
1.01596e+07 0.990348 0
1.01923e+07 0.990307 0
1.02251e+07 0.990382 0
1.02579e+07 0.990639 0
1.02907e+07 0.990401 0
1.03234e+07 0.990652 0
1.03562e+07 0.990455 0
1.0389e+07 0.991144 0
1.04217e+07 0.990323 0
1.04545e+07 0.989956 0
1.04873e+07 0.991924 0
1.052e+07 0.99157 0
1.05528e+07 0.989013 0
1.05856e+07 0.991094 0
1.06183e+07 0.990536 0
1.06511e+07 0.991845 0
1.06839e+07 0.991304 0
1.07166e+07 0.990135 0
1.07494e+07 0.990668 0
1.07822e+07 0.991852 0
1.08149e+07 0.990668 0
1.08477e+07 0.990517 0
1.08805e+07 0.992657 0
1.09132e+07 0.991751 0
1.0946e+07 0.992735 0
1.09788e+07 0.989938 0
1.10115e+07 0.991322 0
1.10443e+07 0.992544 0
1.10771e+07 0.991504 0
1.11099e+07 0.991896 0
1.11426e+07 0.992641 0
1.11754e+07 0.990943 0
1.12082e+07 0.991128 0
1.12409e+07 0.990404 0
1.12737e+07 0.991128 0
1.13065e+07 0.993515 0
1.13392e+07 0.992033 0
1.1372e+07 0.993346 0
1.14048e+07 0.991184 0
1.14375e+07 0.99001 0
1.14703e+07 0.991943 0
1.15031e+07 0.991347 0
1.15358e+07 0.993214 0
1.15686e+07 0.991664 0
1.16014e+07 0.993506 0
1.16341e+07 0.991936 0
1.16669e+07 0.992757 0
1.16997e+07 0.99245 0
1.17324e+07 0.992344 0
1.17652e+07 0.991943 0
1.1798e+07 0.992058 0
1.18307e+07 0.992726 0
1.18635e+07 0.993186 0
1.18963e+07 0.993011 0
1.19291e+07 0.993227 0
1.19618e+07 0.993738 0
1.19946e+07 0.994549 0
1.20274e+07 0.992898 0
1.20601e+07 0.993299 0
1.20929e+07 0.992115 0
1.21257e+07 0.992203 0
1.21584e+07 0.992541 0
1.21912e+07 0.992055 0
1.2224e+07 0.992516 0
1.22567e+07 0.993355 0
1.22895e+07 0.993594 0
1.23223e+07 0.992666 0
1.2355e+07 0.99297 0
1.23878e+07 0.992707 0
1.24206e+07 0.994464 0
1.24533e+07 0.993641 0
1.24861e+07 0.993218 0
1.25189e+07 0.993152 0
1.25516e+07 0.992886 0
1.25844e+07 0.992369 0
1.26172e+07 0.992491 0
1.26499e+07 0.993496 0
1.26827e+07 0.99463 0
1.27155e+07 0.993672 0
1.27483e+07 0.994048 0
1.2781e+07 0.994583 0
1.28138e+07 0.993562 0
1.28466e+07 0.993857 0
1.28793e+07 0.994768 0
1.29121e+07 0.994781 0
1.29449e+07 0.992485 0
1.29776e+07 0.993995 0
1.30104e+07 0.994211 0
1.30432e+07 0.99501 0
1.30759e+07 0.993828 0
1.31087e+07 0.992691 0
1.31415e+07 0.995172 0
1.31742e+07 0.993929 0
1.3207e+07 0.994063 0
1.32398e+07 0.994847 0
1.32725e+07 0.993656 0
1.33053e+07 0.993797 0
1.33381e+07 0.994414 0
1.33708e+07 0.993647 0
1.34036e+07 0.994095 0
1.34364e+07 0.993261 0
1.34691e+07 0.994925 0
1.35019e+07 0.993189 0
1.35347e+07 0.99359 0
1.35675e+07 0.994016 0
1.36002e+07 0.99573 0
1.3633e+07 0.994286 0
1.36658e+07 0.99511 0
1.36985e+07 0.993828 0
1.37313e+07 0.992867 0
1.37641e+07 0.995545 0
1.37968e+07 0.99562 0
1.38296e+07 0.996097 0
1.38624e+07 0.995495 0
1.38951e+07 0.994825 0
1.39279e+07 0.994778 0
1.39607e+07 0.993907 0
1.39934e+07 0.994906 0
1.40262e+07 0.995906 0
1.4059e+07 0.995526 0
1.40917e+07 0.994273 0
1.41245e+07 0.995357 0
1.41573e+07 0.994912 0
1.419e+07 0.995536 0
1.42228e+07 0.996441 0
1.42556e+07 0.99604 0
1.42883e+07 0.995147 0
1.43211e+07 0.994778 0
1.43539e+07 0.996529 0
1.43867e+07 0.994869 0
1.44194e+07 0.995304 0
1.44522e+07 0.996369 0
1.4485e+07 0.994969 0
1.45177e+07 0.995122 0
1.45505e+07 0.996375 0
1.45833e+07 0.995552 0
1.4616e+07 0.995896 0
1.46488e+07 0.995182 0
1.46816e+07 0.994925 0
1.47143e+07 0.994925 0
1.47471e+07 0.994963 0
1.47799e+07 0.994988 0
1.48126e+07 0.996028 0
1.48454e+07 0.995439 0
1.48782e+07 0.995802 0
1.49109e+07 0.994255 0
1.49437e+07 0.995893 0
1.49765e+07 0.995489 0
1.50092e+07 0.995921 0
1.5042e+07 0.995539 0
1.50748e+07 0.995505 0
1.51075e+07 0.994865 0
1.51403e+07 0.995752 0
1.51731e+07 0.9964 0
1.52059e+07 0.995536 0
1.52386e+07 0.994925 0
1.52714e+07 0.995176 0
1.53042e+07 0.994828 0
1.53369e+07 0.995614 0
1.53697e+07 0.996128 0
1.54025e+07 0.995639 0
1.54352e+07 0.995445 0
1.5468e+07 0.996062 0
1.55008e+07 0.996375 0
1.55335e+07 0.995652 0
1.55663e+07 0.995987 0
1.55991e+07 0.995125 0
1.56318e+07 0.996081 0
1.56646e+07 0.995301 0
1.56974e+07 0.994706 0
1.57301e+07 0.996216 0
1.57629e+07 0.99562 0
1.57957e+07 0.995815 0
1.58284e+07 0.996184 0
1.58612e+07 0.996219 0
1.5894e+07 0.996676 0
1.59267e+07 0.995746 0
1.59595e+07 0.996798 0
1.59923e+07 0.99537 0
1.60251e+07 0.994035 0
1.60578e+07 0.99552 0
1.60906e+07 0.995633 0
1.61234e+07 0.995223 0
1.61561e+07 0.996357 0
1.61889e+07 0.996266 0
1.62217e+07 0.994771 0
1.62544e+07 0.996256 0
1.62872e+07 0.995793 0
1.632e+07 0.995962 0
1.63527e+07 0.9951 0
1.63855e+07 0.996372 0
1.64183e+07 0.995974 0
1.6451e+07 0.997594 0
1.64838e+07 0.99562 0
1.65166e+07 0.997011 0
1.65493e+07 0.996021 0
1.65821e+07 0.995382 0
1.66149e+07 0.996319 0
1.66476e+07 0.996479 0
1.66804e+07 0.995627 0
1.67132e+07 0.994869 0
1.67459e+07 0.995226 0
1.67787e+07 0.99531 0
1.68115e+07 0.996325 0
1.68443e+07 0.996761 0
1.6877e+07 0.997428 0
1.69098e+07 0.995198 0
1.69426e+07 0.995721 0
1.69753e+07 0.99552 0
1.70081e+07 0.99651 0
1.70409e+07 0.996272 0
1.70736e+07 0.996541 0
1.71064e+07 0.995602 0
1.71392e+07 0.995614 0
1.71719e+07 0.995937 0
1.72047e+07 0.997209 0
1.72375e+07 0.996845 0
1.72702e+07 0.995674 0
1.7303e+07 0.995323 0
1.73358e+07 0.994577 0
1.73685e+07 0.99698 0
1.74013e+07 0.997218 0
1.74341e+07 0.995827 0
1.74668e+07 0.997365 0
1.74996e+07 0.997187 0
1.75324e+07 0.995818 0
1.75651e+07 0.995815 0
1.75979e+07 0.997218 0
1.76307e+07 0.996306 0
1.76635e+07 0.99625 0
1.76962e+07 0.995768 0
1.7729e+07 0.995658 0
1.77618e+07 0.995489 0
1.77945e+07 0.995805 0
1.78273e+07 0.997099 0
1.78601e+07 0.996159 0
1.78928e+07 0.997262 0
1.79256e+07 0.995385 0
1.79584e+07 0.996319 0
1.79911e+07 0.99662 0
1.80239e+07 0.996031 0
1.80567e+07 0.996447 0
1.80894e+07 0.995702 0
1.81222e+07 0.995927 0
1.8155e+07 0.995357 0
1.81877e+07 0.996858 0
1.82205e+07 0.996018 0
1.82533e+07 0.9975 0
1.8286e+07 0.996504 0
1.83188e+07 0.996457 0
1.83516e+07 0.996789 0
1.83843e+07 0.996971 0
1.84171e+07 0.995965 0
1.84499e+07 0.996306 0
1.84827e+07 0.996451 0
1.85154e+07 0.998337 0
1.85482e+07 0.996278 0
1.8581e+07 0.996795 0
1.86137e+07 0.996554 0
1.86465e+07 0.997914 0
1.86793e+07 0.995696 0
1.8712e+07 0.99532 0
1.87448e+07 0.996191 0
1.87776e+07 0.996128 0
1.88103e+07 0.996419 0
1.88431e+07 0.997607 0
1.88759e+07 0.996498 0
1.89086e+07 0.995683 0
1.89414e+07 0.996789 0
1.89742e+07 0.996836 0
1.90069e+07 0.996178 0
1.90397e+07 0.996983 0
1.90725e+07 0.996629 0
1.91052e+07 0.996379 0
1.9138e+07 0.996899 0
1.91708e+07 0.997296 0
1.92035e+07 0.997303 0
1.92363e+07 0.9961 0
1.92691e+07 0.998011 0
1.93019e+07 0.99693 0
1.93346e+07 0.995411 0
1.93674e+07 0.997704 0
1.94002e+07 0.996551 0
1.94329e+07 0.995965 0
1.94657e+07 0.997296 0
1.94985e+07 0.995799 0
1.95312e+07 0.995971 0
1.9564e+07 0.99756 0
1.95968e+07 0.99557 0
1.96295e+07 0.997722 0
1.96623e+07 0.996861 0
1.96951e+07 0.995768 0
1.97278e+07 0.996006 0
1.97606e+07 0.996106 0
1.97934e+07 0.996394 0
1.98261e+07 0.996473 0
1.98589e+07 0.997221 0
1.98917e+07 0.997196 0
1.99244e+07 0.996949 0
1.99572e+07 0.996551 0
1.999e+07 0.996112 0
2.00227e+07 0.997619 0
2.00555e+07 0.99656 0
2.00883e+07 0.997854 0
2.01211e+07 0.996234 0
2.01538e+07 0.996739 0
2.01866e+07 0.996827 0
2.02194e+07 0.996563 0
2.02521e+07 0.998123 0
2.02849e+07 0.996867 0
2.03177e+07 0.996698 0
2.03504e+07 0.996281 0
2.03832e+07 0.997412 0
2.0416e+07 0.996952 0
2.04487e+07 0.998571 0
2.04815e+07 0.996554 0
2.05143e+07 0.997127 0
2.0547e+07 0.996545 0
2.05798e+07 0.997287 0
2.06126e+07 0.997137 0
2.06453e+07 0.997249 0
2.06781e+07 0.996714 0
2.07109e+07 0.996178 0
2.07436e+07 0.997168 0
2.07764e+07 0.996112 0
2.08092e+07 0.996413 0
2.08419e+07 0.997412 0
2.08747e+07 0.998465 0
2.09075e+07 0.996936 0
2.09403e+07 0.996905 0
2.0973e+07 0.99573 0
2.10058e+07 0.997068 0
2.10386e+07 0.995671 0
2.10713e+07 0.995652 0
2.11041e+07 0.99771 0
2.11369e+07 0.997287 0
2.11696e+07 0.996983 0
2.12024e+07 0.997801 0
2.12352e+07 0.997597 0
2.12679e+07 0.997679 0
2.13007e+07 0.997306 0
2.13335e+07 0.996062 0
2.13662e+07 0.997134 0
2.1399e+07 0.997322 0
2.14318e+07 0.997087 0
2.14645e+07 0.996664 0
2.14973e+07 0.996789 0
2.15301e+07 0.998026 0
2.15628e+07 0.996372 0
2.15956e+07 0.99745 0
2.16284e+07 0.997804 0
2.16611e+07 0.998615 0
2.16939e+07 0.997115 0
2.17267e+07 0.997325 0
2.17595e+07 0.996642 0
2.17922e+07 0.996172 0
2.1825e+07 0.997262 0
2.18578e+07 0.996845 0
2.18905e+07 0.998196 0
2.19233e+07 0.997954 0
2.19561e+07 0.996379 0
2.19888e+07 0.997018 0
2.20216e+07 0.995686 0
2.20544e+07 0.99687 0
2.20871e+07 0.997638 0
2.21199e+07 0.997431 0
2.21527e+07 0.99588 0
2.21854e+07 0.99766 0
2.22182e+07 0.997206 0
2.2251e+07 0.996698 0
2.22837e+07 0.997701 0
2.23165e+07 0.99703 0
2.23493e+07 0.997603 0
2.2382e+07 0.996999 0
2.24148e+07 0.996801 0
2.24476e+07 0.998481 0
2.24803e+07 0.997585 0
2.25131e+07 0.997315 0
2.25459e+07 0.996579 0
2.25787e+07 0.997381 0
2.26114e+07 0.996457 0
2.26442e+07 0.997246 0
2.2677e+07 0.997228 0
2.27097e+07 0.997206 0
2.27425e+07 0.996748 0
2.27753e+07 0.997531 0
2.2808e+07 0.99803 0
2.28408e+07 0.998045 0
2.28736e+07 0.99646 0
2.29063e+07 0.996476 0
2.29391e+07 0.996147 0
2.29719e+07 0.99652 0
2.30046e+07 0.996238 0
2.30374e+07 0.997945 0
2.30702e+07 0.996899 0
2.31029e+07 0.996629 0
2.31357e+07 0.99724 0
2.31685e+07 0.997582 0
2.32012e+07 0.99787 0
2.3234e+07 0.996269 0
2.32668e+07 0.996701 0
2.32995e+07 0.997043 0
2.33323e+07 0.996222 0
2.33651e+07 0.997779 0
2.33979e+07 0.997785 0
2.34306e+07 0.997713 0
2.34634e+07 0.996711 0
2.34962e+07 0.996921 0
2.35289e+07 0.996441 0
2.35617e+07 0.997901 0
2.35945e+07 0.99724 0
2.36272e+07 0.99729 0
2.366e+07 0.997218 0
2.36928e+07 0.997155 0
2.37255e+07 0.996588 0
2.37583e+07 0.996682 0
2.37911e+07 0.996927 0
2.38238e+07 0.996848 0
2.38566e+07 0.997951 0
2.38894e+07 0.998722 0
2.39221e+07 0.996883 0
2.39549e+07 0.997322 0
2.39877e+07 0.995793 0
2.40204e+07 0.996927 0
2.40532e+07 0.996604 0
2.4086e+07 0.998377 0
2.41187e+07 0.997221 0
2.41515e+07 0.996895 0
2.41843e+07 0.998355 0
2.42171e+07 0.996786 0
2.42498e+07 0.99828 0
2.42826e+07 0.996936 0
2.43154e+07 0.998509 0
2.43481e+07 0.996739 0
2.43809e+07 0.996946 0
2.44137e+07 0.996808 0
2.44464e+07 0.996733 0
2.44792e+07 0.997832 0
2.4512e+07 0.997325 0
2.45447e+07 0.997206 0
2.45775e+07 0.996407 0
2.46103e+07 0.997237 0
2.4643e+07 0.997939 0
2.46758e+07 0.997149 0
2.47086e+07 0.997788 0
2.47413e+07 0.998384 0
2.47741e+07 0.997224 0
2.48069e+07 0.996303 0
2.48396e+07 0.997362 0
2.48724e+07 0.998459 0
2.49052e+07 0.99797 0
2.49379e+07 0.998261 0
2.49707e+07 0.997093 0
2.50035e+07 0.997638 0
2.50363e+07 0.997889 0
2.5069e+07 0.996435 0
2.51018e+07 0.998192 0
2.51346e+07 0.998105 0
2.51673e+07 0.998102 0
2.52001e+07 0.997779 0
2.52329e+07 0.996585 0
2.52656e+07 0.997021 0
2.52984e+07 0.9973 0
2.53312e+07 0.99797 0
2.53639e+07 0.998725 0
2.53967e+07 0.996776 0
2.54295e+07 0.99704 0
2.54622e+07 0.99661 0
2.5495e+07 0.997566 0
2.55278e+07 0.997046 0
2.55605e+07 0.997776 0
2.55933e+07 0.996306 0
2.56261e+07 0.997425 0
2.56588e+07 0.996535 0
2.56916e+07 0.997303 0
2.57244e+07 0.998051 0
2.57571e+07 0.998073 0
2.57899e+07 0.997748 0
2.58227e+07 0.997375 0
2.58555e+07 0.997603 0
2.58882e+07 0.998409 0
2.5921e+07 0.997901 0
2.59538e+07 0.995962 0
2.59865e+07 0.997494 0
2.60193e+07 0.996679 0
2.60521e+07 0.998468 0
2.60848e+07 0.997171 0
2.61176e+07 0.997137 0
2.61504e+07 0.996801 0
2.61831e+07 0.997522 0
2.62159e+07 0.997763 0
2.62487e+07 0.997152 0
2.62814e+07 0.997105 0
2.63142e+07 0.996921 0
2.6347e+07 0.997043 0
2.63797e+07 0.996191 0
2.64125e+07 0.998399 0
2.64453e+07 0.998311 0
2.6478e+07 0.997782 0
2.65108e+07 0.997281 0
2.65436e+07 0.997372 0
2.65763e+07 0.998111 0
2.66091e+07 0.99704 0
2.66419e+07 0.998437 0
2.66747e+07 0.9975 0
2.67074e+07 0.997654 0
2.67402e+07 0.996654 0
2.6773e+07 0.997412 0
2.68057e+07 0.998271 0
2.68385e+07 0.996751 0
2.68713e+07 0.99792 0
2.6904e+07 0.996811 0
2.69368e+07 0.99828 0
2.69696e+07 0.998243 0
2.70023e+07 0.998521 0
2.70351e+07 0.997478 0
2.70679e+07 0.996874 0
2.71006e+07 0.997823 0
2.71334e+07 0.9973 0
2.71662e+07 0.998371 0
2.71989e+07 0.997181 0
2.72317e+07 0.998531 0
2.72645e+07 0.997553 0
2.72972e+07 0.996482 0
2.733e+07 0.997218 0
2.73628e+07 0.997829 0
2.73955e+07 0.997572 0
2.74283e+07 0.997603 0
2.74611e+07 0.997738 0
2.74939e+07 0.997083 0
2.75266e+07 0.998452 0
2.75594e+07 0.998214 0
2.75922e+07 0.998452 0
2.76249e+07 0.998268 0
2.76577e+07 0.997757 0
2.76905e+07 0.996535 0
2.77232e+07 0.996642 0
2.7756e+07 0.997368 0
2.77888e+07 0.99881 0
2.78215e+07 0.997033 0
2.78543e+07 0.997603 0
2.78871e+07 0.997945 0
2.79198e+07 0.998036 0
2.79526e+07 0.998947 0
2.79854e+07 0.997726 0
2.80181e+07 0.997801 0
2.80509e+07 0.997842 0
2.80837e+07 0.997873 0
2.81164e+07 0.997228 0
2.81492e+07 0.998349 0
2.8182e+07 0.998678 0
2.82147e+07 0.997829 0
2.82475e+07 0.997807 0
2.82803e+07 0.997212 0
2.83131e+07 0.997362 0
2.83458e+07 0.996711 0
2.83786e+07 0.997478 0
2.84114e+07 0.997842 0
2.84441e+07 0.996582 0
2.84769e+07 0.997444 0
2.85097e+07 0.997585 0
2.85424e+07 0.998694 0
2.85752e+07 0.997594 0
2.8608e+07 0.99833 0
2.86407e+07 0.996899 0
2.86735e+07 0.997306 0
2.87063e+07 0.997102 0
2.8739e+07 0.997275 0
2.87718e+07 0.999386 0
2.88046e+07 0.996858 0
2.88373e+07 0.99844 0
2.88701e+07 0.997353 0
2.89029e+07 0.997679 0
2.89356e+07 0.99797 0
2.89684e+07 0.997898 0
2.90012e+07 0.99792 0
2.90339e+07 0.997535 0
2.90667e+07 0.998753 0
2.90995e+07 0.998152 0
2.91323e+07 0.998393 0
2.9165e+07 0.997193 0
2.91978e+07 0.997303 0
2.92306e+07 1 0
2.92633e+07 0.99765 0
2.92961e+07 0.99864 0
2.93289e+07 0.998061 0
2.93616e+07 0.998321 0
2.93944e+07 0.996507 0
2.94272e+07 0.99682 0
2.94599e+07 0.997488 0
2.94927e+07 0.996754 0
2.95255e+07 0.998697 0
2.95582e+07 0.996031 0
2.9591e+07 0.997719 0
2.96238e+07 0.996989 0
2.96565e+07 0.99713 0
2.96893e+07 0.997337 0
2.97221e+07 0.997719 0
2.97548e+07 0.997901 0
2.97876e+07 0.996394 0
2.98204e+07 0.998669 0
2.98531e+07 0.997096 0
2.98859e+07 0.998465 0
2.99187e+07 0.997738 0
2.99515e+07 0.997766 0
2.99842e+07 0.998788 0
3.0017e+07 0.997509 0
3.00498e+07 0.997597 0
3.00825e+07 0.996827 0
3.01153e+07 0.997848 0
3.01481e+07 0.996419 0
3.01808e+07 0.996332 0
3.02136e+07 0.99625 0
3.02464e+07 0.996551 0
3.02791e+07 0.99843 0
3.03119e+07 0.997459 0
3.03447e+07 0.998161 0
3.03774e+07 0.998264 0
3.04102e+07 0.997509 0
3.0443e+07 0.997243 0
3.04757e+07 0.996996 0
3.05085e+07 0.997647 0
3.05413e+07 0.997224 0
3.0574e+07 0.997813 0
3.06068e+07 0.997998 0
3.06396e+07 0.997068 0
3.06723e+07 0.996726 0
3.07051e+07 0.996783 0
3.07379e+07 0.998258 0
3.07707e+07 0.997519 0
3.08034e+07 0.998293 0
3.08362e+07 0.996949 0
3.0869e+07 0.997588 0
3.09017e+07 0.997387 0
3.09345e+07 0.99896 0
3.09673e+07 0.998565 0
3.1e+07 0.998004 0
3.10328e+07 0.996021 0
3.10656e+07 0.996817 0
3.10983e+07 0.998456 0
3.11311e+07 0.997425 0
3.11639e+07 0.998048 0
3.11966e+07 0.997829 0
3.12294e+07 0.997964 0
3.12622e+07 0.998036 0
3.12949e+07 0.997475 0
3.13277e+07 0.998421 0
3.13605e+07 0.997816 0
3.13932e+07 0.997644 0
3.1426e+07 0.997694 0
3.14588e+07 0.99698 0
3.14915e+07 0.998734 0
3.15243e+07 0.997412 0
3.15571e+07 0.99666 0
3.15899e+07 0.997005 0
3.16226e+07 0.997491 0
3.16554e+07 0.997296 0
3.16882e+07 0.996498 0
3.17209e+07 0.998493 0
3.17537e+07 0.996927 0
3.17865e+07 0.996532 0
3.18192e+07 0.996798 0
3.1852e+07 0.996942 0
3.18848e+07 0.997162 0
3.19175e+07 0.998468 0
3.19503e+07 0.998358 0
3.19831e+07 0.997318 0
3.20158e+07 0.998105 0
3.20486e+07 0.996786 0
3.20814e+07 0.998008 0
3.21141e+07 0.997409 0
3.21469e+07 0.997209 0
3.21797e+07 0.997481 0
3.22124e+07 0.998036 0
3.22452e+07 0.997795 0
3.2278e+07 0.997738 0
3.23107e+07 0.998199 0
3.23435e+07 0.997807 0
3.23763e+07 0.996689 0
3.24091e+07 0.997516 0
3.24418e+07 0.99745 0
3.24746e+07 0.998628 0
3.25074e+07 0.998337 0
3.25401e+07 0.997121 0
3.25729e+07 0.996623 0
3.26057e+07 0.998092 0
3.26384e+07 0.998155 0
3.26712e+07 0.998211 0
3.2704e+07 0.998612 0
3.27367e+07 0.996529 0
3.27695e+07 0.997795 0
3.28023e+07 0.996971 0
3.2835e+07 0.997412 0
3.28678e+07 0.997011 0
3.29006e+07 0.998421 0
3.29333e+07 0.997998 0
3.29661e+07 0.997118 0
3.29989e+07 0.997246 0
3.30316e+07 0.996827 0
3.30644e+07 0.997629 0
3.30972e+07 0.998769 0
3.31299e+07 0.998058 0
3.31627e+07 0.998299 0
3.31955e+07 0.998512 0
3.32283e+07 0.998004 0
3.3261e+07 0.997115 0
3.32938e+07 0.997954 0
3.33266e+07 0.998186 0
3.33593e+07 0.996739 0
3.33921e+07 0.999063 0
3.34249e+07 0.997785 0
3.34576e+07 0.998587 0
3.34904e+07 0.996842 0
3.35232e+07 0.997863 0
