# Supplementary material for: Probing decoherence in molecular 4f qubits
Source: Chem Sci. 2024 Oct 30;15(48):20328–37. doi: 10.1039/d4sc05304d (PMC11575486; doi:10.1039/d4sc05304d)
Supplement: SC-015-D4SC05304D-s001 [file SC-015-D4SC05304D-s001.zip › data_archive/Parallel_0c5pct/T1/32_Gdtrensal_T1_970633_647G_at19_VG51_32-64-300_15sc_10K_4pc.dat]

1500 0 0
9692 0.208777 0
17884 0.255246 0
26076 0.294269 0
34268 0.379263 0
42460 0.419748 0
50652 0.442632 0
58844 0.468819 0
67036 0.500342 0
75228 0.544526 0
83420 0.560084 0
91612 0.565132 0
99804 0.575204 0
107996 0.553465 0
116188 0.578255 0
124380 0.61244 0
132572 0.628405 0
140764 0.640731 0
148956 0.64033 0
157148 0.627392 0
165340 0.666235 0
173532 0.685474 0
181724 0.703765 0
189916 0.703843 0
198108 0.708885 0
206300 0.719293 0
214492 0.742668 0
222684 0.703495 0
230876 0.711295 0
239068 0.707296 0
247260 0.745336 0
255452 0.758321 0
263644 0.790635 0
271836 0.712446 0
280028 0.75777 0
288220 0.804694 0
296412 0.770965 0
304604 0.749988 0
312796 0.815785 0
320988 0.77738 0
329180 0.763022 0
337372 0.762386 0
345564 0.815036 0
353756 0.761643 0
361948 0.840827 0
370140 0.74771 0
378332 0.793987 0
386524 0.846906 0
394716 0.771685 0
402908 0.835006 0
411100 0.792446 0
419292 0.807344 0
427484 0.813735 0
435676 0.797494 0
443868 0.818723 0
452060 0.842806 0
460252 0.814898 0
468444 0.820216 0
476636 0.83193 0
484828 0.826936 0
493020 0.860186 0
501212 0.8572 0
509404 0.836715 0
517596 0.86473 0
525788 0.815186 0
533980 0.846097 0
542172 0.84455 0
550364 0.82765 0
558556 0.849113 0
566748 0.85307 0
574940 0.813345 0
583132 0.83774 0
591324 0.829275 0
599516 0.869233 0
607708 0.85961 0
615900 0.895228 0
624092 0.853645 0
632284 0.875498 0
640476 0.831499 0
648668 0.859143 0
656860 0.88744 0
665052 0.908813 0
673244 0.859682 0
681436 0.869856 0
689628 0.857236 0
697820 0.861091 0
706012 0.884412 0
714204 0.89509 0
722396 0.892386 0
730588 0.898088 0
738780 0.898783 0
746972 0.866157 0
755164 0.859376 0
763356 0.898327 0
771548 0.84774 0
779740 0.896103 0
787932 0.931817 0
796124 0.906745 0
804316 0.892764 0
812508 0.923747 0
820700 0.855306 0
828892 0.887458 0
837084 0.911421 0
845276 0.892008 0
853468 0.873435 0
861660 0.91494 0
869852 0.848357 0
878044 0.920366 0
886236 0.9225 0
894428 0.908861 0
902620 0.886007 0
910812 0.904868 0
919004 0.874281 0
927196 0.894976 0
935388 0.895917 0
943580 0.924748 0
951772 0.872056 0
959964 0.911235 0
968156 0.900072 0
976348 0.909538 0
984540 0.928165 0
992732 0.913004 0
1.00092e+06 0.884736 0
1.00912e+06 0.960198 0
1.01731e+06 0.896235 0
1.0255e+06 0.91057 0
1.03369e+06 0.898603 0
1.04188e+06 0.943237 0
1.05008e+06 0.90735 0
1.05827e+06 0.905917 0
1.06646e+06 0.892986 0
1.07465e+06 0.916043 0
1.08284e+06 0.88539 0
1.09104e+06 0.931499 0
1.09923e+06 0.921235 0
1.10742e+06 0.916463 0
1.11561e+06 0.908189 0
1.1238e+06 0.930552 0
1.132e+06 0.895078 0
1.14019e+06 0.905905 0
1.14838e+06 0.880498 0
1.15657e+06 0.9394 0
1.16476e+06 0.896763 0
1.17296e+06 0.941637 0
1.18115e+06 0.918591 0
1.18934e+06 0.908046 0
1.19753e+06 0.921457 0
1.20572e+06 0.915072 0
1.21392e+06 0.892446 0
1.22211e+06 0.909508 0
1.2303e+06 0.926253 0
1.23849e+06 0.890204 0
1.24668e+06 0.927356 0
1.25488e+06 0.914598 0
1.26307e+06 0.918579 0
1.27126e+06 0.887992 0
1.27945e+06 0.929724 0
1.28764e+06 0.919928 0
1.29584e+06 0.936025 0
1.30403e+06 0.926499 0
1.31222e+06 0.903699 0
1.32041e+06 0.913435 0
1.3286e+06 0.925258 0
1.3368e+06 0.892554 0
1.34499e+06 0.893393 0
1.35318e+06 0.947248 0
1.36137e+06 0.888603 0
1.36956e+06 0.919838 0
1.37776e+06 0.913249 0
1.38595e+06 0.899682 0
1.39414e+06 0.912002 0
1.40233e+06 0.920228 0
1.41052e+06 0.925138 0
1.41872e+06 0.885522 0
1.42691e+06 0.918141 0
1.4351e+06 0.932674 0
1.44329e+06 0.894233 0
1.45148e+06 0.921733 0
1.45968e+06 0.922446 0
1.46787e+06 0.960312 0
1.47606e+06 0.928447 0
1.48425e+06 0.915504 0
1.49244e+06 0.945624 0
1.50064e+06 0.91964 0
1.50883e+06 0.905725 0
1.51702e+06 0.866133 0
1.52521e+06 0.935671 0
1.5334e+06 0.886511 0
1.5416e+06 0.950797 0
1.54979e+06 0.930588 0
1.55798e+06 0.938357 0
1.56617e+06 0.930953 0
1.57436e+06 0.897818 0
1.58256e+06 0.940018 0
1.59075e+06 0.896691 0
1.59894e+06 0.904107 0
1.60713e+06 0.909838 0
1.61532e+06 0.947536 0
1.62352e+06 0.950977 0
1.63171e+06 0.919646 0
1.6399e+06 0.958807 0
1.64809e+06 0.933118 0
1.65628e+06 0.928363 0
1.66448e+06 0.931769 0
1.67267e+06 0.94982 0
1.68086e+06 0.936403 0
1.68905e+06 0.954167 0
1.69724e+06 0.93777 0
1.70544e+06 0.927098 0
1.71363e+06 0.948375 0
1.72182e+06 0.940863 0
1.73001e+06 0.906841 0
1.7382e+06 0.936319 0
1.7464e+06 0.920132 0
1.75459e+06 0.92693 0
1.76278e+06 0.917308 0
1.77097e+06 0.940246 0
1.77916e+06 0.886259 0
1.78736e+06 0.878034 0
1.79555e+06 0.9306 0
1.80374e+06 0.889862 0
1.81193e+06 0.923993 0
1.82012e+06 0.923759 0
1.82832e+06 0.911277 0
1.83651e+06 0.916019 0
1.8447e+06 0.947608 0
1.85289e+06 0.91446 0
1.86108e+06 0.91214 0
1.86928e+06 0.935216 0
1.87747e+06 0.953195 0
1.88566e+06 0.942488 0
1.89385e+06 0.925 0
1.90204e+06 0.934388 0
1.91024e+06 0.922662 0
1.91843e+06 0.956823 0
1.92662e+06 0.940821 0
1.93481e+06 0.911912 0
1.943e+06 0.90536 0
1.9512e+06 0.940198 0
1.95939e+06 0.951013 0
1.96758e+06 0.939101 0
1.97577e+06 0.943477 0
1.98396e+06 0.939406 0
1.99216e+06 0.938735 0
2.00035e+06 0.935192 0
2.00854e+06 0.926067 0
2.01673e+06 0.934748 0
2.02492e+06 0.925168 0
2.03312e+06 0.915707 0
2.04131e+06 0.925252 0
2.0495e+06 0.965246 0
2.05769e+06 0.916181 0
2.06588e+06 0.923195 0
2.07408e+06 0.977584 0
2.08227e+06 0.930372 0
2.09046e+06 0.937326 0
2.09865e+06 0.898153 0
2.10684e+06 0.935366 0
2.11504e+06 0.931433 0
2.12323e+06 0.926673 0
2.13142e+06 0.912656 0
2.13961e+06 0.955665 0
2.1478e+06 0.936523 0
2.156e+06 0.915432 0
2.16419e+06 0.943579 0
2.17238e+06 0.917176 0
2.18057e+06 0.925312 0
2.18876e+06 0.933603 0
2.19696e+06 0.922542 0
2.20515e+06 0.933309 0
2.21334e+06 0.929832 0
2.22153e+06 0.929664 0
2.22972e+06 0.936894 0
2.23792e+06 0.926277 0
2.24611e+06 0.957614 0
2.2543e+06 0.951829 0
2.26249e+06 0.922212 0
2.27068e+06 0.931283 0
2.27888e+06 0.899994 0
2.28707e+06 0.921157 0
2.29526e+06 0.940821 0
2.30345e+06 0.957104 0
2.31164e+06 0.933585 0
2.31984e+06 0.938837 0
2.32803e+06 0.908627 0
2.33622e+06 0.929934 0
2.34441e+06 0.912386 0
2.3526e+06 0.936169 0
2.3608e+06 0.940749 0
2.36899e+06 0.965923 0
2.37718e+06 0.938573 0
2.38537e+06 0.925935 0
2.39356e+06 0.927638 0
2.40176e+06 0.958987 0
2.40995e+06 0.920162 0
2.41814e+06 0.916457 0
2.42633e+06 0.951415 0
2.43452e+06 0.963375 0
2.44272e+06 0.951187 0
2.45091e+06 0.953411 0
2.4591e+06 0.916841 0
2.46729e+06 0.964904 0
2.47548e+06 0.911984 0
2.48368e+06 0.949341 0
2.49187e+06 0.892092 0
2.50006e+06 0.896031 0
2.50825e+06 0.931847 0
2.51644e+06 0.958423 0
2.52464e+06 0.92548 0
2.53283e+06 0.939077 0
2.54102e+06 0.936013 0
2.54921e+06 0.985366 0
2.5574e+06 0.91789 0
2.5656e+06 0.881535 0
2.57379e+06 0.936451 0
2.58198e+06 0.906031 0
2.59017e+06 0.926457 0
2.59836e+06 0.913957 0
2.60656e+06 0.940378 0
2.61475e+06 0.946169 0
2.62294e+06 0.930504 0
2.63113e+06 0.95521 0
2.63932e+06 0.942638 0
2.64752e+06 0.921385 0
2.65571e+06 0.930354 0
2.6639e+06 0.960474 0
2.67209e+06 0.915324 0
2.68028e+06 0.933921 0
2.68848e+06 0.937446 0
2.69667e+06 0.922812 0
2.70486e+06 0.907632 0
2.71305e+06 0.946007 0
2.72124e+06 0.95253 0
2.72944e+06 0.907512 0
2.73763e+06 0.914257 0
2.74582e+06 0.967374 0
2.75401e+06 0.89039 0
2.7622e+06 0.915018 0
2.7704e+06 0.945773 0
2.77859e+06 0.895492 0
2.78678e+06 0.958124 0
2.79497e+06 0.946169 0
2.80316e+06 0.914442 0
2.81136e+06 0.979041 0
2.81955e+06 0.905839 0
2.82774e+06 0.972962 0
2.83593e+06 0.926781 0
2.84412e+06 0.898118 0
2.85232e+06 0.939161 0
2.86051e+06 0.934323 0
2.8687e+06 0.938285 0
2.87689e+06 0.970731 0
2.88508e+06 0.925749 0
2.89328e+06 0.94804 0
2.90147e+06 0.917122 0
2.90966e+06 0.956769 0
2.91785e+06 0.922212 0
2.92604e+06 0.922806 0
2.93424e+06 0.985791 0
2.94243e+06 0.893969 0
2.95062e+06 0.969059 0
2.95881e+06 0.916679 0
2.967e+06 0.978825 0
2.9752e+06 0.971205 0
2.98339e+06 0.962584 0
2.99158e+06 0.905108 0
2.99977e+06 0.922974 0
3.00796e+06 0.947662 0
3.01616e+06 0.872866 0
3.02435e+06 0.943813 0
3.03254e+06 0.927236 0
3.04073e+06 0.958297 0
3.04892e+06 0.930006 0
3.05712e+06 0.94205 0
3.06531e+06 0.903016 0
3.0735e+06 0.932356 0
3.08169e+06 0.899341 0
3.08988e+06 0.933675 0
3.09808e+06 0.930522 0
3.10627e+06 0.911865 0
3.11446e+06 0.943915 0
3.12265e+06 0.918789 0
3.13084e+06 0.927536 0
3.13904e+06 0.915821 0
3.14723e+06 0.915252 0
3.15542e+06 0.917296 0
3.16361e+06 0.936031 0
3.1718e+06 0.917848 0
3.18e+06 0.92967 0
3.18819e+06 0.966445 0
3.19638e+06 0.943759 0
3.20457e+06 0.920522 0
3.21276e+06 0.940114 0
3.22096e+06 0.907296 0
3.22915e+06 0.96991 0
3.23734e+06 0.901817 0
3.24553e+06 0.938645 0
3.25372e+06 0.935342 0
3.26192e+06 0.949418 0
3.27011e+06 0.953669 0
3.2783e+06 0.947926 0
3.28649e+06 0.933675 0
3.29468e+06 0.946565 0
3.30288e+06 0.939101 0
3.31107e+06 0.934119 0
3.31926e+06 0.92214 0
3.32745e+06 0.924041 0
3.33564e+06 0.929203 0
3.34384e+06 0.920893 0
3.35203e+06 0.950432 0
3.36022e+06 0.973405 0
3.36841e+06 0.896517 0
3.3766e+06 0.922902 0
3.3848e+06 0.931367 0
3.39299e+06 0.891984 0
3.40118e+06 0.916876 0
3.40937e+06 0.921553 0
3.41756e+06 0.941775 0
3.42576e+06 0.916847 0
3.43395e+06 0.905078 0
3.44214e+06 0.923759 0
3.45033e+06 0.986559 0
3.45852e+06 0.933399 0
3.46672e+06 0.919406 0
3.47491e+06 0.934173 0
3.4831e+06 0.919311 0
3.49129e+06 0.934664 0
3.49948e+06 0.955809 0
3.50768e+06 0.971577 0
3.51587e+06 0.921403 0
3.52406e+06 0.904664 0
3.53225e+06 0.947578 0
3.54044e+06 0.929742 0
3.54864e+06 0.913849 0
3.55683e+06 0.938687 0
3.56502e+06 0.950701 0
3.57321e+06 0.935719 0
3.5814e+06 0.948639 0
3.5896e+06 0.929886 0
3.59779e+06 0.944394 0
3.60598e+06 0.906942 0
3.61417e+06 0.924964 0
3.62236e+06 0.937968 0
3.63056e+06 0.92232 0
3.63875e+06 0.927674 0
3.64694e+06 0.881703 0
3.65513e+06 0.935426 0
3.66332e+06 0.899652 0
3.67152e+06 0.949113 0
3.67971e+06 0.957986 0
3.6879e+06 0.933939 0
3.69609e+06 0.918255 0
3.70428e+06 0.933531 0
3.71248e+06 0.948909 0
3.72067e+06 0.928957 0
3.72886e+06 0.947296 0
3.73705e+06 0.923231 0
3.74524e+06 0.989928 0
3.75344e+06 0.951595 0
3.76163e+06 0.949155 0
3.76982e+06 0.927254 0
3.77801e+06 0.94735 0
3.7862e+06 0.965366 0
3.7944e+06 0.953807 0
3.80259e+06 0.951391 0
3.81078e+06 0.944526 0
3.81897e+06 0.944335 0
3.82716e+06 0.927332 0
3.83536e+06 0.962608 0
3.84355e+06 0.984502 0
3.85174e+06 0.96711 0
3.85993e+06 0.959706 0
3.86812e+06 0.951655 0
3.87632e+06 0.924371 0
3.88451e+06 0.93759 0
3.8927e+06 0.945977 0
3.90089e+06 0.94298 0
3.90908e+06 0.966223 0
3.91728e+06 0.940761 0
3.92547e+06 0.911337 0
3.93366e+06 0.972338 0
3.94185e+06 0.954215 0
3.95004e+06 0.908213 0
3.95824e+06 0.923513 0
3.96643e+06 0.939341 0
3.97462e+06 0.914335 0
3.98281e+06 0.921882 0
3.991e+06 0.934083 0
3.9992e+06 0.932374 0
4.00739e+06 0.961601 0
4.01558e+06 0.936619 0
4.02377e+06 0.924856 0
4.03196e+06 0.939682 0
4.04016e+06 0.943759 0
4.04835e+06 0.972656 0
4.05654e+06 0.949353 0
4.06473e+06 0.942074 0
4.07292e+06 0.941067 0
4.08112e+06 0.93256 0
4.08931e+06 0.955833 0
4.0975e+06 0.940713 0
4.10569e+06 0.972182 0
4.11388e+06 0.952632 0
4.12208e+06 0.951205 0
4.13027e+06 0.93479 0
4.13846e+06 0.944335 0
4.14665e+06 0.953507 0
4.15484e+06 0.99214 0
4.16304e+06 0.931061 0
4.17123e+06 0.929592 0
4.17942e+06 0.923933 0
4.18761e+06 0.960576 0
4.1958e+06 0.926493 0
4.204e+06 0.901247 0
4.21219e+06 0.967836 0
4.22038e+06 0.903651 0
4.22857e+06 0.923861 0
4.23676e+06 0.933753 0
4.24496e+06 0.951745 0
4.25315e+06 0.961673 0
4.26134e+06 0.896433 0
4.26953e+06 0.942692 0
4.27772e+06 0.92229 0
4.28592e+06 0.930869 0
4.29411e+06 0.926547 0
4.3023e+06 0.926277 0
4.31049e+06 0.923663 0
4.31868e+06 0.983801 0
4.32688e+06 0.955588 0
4.33507e+06 0.948207 0
4.34326e+06 0.943987 0
4.35145e+06 0.943795 0
4.35964e+06 0.938621 0
4.36784e+06 0.891918 0
4.37603e+06 0.918831 0
4.38422e+06 0.922164 0
4.39241e+06 0.938705 0
4.4006e+06 0.916781 0
4.4088e+06 0.956859 0
4.41699e+06 0.931565 0
4.42518e+06 0.953729 0
4.43337e+06 0.942812 0
4.44156e+06 0.958897 0
4.44976e+06 0.927842 0
4.45795e+06 0.936025 0
4.46614e+06 0.935414 0
4.47433e+06 0.906193 0
4.48252e+06 0.994808 0
4.49072e+06 0.942476 0
4.49891e+06 0.953645 0
4.5071e+06 0.907584 0
4.51529e+06 0.953615 0
4.52348e+06 0.967572 0
4.53168e+06 0.882452 0
4.53987e+06 0.970204 0
4.54806e+06 0.956403 0
4.55625e+06 0.933831 0
4.56444e+06 0.904478 0
4.57264e+06 0.941313 0
4.58083e+06 0.962368 0
4.58902e+06 0.930168 0
4.59721e+06 0.927674 0
4.6054e+06 0.931559 0
4.6136e+06 0.918747 0
4.62179e+06 0.981888 0
4.62998e+06 0.957794 0
4.63817e+06 0.93036 0
4.64636e+06 0.917374 0
4.65456e+06 0.921757 0
4.66275e+06 0.966841 0
4.67094e+06 0.939209 0
4.67913e+06 0.938076 0
4.68732e+06 0.951397 0
4.69552e+06 0.924466 0
4.70371e+06 0.924323 0
4.7119e+06 0.918477 0
4.72009e+06 0.921199 0
4.72828e+06 0.946433 0
4.73648e+06 0.933135 0
4.74467e+06 0.9097 0
4.75286e+06 0.964365 0
4.76105e+06 0.952344 0
4.76924e+06 0.943513 0
4.77744e+06 0.883201 0
4.78563e+06 0.967032 0
4.79382e+06 0.937206 0
4.80201e+06 0.974131 0
4.8102e+06 0.924658 0
4.8184e+06 0.957758 0
4.82659e+06 0.913675 0
4.83478e+06 0.935072 0
4.84297e+06 0.952542 0
4.85116e+06 0.925917 0
4.85936e+06 0.940594 0
4.86755e+06 0.888094 0
4.87574e+06 0.947998 0
4.88393e+06 0.97693 0
4.89212e+06 0.908759 0
4.90032e+06 0.930438 0
4.90851e+06 0.93545 0
4.9167e+06 0.922074 0
4.92489e+06 0.923555 0
4.93308e+06 0.958046 0
4.94128e+06 0.911343 0
4.94947e+06 0.965564 0
4.95766e+06 0.921882 0
4.96585e+06 0.96714 0
4.97404e+06 0.9428 0
4.98224e+06 0.959077 0
4.99043e+06 0.913333 0
4.99862e+06 0.938903 0
5.00681e+06 0.939299 0
5.015e+06 0.937896 0
5.0232e+06 0.926025 0
5.03139e+06 0.928567 0
5.03958e+06 0.940486 0
5.04777e+06 0.9181 0
5.05596e+06 0.930875 0
5.06416e+06 0.928531 0
5.07235e+06 0.894652 0
5.08054e+06 0.935641 0
5.08873e+06 0.950677 0
5.09692e+06 0.944616 0
5.10512e+06 0.914538 0
5.11331e+06 0.941109 0
5.1215e+06 0.930564 0
5.12969e+06 0.949017 0
5.13788e+06 0.925462 0
5.14608e+06 0.923711 0
5.15427e+06 0.905222 0
5.16246e+06 0.917224 0
5.17065e+06 0.961637 0
5.17884e+06 0.939934 0
5.18704e+06 0.91524 0
5.19523e+06 0.947914 0
5.20342e+06 0.934017 0
5.21161e+06 0.943411 0
5.2198e+06 0.937896 0
5.228e+06 0.93783 0
5.23619e+06 0.928441 0
5.24438e+06 0.984556 0
5.25257e+06 0.948699 0
5.26076e+06 0.954071 0
5.26896e+06 0.896199 0
5.27715e+06 0.933765 0
5.28534e+06 0.932092 0
5.29353e+06 0.960977 0
5.30172e+06 0.922632 0
5.30992e+06 0.941823 0
5.31811e+06 0.918639 0
5.3263e+06 0.932212 0
5.33449e+06 0.932188 0
5.34268e+06 0.928741 0
5.35088e+06 0.929712 0
5.35907e+06 0.913357 0
5.36726e+06 0.942056 0
5.37545e+06 0.933303 0
5.38364e+06 0.928789 0
5.39184e+06 0.918933 0
5.40003e+06 0.945725 0
5.40822e+06 0.936715 0
5.41641e+06 0.940803 0
5.4246e+06 0.945534 0
5.4328e+06 0.928885 0
5.44099e+06 0.929023 0
5.44918e+06 0.925725 0
5.45737e+06 0.917782 0
5.46556e+06 0.953465 0
5.47376e+06 0.941553 0
5.48195e+06 0.970821 0
5.49014e+06 0.974371 0
5.49833e+06 0.928058 0
5.50652e+06 0.923717 0
5.51472e+06 0.936829 0
5.52291e+06 0.896625 0
5.5311e+06 0.937374 0
5.53929e+06 0.893291 0
5.54748e+06 0.904035 0
5.55568e+06 0.957386 0
5.56387e+06 0.95542 0
5.57206e+06 0.930671 0
5.58025e+06 0.951397 0
5.58844e+06 0.982926 0
5.59664e+06 0.938052 0
5.60483e+06 0.927194 0
5.61302e+06 1 0
5.62121e+06 0.943118 0
5.6294e+06 0.978507 0
5.6376e+06 0.956271 0
5.64579e+06 0.942596 0
5.65398e+06 0.938939 0
5.66217e+06 0.925606 0
5.67036e+06 0.904544 0
5.67856e+06 0.911577 0
5.68675e+06 0.930677 0
5.69494e+06 0.925282 0
5.70313e+06 0.908028 0
5.71132e+06 0.94247 0
5.71952e+06 0.920012 0
5.72771e+06 0.94238 0
5.7359e+06 0.915114 0
5.74409e+06 0.924047 0
5.75228e+06 0.985312 0
5.76048e+06 0.920779 0
5.76867e+06 0.955156 0
5.77686e+06 0.957854 0
5.78505e+06 0.875186 0
5.79324e+06 0.971859 0
5.80144e+06 0.94033 0
5.80963e+06 0.912638 0
5.81782e+06 0.933207 0
5.82601e+06 0.968465 0
5.8342e+06 0.936775 0
5.8424e+06 0.949227 0
5.85059e+06 0.959047 0
5.85878e+06 0.937728 0
5.86697e+06 0.987302 0
5.87516e+06 0.957254 0
5.88336e+06 0.927872 0
5.89155e+06 0.890342 0
5.89974e+06 0.982428 0
5.90793e+06 0.950066 0
5.91612e+06 0.943651 0
5.92432e+06 0.959802 0
5.93251e+06 0.952674 0
5.9407e+06 0.928495 0
5.94889e+06 0.932584 0
5.95708e+06 0.936319 0
5.96528e+06 0.959478 0
5.97347e+06 0.930941 0
5.98166e+06 0.913651 0
5.98985e+06 0.979658 0
5.99804e+06 0.917266 0
6.00624e+06 0.933591 0
6.01443e+06 0.951337 0
6.02262e+06 0.957416 0
6.03081e+06 0.918909 0
6.039e+06 0.926097 0
6.0472e+06 0.956469 0
6.05539e+06 0.945222 0
6.06358e+06 0.905372 0
6.07177e+06 0.957476 0
6.07996e+06 0.947428 0
6.08816e+06 0.932482 0
6.09635e+06 0.923153 0
6.10454e+06 0.933777 0
6.11273e+06 0.925516 0
6.12092e+06 0.93753 0
6.12912e+06 0.940665 0
6.13731e+06 0.955396 0
6.1455e+06 0.929526 0
6.15369e+06 0.943094 0
6.16188e+06 0.952488 0
6.17008e+06 0.936223 0
6.17827e+06 0.933333 0
6.18646e+06 0.921379 0
6.19465e+06 0.93783 0
6.20284e+06 0.948279 0
6.21104e+06 0.960384 0
6.21923e+06 0.926817 0
6.22742e+06 0.944598 0
6.23561e+06 0.945066 0
6.2438e+06 0.915432 0
6.252e+06 0.942512 0
6.26019e+06 0.923321 0
6.26838e+06 0.932752 0
6.27657e+06 0.91545 0
6.28476e+06 0.919394 0
6.29296e+06 0.940719 0
6.30115e+06 0.977974 0
6.30934e+06 0.939347 0
6.31753e+06 0.9397 0
6.32572e+06 0.929191 0
6.33392e+06 0.978921 0
6.34211e+06 0.911139 0
6.3503e+06 0.902728 0
6.35849e+06 0.950006 0
6.36668e+06 0.898147 0
6.37488e+06 0.923339 0
6.38307e+06 0.992254 0
6.39126e+06 0.916229 0
6.39945e+06 0.933807 0
6.40764e+06 0.960408 0
6.41584e+06 0.939311 0
6.42403e+06 0.936637 0
6.43222e+06 0.952062 0
6.44041e+06 0.958645 0
6.4486e+06 0.953885 0
6.4568e+06 0.912374 0
6.46499e+06 0.952368 0
6.47318e+06 0.927338 0
6.48137e+06 0.913837 0
6.48956e+06 0.9778 0
6.49776e+06 0.899946 0
6.50595e+06 0.968153 0
6.51414e+06 0.917668 0
6.52233e+06 0.950162 0
6.53052e+06 0.935905 0
6.53872e+06 0.947962 0
6.54691e+06 0.932824 0
6.5551e+06 0.918309 0
6.56329e+06 0.98229 0
6.57148e+06 0.917176 0
6.57968e+06 0.93943 0
6.58787e+06 0.932542 0
6.59606e+06 0.918549 0
6.60425e+06 0.917476 0
6.61244e+06 0.922638 0
6.62064e+06 0.901043 0
6.62883e+06 0.950803 0
6.63702e+06 0.932338 0
6.64521e+06 0.950941 0
6.6534e+06 0.944376 0
6.6616e+06 0.920594 0
6.66979e+06 0.945108 0
6.67798e+06 0.94464 0
6.68617e+06 0.918016 0
6.69436e+06 0.931121 0
6.70256e+06 0.94036 0
6.71075e+06 0.951918 0
6.71894e+06 0.914592 0
6.72713e+06 0.95994 0
6.73532e+06 0.949868 0
6.74352e+06 0.937326 0
6.75171e+06 0.967302 0
6.7599e+06 0.919526 0
6.76809e+06 0.927554 0
6.77628e+06 0.91244 0
6.78448e+06 0.959826 0
6.79267e+06 0.966499 0
6.80086e+06 0.934742 0
6.80905e+06 0.904952 0
6.81724e+06 0.913267 0
6.82544e+06 0.945875 0
6.83363e+06 0.948189 0
6.84182e+06 0.93039 0
6.85001e+06 0.960695 0
6.8582e+06 0.972152 0
6.8664e+06 0.915054 0
6.87459e+06 0.924317 0
6.88278e+06 0.950588 0
6.89097e+06 0.940677 0
6.89916e+06 0.939502 0
6.90736e+06 0.911037 0
6.91555e+06 0.965306 0
6.92374e+06 0.932788 0
6.93193e+06 0.924412 0
6.94012e+06 0.905683 0
6.94832e+06 0.916541 0
6.95651e+06 0.947836 0
6.9647e+06 0.946888 0
6.97289e+06 0.939317 0
6.98108e+06 0.941565 0
6.98928e+06 0.912206 0
6.99747e+06 0.931193 0
7.00566e+06 0.944742 0
7.01385e+06 0.947362 0
7.02204e+06 0.955905 0
7.03024e+06 0.978201 0
7.03843e+06 0.943447 0
7.04662e+06 0.98045 0
7.05481e+06 0.92256 0
7.063e+06 0.971181 0
7.0712e+06 0.915785 0
7.07939e+06 0.957326 0
7.08758e+06 0.935504 0
7.09577e+06 0.915264 0
7.10396e+06 0.938549 0
7.11216e+06 0.947482 0
7.12035e+06 0.923897 0
7.12854e+06 0.963141 0
7.13673e+06 0.941007 0
7.14492e+06 0.938567 0
7.15312e+06 0.919365 0
7.16131e+06 0.950546 0
7.1695e+06 0.929293 0
7.17769e+06 0.963459 0
7.18588e+06 0.927218 0
7.19408e+06 0.970731 0
7.20227e+06 0.920558 0
7.21046e+06 0.892974 0
7.21865e+06 0.933993 0
7.22684e+06 0.935809 0
7.23504e+06 0.969664 0
7.24323e+06 0.941511 0
7.25142e+06 0.953711 0
7.25961e+06 0.934904 0
7.2678e+06 0.965989 0
7.276e+06 0.960833 0
7.28419e+06 0.938028 0
7.29238e+06 0.943525 0
7.30057e+06 0.927104 0
7.30876e+06 0.932128 0
7.31696e+06 0.940414 0
7.32515e+06 0.924388 0
7.33334e+06 0.948351 0
7.34153e+06 0.954616 0
7.34972e+06 0.898297 0
7.35792e+06 0.93967 0
7.36611e+06 0.956109 0
7.3743e+06 0.929556 0
7.38249e+06 0.935288 0
7.39068e+06 0.921253 0
7.39888e+06 0.901385 0
7.40707e+06 0.951685 0
7.41526e+06 0.946793 0
7.42345e+06 0.929838 0
7.43164e+06 0.952338 0
7.43984e+06 0.924113 0
7.44803e+06 0.921205 0
7.45622e+06 0.931379 0
7.46441e+06 0.93009 0
7.4726e+06 0.96554 0
7.4808e+06 0.961343 0
7.48899e+06 0.938082 0
7.49718e+06 0.942686 0
7.50537e+06 0.915965 0
7.51356e+06 0.945995 0
7.52176e+06 0.946157 0
7.52995e+06 0.950078 0
7.53814e+06 0.938723 0
7.54633e+06 0.924958 0
7.55452e+06 0.966757 0
7.56272e+06 0.936918 0
7.57091e+06 0.958183 0
7.5791e+06 0.939946 0
7.58729e+06 0.906061 0
7.59548e+06 0.950324 0
7.60368e+06 0.931685 0
7.61187e+06 0.949466 0
7.62006e+06 0.925102 0
7.62825e+06 0.936829 0
7.63644e+06 0.941493 0
7.64464e+06 0.942608 0
7.65283e+06 0.936199 0
7.66102e+06 0.957752 0
7.66921e+06 0.910504 0
7.6774e+06 0.958945 0
7.6856e+06 0.923225 0
7.69379e+06 0.924976 0
7.70198e+06 0.934203 0
7.71017e+06 0.894748 0
7.71836e+06 0.946139 0
7.72656e+06 0.915653 0
7.73475e+06 0.965378 0
7.74294e+06 0.893195 0
7.75113e+06 0.959412 0
7.75932e+06 0.901841 0
7.76752e+06 0.932518 0
7.77571e+06 0.95991 0
7.7839e+06 0.936037 0
7.79209e+06 0.944808 0
7.80028e+06 0.943693 0
7.80848e+06 0.955282 0
7.81667e+06 0.915282 0
7.82486e+06 0.932644 0
7.83305e+06 0.921037 0
7.84124e+06 0.936709 0
7.84944e+06 0.932692 0
7.85763e+06 0.911013 0
7.86582e+06 0.923357 0
7.87401e+06 0.908651 0
7.8822e+06 0.905438 0
7.8904e+06 0.912608 0
7.89859e+06 0.944646 0
7.90678e+06 0.932092 0
7.91497e+06 0.936865 0
7.92316e+06 0.940036 0
7.93136e+06 0.908309 0
7.93955e+06 0.941559 0
7.94774e+06 0.903333 0
7.95593e+06 0.92497 0
7.96412e+06 0.933357 0
7.97232e+06 0.945282 0
7.98051e+06 0.95699 0
7.9887e+06 0.948915 0
7.99689e+06 0.949742 0
8.00508e+06 0.9128 0
8.01328e+06 0.930102 0
8.02147e+06 0.92702 0
8.02966e+06 0.932278 0
8.03785e+06 0.949382 0
8.04604e+06 0.906241 0
8.05424e+06 0.941277 0
8.06243e+06 0.912824 0
8.07062e+06 0.921379 0
8.07881e+06 0.982584 0
8.087e+06 0.958555 0
8.0952e+06 0.948237 0
8.10339e+06 0.934928 0
8.11158e+06 0.958795 0
8.11977e+06 0.960713 0
8.12796e+06 0.966876 0
8.13616e+06 0.915869 0
8.14435e+06 0.893315 0
8.15254e+06 0.947272 0
8.16073e+06 0.933399 0
8.16892e+06 0.948333 0
8.17712e+06 0.956679 0
8.18531e+06 0.938891 0
8.1935e+06 0.942842 0
8.20169e+06 0.935384 0
8.20988e+06 0.9325 0
8.21808e+06 0.924586 0
8.22627e+06 0.966541 0
8.23446e+06 0.919077 0
8.24265e+06 0.914418 0
8.25084e+06 0.917104 0
8.25904e+06 0.906823 0
8.26723e+06 0.922122 0
8.27542e+06 0.911355 0
8.28361e+06 0.943657 0
8.2918e+06 0.950929 0
8.3e+06 0.950791 0
8.30819e+06 0.975168 0
8.31638e+06 0.974778 0
8.32457e+06 0.916667 0
8.33276e+06 0.921643 0
8.34096e+06 0.937974 0
8.34915e+06 0.944101 0
8.35734e+06 0.957284 0
8.36553e+06 0.940959 0
8.37372e+06 0.943921 0
8.38192e+06 0.936421 0
