# Supplementary material for: Probing decoherence in molecular 4f qubits
Source: Chem Sci. 2024 Oct 30;15(48):20328–37. doi: 10.1039/d4sc05304d (PMC11575486; doi:10.1039/d4sc05304d)
Supplement: SC-015-D4SC05304D-s001 [file SC-015-D4SC05304D-s001.zip › data_archive/Parallel_0c5pct/T1/34_Gdtrensal_T1_970641_6360G_at19_VG39_32-64-300_10sc_10K_4pc.dat]

1500 0 0
5596 0.0761762 0
9692 0.135186 0
13788 0.178928 0
17884 0.215852 0
21980 0.248669 0
26076 0.276953 0
30172 0.308347 0
34268 0.333152 0
38364 0.348871 0
42460 0.371637 0
46556 0.394301 0
50652 0.413517 0
54748 0.428243 0
58844 0.44175 0
62940 0.459436 0
67036 0.47463 0
71132 0.487446 0
75228 0.499945 0
79324 0.507646 0
83420 0.523014 0
87516 0.534162 0
91612 0.540336 0
95708 0.550019 0
99804 0.560217 0
103900 0.569447 0
107996 0.577319 0
112092 0.585358 0
116188 0.597971 0
120284 0.597742 0
124380 0.607923 0
128476 0.618454 0
132572 0.627802 0
136668 0.631505 0
140764 0.635915 0
144860 0.642503 0
148956 0.646174 0
153052 0.650106 0
157148 0.659267 0
161244 0.660078 0
165340 0.667224 0
169436 0.672404 0
173532 0.67868 0
177628 0.684249 0
181724 0.69666 0
185820 0.698632 0
189916 0.697918 0
194012 0.70457 0
198108 0.709891 0
202204 0.7138 0
206300 0.717716 0
210396 0.722388 0
214492 0.728015 0
218588 0.728575 0
222684 0.732182 0
226780 0.72882 0
230876 0.740218 0
234972 0.740779 0
239068 0.740068 0
243164 0.752204 0
247260 0.747733 0
251356 0.75773 0
255452 0.762274 0
259548 0.759307 0
263644 0.763128 0
267740 0.77012 0
271836 0.770788 0
275932 0.770954 0
280028 0.772664 0
284124 0.78002 0
288220 0.783993 0
292316 0.7842 0
296412 0.783212 0
300508 0.789772 0
304604 0.7908 0
308700 0.795115 0
312796 0.799473 0
316892 0.795557 0
320988 0.802149 0
325084 0.805956 0
329180 0.807284 0
333276 0.807532 0
337372 0.810874 0
341468 0.808957 0
345564 0.813593 0
349660 0.816222 0
353756 0.817081 0
357852 0.819164 0
361948 0.818152 0
366044 0.824612 0
370140 0.824825 0
374236 0.824742 0
378332 0.828281 0
382428 0.826698 0
386524 0.830634 0
390620 0.833613 0
394716 0.835141 0
398812 0.83342 0
402908 0.838689 0
407004 0.841762 0
411100 0.841631 0
415196 0.840178 0
419292 0.842908 0
423388 0.847639 0
427484 0.84611 0
431580 0.847168 0
435676 0.848343 0
439772 0.851804 0
443868 0.852177 0
447964 0.855395 0
452060 0.859124 0
456156 0.858465 0
460252 0.861754 0
464348 0.860099 0
468444 0.858536 0
472540 0.856721 0
476636 0.864206 0
480732 0.869793 0
484828 0.86475 0
488924 0.868316 0
493020 0.868368 0
497116 0.866391 0
501212 0.872054 0
505308 0.872331 0
509404 0.869527 0
513500 0.872955 0
517596 0.875315 0
521692 0.872361 0
525788 0.8769 0
529884 0.875278 0
533980 0.879213 0
538076 0.883633 0
542172 0.881289 0
546268 0.88572 0
550364 0.885204 0
554460 0.883677 0
558556 0.88377 0
562652 0.884843 0
566748 0.884526 0
570844 0.888729 0
574940 0.887406 0
579036 0.890796 0
583132 0.897263 0
587228 0.893286 0
591324 0.895486 0
595420 0.894429 0
599516 0.894919 0
603612 0.893817 0
607708 0.89385 0
611804 0.899929 0
615900 0.896915 0
619996 0.900922 0
624092 0.901797 0
628188 0.896273 0
632284 0.904313 0
636380 0.901412 0
640476 0.903003 0
644572 0.903899 0
648668 0.903401 0
652764 0.9026 0
656860 0.903724 0
660956 0.902746 0
665052 0.901933 0
669148 0.909725 0
673244 0.906118 0
677340 0.910945 0
681436 0.909576 0
685532 0.909923 0
689628 0.911238 0
693724 0.908857 0
697820 0.91197 0
701916 0.911203 0
706012 0.916285 0
710108 0.911712 0
714204 0.916036 0
718300 0.919997 0
722396 0.917782 0
726492 0.920283 0
730588 0.916527 0
734684 0.920634 0
738780 0.918714 0
742876 0.918774 0
746972 0.919284 0
751068 0.92461 0
755164 0.921089 0
759260 0.921226 0
763356 0.919943 0
767452 0.919898 0
771548 0.923757 0
775644 0.924879 0
779740 0.926718 0
783836 0.92249 0
787932 0.924387 0
792028 0.925226 0
796124 0.928839 0
800220 0.9247 0
804316 0.924515 0
808412 0.927947 0
812508 0.92677 0
816604 0.932602 0
820700 0.926582 0
824796 0.926117 0
828892 0.934437 0
832988 0.929852 0
837084 0.931307 0
841180 0.930208 0
845276 0.931871 0
849372 0.932766 0
853468 0.934246 0
857564 0.93189 0
861660 0.932969 0
865756 0.939792 0
869852 0.934288 0
873948 0.930887 0
878044 0.934769 0
882140 0.937443 0
886236 0.937522 0
890332 0.938579 0
894428 0.935592 0
898524 0.935558 0
902620 0.939203 0
906716 0.937999 0
910812 0.941503 0
914908 0.937878 0
919004 0.939188 0
923100 0.940137 0
927196 0.943027 0
931292 0.936936 0
935388 0.941359 0
939484 0.944533 0
943580 0.943394 0
947676 0.938604 0
951772 0.942767 0
955868 0.944986 0
959964 0.943085 0
964060 0.94504 0
968156 0.944326 0
972252 0.946549 0
976348 0.942712 0
980444 0.944562 0
984540 0.941458 0
988636 0.947508 0
992732 0.946037 0
996828 0.942326 0
1.00092e+06 0.948658 0
1.00502e+06 0.945116 0
1.00912e+06 0.946141 0
1.01321e+06 0.948373 0
1.01731e+06 0.947048 0
1.0214e+06 0.948202 0
1.0255e+06 0.944756 0
1.0296e+06 0.946317 0
1.03369e+06 0.948033 0
1.03779e+06 0.95049 0
1.04188e+06 0.952338 0
1.04598e+06 0.949643 0
1.05008e+06 0.949635 0
1.05417e+06 0.951242 0
1.05827e+06 0.953325 0
1.06236e+06 0.951361 0
1.06646e+06 0.954233 0
1.07056e+06 0.949249 0
1.07465e+06 0.95058 0
1.07875e+06 0.95494 0
1.08284e+06 0.951564 0
1.08694e+06 0.955664 0
1.09104e+06 0.949628 0
1.09513e+06 0.954818 0
1.09923e+06 0.955149 0
1.10332e+06 0.949657 0
1.10742e+06 0.952822 0
1.11152e+06 0.95127 0
1.11561e+06 0.957607 0
1.11971e+06 0.952778 0
1.1238e+06 0.960893 0
1.1279e+06 0.954694 0
1.132e+06 0.952876 0
1.13609e+06 0.955916 0
1.14019e+06 0.954983 0
1.14428e+06 0.952523 0
1.14838e+06 0.954588 0
1.15248e+06 0.959197 0
1.15657e+06 0.954846 0
1.16067e+06 0.958283 0
1.16476e+06 0.956865 0
1.16886e+06 0.956095 0
1.17296e+06 0.959022 0
1.17705e+06 0.960668 0
1.18115e+06 0.957891 0
1.18524e+06 0.95308 0
1.18934e+06 0.959448 0
1.19344e+06 0.959992 0
1.19753e+06 0.954921 0
1.20163e+06 0.959308 0
1.20572e+06 0.955258 0
1.20982e+06 0.960629 0
1.21392e+06 0.965976 0
1.21801e+06 0.962876 0
1.22211e+06 0.960915 0
1.2262e+06 0.963672 0
1.2303e+06 0.958983 0
1.2344e+06 0.965124 0
1.23849e+06 0.963852 0
1.24259e+06 0.961913 0
1.24668e+06 0.959318 0
1.25078e+06 0.967459 0
1.25488e+06 0.964624 0
1.25897e+06 0.969658 0
1.26307e+06 0.962706 0
1.26716e+06 0.966218 0
1.27126e+06 0.966043 0
1.27536e+06 0.963556 0
1.27945e+06 0.962896 0
1.28355e+06 0.963705 0
1.28764e+06 0.961501 0
1.29174e+06 0.96845 0
1.29584e+06 0.962287 0
1.29993e+06 0.959038 0
1.30403e+06 0.967947 0
1.30812e+06 0.960616 0
1.31222e+06 0.964239 0
1.31632e+06 0.967246 0
1.32041e+06 0.967095 0
1.32451e+06 0.967465 0
1.3286e+06 0.961865 0
1.3327e+06 0.965609 0
1.3368e+06 0.966491 0
1.34089e+06 0.96878 0
1.34499e+06 0.970322 0
1.34908e+06 0.966985 0
1.35318e+06 0.96529 0
1.35728e+06 0.966121 0
1.36137e+06 0.968051 0
1.36547e+06 0.963759 0
1.36956e+06 0.96706 0
1.37366e+06 0.967663 0
1.37776e+06 0.969439 0
1.38185e+06 0.964969 0
1.38595e+06 0.967647 0
1.39004e+06 0.969866 0
1.39414e+06 0.960076 0
1.39824e+06 0.968396 0
1.40233e+06 0.966965 0
1.40643e+06 0.968133 0
1.41052e+06 0.968095 0
1.41462e+06 0.969507 0
1.41872e+06 0.971066 0
1.42281e+06 0.969898 0
1.42691e+06 0.967789 0
1.431e+06 0.970869 0
1.4351e+06 0.973184 0
1.4392e+06 0.972989 0
1.44329e+06 0.970184 0
1.44739e+06 0.974254 0
1.45148e+06 0.966115 0
1.45558e+06 0.97172 0
1.45968e+06 0.968955 0
1.46377e+06 0.974361 0
1.46787e+06 0.969802 0
1.47196e+06 0.971455 0
1.47606e+06 0.971898 0
1.48016e+06 0.973974 0
1.48425e+06 0.970634 0
1.48835e+06 0.973054 0
1.49244e+06 0.972419 0
1.49654e+06 0.972996 0
1.50064e+06 0.972945 0
1.50473e+06 0.972551 0
1.50883e+06 0.975935 0
1.51292e+06 0.971314 0
1.51702e+06 0.974012 0
1.52112e+06 0.972923 0
1.52521e+06 0.972911 0
1.52931e+06 0.966108 0
1.5334e+06 0.971939 0
1.5375e+06 0.97086 0
1.5416e+06 0.973824 0
1.54569e+06 0.974289 0
1.54979e+06 0.971309 0
1.55388e+06 0.972863 0
1.55798e+06 0.975046 0
1.56208e+06 0.972095 0
1.56617e+06 0.973675 0
1.57027e+06 0.974049 0
1.57436e+06 0.975278 0
1.57846e+06 0.976577 0
1.58256e+06 0.975639 0
1.58665e+06 0.974416 0
1.59075e+06 0.977215 0
1.59484e+06 0.975448 0
1.59894e+06 0.975206 0
1.60304e+06 0.973619 0
1.60713e+06 0.977736 0
1.61123e+06 0.979612 0
1.61532e+06 0.976456 0
1.61942e+06 0.974167 0
1.62352e+06 0.969986 0
1.62761e+06 0.976757 0
1.63171e+06 0.975218 0
1.6358e+06 0.973355 0
1.6399e+06 0.972868 0
1.644e+06 0.976353 0
1.64809e+06 0.977116 0
1.65219e+06 0.975352 0
1.65628e+06 0.975311 0
1.66038e+06 0.976488 0
1.66448e+06 0.975869 0
1.66857e+06 0.97496 0
1.67267e+06 0.977132 0
1.67676e+06 0.974113 0
1.68086e+06 0.977791 0
1.68496e+06 0.974009 0
1.68905e+06 0.981836 0
1.69315e+06 0.978205 0
1.69724e+06 0.979387 0
1.70134e+06 0.977132 0
1.70544e+06 0.97938 0
1.70953e+06 0.975539 0
1.71363e+06 0.976367 0
1.71772e+06 0.973037 0
1.72182e+06 0.978896 0
1.72592e+06 0.975059 0
1.73001e+06 0.976451 0
1.73411e+06 0.982528 0
1.7382e+06 0.978597 0
1.7423e+06 0.979759 0
1.7464e+06 0.976808 0
1.75049e+06 0.980855 0
1.75459e+06 0.97513 0
1.75868e+06 0.978029 0
1.76278e+06 0.978454 0
1.76688e+06 0.978569 0
1.77097e+06 0.982122 0
1.77507e+06 0.978145 0
1.77916e+06 0.976616 0
1.78326e+06 0.976423 0
1.78736e+06 0.980258 0
1.79145e+06 0.980087 0
1.79555e+06 0.976983 0
1.79964e+06 0.981185 0
1.80374e+06 0.977934 0
1.80784e+06 0.975871 0
1.81193e+06 0.979097 0
1.81603e+06 0.979091 0
1.82012e+06 0.977405 0
1.82422e+06 0.976945 0
1.82832e+06 0.976779 0
1.83241e+06 0.983099 0
1.83651e+06 0.977543 0
1.8406e+06 0.977874 0
1.8447e+06 0.979567 0
1.8488e+06 0.981803 0
1.85289e+06 0.980778 0
1.85699e+06 0.975353 0
1.86108e+06 0.983536 0
1.86518e+06 0.979355 0
1.86928e+06 0.980351 0
1.87337e+06 0.984886 0
1.87747e+06 0.977547 0
1.88156e+06 0.98007 0
1.88566e+06 0.980409 0
1.88976e+06 0.980994 0
1.89385e+06 0.980956 0
1.89795e+06 0.983469 0
1.90204e+06 0.977405 0
1.90614e+06 0.981648 0
1.91024e+06 0.983293 0
1.91433e+06 0.982115 0
1.91843e+06 0.983781 0
1.92252e+06 0.982555 0
1.92662e+06 0.984821 0
1.93072e+06 0.981323 0
1.93481e+06 0.980331 0
1.93891e+06 0.980027 0
1.943e+06 0.980727 0
1.9471e+06 0.979947 0
1.9512e+06 0.982923 0
1.95529e+06 0.977935 0
1.95939e+06 0.989197 0
1.96348e+06 0.982991 0
1.96758e+06 0.981457 0
1.97168e+06 0.981666 0
1.97577e+06 0.98387 0
1.97987e+06 0.985795 0
1.98396e+06 0.979647 0
1.98806e+06 0.982485 0
1.99216e+06 0.9825 0
1.99625e+06 0.981285 0
2.00035e+06 0.982039 0
2.00444e+06 0.980982 0
2.00854e+06 0.978899 0
2.01264e+06 0.979484 0
2.01673e+06 0.975923 0
2.02083e+06 0.979639 0
2.02492e+06 0.983982 0
2.02902e+06 0.985306 0
2.03312e+06 0.982236 0
2.03721e+06 0.979981 0
2.04131e+06 0.977301 0
2.0454e+06 0.981899 0
2.0495e+06 0.982538 0
2.0536e+06 0.979696 0
2.05769e+06 0.979069 0
2.06179e+06 0.985865 0
2.06588e+06 0.980848 0
2.06998e+06 0.98217 0
2.07408e+06 0.986547 0
2.07817e+06 0.985101 0
2.08227e+06 0.98258 0
2.08636e+06 0.983506 0
2.09046e+06 0.984025 0
2.09456e+06 0.984786 0
2.09865e+06 0.984646 0
2.10275e+06 0.983577 0
2.10684e+06 0.981495 0
2.11094e+06 0.98364 0
2.11504e+06 0.983659 0
2.11913e+06 0.983251 0
2.12323e+06 0.984324 0
2.12732e+06 0.982577 0
2.13142e+06 0.982927 0
2.13552e+06 0.983497 0
2.13961e+06 0.984203 0
2.14371e+06 0.979326 0
2.1478e+06 0.988842 0
2.1519e+06 0.984548 0
2.156e+06 0.979714 0
2.16009e+06 0.984391 0
2.16419e+06 0.987508 0
2.16828e+06 0.982373 0
2.17238e+06 0.984869 0
2.17648e+06 0.985114 0
2.18057e+06 0.985069 0
2.18467e+06 0.983068 0
2.18876e+06 0.988649 0
2.19286e+06 0.983771 0
2.19696e+06 0.984898 0
2.20105e+06 0.988987 0
2.20515e+06 0.985397 0
2.20924e+06 0.985873 0
2.21334e+06 0.982538 0
2.21744e+06 0.983503 0
2.22153e+06 0.988082 0
2.22563e+06 0.981958 0
2.22972e+06 0.989535 0
2.23382e+06 0.987199 0
2.23792e+06 0.984528 0
2.24201e+06 0.984389 0
2.24611e+06 0.982966 0
2.2502e+06 0.986268 0
2.2543e+06 0.982694 0
2.2584e+06 0.984147 0
2.26249e+06 0.98785 0
2.26659e+06 0.98606 0
2.27068e+06 0.985344 0
2.27478e+06 0.982874 0
2.27888e+06 0.985162 0
2.28297e+06 0.990522 0
2.28707e+06 0.984708 0
2.29116e+06 0.983516 0
2.29526e+06 0.982272 0
2.29936e+06 0.986849 0
2.30345e+06 0.983695 0
2.30755e+06 0.987614 0
2.31164e+06 0.986161 0
2.31574e+06 0.985935 0
2.31984e+06 0.988833 0
2.32393e+06 0.985895 0
2.32803e+06 0.984726 0
2.33212e+06 0.986455 0
2.33622e+06 0.984662 0
2.34032e+06 0.985615 0
2.34441e+06 0.98583 0
2.34851e+06 0.985421 0
2.3526e+06 0.982695 0
2.3567e+06 0.984628 0
2.3608e+06 0.985784 0
2.36489e+06 0.984637 0
2.36899e+06 0.986991 0
2.37308e+06 0.98832 0
2.37718e+06 0.989119 0
2.38128e+06 0.985557 0
2.38537e+06 0.988445 0
2.38947e+06 0.987836 0
2.39356e+06 0.987955 0
2.39766e+06 0.985653 0
2.40176e+06 0.988229 0
2.40585e+06 0.984458 0
2.40995e+06 0.988926 0
2.41404e+06 0.989324 0
2.41814e+06 0.982926 0
2.42224e+06 0.990929 0
2.42633e+06 0.986712 0
2.43043e+06 0.985009 0
2.43452e+06 0.988019 0
2.43862e+06 0.987433 0
2.44272e+06 0.989769 0
2.44681e+06 0.990189 0
2.45091e+06 0.988961 0
2.455e+06 0.984981 0
2.4591e+06 0.987486 0
2.4632e+06 0.985192 0
2.46729e+06 0.985573 0
2.47139e+06 0.992071 0
2.47548e+06 0.988247 0
2.47958e+06 0.988324 0
2.48368e+06 0.986115 0
2.48777e+06 0.986541 0
2.49187e+06 0.992047 0
2.49596e+06 0.985961 0
2.50006e+06 0.985866 0
2.50416e+06 0.987659 0
2.50825e+06 0.989942 0
2.51235e+06 0.987496 0
2.51644e+06 0.985312 0
2.52054e+06 0.987852 0
2.52464e+06 0.991425 0
2.52873e+06 0.985004 0
2.53283e+06 0.985522 0
2.53692e+06 0.987373 0
2.54102e+06 0.98598 0
2.54512e+06 0.986946 0
2.54921e+06 0.981785 0
2.55331e+06 0.987429 0
2.5574e+06 0.985039 0
2.5615e+06 0.98669 0
2.5656e+06 0.985662 0
2.56969e+06 0.990725 0
2.57379e+06 0.986865 0
2.57788e+06 0.986965 0
2.58198e+06 0.983898 0
2.58608e+06 0.987413 0
2.59017e+06 0.989792 0
2.59427e+06 0.987595 0
2.59836e+06 0.988006 0
2.60246e+06 0.988355 0
2.60656e+06 0.987471 0
2.61065e+06 0.987741 0
2.61475e+06 0.986293 0
2.61884e+06 0.989124 0
2.62294e+06 0.989681 0
2.62704e+06 0.991055 0
2.63113e+06 0.981013 0
2.63523e+06 0.986701 0
2.63932e+06 0.985343 0
2.64342e+06 0.988879 0
2.64752e+06 0.990142 0
2.65161e+06 0.988388 0
2.65571e+06 0.989656 0
2.6598e+06 0.988298 0
2.6639e+06 0.990307 0
2.668e+06 0.988849 0
2.67209e+06 0.985528 0
2.67619e+06 0.987162 0
2.68028e+06 0.989595 0
2.68438e+06 0.990979 0
2.68848e+06 0.986723 0
2.69257e+06 0.991502 0
2.69667e+06 0.992789 0
2.70076e+06 0.988253 0
2.70486e+06 0.99149 0
2.70896e+06 0.990683 0
2.71305e+06 0.986056 0
2.71715e+06 0.988306 0
2.72124e+06 0.989081 0
2.72534e+06 0.990983 0
2.72944e+06 0.993864 0
2.73353e+06 0.986534 0
2.73763e+06 0.98843 0
2.74172e+06 0.992125 0
2.74582e+06 0.986179 0
2.74992e+06 0.988655 0
2.75401e+06 0.988944 0
2.75811e+06 0.988891 0
2.7622e+06 0.988038 0
2.7663e+06 0.986776 0
2.7704e+06 0.986693 0
2.77449e+06 0.986808 0
2.77859e+06 0.988116 0
2.78268e+06 0.989387 0
2.78678e+06 0.992289 0
2.79088e+06 0.992349 0
2.79497e+06 0.98516 0
2.79907e+06 0.992014 0
2.80316e+06 0.992179 0
2.80726e+06 0.990887 0
2.81136e+06 0.987725 0
2.81545e+06 0.989696 0
2.81955e+06 0.990474 0
2.82364e+06 0.987346 0
2.82774e+06 0.991614 0
2.83184e+06 0.990477 0
2.83593e+06 0.988583 0
2.84003e+06 0.991212 0
2.84412e+06 0.988796 0
2.84822e+06 0.988973 0
2.85232e+06 0.988016 0
2.85641e+06 0.988156 0
2.86051e+06 0.988465 0
2.8646e+06 0.989263 0
2.8687e+06 0.988852 0
2.8728e+06 0.988097 0
2.87689e+06 0.988923 0
2.88099e+06 0.987742 0
2.88508e+06 0.990336 0
2.88918e+06 0.988411 0
2.89328e+06 0.987194 0
2.89737e+06 0.989095 0
2.90147e+06 0.992008 0
2.90556e+06 0.990291 0
2.90966e+06 0.987735 0
2.91376e+06 0.987732 0
2.91785e+06 0.988114 0
2.92195e+06 0.988652 0
2.92604e+06 0.988029 0
2.93014e+06 0.987645 0
2.93424e+06 0.992394 0
2.93833e+06 0.99189 0
2.94243e+06 0.991495 0
2.94652e+06 0.986239 0
2.95062e+06 0.986662 0
2.95472e+06 0.984761 0
2.95881e+06 0.989576 0
2.96291e+06 0.991574 0
2.967e+06 0.986647 0
2.9711e+06 0.989309 0
2.9752e+06 0.985506 0
2.97929e+06 0.991052 0
2.98339e+06 0.990687 0
2.98748e+06 0.985557 0
2.99158e+06 0.991541 0
2.99568e+06 0.990136 0
2.99977e+06 0.988152 0
3.00387e+06 0.994303 0
3.00796e+06 0.990241 0
3.01206e+06 0.993749 0
3.01616e+06 0.991165 0
3.02025e+06 0.989611 0
3.02435e+06 0.989066 0
3.02844e+06 0.990202 0
3.03254e+06 0.991476 0
3.03664e+06 0.989742 0
3.04073e+06 0.989952 0
3.04483e+06 0.990483 0
3.04892e+06 0.99316 0
3.05302e+06 0.990149 0
3.05712e+06 0.987957 0
3.06121e+06 0.991046 0
3.06531e+06 0.991396 0
3.0694e+06 0.990222 0
3.0735e+06 0.989049 0
3.0776e+06 0.988293 0
3.08169e+06 0.989705 0
3.08579e+06 0.99182 0
3.08988e+06 0.99173 0
3.09398e+06 0.992804 0
3.09808e+06 0.989412 0
3.10217e+06 0.994011 0
3.10627e+06 0.988795 0
3.11036e+06 0.990906 0
3.11446e+06 0.991463 0
3.11856e+06 0.993389 0
3.12265e+06 0.989533 0
3.12675e+06 0.987753 0
3.13084e+06 0.989611 0
3.13494e+06 0.994992 0
3.13904e+06 0.989317 0
3.14313e+06 0.991177 0
3.14723e+06 0.987477 0
3.15132e+06 0.990089 0
3.15542e+06 0.993814 0
3.15952e+06 0.98715 0
3.16361e+06 0.987866 0
3.16771e+06 0.989533 0
3.1718e+06 0.991474 0
3.1759e+06 0.987506 0
3.18e+06 0.992332 0
3.18409e+06 0.993686 0
3.18819e+06 0.989062 0
3.19228e+06 0.986675 0
3.19638e+06 0.9902 0
3.20048e+06 0.989299 0
3.20457e+06 0.988493 0
3.20867e+06 0.990434 0
3.21276e+06 0.993107 0
3.21686e+06 0.989906 0
3.22096e+06 0.994362 0
3.22505e+06 0.992776 0
3.22915e+06 0.989794 0
3.23324e+06 0.990983 0
3.23734e+06 0.987933 0
3.24144e+06 0.990485 0
3.24553e+06 0.991402 0
3.24963e+06 0.988484 0
3.25372e+06 0.98934 0
3.25782e+06 0.993755 0
3.26192e+06 0.993617 0
3.26601e+06 0.987056 0
3.27011e+06 0.990079 0
3.2742e+06 0.988907 0
3.2783e+06 0.98878 0
3.2824e+06 0.994739 0
3.28649e+06 0.985649 0
3.29059e+06 0.992495 0
3.29468e+06 0.987712 0
3.29878e+06 0.993671 0
3.30288e+06 0.988776 0
3.30697e+06 0.986292 0
3.31107e+06 0.989232 0
3.31516e+06 0.993371 0
3.31926e+06 0.9914 0
3.32336e+06 0.988837 0
3.32745e+06 0.988601 0
3.33155e+06 0.989987 0
3.33564e+06 0.992527 0
3.33974e+06 0.99063 0
3.34384e+06 0.992763 0
3.34793e+06 0.991313 0
3.35203e+06 0.994437 0
3.35612e+06 0.994259 0
3.36022e+06 0.989693 0
3.36432e+06 0.990613 0
3.36841e+06 0.989779 0
3.37251e+06 0.994507 0
3.3766e+06 0.992251 0
3.3807e+06 0.991164 0
3.3848e+06 0.988171 0
3.38889e+06 0.989254 0
3.39299e+06 0.994023 0
3.39708e+06 0.987771 0
3.40118e+06 0.993053 0
3.40528e+06 0.989309 0
3.40937e+06 0.988936 0
3.41347e+06 0.989928 0
3.41756e+06 0.993603 0
3.42166e+06 0.987922 0
3.42576e+06 0.994618 0
3.42985e+06 0.993346 0
3.43395e+06 0.991231 0
3.43804e+06 0.992807 0
3.44214e+06 0.98713 0
3.44624e+06 0.991867 0
3.45033e+06 0.992743 0
3.45443e+06 0.992889 0
3.45852e+06 0.991094 0
3.46262e+06 0.995043 0
3.46672e+06 0.991259 0
3.47081e+06 0.989694 0
3.47491e+06 0.991464 0
3.479e+06 0.989312 0
3.4831e+06 0.993604 0
3.4872e+06 0.991285 0
3.49129e+06 0.991533 0
3.49539e+06 0.986809 0
3.49948e+06 0.993399 0
3.50358e+06 0.996192 0
3.50768e+06 0.996048 0
3.51177e+06 0.992358 0
3.51587e+06 0.991795 0
3.51996e+06 0.994932 0
3.52406e+06 0.992269 0
3.52816e+06 0.988349 0
3.53225e+06 0.991652 0
3.53635e+06 0.995083 0
3.54044e+06 0.990417 0
3.54454e+06 0.988605 0
3.54864e+06 0.991359 0
3.55273e+06 0.989964 0
3.55683e+06 0.98825 0
3.56092e+06 0.990222 0
3.56502e+06 0.988745 0
3.56912e+06 0.992431 0
3.57321e+06 0.992333 0
3.57731e+06 0.990489 0
3.5814e+06 0.987467 0
3.5855e+06 0.992776 0
3.5896e+06 0.989855 0
3.59369e+06 0.995169 0
3.59779e+06 0.993141 0
3.60188e+06 0.99088 0
3.60598e+06 0.988981 0
3.61008e+06 0.991164 0
3.61417e+06 0.992234 0
3.61827e+06 0.990368 0
3.62236e+06 0.989414 0
3.62646e+06 0.990861 0
3.63056e+06 0.989269 0
3.63465e+06 0.991429 0
3.63875e+06 0.989617 0
3.64284e+06 0.990759 0
3.64694e+06 0.990108 0
3.65104e+06 0.990712 0
3.65513e+06 0.992558 0
3.65923e+06 0.991958 0
3.66332e+06 0.991818 0
3.66742e+06 0.992088 0
3.67152e+06 0.990154 0
3.67561e+06 0.990409 0
3.67971e+06 0.989205 0
3.6838e+06 0.992964 0
3.6879e+06 0.991775 0
3.692e+06 0.992304 0
3.69609e+06 0.991964 0
3.70019e+06 0.994626 0
3.70428e+06 0.990934 0
3.70838e+06 0.990751 0
3.71248e+06 0.991218 0
3.71657e+06 0.988276 0
3.72067e+06 0.991216 0
3.72476e+06 0.99253 0
3.72886e+06 0.992413 0
3.73296e+06 0.992479 0
3.73705e+06 0.989417 0
3.74115e+06 0.99639 0
3.74524e+06 0.987949 0
3.74934e+06 0.991505 0
3.75344e+06 0.994412 0
3.75753e+06 0.993256 0
3.76163e+06 0.992725 0
3.76572e+06 0.987471 0
3.76982e+06 0.993948 0
3.77392e+06 0.995406 0
3.77801e+06 0.991686 0
3.78211e+06 0.992829 0
3.7862e+06 0.993711 0
3.7903e+06 0.992021 0
3.7944e+06 0.99277 0
3.79849e+06 0.991324 0
3.80259e+06 0.991168 0
3.80668e+06 0.993221 0
3.81078e+06 0.99394 0
3.81488e+06 0.993281 0
3.81897e+06 0.993332 0
3.82307e+06 0.993486 0
3.82716e+06 0.994015 0
3.83126e+06 0.992941 0
3.83536e+06 0.990541 0
3.83945e+06 0.991324 0
3.84355e+06 0.991533 0
3.84764e+06 0.990775 0
3.85174e+06 0.990667 0
3.85584e+06 0.993545 0
3.85993e+06 0.990528 0
3.86403e+06 0.991607 0
3.86812e+06 0.99089 0
3.87222e+06 0.993546 0
3.87632e+06 0.988242 0
3.88041e+06 0.990333 0
3.88451e+06 0.992435 0
3.8886e+06 0.99117 0
3.8927e+06 0.992717 0
3.8968e+06 0.990929 0
3.90089e+06 0.992007 0
3.90499e+06 0.992397 0
3.90908e+06 0.989945 0
3.91318e+06 0.993192 0
3.91728e+06 0.99103 0
3.92137e+06 0.992511 0
3.92547e+06 0.986477 0
3.92956e+06 0.989152 0
3.93366e+06 0.991429 0
3.93776e+06 0.992036 0
3.94185e+06 0.988796 0
3.94595e+06 0.991939 0
3.95004e+06 0.993305 0
3.95414e+06 0.99233 0
3.95824e+06 0.990814 0
3.96233e+06 0.991289 0
3.96643e+06 0.992202 0
3.97052e+06 0.991111 0
3.97462e+06 0.990676 0
3.97872e+06 0.990687 0
3.98281e+06 0.993995 0
3.98691e+06 0.99318 0
3.991e+06 0.994259 0
3.9951e+06 0.98961 0
3.9992e+06 0.996003 0
4.00329e+06 0.992196 0
4.00739e+06 0.992291 0
4.01148e+06 0.992941 0
4.01558e+06 0.990834 0
4.01968e+06 0.992407 0
4.02377e+06 0.993788 0
4.02787e+06 0.992638 0
4.03196e+06 0.990699 0
4.03606e+06 0.989751 0
4.04016e+06 0.992956 0
4.04425e+06 0.98612 0
4.04835e+06 0.991508 0
4.05244e+06 0.989792 0
4.05654e+06 0.992612 0
4.06064e+06 0.991644 0
4.06473e+06 0.98903 0
4.06883e+06 0.992975 0
4.07292e+06 0.992327 0
4.07702e+06 0.991387 0
4.08112e+06 0.992218 0
4.08521e+06 0.98884 0
4.08931e+06 0.992867 0
4.0934e+06 0.992017 0
4.0975e+06 0.991788 0
4.1016e+06 0.992238 0
4.10569e+06 0.99163 0
4.10979e+06 0.991979 0
4.11388e+06 0.991485 0
4.11798e+06 0.987373 0
4.12208e+06 0.993571 0
4.12617e+06 0.994171 0
4.13027e+06 0.993991 0
4.13436e+06 0.992836 0
4.13846e+06 0.993807 0
4.14256e+06 0.991547 0
4.14665e+06 0.989337 0
4.15075e+06 0.991212 0
4.15484e+06 0.990743 0
4.15894e+06 0.995148 0
4.16304e+06 0.994084 0
4.16713e+06 0.994893 0
4.17123e+06 0.996902 0
4.17532e+06 0.995855 0
4.17942e+06 0.994819 0
4.18352e+06 0.991489 0
4.18761e+06 0.993476 0
4.19171e+06 0.995803 0
4.1958e+06 0.993794 0
4.1999e+06 0.991133 0
4.204e+06 0.993661 0
4.20809e+06 0.990832 0
4.21219e+06 0.989253 0
4.21628e+06 0.99445 0
4.22038e+06 0.99579 0
4.22448e+06 0.995191 0
4.22857e+06 0.991947 0
4.23267e+06 0.992173 0
4.23676e+06 0.993632 0
4.24086e+06 0.99475 0
4.24496e+06 0.991849 0
4.24905e+06 0.990643 0
4.25315e+06 0.988438 0
4.25724e+06 0.992855 0
4.26134e+06 0.991034 0
4.26544e+06 0.990378 0
4.26953e+06 0.992593 0
4.27363e+06 0.991773 0
4.27772e+06 0.991002 0
4.28182e+06 0.992824 0
4.28592e+06 0.993677 0
4.29001e+06 0.997227 0
4.29411e+06 0.993501 0
4.2982e+06 0.987105 0
4.3023e+06 0.995055 0
4.3064e+06 0.992044 0
4.31049e+06 0.992171 0
4.31459e+06 0.987324 0
4.31868e+06 0.990219 0
4.32278e+06 0.990226 0
4.32688e+06 0.991988 0
4.33097e+06 0.995981 0
4.33507e+06 0.993037 0
4.33916e+06 0.995902 0
4.34326e+06 0.98975 0
4.34736e+06 0.98896 0
4.35145e+06 0.993177 0
4.35555e+06 0.990333 0
4.35964e+06 0.995574 0
4.36374e+06 0.992056 0
4.36784e+06 0.99546 0
4.37193e+06 0.995154 0
4.37603e+06 0.991823 0
4.38012e+06 0.997338 0
4.38422e+06 0.992966 0
4.38832e+06 0.993689 0
4.39241e+06 0.993553 0
4.39651e+06 0.99511 0
4.4006e+06 0.995361 0
4.4047e+06 0.993752 0
4.4088e+06 0.99673 0
4.41289e+06 0.997197 0
4.41699e+06 0.990549 0
4.42108e+06 0.989085 0
4.42518e+06 0.993234 0
4.42928e+06 0.987509 0
4.43337e+06 0.992047 0
4.43747e+06 0.994711 0
4.44156e+06 0.991649 0
4.44566e+06 0.9949 0
4.44976e+06 0.993125 0
4.45385e+06 0.992117 0
4.45795e+06 0.993425 0
4.46204e+06 0.995246 0
4.46614e+06 0.992531 0
4.47024e+06 0.991059 0
4.47433e+06 0.992205 0
4.47843e+06 0.992479 0
4.48252e+06 0.992152 0
4.48662e+06 0.990471 0
4.49072e+06 0.991506 0
4.49481e+06 0.991114 0
4.49891e+06 0.996625 0
4.503e+06 0.990288 0
4.5071e+06 0.994991 0
4.5112e+06 0.991407 0
4.51529e+06 0.990407 0
4.51939e+06 0.993702 0
4.52348e+06 0.99237 0
4.52758e+06 0.990215 0
4.53168e+06 0.992027 0
4.53577e+06 0.994673 0
4.53987e+06 0.992979 0
4.54396e+06 0.993359 0
4.54806e+06 0.99311 0
4.55216e+06 0.993911 0
4.55625e+06 0.992218 0
4.56035e+06 0.989546 0
4.56444e+06 0.993167 0
4.56854e+06 0.993444 0
4.57264e+06 0.994631 0
4.57673e+06 0.988276 0
4.58083e+06 0.993056 0
4.58492e+06 0.989114 0
4.58902e+06 0.994711 0
4.59312e+06 0.991165 0
4.59721e+06 0.99049 0
4.60131e+06 0.991744 0
4.6054e+06 0.989913 0
4.6095e+06 0.99118 0
4.6136e+06 0.989362 0
4.61769e+06 0.99248 0
4.62179e+06 0.992969 0
4.62588e+06 0.994577 0
4.62998e+06 0.990009 0
4.63408e+06 0.988369 0
4.63817e+06 0.992734 0
4.64227e+06 0.993718 0
4.64636e+06 0.996641 0
4.65046e+06 0.994623 0
4.65456e+06 0.996038 0
4.65865e+06 0.992851 0
4.66275e+06 0.988993 0
4.66684e+06 0.992284 0
4.67094e+06 0.992935 0
4.67504e+06 0.993151 0
4.67913e+06 0.994157 0
4.68323e+06 0.994339 0
4.68732e+06 0.993531 0
4.69142e+06 0.990557 0
4.69552e+06 0.992416 0
4.69961e+06 0.992367 0
4.70371e+06 0.988852 0
4.7078e+06 0.993113 0
4.7119e+06 0.991412 0
4.716e+06 0.995708 0
4.72009e+06 0.994593 0
4.72419e+06 0.989582 0
4.72828e+06 0.990359 0
4.73238e+06 0.992211 0
4.73648e+06 0.991244 0
4.74057e+06 0.991789 0
4.74467e+06 0.992824 0
4.74876e+06 0.988012 0
4.75286e+06 0.9929 0
4.75696e+06 0.995182 0
4.76105e+06 0.991216 0
4.76515e+06 0.991891 0
4.76924e+06 0.993778 0
4.77334e+06 0.988457 0
4.77744e+06 0.994001 0
4.78153e+06 0.990775 0
4.78563e+06 0.99216 0
4.78972e+06 0.996501 0
4.79382e+06 0.992343 0
4.79792e+06 0.987852 0
4.80201e+06 0.991425 0
4.80611e+06 0.994692 0
4.8102e+06 0.993097 0
4.8143e+06 0.99388 0
4.8184e+06 0.990088 0
4.82249e+06 0.994459 0
4.82659e+06 0.994209 0
4.83068e+06 0.991371 0
4.83478e+06 0.995803 0
4.83888e+06 0.992749 0
4.84297e+06 0.989178 0
4.84707e+06 0.988218 0
4.85116e+06 0.991145 0
4.85526e+06 0.99504 0
4.85936e+06 0.991323 0
4.86345e+06 0.990143 0
4.86755e+06 0.989366 0
4.87164e+06 0.993408 0
4.87574e+06 0.988783 0
4.87984e+06 0.991804 0
4.88393e+06 0.992181 0
4.88803e+06 0.992355 0
4.89212e+06 0.993813 0
4.89622e+06 0.989938 0
4.90032e+06 0.993131 0
4.90441e+06 0.990371 0
4.90851e+06 0.991932 0
4.9126e+06 0.989862 0
4.9167e+06 0.99217 0
4.9208e+06 0.991816 0
4.92489e+06 0.998567 0
4.92899e+06 0.991565 0
4.93308e+06 0.991272 0
4.93718e+06 0.994411 0
4.94128e+06 0.991231 0
4.94537e+06 0.995303 0
4.94947e+06 0.989496 0
4.95356e+06 0.988336 0
4.95766e+06 0.991773 0
4.96176e+06 0.989654 0
4.96585e+06 0.995533 0
4.96995e+06 0.99281 0
4.97404e+06 0.989604 0
4.97814e+06 0.991451 0
4.98224e+06 0.99348 0
4.98633e+06 0.994886 0
4.99043e+06 0.992896 0
4.99452e+06 0.992082 0
4.99862e+06 0.988809 0
5.00272e+06 0.991613 0
5.00681e+06 0.993429 0
5.01091e+06 0.988831 0
5.015e+06 0.993466 0
5.0191e+06 0.992119 0
5.0232e+06 0.990613 0
5.02729e+06 0.991899 0
5.03139e+06 0.992489 0
5.03548e+06 0.994166 0
5.03958e+06 0.991034 0
5.04368e+06 0.992058 0
5.04777e+06 0.993683 0
5.05187e+06 0.992358 0
5.05596e+06 0.989759 0
5.06006e+06 0.989256 0
5.06416e+06 0.99246 0
5.06825e+06 0.997221 0
5.07235e+06 0.995658 0
5.07644e+06 0.993305 0
5.08054e+06 0.991441 0
5.08464e+06 0.989553 0
5.08873e+06 0.994176 0
5.09283e+06 0.994517 0
5.09692e+06 0.991711 0
5.10102e+06 0.993865 0
5.10512e+06 0.993234 0
5.10921e+06 0.992079 0
5.11331e+06 0.992827 0
5.1174e+06 0.992859 0
5.1215e+06 0.991925 0
5.1256e+06 0.992209 0
5.12969e+06 0.994021 0
5.13379e+06 0.9941 0
5.13788e+06 0.992276 0
5.14198e+06 0.991187 0
5.14608e+06 0.987917 0
5.15017e+06 0.991852 0
5.15427e+06 0.993043 0
5.15836e+06 0.990463 0
5.16246e+06 0.994444 0
5.16656e+06 0.995297 0
5.17065e+06 0.993241 0
5.17475e+06 0.995138 0
5.17884e+06 0.993345 0
5.18294e+06 0.990159 0
5.18704e+06 0.994508 0
5.19113e+06 0.997077 0
5.19523e+06 0.99425 0
5.19932e+06 0.991575 0
5.20342e+06 0.990683 0
5.20752e+06 0.991464 0
5.21161e+06 0.995451 0
5.21571e+06 0.987782 0
5.2198e+06 0.995363 0
5.2239e+06 0.99488 0
5.228e+06 0.991151 0
5.23209e+06 0.992537 0
5.23619e+06 0.994664 0
5.24028e+06 0.993706 0
5.24438e+06 0.992505 0
5.24848e+06 0.991762 0
5.25257e+06 0.99232 0
5.25667e+06 0.991345 0
5.26076e+06 0.993492 0
5.26486e+06 0.992731 0
5.26896e+06 0.994826 0
5.27305e+06 0.989913 0
5.27715e+06 0.991183 0
5.28124e+06 0.991973 0
5.28534e+06 0.992658 0
5.28944e+06 0.992702 0
5.29353e+06 0.993569 0
5.29763e+06 0.992084 0
5.30172e+06 0.996371 0
5.30582e+06 0.991813 0
5.30992e+06 0.994472 0
5.31401e+06 0.995333 0
5.31811e+06 0.993284 0
5.3222e+06 0.990737 0
5.3263e+06 0.990231 0
5.3304e+06 0.990795 0
5.33449e+06 0.993502 0
5.33859e+06 0.994116 0
5.34268e+06 0.992065 0
5.34678e+06 0.990243 0
5.35088e+06 0.990154 0
5.35497e+06 0.990598 0
5.35907e+06 0.993701 0
5.36316e+06 0.993765 0
5.36726e+06 0.993808 0
5.37136e+06 0.988878 0
5.37545e+06 0.991642 0
5.37955e+06 0.99237 0
5.38364e+06 0.992507 0
5.38774e+06 0.992924 0
5.39184e+06 0.993948 0
5.39593e+06 0.991283 0
5.40003e+06 0.994282 0
5.40412e+06 0.992224 0
5.40822e+06 0.988321 0
5.41232e+06 0.990756 0
5.41641e+06 0.992493 0
5.42051e+06 0.991973 0
5.4246e+06 0.993292 0
5.4287e+06 0.991753 0
5.4328e+06 0.990034 0
5.43689e+06 0.993097 0
5.44099e+06 0.992324 0
5.44508e+06 0.993731 0
5.44918e+06 0.988363 0
5.45328e+06 0.990403 0
5.45737e+06 0.9924 0
5.46147e+06 0.993553 0
5.46556e+06 0.987279 0
5.46966e+06 0.991773 0
5.47376e+06 0.994202 0
5.47785e+06 0.995466 0
5.48195e+06 0.993743 0
5.48604e+06 0.991509 0
5.49014e+06 0.992759 0
5.49424e+06 0.994877 0
5.49833e+06 0.991162 0
5.50243e+06 0.992372 0
5.50652e+06 0.995018 0
5.51062e+06 0.996401 0
5.51472e+06 0.992816 0
5.51881e+06 0.986098 0
5.52291e+06 0.990036 0
5.527e+06 0.992432 0
5.5311e+06 0.992926 0
5.5352e+06 0.994481 0
5.53929e+06 0.992377 0
5.54339e+06 0.993651 0
5.54748e+06 0.994774 0
5.55158e+06 0.990549 0
5.55568e+06 0.988623 0
5.55977e+06 0.990597 0
5.56387e+06 0.99639 0
5.56796e+06 0.990737 0
5.57206e+06 0.989982 0
5.57616e+06 0.991579 0
5.58025e+06 0.996444 0
5.58435e+06 0.991143 0
5.58844e+06 0.992632 0
5.59254e+06 0.993638 0
5.59664e+06 0.990541 0
5.60073e+06 0.992087 0
5.60483e+06 0.992216 0
5.60892e+06 0.995704 0
5.61302e+06 0.992629 0
5.61712e+06 0.993552 0
5.62121e+06 0.988133 0
5.62531e+06 0.993701 0
5.6294e+06 0.99586 0
5.6335e+06 0.993577 0
5.6376e+06 0.991772 0
5.64169e+06 0.994492 0
5.64579e+06 0.987662 0
5.64988e+06 0.992456 0
5.65398e+06 0.99465 0
5.65808e+06 0.990909 0
5.66217e+06 0.994981 0
5.66627e+06 0.996449 0
5.67036e+06 0.988909 0
5.67446e+06 0.99118 0
5.67856e+06 0.996259 0
5.68265e+06 0.990394 0
5.68675e+06 0.994174 0
5.69084e+06 0.990964 0
5.69494e+06 0.992766 0
5.69904e+06 0.988554 0
5.70313e+06 0.995454 0
5.70723e+06 0.99412 0
5.71132e+06 0.993269 0
5.71542e+06 0.992107 0
5.71952e+06 0.993718 0
5.72361e+06 0.993343 0
5.72771e+06 0.993291 0
5.7318e+06 0.992125 0
5.7359e+06 0.992176 0
5.74e+06 0.997275 0
5.74409e+06 0.989862 0
5.74819e+06 0.987522 0
5.75228e+06 0.994437 0
5.75638e+06 0.991915 0
5.76048e+06 0.991773 0
5.76457e+06 0.992177 0
5.76867e+06 0.990489 0
5.77276e+06 0.991888 0
5.77686e+06 0.992364 0
5.78096e+06 0.994546 0
5.78505e+06 0.997041 0
5.78915e+06 0.992454 0
5.79324e+06 0.995062 0
5.79734e+06 0.991639 0
5.80144e+06 0.997038 0
5.80553e+06 0.987134 0
5.80963e+06 0.991928 0
5.81372e+06 0.99347 0
5.81782e+06 0.997096 0
5.82192e+06 0.988728 0
5.82601e+06 0.992279 0
5.83011e+06 0.995008 0
5.8342e+06 0.994212 0
5.8383e+06 0.993268 0
5.8424e+06 0.990843 0
5.84649e+06 0.992214 0
5.85059e+06 0.993928 0
5.85468e+06 0.988219 0
5.85878e+06 0.990282 0
5.86288e+06 0.994708 0
5.86697e+06 0.990899 0
5.87107e+06 0.993094 0
5.87516e+06 0.990572 0
5.87926e+06 0.989292 0
5.88336e+06 0.988566 0
5.88745e+06 0.991921 0
5.89155e+06 0.994188 0
5.89564e+06 0.99333 0
5.89974e+06 0.992367 0
5.90384e+06 0.990476 0
5.90793e+06 0.991454 0
5.91203e+06 0.990658 0
5.91612e+06 0.991138 0
5.92022e+06 0.989457 0
5.92432e+06 0.991541 0
5.92841e+06 0.992043 0
5.93251e+06 0.997729 0
5.9366e+06 0.993763 0
5.9407e+06 0.994231 0
5.9448e+06 0.99358 0
5.94889e+06 0.988783 0
5.95299e+06 0.991024 0
5.95708e+06 0.989318 0
5.96118e+06 0.991397 0
5.96528e+06 0.992915 0
5.96937e+06 0.995615 0
5.97347e+06 0.991043 0
5.97756e+06 0.998462 0
5.98166e+06 0.989689 0
5.98576e+06 0.989412 0
5.98985e+06 0.99429 0
5.99395e+06 0.994287 0
5.99804e+06 0.993575 0
6.00214e+06 0.992044 0
6.00624e+06 0.991773 0
6.01033e+06 0.989416 0
6.01443e+06 0.995616 0
6.01852e+06 0.992179 0
6.02262e+06 0.99294 0
6.02672e+06 0.993577 0
6.03081e+06 0.992568 0
6.03491e+06 0.99077 0
6.039e+06 0.996387 0
6.0431e+06 0.993599 0
6.0472e+06 0.993566 0
6.05129e+06 0.994217 0
6.05539e+06 0.99312 0
6.05948e+06 0.993281 0
6.06358e+06 0.992963 0
6.06768e+06 0.994746 0
6.07177e+06 0.992635 0
6.07587e+06 0.994867 0
6.07996e+06 0.991378 0
6.08406e+06 0.997675 0
6.08816e+06 0.99297 0
6.09225e+06 0.990798 0
6.09635e+06 0.993769 0
6.10044e+06 0.991639 0
6.10454e+06 0.995501 0
6.10864e+06 0.992359 0
6.11273e+06 0.993594 0
6.11683e+06 0.992304 0
6.12092e+06 0.992224 0
6.12502e+06 0.992886 0
6.12912e+06 0.992596 0
6.13321e+06 0.993179 0
6.13731e+06 0.988862 0
6.1414e+06 0.9911 0
6.1455e+06 0.992103 0
6.1496e+06 0.997896 0
6.15369e+06 0.995791 0
6.15779e+06 0.993087 0
6.16188e+06 0.993771 0
6.16598e+06 0.991463 0
6.17008e+06 0.993409 0
6.17417e+06 0.990776 0
6.17827e+06 0.993199 0
6.18236e+06 0.994488 0
6.18646e+06 0.994654 0
6.19056e+06 0.991919 0
6.19465e+06 0.994612 0
6.19875e+06 0.994549 0
6.20284e+06 0.990103 0
6.20694e+06 0.991276 0
6.21104e+06 0.993606 0
6.21513e+06 0.993039 0
6.21923e+06 0.9912 0
6.22332e+06 0.994412 0
6.22742e+06 0.991581 0
6.23152e+06 0.991578 0
6.23561e+06 0.993715 0
6.23971e+06 0.993176 0
6.2438e+06 0.992811 0
6.2479e+06 0.990285 0
6.252e+06 0.988709 0
6.25609e+06 0.997183 0
6.26019e+06 0.99047 0
6.26428e+06 0.993768 0
6.26838e+06 0.997513 0
6.27248e+06 0.994144 0
6.27657e+06 0.991658 0
6.28067e+06 0.99296 0
6.28476e+06 0.991931 0
6.28886e+06 0.993868 0
6.29296e+06 0.992648 0
6.29705e+06 0.997041 0
6.30115e+06 0.994412 0
6.30524e+06 0.993911 0
6.30934e+06 0.992894 0
6.31344e+06 0.99359 0
6.31753e+06 0.988712 0
6.32163e+06 0.991715 0
6.32572e+06 0.990745 0
6.32982e+06 0.99146 0
6.33392e+06 0.994435 0
6.33801e+06 0.990585 0
6.34211e+06 0.997183 0
6.3462e+06 0.98912 0
6.3503e+06 0.994448 0
6.3544e+06 0.988984 0
6.35849e+06 0.991871 0
6.36259e+06 0.986812 0
6.36668e+06 0.993119 0
6.37078e+06 0.992082 0
6.37488e+06 0.993222 0
6.37897e+06 0.992457 0
6.38307e+06 0.98939 0
6.38716e+06 0.997092 0
6.39126e+06 0.993475 0
6.39536e+06 0.994008 0
6.39945e+06 0.991695 0
6.40355e+06 0.989352 0
6.40764e+06 0.991802 0
6.41174e+06 0.99277 0
6.41584e+06 0.988987 0
6.41993e+06 0.992966 0
6.42403e+06 0.994981 0
6.42812e+06 0.99419 0
6.43222e+06 0.991797 0
6.43632e+06 0.994766 0
6.44041e+06 0.997035 0
6.44451e+06 0.991523 0
6.4486e+06 0.997554 0
6.4527e+06 0.995177 0
6.4568e+06 0.996288 0
6.46089e+06 0.993801 0
6.46499e+06 0.994043 0
6.46908e+06 0.991751 0
6.47318e+06 0.989659 0
6.47728e+06 0.993029 0
6.48137e+06 0.994886 0
6.48547e+06 0.991757 0
6.48956e+06 0.994067 0
6.49366e+06 0.99038 0
6.49776e+06 0.995228 0
6.50185e+06 0.994924 0
6.50595e+06 0.992412 0
6.51004e+06 0.990856 0
6.51414e+06 0.990283 0
6.51824e+06 0.993501 0
6.52233e+06 0.992698 0
6.52643e+06 0.993829 0
6.53052e+06 0.9896 0
6.53462e+06 0.991141 0
6.53872e+06 0.993415 0
6.54281e+06 0.990833 0
6.54691e+06 0.989687 0
6.551e+06 0.992908 0
6.5551e+06 0.989273 0
6.5592e+06 0.99402 0
6.56329e+06 0.997313 0
6.56739e+06 0.993584 0
6.57148e+06 0.992359 0
6.57558e+06 0.996685 0
6.57968e+06 0.994498 0
6.58377e+06 0.993857 0
6.58787e+06 0.991273 0
6.59196e+06 0.990149 0
6.59606e+06 0.99489 0
6.60016e+06 0.994916 0
6.60425e+06 0.994106 0
6.60835e+06 0.992654 0
6.61244e+06 0.990059 0
6.61654e+06 0.992931 0
6.62064e+06 0.994083 0
6.62473e+06 0.991407 0
6.62883e+06 0.993196 0
6.63292e+06 0.992428 0
6.63702e+06 0.989107 0
6.64112e+06 0.992263 0
6.64521e+06 0.996045 0
6.64931e+06 0.991565 0
6.6534e+06 0.99429 0
6.6575e+06 0.991327 0
6.6616e+06 0.99561 0
6.66569e+06 0.993682 0
6.66979e+06 0.990181 0
6.67388e+06 0.994741 0
6.67798e+06 0.997195 0
6.68208e+06 0.993062 0
6.68617e+06 0.996664 0
6.69027e+06 0.998236 0
6.69436e+06 0.99018 0
6.69846e+06 0.990187 0
6.70256e+06 0.994534 0
6.70665e+06 0.99644 0
6.71075e+06 0.993238 0
6.71484e+06 0.996581 0
6.71894e+06 0.998896 0
6.72304e+06 0.995068 0
6.72713e+06 0.990399 0
6.73123e+06 0.993701 0
6.73532e+06 0.989897 0
6.73942e+06 0.993508 0
6.74352e+06 0.996106 0
6.74761e+06 0.990629 0
6.75171e+06 0.99571 0
6.7558e+06 0.988185 0
6.7599e+06 0.994177 0
6.764e+06 0.990894 0
6.76809e+06 0.994389 0
6.77219e+06 0.994284 0
6.77628e+06 0.993039 0
6.78038e+06 0.989629 0
6.78448e+06 0.994653 0
6.78857e+06 0.996298 0
6.79267e+06 0.992024 0
6.79676e+06 0.990964 0
6.80086e+06 0.992014 0
6.80496e+06 0.994906 0
6.80905e+06 0.991651 0
6.81315e+06 0.995906 0
6.81724e+06 0.99054 0
6.82134e+06 0.992655 0
6.82544e+06 0.995065 0
6.82953e+06 0.996239 0
6.83363e+06 0.997491 0
6.83772e+06 0.997978 0
6.84182e+06 0.994099 0
6.84592e+06 0.991297 0
6.85001e+06 0.994704 0
6.85411e+06 0.994677 0
6.8582e+06 0.992769 0
6.8623e+06 0.991881 0
6.8664e+06 0.992165 0
6.87049e+06 0.991734 0
6.87459e+06 0.995952 0
6.87868e+06 0.992663 0
6.88278e+06 0.990922 0
6.88688e+06 0.992937 0
6.89097e+06 0.994281 0
6.89507e+06 0.995128 0
6.89916e+06 0.991954 0
6.90326e+06 0.991848 0
6.90736e+06 0.987544 0
6.91145e+06 0.994061 0
6.91555e+06 0.993097 0
6.91964e+06 0.988064 0
6.92374e+06 0.993017 0
6.92784e+06 0.997351 0
6.93193e+06 0.992935 0
6.93603e+06 0.992145 0
6.94012e+06 0.993703 0
6.94422e+06 0.992614 0
6.94832e+06 0.995472 0
6.95241e+06 1 0
6.95651e+06 0.992109 0
6.9606e+06 0.991547 0
6.9647e+06 0.993195 0
6.9688e+06 0.993752 0
6.97289e+06 0.992784 0
6.97699e+06 0.991673 0
6.98108e+06 0.993577 0
6.98518e+06 0.994884 0
6.98928e+06 0.993217 0
6.99337e+06 0.992862 0
6.99747e+06 0.993787 0
7.00156e+06 0.993129 0
7.00566e+06 0.993709 0
7.00976e+06 0.991867 0
7.01385e+06 0.996412 0
7.01795e+06 0.994183 0
7.02204e+06 0.990311 0
7.02614e+06 0.994674 0
7.03024e+06 0.993988 0
7.03433e+06 0.99516 0
7.03843e+06 0.993135 0
7.04252e+06 0.992053 0
7.04662e+06 0.99716 0
7.05072e+06 0.996176 0
7.05481e+06 0.993198 0
7.05891e+06 0.994335 0
7.063e+06 0.997643 0
7.0671e+06 0.994222 0
7.0712e+06 0.990606 0
7.07529e+06 0.994355 0
7.07939e+06 0.993065 0
7.08348e+06 0.991801 0
7.08758e+06 0.993434 0
7.09168e+06 0.9929 0
7.09577e+06 0.99255 0
7.09987e+06 0.989884 0
7.10396e+06 0.988659 0
7.10806e+06 0.994892 0
7.11216e+06 0.996478 0
7.11625e+06 0.990145 0
7.12035e+06 0.993036 0
7.12444e+06 0.992378 0
7.12854e+06 0.994109 0
7.13264e+06 0.992638 0
7.13673e+06 0.993548 0
7.14083e+06 0.990063 0
7.14492e+06 0.989821 0
7.14902e+06 0.994306 0
7.15312e+06 0.991832 0
7.15721e+06 0.994173 0
7.16131e+06 0.993537 0
7.1654e+06 0.99145 0
7.1695e+06 0.992983 0
7.1736e+06 0.99269 0
7.17769e+06 0.992959 0
7.18179e+06 0.995481 0
7.18588e+06 0.990429 0
7.18998e+06 0.992302 0
7.19408e+06 0.996073 0
7.19817e+06 0.991215 0
7.20227e+06 0.995728 0
7.20636e+06 0.99239 0
7.21046e+06 0.987685 0
7.21456e+06 0.991343 0
7.21865e+06 0.993572 0
7.22275e+06 0.990888 0
7.22684e+06 0.996217 0
7.23094e+06 0.996373 0
7.23504e+06 0.99436 0
7.23913e+06 0.992693 0
7.24323e+06 0.991623 0
7.24732e+06 0.993515 0
7.25142e+06 0.999286 0
7.25552e+06 0.989589 0
7.25961e+06 0.990355 0
7.26371e+06 0.990833 0
7.2678e+06 0.991282 0
7.2719e+06 0.993104 0
7.276e+06 0.992845 0
7.28009e+06 0.993301 0
7.28419e+06 0.990366 0
7.28828e+06 0.994638 0
7.29238e+06 0.990827 0
7.29648e+06 0.995188 0
7.30057e+06 0.9955 0
7.30467e+06 0.993237 0
7.30876e+06 0.992262 0
7.31286e+06 0.989664 0
7.31696e+06 0.993715 0
7.32105e+06 0.993989 0
7.32515e+06 0.993186 0
7.32924e+06 0.993008 0
7.33334e+06 0.994034 0
7.33744e+06 0.995737 0
7.34153e+06 0.994425 0
7.34563e+06 0.992203 0
7.34972e+06 0.995481 0
7.35382e+06 0.992265 0
7.35792e+06 0.990732 0
7.36201e+06 0.991278 0
7.36611e+06 0.993365 0
7.3702e+06 0.990805 0
7.3743e+06 0.989145 0
7.3784e+06 0.99319 0
7.38249e+06 0.993988 0
7.38659e+06 0.993091 0
7.39068e+06 0.991617 0
7.39478e+06 0.994883 0
7.39888e+06 0.993151 0
7.40297e+06 0.991208 0
7.40707e+06 0.992431 0
7.41116e+06 0.991176 0
7.41526e+06 0.992294 0
7.41936e+06 0.995065 0
7.42345e+06 0.998558 0
7.42755e+06 0.990767 0
7.43164e+06 0.995675 0
7.43574e+06 0.992227 0
7.43984e+06 0.995466 0
7.44393e+06 0.990559 0
7.44803e+06 0.997348 0
7.45212e+06 0.996382 0
7.45622e+06 0.991696 0
7.46032e+06 0.993018 0
7.46441e+06 0.996335 0
7.46851e+06 0.989027 0
7.4726e+06 0.990253 0
7.4767e+06 0.993552 0
7.4808e+06 0.994186 0
7.48489e+06 0.996097 0
7.48899e+06 0.995191 0
7.49308e+06 0.996055 0
7.49718e+06 0.995221 0
7.50128e+06 0.994171 0
7.50537e+06 0.99553 0
7.50947e+06 0.995037 0
7.51356e+06 0.993575 0
7.51766e+06 0.994169 0
7.52176e+06 0.992012 0
7.52585e+06 0.995806 0
7.52995e+06 0.990439 0
7.53404e+06 0.9912 0
7.53814e+06 0.998356 0
7.54224e+06 0.995021 0
7.54633e+06 0.990308 0
7.55043e+06 0.992231 0
7.55452e+06 0.992931 0
7.55862e+06 0.987467 0
7.56272e+06 0.992227 0
7.56681e+06 0.9921 0
7.57091e+06 0.99486 0
7.575e+06 0.993744 0
7.5791e+06 0.992537 0
7.5832e+06 0.995832 0
7.58729e+06 0.995021 0
7.59139e+06 0.995284 0
7.59548e+06 0.994908 0
7.59958e+06 0.997267 0
7.60368e+06 0.990257 0
7.60777e+06 0.994231 0
7.61187e+06 0.997351 0
7.61596e+06 0.993221 0
7.62006e+06 0.991814 0
7.62416e+06 0.993364 0
7.62825e+06 0.994164 0
7.63235e+06 0.993994 0
7.63644e+06 0.988527 0
7.64054e+06 0.995508 0
7.64464e+06 0.994042 0
7.64873e+06 0.991508 0
7.65283e+06 0.994132 0
7.65692e+06 0.993247 0
7.66102e+06 0.994365 0
7.66512e+06 0.993578 0
7.66921e+06 0.995905 0
7.67331e+06 0.992052 0
7.6774e+06 0.996799 0
7.6815e+06 0.992084 0
7.6856e+06 0.996368 0
7.68969e+06 0.99351 0
7.69379e+06 0.992292 0
7.69788e+06 0.997939 0
7.70198e+06 0.994946 0
7.70608e+06 0.995011 0
7.71017e+06 0.993101 0
7.71427e+06 0.993104 0
7.71836e+06 0.991918 0
7.72246e+06 0.990225 0
7.72656e+06 0.99561 0
7.73065e+06 0.994373 0
7.73475e+06 0.992244 0
7.73884e+06 0.994314 0
7.74294e+06 0.992849 0
7.74704e+06 0.993233 0
7.75113e+06 0.994862 0
7.75523e+06 0.996889 0
7.75932e+06 0.993797 0
7.76342e+06 0.987697 0
7.76752e+06 0.995857 0
7.77161e+06 0.995328 0
7.77571e+06 0.991183 0
7.7798e+06 0.995371 0
7.7839e+06 0.996708 0
7.788e+06 0.991769 0
7.79209e+06 0.989812 0
7.79619e+06 0.990391 0
7.80028e+06 0.996091 0
7.80438e+06 0.99616 0
7.80848e+06 0.994954 0
7.81257e+06 0.991877 0
7.81667e+06 0.994924 0
7.82076e+06 0.992784 0
7.82486e+06 0.993394 0
7.82896e+06 0.994186 0
7.83305e+06 0.990181 0
7.83715e+06 0.9961 0
7.84124e+06 0.991488 0
7.84534e+06 0.993282 0
7.84944e+06 0.992074 0
7.85353e+06 0.993972 0
7.85763e+06 0.993008 0
7.86172e+06 0.995689 0
7.86582e+06 0.993354 0
7.86992e+06 0.991772 0
7.87401e+06 0.993394 0
7.87811e+06 0.99146 0
7.8822e+06 0.991716 0
7.8863e+06 0.992926 0
7.8904e+06 0.992775 0
7.89449e+06 0.990104 0
7.89859e+06 0.990423 0
7.90268e+06 0.993931 0
7.90678e+06 0.998713 0
7.91088e+06 0.997545 0
7.91497e+06 0.998458 0
7.91907e+06 0.995119 0
7.92316e+06 0.993123 0
7.92726e+06 0.996377 0
7.93136e+06 0.993097 0
7.93545e+06 0.991945 0
7.93955e+06 0.993607 0
7.94364e+06 0.994435 0
7.94774e+06 0.994387 0
7.95184e+06 0.995453 0
7.95593e+06 0.990353 0
7.96003e+06 0.995008 0
7.96412e+06 0.993689 0
7.96822e+06 0.993631 0
7.97232e+06 0.990982 0
7.97641e+06 0.992794 0
7.98051e+06 0.993642 0
7.9846e+06 0.991765 0
7.9887e+06 0.99252 0
7.9928e+06 0.991483 0
7.99689e+06 0.990915 0
8.00099e+06 0.994947 0
8.00508e+06 0.996167 0
8.00918e+06 0.991458 0
8.01328e+06 0.991627 0
8.01737e+06 0.993284 0
8.02147e+06 0.995374 0
8.02556e+06 0.994673 0
8.02966e+06 0.995934 0
8.03376e+06 0.997288 0
8.03785e+06 0.992773 0
8.04195e+06 0.996182 0
8.04604e+06 0.994077 0
8.05014e+06 0.994065 0
8.05424e+06 0.990703 0
8.05833e+06 0.992925 0
8.06243e+06 0.9914 0
8.06652e+06 0.99774 0
8.07062e+06 0.989344 0
8.07472e+06 0.992451 0
8.07881e+06 0.990183 0
8.08291e+06 0.988926 0
8.087e+06 0.995323 0
8.0911e+06 0.992128 0
8.0952e+06 0.995688 0
8.09929e+06 0.996325 0
8.10339e+06 0.996055 0
8.10748e+06 0.99339 0
8.11158e+06 0.996927 0
8.11568e+06 0.994027 0
8.11977e+06 0.994227 0
8.12387e+06 0.992069 0
8.12796e+06 0.989409 0
8.13206e+06 0.992058 0
8.13616e+06 0.996424 0
8.14025e+06 0.993144 0
8.14435e+06 0.998095 0
8.14844e+06 0.993862 0
8.15254e+06 0.995164 0
8.15664e+06 0.994473 0
8.16073e+06 0.995628 0
8.16483e+06 0.991047 0
8.16892e+06 0.998348 0
8.17302e+06 0.99417 0
8.17712e+06 0.993237 0
8.18121e+06 0.990079 0
8.18531e+06 0.992684 0
8.1894e+06 0.994701 0
8.1935e+06 0.992387 0
8.1976e+06 0.992154 0
8.20169e+06 0.988295 0
8.20579e+06 0.991769 0
8.20988e+06 0.995202 0
8.21398e+06 0.992311 0
8.21808e+06 0.996527 0
8.22217e+06 0.993023 0
8.22627e+06 0.993816 0
8.23036e+06 0.99224 0
8.23446e+06 0.990651 0
8.23856e+06 0.9918 0
8.24265e+06 0.997182 0
8.24675e+06 0.991502 0
8.25084e+06 0.990444 0
8.25494e+06 0.992275 0
8.25904e+06 0.995379 0
8.26313e+06 0.99345 0
8.26723e+06 0.993906 0
8.27132e+06 0.995517 0
8.27542e+06 0.994361 0
8.27952e+06 0.992763 0
8.28361e+06 0.98826 0
8.28771e+06 0.991677 0
8.2918e+06 0.993288 0
8.2959e+06 0.99367 0
8.3e+06 0.993635 0
8.30409e+06 0.998666 0
8.30819e+06 0.995272 0
8.31228e+06 0.997323 0
8.31638e+06 0.993133 0
8.32048e+06 0.991308 0
8.32457e+06 0.993316 0
8.32867e+06 0.993655 0
8.33276e+06 0.99133 0
8.33686e+06 0.992301 0
8.34096e+06 0.99472 0
8.34505e+06 0.988871 0
8.34915e+06 0.995055 0
8.35324e+06 0.995383 0
8.35734e+06 0.989067 0
8.36144e+06 0.992612 0
8.36553e+06 0.994281 0
8.36963e+06 0.98876 0
8.37372e+06 0.993776 0
8.37782e+06 0.994769 0
8.38192e+06 0.993845 0
8.38601e+06 0.990931 0
