# Supplementary material for: Probing decoherence in molecular 4f qubits
Source: Chem Sci. 2024 Oct 30;15(48):20328–37. doi: 10.1039/d4sc05304d (PMC11575486; doi:10.1039/d4sc05304d)
Supplement: SC-015-D4SC05304D-s001 [file SC-015-D4SC05304D-s001.zip › data_archive/Parallel_0c5pct/T1/36_Gdtrensal_T1_970641_3520G_at21_VG21_32-64-300_1sc_10K_4pc.dat]

1500 0 0
9692 0.194689 0
17884 0.264235 0
26076 0.306784 0
34268 0.338636 0
42460 0.365702 0
50652 0.386908 0
58844 0.412168 0
67036 0.42806 0
75228 0.449267 0
83420 0.465431 0
91612 0.481647 0
99804 0.497266 0
107996 0.511387 0
116188 0.526018 0
124380 0.536664 0
132572 0.550648 0
140764 0.562469 0
148956 0.572791 0
157148 0.58405 0
165340 0.594543 0
173532 0.605256 0
181724 0.61098 0
189916 0.625611 0
198108 0.631385 0
206300 0.640856 0
214492 0.647499 0
222684 0.656322 0
230876 0.666371 0
239068 0.672231 0
247260 0.678908 0
255452 0.68848 0
263644 0.694664 0
271836 0.701817 0
280028 0.707115 0
288220 0.713127 0
296412 0.719753 0
304604 0.726498 0
312796 0.732426 0
320988 0.736787 0
329180 0.741232 0
337372 0.744077 0
345564 0.751214 0
353756 0.755233 0
361948 0.761927 0
370140 0.765828 0
378332 0.768979 0
386524 0.773016 0
394716 0.77581 0
402908 0.781822 0
411100 0.783832 0
419292 0.790203 0
427484 0.79148 0
435676 0.797714 0
443868 0.799622 0
452060 0.805243 0
460252 0.805141 0
468444 0.810455 0
476636 0.810745 0
484828 0.815497 0
493020 0.818188 0
501212 0.819346 0
509404 0.822957 0
517596 0.82495 0
525788 0.829174 0
533980 0.8327 0
542172 0.833569 0
550364 0.836499 0
558556 0.839752 0
566748 0.840501 0
574940 0.842869 0
583132 0.846054 0
591324 0.846361 0
599516 0.850176 0
607708 0.851471 0
615900 0.853191 0
624092 0.85486 0
632284 0.857705 0
640476 0.859085 0
648668 0.860975 0
656860 0.86319 0
665052 0.865779 0
673244 0.868811 0
681436 0.866767 0
689628 0.872285 0
697820 0.870514 0
706012 0.874397 0
714204 0.874943 0
722396 0.875675 0
730588 0.87949 0
738780 0.880955 0
746972 0.881688 0
755164 0.882131 0
763356 0.88334 0
771548 0.885418 0
779740 0.886338 0
787932 0.88908 0
796124 0.890102 0
804316 0.891499 0
812508 0.892078 0
820700 0.89356 0
828892 0.895859 0
837084 0.894241 0
845276 0.897954 0
853468 0.900135 0
861660 0.899607 0
869852 0.89976 0
878044 0.905313 0
886236 0.903098 0
894428 0.90521 0
902620 0.902247 0
910812 0.904853 0
919004 0.90935 0
927196 0.908839 0
935388 0.90814 0
943580 0.908941 0
951772 0.912075 0
959964 0.911206 0
968156 0.91262 0
976348 0.915005 0
984540 0.914919 0
992732 0.915277 0
1.00092e+06 0.915618 0
1.00912e+06 0.919007 0
1.01731e+06 0.918735 0
1.0255e+06 0.920166 0
1.03369e+06 0.918939 0
1.04188e+06 0.920472 0
1.05008e+06 0.921801 0
1.05827e+06 0.921971 0
1.06646e+06 0.924713 0
1.07465e+06 0.92485 0
1.08284e+06 0.924782 0
1.09104e+06 0.926229 0
1.09923e+06 0.928461 0
1.10742e+06 0.928529 0
1.11561e+06 0.929108 0
1.1238e+06 0.9303 0
1.132e+06 0.930181 0
1.14019e+06 0.930181 0
1.14838e+06 0.931765 0
1.15657e+06 0.932072 0
1.16476e+06 0.930573 0
1.17296e+06 0.933928 0
1.18115e+06 0.934354 0
1.18934e+06 0.935751 0
1.19753e+06 0.934167 0
1.20572e+06 0.936603 0
1.21392e+06 0.936449 0
1.22211e+06 0.936977 0
1.2303e+06 0.936892 0
1.23849e+06 0.937965 0
1.24668e+06 0.937471 0
1.25488e+06 0.93972 0
1.26307e+06 0.941627 0
1.27126e+06 0.94081 0
1.27945e+06 0.940605 0
1.28764e+06 0.941713 0
1.29584e+06 0.941593 0
1.30403e+06 0.942632 0
1.31222e+06 0.945477 0
1.32041e+06 0.941338 0
1.3286e+06 0.943109 0
1.3368e+06 0.94546 0
1.34499e+06 0.945664 0
1.35318e+06 0.946448 0
1.36137e+06 0.947538 0
1.36956e+06 0.946499 0
1.37776e+06 0.946311 0
1.38595e+06 0.948832 0
1.39414e+06 0.949037 0
1.40233e+06 0.947759 0
1.41052e+06 0.950008 0
1.41872e+06 0.950195 0
1.42691e+06 0.948901 0
1.4351e+06 0.9512 0
1.44329e+06 0.952495 0
1.45148e+06 0.951847 0
1.45968e+06 0.952154 0
1.46787e+06 0.953942 0
1.47606e+06 0.95304 0
1.48425e+06 0.953857 0
1.49244e+06 0.955492 0
1.50064e+06 0.955203 0
1.50883e+06 0.954368 0
1.51702e+06 0.954828 0
1.52521e+06 0.955322 0
1.5334e+06 0.957434 0
1.5416e+06 0.956991 0
1.54979e+06 0.956054 0
1.55798e+06 0.957673 0
1.56617e+06 0.958712 0
1.57436e+06 0.956123 0
1.58256e+06 0.958882 0
1.59075e+06 0.959001 0
1.59894e+06 0.959631 0
1.60713e+06 0.957996 0
1.61532e+06 0.96096 0
1.62352e+06 0.958218 0
1.63171e+06 0.95987 0
1.6399e+06 0.961573 0
1.64809e+06 0.960994 0
1.65628e+06 0.96142 0
1.66448e+06 0.962408 0
1.67267e+06 0.961488 0
1.68086e+06 0.963753 0
1.68905e+06 0.960262 0
1.69724e+06 0.962783 0
1.70544e+06 0.962612 0
1.71363e+06 0.963958 0
1.72182e+06 0.964452 0
1.73001e+06 0.963856 0
1.7382e+06 0.963276 0
1.7464e+06 0.964758 0
1.75459e+06 0.966342 0
1.76278e+06 0.965763 0
1.77097e+06 0.966973 0
1.77916e+06 0.966121 0
1.78736e+06 0.966377 0
1.79555e+06 0.967075 0
1.80374e+06 0.965014 0
1.81193e+06 0.966496 0
1.82012e+06 0.968403 0
1.82832e+06 0.966683 0
1.83651e+06 0.968676 0
1.8447e+06 0.965831 0
1.85289e+06 0.965831 0
1.86108e+06 0.968369 0
1.86928e+06 0.967637 0
1.87747e+06 0.971367 0
1.88566e+06 0.969851 0
1.89385e+06 0.968472 0
1.90204e+06 0.971197 0
1.91024e+06 0.969153 0
1.91843e+06 0.969613 0
1.92662e+06 0.970175 0
1.93481e+06 0.971265 0
1.943e+06 0.969766 0
1.9512e+06 0.970924 0
1.95939e+06 0.971572 0
1.96758e+06 0.97198 0
1.97577e+06 0.972951 0
1.98396e+06 0.970294 0
1.99216e+06 0.972236 0
2.00035e+06 0.972151 0
2.00854e+06 0.972594 0
2.01673e+06 0.97273 0
2.02492e+06 0.973428 0
2.03312e+06 0.972985 0
2.04131e+06 0.973718 0
2.0495e+06 0.973956 0
2.05769e+06 0.973939 0
2.06588e+06 0.973905 0
2.07408e+06 0.972457 0
2.08227e+06 0.974212 0
2.09046e+06 0.97244 0
2.09865e+06 0.975745 0
2.10684e+06 0.976205 0
2.11504e+06 0.97675 0
2.12323e+06 0.976341 0
2.13142e+06 0.974535 0
2.13961e+06 0.977193 0
2.1478e+06 0.973326 0
2.156e+06 0.976767 0
2.16419e+06 0.976324 0
2.17238e+06 0.978181 0
2.18057e+06 0.977363 0
2.18876e+06 0.978061 0
2.19696e+06 0.975115 0
2.20515e+06 0.975574 0
2.21334e+06 0.976716 0
2.22153e+06 0.976154 0
2.22972e+06 0.979271 0
2.23792e+06 0.977039 0
2.24611e+06 0.979049 0
2.2543e+06 0.977772 0
2.26249e+06 0.979066 0
2.27068e+06 0.979679 0
2.27888e+06 0.977704 0
2.28707e+06 0.978811 0
2.29526e+06 0.978232 0
2.30345e+06 0.978283 0
2.31164e+06 0.977925 0
2.31984e+06 0.979185 0
2.32803e+06 0.979799 0
2.33622e+06 0.979475 0
2.34441e+06 0.980088 0
2.3526e+06 0.981638 0
2.3608e+06 0.979356 0
2.36899e+06 0.981621 0
2.37718e+06 0.980991 0
2.38537e+06 0.981195 0
2.39356e+06 0.980071 0
2.40176e+06 0.981093 0
2.40995e+06 0.981212 0
2.41814e+06 0.982064 0
2.42633e+06 0.979049 0
2.43452e+06 0.980207 0
2.44272e+06 0.981485 0
2.45091e+06 0.98312 0
2.4591e+06 0.983137 0
2.46729e+06 0.984074 0
2.47548e+06 0.981161 0
2.48368e+06 0.983631 0
2.49187e+06 0.9845 0
2.50006e+06 0.983563 0
2.50825e+06 0.981877 0
2.51644e+06 0.981996 0
2.52464e+06 0.984432 0
2.53283e+06 0.982711 0
2.54102e+06 0.981809 0
2.54921e+06 0.985965 0
2.5574e+06 0.980156 0
2.5656e+06 0.98467 0
2.57379e+06 0.983256 0
2.58198e+06 0.982234 0
2.59017e+06 0.985607 0
2.59836e+06 0.985624 0
2.60656e+06 0.983393 0
2.61475e+06 0.984858 0
2.62294e+06 0.985045 0
2.63113e+06 0.983818 0
2.63932e+06 0.983665 0
2.64752e+06 0.984261 0
2.65571e+06 0.98375 0
2.6639e+06 0.983325 0
2.67209e+06 0.985862 0
2.68028e+06 0.986288 0
2.68848e+06 0.98605 0
2.69667e+06 0.986118 0
2.70486e+06 0.985215 0
2.71305e+06 0.986339 0
2.72124e+06 0.986442 0
2.72944e+06 0.985931 0
2.73763e+06 0.987055 0
2.74582e+06 0.985607 0
2.75401e+06 0.986101 0
2.7622e+06 0.985249 0
2.7704e+06 0.985437 0
2.77859e+06 0.98743 0
2.78678e+06 0.984772 0
2.79497e+06 0.986799 0
2.80316e+06 0.987566 0
2.81136e+06 0.986493 0
2.81955e+06 0.988128 0
2.82774e+06 0.986629 0
2.83593e+06 0.987855 0
2.84412e+06 0.987651 0
2.85232e+06 0.986476 0
2.86051e+06 0.986765 0
2.8687e+06 0.986646 0
2.87689e+06 0.988043 0
2.88508e+06 0.989337 0
2.89328e+06 0.989184 0
2.90147e+06 0.988911 0
2.90966e+06 0.986578 0
2.91785e+06 0.98697 0
2.92604e+06 0.98852 0
2.93424e+06 0.985011 0
2.94243e+06 0.986987 0
2.95062e+06 0.987447 0
2.95881e+06 0.987668 0
2.967e+06 0.987481 0
2.9752e+06 0.989678 0
2.98339e+06 0.986884 0
2.99158e+06 0.987191 0
2.99977e+06 0.989303 0
3.00796e+06 0.986237 0
3.01616e+06 0.988571 0
3.02435e+06 0.989031 0
3.03254e+06 0.989899 0
3.04073e+06 0.988213 0
3.04892e+06 0.988332 0
3.05712e+06 0.990887 0
3.06531e+06 0.989371 0
3.0735e+06 0.989286 0
3.08169e+06 0.988622 0
3.08988e+06 0.989439 0
3.09808e+06 0.987702 0
3.10627e+06 0.987821 0
3.11446e+06 0.989235 0
3.12265e+06 0.988792 0
3.13084e+06 0.990751 0
3.13904e+06 0.989014 0
3.14723e+06 0.988928 0
3.15542e+06 0.990683 0
3.16361e+06 0.987089 0
3.1718e+06 0.990427 0
3.18e+06 0.989508 0
3.18819e+06 0.990666 0
3.19638e+06 0.991943 0
3.20457e+06 0.989984 0
3.21276e+06 0.989729 0
3.22096e+06 0.988503 0
3.22915e+06 0.990223 0
3.23734e+06 0.990257 0
3.24553e+06 0.988452 0
3.25372e+06 0.991041 0
3.26192e+06 0.99133 0
3.27011e+06 0.9907 0
3.2783e+06 0.988741 0
3.28649e+06 0.990104 0
3.29468e+06 0.99242 0
3.30288e+06 0.989405 0
3.31107e+06 0.992693 0
3.31926e+06 0.989218 0
3.32745e+06 0.989882 0
3.33564e+06 0.988298 0
3.34384e+06 0.991688 0
3.35203e+06 0.990376 0
3.36022e+06 0.988094 0
3.36841e+06 0.989848 0
3.3766e+06 0.990547 0
3.3848e+06 0.99041 0
3.39299e+06 0.989984 0
3.40118e+06 0.993068 0
3.40937e+06 0.991517 0
3.41756e+06 0.993323 0
3.42576e+06 0.992454 0
3.43395e+06 0.990853 0
3.44214e+06 0.990632 0
3.45033e+06 0.992914 0
3.45852e+06 0.990138 0
3.46672e+06 0.989678 0
3.47491e+06 0.990359 0
3.4831e+06 0.99053 0
3.49129e+06 0.992267 0
3.49948e+06 0.991279 0
3.50768e+06 0.990189 0
3.51587e+06 0.991807 0
3.52406e+06 0.992522 0
3.53225e+06 0.988792 0
3.54044e+06 0.991092 0
3.54864e+06 0.992267 0
3.55683e+06 0.991483 0
3.56502e+06 0.993698 0
3.57321e+06 0.993272 0
3.5814e+06 0.990564 0
3.5896e+06 0.991824 0
3.59779e+06 0.991466 0
3.60598e+06 0.991807 0
3.61417e+06 0.994669 0
3.62236e+06 0.991552 0
3.63056e+06 0.991875 0
3.63875e+06 0.993561 0
3.64694e+06 0.992233 0
3.65513e+06 0.990615 0
3.66332e+06 0.992301 0
3.67152e+06 0.992114 0
3.67971e+06 0.991279 0
3.6879e+06 0.9938 0
3.69609e+06 0.993033 0
3.70428e+06 0.992795 0
3.71248e+06 0.990393 0
3.72067e+06 0.991858 0
3.72886e+06 0.992761 0
3.73705e+06 0.993408 0
3.74524e+06 0.993783 0
3.75344e+06 0.991347 0
3.76163e+06 0.991977 0
3.76982e+06 0.994004 0
3.77801e+06 0.995299 0
3.7862e+06 0.991517 0
3.7944e+06 0.993766 0
3.80259e+06 0.990938 0
3.81078e+06 0.993749 0
3.81897e+06 0.993238 0
3.82716e+06 0.993578 0
3.83536e+06 0.991807 0
3.84355e+06 0.994686 0
3.85174e+06 0.992744 0
3.85993e+06 0.992301 0
3.86812e+06 0.9907 0
3.87632e+06 0.990836 0
3.88451e+06 0.990921 0
3.8927e+06 0.993119 0
3.90089e+06 0.993664 0
3.90908e+06 0.992914 0
3.91728e+06 0.993408 0
3.92547e+06 0.994277 0
3.93366e+06 0.993459 0
3.94185e+06 0.993255 0
3.95004e+06 0.995282 0
3.95824e+06 0.993647 0
3.96643e+06 0.991194 0
3.97462e+06 0.994618 0
3.98281e+06 0.992131 0
3.991e+06 0.993698 0
3.9992e+06 0.99351 0
4.00739e+06 0.994345 0
4.01558e+06 0.992557 0
4.02377e+06 0.993255 0
4.03196e+06 0.993664 0
4.04016e+06 0.991228 0
4.04835e+06 0.993493 0
4.05654e+06 0.995759 0
4.06473e+06 0.991909 0
4.07292e+06 0.99305 0
4.08112e+06 0.99472 0
4.08931e+06 0.993119 0
4.0975e+06 0.993033 0
4.10569e+06 0.994447 0
4.11388e+06 0.991994 0
4.12208e+06 0.994226 0
4.13027e+06 0.993715 0
4.13846e+06 0.99443 0
4.14665e+06 0.9946 0
4.15484e+06 0.995963 0
4.16304e+06 0.995929 0
4.17123e+06 0.994192 0
4.17942e+06 0.995691 0
4.18761e+06 0.994124 0
4.1958e+06 0.992795 0
4.204e+06 0.992369 0
4.21219e+06 0.990836 0
4.22038e+06 0.995333 0
4.22857e+06 0.994192 0
4.23676e+06 0.992812 0
4.24496e+06 0.993698 0
4.25315e+06 0.994464 0
4.26134e+06 0.993408 0
4.26953e+06 0.992539 0
4.27772e+06 0.994072 0
4.28592e+06 0.994396 0
4.29411e+06 0.995026 0
4.3023e+06 0.996542 0
4.31049e+06 0.994072 0
4.31868e+06 0.996491 0
4.32688e+06 0.992608 0
4.33507e+06 0.99581 0
4.34326e+06 0.994141 0
4.35145e+06 0.995384 0
4.35964e+06 0.995384 0
4.36784e+06 0.992335 0
4.37603e+06 0.995197 0
4.38422e+06 0.995554 0
4.39241e+06 0.99627 0
4.4006e+06 0.992829 0
4.4088e+06 0.992011 0
4.41699e+06 0.991262 0
4.42518e+06 0.991858 0
4.43337e+06 0.993715 0
4.44156e+06 0.993834 0
4.44976e+06 0.994072 0
4.45795e+06 0.994481 0
4.46614e+06 0.994635 0
4.47433e+06 0.993527 0
4.48252e+06 0.993544 0
4.49072e+06 0.994004 0
4.49891e+06 0.994583 0
4.5071e+06 0.993613 0
4.51529e+06 0.995299 0
4.52348e+06 0.993204 0
4.53168e+06 0.994652 0
4.53987e+06 0.995486 0
4.54806e+06 0.993136 0
4.55625e+06 0.995674 0
4.56444e+06 0.992625 0
4.57264e+06 0.992574 0
4.58083e+06 0.994175 0
4.58902e+06 0.995503 0
4.59721e+06 0.993136 0
4.6054e+06 0.994379 0
4.6136e+06 0.994209 0
4.62179e+06 0.995333 0
4.62998e+06 0.994754 0
4.63817e+06 0.994873 0
4.64636e+06 0.995333 0
4.65456e+06 0.996253 0
4.66275e+06 0.993204 0
4.67094e+06 0.995367 0
4.67913e+06 0.995026 0
4.68732e+06 0.994583 0
4.69552e+06 0.994737 0
4.70371e+06 0.993834 0
4.7119e+06 0.996168 0
4.72009e+06 0.997019 0
4.72828e+06 0.993868 0
4.73648e+06 0.995384 0
4.74467e+06 0.992522 0
4.75286e+06 0.993783 0
4.76105e+06 0.995077 0
4.76924e+06 0.993374 0
4.77744e+06 0.993357 0
4.78563e+06 0.993425 0
4.79382e+06 0.993851 0
4.80201e+06 0.994345 0
4.8102e+06 0.992948 0
4.8184e+06 0.993374 0
4.82659e+06 0.9946 0
4.83478e+06 0.995691 0
4.84297e+06 0.995163 0
4.85116e+06 0.994618 0
4.85936e+06 0.99552 0
4.86755e+06 0.995708 0
4.87574e+06 0.997394 0
4.88393e+06 0.994447 0
4.89212e+06 0.992233 0
4.90032e+06 0.994243 0
4.90851e+06 0.995367 0
4.9167e+06 0.995384 0
4.92489e+06 0.993766 0
4.93308e+06 0.993681 0
4.94128e+06 0.994975 0
4.94947e+06 0.994055 0
4.95766e+06 0.994992 0
4.96585e+06 0.994566 0
4.97404e+06 0.994089 0
4.98224e+06 0.992829 0
4.99043e+06 0.997326 0
4.99862e+06 0.996985 0
5.00681e+06 0.994566 0
5.015e+06 0.995503 0
5.0232e+06 0.994311 0
5.03139e+06 0.994158 0
5.03958e+06 0.994038 0
5.04777e+06 0.997462 0
5.05596e+06 0.996661 0
5.06416e+06 0.994737 0
5.07235e+06 0.994107 0
5.08054e+06 0.994226 0
5.08873e+06 0.996202 0
5.09692e+06 0.996099 0
5.10512e+06 0.993306 0
5.11331e+06 0.994669 0
5.1215e+06 0.997053 0
5.12969e+06 0.995077 0
5.13788e+06 0.99443 0
5.14608e+06 0.994141 0
5.15427e+06 0.996338 0
5.16246e+06 0.994362 0
5.17065e+06 0.997411 0
5.17884e+06 0.993221 0
5.18704e+06 0.995588 0
5.19523e+06 0.998348 0
5.20342e+06 0.996031 0
5.21161e+06 0.995094 0
5.2198e+06 0.996713 0
5.228e+06 0.996423 0
5.23619e+06 0.995503 0
5.24438e+06 0.996236 0
5.25257e+06 0.993136 0
5.26076e+06 0.995367 0
5.26896e+06 0.995759 0
5.27715e+06 0.99472 0
5.28534e+06 0.993016 0
5.29353e+06 0.995895 0
5.30172e+06 0.99535 0
5.30992e+06 0.993187 0
5.31811e+06 0.993153 0
5.3263e+06 0.995486 0
5.33449e+06 0.996644 0
5.34268e+06 0.996968 0
5.35088e+06 0.99644 0
5.35907e+06 0.995895 0
5.36726e+06 0.995827 0
5.37545e+06 0.996815 0
5.38364e+06 0.997104 0
5.39184e+06 0.997769 0
5.40003e+06 0.997087 0
5.40822e+06 0.996304 0
5.41641e+06 0.994907 0
5.4246e+06 0.995742 0
5.4328e+06 0.996185 0
5.44099e+06 0.994737 0
5.44918e+06 0.995759 0
5.45737e+06 0.9946 0
5.46556e+06 0.996866 0
5.47376e+06 0.994464 0
5.48195e+06 0.994958 0
5.49014e+06 0.996031 0
5.49833e+06 0.994839 0
5.50652e+06 0.994141 0
5.51472e+06 0.995588 0
5.52291e+06 0.995997 0
5.5311e+06 0.995946 0
5.53929e+06 0.995691 0
5.54748e+06 0.995725 0
5.55568e+06 0.995963 0
5.56387e+06 0.996474 0
5.57206e+06 0.993817 0
5.58025e+06 0.995571 0
5.58844e+06 0.994209 0
5.59664e+06 0.996593 0
5.60483e+06 0.996457 0
5.61302e+06 0.996679 0
5.62121e+06 0.996696 0
5.6294e+06 0.993476 0
5.6376e+06 0.993936 0
5.64579e+06 0.99598 0
5.65398e+06 0.994481 0
5.66217e+06 0.99242 0
5.67036e+06 0.992761 0
5.67856e+06 0.993033 0
5.68675e+06 0.995401 0
5.69494e+06 0.993834 0
5.70313e+06 0.994924 0
5.71132e+06 0.996747 0
5.71952e+06 0.994975 0
5.72771e+06 0.996491 0
5.7359e+06 0.995554 0
5.74409e+06 0.994107 0
5.75228e+06 0.996866 0
5.76048e+06 0.995742 0
5.76867e+06 0.995759 0
5.77686e+06 0.995469 0
5.78505e+06 0.995895 0
5.79324e+06 0.995691 0
5.80144e+06 0.995214 0
5.80963e+06 0.996747 0
5.81782e+06 0.995418 0
5.82601e+06 0.997241 0
5.8342e+06 0.993221 0
5.8424e+06 0.993953 0
5.85059e+06 0.995231 0
5.85878e+06 0.996815 0
5.86697e+06 0.998194 0
5.87516e+06 0.995895 0
5.88336e+06 0.996917 0
5.89155e+06 0.992625 0
5.89974e+06 0.995554 0
5.90793e+06 0.99489 0
5.91612e+06 0.997155 0
5.92432e+06 0.997581 0
5.93251e+06 0.995146 0
5.9407e+06 0.996133 0
5.94889e+06 0.997207 0
5.95708e+06 0.995622 0
5.96528e+06 0.995742 0
5.97347e+06 0.997701 0
5.98166e+06 0.995963 0
5.98985e+06 0.992403 0
5.99804e+06 0.994583 0
6.00624e+06 0.994294 0
6.01443e+06 0.996713 0
6.02262e+06 0.997769 0
6.03081e+06 0.995486 0
6.039e+06 0.997326 0
6.0472e+06 0.996099 0
6.05539e+06 0.99736 0
6.06358e+06 0.993817 0
6.07177e+06 0.996713 0
6.07996e+06 0.999676 0
6.08816e+06 0.993698 0
6.09635e+06 0.99816 0
6.10454e+06 0.996781 0
6.11273e+06 0.998825 0
6.12092e+06 0.995333 0
6.12912e+06 0.997632 0
6.13731e+06 0.997036 0
6.1455e+06 0.99782 0
6.15369e+06 0.994277 0
6.16188e+06 0.99472 0
6.17008e+06 0.993476 0
6.17827e+06 0.996304 0
6.18646e+06 0.996304 0
6.19465e+06 0.995963 0
6.20284e+06 0.994243 0
6.21104e+06 0.997666 0
6.21923e+06 0.996593 0
6.22742e+06 0.996627 0
6.23561e+06 0.997036 0
6.2438e+06 0.997496 0
6.252e+06 0.998637 0
6.26019e+06 0.998688 0
6.26838e+06 0.99598 0
6.27657e+06 0.995929 0
6.28476e+06 0.995861 0
6.29296e+06 0.994618 0
6.30115e+06 0.995895 0
6.30934e+06 0.99518 0
6.31753e+06 0.995878 0
6.32572e+06 0.995554 0
6.33392e+06 0.994328 0
6.34211e+06 0.993698 0
6.3503e+06 0.99489 0
6.35849e+06 0.994498 0
6.36668e+06 0.993783 0
6.37488e+06 0.995657 0
6.38307e+06 0.995333 0
6.39126e+06 0.996236 0
6.39945e+06 0.996355 0
6.40764e+06 0.995537 0
6.41584e+06 0.995878 0
6.42403e+06 0.997292 0
6.43222e+06 0.997837 0
6.44041e+06 0.995163 0
6.4486e+06 0.99661 0
6.4568e+06 0.996202 0
6.46499e+06 0.994226 0
6.47318e+06 0.996304 0
6.48137e+06 0.996661 0
6.48956e+06 0.996338 0
6.49776e+06 0.995026 0
6.50595e+06 0.995725 0
6.51414e+06 0.995946 0
6.52233e+06 0.996559 0
6.53052e+06 0.995316 0
6.53872e+06 0.995299 0
6.54691e+06 0.994652 0
6.5551e+06 0.993493 0
6.56329e+06 0.996576 0
6.57148e+06 0.994481 0
6.57968e+06 0.996849 0
6.58787e+06 0.995571 0
6.59606e+06 0.993783 0
6.60425e+06 0.995588 0
6.61244e+06 0.995588 0
6.62064e+06 0.994856 0
6.62883e+06 0.996559 0
6.63702e+06 0.99799 0
6.64521e+06 0.993749 0
6.6534e+06 0.995146 0
6.6616e+06 0.997479 0
6.66979e+06 0.994652 0
6.67798e+06 0.9969 0
6.68617e+06 0.994243 0
6.69436e+06 0.995537 0
6.70256e+06 0.99581 0
6.71075e+06 0.996031 0
6.71894e+06 0.995384 0
6.72713e+06 0.994464 0
6.73532e+06 0.995912 0
6.74352e+06 0.996202 0
6.75171e+06 0.993664 0
6.7599e+06 0.995009 0
6.76809e+06 0.995605 0
6.77628e+06 0.997683 0
6.78448e+06 0.995282 0
6.79267e+06 0.99816 0
6.80086e+06 0.994294 0
6.80905e+06 0.997053 0
6.81724e+06 0.995146 0
6.82544e+06 0.994873 0
6.83363e+06 0.995503 0
6.84182e+06 0.996133 0
6.85001e+06 0.996406 0
6.8582e+06 0.992982 0
6.8664e+06 0.996304 0
6.87459e+06 0.9946 0
6.88278e+06 0.996747 0
6.89097e+06 0.995452 0
6.89916e+06 0.995214 0
6.90736e+06 0.994618 0
6.91555e+06 0.995963 0
6.92374e+06 1 0
6.93193e+06 0.994072 0
6.94012e+06 0.99581 0
6.94832e+06 0.9969 0
6.95651e+06 0.997104 0
6.9647e+06 0.99753 0
6.97289e+06 0.997598 0
6.98108e+06 0.996764 0
6.98928e+06 0.995997 0
6.99747e+06 0.996627 0
7.00566e+06 0.996082 0
7.01385e+06 0.996679 0
7.02204e+06 0.996696 0
7.03024e+06 0.9946 0
7.03843e+06 0.99426 0
7.04662e+06 0.994038 0
7.05481e+06 0.99443 0
7.063e+06 0.994941 0
7.0712e+06 0.999148 0
7.07939e+06 0.994958 0
7.08758e+06 0.994822 0
7.09577e+06 0.995759 0
7.10396e+06 0.994686 0
7.11216e+06 0.994089 0
7.12035e+06 0.996014 0
7.12854e+06 0.99828 0
7.13673e+06 0.996713 0
7.14492e+06 0.99661 0
7.15312e+06 0.996508 0
7.16131e+06 0.996764 0
7.1695e+06 0.996934 0
7.17769e+06 0.994805 0
7.18588e+06 0.995776 0
7.19408e+06 0.994311 0
7.20227e+06 0.995878 0
7.21046e+06 0.995384 0
7.21865e+06 0.995861 0
7.22684e+06 0.993323 0
7.23504e+06 0.996048 0
7.24323e+06 0.995657 0
7.25142e+06 0.995111 0
7.25961e+06 0.995197 0
7.2678e+06 0.994771 0
7.276e+06 0.995674 0
7.28419e+06 0.994788 0
7.29238e+06 0.99581 0
7.30057e+06 0.996423 0
7.30876e+06 0.997172 0
7.31696e+06 0.996951 0
7.32515e+06 0.997803 0
7.33334e+06 0.996798 0
7.34153e+06 0.996082 0
7.34972e+06 0.997649 0
7.35792e+06 0.99489 0
7.36611e+06 0.995299 0
7.3743e+06 0.995367 0
7.38249e+06 0.995299 0
7.39068e+06 0.99673 0
7.39888e+06 0.99472 0
7.40707e+06 0.994618 0
7.41526e+06 0.995129 0
7.42345e+06 0.996644 0
7.43164e+06 0.994669 0
7.43984e+06 0.99736 0
7.44803e+06 0.996133 0
7.45622e+06 0.995026 0
7.46441e+06 0.996185 0
7.4726e+06 0.993987 0
7.4808e+06 0.995844 0
7.48899e+06 0.995452 0
7.49718e+06 0.995571 0
7.50537e+06 0.99443 0
7.51356e+06 0.995878 0
7.52176e+06 0.996951 0
7.52995e+06 0.994618 0
7.53814e+06 0.996576 0
7.54633e+06 0.995418 0
7.55452e+06 0.995827 0
7.56272e+06 0.995571 0
7.57091e+06 0.995026 0
7.5791e+06 0.99518 0
7.58729e+06 0.998177 0
7.59548e+06 0.996168 0
7.60368e+06 0.996849 0
7.61187e+06 0.99489 0
7.62006e+06 0.995674 0
7.62825e+06 0.997581 0
7.63644e+06 0.996832 0
7.64464e+06 0.997019 0
7.65283e+06 0.997326 0
7.66102e+06 0.993238 0
7.66921e+06 0.995248 0
7.6774e+06 0.993987 0
7.6856e+06 0.998058 0
7.69379e+06 0.994975 0
7.70198e+06 0.995418 0
7.71017e+06 0.996815 0
7.71836e+06 0.995163 0
7.72656e+06 0.998143 0
7.73475e+06 0.995316 0
7.74294e+06 0.993016 0
7.75113e+06 0.994004 0
7.75932e+06 0.9969 0
7.76752e+06 0.996082 0
7.77571e+06 0.995691 0
7.7839e+06 0.995963 0
7.79209e+06 0.99518 0
7.80028e+06 0.996985 0
7.80848e+06 0.99673 0
7.81667e+06 0.995214 0
7.82486e+06 0.995299 0
7.83305e+06 0.997411 0
7.84124e+06 0.994532 0
7.84944e+06 0.994992 0
7.85763e+06 0.995554 0
7.86582e+06 0.993306 0
7.87401e+06 0.995503 0
7.8822e+06 0.998723 0
7.8904e+06 0.995622 0
7.89859e+06 0.996559 0
7.90678e+06 0.996065 0
7.91497e+06 0.994362 0
7.92316e+06 0.99564 0
7.93136e+06 0.997377 0
7.93955e+06 0.996917 0
7.94774e+06 0.994669 0
7.95593e+06 0.997735 0
7.96412e+06 0.993919 0
7.97232e+06 0.995878 0
7.98051e+06 0.993919 0
7.9887e+06 0.995878 0
7.99689e+06 0.995214 0
8.00508e+06 0.992965 0
8.01328e+06 0.995316 0
8.02147e+06 0.99426 0
8.02966e+06 0.994924 0
8.03785e+06 0.994805 0
8.04604e+06 0.994089 0
8.05424e+06 0.997479 0
8.06243e+06 0.996287 0
8.07062e+06 0.9969 0
8.07881e+06 0.994907 0
8.087e+06 0.99673 0
8.0952e+06 0.996185 0
8.10339e+06 0.995963 0
8.11158e+06 0.995214 0
8.11977e+06 0.995418 0
8.12796e+06 0.99598 0
8.13616e+06 0.994277 0
8.14435e+06 0.997666 0
8.15254e+06 0.994226 0
8.16073e+06 0.994107 0
8.16892e+06 0.994021 0
8.17712e+06 0.997258 0
8.18531e+06 0.994532 0
8.1935e+06 0.99334 0
8.20169e+06 0.994498 0
8.20988e+06 0.994464 0
8.21808e+06 0.995435 0
8.22627e+06 0.995503 0
8.23446e+06 0.995282 0
8.24265e+06 0.996747 0
8.25084e+06 0.994907 0
8.25904e+06 0.996116 0
8.26723e+06 0.99564 0
8.27542e+06 0.995333 0
8.28361e+06 0.996048 0
8.2918e+06 0.996593 0
8.3e+06 0.996764 0
8.30819e+06 0.994396 0
8.31638e+06 0.997411 0
8.32457e+06 0.996338 0
8.33276e+06 0.994822 0
8.34096e+06 0.996389 0
8.34915e+06 0.994856 0
8.35734e+06 0.997104 0
8.36553e+06 0.996491 0
8.37372e+06 0.996031 0
8.38192e+06 0.995759 0
