# Supplementary material for: Probing decoherence in molecular 4f qubits
Source: Chem Sci. 2024 Oct 30;15(48):20328–37. doi: 10.1039/d4sc05304d (PMC11575486; doi:10.1039/d4sc05304d)
Supplement: SC-015-D4SC05304D-s001 [file SC-015-D4SC05304D-s001.zip › data_archive/Parallel_0c5pct/T1/38_Gdtrensal_T1_970636_3520G_at22_VG24_32-64-300_1sc_20K_4pc.dat]

1500 0 0
3548 0.123781 0
5596 0.206607 0
7644 0.26311 0
9692 0.317028 0
11740 0.358587 0
13788 0.396228 0
15836 0.427553 0
17884 0.455919 0
19932 0.481159 0
21980 0.505252 0
24028 0.529012 0
26076 0.550938 0
28124 0.569133 0
30172 0.583097 0
32220 0.602126 0
34268 0.61484 0
36316 0.629637 0
38364 0.641142 0
40412 0.654398 0
42460 0.669195 0
44508 0.678741 0
46556 0.689246 0
48604 0.703376 0
50652 0.707982 0
52700 0.720071 0
54748 0.725365 0
56796 0.737516 0
58844 0.747791 0
60892 0.755523 0
62940 0.757795 0
64988 0.767341 0
67036 0.776865 0
69084 0.785598 0
71132 0.786765 0
73180 0.793539 0
75228 0.801667 0
77276 0.807211 0
79324 0.811797 0
81372 0.817799 0
83420 0.821926 0
85468 0.825365 0
87516 0.82995 0
89564 0.834744 0
91612 0.837682 0
93660 0.841371 0
95708 0.845206 0
97756 0.852897 0
99804 0.855002 0
101852 0.8594 0
103900 0.860963 0
105948 0.865381 0
107996 0.867882 0
110044 0.869133 0
112092 0.876574 0
114140 0.879325 0
116188 0.879471 0
118236 0.881096 0
120284 0.884973 0
122332 0.886786 0
124380 0.888891 0
126428 0.893351 0
128476 0.897707 0
130524 0.89752 0
132572 0.901334 0
134620 0.901959 0
136668 0.905732 0
138716 0.909692 0
140764 0.910088 0
142812 0.909275 0
144860 0.917111 0
146908 0.912901 0
148956 0.918424 0
151004 0.919696 0
153052 0.924552 0
155100 0.923155 0
157148 0.922572 0
159196 0.925427 0
161244 0.929116 0
163292 0.926428 0
165340 0.935015 0
167388 0.934639 0
169436 0.93516 0
171484 0.934181 0
173532 0.935369 0
175580 0.936203 0
177628 0.936203 0
179676 0.937807 0
181724 0.941913 0
183772 0.939871 0
185820 0.944414 0
187868 0.944352 0
189916 0.94704 0
191964 0.943893 0
194012 0.949458 0
196060 0.946415 0
198108 0.951167 0
200156 0.95298 0
202204 0.958608 0
204252 0.953877 0
206300 0.955356 0
208348 0.955523 0
210396 0.951584 0
212444 0.950896 0
214492 0.958879 0
216540 0.958128 0
218588 0.962026 0
220636 0.959254 0
222684 0.959733 0
224732 0.961338 0
226780 0.962505 0
228828 0.962985 0
230876 0.970154 0
232924 0.966736 0
234972 0.96386 0
237020 0.965819 0
239068 0.967007 0
241116 0.966048 0
243164 0.961588 0
245212 0.969362 0
247260 0.972134 0
249308 0.973364 0
251356 0.971092 0
253404 0.969717 0
255452 0.976323 0
257500 0.97128 0
259548 0.975156 0
261596 0.972697 0
263644 0.974406 0
265692 0.974343 0
267740 0.975427 0
269788 0.974573 0
271836 0.973385 0
273884 0.975698 0
275932 0.974656 0
277980 0.976907 0
280028 0.974573 0
282076 0.975677 0
284124 0.974802 0
286172 0.978533 0
288220 0.977386 0
290268 0.977657 0
292316 0.977595 0
294364 0.978095 0
296412 0.978762 0
298460 0.975719 0
300508 0.979033 0
302556 0.977303 0
304604 0.979221 0
306652 0.981992 0
308700 0.981992 0
310748 0.982368 0
312796 0.981805 0
314844 0.980138 0
316892 0.981805 0
318940 0.983055 0
320988 0.984764 0
323036 0.984056 0
325084 0.982243 0
327132 0.97847 0
329180 0.979992 0
331228 0.981867 0
333276 0.982743 0
335324 0.981867 0
337372 0.981284 0
339420 0.984118 0
341468 0.984306 0
343516 0.984702 0
345564 0.984848 0
347612 0.981847 0
349660 0.985807 0
351708 0.983472 0
353756 0.98516 0
355804 0.987286 0
357852 0.985306 0
359900 0.98935 0
361948 0.98366 0
363996 0.98489 0
366044 0.985619 0
368092 0.987724 0
370140 0.984973 0
372188 0.987203 0
374236 0.98341 0
376284 0.988183 0
378332 0.988349 0
380380 0.987286 0
382428 0.986161 0
384476 0.986557 0
386524 0.987203 0
388572 0.98912 0
390620 0.991726 0
392668 0.987724 0
394716 0.987807 0
396764 0.991038 0
398812 0.986119 0
400860 0.987161 0
402908 0.98912 0
404956 0.990996 0
407004 0.992789 0
409052 0.991476 0
411100 0.98639 0
413148 0.989308 0
415196 0.992497 0
417244 0.988704 0
419292 0.993164 0
421340 0.98885 0
423388 0.992059 0
425436 0.991309 0
427484 0.990183 0
429532 0.989204 0
431580 0.992997 0
433628 0.994018 0
435676 0.987453 0
437724 0.993977 0
439772 0.987432 0
441820 0.988579 0
443868 0.989642 0
445916 0.992955 0
447964 0.988745 0
450012 0.990913 0
452060 0.991955 0
454108 0.987807 0
456156 0.992476 0
458204 0.991934 0
460252 0.990392 0
462300 0.993497 0
464348 0.99158 0
466396 0.989475 0
468444 0.990996 0
470492 0.993101 0
472540 0.990225 0
474588 0.988641 0
476636 0.992018 0
478684 0.993997 0
480732 0.992038 0
482780 0.994956 0
484828 0.99504 0
486876 0.99406 0
488924 0.992705 0
490972 0.992122 0
493020 0.990559 0
495068 0.99083 0
497116 0.994143 0
499164 0.990038 0
501212 0.99431 0
503260 0.994373 0
505308 0.993539 0
507356 0.993018 0
509404 0.99183 0
511452 0.990934 0
513500 0.988141 0
515548 0.989683 0
517596 0.989767 0
519644 0.990058 0
521692 0.990142 0
523740 0.997999 0
525788 0.992268 0
527836 0.995227 0
529884 0.990746 0
531932 0.989933 0
533980 0.988391 0
536028 0.992434 0
538076 0.99579 0
540124 0.98887 0
542172 0.994852 0
544220 0.992726 0
546268 0.997291 0
548316 0.992268 0
550364 0.994185 0
552412 0.994456 0
554460 0.988662 0
556508 0.993581 0
558556 0.992476 0
560604 0.994748 0
562652 0.992705 0
564700 0.991371 0
566748 0.995727 0
568796 0.993997 0
570844 0.992434 0
572892 0.989141 0
574940 0.993414 0
576988 0.993727 0
579036 0.992372 0
581084 0.993706 0
583132 0.995665 0
585180 0.99308 0
587228 0.994664 0
589276 0.993581 0
591324 0.992184 0
593372 0.989683 0
595420 0.994227 0
597468 0.994623 0
599516 0.993914 0
601564 0.995456 0
603612 0.992914 0
605660 0.993789 0
607708 0.995748 0
609756 0.9896 0
611804 0.99431 0
613852 0.99604 0
615900 0.994664 0
617948 0.996394 0
619996 0.994581 0
622044 0.992518 0
624092 0.994685 0
626140 0.994935 0
628188 0.995436 0
630236 0.993997 0
632284 0.993289 0
634332 0.995769 0
636380 0.992664 0
638428 0.994352 0
640476 0.991267 0
642524 0.994414 0
644572 0.995019 0
646620 0.994894 0
648668 0.99281 0
650716 0.990955 0
652764 0.996373 0
654812 0.992184 0
656860 0.989308 0
658908 0.995519 0
660956 0.991184 0
663004 0.992914 0
665052 0.992601 0
667100 0.989516 0
669148 0.992414 0
671196 0.994998 0
673244 0.99306 0
675292 0.992872 0
677340 0.993268 0
679388 0.993101 0
681436 0.995665 0
683484 0.993101 0
685532 0.990913 0
687580 0.992372 0
689628 0.993956 0
691676 0.990684 0
693724 0.989287 0
695772 0.990746 0
697820 0.994581 0
699868 0.99381 0
701916 0.99083 0
703964 0.993206 0
706012 0.991371 0
708060 0.991747 0
710108 0.992038 0
712156 0.994894 0
714204 0.990684 0
716252 0.993185 0
718300 0.989496 0
720348 0.996123 0
722396 0.993872 0
724444 0.994519 0
726492 0.9911 0
728540 0.994685 0
730588 0.992476 0
732636 0.990871 0
734684 0.99456 0
736732 0.995623 0
738780 0.991684 0
740828 0.991997 0
742876 0.99258 0
744924 0.994664 0
746972 0.994873 0
749020 0.991038 0
751068 0.993747 0
753116 0.99308 0
755164 0.996394 0
757212 0.991934 0
759260 0.99431 0
761308 0.991121 0
763356 0.992684 0
765404 0.992434 0
767452 0.994748 0
769500 0.992101 0
771548 0.993997 0
773596 0.994852 0
775644 0.997916 0
777692 0.995373 0
779740 0.993539 0
781788 0.993685 0
783836 0.990746 0
785884 0.995269 0
787932 0.99283 0
789980 0.99406 0
792028 0.994685 0
794076 0.994248 0
796124 0.997541 0
798172 0.994039 0
800220 0.996978 0
802268 0.988349 0
804316 0.995498 0
806364 0.991371 0
808412 0.993143 0
810460 0.991455 0
812508 0.993581 0
814556 0.996624 0
816604 0.994602 0
818652 0.994331 0
820700 0.992705 0
822748 0.991997 0
824796 0.992851 0
826844 0.995852 0
828892 0.990809 0
830940 0.994018 0
832988 0.994289 0
835036 0.991309 0
837084 0.992622 0
839132 0.994977 0
841180 0.993226 0
843228 0.989475 0
845276 0.996332 0
847324 0.996853 0
849372 0.995936 0
851420 0.999375 0
853468 0.995081 0
855516 0.995602 0
857564 0.992705 0
859612 0.999583 0
861660 0.994956 0
863708 0.997103 0
865756 0.992935 0
867804 0.993893 0
869852 0.997165 0
871900 0.992059 0
873948 0.994748 0
875996 0.994268 0
878044 0.998541 0
880092 0.993226 0
882140 0.99579 0
884188 0.996519 0
886236 0.992664 0
888284 0.993206 0
890332 0.993289 0
892380 0.989975 0
894428 0.994102 0
896476 0.995206 0
898524 0.994685 0
900572 0.995227 0
902620 0.992559 0
904668 0.996144 0
906716 0.995206 0
908764 0.993331 0
910812 0.994227 0
912860 0.990975 0
914908 0.991642 0
916956 0.993164 0
919004 0.991997 0
921052 0.990642 0
923100 0.994227 0
925148 0.992205 0
927196 0.995248 0
929244 0.995185 0
931292 0.994685 0
933340 0.99456 0
935388 0.990538 0
937436 0.994498 0
939484 0.990579 0
941532 0.995748 0
943580 0.991184 0
945628 0.995686 0
947676 0.995373 0
949724 0.992351 0
951772 0.995019 0
953820 0.995581 0
955868 0.992914 0
957916 0.993435 0
959964 0.993727 0
962012 0.994915 0
964060 0.994123 0
966108 0.994769 0
968156 0.994894 0
970204 0.996519 0
972252 0.995227 0
974300 0.990329 0
976348 0.994977 0
978396 0.991351 0
980444 0.991226 0
982492 0.992476 0
984540 0.99233 0
986588 0.99208 0
988636 0.991872 0
990684 0.995665 0
992732 0.996499 0
994780 0.994143 0
996828 0.995081 0
998876 0.996228 0
1.00092e+06 0.998228 0
1.00297e+06 0.987432 0
1.00502e+06 0.997853 0
1.00707e+06 0.994227 0
1.00912e+06 0.993393 0
1.01116e+06 0.994623 0
1.01321e+06 0.996248 0
1.01526e+06 0.995623 0
1.01731e+06 0.994789 0
1.01936e+06 0.997395 0
1.0214e+06 0.991351 0
1.02345e+06 0.993914 0
1.0255e+06 0.994248 0
1.02755e+06 0.997249 0
1.0296e+06 0.996123 0
1.03164e+06 0.989787 0
1.03369e+06 0.99529 0
1.03574e+06 0.992184 0
1.03779e+06 0.994289 0
1.03984e+06 1 0
1.04188e+06 0.997728 0
1.04393e+06 0.997853 0
1.04598e+06 0.998103 0
1.04803e+06 0.993914 0
1.05008e+06 0.994143 0
1.05212e+06 0.99281 0
1.05417e+06 0.992705 0
1.05622e+06 0.989767 0
1.05827e+06 0.994894 0
1.06032e+06 0.994894 0
1.06236e+06 0.995248 0
1.06441e+06 0.994602 0
1.06646e+06 0.994831 0
1.06851e+06 0.994956 0
1.07056e+06 0.995456 0
1.0726e+06 0.991246 0
1.07465e+06 0.992935 0
1.0767e+06 0.99158 0
1.07875e+06 0.99133 0
1.0808e+06 0.99481 0
1.08284e+06 0.991872 0
1.08489e+06 0.996019 0
1.08694e+06 0.994977 0
1.08899e+06 0.99704 0
1.09104e+06 0.992434 0
1.09308e+06 0.992018 0
1.09513e+06 0.994935 0
1.09718e+06 0.996832 0
1.09923e+06 0.990809 0
1.10128e+06 0.994935 0
1.10332e+06 0.995144 0
1.10537e+06 0.989704 0
1.10742e+06 0.996499 0
1.10947e+06 0.995936 0
1.11152e+06 0.993893 0
1.11356e+06 0.992476 0
1.11561e+06 0.995185 0
1.11766e+06 0.996061 0
1.11971e+06 0.989558 0
1.12176e+06 0.994644 0
1.1238e+06 0.994623 0
1.12585e+06 0.995373 0
1.1279e+06 0.992309 0
1.12995e+06 0.99506 0
1.132e+06 0.99283 0
1.13404e+06 0.995436 0
1.13609e+06 0.990267 0
1.13814e+06 0.99208 0
1.14019e+06 0.993122 0
1.14224e+06 0.993852 0
1.14428e+06 0.994268 0
1.14633e+06 0.995373 0
1.14838e+06 0.992768 0
1.15043e+06 0.991017 0
1.15248e+06 0.995915 0
1.15452e+06 0.993268 0
1.15657e+06 0.993602 0
1.15862e+06 0.994831 0
1.16067e+06 0.994623 0
1.16272e+06 0.992018 0
1.16476e+06 0.997561 0
1.16681e+06 0.989308 0
1.16886e+06 0.994935 0
1.17091e+06 0.996436 0
1.17296e+06 0.992351 0
1.175e+06 0.996499 0
1.17705e+06 0.996373 0
1.1791e+06 0.994894 0
1.18115e+06 0.998437 0
1.1832e+06 0.994164 0
1.18524e+06 0.994352 0
1.18729e+06 0.992476 0
1.18934e+06 0.992351 0
1.19139e+06 0.992476 0
1.19344e+06 0.993101 0
1.19548e+06 0.992059 0
1.19753e+06 0.993872 0
1.19958e+06 0.990767 0
1.20163e+06 0.993539 0
1.20368e+06 0.99504 0
1.20572e+06 0.989308 0
1.20777e+06 0.994331 0
1.20982e+06 0.998479 0
1.21187e+06 0.993602 0
1.21392e+06 0.99679 0
1.21596e+06 0.991538 0
1.21801e+06 0.993372 0
1.22006e+06 0.993539 0
1.22211e+06 0.992122 0
1.22416e+06 0.998208 0
1.2262e+06 0.997478 0
1.22825e+06 0.996186 0
1.2303e+06 0.990017 0
1.23235e+06 0.994539 0
1.2344e+06 0.995373 0
1.23644e+06 0.994373 0
1.23849e+06 0.993039 0
1.24054e+06 0.992643 0
1.24259e+06 0.995727 0
1.24464e+06 0.994227 0
1.24668e+06 0.997249 0
1.24873e+06 0.99704 0
1.25078e+06 0.996061 0
1.25283e+06 0.992705 0
1.25488e+06 0.992601 0
1.25692e+06 0.994852 0
1.25897e+06 0.993706 0
1.26102e+06 0.994206 0
1.26307e+06 0.988975 0
1.26512e+06 0.992789 0
1.26716e+06 0.994331 0
1.26921e+06 0.993331 0
1.27126e+06 0.987557 0
1.27331e+06 0.994102 0
1.27536e+06 0.995602 0
1.2774e+06 0.994581 0
1.27945e+06 0.996436 0
1.2815e+06 0.99331 0
1.28355e+06 0.99456 0
1.2856e+06 0.994831 0
1.28764e+06 0.995602 0
1.28969e+06 0.994102 0
1.29174e+06 0.990704 0
1.29379e+06 0.993622 0
1.29584e+06 0.992664 0
1.29788e+06 0.988328 0
1.29993e+06 0.991517 0
1.30198e+06 0.997832 0
1.30403e+06 0.99704 0
1.30608e+06 0.993956 0
1.30812e+06 0.991371 0
1.31017e+06 0.991351 0
1.31222e+06 0.995269 0
1.31427e+06 0.996978 0
1.31632e+06 0.999958 0
1.31836e+06 0.992163 0
1.32041e+06 0.994748 0
1.32246e+06 0.99108 0
1.32451e+06 0.991205 0
1.32656e+06 0.994352 0
1.3286e+06 0.991413 0
1.33065e+06 0.992747 0
1.3327e+06 0.99381 0
1.33475e+06 0.995581 0
1.3368e+06 0.997103 0
1.33884e+06 0.993706 0
1.34089e+06 0.99456 0
1.34294e+06 0.990496 0
1.34499e+06 0.994685 0
1.34704e+06 0.992038 0
1.34908e+06 0.995873 0
1.35113e+06 0.994289 0
1.35318e+06 0.994769 0
1.35523e+06 0.994227 0
1.35728e+06 0.994185 0
1.35932e+06 0.992559 0
1.36137e+06 0.993497 0
1.36342e+06 0.990288 0
1.36547e+06 0.994268 0
1.36752e+06 0.994143 0
1.36956e+06 0.998062 0
1.37161e+06 0.990934 0
1.37366e+06 0.990684 0
1.37571e+06 0.995269 0
1.37776e+06 0.99133 0
1.3798e+06 0.993664 0
1.38185e+06 0.992559 0
1.3839e+06 0.993893 0
1.38595e+06 0.993893 0
1.388e+06 0.992705 0
1.39004e+06 0.990183 0
1.39209e+06 0.995144 0
1.39414e+06 0.991809 0
1.39619e+06 0.99554 0
1.39824e+06 0.994248 0
1.40028e+06 0.992309 0
1.40233e+06 0.999041 0
1.40438e+06 0.99083 0
1.40643e+06 0.996082 0
1.40848e+06 0.995352 0
1.41052e+06 0.993581 0
1.41257e+06 0.990559 0
1.41462e+06 0.991663 0
1.41667e+06 0.99208 0
1.41872e+06 0.994581 0
1.42076e+06 0.997332 0
1.42281e+06 0.990871 0
1.42486e+06 0.993872 0
1.42691e+06 0.996999 0
1.42896e+06 0.992955 0
1.431e+06 0.99629 0
1.43305e+06 0.996978 0
1.4351e+06 0.990038 0
1.43715e+06 0.990225 0
1.4392e+06 0.99356 0
1.44124e+06 0.991892 0
1.44329e+06 0.992226 0
1.44534e+06 0.990788 0
1.44739e+06 0.996144 0
1.44944e+06 0.993893 0
1.45148e+06 0.995144 0
1.45353e+06 0.992122 0
1.45558e+06 0.992664 0
1.45763e+06 0.99456 0
1.45968e+06 0.99331 0
1.46172e+06 0.991663 0
1.46377e+06 0.990934 0
1.46582e+06 0.99233 0
1.46787e+06 0.990892 0
1.46992e+06 0.992893 0
1.47196e+06 0.990017 0
1.47401e+06 0.994831 0
1.47606e+06 0.99281 0
1.47811e+06 0.99529 0
1.48016e+06 0.997228 0
1.4822e+06 0.996561 0
1.48425e+06 0.988745 0
1.4863e+06 0.991642 0
1.48835e+06 0.994081 0
1.4904e+06 0.991913 0
1.49244e+06 0.998854 0
1.49449e+06 0.991892 0
1.49654e+06 0.991622 0
1.49859e+06 0.994644 0
1.50064e+06 0.991601 0
1.50268e+06 0.995873 0
1.50473e+06 0.990684 0
1.50678e+06 0.997103 0
1.50883e+06 0.995227 0
1.51088e+06 0.998666 0
1.51292e+06 0.991267 0
1.51497e+06 0.994789 0
1.51702e+06 0.99331 0
1.51907e+06 0.995081 0
1.52112e+06 0.992559 0
1.52316e+06 0.99283 0
1.52521e+06 0.990121 0
1.52726e+06 0.991476 0
1.52931e+06 0.995852 0
1.53136e+06 0.996373 0
1.5334e+06 0.994852 0
1.53545e+06 0.991788 0
1.5375e+06 0.994935 0
1.53955e+06 0.994602 0
1.5416e+06 0.992851 0
1.54364e+06 0.997165 0
1.54569e+06 0.99381 0
1.54774e+06 0.996749 0
1.54979e+06 0.990434 0
1.55184e+06 0.995331 0
1.55388e+06 0.997687 0
1.55593e+06 0.993872 0
1.55798e+06 0.99406 0
1.56003e+06 0.993643 0
1.56208e+06 0.99554 0
1.56412e+06 0.995748 0
1.56617e+06 0.989558 0
1.56822e+06 0.988558 0
1.57027e+06 0.994352 0
1.57232e+06 0.990955 0
1.57436e+06 0.99083 0
1.57641e+06 0.993622 0
1.57846e+06 0.991496 0
1.58051e+06 0.995602 0
1.58256e+06 0.99208 0
1.5846e+06 0.990434 0
1.58665e+06 0.993685 0
1.5887e+06 0.994894 0
1.59075e+06 0.996186 0
1.5928e+06 0.989225 0
1.59484e+06 0.992351 0
1.59689e+06 0.997853 0
1.59894e+06 0.996269 0
1.60099e+06 0.991997 0
1.60304e+06 0.994185 0
1.60508e+06 0.991205 0
1.60713e+06 0.994873 0
1.60918e+06 0.99281 0
1.61123e+06 0.991601 0
1.61328e+06 0.992664 0
1.61532e+06 0.993539 0
1.61737e+06 0.99481 0
1.61942e+06 0.994352 0
1.62147e+06 0.995185 0
1.62352e+06 0.998333 0
1.62556e+06 0.992059 0
1.62761e+06 0.9906 0
1.62966e+06 0.996332 0
1.63171e+06 0.991455 0
1.63376e+06 0.990392 0
1.6358e+06 0.995936 0
1.63785e+06 0.995102 0
1.6399e+06 0.993852 0
1.64195e+06 0.989746 0
1.644e+06 0.994477 0
1.64604e+06 0.995456 0
1.64809e+06 0.989683 0
1.65014e+06 0.993664 0
1.65219e+06 0.995394 0
1.65424e+06 0.990642 0
1.65628e+06 0.990183 0
1.65833e+06 0.993185 0
1.66038e+06 0.995081 0
1.66243e+06 0.993747 0
1.66448e+06 0.996853 0
1.66652e+06 0.996624 0
1.66857e+06 0.997832 0
1.67062e+06 0.993268 0
1.67267e+06 0.990517 0
1.67472e+06 0.988516 0
1.67676e+06 0.992789 0
1.67881e+06 0.991205 0
1.68086e+06 0.994789 0
1.68291e+06 0.992372 0
1.68496e+06 0.994581 0
1.687e+06 0.995331 0
1.68905e+06 0.996769 0
1.6911e+06 0.996644 0
1.69315e+06 0.993539 0
1.6952e+06 0.996603 0
1.69724e+06 0.992309 0
1.69929e+06 0.99506 0
1.70134e+06 0.993539 0
1.70339e+06 0.994644 0
1.70544e+06 0.997186 0
1.70748e+06 0.995019 0
1.70953e+06 0.99431 0
1.71158e+06 0.995373 0
1.71363e+06 0.993893 0
1.71568e+06 0.995852 0
1.71772e+06 0.993852 0
1.71977e+06 0.992184 0
1.72182e+06 0.994102 0
1.72387e+06 0.992309 0
1.72592e+06 0.990246 0
1.72796e+06 0.99431 0
1.73001e+06 0.993018 0
1.73206e+06 0.994664 0
1.73411e+06 0.993164 0
1.73616e+06 0.994456 0
1.7382e+06 0.991642 0
1.74025e+06 0.992226 0
1.7423e+06 0.995102 0
1.74435e+06 0.994789 0
1.7464e+06 0.987266 0
1.74844e+06 0.991538 0
1.75049e+06 0.993664 0
1.75254e+06 0.991851 0
1.75459e+06 0.991371 0
1.75664e+06 0.994498 0
1.75868e+06 0.995352 0
1.76073e+06 0.988787 0
1.76278e+06 0.997436 0
1.76483e+06 0.994268 0
1.76688e+06 0.994164 0
1.76892e+06 0.993039 0
1.77097e+06 0.996686 0
1.77302e+06 0.992393 0
1.77507e+06 0.994977 0
1.77712e+06 0.995707 0
1.77916e+06 0.993914 0
1.78121e+06 0.991705 0
1.78326e+06 0.993143 0
1.78531e+06 0.993164 0
1.78736e+06 0.99777 0
1.7894e+06 0.99258 0
1.79145e+06 0.993039 0
1.7935e+06 0.994123 0
1.79555e+06 0.991559 0
1.7976e+06 0.993018 0
1.79964e+06 0.995269 0
1.80169e+06 0.993997 0
1.80374e+06 0.995394 0
1.80579e+06 0.994081 0
1.80784e+06 0.992914 0
1.80988e+06 0.991434 0
1.81193e+06 0.993789 0
1.81398e+06 0.996999 0
1.81603e+06 0.995415 0
1.81808e+06 0.994414 0
1.82012e+06 0.989892 0
1.82217e+06 0.993706 0
1.82422e+06 0.998041 0
1.82627e+06 0.990809 0
1.82832e+06 0.99604 0
1.83036e+06 0.993789 0
1.83241e+06 0.994164 0
1.83446e+06 0.996019 0
1.83651e+06 0.998208 0
1.83856e+06 0.992539 0
1.8406e+06 0.996603 0
1.84265e+06 0.994477 0
1.8447e+06 0.99133 0
1.84675e+06 0.992059 0
1.8488e+06 0.991246 0
1.85084e+06 0.990183 0
1.85289e+06 0.994289 0
1.85494e+06 0.993497 0
1.85699e+06 0.991976 0
1.85904e+06 0.995915 0
1.86108e+06 0.994206 0
1.86313e+06 0.997207 0
1.86518e+06 0.991684 0
1.86723e+06 0.992664 0
1.86928e+06 0.997332 0
1.87132e+06 0.995102 0
1.87337e+06 0.996207 0
1.87542e+06 0.996353 0
1.87747e+06 0.995436 0
1.87952e+06 0.99406 0
1.88156e+06 0.995581 0
1.88361e+06 0.994519 0
1.88566e+06 0.993831 0
1.88771e+06 0.9911 0
1.88976e+06 0.994915 0
1.8918e+06 0.995477 0
1.89385e+06 0.991059 0
1.8959e+06 0.993435 0
1.89795e+06 0.995498 0
1.9e+06 0.991642 0
1.90204e+06 0.995123 0
1.90409e+06 0.992997 0
1.90614e+06 0.99431 0
1.90819e+06 0.997395 0
1.91024e+06 0.996415 0
1.91228e+06 0.995894 0
1.91433e+06 0.993414 0
1.91638e+06 0.993852 0
1.91843e+06 0.994581 0
1.92048e+06 0.992247 0
1.92252e+06 0.990225 0
1.92457e+06 0.990392 0
1.92662e+06 0.994623 0
1.92867e+06 0.992684 0
1.93072e+06 0.995456 0
1.93276e+06 0.994664 0
1.93481e+06 0.988808 0
1.93686e+06 0.994852 0
1.93891e+06 0.995561 0
1.94096e+06 0.99504 0
1.943e+06 0.992935 0
1.94505e+06 0.994602 0
1.9471e+06 0.993247 0
1.94915e+06 0.991205 0
1.9512e+06 0.994706 0
1.95324e+06 0.992268 0
1.95529e+06 0.993872 0
1.95734e+06 0.993226 0
1.95939e+06 0.996457 0
1.96144e+06 0.995165 0
1.96348e+06 0.991788 0
1.96553e+06 0.995165 0
1.96758e+06 0.997832 0
1.96963e+06 0.995185 0
1.97168e+06 0.99381 0
1.97372e+06 0.995748 0
1.97577e+06 0.994519 0
1.97782e+06 0.996769 0
1.97987e+06 0.99431 0
1.98192e+06 0.988745 0
1.98396e+06 0.995227 0
1.98601e+06 0.991809 0
1.98806e+06 0.990517 0
1.99011e+06 0.994081 0
1.99216e+06 0.995811 0
1.9942e+06 0.993206 0
1.99625e+06 0.995498 0
1.9983e+06 0.995185 0
2.00035e+06 0.991767 0
2.0024e+06 0.99704 0
2.00444e+06 0.993101 0
2.00649e+06 0.993581 0
2.00854e+06 0.994164 0
2.01059e+06 0.995832 0
2.01264e+06 0.994435 0
2.01468e+06 0.995185 0
2.01673e+06 0.989537 0
2.01878e+06 0.993122 0
2.02083e+06 0.993122 0
2.02288e+06 0.991955 0
2.02492e+06 0.996769 0
2.02697e+06 0.989933 0
2.02902e+06 0.996915 0
2.03107e+06 0.994727 0
2.03312e+06 0.999104 0
2.03516e+06 0.9896 0
2.03721e+06 0.997728 0
2.03926e+06 0.987161 0
2.04131e+06 0.995665 0
2.04336e+06 0.994039 0
2.0454e+06 0.988683 0
2.04745e+06 0.996478 0
2.0495e+06 0.992622 0
2.05155e+06 0.995727 0
2.0536e+06 0.99654 0
2.05564e+06 0.995581 0
2.05769e+06 0.991476 0
2.05974e+06 0.996269 0
2.06179e+06 0.994644 0
2.06384e+06 0.996457 0
2.06588e+06 0.997853 0
2.06793e+06 0.993351 0
2.06998e+06 0.994456 0
2.07203e+06 0.992789 0
2.07408e+06 0.996123 0
2.07612e+06 0.996165 0
2.07817e+06 0.991892 0
2.08022e+06 0.992247 0
2.08227e+06 0.992414 0
2.08432e+06 0.993872 0
2.08636e+06 0.99085 0
2.08841e+06 0.99233 0
2.09046e+06 0.990892 0
2.09251e+06 0.994727 0
2.09456e+06 0.995998 0
2.0966e+06 0.997416 0
