# Supplementary material for: Probing decoherence in molecular 4f qubits
Source: Chem Sci. 2024 Oct 30;15(48):20328–37. doi: 10.1039/d4sc05304d (PMC11575486; doi:10.1039/d4sc05304d)
Supplement: SC-015-D4SC05304D-s001 [file SC-015-D4SC05304D-s001.zip › data_archive/Parallel_0c5pct/T1/39_Gdtrensal_T1_970636_6360G_at19_VG45_32-64-300_5sc_20K_4pc.dat]

1500 0 0
3548 0.0712875 0
5596 0.146137 0
7644 0.207784 0
9692 0.27086 0
11740 0.308205 0
13788 0.348418 0
15836 0.40504 0
17884 0.448099 0
19932 0.472843 0
21980 0.493535 0
24028 0.527328 0
26076 0.54885 0
28124 0.578194 0
30172 0.609231 0
32220 0.625428 0
34268 0.639656 0
36316 0.658095 0
38364 0.682158 0
40412 0.691872 0
42460 0.715584 0
44508 0.726269 0
46556 0.740882 0
48604 0.756099 0
50652 0.744634 0
52700 0.764955 0
54748 0.773723 0
56796 0.792443 0
58844 0.79234 0
60892 0.810723 0
62940 0.796437 0
64988 0.815199 0
67036 0.821632 0
69084 0.824061 0
71132 0.83441 0
73180 0.843583 0
75228 0.838364 0
77276 0.842286 0
79324 0.842833 0
81372 0.862421 0
83420 0.875298 0
85468 0.871382 0
87516 0.885339 0
89564 0.890272 0
91612 0.883728 0
93660 0.892484 0
95708 0.882975 0
97756 0.897532 0
99804 0.899576 0
101852 0.91669 0
103900 0.910096 0
105948 0.897697 0
107996 0.901486 0
110044 0.914028 0
112092 0.914133 0
114140 0.919639 0
116188 0.923157 0
118236 0.917197 0
120284 0.923829 0
122332 0.919564 0
124380 0.936221 0
126428 0.918432 0
128476 0.933329 0
130524 0.929064 0
132572 0.938016 0
134620 0.943457 0
136668 0.940856 0
138716 0.939727 0
140764 0.931356 0
142812 0.944187 0
144860 0.94112 0
146908 0.933671 0
148956 0.940701 0
151004 0.942082 0
153052 0.95137 0
155100 0.956614 0
157148 0.947693 0
159196 0.956415 0
161244 0.954847 0
163292 0.950679 0
165340 0.951118 0
167388 0.959283 0
169436 0.951715 0
171484 0.953958 0
173532 0.966151 0
175580 0.967737 0
177628 0.948272 0
179676 0.949958 0
181724 0.963398 0
183772 0.955323 0
185820 0.964468 0
187868 0.95955 0
189916 0.95989 0
191964 0.969342 0
194012 0.9582 0
196060 0.971374 0
198108 0.964782 0
200156 0.963548 0
202204 0.96826 0
204252 0.972235 0
206300 0.963205 0
208348 0.955429 0
210396 0.966154 0
212444 0.968117 0
214492 0.975165 0
216540 0.974332 0
218588 0.966272 0
220636 0.971619 0
222684 0.969383 0
224732 0.957949 0
226780 0.971806 0
228828 0.956835 0
230876 0.969933 0
232924 0.973598 0
234972 0.970602 0
237020 0.965429 0
239068 0.973081 0
241116 0.966661 0
243164 0.967815 0
245212 0.966325 0
247260 0.972114 0
249308 0.965734 0
251356 0.973172 0
253404 0.980827 0
255452 0.98124 0
257500 0.970839 0
259548 0.976702 0
261596 0.969759 0
263644 0.982264 0
265692 0.97528 0
267740 0.963488 0
269788 0.968226 0
271836 0.977567 0
273884 0.968621 0
275932 0.963977 0
277980 0.968776 0
280028 0.974988 0
282076 0.983803 0
284124 0.986338 0
286172 0.983959 0
288220 0.982755 0
290268 0.958204 0
292316 0.980264 0
294364 0.981225 0
296412 0.96868 0
298460 0.970369 0
300508 0.976369 0
302556 0.979629 0
304604 0.978945 0
306652 0.981931 0
308700 0.984177 0
310748 0.967887 0
312796 0.973411 0
314844 0.983327 0
316892 0.973094 0
318940 0.968332 0
320988 0.985474 0
323036 0.987144 0
325084 0.9804 0
327132 0.967762 0
329180 0.976699 0
331228 0.97319 0
333276 0.9852 0
335324 0.970988 0
337372 0.984142 0
339420 0.978441 0
341468 0.971871 0
343516 0.976201 0
345564 0.973987 0
347612 0.96616 0
349660 0.973147 0
351708 0.969007 0
353756 0.974935 0
355804 0.982783 0
357852 0.98679 0
359900 0.994102 0
361948 0.97836 0
363996 0.980329 0
366044 0.966636 0
368092 0.984547 0
370140 0.975452 0
372188 0.975601 0
374236 0.988463 0
376284 0.978435 0
378332 0.985508 0
380380 0.989318 0
382428 0.989206 0
384476 0.984516 0
386524 0.979324 0
388572 0.986052 0
390620 0.969881 0
392668 0.970795 0
394716 0.987293 0
396764 0.97696 0
398812 0.975679 0
400860 0.974298 0
402908 0.975085 0
404956 0.979166 0
407004 0.98744 0
409052 0.97896 0
411100 0.972487 0
413148 0.981004 0
415196 0.986699 0
417244 0.975875 0
419292 0.984992 0
421340 0.980674 0
423388 0.977946 0
425436 0.981797 0
427484 0.978375 0
429532 0.976739 0
431580 0.972207 0
433628 0.993997 0
435676 0.982404 0
437724 0.98045 0
439772 0.990155 0
441820 0.976372 0
443868 0.979424 0
445916 0.982547 0
447964 0.974568 0
450012 0.968916 0
452060 0.978711 0
454108 0.987651 0
456156 0.983741 0
458204 0.984842 0
460252 0.97691 0
462300 0.968969 0
464348 0.977088 0
466396 0.980145 0
468444 0.968192 0
470492 0.986858 0
472540 0.976649 0
474588 0.985384 0
476636 0.965261 0
478684 0.975871 0
480732 0.982992 0
482780 0.982049 0
484828 0.986522 0
486876 0.988833 0
488924 0.982889 0
490972 0.980472 0
493020 0.990413 0
495068 0.966885 0
497116 0.973106 0
499164 0.989213 0
501212 0.980382 0
503260 0.981642 0
505308 0.98097 0
507356 0.975934 0
509404 0.985608 0
511452 0.980646 0
513500 0.97761 0
515548 0.983834 0
517596 0.983691 0
519644 0.974015 0
521692 0.981884 0
523740 0.971103 0
525788 0.983383 0
527836 0.9838 0
529884 0.978161 0
531932 0.988482 0
533980 0.969405 0
536028 0.98297 0
538076 0.977934 0
540124 0.978503 0
542172 0.984693 0
544220 0.985374 0
546268 0.982354 0
548316 0.970658 0
550364 0.974015 0
552412 0.988124 0
554460 0.969479 0
556508 0.984391 0
558556 0.985334 0
560604 0.976512 0
562652 0.978668 0
564700 0.979383 0
566748 0.973856 0
568796 0.97645 0
570844 0.982799 0
572892 0.971346 0
574940 0.979041 0
576988 0.979362 0
579036 0.982475 0
581084 0.985051 0
583132 0.969613 0
585180 0.989303 0
587228 0.99121 0
589276 0.982749 0
591324 0.97794 0
593372 0.992202 0
595420 0.976475 0
597468 0.981517 0
599516 0.990933 0
601564 0.984621 0
603612 0.976506 0
605660 0.98231 0
607708 0.978267 0
609756 0.98018 0
611804 0.974522 0
613852 0.989776 0
615900 0.970742 0
617948 0.982951 0
619996 0.977302 0
622044 0.97236 0
624092 0.9826 0
626140 0.9778 0
628188 0.971781 0
630236 0.989685 0
632284 0.99037 0
634332 0.987349 0
636380 0.981035 0
638428 0.978046 0
640476 0.977038 0
642524 0.973439 0
644572 0.975299 0
646620 0.983343 0
648668 0.973448 0
650716 0.984982 0
652764 0.979912 0
654812 0.985265 0
656860 0.983875 0
658908 0.979256 0
660956 0.982802 0
663004 0.982842 0
665052 0.984842 0
667100 0.979856 0
669148 0.981492 0
671196 0.976988 0
673244 0.9717 0
675292 0.986578 0
677340 0.971784 0
679388 0.977831 0
681436 0.971635 0
683484 0.973912 0
685532 0.97533 0
687580 0.987776 0
689628 0.993101 0
691676 0.996532 0
693724 0.981654 0
695772 0.987129 0
697820 0.983209 0
699868 0.992074 0
701916 0.965597 0
703964 0.977722 0
706012 0.981968 0
708060 0.988438 0
710108 0.978973 0
712156 0.991172 0
714204 0.980372 0
716252 0.97669 0
718300 0.974739 0
720348 0.984282 0
722396 0.977595 0
724444 0.978696 0
726492 0.984758 0
728540 0.998149 0
730588 0.983735 0
732636 0.980089 0
734684 0.992068 0
736732 0.98529 0
738780 0.974982 0
740828 0.983751 0
742876 0.992678 0
744924 0.980547 0
746972 0.982245 0
749020 0.983639 0
751068 0.982068 0
753116 0.975355 0
755164 0.991468 0
757212 0.98166 0
759260 0.988563 0
761308 0.974907 0
763356 0.972039 0
765404 0.996585 0
767452 0.977536 0
769500 0.976826 0
771548 0.985947 0
773596 0.971915 0
775644 0.983433 0
777692 0.97761 0
779740 0.990497 0
781788 0.989126 0
783836 0.992059 0
785884 0.983446 0
787932 0.988939 0
789980 0.98357 0
792028 0.979215 0
794076 0.97533 0
796124 0.979757 0
798172 0.983589 0
800220 0.987399 0
802268 0.988432 0
804316 0.976954 0
806364 0.989993 0
808412 0.973977 0
810460 0.996068 0
812508 0.970717 0
814556 0.987716 0
816604 0.976954 0
818652 0.981079 0
820700 0.978805 0
822748 0.990696 0
824796 0.99013 0
826844 0.986183 0
828892 0.982699 0
830940 0.984376 0
832988 0.992849 0
835036 0.978736 0
837084 0.986892 0
839132 0.984463 0
841180 0.976049 0
843228 0.977178 0
845276 0.985312 0
847324 0.990168 0
849372 0.976761 0
851420 0.991197 0
853468 0.976808 0
855516 0.974596 0
857564 0.971902 0
859612 0.987636 0
861660 0.978338 0
863708 0.981219 0
865756 0.984677 0
867804 0.978257 0
869852 0.979719 0
871900 0.976836 0
873948 0.979222 0
875996 0.980668 0
878044 0.995664 0
880092 0.975778 0
882140 0.984279 0
884188 0.985701 0
886236 0.979243 0
888284 0.968319 0
890332 0.969451 0
892380 0.982158 0
894428 0.972991 0
896476 0.979701 0
898524 0.968266 0
900572 0.98739 0
902620 0.979968 0
904668 0.99023 0
906716 0.988507 0
908764 0.983215 0
910812 0.970381 0
912860 0.985701 0
914908 0.982457 0
916956 0.972671 0
919004 0.967022 0
921052 0.981548 0
923100 0.986416 0
925148 0.968419 0
927196 0.984435 0
929244 0.986777 0
931292 0.974182 0
933340 0.979579 0
935388 0.979657 0
937436 0.98929 0
939484 0.981184 0
941532 0.984737 0
943580 0.994298 0
945628 0.980786 0
947676 0.985356 0
949724 0.974248 0
951772 0.974833 0
953820 0.976229 0
955868 0.982226 0
957916 0.982304 0
959964 0.9798 0
962012 0.993269 0
964060 0.983097 0
966108 0.998921 0
968156 0.974114 0
970204 0.972273 0
972252 0.980615 0
974300 0.985396 0
976348 0.977091 0
978396 0.988332 0
980444 0.986267 0
982492 0.9745 0
984540 0.982223 0
986588 0.985508 0
988636 0.987545 0
990684 0.974105 0
992732 0.973632 0
994780 0.980248 0
996828 0.970179 0
998876 0.975417 0
1.00092e+06 0.975504 0
1.00297e+06 0.974876 0
1.00502e+06 0.979408 0
1.00707e+06 0.983418 0
1.00912e+06 0.98645 0
1.01116e+06 0.980295 0
1.01321e+06 0.965834 0
1.01526e+06 0.984475 0
1.01731e+06 0.977551 0
1.01936e+06 0.976568 0
1.0214e+06 0.970039 0
1.02345e+06 0.982248 0
1.0255e+06 0.995359 0
1.02755e+06 0.978061 0
1.0296e+06 0.970322 0
1.03164e+06 0.978531 0
1.03369e+06 0.972372 0
1.03574e+06 0.992186 0
1.03779e+06 0.969451 0
1.03984e+06 0.981222 0
1.04188e+06 0.981738 0
1.04393e+06 0.990416 0
1.04598e+06 0.978487 0
1.04803e+06 0.991088 0
1.05008e+06 0.983508 0
1.05212e+06 0.97179 0
1.05417e+06 0.973822 0
1.05622e+06 0.97989 0
1.05827e+06 0.98762 0
1.06032e+06 0.981259 0
1.06236e+06 0.968636 0
1.06441e+06 0.985561 0
1.06646e+06 0.973103 0
1.06851e+06 0.989309 0
1.07056e+06 0.977066 0
1.0726e+06 0.991819 0
1.07465e+06 0.992625 0
1.0767e+06 0.98101 0
1.07875e+06 0.979225 0
1.0808e+06 0.986205 0
1.08284e+06 0.980802 0
1.08489e+06 0.983474 0
1.08694e+06 0.980419 0
1.08899e+06 0.982503 0
1.09104e+06 0.981075 0
1.09308e+06 0.9905 0
1.09513e+06 0.974291 0
1.09718e+06 0.982833 0
1.09923e+06 0.99251 0
1.10128e+06 0.98181 0
1.10332e+06 0.987539 0
1.10537e+06 0.971134 0
1.10742e+06 0.978659 0
1.10947e+06 0.98753 0
1.11152e+06 0.988606 0
1.11356e+06 0.969327 0
1.11561e+06 0.976155 0
1.11766e+06 0.979371 0
1.11971e+06 0.983443 0
1.12176e+06 0.975828 0
1.1238e+06 0.963513 0
1.12585e+06 0.986758 0
1.1279e+06 0.984198 0
1.12995e+06 0.988867 0
1.132e+06 0.984562 0
1.13404e+06 0.992196 0
1.13609e+06 0.97961 0
1.13814e+06 0.988559 0
1.14019e+06 0.988034 0
1.14224e+06 0.971719 0
1.14428e+06 0.975172 0
1.14633e+06 0.989057 0
1.14838e+06 0.990591 0
1.15043e+06 0.983483 0
1.15248e+06 0.988307 0
1.15452e+06 0.981275 0
1.15657e+06 0.97329 0
1.15862e+06 0.970552 0
1.16067e+06 0.98139 0
1.16272e+06 0.987331 0
1.16476e+06 0.969199 0
1.16681e+06 0.983511 0
1.16886e+06 0.979477 0
1.17091e+06 0.977909 0
1.17296e+06 0.983548 0
1.175e+06 0.982254 0
1.17705e+06 0.987564 0
1.1791e+06 0.987041 0
1.18115e+06 0.994429 0
1.1832e+06 0.988796 0
1.18524e+06 0.989645 0
1.18729e+06 0.981405 0
1.18934e+06 0.980531 0
1.19139e+06 0.986674 0
1.19344e+06 0.980102 0
1.19548e+06 0.979928 0
1.19753e+06 0.984581 0
1.19958e+06 0.967728 0
1.20163e+06 0.975648 0
1.20368e+06 0.975165 0
1.20572e+06 0.97143 0
1.20777e+06 0.969961 0
1.20982e+06 0.983175 0
1.21187e+06 0.97142 0
1.21392e+06 0.982668 0
1.21596e+06 0.97985 0
1.21801e+06 0.989614 0
1.22006e+06 0.987748 0
1.22211e+06 0.972005 0
1.22416e+06 0.997652 0
1.2262e+06 0.982964 0
1.22825e+06 0.97989 0
1.2303e+06 0.988388 0
1.23235e+06 0.987297 0
1.2344e+06 0.976658 0
1.23644e+06 0.981511 0
1.23849e+06 0.98324 0
1.24054e+06 0.971934 0
1.24259e+06 0.981694 0
1.24464e+06 0.98697 0
1.24668e+06 0.98026 0
1.24873e+06 0.985747 0
1.25078e+06 0.977296 0
1.25283e+06 0.979663 0
1.25488e+06 0.995819 0
1.25692e+06 0.983374 0
1.25897e+06 0.972413 0
1.26102e+06 0.982609 0
1.26307e+06 0.975663 0
1.26512e+06 0.983225 0
1.26716e+06 0.980316 0
1.26921e+06 0.987757 0
1.27126e+06 0.97314 0
1.27331e+06 0.993098 0
1.27536e+06 0.982858 0
1.2774e+06 0.981044 0
1.27945e+06 0.985794 0
1.2815e+06 0.983586 0
1.28355e+06 0.977722 0
1.2856e+06 0.978422 0
1.28764e+06 0.984024 0
1.28969e+06 0.980926 0
1.29174e+06 0.990177 0
1.29379e+06 0.990304 0
1.29584e+06 0.979794 0
1.29788e+06 0.985057 0
1.29993e+06 0.983411 0
1.30198e+06 0.981763 0
1.30403e+06 0.981638 0
1.30608e+06 0.984584 0
1.30812e+06 0.982528 0
1.31017e+06 0.978139 0
1.31222e+06 0.994124 0
1.31427e+06 0.990124 0
1.31632e+06 0.981424 0
1.31836e+06 0.991511 0
1.32041e+06 0.971878 0
1.32246e+06 0.976606 0
1.32451e+06 0.992815 0
1.32656e+06 0.978058 0
1.3286e+06 0.974478 0
1.33065e+06 0.994249 0
1.3327e+06 0.992382 0
1.33475e+06 0.976379 0
1.3368e+06 0.973088 0
1.33884e+06 0.982506 0
1.34089e+06 0.985937 0
1.34294e+06 0.984911 0
1.34499e+06 0.977041 0
1.34704e+06 0.985384 0
1.34908e+06 0.977632 0
1.35113e+06 0.974472 0
1.35318e+06 0.983651 0
1.35523e+06 0.981001 0
1.35728e+06 0.963846 0
1.35932e+06 0.993119 0
1.36137e+06 0.987346 0
1.36342e+06 0.985324 0
1.36547e+06 0.983234 0
1.36752e+06 0.972637 0
1.36956e+06 0.983271 0
1.37161e+06 0.977682 0
1.37366e+06 0.988976 0
1.37571e+06 0.980416 0
1.37776e+06 0.97538 0
1.3798e+06 0.982382 0
1.38185e+06 0.978245 0
1.3839e+06 1 0
1.38595e+06 0.977022 0
1.388e+06 0.986454 0
1.39004e+06 0.965604 0
1.39209e+06 0.969302 0
1.39414e+06 0.987744 0
1.39619e+06 0.986466 0
1.39824e+06 0.979467 0
1.40028e+06 0.993256 0
1.40233e+06 0.994852 0
1.40438e+06 0.999213 0
1.40643e+06 0.982553 0
1.40848e+06 0.992575 0
1.41052e+06 0.982858 0
1.41257e+06 0.97803 0
1.41462e+06 0.968313 0
1.41667e+06 0.983887 0
1.41872e+06 0.980484 0
1.42076e+06 0.996096 0
1.42281e+06 0.988696 0
1.42486e+06 0.970434 0
1.42691e+06 0.977918 0
1.42896e+06 0.977635 0
1.431e+06 0.975825 0
1.43305e+06 0.981116 0
1.4351e+06 0.982391 0
1.43715e+06 0.972584 0
1.4392e+06 0.988164 0
1.44124e+06 0.988074 0
1.44329e+06 0.972161 0
1.44534e+06 0.976634 0
1.44739e+06 0.98055 0
1.44944e+06 0.971862 0
1.45148e+06 0.980363 0
1.45353e+06 0.989244 0
1.45558e+06 0.980226 0
1.45763e+06 0.975613 0
1.45968e+06 0.983032 0
1.46172e+06 0.975592 0
1.46377e+06 0.968867 0
1.46582e+06 0.978431 0
1.46787e+06 0.971828 0
1.46992e+06 0.985225 0
1.47196e+06 0.984777 0
1.47401e+06 0.984338 0
1.47606e+06 0.98167 0
1.47811e+06 0.988497 0
1.48016e+06 0.980183 0
1.4822e+06 0.984239 0
1.48425e+06 0.964188 0
1.4863e+06 0.982522 0
1.48835e+06 0.983072 0
1.4904e+06 0.975181 0
1.49244e+06 0.964499 0
1.49449e+06 0.983539 0
1.49654e+06 0.981651 0
1.49859e+06 0.971542 0
1.50064e+06 0.997365 0
1.50268e+06 0.984886 0
1.50473e+06 0.988911 0
1.50678e+06 0.970058 0
1.50883e+06 0.988606 0
1.51088e+06 0.990964 0
1.51292e+06 0.98026 0
1.51497e+06 0.985754 0
1.51702e+06 0.991157 0
1.51907e+06 0.979013 0
1.52112e+06 0.970394 0
1.52316e+06 0.977439 0
1.52521e+06 0.978152 0
1.52726e+06 0.984497 0
1.52931e+06 0.984485 0
1.53136e+06 0.985262 0
1.5334e+06 0.984817 0
1.53545e+06 0.990183 0
1.5375e+06 0.980848 0
1.53955e+06 0.982556 0
1.5416e+06 0.991402 0
1.54364e+06 0.973458 0
1.54569e+06 0.986743 0
1.54774e+06 0.989782 0
1.54979e+06 0.982783 0
1.55184e+06 0.980304 0
1.55388e+06 0.980432 0
1.55593e+06 0.993098 0
1.55798e+06 0.975293 0
1.56003e+06 0.984301 0
1.56208e+06 0.975756 0
1.56412e+06 0.973772 0
1.56617e+06 0.978914 0
1.56822e+06 0.977249 0
1.57027e+06 0.984373 0
1.57232e+06 0.979293 0
1.57436e+06 0.972018 0
1.57641e+06 0.992759 0
1.57846e+06 0.980217 0
1.58051e+06 0.99413 0
1.58256e+06 0.990504 0
1.5846e+06 0.989888 0
1.58665e+06 0.974167 0
1.5887e+06 0.985648 0
1.59075e+06 0.980245 0
1.5928e+06 0.983293 0
1.59484e+06 0.988799 0
1.59689e+06 0.983287 0
1.59894e+06 0.974242 0
1.60099e+06 0.990258 0
1.60304e+06 0.980111 0
1.60508e+06 0.984301 0
1.60713e+06 0.991564 0
1.60918e+06 0.99 0
1.61123e+06 0.980096 0
1.61328e+06 0.975952 0
1.61532e+06 0.989384 0
1.61737e+06 0.989405 0
1.61942e+06 0.978612 0
1.62147e+06 0.985178 0
1.62352e+06 0.994018 0
1.62556e+06 0.983415 0
1.62761e+06 0.989993 0
1.62966e+06 0.986432 0
1.63171e+06 0.980705 0
1.63376e+06 0.973402 0
1.6358e+06 0.972789 0
1.63785e+06 0.971859 0
1.6399e+06 0.972453 0
1.64195e+06 0.973044 0
1.644e+06 0.975666 0
1.64604e+06 0.9831 0
1.64809e+06 0.987682 0
1.65014e+06 0.986693 0
1.65219e+06 0.982429 0
1.65424e+06 0.992622 0
1.65628e+06 0.966415 0
1.65833e+06 0.977974 0
1.66038e+06 0.982889 0
1.66243e+06 0.975931 0
1.66448e+06 0.98087 0
1.66652e+06 0.975788 0
1.66857e+06 0.991558 0
1.67062e+06 0.992528 0
1.67267e+06 0.979141 0
1.67472e+06 0.976658 0
1.67676e+06 0.985489 0
1.67881e+06 0.99008 0
1.68086e+06 0.991807 0
1.68291e+06 0.975573 0
1.68496e+06 0.984572 0
1.687e+06 0.97864 0
1.68905e+06 0.974973 0
1.6911e+06 0.981884 0
1.69315e+06 0.983253 0
1.6952e+06 0.978491 0
1.69724e+06 0.979707 0
1.69929e+06 0.98772 0
1.70134e+06 0.982951 0
1.70339e+06 0.982749 0
1.70544e+06 0.982345 0
1.70748e+06 0.97962 0
1.70953e+06 0.977598 0
1.71158e+06 0.983953 0
1.71363e+06 0.980547 0
1.71568e+06 0.984354 0
1.71772e+06 0.973218 0
1.71977e+06 0.988068 0
1.72182e+06 0.983595 0
1.72387e+06 0.981175 0
1.72592e+06 0.970182 0
1.72796e+06 0.974624 0
1.73001e+06 0.994087 0
1.73206e+06 0.978089 0
1.73411e+06 0.99125 0
1.73616e+06 0.979847 0
1.7382e+06 0.974938 0
1.74025e+06 0.985433 0
1.7423e+06 0.987645 0
1.74435e+06 0.981474 0
1.7464e+06 0.988133 0
1.74844e+06 0.971769 0
1.75049e+06 0.975399 0
1.75254e+06 0.98809 0
1.75459e+06 0.988808 0
1.75664e+06 0.983029 0
1.75868e+06 0.983974 0
1.76073e+06 0.987489 0
1.76278e+06 0.986447 0
1.76483e+06 0.975812 0
1.76688e+06 0.975638 0
1.76892e+06 0.984802 0
1.77097e+06 0.986743 0
1.77302e+06 0.973744 0
1.77507e+06 0.999496 0
1.77712e+06 0.982886 0
1.77916e+06 0.97906 0
1.78121e+06 0.984046 0
1.78326e+06 0.989051 0
1.78531e+06 0.975704 0
1.78736e+06 0.973651 0
1.7894e+06 0.977228 0
1.79145e+06 0.976263 0
1.7935e+06 0.97096 0
1.79555e+06 0.977374 0
1.7976e+06 0.974973 0
1.79964e+06 0.984668 0
1.80169e+06 0.981747 0
1.80374e+06 0.973495 0
1.80579e+06 0.990463 0
1.80784e+06 0.98245 0
1.80988e+06 0.973097 0
1.81193e+06 0.989944 0
1.81398e+06 0.979729 0
1.81603e+06 0.980883 0
1.81808e+06 0.976568 0
1.82012e+06 0.985306 0
1.82217e+06 0.98394 0
1.82422e+06 0.983443 0
1.82627e+06 0.974419 0
1.82832e+06 0.989129 0
1.83036e+06 0.995219 0
1.83241e+06 0.985458 0
1.83446e+06 0.984139 0
1.83651e+06 0.977971 0
1.83856e+06 0.97906 0
1.8406e+06 0.980758 0
1.84265e+06 0.99605 0
1.8447e+06 0.96509 0
1.84675e+06 0.979296 0
1.8488e+06 0.980833 0
1.85084e+06 0.972276 0
1.85289e+06 0.98427 0
1.85494e+06 0.972565 0
1.85699e+06 0.981405 0
1.85904e+06 0.979962 0
1.86108e+06 0.984114 0
1.86313e+06 0.98389 0
1.86518e+06 0.978239 0
1.86723e+06 0.975486 0
1.86928e+06 0.977175 0
1.87132e+06 0.980369 0
1.87337e+06 0.987822 0
1.87542e+06 0.993511 0
1.87747e+06 0.988236 0
1.87952e+06 0.989773 0
1.88156e+06 0.988783 0
1.88361e+06 0.978596 0
1.88566e+06 0.975557 0
1.88771e+06 0.985797 0
1.88976e+06 0.980662 0
1.8918e+06 0.981713 0
1.89385e+06 0.985726 0
1.8959e+06 0.986065 0
1.89795e+06 0.979026 0
1.9e+06 0.979943 0
1.90204e+06 0.978839 0
1.90409e+06 0.97938 0
1.90614e+06 0.982892 0
1.90819e+06 0.985421 0
1.91024e+06 0.9718 0
1.91228e+06 0.965958 0
1.91433e+06 0.979841 0
1.91638e+06 0.9892 0
1.91843e+06 0.98417 0
1.92048e+06 0.970108 0
1.92252e+06 0.979598 0
1.92457e+06 0.975697 0
1.92662e+06 0.985875 0
1.92867e+06 0.983066 0
1.93072e+06 0.975856 0
1.93276e+06 0.975996 0
1.93481e+06 0.992189 0
1.93686e+06 0.980391 0
1.93891e+06 0.983909 0
1.94096e+06 0.979032 0
1.943e+06 0.984198 0
1.94505e+06 0.987353 0
1.9471e+06 0.984105 0
1.94915e+06 0.994385 0
1.9512e+06 0.981897 0
1.95324e+06 0.984441 0
1.95529e+06 0.986755 0
1.95734e+06 0.983013 0
1.95939e+06 0.980783 0
1.96144e+06 0.989085 0
1.96348e+06 0.982089 0
1.96553e+06 0.99544 0
1.96758e+06 0.976979 0
1.96963e+06 0.992298 0
1.97168e+06 0.994361 0
1.97372e+06 0.985788 0
1.97577e+06 0.981623 0
1.97782e+06 0.977545 0
1.97987e+06 0.980649 0
1.98192e+06 0.980693 0
1.98396e+06 0.982758 0
1.98601e+06 0.993135 0
1.98806e+06 0.97729 0
1.99011e+06 0.980447 0
1.99216e+06 0.976223 0
1.9942e+06 0.984099 0
1.99625e+06 0.985324 0
1.9983e+06 0.973563 0
2.00035e+06 0.989673 0
2.0024e+06 0.99097 0
2.00444e+06 0.993113 0
2.00649e+06 0.979906 0
2.00854e+06 0.989377 0
2.01059e+06 0.981455 0
2.01264e+06 0.984258 0
2.01468e+06 0.975924 0
2.01673e+06 0.974223 0
2.01878e+06 0.981707 0
2.02083e+06 0.977996 0
2.02288e+06 0.984264 0
2.02492e+06 0.978431 0
2.02697e+06 0.985135 0
2.02902e+06 0.986363 0
2.03107e+06 0.986945 0
2.03312e+06 0.988811 0
2.03516e+06 0.991745 0
2.03721e+06 0.980139 0
2.03926e+06 0.982124 0
2.04131e+06 0.98018 0
2.04336e+06 0.98566 0
2.0454e+06 0.978239 0
2.04745e+06 0.986323 0
2.0495e+06 0.988258 0
2.05155e+06 0.986516 0
2.0536e+06 0.983138 0
2.05564e+06 0.97994 0
2.05769e+06 0.977517 0
2.05974e+06 0.973333 0
2.06179e+06 0.974895 0
2.06384e+06 0.98143 0
2.06588e+06 0.98758 0
2.06793e+06 0.979442 0
2.06998e+06 0.979408 0
2.07203e+06 0.972341 0
2.07408e+06 0.979405 0
2.07612e+06 0.989213 0
2.07817e+06 0.973999 0
2.08022e+06 0.981825 0
2.08227e+06 0.991343 0
2.08432e+06 0.975492 0
2.08636e+06 0.983517 0
2.08841e+06 0.973498 0
2.09046e+06 0.982712 0
2.09251e+06 0.979582 0
2.09456e+06 0.980425 0
2.0966e+06 0.986662 0
