# Supplementary material for: Probing decoherence in molecular 4f qubits
Source: Chem Sci. 2024 Oct 30;15(48):20328–37. doi: 10.1039/d4sc05304d (PMC11575486; doi:10.1039/d4sc05304d)
Supplement: SC-015-D4SC05304D-s001 [file SC-015-D4SC05304D-s001.zip › data_archive/Parallel_0c5pct/T1/44_Gdtrensal_T1_970636_648G_at20_VG54_32-64-300_15sc_20K_4pc.dat]

1500 0 0
2524 0.0466661 0
3548 0.135745 0
4572 0.174495 0
5596 0.156811 0
6620 0.200458 0
7644 0.247256 0
8668 0.27316 0
9692 0.335168 0
10716 0.321913 0
11740 0.344711 0
12764 0.389925 0
13788 0.37513 0
14812 0.420378 0
15836 0.407332 0
16860 0.44106 0
17884 0.438052 0
18908 0.492843 0
19932 0.484532 0
20956 0.489374 0
21980 0.500373 0
23004 0.523856 0
24028 0.514259 0
25052 0.558504 0
26076 0.549328 0
27100 0.577145 0
28124 0.548546 0
29148 0.590265 0
30172 0.60244 0
31196 0.651439 0
32220 0.638604 0
33244 0.613887 0
34268 0.656756 0
35292 0.653115 0
36316 0.654496 0
37340 0.682597 0
38364 0.660873 0
39388 0.687447 0
40412 0.683406 0
41436 0.704022 0
42460 0.718146 0
43484 0.715286 0
44508 0.733922 0
45532 0.717724 0
46556 0.695699 0
47580 0.769589 0
48604 0.736115 0
49628 0.729454 0
50652 0.7225 0
51676 0.746258 0
52700 0.746513 0
53724 0.760106 0
54748 0.76403 0
55772 0.736399 0
56796 0.769237 0
57820 0.759241 0
58844 0.772717 0
59868 0.801656 0
60892 0.786339 0
61916 0.746276 0
62940 0.78816 0
63964 0.802237 0
64988 0.783612 0
66012 0.786117 0
67036 0.807269 0
68060 0.776716 0
69084 0.762037 0
70108 0.812579 0
71132 0.821285 0
72156 0.816723 0
73180 0.847668 0
74204 0.819401 0
75228 0.826264 0
76252 0.799945 0
77276 0.831529 0
78300 0.822187 0
79324 0.805892 0
80348 0.80565 0
81372 0.860291 0
82396 0.846786 0
83420 0.806817 0
84444 0.815502 0
85468 0.82892 0
86492 0.83243 0
87516 0.86604 0
88540 0.870802 0
89564 0.870547 0
90588 0.814472 0
91612 0.85406 0
92636 0.880627 0
93660 0.866988 0
94684 0.880363 0
95708 0.887078 0
96732 0.847668 0
97756 0.853579 0
98780 0.869512 0
99804 0.84211 0
100828 0.852916 0
101852 0.894368 0
102876 0.858253 0
103900 0.868659 0
104924 0.830895 0
105948 0.856724 0
106972 0.886753 0
107996 0.871167 0
109020 0.891821 0
110044 0.87688 0
111068 0.88286 0
112092 0.907085 0
113116 0.869077 0
114140 0.88762 0
115164 0.862141 0
116188 0.855335 0
117212 0.896052 0
118236 0.866862 0
119260 0.896834 0
120284 0.888646 0
121308 0.870255 0
122332 0.906529 0
123356 0.876343 0
124380 0.893165 0
125404 0.886616 0
126428 0.843252 0
127452 0.885909 0
128476 0.90052 0
129500 0.916073 0
130524 0.879785 0
131548 0.864735 0
132572 0.869031 0
133596 0.869274 0
134620 0.847798 0
135644 0.901855 0
136668 0.868905 0
137692 0.895277 0
138716 0.887636 0
139740 0.88893 0
140764 0.931081 0
141788 0.915679 0
142812 0.913513 0
143836 0.9164 0
144860 0.884805 0
145884 0.922944 0
146908 0.8817 0
147932 0.902933 0
148956 0.896287 0
149980 0.917891 0
151004 0.905428 0
152028 0.928053 0
153052 0.904644 0
154076 0.882959 0
155100 0.89913 0
156124 0.902606 0
157148 0.919004 0
158172 0.897188 0
159196 0.915262 0
160220 0.92926 0
161244 0.877373 0
162268 0.897425 0
163292 0.946767 0
164316 0.899443 0
165340 0.93147 0
166364 0.889391 0
167388 0.91633 0
168412 0.92167 0
169436 0.868903 0
170460 0.90876 0
171484 0.910706 0
172508 0.905745 0
173532 0.928814 0
174556 0.910281 0
175580 0.914344 0
176604 0.928854 0
177628 0.903577 0
178652 0.912512 0
179676 0.898003 0
180700 0.904137 0
181724 0.955426 0
182748 0.895658 0
183772 0.933193 0
184796 0.904793 0
185820 0.905241 0
186844 0.912404 0
187868 0.904303 0
188892 0.881909 0
189916 0.922308 0
190940 0.865057 0
191964 0.923031 0
192988 0.920944 0
194012 0.913244 0
195036 0.929347 0
196060 0.935099 0
197084 0.88762 0
198108 0.92979 0
199132 0.922881 0
200156 0.917721 0
201180 0.859695 0
202204 0.918633 0
203228 0.925457 0
204252 0.988851 0
205276 0.912371 0
206300 0.887859 0
207324 0.894334 0
208348 0.900825 0
209372 0.964438 0
210396 0.911432 0
211420 0.929376 0
212444 0.925347 0
213468 0.918339 0
214492 0.875924 0
215516 0.912357 0
216540 0.927947 0
217564 0.951242 0
218588 0.916234 0
219612 0.905681 0
220636 0.942447 0
221660 0.927616 0
222684 0.9238 0
223708 0.919549 0
224732 0.930079 0
225756 0.915555 0
226780 0.915721 0
227804 0.924615 0
228828 0.908079 0
229852 0.955988 0
230876 0.926487 0
231900 0.953945 0
232924 0.907403 0
233948 0.940935 0
234972 0.933208 0
235996 0.943907 0
237020 0.940451 0
238044 0.92569 0
239068 0.903486 0
240092 0.881078 0
241116 0.885579 0
242140 0.898816 0
243164 0.94145 0
244188 0.963027 0
245212 0.905391 0
246236 0.943083 0
247260 0.911353 0
248284 0.896619 0
249308 0.928977 0
250332 0.915627 0
251356 0.919025 0
252380 0.950454 0
253404 0.903485 0
254428 0.921208 0
255452 0.893058 0
256476 0.909867 0
257500 0.911553 0
258524 0.924057 0
259548 0.933061 0
260572 0.917692 0
261596 0.900955 0
262620 0.910626 0
263644 0.901445 0
264668 0.919443 0
265692 0.950122 0
266716 0.905353 0
267740 0.909936 0
268764 0.93685 0
269788 0.914726 0
270812 0.935291 0
271836 0.912353 0
272860 0.966981 0
273884 0.921734 0
274908 0.929396 0
275932 0.902986 0
276956 0.95238 0
277980 0.925874 0
279004 0.944882 0
280028 0.958859 0
281052 0.915495 0
282076 0.986934 0
283100 0.871855 0
284124 0.915127 0
285148 0.916305 0
286172 0.907922 0
287196 0.886029 0
288220 0.938953 0
289244 0.971066 0
290268 0.93629 0
291292 0.935593 0
292316 0.892636 0
293340 0.946019 0
294364 0.928496 0
295388 0.949704 0
296412 0.907795 0
297436 0.891871 0
298460 0.94851 0
299484 0.932277 0
300508 0.899445 0
301532 0.93221 0
302556 0.974651 0
303580 0.907842 0
304604 0.946994 0
305628 0.93863 0
306652 0.926435 0
307676 0.926783 0
308700 0.977679 0
309724 0.92354 0
310748 0.951609 0
311772 0.918604 0
312796 0.935746 0
313820 0.958378 0
314844 0.893627 0
315868 0.912702 0
316892 0.926416 0
317916 0.90515 0
318940 0.901501 0
319964 0.94066 0
320988 0.945822 0
322012 0.944996 0
323036 0.931714 0
324060 0.911072 0
325084 0.953901 0
326108 0.90343 0
327132 0.914492 0
328156 0.918402 0
329180 0.939816 0
330204 0.916516 0
331228 0.924366 0
332252 0.90526 0
333276 0.904438 0
334300 0.903795 0
335324 0.890845 0
336348 0.92351 0
337372 0.883049 0
338396 0.94464 0
339420 0.931809 0
340444 0.930407 0
341468 0.936747 0
342492 0.936893 0
343516 0.95348 0
344540 0.897577 0
345564 0.927282 0
346588 0.915492 0
347612 0.932666 0
348636 0.921165 0
349660 0.937775 0
350684 0.932014 0
351708 0.943746 0
352732 0.930973 0
353756 0.964234 0
354780 0.964351 0
355804 0.932911 0
356828 0.920953 0
357852 0.893949 0
358876 0.937144 0
359900 0.916975 0
360924 0.932765 0
361948 0.956705 0
362972 0.914299 0
363996 0.910005 0
365020 0.931114 0
366044 0.97868 0
367068 0.905945 0
368092 0.964607 0
369116 0.96215 0
370140 0.942187 0
371164 0.928301 0
372188 0.957735 0
373212 0.940201 0
374236 0.883707 0
375260 0.918117 0
376284 0.938792 0
377308 0.983306 0
378332 0.933614 0
379356 0.936349 0
380380 0.912073 0
381404 0.906162 0
382428 0.927074 0
383452 0.95558 0
384476 0.983805 0
385500 0.937347 0
386524 0.938286 0
387548 0.917875 0
388572 0.949363 0
389596 0.952058 0
390620 0.89413 0
391644 0.911389 0
392668 0.899792 0
393692 0.904086 0
394716 0.889815 0
395740 0.937925 0
396764 0.924238 0
397788 0.942302 0
398812 0.925589 0
399836 0.941267 0
400860 0.936122 0
401884 0.888365 0
402908 0.940917 0
403932 0.919829 0
404956 0.911253 0
405980 0.905138 0
407004 0.927696 0
408028 0.926556 0
409052 0.95617 0
410076 0.915407 0
411100 0.882753 0
412124 0.903 0
413148 0.917867 0
414172 0.963262 0
415196 0.937087 0
416220 0.95688 0
417244 0.950628 0
418268 0.92782 0
419292 0.90465 0
420316 0.921445 0
421340 0.94431 0
422364 0.926628 0
423388 0.956127 0
424412 0.931634 0
425436 0.9683 0
426460 0.933264 0
427484 0.947524 0
428508 0.906858 0
429532 0.961131 0
430556 0.923596 0
431580 0.928752 0
432604 0.938124 0
433628 0.944924 0
434652 0.964503 0
435676 0.93304 0
436700 0.936274 0
437724 0.932425 0
438748 0.906581 0
439772 0.941383 0
440796 0.974136 0
441820 0.932295 0
442844 0.906543 0
443868 0.91549 0
444892 0.923071 0
445916 0.957151 0
446940 0.956246 0
447964 0.93074 0
448988 0.959052 0
450012 0.941182 0
451036 0.928915 0
452060 0.941383 0
453084 0.926809 0
454108 0.944075 0
455132 0.911287 0
456156 0.950226 0
457180 0.953394 0
458204 0.936516 0
459228 0.927043 0
460252 0.96288 0
461276 0.936631 0
462300 0.924586 0
463324 0.948553 0
464348 0.955177 0
465372 0.952629 0
466396 0.961345 0
467420 0.910008 0
468444 0.972042 0
469468 0.953137 0
470492 0.935645 0
471516 0.910198 0
472540 0.92724 0
473564 0.929593 0
474588 0.916135 0
475612 0.925535 0
476636 0.930801 0
477660 0.926073 0
478684 0.939477 0
479708 0.908702 0
480732 0.930256 0
481756 0.949899 0
482780 0.893499 0
483804 0.938391 0
484828 0.938322 0
485852 0.909333 0
486876 0.935278 0
487900 0.959829 0
488924 0.953563 0
489948 0.913239 0
490972 0.927663 0
491996 0.933999 0
493020 0.936789 0
494044 0.940147 0
495068 0.931549 0
496092 0.972759 0
497116 0.899653 0
498140 0.932017 0
499164 0.933457 0
500188 0.9375 0
501212 0.914476 0
502236 0.899667 0
503260 0.913811 0
504284 0.964936 0
505308 0.925184 0
506332 0.911967 0
507356 0.895 0
508380 0.927864 0
509404 0.915038 0
510428 0.932453 0
511452 0.918919 0
512476 0.910977 0
513500 0.944928 0
514524 0.933806 0
515548 0.912126 0
516572 0.94961 0
517596 0.934113 0
518620 0.953567 0
519644 0.928924 0
520668 0.910525 0
521692 0.944355 0
522716 0.914829 0
523740 0.941831 0
524764 0.929824 0
525788 0.931461 0
526812 0.91199 0
527836 0.893564 0
528860 0.968488 0
529884 0.936998 0
530908 0.955529 0
531932 0.947247 0
532956 0.934238 0
533980 0.959269 0
535004 0.959581 0
536028 0.947469 0
537052 0.938458 0
538076 0.934212 0
539100 0.92661 0
540124 0.901365 0
541148 0.913147 0
542172 0.956665 0
543196 0.944501 0
544220 0.96948 0
545244 0.921779 0
546268 0.924285 0
547292 0.970477 0
548316 0.956915 0
549340 0.957863 0
550364 0.968985 0
551388 0.975724 0
552412 0.972018 0
553436 0.961684 0
554460 0.926044 0
555484 0.953076 0
556508 0.931296 0
557532 0.949825 0
558556 0.898597 0
559580 0.952734 0
560604 0.904587 0
561628 0.939826 0
562652 0.956727 0
563676 0.9359 0
564700 1 0
565724 0.951435 0
566748 0.92094 0
567772 0.933488 0
568796 0.921558 0
569820 0.954048 0
570844 0.912429 0
571868 0.960891 0
572892 0.937014 0
573916 0.941647 0
574940 0.94113 0
575964 0.944111 0
576988 0.96309 0
578012 0.951377 0
579036 0.978631 0
580060 0.907002 0
581084 0.925542 0
582108 0.950299 0
583132 0.944993 0
584156 0.94689 0
585180 0.941072 0
586204 0.927352 0
587228 0.933372 0
588252 0.941578 0
589276 0.931262 0
590300 0.92584 0
591324 0.943314 0
592348 0.947264 0
593372 0.945921 0
594396 0.919078 0
595420 0.945345 0
596444 0.9293 0
597468 0.896128 0
598492 0.945101 0
599516 0.885718 0
600540 0.918505 0
601564 0.888802 0
602588 0.936817 0
603612 0.957021 0
604636 0.947415 0
605660 0.932135 0
606684 0.914854 0
607708 0.95597 0
608732 0.917573 0
609756 0.907503 0
610780 0.928586 0
611804 0.917529 0
612828 0.97198 0
613852 0.95589 0
614876 0.955919 0
615900 0.94885 0
616924 0.930794 0
617948 0.965762 0
618972 0.938194 0
619996 0.937049 0
621020 0.917835 0
622044 0.912765 0
623068 0.933724 0
624092 0.934154 0
625116 0.93251 0
626140 0.970017 0
627164 0.937056 0
628188 0.943668 0
629212 0.934471 0
630236 0.928102 0
631260 0.910791 0
632284 0.961325 0
633308 0.966541 0
634332 0.902086 0
635356 0.917734 0
636380 0.951137 0
637404 0.913139 0
638428 0.914702 0
639452 0.947504 0
640476 0.955274 0
641500 0.893674 0
642524 0.932136 0
643548 0.925721 0
644572 0.923667 0
645596 0.902887 0
646620 0.914935 0
647644 0.936919 0
648668 0.945184 0
649692 0.92199 0
650716 0.937184 0
651740 0.890973 0
652764 0.936355 0
653788 0.954839 0
654812 0.962071 0
655836 0.956736 0
656860 0.945685 0
657884 0.93014 0
658908 0.929927 0
659932 0.933378 0
660956 0.941793 0
661980 0.903062 0
663004 0.955782 0
664028 0.944485 0
665052 0.971865 0
666076 0.916149 0
667100 0.909506 0
668124 0.917878 0
669148 0.936463 0
670172 0.925831 0
671196 0.929036 0
672220 0.935784 0
673244 0.933034 0
674268 0.944395 0
675292 0.94855 0
676316 0.891423 0
677340 0.943457 0
678364 0.941208 0
679388 0.968313 0
680412 0.936295 0
681436 0.942676 0
682460 0.919773 0
683484 0.924608 0
684508 0.942716 0
685532 0.922366 0
686556 0.973897 0
687580 0.949787 0
688604 0.943518 0
689628 0.914344 0
690652 0.962978 0
691676 0.935717 0
692700 0.888346 0
693724 0.910211 0
694748 0.921558 0
695772 0.94974 0
696796 0.932534 0
697820 0.943255 0
698844 0.902782 0
699868 0.955889 0
700892 0.909179 0
701916 0.965888 0
702940 0.935116 0
703964 0.953348 0
704988 0.941394 0
706012 0.970407 0
707036 0.972517 0
708060 0.934142 0
709084 0.946835 0
710108 0.91637 0
711132 0.93035 0
712156 0.921145 0
713180 0.965099 0
714204 0.965426 0
715228 0.893309 0
716252 0.917255 0
717276 0.917352 0
718300 0.933237 0
719324 0.914789 0
720348 0.968889 0
721372 0.951471 0
722396 0.933168 0
723420 0.929752 0
724444 0.934084 0
725468 0.936707 0
726492 0.946494 0
727516 0.981176 0
728540 0.929504 0
729564 0.917231 0
730588 0.922865 0
731612 0.92936 0
732636 0.929416 0
733660 0.951377 0
734684 0.914429 0
735708 0.96172 0
736732 0.947403 0
737756 0.9321 0
738780 0.905622 0
739804 0.914193 0
740828 0.930612 0
741852 0.925083 0
742876 0.931517 0
743900 0.907542 0
744924 0.970264 0
745948 0.934879 0
746972 0.921258 0
747996 0.924521 0
749020 0.951665 0
750044 0.962963 0
751068 0.911712 0
752092 0.959567 0
753116 0.940648 0
754140 0.909633 0
755164 0.94763 0
756188 0.93928 0
757212 0.951059 0
758236 0.964261 0
759260 0.949296 0
760284 0.918059 0
761308 0.932637 0
762332 0.927623 0
763356 0.926467 0
764380 0.950492 0
765404 0.947469 0
766428 0.946624 0
767452 0.943451 0
768476 0.898233 0
769500 0.935536 0
770524 0.961433 0
771548 0.945507 0
772572 0.931069 0
773596 0.906708 0
774620 0.928819 0
775644 0.95395 0
776668 0.913253 0
777692 0.939338 0
778716 0.926922 0
779740 0.97583 0
780764 0.949361 0
781788 0.942696 0
782812 0.910108 0
783836 0.965457 0
784860 0.916648 0
785884 0.93694 0
786908 0.930546 0
787932 0.95488 0
788956 0.911591 0
789980 0.924865 0
791004 0.937477 0
792028 0.928814 0
793052 0.927737 0
794076 0.924413 0
795100 0.928429 0
796124 0.951896 0
797148 0.961619 0
798172 0.917676 0
799196 0.956566 0
800220 0.938409 0
801244 0.94371 0
802268 0.95047 0
803292 0.925369 0
804316 0.941139 0
805340 0.952516 0
806364 0.90272 0
807388 0.918305 0
808412 0.92924 0
809436 0.935083 0
810460 0.965489 0
811484 0.92093 0
812508 0.918539 0
813532 0.960582 0
814556 0.944859 0
815580 0.899217 0
816604 0.919737 0
817628 0.963095 0
818652 0.940227 0
819676 0.956936 0
820700 0.957664 0
821724 0.933618 0
822748 0.939468 0
823772 0.921416 0
824796 0.946608 0
825820 0.940895 0
826844 0.934698 0
827868 0.970734 0
828892 0.945988 0
829916 0.938183 0
830940 0.938218 0
831964 0.911479 0
832988 0.955354 0
834012 0.910628 0
835036 0.958945 0
836060 0.945359 0
837084 0.926145 0
838108 0.931163 0
839132 0.926196 0
840156 0.950821 0
841180 0.953661 0
842204 0.919381 0
843228 0.900054 0
844252 0.937101 0
845276 0.909759 0
846300 0.942485 0
847324 0.955065 0
848348 0.972627 0
849372 0.935638 0
850396 0.942122 0
851420 0.925818 0
852444 0.916341 0
853468 0.943253 0
854492 0.869608 0
855516 0.925255 0
856540 0.899376 0
857564 0.970407 0
858588 0.961504 0
859612 0.924281 0
860636 0.950385 0
861660 0.910525 0
862684 0.961139 0
863708 0.923764 0
864732 0.935305 0
865756 0.929237 0
866780 0.97084 0
867804 0.941088 0
868828 0.89867 0
869852 0.93797 0
870876 0.936342 0
871900 0.905643 0
872924 0.947596 0
873948 0.926702 0
874972 0.915878 0
875996 0.931611 0
877020 0.924398 0
878044 0.948268 0
879068 0.943984 0
880092 0.918442 0
881116 0.908419 0
882140 0.952169 0
883164 0.9419 0
884188 0.91865 0
885212 0.929607 0
886236 0.972297 0
887260 0.912379 0
888284 0.915611 0
889308 0.941695 0
890332 0.918576 0
891356 0.946221 0
892380 0.931359 0
893404 0.922229 0
894428 0.954226 0
895452 0.928248 0
896476 0.9589 0
897500 0.953551 0
898524 0.937289 0
899548 0.936012 0
900572 0.931677 0
901596 0.94229 0
902620 0.939983 0
903644 0.968262 0
904668 0.974994 0
905692 0.930655 0
906716 0.960658 0
907740 0.898164 0
908764 0.996743 0
909788 0.929034 0
910812 0.925248 0
911836 0.944073 0
912860 0.962324 0
913884 0.93141 0
914908 0.917737 0
915932 0.947441 0
916956 0.99374 0
917980 0.966474 0
919004 0.897378 0
920028 0.950378 0
921052 0.946174 0
922076 0.941775 0
923100 0.923161 0
924124 0.939611 0
925148 0.887038 0
926172 0.9589 0
927196 0.939585 0
928220 0.974869 0
929244 0.950523 0
930268 0.963937 0
931292 0.894726 0
932316 0.944342 0
933340 0.943412 0
934364 0.952573 0
935388 0.971166 0
936412 0.897385 0
937436 0.934295 0
938460 0.928335 0
939484 0.945961 0
940508 0.922998 0
941532 0.941325 0
942556 0.969299 0
943580 0.939386 0
944604 0.96696 0
945628 0.90327 0
946652 0.940794 0
947676 0.949455 0
948700 0.920583 0
949724 0.915694 0
950748 0.923056 0
951772 0.937453 0
952796 0.928837 0
953820 0.989688 0
954844 0.957009 0
955868 0.922303 0
956892 0.942951 0
957916 0.944534 0
958940 0.966895 0
959964 0.938467 0
960988 0.949058 0
962012 0.917784 0
963036 0.935399 0
964060 0.968739 0
965084 0.936239 0
966108 0.959437 0
967132 0.914393 0
968156 0.955751 0
969180 0.937477 0
970204 0.920632 0
971228 0.912509 0
972252 0.933856 0
973276 0.961186 0
974300 0.977297 0
975324 0.934799 0
976348 0.972089 0
977372 0.940107 0
978396 0.893322 0
979420 0.9335 0
980444 0.921298 0
981468 0.948584 0
982492 0.939898 0
983516 0.912944 0
984540 0.922884 0
985564 0.941979 0
986588 0.943871 0
987612 0.913976 0
988636 0.949347 0
989660 0.966049 0
990684 0.910261 0
991708 0.968878 0
992732 0.922397 0
993756 0.93513 0
994780 0.933484 0
995804 0.963009 0
996828 0.952929 0
997852 0.918872 0
998876 0.94754 0
999900 0.961422 0
1.00092e+06 0.934845 0
1.00195e+06 0.946024 0
1.00297e+06 0.938928 0
1.004e+06 0.953762 0
1.00502e+06 0.984477 0
1.00604e+06 0.961234 0
1.00707e+06 0.939134 0
1.00809e+06 0.948828 0
1.00912e+06 0.903421 0
1.01014e+06 0.949366 0
1.01116e+06 0.949198 0
1.01219e+06 0.909909 0
1.01321e+06 0.946169 0
1.01424e+06 0.915674 0
1.01526e+06 0.90844 0
1.01628e+06 0.922875 0
1.01731e+06 0.922256 0
1.01833e+06 0.974947 0
1.01936e+06 0.931654 0
1.02038e+06 0.926391 0
1.0214e+06 0.912908 0
1.02243e+06 0.920883 0
1.02345e+06 0.974976 0
1.02448e+06 0.974214 0
1.0255e+06 0.902204 0
1.02652e+06 0.910801 0
1.02755e+06 0.926393 0
1.02857e+06 0.901288 0
1.0296e+06 0.957684 0
1.03062e+06 0.945818 0
1.03164e+06 0.941195 0
1.03267e+06 0.943818 0
1.03369e+06 0.908227 0
1.03472e+06 0.909707 0
1.03574e+06 0.926187 0
1.03676e+06 0.938487 0
1.03779e+06 0.945486 0
1.03881e+06 0.911484 0
1.03984e+06 0.973883 0
1.04086e+06 0.945462 0
1.04188e+06 0.931992 0
1.04291e+06 0.942355 0
1.04393e+06 0.931907 0
1.04496e+06 0.969594 0
1.04598e+06 0.889208 0
1.047e+06 0.94954 0
1.04803e+06 0.957634 0
1.04905e+06 0.915109 0
