# Supplementary material for: Probing decoherence in molecular 4f qubits
Source: Chem Sci. 2024 Oct 30;15(48):20328–37. doi: 10.1039/d4sc05304d (PMC11575486; doi:10.1039/d4sc05304d)
Supplement: SC-015-D4SC05304D-s001 [file SC-015-D4SC05304D-s001.zip › data_archive/Parallel_0c5pct/T1/46_Gdtrensal_T1_970561_6375G_at22_VG36_32-64-300_15sc_40K_4pc.dat]

1500 0 0
1564 0.00189761 0
1628 0.00901778 0
1692 0.0310961 0
1756 0.0397508 0
1820 0.0451137 0
1884 0.0743039 0
1948 0.0724805 0
2012 0.0726455 0
2076 0.0942453 0
2140 0.146331 0
2204 0.117454 0
2268 0.149878 0
2332 0.131084 0
2396 0.164886 0
2460 0.178829 0
2524 0.155101 0
2588 0.155439 0
2652 0.197583 0
2716 0.193589 0
2780 0.220874 0
2844 0.206996 0
2908 0.221773 0
2972 0.214669 0
3036 0.203168 0
3100 0.221096 0
3164 0.278215 0
3228 0.258933 0
3292 0.276829 0
3356 0.269197 0
3420 0.308915 0
3484 0.305697 0
3548 0.288858 0
3612 0.325622 0
3676 0.297537 0
3740 0.315647 0
3804 0.303189 0
3868 0.3461 0
3932 0.367501 0
3996 0.364647 0
4060 0.334871 0
4124 0.363673 0
4188 0.384836 0
4252 0.382245 0
4316 0.39354 0
4380 0.40349 0
4444 0.419851 0
4508 0.416641 0
4572 0.435815 0
4636 0.410552 0
4700 0.425824 0
4764 0.423151 0
4828 0.408638 0
4892 0.456194 0
4956 0.466449 0
5020 0.448719 0
5084 0.455534 0
5148 0.494468 0
5212 0.449726 0
5276 0.483668 0
5340 0.487463 0
5404 0.496514 0
5468 0.462712 0
5532 0.486737 0
5596 0.510301 0
5660 0.530597 0
5724 0.523625 0
5788 0.520102 0
5852 0.530267 0
5916 0.524731 0
5980 0.537461 0
6044 0.534178 0
6108 0.535927 0
6172 0.560134 0
6236 0.575727 0
6300 0.553187 0
6364 0.583573 0
6428 0.548863 0
6492 0.579572 0
6556 0.569019 0
6620 0.584068 0
6684 0.569019 0
6748 0.581313 0
6812 0.572509 0
6876 0.613811 0
6940 0.604232 0
7004 0.613432 0
7068 0.607343 0
7132 0.626088 0
7196 0.627845 0
7260 0.639586 0
7324 0.601526 0
7388 0.634545 0
7452 0.631459 0
7516 0.639429 0
7580 0.638224 0
7644 0.638645 0
7708 0.650633 0
7772 0.641005 0
7836 0.646483 0
7900 0.654684 0
7964 0.596824 0
8028 0.637993 0
8092 0.620634 0
8156 0.663306 0
8220 0.654676 0
8284 0.660666 0
8348 0.661532 0
8412 0.664222 0
8476 0.686011 0
8540 0.668471 0
8604 0.691564 0
8668 0.699253 0
8732 0.712949 0
8796 0.682084 0
8860 0.678875 0
8924 0.720919 0
8988 0.708552 0
9052 0.687001 0
9116 0.678157 0
9180 0.703544 0
9244 0.69724 0
9308 0.71903 0
9372 0.712355 0
9436 0.726199 0
9500 0.732866 0
9564 0.715507 0
9628 0.716819 0
9692 0.738229 0
9756 0.727173 0
9820 0.763789 0
9884 0.733113 0
9948 0.738377 0
10012 0.741116 0
10076 0.722767 0
10140 0.754193 0
10204 0.746083 0
10268 0.75067 0
10332 0.74393 0
10396 0.748657 0
10460 0.741941 0
10524 0.731282 0
10588 0.752609 0
10652 0.746405 0
10716 0.770199 0
10780 0.77128 0
10844 0.773062 0
10908 0.799059 0
10972 0.804926 0
11036 0.752502 0
11100 0.789563 0
11164 0.756025 0
11228 0.77963 0
11292 0.739796 0
11356 0.771198 0
11420 0.80514 0
11484 0.78656 0
11548 0.76133 0
11612 0.7834 0
11676 0.762658 0
11740 0.783161 0
11804 0.788293 0
11868 0.785883 0
11932 0.768038 0
11996 0.77746 0
12060 0.815915 0
12124 0.795388 0
12188 0.80995 0
12252 0.802657 0
12316 0.809554 0
12380 0.805049 0
12444 0.807755 0
12508 0.803597 0
12572 0.820511 0
12636 0.810173 0
12700 0.817879 0
12764 0.81047 0
12828 0.812557 0
12892 0.793127 0
12956 0.844371 0
13020 0.814958 0
13084 0.804133 0
13148 0.798713 0
13212 0.786395 0
13276 0.828316 0
13340 0.824883 0
13404 0.81556 0
13468 0.826369 0
13532 0.822169 0
13596 0.823935 0
13660 0.824578 0
13724 0.838761 0
13788 0.817458 0
13852 0.83499 0
13916 0.825527 0
13980 0.821484 0
14044 0.8315 0
14108 0.825577 0
14172 0.818828 0
14236 0.810965 0
14300 0.813622 0
14364 0.845732 0
14428 0.850023 0
14492 0.835452 0
14556 0.841054 0
14620 0.834718 0
14684 0.840807 0
14748 0.847053 0
14812 0.85244 0
14876 0.873966 0
14940 0.889138 0
15004 0.833786 0
15068 0.834858 0
15132 0.823275 0
15196 0.849775 0
15260 0.864997 0
15324 0.868042 0
15388 0.86159 0
15452 0.850782 0
15516 0.854527 0
15580 0.843596 0
15644 0.846335 0
15708 0.841772 0
15772 0.830758 0
15836 0.860113 0
15900 0.904237 0
15964 0.861681 0
16028 0.828687 0
16092 0.864634 0
16156 0.853306 0
16220 0.858603 0
16284 0.87673 0
16348 0.854841 0
16412 0.861433 0
16476 0.866169 0
16540 0.859907 0
16604 0.849808 0
16668 0.857564 0
16732 0.838357 0
16796 0.858578 0
16860 0.855097 0
16924 0.853645 0
16988 0.853975 0
17052 0.852894 0
17116 0.865765 0
17180 0.887711 0
17244 0.872299 0
17308 0.860418 0
17372 0.870253 0
17436 0.87772 0
17500 0.844115 0
17564 0.892521 0
17628 0.891349 0
17692 0.879353 0
17756 0.900144 0
17820 0.860658 0
17884 0.86371 0
17948 0.825098 0
18012 0.888792 0
18076 0.880706 0
18140 0.880409 0
18204 0.885813 0
18268 0.885904 0
18332 0.909377 0
18396 0.864956 0
18460 0.851095 0
18524 0.88229 0
18588 0.903445 0
18652 0.879477 0
18716 0.866004 0
18780 0.888495 0
18844 0.873974 0
18908 0.88795 0
18972 0.889864 0
19036 0.887051 0
19100 0.879015 0
19164 0.891498 0
19228 0.881977 0
19292 0.874172 0
19356 0.89314 0
19420 0.885129 0
19484 0.866598 0
19548 0.896522 0
19612 0.887191 0
19676 0.880021 0
19740 0.859659 0
19804 0.910391 0
19868 0.924879 0
19932 0.924228 0
19996 0.865014 0
20060 0.875855 0
20124 0.890681 0
20188 0.903098 0
20252 0.893511 0
20316 0.897215 0
20380 0.917206 0
20444 0.883165 0
20508 0.907586 0
20572 0.915045 0
20636 0.913832 0
20700 0.902438 0
20764 0.86951 0
20828 0.90436 0
20892 0.880549 0
20956 0.877456 0
21020 0.927247 0
21084 0.900441 0
21148 0.906605 0
21212 0.889328 0
21276 0.893305 0
21340 0.910581 0
21404 0.892801 0
21468 0.904748 0
21532 0.890145 0
21596 0.904204 0
21660 0.89809 0
21724 0.938625 0
21788 0.912462 0
21852 0.936546 0
21916 0.902966 0
21980 0.906101 0
22044 0.906035 0
22108 0.899625 0
22172 0.901357 0
22236 0.909113 0
22300 0.915581 0
22364 0.893569 0
22428 0.907974 0
22492 0.898552 0
22556 0.905812 0
22620 0.890813 0
22684 0.910895 0
22748 0.908626 0
22812 0.920845 0
22876 0.92181 0
22940 0.902875 0
23004 0.905103 0
23068 0.901341 0
23132 0.9344 0
23196 0.912669 0
23260 0.898593 0
23324 0.924764 0
23388 0.915548 0
23452 0.91785 0
23516 0.902372 0
23580 0.926232 0
23644 0.938608 0
23708 0.91648 0
23772 0.933138 0
23836 0.929244 0
23900 0.894584 0
23964 0.924863 0
24028 0.890632 0
24092 0.924706 0
24156 0.934136 0
24220 0.922784 0
24284 0.914121 0
24348 0.920639 0
24412 0.878206 0
24476 0.931826 0
24540 0.911283 0
24604 0.90644 0
24668 0.911646 0
24732 0.912528 0
24796 0.922313 0
24860 0.933089 0
24924 0.882662 0
24988 0.93195 0
25052 0.90644 0
25116 0.912603 0
25180 0.933683 0
25244 0.910037 0
25308 0.952807 0
25372 0.909624 0
25436 0.910152 0
25500 0.927338 0
25564 0.894683 0
25628 0.932264 0
25692 0.92733 0
25756 0.933988 0
25820 0.917941 0
25884 0.916348 0
25948 0.926901 0
26012 0.930267 0
26076 0.925952 0
26140 0.922437 0
26204 0.896415 0
26268 0.9361 0
26332 0.918733 0
26396 0.916076 0
26460 0.91865 0
26524 0.944128 0
26588 0.933435 0
26652 0.913848 0
26716 0.92134 0
26780 0.951438 0
26844 0.926175 0
26908 0.93945 0
26972 0.971132 0
27036 0.925779 0
27100 0.945605 0
27164 0.902331 0
27228 0.888701 0
27292 0.915078 0
27356 0.927024 0
27420 0.922148 0
27484 0.927784 0
27548 0.933221 0
27612 0.93129 0
27676 0.952362 0
27740 0.92978 0
27804 0.918469 0
27868 0.952023 0
27932 0.912801 0
27996 0.942791 0
28060 0.907817 0
28124 0.93945 0
28188 0.923378 0
28252 0.914426 0
28316 0.924978 0
28380 0.927049 0
28444 0.913824 0
28508 0.920061 0
28572 0.934169 0
28636 0.922157 0
28700 0.923642 0
28764 0.938732 0
28828 0.956652 0
28892 0.914632 0
28956 0.948467 0
29020 0.927412 0
29084 0.964218 0
29148 0.955728 0
29212 0.93761 0
29276 0.93926 0
29340 0.943039 0
29404 0.909723 0
29468 0.898115 0
29532 0.933996 0
29596 0.940993 0
29660 0.924954 0
29724 0.934772 0
29788 0.937074 0
29852 0.924665 0
29916 0.940679 0
29980 0.948368 0
30044 0.912726 0
30108 0.902323 0
30172 0.924459 0
30236 0.936744 0
30300 0.946355 0
30364 0.946215 0
30428 0.936546 0
30492 0.961008 0
30556 0.916241 0
30620 0.904765 0
30684 0.930118 0
30748 0.928782 0
30812 0.927041 0
30876 0.916233 0
30940 0.917083 0
31004 0.935564 0
31068 0.895202 0
31132 0.914855 0
31196 0.924005 0
31260 0.928246 0
31324 0.955819 0
31388 0.925044 0
31452 0.921076 0
31516 0.930044 0
31580 0.901266 0
31644 0.945044 0
31708 0.925944 0
31772 0.939351 0
31836 0.935168 0
31900 0.937643 0
31964 0.924186 0
32028 0.914475 0
32092 0.929359 0
32156 0.916109 0
32220 0.937519 0
32284 0.935432 0
32348 0.916505 0
32412 0.957997 0
32476 0.941776 0
32540 0.922074 0
32604 0.907232 0
32668 0.933146 0
32732 0.951603 0
32796 0.943121 0
32860 0.912685 0
32924 0.938856 0
32988 0.918914 0
33052 0.943468 0
33116 0.909674 0
33180 0.920564 0
33244 0.926439 0
33308 0.948748 0
33372 0.927099 0
33436 0.953707 0
33500 0.942758 0
33564 0.93176 0
33628 0.948055 0
33692 0.941743 0
33756 0.941496 0
33820 0.961008 0
33884 0.939177 0
33948 0.950192 0
34012 0.923204 0
34076 0.948748 0
34140 0.919013 0
34204 0.916827 0
34268 0.950778 0
34332 0.952527 0
34396 0.902842 0
34460 0.94105 0
34524 0.940531 0
34588 0.94525 0
34652 0.956759 0
34716 0.959267 0
34780 0.953046 0
34844 0.948286 0
34908 0.918881 0
34972 0.910433 0
35036 0.952263 0
35100 0.951504 0
35164 0.941578 0
35228 0.944788 0
35292 0.921125 0
35356 0.945184 0
35420 0.895796 0
35484 0.926876 0
35548 0.932882 0
35612 0.943591 0
35676 0.922478 0
35740 0.911291 0
35804 0.926488 0
35868 0.904666 0
35932 0.91719 0
35996 0.942585 0
36060 0.951776 0
36124 0.940803 0
36188 0.951735 0
36252 0.935069 0
36316 0.958154 0
36380 0.930754 0
36444 0.939846 0
36508 0.953599 0
36572 0.932841 0
36636 0.941554 0
36700 0.900631 0
36764 0.932429 0
36828 0.941364 0
36892 0.955777 0
36956 0.948616 0
37020 0.923006 0
37084 0.94704 0
37148 0.933394 0
37212 0.958591 0
37276 0.945266 0
37340 0.95086 0
37404 0.947535 0
37468 0.947642 0
37532 0.96397 0
37596 0.941149 0
37660 0.940638 0
37724 0.915606 0
37788 0.914971 0
37852 0.94204 0
37916 0.951058 0
37980 0.945596 0
38044 0.959102 0
38108 0.932536 0
38172 0.940555 0
38236 0.955365 0
38300 0.943624 0
38364 0.962139 0
38428 0.955431 0
38492 0.914814 0
38556 0.946438 0
38620 0.920325 0
38684 0.93464 0
38748 0.924706 0
38812 0.948137 0
38876 0.913956 0
38940 0.919137 0
39004 0.955662 0
39068 0.931405 0
39132 0.92818 0
39196 0.921719 0
39260 0.959622 0
39324 0.951916 0
39388 0.931141 0
39452 0.961272 0
39516 0.931793 0
39580 0.935077 0
39644 0.950184 0
39708 0.951776 0
39772 0.915697 0
39836 0.929211 0
39900 0.94643 0
39964 0.943905 0
40028 0.936942 0
40092 0.952494 0
40156 0.962889 0
40220 0.940993 0
40284 0.946405 0
40348 0.953022 0
40412 0.9552 0
40476 0.922511 0
40540 0.911596 0
40604 0.956668 0
40668 0.961503 0
40732 0.952683 0
40796 0.966313 0
40860 0.948484 0
40924 0.944227 0
40988 0.907652 0
41052 0.948451 0
41116 0.941562 0
41180 0.938171 0
41244 0.914244 0
41308 0.943666 0
41372 0.932387 0
41436 0.932115 0
41500 0.945852 0
41564 0.946892 0
41628 0.955868 0
41692 0.945044 0
41756 0.942709 0
41820 0.972122 0
41884 0.944317 0
41948 0.919698 0
42012 0.935762 0
42076 0.965719 0
42140 0.91035 0
42204 0.939804 0
42268 0.940027 0
42332 0.9519 0
42396 0.922 0
42460 0.93681 0
42524 0.946636 0
42588 0.919228 0
42652 0.947741 0
42716 0.935564 0
42780 0.966685 0
42844 0.954598 0
42908 0.974126 0
42972 0.933476 0
43036 0.912099 0
43100 0.957345 0
43164 0.942164 0
43228 0.999043 0
43292 0.932891 0
43356 0.9178 0
43420 0.943798 0
43484 0.967947 0
43548 0.91832 0
43612 0.937478 0
43676 0.966536 0
43740 0.940836 0
43804 0.932981 0
43868 0.931455 0
43932 0.908882 0
43996 0.95006 0
44060 0.955117 0
44124 0.930861 0
44188 0.97581 0
44252 0.93129 0
44316 0.90809 0
44380 0.940489 0
44444 0.923609 0
44508 0.946603 0
44572 0.960662 0
44636 0.931579 0
44700 0.949367 0
44764 0.939953 0
44828 0.974556 0
44892 0.92676 0
44956 0.937585 0
45020 0.938839 0
45084 0.935679 0
45148 0.959556 0
45212 0.931628 0
45276 0.990619 0
45340 0.946058 0
45404 0.90884 0
45468 0.914203 0
45532 0.948616 0
45596 0.907248 0
45660 0.959647 0
45724 0.963615 0
45788 0.976907 0
45852 0.973367 0
45916 0.944829 0
45980 0.941397 0
46044 0.92511 0
46108 0.917899 0
46172 0.959919 0
46236 0.972006 0
46300 0.923988 0
46364 0.906852 0
46428 0.949779 0
46492 0.923947 0
46556 0.979176 0
46620 0.966148 0
46684 0.933691 0
46748 0.93115 0
46812 0.943633 0
46876 0.959589 0
46940 0.906662 0
47004 0.951314 0
47068 0.931785 0
47132 0.952238 0
47196 0.955365 0
47260 0.946941 0
47324 0.960431 0
47388 0.935547 0
47452 0.966082 0
47516 0.916241 0
47580 0.973004 0
47644 0.936636 0
47708 0.970562 0
47772 0.967361 0
47836 0.948674 0
47900 0.960884 0
47964 0.951891 0
48028 0.937544 0
48092 0.969184 0
48156 0.954713 0
48220 0.982047 0
48284 0.946529 0
48348 0.963129 0
48412 0.943534 0
48476 0.972485 0
48540 0.952675 0
48604 0.94072 0
48668 0.926736 0
48732 0.944829 0
48796 0.939598 0
48860 0.96053 0
48924 0.932701 0
48988 0.936496 0
49052 0.946083 0
49116 0.929896 0
49180 0.960876 0
49244 0.936975 0
49308 0.950406 0
49372 0.974036 0
49436 0.965571 0
49500 0.944367 0
49564 0.937717 0
49628 0.945778 0
49692 0.955579 0
49756 0.95638 0
49820 0.948104 0
49884 0.963211 0
49948 0.941108 0
50012 0.941892 0
50076 0.932486 0
50140 0.941092 0
50204 0.948509 0
50268 0.956726 0
50332 0.923031 0
50396 0.921373 0
50460 0.946776 0
50524 0.921893 0
50588 0.947799 0
50652 0.932016 0
50716 0.954672 0
50780 0.949713 0
50844 0.916291 0
50908 0.929945 0
50972 0.935044 0
51036 0.936059 0
51100 0.942651 0
51164 0.978524 0
51228 0.95355 0
51292 0.971074 0
51356 0.977402 0
51420 0.969407 0
51484 0.962832 0
51548 0.944119 0
51612 0.953492 0
51676 0.959548 0
51740 0.945704 0
51804 0.966322 0
51868 0.967353 0
51932 0.952461 0
51996 0.94652 0
52060 0.919079 0
52124 0.97265 0
52188 0.967675 0
52252 0.948632 0
52316 0.956767 0
52380 0.920804 0
52444 0.938303 0
52508 0.980611 0
52572 0.941504 0
52636 0.945365 0
52700 0.970868 0
52764 0.963021 0
52828 0.977649 0
52892 0.954169 0
52956 0.928229 0
53020 0.931612 0
53084 0.953575 0
53148 0.924995 0
53212 0.970711 0
53276 0.962625 0
53340 0.957906 0
53404 0.943963 0
53468 0.937123 0
53532 0.936298 0
53596 0.954078 0
53660 0.957386 0
53724 0.959243 0
53788 0.916027 0
53852 0.943855 0
53916 0.933666 0
53980 0.952073 0
54044 0.936958 0
54108 0.945918 0
54172 0.940654 0
54236 0.946347 0
54300 0.933509 0
54364 0.937164 0
54428 0.938625 0
54492 0.939483 0
54556 0.945877 0
54620 0.946669 0
54684 0.929401 0
54748 0.949342 0
54812 0.9461 0
54876 0.964572 0
54940 0.94558 0
55004 0.942304 0
55068 0.948327 0
55132 0.942882 0
55196 0.970348 0
55260 0.945291 0
55324 0.925869 0
55388 0.930811 0
55452 0.958995 0
55516 0.927899 0
55580 0.929582 0
55644 0.967254 0
55708 0.936075 0
55772 0.953212 0
55836 0.965513 0
55900 0.951099 0
55964 0.928122 0
56028 0.931323 0
56092 0.944945 0
56156 0.970183 0
56220 0.930795 0
56284 0.948154 0
56348 0.963335 0
56412 0.959705 0
56476 0.946256 0
56540 0.933212 0
56604 0.960373 0
56668 0.921447 0
56732 0.949152 0
56796 0.948228 0
56860 0.957403 0
56924 0.946487 0
56988 0.927651 0
57052 0.956107 0
57116 0.909261 0
57180 0.948451 0
57244 0.947807 0
57308 0.94836 0
57372 0.945217 0
57436 0.927536 0
57500 0.962262 0
57564 0.939565 0
57628 0.958904 0
57692 0.91568 0
57756 0.939994 0
57820 0.944441 0
57884 0.952452 0
57948 0.95567 0
58012 0.94143 0
58076 0.917644 0
58140 0.960084 0
58204 0.960431 0
58268 0.934549 0
58332 0.95614 0
58396 0.957337 0
58460 0.949788 0
58524 0.945027 0
58588 0.931892 0
58652 0.970942 0
58716 0.937156 0
58780 0.91714 0
58844 0.93506 0
58908 0.960777 0
58972 0.938484 0
59036 0.959556 0
59100 0.969721 0
59164 0.971123 0
59228 0.974853 0
59292 0.957708 0
59356 0.94289 0
59420 0.946355 0
59484 0.935786 0
59548 0.972452 0
59612 0.948278 0
59676 0.926455 0
59740 0.958005 0
59804 0.967254 0
59868 0.951149 0
59932 0.966462 0
59996 0.960455 0
60060 0.976255 0
60124 0.922784 0
60188 0.92676 0
60252 0.95402 0
60316 0.930564 0
60380 0.949474 0
60444 0.929475 0
60508 0.964671 0
60572 0.946273 0
60636 0.913527 0
60700 0.954895 0
60764 0.95086 0
60828 0.942098 0
60892 0.946232 0
60956 0.946421 0
61020 0.944392 0
61084 0.955843 0
61148 0.930061 0
61212 0.948888 0
61276 0.933848 0
61340 0.96171 0
61404 0.897694 0
61468 0.925803 0
61532 0.959606 0
61596 0.957271 0
61660 0.934813 0
61724 0.948063 0
61788 0.949367 0
61852 0.921241 0
61916 0.940762 0
61980 0.943558 0
62044 0.955711 0
62108 0.944359 0
62172 0.922734 0
62236 0.941768 0
62300 0.952197 0
62364 0.932379 0
62428 0.960282 0
62492 0.965183 0
62556 0.936793 0
62620 0.966049 0
62684 0.961214 0
62748 0.936851 0
62812 0.945242 0
62876 0.952873 0
62940 0.961701 0
63004 0.958888 0
63068 0.924104 0
63132 0.977229 0
63196 0.931133 0
63260 0.965959 0
63324 0.990974 0
63388 0.923988 0
63452 0.966767 0
63516 0.955398 0
63580 0.902174 0
63644 0.956107 0
63708 0.940984 0
63772 0.903948 0
63836 0.945489 0
63900 0.968302 0
63964 0.943294 0
64028 0.906629 0
64092 0.94025 0
64156 0.964515 0
64220 0.962056 0
64284 0.950761 0
64348 0.960208 0
64412 0.951619 0
64476 0.970678 0
64540 0.94242 0
64604 0.963533 0
64668 0.958005 0
64732 0.944548 0
64796 0.921142 0
64860 0.965661 0
64924 0.963079 0
64988 0.938773 0
65052 0.957238 0
65116 0.914805 0
65180 0.947296 0
65244 0.971247 0
65308 0.957832 0
65372 0.931579 0
65436 0.95289 0
65500 0.92662 0
65564 0.959754 0
65628 0.940209 0
65692 0.967881 0
65756 0.966404 0
65820 0.97274 0
65884 0.985504 0
65948 0.989695 0
66012 0.951677 0
66076 0.95765 0
66140 0.963343 0
66204 0.928617 0
66268 0.972245 0
66332 0.909121 0
66396 0.925853 0
66460 0.971519 0
66524 0.945423 0
66588 0.944218 0
66652 0.935572 0
66716 0.959267 0
66780 0.952048 0
66844 0.956957 0
66908 0.961668 0
66972 0.92214 0
67036 0.91285 0
67100 0.945968 0
67164 0.926818 0
67228 0.934351 0
67292 0.93822 0
67356 0.947147 0
67420 0.915771 0
67484 0.917066 0
67548 0.969283 0
67612 0.983945 0
67676 0.952815 0
67740 0.949284 0
67804 0.925638 0
67868 0.970282 0
67932 0.959622 0
67996 0.955489 0
68060 0.948302 0
68124 0.93822 0
68188 0.930737 0
68252 0.954697 0
68316 0.957518 0
68380 0.931521 0
68444 0.960216 0
68508 0.926084 0
68572 0.952683 0
68636 0.945027 0
68700 0.968656 0
68764 0.977187 0
68828 0.958129 0
68892 0.990132 0
68956 0.964952 0
69020 0.933196 0
69084 0.953921 0
69148 0.924912 0
69212 0.948797 0
69276 0.982624 0
69340 0.955258 0
69404 0.964746 0
69468 0.951388 0
69532 0.941537 0
69596 0.973557 0
69660 0.947461 0
69724 0.965876 0
69788 0.940118 0
69852 0.944194 0
69916 0.948253 0
69980 0.969333 0
70044 0.963409 0
70108 0.927726 0
70172 0.948641 0
70236 0.936455 0
70300 0.908279 0
70364 0.96251 0
70428 1 0
70492 0.957271 0
70556 0.946438 0
70620 0.95133 0
70684 0.953046 0
70748 0.967889 0
70812 0.961776 0
70876 0.961487 0
70940 0.957147 0
71004 0.963558 0
71068 0.93525 0
71132 0.934838 0
71196 0.937173 0
71260 0.917272 0
71324 0.900392 0
71388 0.918386 0
71452 0.920738 0
71516 0.955299 0
71580 0.945902 0
71644 0.954589 0
71708 0.952824 0
71772 0.930292 0
71836 0.986816 0
71900 0.970364 0
71964 0.955695 0
72028 0.904319 0
72092 0.944747 0
72156 0.97996 0
72220 0.929211 0
72284 0.949911 0
72348 0.934277 0
72412 0.964284 0
72476 0.943963 0
72540 0.96468 0
72604 0.955002 0
72668 0.929566 0
72732 0.956322 0
72796 0.967402 0
72860 0.951058 0
72924 0.956371 0
72988 0.950357 0
73052 0.946892 0
73116 0.935539 0
73180 0.956701 0
73244 0.966272 0
73308 0.943014 0
73372 0.964787 0
73436 0.930622 0
73500 0.976412 0
73564 0.945341 0
73628 0.940877 0
73692 0.966107 0
73756 0.932602 0
73820 0.942997 0
73884 0.913147 0
73948 0.947609 0
74012 0.981172 0
74076 0.925185 0
74140 0.934095 0
74204 0.908222 0
74268 0.955027 0
74332 0.960513 0
74396 0.97062 0
74460 0.944788 0
74524 0.940151 0
74588 0.985413 0
74652 0.925011 0
74716 0.954243 0
74780 0.935522 0
74844 0.96619 0
74908 0.935778 0
74972 0.952675 0
75036 0.960769 0
75100 0.916728 0
75164 0.942997 0
75228 0.933666 0
75292 0.993053 0
75356 0.958715 0
75420 0.954763 0
75484 0.964564 0
75548 0.970009 0
75612 0.939111 0
75676 0.947444 0
75740 0.972749 0
75804 0.958558 0
75868 0.941017 0
75932 0.929524 0
75996 0.945522 0
76060 0.932808 0
76124 0.967378 0
76188 0.985322 0
76252 0.92898 0
76316 0.940753 0
76380 0.960777 0
76444 0.96468 0
76508 0.960125 0
76572 0.962089 0
76636 0.951875 0
76700 0.977699 0
76764 0.965967 0
76828 0.960191 0
76892 0.93822 0
76956 0.922107 0
77020 0.94303 0
77084 0.957741 0
77148 0.972443 0
77212 0.936083 0
77276 0.9303 0
77340 0.957642 0
77404 0.968384 0
77468 0.929359 0
77532 0.951058 0
77596 0.953195 0
77660 0.964449 0
77724 0.924632 0
77788 0.925399 0
77852 0.95341 0
77916 0.969118 0
77980 0.955431 0
78044 0.907232 0
78108 0.923204 0
78172 0.955258 0
78236 0.959243 0
78300 0.980908 0
78364 0.960505 0
78428 0.945134 0
78492 0.959226 0
78556 0.968137 0
78620 0.962361 0
78684 0.95949 0
78748 0.944309 0
78812 0.95133 0
78876 0.9328 0
78940 0.98425 0
79004 0.958178 0
79068 0.974539 0
79132 0.944837 0
79196 0.948038 0
79260 0.966643 0
79324 0.955728 0
79388 0.908032 0
79452 0.956281 0
79516 0.93195 0
79580 0.948525 0
79644 0.92252 0
79708 0.94591 0
79772 0.921884 0
79836 0.944367 0
79900 0.959589 0
79964 0.959779 0
80028 0.961511 0
80092 0.979308 0
80156 0.940068 0
80220 0.943558 0
80284 0.941257 0
80348 0.949095 0
80412 0.947964 0
80476 0.954416 0
80540 0.94954 0
80604 0.960959 0
80668 0.942115 0
80732 0.964119 0
80796 0.957295 0
80860 0.952304 0
80924 0.944796 0
80988 0.976544 0
81052 0.93808 0
81116 0.962617 0
81180 0.94294 0
81244 0.938344 0
81308 0.941455 0
81372 0.92997 0
81436 0.94077 0
81500 0.94638 0
81564 0.927957 0
81628 0.942626 0
81692 0.977163 0
81756 0.950712 0
81820 0.929285 0
81884 0.945019 0
81948 0.952733 0
82012 0.975933 0
82076 0.9651 0
82140 0.952642 0
82204 0.920474 0
82268 0.960191 0
82332 0.941034 0
82396 0.954746 0
82460 0.930952 0
82524 0.928411 0
82588 0.966635 0
82652 0.985446 0
82716 0.969564 0
82780 0.953319 0
82844 0.938385 0
82908 0.958558 0
82972 0.946636 0
83036 0.978334 0
83100 0.96128 0
83164 0.916241 0
83228 0.96402 0
83292 0.937115 0
83356 0.940646 0
83420 0.932965 0
83484 0.933988 0
83548 0.976115 0
83612 0.947915 0
83676 0.959795 0
83740 0.909509 0
83804 0.947774 0
83868 0.966478 0
83932 0.956058 0
83996 0.923683 0
84060 0.929326 0
84124 0.942948 0
84188 0.958558 0
84252 0.96166 0
84316 0.939062 0
84380 0.964366 0
84444 0.948418 0
84508 0.980958 0
84572 0.935019 0
84636 0.946364 0
84700 0.951413 0
84764 0.933592 0
84828 0.985694 0
84892 0.961445 0
84956 0.959457 0
85020 0.934079 0
85084 0.987872 0
85148 0.924582 0
85212 0.933452 0
85276 0.924211 0
85340 0.942989 0
85404 0.930052 0
85468 0.966817 0
85532 0.953088 0
85596 0.933336 0
85660 0.953476 0
85724 0.952073 0
85788 0.916596 0
85852 0.94987 0
85916 0.946017 0
85980 0.956536 0
86044 0.927495 0
86108 0.955604 0
86172 0.94751 0
86236 0.945291 0
86300 0.936793 0
86364 0.959309 0
86428 0.928963 0
86492 0.969275 0
86556 0.960785 0
86620 0.954886 0
86684 0.936067 0
86748 0.936744 0
86812 0.946636 0
86876 0.951322 0
86940 0.922924 0
87004 0.958649 0
87068 0.989159 0
87132 0.944425 0
87196 0.959416 0
87260 0.979729 0
87324 0.987071 0
87388 0.93893 0
87452 0.941397 0
87516 0.929293 0
87580 0.932643 0
87644 0.960257 0
87708 0.962757 0
87772 0.963591 0
87836 0.952626 0
87900 0.951528 0
87964 0.964119 0
88028 0.943418 0
88092 0.942313 0
88156 0.948368 0
88220 0.973664 0
88284 0.96029 0
88348 0.913197 0
88412 0.953005 0
88476 0.959779 0
88540 0.93511 0
88604 0.937222 0
88668 0.94591 0
88732 0.929161 0
88796 0.951949 0
88860 0.934541 0
88924 0.952197 0
88988 0.96897 0
89052 0.957163 0
89116 0.9328 0
89180 0.9444 0
89244 0.936438 0
89308 0.97048 0
89372 0.948525 0
89436 0.964539 0
89500 0.955827 0
89564 0.930127 0
89628 0.946974 0
89692 0.942775 0
89756 0.931711 0
89820 0.952428 0
89884 0.96944 0
89948 0.921653 0
90012 0.973351 0
90076 0.94709 0
90140 0.943798 0
90204 0.975496 0
90268 0.939054 0
90332 0.971717 0
90396 0.939689 0
90460 0.903238 0
90524 0.938979 0
90588 0.936397 0
90652 0.998292 0
90716 0.980801 0
90780 0.942849 0
90844 0.926752 0
90908 0.948459 0
90972 0.941669 0
91036 0.956594 0
91100 0.964333 0
91164 0.947857 0
91228 0.950481 0
91292 0.954878 0
91356 0.946273 0
91420 0.961932 0
91484 0.939045 0
91548 0.943814 0
91612 0.939417 0
91676 0.953344 0
91740 0.96303 0
91804 0.935894 0
91868 0.953814 0
91932 0.935828 0
91996 0.938559 0
92060 0.940597 0
92124 0.956833 0
92188 0.935993 0
92252 0.956693 0
92316 0.934219 0
92380 0.921975 0
92444 0.950522 0
92508 0.952098 0
92572 0.974721 0
92636 0.95836 0
92700 0.947024 0
92764 0.973763 0
92828 0.959746 0
92892 0.94195 0
92956 0.970059 0
93020 0.959969 0
93084 0.94487 0
93148 0.952502 0
93212 0.950142 0
93276 0.954028 0
93340 0.935819 0
93404 0.950695 0
93468 0.956264 0
93532 0.941067 0
93596 0.926958 0
93660 0.957667 0
93724 0.954127 0
93788 0.958822 0
93852 0.951999 0
93916 0.945852 0
93980 0.943055 0
94044 0.947304 0
94108 0.95284 0
94172 0.965769 0
94236 0.96435 0
94300 0.94657 0
94364 0.927907 0
94428 0.964011 0
94492 0.954078 0
94556 0.956536 0
94620 0.964482 0
94684 0.96614 0
94748 0.979052 0
94812 0.977748 0
94876 0.983507 0
94940 0.934458 0
95004 0.95647 0
95068 0.950052 0
95132 0.944887 0
95196 0.942337 0
95260 0.945811 0
95324 0.957361 0
95388 0.966148 0
95452 0.964572 0
95516 0.944474 0
95580 0.96411 0
95644 0.929244 0
95708 0.939945 0
95772 0.948542 0
95836 0.938526 0
95900 0.957832 0
95964 0.936389 0
96028 0.928072 0
96092 0.951446 0
96156 0.96576 0
96220 0.92563 0
96284 0.934499 0
96348 0.933353 0
96412 0.928658 0
96476 0.929838 0
96540 0.952188 0
96604 0.96279 0
96668 0.974184 0
96732 0.948302 0
96796 0.914574 0
96860 0.972641 0
96924 0.910094 0
96988 0.956264 0
97052 0.953797 0
97116 0.939969 0
97180 0.936059 0
97244 0.962493 0
97308 0.965373 0
97372 0.935209 0
97436 0.982996 0
97500 0.969366 0
97564 0.934194 0
97628 0.990743 0
97692 0.935225 0
97756 0.976074 0
97820 0.940762 0
97884 0.936917 0
97948 0.968797 0
98012 0.924962 0
98076 0.953335 0
98140 0.969308 0
98204 0.970579 0
98268 0.959531 0
98332 0.93709 0
98396 0.941908 0
98460 0.963533 0
98524 0.957114 0
98588 0.952848 0
98652 0.950778 0
98716 0.951999 0
98780 0.942882 0
98844 0.950464 0
98908 0.955992 0
98972 0.972749 0
99036 0.945415 0
99100 0.940976 0
99164 0.912776 0
99228 0.935918 0
99292 0.953476 0
99356 0.950307 0
99420 0.920416 0
99484 0.941314 0
99548 0.941389 0
99612 0.956495 0
99676 0.927272 0
99740 0.964911 0
99804 0.953187 0
99868 0.931636 0
99932 0.936174 0
99996 0.938435 0
100060 0.950382 0
100124 0.973392 0
100188 0.948212 0
100252 0.933229 0
100316 0.970323 0
100380 0.943187 0
100444 0.949441 0
100508 0.979333 0
100572 0.95256 0
100636 0.967658 0
100700 0.955348 0
100764 0.956297 0
100828 0.953269 0
100892 0.966429 0
100956 0.941908 0
101020 0.953855 0
101084 0.957774 0
101148 0.951355 0
101212 0.95883 0
101276 0.947378 0
101340 0.95166 0
101404 0.963244 0
101468 0.974291 0
101532 0.945918 0
101596 0.954367 0
101660 0.947288 0
101724 0.949367 0
101788 0.959028 0
101852 0.924756 0
101916 0.964605 0
101980 0.959061 0
102044 0.961676 0
102108 0.937057 0
102172 0.947865 0
102236 0.936405 0
102300 0.964086 0
102364 0.951982 0
102428 0.93681 0
102492 0.970232 0
102556 0.921406 0
102620 0.928229 0
102684 0.963508 0
102748 0.93681 0
102812 0.957617 0
102876 0.980504 0
102940 0.936315 0
103004 0.936933 0
103068 0.963929 0
103132 0.937329 0
103196 0.942222 0
103260 0.937206 0
103324 0.963046 0
103388 0.927602 0
103452 0.990941 0
103516 0.962254 0
103580 0.978268 0
103644 0.944771 0
103708 0.930085 0
103772 0.960975 0
103836 0.95831 0
103900 0.960472 0
103964 0.94638 0
104028 0.936942 0
104092 0.940093 0
104156 0.950588 0
104220 0.942634 0
104284 0.946991 0
104348 0.970373 0
104412 0.932024 0
104476 0.942931 0
104540 0.931092 0
104604 0.929021 0
104668 0.942222 0
104732 0.949524 0
104796 0.926645 0
104860 0.94544 0
104924 0.935522 0
104988 0.972245 0
105052 0.939623 0
105116 0.966074 0
105180 0.929038 0
105244 0.953261 0
105308 0.936381 0
105372 0.953979 0
105436 0.940506 0
105500 0.942115 0
105564 0.931034 0
105628 0.943319 0
105692 0.975892 0
105756 0.929343 0
105820 0.943319 0
105884 0.893272 0
105948 0.952032 0
106012 0.97147 0
106076 0.947065 0
106140 0.95171 0
106204 0.930432 0
106268 0.969968 0
106332 0.967089 0
106396 0.948228 0
106460 0.934763 0
106524 0.937288 0
106588 0.904822 0
106652 0.954573 0
106716 0.948599 0
106780 0.954754 0
106844 0.933468 0
106908 0.973062 0
106972 0.939375 0
107036 0.940737 0
107100 0.986238 0
107164 0.955761 0
107228 0.947213 0
107292 0.964498 0
107356 0.955728 0
107420 0.930605 0
107484 0.950646 0
107548 0.948575 0
107612 0.947106 0
107676 0.956833 0
107740 0.926703 0
107804 0.944458 0
107868 0.970125 0
107932 0.962914 0
107996 0.967567 0
108060 0.912768 0
108124 0.927883 0
108188 0.934046 0
108252 0.925894 0
108316 0.9577 0
108380 0.952436 0
108444 0.947213 0
108508 0.946991 0
108572 0.934136 0
108636 0.944524 0
108700 0.933666 0
108764 0.94586 0
108828 0.950365 0
108892 0.959804 0
108956 0.957956 0
109020 0.950118 0
109084 0.955192 0
109148 0.962056 0
109212 0.935283 0
109276 0.961561 0
109340 0.955703 0
109404 0.931075 0
109468 0.995561 0
109532 0.956693 0
109596 0.962658 0
109660 0.937263 0
109724 0.914838 0
109788 0.957947 0
109852 0.922817 0
109916 0.919583 0
109980 0.957403 0
110044 0.940613 0
110108 0.963912 0
110172 0.962782 0
110236 0.941413 0
110300 0.947939 0
110364 0.962947 0
110428 0.957626 0
110492 0.945555 0
110556 0.938707 0
110620 0.960233 0
110684 0.971891 0
110748 0.949713 0
110812 0.978598 0
110876 0.955315 0
110940 0.937305 0
111004 0.943732 0
111068 0.960992 0
111132 0.94223 0
111196 0.970348 0
111260 0.937428 0
111324 0.952518 0
111388 0.918832 0
111452 0.954903 0
111516 0.916588 0
111580 0.942874 0
111644 0.95553 0
111708 0.919286 0
111772 0.928897 0
111836 0.938699 0
111900 0.930382 0
111964 0.964539 0
112028 0.970472 0
112092 0.922635 0
112156 0.935572 0
112220 0.935027 0
112284 0.947486 0
112348 0.945605 0
112412 0.941776 0
112476 0.957494 0
112540 0.945786 0
112604 0.939507 0
112668 0.933889 0
112732 0.955992 0
112796 0.929425 0
112860 0.95487 0
112924 0.956272 0
112988 0.947279 0
113052 0.947659 0
113116 0.924541 0
113180 0.94176 0
113244 0.955398 0
113308 0.999579 0
113372 0.932915 0
113436 0.938245 0
113500 0.953055 0
113564 0.942907 0
113628 0.938451 0
113692 0.93921 0
113756 0.937074 0
113820 0.963937 0
113884 0.94586 0
113948 0.938138 0
114012 0.950002 0
114076 0.955175 0
114140 0.939095 0
114204 0.957196 0
114268 0.966412 0
114332 0.965224 0
114396 0.943303 0
114460 0.927297 0
114524 0.948401 0
114588 0.952791 0
114652 0.977724 0
114716 0.946644 0
114780 0.929252 0
114844 0.935753 0
114908 0.94124 0
114972 0.941752 0
115036 0.965158 0
115100 0.98901 0
115164 0.947081 0
115228 0.947131 0
115292 0.946454 0
115356 0.926406 0
115420 0.937321 0
115484 0.967262 0
115548 0.942288 0
115612 0.940448 0
115676 0.915078 0
115740 0.947032 0
115804 0.9635 0
115868 0.971387 0
115932 0.979143 0
115996 0.971404 0
116060 0.920111 0
116124 0.946735 0
116188 0.966701 0
116252 0.947898 0
116316 0.969028 0
116380 0.947387 0
116444 0.949821 0
116508 0.935399 0
116572 0.9461 0
116636 0.97241 0
116700 0.95204 0
116764 0.937956 0
116828 0.951858 0
116892 0.947403 0
116956 0.949779 0
117020 0.925242 0
117084 0.93761 0
117148 0.961941 0
117212 0.930135 0
117276 0.951891 0
117340 0.961528 0
117404 0.948104 0
117468 0.933163 0
117532 0.927676 0
117596 0.93464 0
117660 0.921084 0
117724 0.970571 0
117788 0.940531 0
117852 0.952494 0
117916 0.935704 0
117980 0.949532 0
118044 0.922594 0
118108 0.923922 0
118172 0.944829 0
118236 0.982162 0
118300 0.936463 0
118364 0.916662 0
118428 0.932173 0
118492 0.967485 0
118556 0.956751 0
118620 0.956215 0
118684 0.961066 0
118748 0.956619 0
118812 0.935885 0
118876 0.955852 0
118940 0.949507 0
119004 0.956347 0
119068 0.980958 0
119132 0.948674 0
119196 0.944029 0
119260 0.950868 0
119324 0.951471 0
119388 0.949392 0
119452 0.970513 0
119516 0.962394 0
119580 0.971544 0
119644 0.943624 0
119708 0.933485 0
119772 0.958079 0
119836 0.971594 0
119900 0.944293 0
119964 0.94817 0
120028 0.966214 0
120092 0.933707 0
120156 0.92478 0
120220 0.961404 0
120284 0.927041 0
120348 0.951108 0
120412 0.928394 0
120476 0.96416 0
120540 0.95699 0
120604 0.938031 0
120668 0.96963 0
120732 0.918625 0
120796 0.961965 0
120860 0.949936 0
120924 0.949284 0
120988 0.94374 0
121052 0.944062 0
121116 0.946817 0
121180 0.937527 0
121244 0.951586 0
121308 0.934326 0
121372 0.944755 0
121436 0.922586 0
121500 0.974646 0
121564 0.937717 0
121628 0.943921 0
121692 0.956355 0
121756 0.957964 0
121820 0.945044 0
121884 0.966107 0
121948 0.943187 0
122012 0.940819 0
122076 0.961173 0
122140 0.920053 0
122204 0.944714 0
122268 0.974498 0
122332 0.960332 0
122396 0.91417 0
122460 0.950274 0
122524 0.927866 0
122588 0.962683 0
122652 0.946372 0
122716 0.966025 0
122780 0.962254 0
122844 0.972031 0
122908 0.91865 0
122972 0.966751 0
123036 0.922181 0
123100 0.925094 0
123164 0.959144 0
123228 0.973351 0
123292 0.933006 0
123356 0.969036 0
123420 0.956355 0
123484 0.958508 0
123548 0.934499 0
123612 0.97241 0
123676 0.962823 0
123740 0.941587 0
123804 0.963483 0
123868 0.958748 0
123932 0.954738 0
123996 0.921942 0
124060 0.968706 0
124124 0.941521 0
124188 0.979143 0
124252 0.985529 0
124316 0.942519 0
124380 0.949507 0
124444 0.939912 0
124508 0.956017 0
124572 0.950332 0
124636 0.969721 0
124700 0.941801 0
124764 0.966016 0
124828 0.947708 0
124892 0.997756 0
124956 0.978805 0
125020 0.990817 0
125084 0.926802 0
125148 0.976387 0
125212 0.949119 0
125276 0.975834 0
125340 0.948905 0
125404 0.920078 0
125468 0.929821 0
125532 0.957642 0
125596 0.94902 0
125660 0.962015 0
125724 0.969704 0
125788 0.991056 0
125852 0.972617 0
125916 0.959028 0
125980 0.983582 0
126044 0.963079 0
126108 0.972138 0
126172 0.947675 0
126236 0.964704 0
126300 0.964465 0
126364 0.941331 0
126428 0.962337 0
126492 0.944705 0
126556 0.927693 0
126620 0.929227 0
126684 0.978557 0
126748 0.974935 0
126812 0.949334 0
126876 0.951165 0
126940 0.944144 0
127004 0.937544 0
127068 0.950489 0
127132 0.948121 0
127196 0.979011 0
127260 0.966421 0
127324 0.953145 0
127388 0.934508 0
127452 0.940176 0
127516 0.958286 0
127580 0.957031 0
127644 0.954829 0
127708 0.955629 0
127772 0.938501 0
127836 0.961404 0
127900 0.951297 0
127964 0.93978 0
128028 0.97161 0
128092 0.947197 0
128156 0.940968 0
128220 0.970191 0
128284 0.951198 0
128348 0.943294 0
128412 0.946801 0
128476 0.952073 0
128540 0.917083 0
128604 0.976915 0
128668 0.919822 0
128732 0.95204 0
128796 0.933518 0
128860 0.952807 0
128924 0.966363 0
128988 0.951999 0
129052 0.961974 0
129116 0.96817 0
129180 0.972394 0
129244 0.954416 0
129308 0.969308 0
129372 0.920119 0
129436 0.953443 0
129500 0.987748 0
129564 0.980727 0
129628 0.934557 0
129692 0.957304 0
129756 0.955373 0
129820 0.960068 0
129884 0.960076 0
129948 0.91936 0
130012 0.93096 0
130076 0.941356 0
130140 0.972749 0
130204 0.94487 0
130268 0.940159 0
130332 0.97774 0
130396 0.965925 0
130460 0.942469 0
130524 0.970422 0
130588 0.944243 0
130652 0.941974 0
130716 0.953665 0
130780 0.904501 0
130844 0.944788 0
130908 0.925663 0
130972 0.966742 0
131036 0.93643 0
131100 0.944912 0
131164 0.96614 0
131228 0.939598 0
131292 0.949606 0
131356 0.925581 0
131420 0.959408 0
131484 0.92983 0
131548 0.956314 0
131612 0.971684 0
131676 0.96119 0
131740 0.942997 0
131804 0.962155 0
131868 0.925242 0
131932 0.92818 0
131996 0.980339 0
132060 0.935077 0
132124 0.933452 0
132188 0.967939 0
132252 0.956842 0
132316 0.943839 0
132380 0.957634 0
132444 0.93822 0
132508 0.928914 0
