# Supplementary material for: Probing decoherence in molecular 4f qubits
Source: Chem Sci. 2024 Oct 30;15(48):20328–37. doi: 10.1039/d4sc05304d (PMC11575486; doi:10.1039/d4sc05304d)
Supplement: SC-015-D4SC05304D-s001 [file SC-015-D4SC05304D-s001.zip › data_archive/Parallel_0c5pct/T1/52_Gdtrensal_T1_970561_2332G_at21_VG45_32-64-300_5sc_40K_4pc.dat]

1500 0 0
1564 0.0364953 0
1628 0.0113167 0
1692 0.0615101 0
1756 0.0509329 0
1820 0.0776724 0
1884 0.0937572 0
1948 0.104519 0
2012 0.113747 0
2076 0.137068 0
2140 0.139725 0
2204 0.172614 0
2268 0.168928 0
2332 0.197101 0
2396 0.202255 0
2460 0.221859 0
2524 0.222552 0
2588 0.237038 0
2652 0.247139 0
2716 0.268847 0
2780 0.276587 0
2844 0.284627 0
2908 0.297801 0
2972 0.297595 0
3036 0.317343 0
3100 0.329041 0
3164 0.318669 0
3228 0.346816 0
3292 0.349705 0
3356 0.360011 0
3420 0.374642 0
3484 0.377621 0
3548 0.384495 0
3612 0.404504 0
3676 0.404944 0
3740 0.426866 0
3804 0.418714 0
3868 0.42788 0
3932 0.432733 0
3996 0.446739 0
4060 0.457369 0
4124 0.475919 0
4188 0.465267 0
4252 0.4758 0
4316 0.493596 0
4380 0.486842 0
4444 0.503151 0
4508 0.499028 0
4572 0.508968 0
4636 0.524885 0
4700 0.517419 0
4764 0.539555 0
4828 0.537626 0
4892 0.541695 0
4956 0.543141 0
5020 0.557761 0
5084 0.559116 0
5148 0.569982 0
5212 0.566434 0
5276 0.581421 0
5340 0.575851 0
5404 0.591396 0
5468 0.583724 0
5532 0.600098 0
5596 0.613382 0
5660 0.615457 0
5724 0.612263 0
5788 0.614622 0
5852 0.618642 0
5916 0.632983 0
5980 0.633309 0
6044 0.631417 0
6108 0.642681 0
6172 0.643344 0
6236 0.653785 0
6300 0.648796 0
6364 0.658154 0
6428 0.669931 0
6492 0.661872 0
6556 0.669102 0
6620 0.680444 0
6684 0.671535 0
6748 0.683215 0
6812 0.687051 0
6876 0.694971 0
6940 0.699174 0
7004 0.691224 0
7068 0.704602 0
7132 0.69327 0
7196 0.708481 0
7260 0.700536 0
7324 0.711425 0
7388 0.713501 0
7452 0.721124 0
7516 0.722569 0
7580 0.728326 0
7644 0.714572 0
7708 0.733331 0
7772 0.737463 0
7836 0.742994 0
7900 0.737068 0
7964 0.748736 0
8028 0.746569 0
8092 0.74925 0
8156 0.759143 0
8220 0.756728 0
8284 0.764681 0
8348 0.754084 0
8412 0.768664 0
8476 0.763299 0
8540 0.76251 0
8604 0.766442 0
8668 0.766111 0
8732 0.783179 0
8796 0.78044 0
8860 0.779552 0
8924 0.794038 0
8988 0.783595 0
9052 0.782787 0
9116 0.787999 0
9180 0.801628 0
9244 0.793316 0
9308 0.799546 0
9372 0.792649 0
9436 0.80658 0
9500 0.801913 0
9564 0.805111 0
9628 0.802621 0
9692 0.806389 0
9756 0.800815 0
9820 0.812607 0
9884 0.815636 0
9948 0.808119 0
10012 0.811237 0
10076 0.814026 0
10140 0.815236 0
10204 0.813716 0
10268 0.827701 0
10332 0.833295 0
10396 0.829485 0
10460 0.825963 0
10524 0.829117 0
10588 0.835301 0
10652 0.82496 0
10716 0.843007 0
10780 0.832941 0
10844 0.839976 0
10908 0.84466 0
10972 0.83731 0
11036 0.846531 0
11100 0.83978 0
11164 0.849626 0
11228 0.850711 0
11292 0.842336 0
11356 0.846246 0
11420 0.849241 0
11484 0.859178 0
11548 0.863749 0
11612 0.854589 0
11676 0.862912 0
11740 0.852559 0
11804 0.845339 0
11868 0.857415 0
11932 0.858057 0
11996 0.86867 0
12060 0.867005 0
12124 0.855441 0
12188 0.865354 0
12252 0.865086 0
12316 0.874607 0
12380 0.867088 0
12444 0.872652 0
12508 0.861036 0
12572 0.878496 0
12636 0.875423 0
12700 0.874696 0
12764 0.877556 0
12828 0.875587 0
12892 0.876961 0
12956 0.883023 0
13020 0.874102 0
13084 0.882271 0
13148 0.872584 0
13212 0.886298 0
13276 0.890999 0
13340 0.882805 0
13404 0.881762 0
13468 0.87468 0
13532 0.890994 0
13596 0.892481 0
13660 0.889704 0
13724 0.884373 0
13788 0.883654 0
13852 0.89077 0
13916 0.893392 0
13980 0.890241 0
14044 0.893745 0
14108 0.896174 0
14172 0.904297 0
14236 0.901291 0
14300 0.896001 0
14364 0.891688 0
14428 0.900867 0
14492 0.893355 0
14556 0.899988 0
14620 0.897021 0
14684 0.895355 0
14748 0.90125 0
14812 0.898298 0
14876 0.91033 0
14940 0.907108 0
15004 0.898535 0
15068 0.903864 0
15132 0.907831 0
15196 0.903048 0
15260 0.906883 0
15324 0.906084 0
15388 0.905215 0
15452 0.898162 0
15516 0.904861 0
15580 0.912839 0
15644 0.909438 0
15708 0.908344 0
15772 0.909688 0
15836 0.916735 0
15900 0.913581 0
15964 0.929395 0
16028 0.917866 0
16092 0.916915 0
16156 0.923801 0
16220 0.921259 0
16284 0.917748 0
16348 0.911191 0
16412 0.924743 0
16476 0.928846 0
16540 0.911307 0
16604 0.918084 0
16668 0.921 0
16732 0.919714 0
16796 0.923556 0
16860 0.923863 0
16924 0.922011 0
16988 0.920656 0
17052 0.922621 0
17116 0.91535 0
17180 0.927859 0
17244 0.917543 0
17308 0.92612 0
17372 0.927423 0
17436 0.920086 0
17500 0.928437 0
17564 0.926098 0
17628 0.928232 0
17692 0.93155 0
17756 0.917684 0
17820 0.925873 0
17884 0.924484 0
17948 0.928935 0
18012 0.930308 0
18076 0.926772 0
18140 0.938523 0
18204 0.932252 0
18268 0.928824 0
18332 0.924055 0
18396 0.933963 0
18460 0.931095 0
18524 0.941412 0
18588 0.936319 0
18652 0.921743 0
18716 0.929629 0
18780 0.92494 0
18844 0.940818 0
18908 0.94829 0
18972 0.949912 0
19036 0.936142 0
19100 0.935933 0
19164 0.926915 0
19228 0.927893 0
19292 0.940975 0
19356 0.93979 0
19420 0.930369 0
19484 0.936569 0
19548 0.937945 0
19612 0.94431 0
19676 0.935487 0
19740 0.947264 0
19804 0.934636 0
19868 0.941244 0
19932 0.946154 0
19996 0.941387 0
20060 0.931171 0
20124 0.94098 0
20188 0.953657 0
20252 0.940734 0
20316 0.938534 0
20380 0.944447 0
20444 0.936276 0
20508 0.944479 0
20572 0.937872 0
20636 0.948088 0
20700 0.936743 0
20764 0.947564 0
20828 0.949443 0
20892 0.940051 0
20956 0.945621 0
21020 0.94974 0
21084 0.933677 0
21148 0.94944 0
21212 0.939297 0
21276 0.94559 0
21340 0.937225 0
21404 0.944876 0
21468 0.942337 0
21532 0.944927 0
21596 0.939111 0
21660 0.948913 0
21724 0.950499 0
21788 0.943291 0
21852 0.946959 0
21916 0.949301 0
21980 0.937269 0
22044 0.950154 0
22108 0.951558 0
22172 0.942709 0
22236 0.940686 0
22300 0.952031 0
22364 0.94218 0
22428 0.946923 0
22492 0.941624 0
22556 0.944873 0
22620 0.949988 0
22684 0.942198 0
22748 0.955965 0
22812 0.952354 0
22876 0.958456 0
22940 0.940202 0
23004 0.950549 0
23068 0.954124 0
23132 0.947085 0
23196 0.94549 0
23260 0.955405 0
23324 0.94625 0
23388 0.945169 0
23452 0.953091 0
23516 0.942799 0
23580 0.952599 0
23644 0.956584 0
23708 0.949035 0
23772 0.946761 0
23836 0.955387 0
23900 0.952038 0
23964 0.95201 0
24028 0.953958 0
24092 0.949023 0
24156 0.952214 0
24220 0.953008 0
24284 0.960993 0
24348 0.961504 0
24412 0.947655 0
24476 0.954874 0
24540 0.949017 0
24604 0.950639 0
24668 0.956389 0
24732 0.960606 0
24796 0.950603 0
24860 0.957558 0
24924 0.948257 0
24988 0.96113 0
25052 0.955266 0
25116 0.963277 0
25180 0.960589 0
25244 0.951021 0
25308 0.962401 0
25372 0.95998 0
25436 0.957905 0
25500 0.957898 0
25564 0.962411 0
25628 0.957195 0
25692 0.955811 0
25756 0.95395 0
25820 0.966833 0
25884 0.957961 0
25948 0.95898 0
26012 0.961999 0
26076 0.959187 0
26140 0.964331 0
26204 0.957793 0
26268 0.958557 0
26332 0.952859 0
26396 0.960756 0
26460 0.96185 0
26524 0.961273 0
26588 0.959228 0
26652 0.954325 0
26716 0.963049 0
26780 0.952233 0
26844 0.953284 0
26908 0.95536 0
26972 0.961875 0
27036 0.964168 0
27100 0.959695 0
27164 0.970354 0
27228 0.964306 0
27292 0.964475 0
27356 0.962623 0
27420 0.949022 0
27484 0.970424 0
27548 0.963659 0
27612 0.959985 0
27676 0.965603 0
27740 0.955913 0
27804 0.963184 0
27868 0.96738 0
27932 0.959664 0
27996 0.955182 0
28060 0.956458 0
28124 0.956981 0
28188 0.957311 0
28252 0.965158 0
28316 0.961964 0
28380 0.961607 0
28444 0.966098 0
28508 0.958089 0
28572 0.961433 0
28636 0.95137 0
28700 0.959686 0
28764 0.964963 0
28828 0.966015 0
28892 0.964407 0
28956 0.960479 0
29020 0.960457 0
29084 0.968618 0
29148 0.961252 0
29212 0.96165 0
29276 0.964454 0
29340 0.965527 0
29404 0.955346 0
29468 0.966453 0
29532 0.950537 0
29596 0.961558 0
29660 0.964088 0
29724 0.95074 0
29788 0.955136 0
29852 0.960797 0
29916 0.969467 0
29980 0.973791 0
30044 0.967191 0
30108 0.958753 0
30172 0.976414 0
30236 0.965594 0
30300 0.962361 0
30364 0.969217 0
30428 0.960035 0
30492 0.964897 0
30556 0.973141 0
30620 0.970508 0
30684 0.96675 0
30748 0.962772 0
30812 0.967161 0
30876 0.960476 0
30940 0.96494 0
31004 0.958391 0
31068 0.964434 0
31132 0.97104 0
31196 0.965878 0
31260 0.96031 0
31324 0.955713 0
31388 0.974959 0
31452 0.962375 0
31516 0.969898 0
31580 0.969226 0
31644 0.964251 0
31708 0.974855 0
31772 0.972039 0
31836 0.963482 0
31900 0.970424 0
31964 0.970398 0
32028 0.958624 0
32092 0.96702 0
32156 0.970996 0
32220 0.970524 0
32284 0.969853 0
32348 0.964739 0
32412 0.960884 0
32476 0.970841 0
32540 0.96464 0
32604 0.962295 0
32668 0.976978 0
32732 0.962981 0
32796 0.968547 0
32860 0.975257 0
32924 0.971236 0
32988 0.973037 0
33052 0.969586 0
33116 0.962547 0
33180 0.963153 0
33244 0.966793 0
33308 0.964081 0
33372 0.969222 0
33436 0.970059 0
33500 0.963297 0
33564 0.980543 0
33628 0.965997 0
33692 0.964527 0
33756 0.960086 0
33820 0.972142 0
33884 0.964894 0
33948 0.971559 0
34012 0.954853 0
34076 0.962787 0
34140 0.969663 0
34204 0.968359 0
34268 0.966977 0
34332 0.969479 0
34396 0.963292 0
34460 0.965954 0
34524 0.970469 0
34588 0.978493 0
34652 0.980449 0
34716 0.970447 0
34780 0.965448 0
34844 0.964581 0
34908 0.960287 0
34972 0.966713 0
35036 0.971512 0
35100 0.974348 0
35164 0.971979 0
35228 0.968178 0
35292 0.96805 0
35356 0.981382 0
35420 0.976649 0
35484 0.970299 0
35548 0.97372 0
35612 0.968348 0
35676 0.973101 0
35740 0.983913 0
35804 0.968412 0
35868 0.978046 0
35932 0.970937 0
35996 0.977652 0
36060 0.967236 0
36124 0.968359 0
36188 0.974242 0
36252 0.962626 0
36316 0.966406 0
36380 0.970653 0
36444 0.978799 0
36508 0.959834 0
36572 0.959071 0
36636 0.974802 0
36700 0.968653 0
36764 0.966595 0
36828 0.968818 0
36892 0.970166 0
36956 0.974276 0
37020 0.973564 0
37084 0.981148 0
37148 0.967743 0
37212 0.968948 0
37276 0.970315 0
37340 0.965934 0
37404 0.972993 0
37468 0.972005 0
37532 0.966743 0
37596 0.961479 0
37660 0.962542 0
37724 0.963743 0
37788 0.967128 0
37852 0.963019 0
37916 0.968745 0
37980 0.970237 0
38044 0.964254 0
38108 0.976425 0
38172 0.967642 0
38236 0.971659 0
38300 0.96812 0
38364 0.967648 0
38428 0.972041 0
38492 0.975145 0
38556 0.972053 0
38620 0.975692 0
38684 0.961771 0
38748 0.974951 0
38812 0.974619 0
38876 0.971725 0
38940 0.971531 0
39004 0.980872 0
39068 0.970066 0
39132 0.97926 0
39196 0.974216 0
39260 0.978121 0
39324 0.975184 0
39388 0.971354 0
39452 0.978082 0
39516 0.975742 0
39580 0.966357 0
39644 0.971265 0
39708 0.975274 0
39772 0.965445 0
39836 0.975369 0
39900 0.976557 0
39964 0.970064 0
40028 0.965841 0
40092 0.986163 0
40156 0.973073 0
40220 0.975811 0
40284 0.970689 0
40348 0.974448 0
40412 0.972868 0
40476 0.970485 0
40540 0.96896 0
40604 0.972158 0
40668 0.974286 0
40732 0.970989 0
40796 0.971302 0
40860 0.971111 0
40924 0.975302 0
40988 0.978457 0
41052 0.975117 0
41116 0.976202 0
41180 0.975218 0
41244 0.974693 0
41308 0.96669 0
41372 0.975658 0
41436 0.957922 0
41500 0.974974 0
41564 0.975874 0
41628 0.972297 0
41692 0.972868 0
41756 0.963922 0
41820 0.968146 0
41884 0.973479 0
41948 0.964663 0
42012 0.979251 0
42076 0.973401 0
42140 0.966858 0
42204 0.970167 0
42268 0.977643 0
42332 0.983691 0
42396 0.972395 0
42460 0.980037 0
42524 0.975115 0
42588 0.961413 0
42652 0.977971 0
42716 0.981315 0
42780 0.983957 0
42844 0.982886 0
42908 0.984115 0
42972 0.974901 0
43036 0.975609 0
43100 0.968536 0
43164 0.975143 0
43228 0.978645 0
43292 0.978921 0
43356 0.980661 0
43420 0.977049 0
43484 0.972486 0
43548 0.978175 0
43612 0.975149 0
43676 0.979283 0
43740 0.971283 0
43804 0.976036 0
43868 0.973278 0
43932 0.975531 0
43996 0.974457 0
44060 0.970692 0
44124 0.966626 0
44188 0.978474 0
44252 0.971753 0
44316 0.972821 0
44380 0.980498 0
44444 0.977521 0
44508 0.963245 0
44572 0.974629 0
44636 0.984646 0
44700 0.980405 0
44764 0.969654 0
44828 0.976249 0
44892 0.972188 0
44956 0.97331 0
45020 0.974887 0
45084 0.969909 0
45148 0.977424 0
45212 0.98569 0
45276 0.970463 0
45340 0.984267 0
45404 0.974062 0
45468 0.967638 0
45532 0.973559 0
45596 0.989255 0
45660 0.975675 0
45724 0.986222 0
45788 0.968349 0
45852 0.968285 0
45916 0.973082 0
45980 0.96922 0
46044 0.977232 0
46108 0.985252 0
46172 0.969037 0
46236 0.968173 0
46300 0.983074 0
46364 0.978013 0
46428 0.97064 0
46492 0.976261 0
46556 0.979941 0
46620 0.978017 0
46684 0.972604 0
46748 0.972249 0
46812 0.984826 0
46876 0.964179 0
46940 0.971437 0
47004 0.97232 0
47068 0.969911 0
47132 0.978343 0
47196 0.970277 0
47260 0.967871 0
47324 0.974571 0
47388 0.974263 0
47452 0.97279 0
47516 0.982486 0
47580 0.968031 0
47644 0.990178 0
47708 0.976665 0
47772 0.971121 0
47836 0.98873 0
47900 0.975684 0
47964 0.97661 0
48028 0.969524 0
48092 0.98008 0
48156 0.977766 0
48220 0.967625 0
48284 0.986753 0
48348 0.979394 0
48412 0.971843 0
48476 0.97678 0
48540 0.975999 0
48604 0.978817 0
48668 0.972042 0
48732 0.972727 0
48796 0.983273 0
48860 0.975315 0
48924 0.980292 0
48988 0.964325 0
49052 0.982244 0
49116 0.973005 0
49180 0.979765 0
49244 0.975972 0
49308 0.975991 0
49372 0.976339 0
49436 0.989504 0
49500 0.977073 0
49564 0.971872 0
49628 0.968765 0
49692 0.972145 0
49756 0.977039 0
49820 0.972679 0
49884 0.979702 0
49948 0.967727 0
50012 0.980919 0
50076 0.970593 0
50140 0.970224 0
50204 0.980534 0
50268 0.984763 0
50332 0.978134 0
50396 0.979122 0
50460 0.984201 0
50524 0.980239 0
50588 0.964142 0
50652 0.974222 0
50716 0.967328 0
50780 0.977179 0
50844 0.978117 0
50908 0.971991 0
50972 0.976196 0
51036 0.975017 0
51100 0.978325 0
51164 0.979236 0
51228 0.97625 0
51292 0.976781 0
51356 0.976291 0
51420 0.976236 0
51484 0.974815 0
51548 0.973685 0
51612 0.974182 0
51676 0.974217 0
51740 0.975268 0
51804 0.987221 0
51868 0.979895 0
51932 0.975665 0
51996 0.979137 0
52060 0.968414 0
52124 0.971198 0
52188 0.98489 0
52252 0.980403 0
52316 0.969229 0
52380 0.980858 0
52444 0.981332 0
52508 0.973306 0
52572 0.976583 0
52636 0.978376 0
52700 0.965317 0
52764 0.982211 0
52828 0.977074 0
52892 0.983025 0
52956 0.96877 0
53020 0.97454 0
53084 0.977172 0
53148 0.975195 0
53212 0.979863 0
53276 0.967712 0
53340 0.971519 0
53404 0.971239 0
53468 0.978047 0
53532 0.977875 0
53596 0.973834 0
53660 0.974374 0
53724 0.983063 0
53788 0.988125 0
53852 0.97181 0
53916 0.982032 0
53980 0.972212 0
54044 0.97325 0
54108 0.973331 0
54172 0.982142 0
54236 0.968567 0
54300 0.984635 0
54364 0.985216 0
54428 0.982647 0
54492 0.972076 0
54556 0.977481 0
54620 0.975317 0
54684 0.975803 0
54748 0.979764 0
54812 0.9824 0
54876 0.985067 0
54940 0.966249 0
55004 0.97394 0
55068 0.980988 0
55132 0.976887 0
55196 0.973108 0
55260 0.97297 0
55324 0.968821 0
55388 0.970675 0
55452 0.973656 0
55516 0.983234 0
55580 0.970624 0
55644 0.979547 0
55708 0.983773 0
55772 0.982798 0
55836 0.971462 0
55900 0.96393 0
55964 0.985913 0
56028 0.980901 0
56092 0.981848 0
56156 0.965314 0
56220 0.972474 0
56284 0.977479 0
56348 0.972615 0
56412 0.986388 0
56476 0.976532 0
56540 0.985266 0
56604 0.97661 0
56668 0.980649 0
56732 0.974949 0
56796 0.978511 0
56860 0.978366 0
56924 0.972726 0
56988 0.979928 0
57052 0.972012 0
57116 0.975775 0
57180 0.983828 0
57244 0.984051 0
57308 0.977906 0
57372 0.97705 0
57436 0.980987 0
57500 0.976903 0
57564 0.982542 0
57628 0.982268 0
57692 0.974959 0
57756 0.979226 0
57820 0.974916 0
57884 0.977092 0
57948 0.966842 0
58012 0.971246 0
58076 0.973824 0
58140 0.981128 0
58204 0.980313 0
58268 0.973257 0
58332 0.974768 0
58396 0.981047 0
58460 0.978396 0
58524 0.986348 0
58588 0.970216 0
58652 0.978968 0
58716 0.974913 0
58780 0.979579 0
58844 0.978356 0
58908 0.98684 0
58972 0.980405 0
59036 0.970758 0
59100 0.990798 0
59164 0.982877 0
59228 0.981206 0
59292 0.982549 0
59356 0.971846 0
59420 0.98243 0
59484 0.974055 0
59548 0.967424 0
59612 0.985353 0
59676 0.981736 0
59740 0.981043 0
59804 0.977946 0
59868 0.987955 0
59932 0.970305 0
59996 0.97936 0
60060 0.973666 0
60124 0.980355 0
60188 0.979734 0
60252 0.975732 0
60316 0.984128 0
60380 0.974087 0
60444 0.991508 0
60508 0.980118 0
60572 0.984943 0
60636 0.980407 0
60700 0.980676 0
60764 0.979346 0
60828 0.980213 0
60892 0.983994 0
60956 0.976868 0
61020 0.980302 0
61084 0.973568 0
61148 0.974395 0
61212 0.978909 0
61276 0.979012 0
61340 0.978232 0
61404 0.97772 0
61468 0.972424 0
61532 0.98938 0
61596 0.983666 0
61660 0.973845 0
61724 0.970499 0
61788 0.979633 0
61852 0.97352 0
61916 0.972796 0
61980 0.980994 0
62044 0.980458 0
62108 0.979704 0
62172 0.98804 0
62236 0.98312 0
62300 0.982108 0
62364 0.986312 0
62428 0.978843 0
62492 0.977905 0
62556 0.980877 0
62620 0.98749 0
62684 0.981856 0
62748 0.980984 0
62812 0.985903 0
62876 0.978397 0
62940 0.977742 0
63004 0.977291 0
63068 0.966406 0
63132 0.975062 0
63196 0.969778 0
63260 0.970784 0
63324 0.980781 0
63388 0.985731 0
63452 0.978406 0
63516 0.983417 0
63580 0.980162 0
63644 0.974175 0
63708 0.974061 0
63772 0.980475 0
63836 0.985036 0
63900 0.984976 0
63964 0.975054 0
64028 0.978567 0
64092 0.979528 0
64156 0.989862 0
64220 0.97981 0
64284 0.97535 0
64348 0.973147 0
64412 0.976092 0
64476 0.979694 0
64540 0.974063 0
64604 0.972411 0
64668 0.976946 0
64732 0.978993 0
64796 0.986457 0
64860 0.978166 0
64924 0.98536 0
64988 0.981974 0
65052 0.97155 0
65116 0.97829 0
65180 0.978546 0
65244 0.983697 0
65308 0.991456 0
65372 0.990077 0
65436 0.977622 0
65500 0.973657 0
65564 0.981215 0
65628 0.979184 0
65692 0.986479 0
65756 0.97706 0
65820 0.980588 0
65884 0.980746 0
65948 0.980786 0
66012 0.982197 0
66076 0.984433 0
66140 0.97502 0
66204 0.983461 0
66268 0.978429 0
66332 0.975855 0
66396 0.976025 0
66460 0.977533 0
66524 0.980282 0
66588 0.981238 0
66652 0.988819 0
66716 0.974592 0
66780 0.982568 0
66844 0.973257 0
66908 0.985651 0
66972 0.973834 0
67036 0.980972 0
67100 0.972581 0
67164 0.990926 0
67228 0.982966 0
67292 0.980928 0
67356 0.977369 0
67420 0.982656 0
67484 0.985224 0
67548 0.977178 0
67612 0.98211 0
67676 0.98757 0
67740 0.983207 0
67804 0.985221 0
67868 0.972368 0
67932 0.979224 0
67996 0.978222 0
68060 0.980587 0
68124 0.972944 0
68188 0.965721 0
68252 0.978351 0
68316 0.969446 0
68380 0.981678 0
68444 0.988716 0
68508 0.981845 0
68572 0.971035 0
68636 0.973321 0
68700 0.983128 0
68764 0.974261 0
68828 0.977415 0
68892 0.981536 0
68956 0.970911 0
69020 0.980165 0
69084 0.986984 0
69148 0.979333 0
69212 0.978519 0
69276 0.986213 0
69340 0.98149 0
69404 0.978406 0
69468 0.978615 0
69532 0.981003 0
69596 0.984234 0
69660 0.983129 0
69724 0.984371 0
69788 0.976708 0
69852 0.982114 0
69916 0.989468 0
69980 0.982985 0
70044 0.977686 0
70108 0.979835 0
70172 0.979055 0
70236 0.979015 0
70300 0.983809 0
70364 0.968023 0
70428 0.975472 0
70492 0.9785 0
70556 0.977932 0
70620 0.986426 0
70684 0.986915 0
70748 0.971138 0
70812 0.98342 0
70876 0.977101 0
70940 0.983947 0
71004 0.981682 0
71068 0.981256 0
71132 0.982098 0
71196 0.981373 0
71260 0.978644 0
71324 0.982497 0
71388 0.977113 0
71452 0.984355 0
71516 0.994309 0
71580 0.973465 0
71644 0.97728 0
71708 0.979611 0
71772 0.986333 0
71836 0.990304 0
71900 0.986928 0
71964 0.978469 0
72028 0.991115 0
72092 0.985429 0
72156 0.978179 0
72220 0.98437 0
72284 0.972875 0
72348 0.975207 0
72412 0.969966 0
72476 0.979927 0
72540 0.980384 0
72604 0.982871 0
72668 0.973236 0
72732 0.983219 0
72796 0.977196 0
72860 0.979246 0
72924 0.979963 0
72988 0.975872 0
73052 0.976282 0
73116 0.97463 0
73180 0.986715 0
73244 0.978594 0
73308 0.979982 0
73372 0.972542 0
73436 0.978509 0
73500 0.971261 0
73564 0.989577 0
73628 0.981562 0
73692 0.98788 0
73756 0.983782 0
73820 0.981777 0
73884 0.977502 0
73948 0.98432 0
74012 0.986713 0
74076 0.973997 0
74140 0.984237 0
74204 0.981048 0
74268 0.973507 0
74332 0.990229 0
74396 0.975795 0
74460 0.986312 0
74524 0.985645 0
74588 0.984607 0
74652 0.974629 0
74716 0.97669 0
74780 0.972641 0
74844 0.994572 0
74908 0.986564 0
74972 0.979396 0
75036 0.972451 0
75100 0.971091 0
75164 0.97509 0
75228 0.981225 0
75292 0.980686 0
75356 0.972615 0
75420 0.986026 0
75484 0.986733 0
75548 0.981634 0
75612 0.979899 0
75676 0.969552 0
75740 0.975105 0
75804 0.983749 0
75868 0.98209 0
75932 0.984632 0
75996 0.987228 0
76060 0.974654 0
76124 0.978736 0
76188 0.977459 0
76252 0.980219 0
76316 0.974722 0
76380 0.977097 0
76444 0.983149 0
76508 0.980392 0
76572 0.977074 0
76636 0.978459 0
76700 0.979029 0
76764 0.978694 0
76828 0.984043 0
76892 0.985532 0
76956 0.975693 0
77020 0.973724 0
77084 0.979503 0
77148 0.982281 0
77212 0.979588 0
77276 0.977102 0
77340 0.988285 0
77404 0.99057 0
77468 0.980231 0
77532 0.985444 0
77596 0.987181 0
77660 0.990125 0
77724 0.977593 0
77788 0.977795 0
77852 0.9911 0
77916 0.988282 0
77980 0.975122 0
78044 0.977964 0
78108 0.9787 0
78172 0.977927 0
78236 0.987854 0
78300 0.96881 0
78364 0.980174 0
78428 0.97864 0
78492 0.994582 0
78556 0.980793 0
78620 0.975737 0
78684 0.978398 0
78748 0.975704 0
78812 0.980118 0
78876 0.983829 0
78940 0.987841 0
79004 0.978295 0
79068 0.973399 0
79132 0.978644 0
79196 0.981322 0
79260 0.968378 0
79324 0.982933 0
79388 0.973137 0
79452 0.980986 0
79516 0.984508 0
79580 0.977216 0
79644 0.992957 0
79708 0.98316 0
79772 0.976332 0
79836 0.974003 0
79900 0.983944 0
79964 0.975224 0
80028 0.980771 0
80092 0.981197 0
80156 0.983088 0
80220 0.983365 0
80284 0.982287 0
80348 0.97638 0
80412 0.986148 0
80476 0.984547 0
80540 0.976234 0
80604 0.98347 0
80668 0.980197 0
80732 0.967597 0
80796 0.980253 0
80860 0.976524 0
80924 0.986076 0
80988 0.976878 0
81052 0.988704 0
81116 0.979851 0
81180 0.988294 0
81244 0.98764 0
81308 0.977456 0
81372 0.975454 0
81436 0.984491 0
81500 0.97647 0
81564 0.983065 0
81628 0.977535 0
81692 0.966978 0
81756 0.976366 0
81820 0.979924 0
81884 0.983302 0
81948 0.975741 0
82012 0.982731 0
82076 0.983455 0
82140 0.981308 0
82204 0.981351 0
82268 0.980542 0
82332 0.975423 0
82396 0.979536 0
82460 0.99414 0
82524 0.977323 0
82588 0.976795 0
82652 0.981727 0
82716 0.982971 0
82780 0.989145 0
82844 0.978662 0
82908 0.983456 0
82972 0.976731 0
83036 0.985247 0
83100 0.979189 0
83164 0.974485 0
83228 0.976173 0
83292 0.977125 0
83356 0.983168 0
83420 0.981302 0
83484 0.988311 0
83548 0.975796 0
83612 0.981015 0
83676 0.982847 0
83740 0.978259 0
83804 0.977454 0
83868 0.979695 0
83932 0.98107 0
83996 0.979016 0
84060 0.98049 0
84124 0.982307 0
84188 0.976956 0
84252 0.98188 0
84316 0.981508 0
84380 0.982714 0
84444 0.978911 0
84508 0.978658 0
84572 0.984951 0
84636 0.981445 0
84700 0.973092 0
84764 0.987937 0
84828 0.984186 0
84892 0.981914 0
84956 0.982675 0
85020 0.977653 0
85084 0.981431 0
85148 0.977932 0
85212 0.978981 0
85276 0.979195 0
85340 0.974396 0
85404 0.981001 0
85468 0.978885 0
85532 0.979387 0
85596 0.983236 0
85660 0.977006 0
85724 0.991583 0
85788 0.972205 0
85852 0.982847 0
85916 0.984306 0
85980 0.984777 0
86044 0.991021 0
86108 0.985552 0
86172 0.977708 0
86236 0.981619 0
86300 0.970018 0
86364 0.982508 0
86428 0.974088 0
86492 0.985853 0
86556 0.982498 0
86620 0.972426 0
86684 0.974484 0
86748 0.976562 0
86812 0.97147 0
86876 0.985852 0
86940 0.973742 0
87004 0.981854 0
87068 0.978904 0
87132 0.98378 0
87196 0.98043 0
87260 0.974049 0
87324 0.974142 0
87388 0.976722 0
87452 0.985675 0
87516 0.971104 0
87580 0.978676 0
87644 0.981347 0
87708 0.981792 0
87772 0.980071 0
87836 0.97275 0
87900 0.979935 0
87964 0.984405 0
88028 0.977703 0
88092 0.969697 0
88156 0.970986 0
88220 0.981563 0
88284 0.982579 0
88348 0.97642 0
88412 0.99539 0
88476 0.974505 0
88540 0.984893 0
88604 0.984976 0
88668 0.98507 0
88732 0.969903 0
88796 0.9786 0
88860 0.980633 0
88924 0.981966 0
88988 0.980789 0
89052 0.978089 0
89116 0.982449 0
89180 0.974082 0
89244 0.994928 0
89308 0.978962 0
89372 0.964038 0
89436 0.978262 0
89500 0.981926 0
89564 0.974341 0
89628 0.984524 0
89692 0.977636 0
89756 0.979444 0
89820 0.977866 0
89884 0.974913 0
89948 0.989568 0
90012 0.989022 0
90076 0.980913 0
90140 0.984101 0
90204 0.983534 0
90268 0.977813 0
90332 0.972632 0
90396 0.977083 0
90460 0.991292 0
90524 0.975708 0
90588 0.985755 0
90652 0.982433 0
90716 0.980245 0
90780 0.974938 0
90844 0.989544 0
90908 0.982981 0
90972 0.976036 0
91036 0.982257 0
91100 0.975903 0
91164 0.982007 0
91228 0.975103 0
91292 0.980671 0
91356 0.981916 0
91420 0.98335 0
91484 0.982205 0
91548 0.974725 0
91612 0.982412 0
91676 0.986016 0
91740 0.977456 0
91804 0.984143 0
91868 0.978073 0
91932 0.977814 0
91996 0.984867 0
92060 0.979485 0
92124 0.976496 0
92188 0.982302 0
92252 0.981973 0
92316 0.988398 0
92380 0.981718 0
92444 0.982865 0
92508 0.978176 0
92572 0.981162 0
92636 0.972372 0
92700 0.977054 0
92764 0.978243 0
92828 0.983487 0
92892 0.981933 0
92956 0.980268 0
93020 0.972549 0
93084 0.985126 0
93148 0.984931 0
93212 0.978913 0
93276 0.978694 0
93340 0.986197 0
93404 0.982034 0
93468 0.971158 0
93532 0.982688 0
93596 0.978267 0
93660 0.991727 0
93724 0.978625 0
93788 0.988974 0
93852 0.968299 0
93916 0.978775 0
93980 0.968437 0
94044 0.976327 0
94108 0.978249 0
94172 0.983921 0
94236 0.978212 0
94300 0.977072 0
94364 0.983136 0
94428 0.984492 0
94492 0.975906 0
94556 0.97973 0
94620 0.98264 0
94684 0.98449 0
94748 0.985357 0
94812 0.97905 0
94876 0.975935 0
94940 0.985626 0
95004 0.977305 0
95068 0.969875 0
95132 0.982094 0
95196 0.989264 0
95260 0.969556 0
95324 0.973047 0
95388 0.986244 0
95452 0.980187 0
95516 0.97868 0
95580 0.984591 0
95644 0.986836 0
95708 0.975025 0
95772 0.976568 0
95836 0.977652 0
95900 0.974502 0
95964 0.981125 0
96028 0.991988 0
96092 0.98809 0
96156 0.976184 0
96220 0.982687 0
96284 0.978924 0
96348 0.982615 0
96412 0.973952 0
96476 0.986019 0
96540 0.9877 0
96604 0.989438 0
96668 0.980485 0
96732 0.974467 0
96796 0.985709 0
96860 0.979399 0
96924 0.990439 0
96988 0.979837 0
97052 0.975216 0
97116 0.980573 0
97180 0.983733 0
97244 0.9791 0
97308 0.97783 0
97372 0.980423 0
97436 0.975026 0
97500 0.980888 0
97564 0.978733 0
97628 0.985459 0
97692 0.982126 0
97756 0.976659 0
97820 0.971647 0
97884 0.978006 0
97948 0.983349 0
98012 0.975179 0
98076 0.973398 0
98140 0.975303 0
98204 0.977374 0
98268 0.982835 0
98332 0.981673 0
98396 0.96894 0
98460 0.975645 0
98524 0.97828 0
98588 0.979549 0
98652 0.986815 0
98716 0.987215 0
98780 0.978586 0
98844 0.973546 0
98908 0.977971 0
98972 0.969794 0
99036 0.984993 0
99100 0.984686 0
99164 0.981573 0
99228 0.981067 0
99292 0.983805 0
99356 0.984595 0
99420 0.976806 0
99484 0.979043 0
99548 0.976564 0
99612 0.974252 0
99676 0.978261 0
99740 0.985869 0
99804 0.977056 0
99868 0.966125 0
99932 0.977254 0
99996 0.98979 0
100060 0.97882 0
100124 0.981093 0
100188 0.977989 0
100252 0.979892 0
100316 0.984275 0
100380 0.981485 0
100444 0.981521 0
100508 0.97643 0
100572 0.982303 0
100636 0.973979 0
100700 0.985134 0
100764 0.972639 0
100828 0.973495 0
100892 0.980318 0
100956 0.976971 0
101020 0.982958 0
101084 0.982301 0
101148 0.983225 0
101212 0.969174 0
101276 0.977864 0
101340 0.977353 0
101404 0.984078 0
101468 0.979972 0
101532 0.986195 0
101596 0.981752 0
101660 0.973385 0
101724 0.978554 0
101788 0.979043 0
101852 0.97528 0
101916 0.97679 0
101980 0.977361 0
102044 0.982861 0
102108 0.970837 0
102172 0.981762 0
102236 0.980385 0
102300 0.978263 0
102364 0.983506 0
102428 0.986277 0
102492 0.973436 0
102556 0.983902 0
102620 0.979537 0
102684 0.983353 0
102748 0.978299 0
102812 0.971583 0
102876 0.976293 0
102940 0.984928 0
103004 0.971066 0
103068 0.975645 0
103132 0.989991 0
103196 0.974588 0
103260 0.978906 0
103324 0.981604 0
103388 0.982228 0
103452 0.983341 0
103516 0.982315 0
103580 0.971782 0
103644 0.972716 0
103708 0.978445 0
103772 0.982686 0
103836 0.983335 0
103900 0.980854 0
103964 0.973629 0
104028 0.973907 0
104092 0.977055 0
104156 0.967779 0
104220 0.981016 0
104284 0.984471 0
104348 0.974569 0
104412 0.982111 0
104476 0.990248 0
104540 0.979409 0
104604 0.985168 0
104668 0.974461 0
104732 0.976924 0
104796 0.983952 0
104860 0.970111 0
104924 0.980837 0
104988 0.978941 0
105052 0.979346 0
105116 0.977409 0
105180 0.983399 0
105244 0.971934 0
105308 0.972193 0
105372 0.987397 0
105436 0.978174 0
105500 0.973116 0
105564 0.976356 0
105628 0.985204 0
105692 0.981265 0
105756 0.986581 0
105820 0.980159 0
105884 0.983865 0
105948 0.98888 0
106012 0.983036 0
106076 0.976386 0
106140 0.987667 0
106204 0.977737 0
106268 0.977647 0
106332 0.986814 0
106396 0.985598 0
106460 0.98087 0
106524 0.970637 0
106588 0.974178 0
106652 0.98841 0
106716 0.978766 0
106780 0.977395 0
106844 0.96303 0
106908 0.977569 0
106972 0.984075 0
107036 0.986612 0
107100 0.978347 0
107164 0.970915 0
107228 0.982575 0
107292 0.974051 0
107356 0.972187 0
107420 0.973422 0
107484 0.983735 0
107548 0.964012 0
107612 0.980547 0
107676 0.98213 0
107740 0.982837 0
107804 0.986506 0
107868 0.984623 0
107932 0.975243 0
107996 0.98902 0
108060 0.972916 0
108124 0.983192 0
108188 0.978222 0
108252 0.981396 0
108316 0.981058 0
108380 0.974416 0
108444 0.976399 0
108508 0.976353 0
108572 0.991967 0
108636 0.983903 0
108700 0.970791 0
108764 0.98741 0
108828 0.980593 0
108892 0.985714 0
108956 0.985341 0
109020 0.981224 0
109084 0.991978 0
109148 0.979514 0
109212 0.977533 0
109276 0.9778 0
109340 0.975772 0
109404 0.97768 0
109468 0.981209 0
109532 0.991988 0
109596 0.977949 0
109660 0.976998 0
109724 0.988026 0
109788 0.981215 0
109852 0.985204 0
109916 0.973875 0
109980 0.976284 0
110044 0.977781 0
110108 0.985872 0
110172 0.976771 0
110236 0.981806 0
110300 0.966691 0
110364 0.985189 0
110428 0.985225 0
110492 0.985162 0
110556 0.982086 0
110620 0.985211 0
110684 0.979028 0
110748 0.982608 0
110812 0.98216 0
110876 0.974709 0
110940 0.969522 0
111004 0.976453 0
111068 0.980561 0
111132 0.984004 0
111196 0.965873 0
111260 0.984896 0
111324 0.976548 0
111388 0.979193 0
111452 0.974446 0
111516 0.978518 0
111580 0.97333 0
111644 0.974954 0
111708 0.980789 0
111772 0.981771 0
111836 0.977909 0
111900 0.989116 0
111964 0.975734 0
112028 0.982031 0
112092 0.974766 0
112156 0.982209 0
112220 0.974194 0
112284 0.982857 0
112348 0.984741 0
112412 0.980279 0
112476 0.97715 0
112540 0.982005 0
112604 0.973539 0
112668 0.979029 0
112732 0.981271 0
112796 0.975829 0
112860 0.983562 0
112924 0.985175 0
112988 0.98699 0
113052 0.970012 0
113116 0.978394 0
113180 0.977406 0
113244 0.991841 0
113308 0.986338 0
113372 0.977127 0
113436 0.985651 0
113500 0.97871 0
113564 0.974279 0
113628 0.98195 0
113692 0.973429 0
113756 0.98456 0
113820 0.987062 0
113884 0.991399 0
113948 0.977314 0
114012 1 0
114076 0.979416 0
114140 0.976488 0
114204 0.980809 0
114268 0.985282 0
114332 0.990391 0
114396 0.97414 0
114460 0.979315 0
114524 0.971301 0
114588 0.984244 0
114652 0.973678 0
114716 0.977966 0
114780 0.982877 0
114844 0.982236 0
114908 0.973422 0
114972 0.979839 0
115036 0.985103 0
115100 0.973809 0
115164 0.973004 0
115228 0.983755 0
115292 0.980565 0
115356 0.989243 0
115420 0.988066 0
115484 0.983362 0
115548 0.985056 0
115612 0.982065 0
115676 0.980085 0
115740 0.983489 0
115804 0.979631 0
115868 0.980736 0
115932 0.98368 0
115996 0.983397 0
116060 0.976465 0
116124 0.977869 0
116188 0.973182 0
116252 0.984433 0
116316 0.985555 0
116380 0.994965 0
116444 0.980554 0
116508 0.974121 0
116572 0.982667 0
116636 0.983118 0
116700 0.983563 0
116764 0.994948 0
116828 0.990469 0
116892 0.97717 0
116956 0.988779 0
117020 0.982777 0
117084 0.984158 0
117148 0.979523 0
117212 0.985175 0
117276 0.98237 0
117340 0.977938 0
117404 0.98281 0
117468 0.976825 0
117532 0.980663 0
117596 0.988679 0
117660 0.977446 0
117724 0.977274 0
117788 0.980915 0
117852 0.974067 0
117916 0.980705 0
117980 0.976938 0
118044 0.97836 0
118108 0.974316 0
118172 0.977239 0
118236 0.984725 0
118300 0.981298 0
118364 0.985898 0
118428 0.994035 0
118492 0.981029 0
118556 0.988504 0
118620 0.976232 0
118684 0.973383 0
118748 0.978173 0
118812 0.970381 0
118876 0.977825 0
118940 0.988961 0
119004 0.977746 0
119068 0.985785 0
119132 0.984956 0
119196 0.977125 0
119260 0.980622 0
119324 0.980019 0
119388 0.988943 0
119452 0.980847 0
119516 0.976001 0
119580 0.973065 0
119644 0.980954 0
119708 0.985121 0
119772 0.980495 0
119836 0.96442 0
119900 0.983199 0
119964 0.983724 0
120028 0.977862 0
120092 0.974467 0
120156 0.991369 0
120220 0.978697 0
120284 0.981511 0
120348 0.981591 0
120412 0.973184 0
120476 0.984137 0
120540 0.987535 0
120604 0.976949 0
120668 0.987252 0
120732 0.989806 0
120796 0.981083 0
120860 0.989304 0
120924 0.982047 0
120988 0.982911 0
121052 0.978459 0
121116 0.984126 0
121180 0.979168 0
121244 0.976839 0
121308 0.981174 0
121372 0.978325 0
121436 0.980268 0
121500 0.983135 0
121564 0.977204 0
121628 0.978433 0
121692 0.982935 0
121756 0.976473 0
121820 0.989621 0
121884 0.973199 0
121948 0.975957 0
122012 0.988103 0
122076 0.975909 0
122140 0.976958 0
122204 0.980553 0
122268 0.98467 0
122332 0.98206 0
122396 0.983007 0
122460 0.984502 0
122524 0.990512 0
122588 0.977695 0
122652 0.97255 0
122716 0.98039 0
122780 0.976955 0
122844 0.977928 0
122908 0.978649 0
122972 0.979827 0
123036 0.982044 0
123100 0.97563 0
123164 0.979723 0
123228 0.983957 0
123292 0.988084 0
123356 0.980064 0
123420 0.982719 0
123484 0.981693 0
123548 0.978179 0
123612 0.980373 0
123676 0.979796 0
123740 0.9781 0
123804 0.967637 0
123868 0.978716 0
123932 0.978139 0
123996 0.978756 0
124060 0.978179 0
124124 0.990466 0
124188 0.976317 0
124252 0.981886 0
124316 0.988375 0
124380 0.977961 0
124444 0.986755 0
124508 0.98715 0
124572 0.991722 0
124636 0.989706 0
124700 0.982643 0
124764 0.974794 0
124828 0.986611 0
124892 0.979046 0
124956 0.981598 0
125020 0.977095 0
125084 0.9878 0
125148 0.97942 0
125212 0.981137 0
125276 0.976302 0
125340 0.980854 0
125404 0.984872 0
125468 0.985836 0
125532 0.983166 0
125596 0.984292 0
125660 0.97535 0
125724 0.980807 0
125788 0.97989 0
125852 0.97714 0
125916 0.973164 0
125980 0.972554 0
126044 0.974259 0
126108 0.978244 0
126172 0.980462 0
126236 0.985704 0
126300 0.982693 0
126364 0.973385 0
126428 0.970974 0
126492 0.992281 0
126556 0.983562 0
126620 0.984383 0
126684 0.986162 0
126748 0.984484 0
126812 0.978657 0
126876 0.970236 0
126940 0.98348 0
127004 0.97966 0
127068 0.993306 0
127132 0.982051 0
127196 0.980778 0
127260 0.978477 0
127324 0.985 0
127388 0.981172 0
127452 0.977791 0
127516 0.985603 0
127580 0.981177 0
127644 0.983724 0
127708 0.984752 0
127772 0.977902 0
127836 0.975159 0
127900 0.980327 0
127964 0.978428 0
128028 0.980218 0
128092 0.988638 0
128156 0.987634 0
128220 0.981845 0
128284 0.984128 0
128348 0.982241 0
128412 0.976316 0
128476 0.976596 0
128540 0.980225 0
128604 0.979969 0
128668 0.968174 0
128732 0.976627 0
128796 0.976188 0
128860 0.98033 0
128924 0.977019 0
128988 0.981318 0
129052 0.970524 0
129116 0.981282 0
129180 0.981831 0
129244 0.982558 0
129308 0.981288 0
129372 0.985437 0
129436 0.984277 0
129500 0.983358 0
129564 0.979849 0
129628 0.976044 0
129692 0.976642 0
129756 0.989541 0
129820 0.977776 0
129884 0.983361 0
129948 0.978886 0
130012 0.980481 0
130076 0.983996 0
130140 0.981703 0
130204 0.990596 0
130268 0.980096 0
130332 0.980911 0
130396 0.966403 0
130460 0.976203 0
130524 0.981711 0
130588 0.971226 0
130652 0.982709 0
130716 0.975453 0
130780 0.975115 0
130844 0.971411 0
130908 0.980166 0
130972 0.978074 0
131036 0.980856 0
131100 0.975751 0
131164 0.985071 0
131228 0.980253 0
131292 0.979822 0
131356 0.983489 0
131420 0.978732 0
131484 0.978648 0
131548 0.982466 0
131612 0.984599 0
131676 0.985562 0
131740 0.976457 0
131804 0.981544 0
131868 0.985807 0
131932 0.970317 0
131996 0.980472 0
132060 0.980072 0
132124 0.980326 0
132188 0.976118 0
132252 0.983275 0
132316 0.987169 0
132380 0.977892 0
132444 0.97553 0
132508 0.979642 0
