# Supplementary material for: Probing decoherence in molecular 4f qubits
Source: Chem Sci. 2024 Oct 30;15(48):20328–37. doi: 10.1039/d4sc05304d (PMC11575486; doi:10.1039/d4sc05304d)
Supplement: SC-015-D4SC05304D-s001 [file SC-015-D4SC05304D-s001.zip › data_archive/Parallel_0c5pct/T1/52_Gdtrensal_T1_970561_650G_at19_VG51_32-64-300_50sc_40K_4pc.dat]

1500 0.0106322 0
1564 0.0110881 0
1628 0 0
1692 0.0439265 0
1756 0.0597606 0
1820 0.0493448 0
1884 0.100328 0
1948 0.0715933 0
2012 0.0845459 0
2076 0.112867 0
2140 0.116599 0
2204 0.134313 0
2268 0.152374 0
2332 0.174059 0
2396 0.16235 0
2460 0.16042 0
2524 0.188586 0
2588 0.190644 0
2652 0.18964 0
2716 0.188886 0
2780 0.203757 0
2844 0.237342 0
2908 0.259321 0
2972 0.256286 0
3036 0.26817 0
3100 0.245321 0
3164 0.276683 0
3228 0.296542 0
3292 0.28333 0
3356 0.307494 0
3420 0.29683 0
3484 0.315096 0
3548 0.314105 0
3612 0.327405 0
3676 0.335196 0
3740 0.378062 0
3804 0.360968 0
3868 0.362914 0
3932 0.371791 0
3996 0.380493 0
4060 0.410574 0
4124 0.413311 0
4188 0.412514 0
4252 0.405606 0
4316 0.391806 0
4380 0.419008 0
4444 0.429693 0
4508 0.388624 0
4572 0.457159 0
4636 0.450163 0
4700 0.451288 0
4764 0.461827 0
4828 0.448521 0
4892 0.451392 0
4956 0.487246 0
5020 0.470925 0
5084 0.498544 0
5148 0.47966 0
5212 0.479805 0
5276 0.511519 0
5340 0.504277 0
5404 0.537268 0
5468 0.523121 0
5532 0.529378 0
5596 0.539229 0
5660 0.534659 0
5724 0.516957 0
5788 0.565451 0
5852 0.557669 0
5916 0.558317 0
5980 0.548915 0
6044 0.539036 0
6108 0.533113 0
6172 0.568682 0
6236 0.590926 0
6300 0.584917 0
6364 0.600658 0
6428 0.613933 0
6492 0.572129 0
6556 0.592734 0
6620 0.616665 0
6684 0.61572 0
6748 0.595721 0
6812 0.600238 0
6876 0.611891 0
6940 0.609129 0
7004 0.608816 0
7068 0.639056 0
7132 0.639358 0
7196 0.623689 0
7260 0.635488 0
7324 0.646395 0
7388 0.635762 0
7452 0.650777 0
7516 0.64452 0
7580 0.655764 0
7644 0.642149 0
7708 0.654104 0
7772 0.651808 0
7836 0.654189 0
7900 0.662645 0
7964 0.679781 0
8028 0.665689 0
8092 0.682863 0
8156 0.70801 0
8220 0.684279 0
8284 0.701602 0
8348 0.726807 0
8412 0.685787 0
8476 0.704338 0
8540 0.69831 0
8604 0.721591 0
8668 0.707607 0
8732 0.724351 0
8796 0.72135 0
8860 0.744039 0
8924 0.703785 0
8988 0.716586 0
9052 0.732593 0
9116 0.688148 0
9180 0.733257 0
9244 0.740701 0
9308 0.733444 0
9372 0.733624 0
9436 0.742255 0
9500 0.741954 0
9564 0.744822 0
9628 0.755456 0
9692 0.737478 0
9756 0.740612 0
9820 0.753466 0
9884 0.730729 0
9948 0.762842 0
10012 0.748376 0
10076 0.771271 0
10140 0.76146 0
10204 0.761875 0
10268 0.742667 0
10332 0.777072 0
10396 0.761946 0
10460 0.772635 0
10524 0.76585 0
10588 0.765142 0
10652 0.778896 0
10716 0.760622 0
10780 0.774981 0
10844 0.772676 0
10908 0.76474 0
10972 0.771745 0
11036 0.786515 0
11100 0.824264 0
11164 0.788926 0
11228 0.785106 0
11292 0.798378 0
11356 0.802545 0
11420 0.793509 0
11484 0.792794 0
11548 0.776468 0
11612 0.80485 0
11676 0.784174 0
11740 0.801797 0
11804 0.801977 0
11868 0.76815 0
11932 0.807298 0
11996 0.814704 0
12060 0.792399 0
12124 0.804129 0
12188 0.778342 0
12252 0.804418 0
12316 0.816961 0
12380 0.798819 0
12444 0.850023 0
12508 0.823806 0
12572 0.819776 0
12636 0.806087 0
12700 0.806427 0
12764 0.81698 0
12828 0.820793 0
12892 0.83478 0
12956 0.851876 0
13020 0.789792 0
13084 0.82055 0
13148 0.811893 0
13212 0.832638 0
13276 0.809851 0
13340 0.858244 0
13404 0.853439 0
13468 0.848049 0
13532 0.843587 0
13596 0.833817 0
13660 0.844222 0
13724 0.840143 0
13788 0.839754 0
13852 0.869871 0
13916 0.853465 0
13980 0.836063 0
14044 0.842506 0
14108 0.861834 0
14172 0.836634 0
14236 0.840138 0
14300 0.843514 0
14364 0.837645 0
14428 0.841387 0
14492 0.83278 0
14556 0.83719 0
14620 0.864337 0
14684 0.875725 0
14748 0.869852 0
14812 0.848336 0
14876 0.865709 0
14940 0.853373 0
15004 0.832362 0
15068 0.870264 0
15132 0.846728 0
15196 0.837183 0
15260 0.875794 0
15324 0.863804 0
15388 0.864596 0
15452 0.850155 0
15516 0.851768 0
15580 0.864016 0
15644 0.899208 0
15708 0.887568 0
15772 0.872866 0
15836 0.866794 0
15900 0.8342 0
15964 0.855862 0
16028 0.863555 0
16092 0.853638 0
16156 0.845867 0
16220 0.900683 0
16284 0.894081 0
16348 0.878317 0
16412 0.891534 0
16476 0.878569 0
16540 0.855949 0
16604 0.876796 0
16668 0.855496 0
16732 0.885929 0
16796 0.894007 0
16860 0.888691 0
16924 0.859743 0
16988 0.853553 0
17052 0.883133 0
17116 0.900954 0
17180 0.873151 0
17244 0.851201 0
17308 0.877239 0
17372 0.89467 0
17436 0.882221 0
17500 0.86586 0
17564 0.898353 0
17628 0.867838 0
17692 0.885523 0
17756 0.902908 0
17820 0.909168 0
17884 0.880392 0
17948 0.912727 0
18012 0.880564 0
18076 0.889088 0
18140 0.901755 0
18204 0.907638 0
18268 0.872234 0
18332 0.853233 0
18396 0.861147 0
18460 0.889046 0
18524 0.891911 0
18588 0.880814 0
18652 0.916585 0
18716 0.879073 0
18780 0.887188 0
18844 0.900361 0
18908 0.912607 0
18972 0.894516 0
19036 0.877364 0
19100 0.894763 0
19164 0.924611 0
19228 0.877085 0
19292 0.898405 0
19356 0.891824 0
19420 0.922238 0
19484 0.89699 0
19548 0.921558 0
19612 0.902415 0
19676 0.895487 0
19740 0.879733 0
19804 0.895128 0
19868 0.897878 0
19932 0.900997 0
19996 0.904705 0
20060 0.900425 0
20124 0.911538 0
20188 0.879412 0
20252 0.91187 0
20316 0.915984 0
20380 0.915356 0
20444 0.901804 0
20508 0.907395 0
20572 0.897086 0
20636 0.916377 0
20700 0.933749 0
20764 0.914581 0
20828 0.894069 0
20892 0.891182 0
20956 0.913396 0
21020 0.90247 0
21084 0.921493 0
21148 0.893306 0
21212 0.881629 0
21276 0.905408 0
21340 0.90381 0
21404 0.919268 0
21468 0.897974 0
21532 0.922909 0
21596 0.915493 0
21660 0.902604 0
21724 0.917618 0
21788 0.917961 0
21852 0.915398 0
21916 0.914235 0
21980 0.922735 0
22044 0.929109 0
22108 0.900436 0
22172 0.913592 0
22236 0.905751 0
22300 0.906151 0
22364 0.930897 0
22428 0.935309 0
22492 0.907742 0
22556 0.930899 0
22620 0.929232 0
22684 0.917275 0
22748 0.912679 0
22812 0.925441 0
22876 0.913236 0
22940 0.894802 0
23004 0.908462 0
23068 0.915802 0
23132 0.90069 0
23196 0.922121 0
23260 0.88474 0
23324 0.940869 0
23388 0.921502 0
23452 0.923784 0
23516 0.905524 0
23580 0.912455 0
23644 0.920565 0
23708 0.907959 0
23772 0.934191 0
23836 0.929052 0
23900 0.912808 0
23964 0.948371 0
24028 0.918925 0
24092 0.934175 0
24156 0.919764 0
24220 0.937644 0
24284 0.916425 0
24348 0.9384 0
24412 0.921814 0
24476 0.897069 0
24540 0.925137 0
24604 0.923797 0
24668 0.928805 0
24732 0.930298 0
24796 0.924176 0
24860 0.948488 0
24924 0.912384 0
24988 0.918553 0
25052 0.919771 0
25116 0.92117 0
25180 0.906879 0
25244 0.933445 0
25308 0.920587 0
25372 0.934315 0
25436 0.914737 0
25500 0.921486 0
25564 0.907075 0
25628 0.924811 0
25692 0.911905 0
25756 0.902937 0
25820 0.931113 0
25884 0.924779 0
25948 0.930478 0
26012 0.901706 0
26076 0.930246 0
26140 0.922374 0
26204 0.922606 0
26268 0.933472 0
26332 0.914978 0
26396 0.916519 0
26460 0.917637 0
26524 0.937573 0
26588 0.926747 0
26652 0.926831 0
26716 0.919725 0
26780 0.907406 0
26844 0.909986 0
26908 0.90732 0
26972 0.903933 0
27036 0.91809 0
27100 0.940346 0
27164 0.91497 0
27228 0.94609 0
27292 0.908433 0
27356 0.918515 0
27420 0.928945 0
27484 0.937994 0
27548 0.921326 0
27612 0.938986 0
27676 0.923731 0
27740 0.945066 0
27804 0.924179 0
27868 0.919172 0
27932 0.916587 0
27996 0.924594 0
28060 0.919231 0
28124 0.916015 0
28188 0.923655 0
28252 0.916738 0
28316 0.922072 0
28380 0.924979 0
28444 0.926297 0
28508 0.93883 0
28572 0.932419 0
28636 0.918915 0
28700 0.948073 0
28764 0.91339 0
28828 0.931514 0
28892 0.928282 0
28956 0.932874 0
29020 0.921018 0
29084 0.946276 0
29148 0.926899 0
29212 0.926864 0
29276 0.92381 0
29340 0.921609 0
29404 0.919189 0
29468 0.950366 0
29532 0.942235 0
29596 0.934761 0
29660 0.937412 0
29724 0.932094 0
29788 0.938629 0
29852 0.947887 0
29916 0.926751 0
29980 0.918318 0
30044 0.941786 0
30108 0.920133 0
30172 0.932688 0
30236 0.942353 0
30300 0.921679 0
30364 0.933692 0
30428 0.904547 0
30492 0.954454 0
30556 0.910058 0
30620 0.919897 0
30684 0.961711 0
30748 0.946262 0
30812 0.968325 0
30876 0.938365 0
30940 0.936291 0
31004 0.933287 0
31068 0.940256 0
31132 0.935047 0
31196 0.926422 0
31260 0.950648 0
31324 0.934187 0
31388 0.955679 0
31452 0.910266 0
31516 0.939169 0
31580 0.939519 0
31644 0.937588 0
31708 0.949209 0
31772 0.922714 0
31836 0.918237 0
31900 0.932798 0
31964 0.920641 0
32028 0.944441 0
32092 0.936528 0
32156 0.944965 0
32220 0.950622 0
32284 0.931362 0
32348 0.926904 0
32412 0.912005 0
32476 0.942878 0
32540 0.916437 0
32604 0.945133 0
32668 0.940486 0
32732 0.930022 0
32796 0.942145 0
32860 0.913251 0
32924 0.929056 0
32988 0.956938 0
33052 0.929824 0
33116 0.930859 0
33180 0.94468 0
33244 0.936479 0
33308 0.942193 0
33372 0.944788 0
33436 0.938923 0
33500 0.939536 0
33564 0.92348 0
33628 0.921291 0
33692 0.944651 0
33756 0.953706 0
33820 0.932363 0
33884 0.921293 0
33948 0.933648 0
34012 0.945351 0
34076 0.935533 0
34140 0.923731 0
34204 0.919652 0
34268 0.928875 0
34332 0.930444 0
34396 0.94031 0
34460 0.950251 0
34524 0.952845 0
34588 0.946023 0
34652 0.931264 0
34716 0.91772 0
34780 0.934411 0
34844 0.932103 0
34908 0.931561 0
34972 0.923519 0
35036 0.953909 0
35100 0.94863 0
35164 0.940768 0
35228 0.93748 0
35292 0.961466 0
35356 0.949576 0
35420 0.931308 0
35484 0.941532 0
35548 0.962433 0
35612 0.929482 0
35676 0.921197 0
35740 0.946354 0
35804 0.951172 0
35868 0.930037 0
35932 0.950696 0
35996 0.944702 0
36060 0.930951 0
36124 0.936979 0
36188 0.944548 0
36252 0.944291 0
36316 0.924418 0
36380 0.947454 0
36444 0.922653 0
36508 0.960889 0
36572 0.95784 0
36636 0.91406 0
36700 0.967464 0
36764 0.956491 0
36828 0.959293 0
36892 0.9523 0
36956 0.961077 0
37020 0.955235 0
37084 0.963325 0
37148 0.93891 0
37212 0.961838 0
37276 0.940132 0
37340 0.925378 0
37404 0.951631 0
37468 0.939548 0
37532 0.966685 0
37596 0.953012 0
37660 0.953958 0
37724 0.922779 0
37788 0.948353 0
37852 0.941341 0
37916 0.931293 0
37980 0.94611 0
38044 0.928553 0
38108 0.970445 0
38172 0.939729 0
38236 0.943994 0
38300 0.92973 0
38364 0.946786 0
38428 0.922528 0
38492 0.938156 0
38556 0.919864 0
38620 0.941698 0
38684 0.940788 0
38748 0.947331 0
38812 0.955878 0
38876 0.923116 0
38940 0.93236 0
39004 0.950632 0
39068 0.945929 0
39132 0.95877 0
39196 0.956509 0
39260 0.969686 0
39324 0.936069 0
39388 0.931044 0
39452 0.962729 0
39516 0.955455 0
39580 0.965513 0
39644 0.936945 0
39708 0.956709 0
39772 0.927278 0
39836 0.953965 0
39900 0.931251 0
39964 0.961663 0
40028 0.9374 0
40092 0.98369 0
40156 0.942262 0
40220 0.911124 0
40284 0.936734 0
40348 0.952347 0
40412 0.938379 0
40476 0.928267 0
40540 0.922018 0
40604 0.950666 0
40668 0.953442 0
40732 0.903251 0
40796 0.920516 0
40860 0.933991 0
40924 0.95543 0
40988 0.942329 0
41052 0.961211 0
41116 0.95029 0
41180 0.940091 0
41244 0.965756 0
41308 0.953592 0
41372 0.967244 0
41436 0.961309 0
41500 0.95635 0
41564 0.936679 0
41628 0.931646 0
41692 0.938323 0
41756 0.951042 0
41820 0.973265 0
41884 0.927469 0
41948 0.966981 0
42012 0.96552 0
42076 0.927893 0
42140 0.940748 0
42204 0.931476 0
42268 0.94492 0
42332 0.956576 0
42396 0.974455 0
42460 0.945012 0
42524 0.960362 0
42588 0.939594 0
42652 0.948326 0
42716 0.945617 0
42780 0.930703 0
42844 0.963543 0
42908 0.925056 0
42972 0.94494 0
43036 0.978222 0
43100 0.944611 0
43164 0.957747 0
43228 0.903041 0
43292 0.964797 0
43356 0.940397 0
43420 0.919793 0
43484 0.952356 0
43548 0.952095 0
43612 0.962568 0
43676 0.952053 0
43740 0.927954 0
43804 0.952716 0
43868 0.960429 0
43932 0.934834 0
43996 0.959499 0
44060 0.965728 0
44124 0.941964 0
44188 0.962848 0
44252 0.935894 0
44316 0.952368 0
44380 0.950233 0
44444 0.963104 0
44508 0.92273 0
44572 0.958886 0
44636 0.96836 0
44700 0.9281 0
44764 0.967726 0
44828 0.957784 0
44892 0.96967 0
44956 0.934633 0
45020 0.953467 0
45084 0.962002 0
45148 0.934044 0
45212 0.948487 0
45276 0.940163 0
45340 0.943114 0
45404 0.959593 0
45468 0.956188 0
45532 0.956539 0
45596 0.966389 0
45660 0.946577 0
45724 0.915013 0
45788 0.938163 0
45852 0.93375 0
45916 0.954176 0
45980 0.919374 0
46044 0.952793 0
46108 0.941035 0
46172 0.939916 0
46236 0.923485 0
46300 0.932249 0
46364 0.954412 0
46428 0.944291 0
46492 0.944904 0
46556 0.9549 0
46620 0.960553 0
46684 0.959178 0
46748 0.958898 0
46812 0.934441 0
46876 0.959476 0
46940 0.961868 0
47004 0.944805 0
47068 0.951292 0
47132 0.968985 0
47196 0.985185 0
47260 0.926837 0
47324 0.970123 0
47388 0.973364 0
47452 0.93659 0
47516 0.945972 0
47580 0.94816 0
47644 0.925539 0
47708 0.962199 0
47772 0.962258 0
47836 0.989477 0
47900 0.942584 0
47964 0.957454 0
48028 0.943453 0
48092 0.95171 0
48156 0.961438 0
48220 0.933386 0
48284 0.951978 0
48348 0.97083 0
48412 0.950183 0
48476 0.952298 0
48540 0.950228 0
48604 0.946428 0
48668 0.948229 0
48732 0.940481 0
48796 0.952482 0
48860 0.976587 0
48924 0.949906 0
48988 0.946491 0
49052 0.937928 0
49116 0.961998 0
49180 0.955963 0
49244 0.938024 0
49308 0.933675 0
49372 0.946893 0
49436 0.930091 0
49500 0.939738 0
49564 0.964313 0
49628 0.952912 0
49692 0.936584 0
49756 0.961363 0
49820 0.95882 0
49884 0.94472 0
49948 0.969005 0
50012 0.925281 0
50076 0.92892 0
50140 0.981813 0
50204 0.930393 0
50268 0.952859 0
50332 0.947898 0
50396 0.975435 0
50460 0.967412 0
50524 0.940341 0
50588 0.961084 0
50652 0.94927 0
50716 0.932875 0
50780 0.962931 0
50844 0.959057 0
50908 0.961476 0
50972 0.94959 0
51036 0.963063 0
51100 0.965814 0
51164 0.924432 0
51228 0.947926 0
51292 0.961504 0
51356 0.945898 0
51420 0.952695 0
51484 0.946362 0
51548 0.951179 0
51612 0.956477 0
51676 0.954335 0
51740 0.966804 0
51804 0.963659 0
51868 0.951666 0
51932 0.933599 0
51996 0.950865 0
52060 0.965422 0
52124 0.941386 0
52188 0.962836 0
52252 0.975501 0
52316 0.924279 0
52380 0.944455 0
52444 0.942817 0
52508 0.95482 0
52572 0.95607 0
52636 0.949039 0
52700 0.931251 0
52764 0.957474 0
52828 0.973988 0
52892 0.946964 0
52956 0.936121 0
53020 0.946508 0
53084 0.953085 0
53148 0.958838 0
53212 0.927644 0
53276 0.944845 0
53340 0.946449 0
53404 0.951038 0
53468 0.954704 0
53532 0.964961 0
53596 0.965975 0
53660 0.946984 0
53724 0.966789 0
53788 0.938952 0
53852 0.938393 0
53916 0.954346 0
53980 0.940993 0
54044 0.974917 0
54108 0.95812 0
54172 0.967297 0
54236 0.958863 0
54300 0.94856 0
54364 0.958785 0
54428 0.950315 0
54492 0.927807 0
54556 0.954718 0
54620 0.938389 0
54684 0.935028 0
54748 0.931361 0
54812 0.96853 0
54876 0.955762 0
54940 0.962919 0
55004 0.972741 0
55068 0.955544 0
55132 0.954368 0
55196 0.934845 0
55260 0.940991 0
55324 0.965054 0
55388 0.964003 0
55452 0.948371 0
55516 0.932597 0
55580 0.963384 0
55644 0.96245 0
55708 0.943874 0
55772 0.95782 0
55836 0.953389 0
55900 0.935534 0
55964 0.917253 0
56028 0.949 0
56092 0.943934 0
56156 0.968911 0
56220 0.946015 0
56284 0.954403 0
56348 0.963395 0
56412 0.930188 0
56476 0.953859 0
56540 0.947447 0
56604 0.938305 0
56668 0.953392 0
56732 0.976257 0
56796 0.961709 0
56860 0.944366 0
56924 0.930029 0
56988 0.9623 0
57052 0.938927 0
57116 0.934024 0
57180 0.960106 0
57244 0.952583 0
57308 0.932067 0
57372 0.929846 0
57436 0.947404 0
57500 0.94467 0
57564 0.956684 0
57628 0.95309 0
57692 0.944658 0
57756 0.959169 0
57820 0.966735 0
57884 0.959604 0
57948 0.963223 0
58012 0.952245 0
58076 0.933368 0
58140 0.940467 0
58204 0.976609 0
58268 0.946501 0
58332 0.948743 0
58396 0.941844 0
58460 0.963672 0
58524 0.939725 0
58588 0.946722 0
58652 0.936926 0
58716 0.940528 0
58780 0.946384 0
58844 0.967384 0
58908 0.976937 0
58972 0.964303 0
59036 0.950417 0
59100 0.941014 0
59164 0.947601 0
59228 0.95752 0
59292 0.962679 0
59356 0.96531 0
59420 0.950436 0
59484 0.938172 0
59548 0.971504 0
59612 0.981278 0
59676 0.975409 0
59740 0.963913 0
59804 0.955888 0
59868 0.951288 0
59932 0.968019 0
59996 0.954856 0
60060 0.956543 0
60124 0.952688 0
60188 0.954296 0
60252 0.935999 0
60316 0.945597 0
60380 0.939636 0
60444 0.949186 0
60508 0.92331 0
60572 0.964811 0
60636 0.955067 0
60700 0.943409 0
60764 0.974605 0
60828 0.976066 0
60892 0.957517 0
60956 0.950799 0
61020 0.938666 0
61084 0.945861 0
61148 0.960773 0
61212 0.975255 0
61276 0.958583 0
61340 0.971303 0
61404 0.957733 0
61468 0.956786 0
61532 0.924033 0
61596 0.944744 0
61660 0.967155 0
61724 0.947295 0
61788 0.967772 0
61852 0.950283 0
61916 0.949607 0
61980 0.947867 0
62044 0.948223 0
62108 0.951975 0
62172 0.959085 0
62236 0.939627 0
62300 0.961708 0
62364 0.958978 0
62428 0.936783 0
62492 0.970191 0
62556 0.948303 0
62620 0.958941 0
62684 0.941361 0
62748 0.939993 0
62812 0.971861 0
62876 0.941377 0
62940 0.949665 0
63004 0.948496 0
63068 0.9338 0
63132 0.945555 0
63196 0.957852 0
63260 0.942 0
63324 0.968551 0
63388 0.952345 0
63452 0.954165 0
63516 0.950279 0
63580 0.974657 0
63644 0.938838 0
63708 0.960846 0
63772 0.952894 0
63836 0.950405 0
63900 0.9586 0
63964 0.934858 0
64028 0.958262 0
64092 0.988063 0
64156 0.935908 0
64220 0.959792 0
64284 0.954116 0
64348 0.924867 0
64412 0.953868 0
64476 0.940908 0
64540 0.947523 0
64604 0.967874 0
64668 0.938529 0
64732 0.96424 0
64796 0.944797 0
64860 0.963548 0
64924 0.939792 0
64988 0.936659 0
65052 0.920318 0
65116 0.938513 0
65180 0.942167 0
65244 0.976492 0
65308 0.957592 0
65372 0.972729 0
65436 0.959829 0
65500 0.954604 0
65564 0.96406 0
65628 0.951722 0
65692 0.96767 0
65756 0.943197 0
65820 0.95632 0
65884 0.942982 0
65948 0.953284 0
66012 0.956185 0
66076 0.956894 0
66140 0.954868 0
66204 0.946722 0
66268 0.944604 0
66332 0.967285 0
66396 0.930468 0
66460 0.941305 0
66524 0.927859 0
66588 0.945644 0
66652 0.931758 0
66716 0.932602 0
66780 0.963048 0
66844 0.948612 0
66908 0.953141 0
66972 0.972891 0
67036 0.980481 0
67100 0.942508 0
67164 0.936122 0
67228 0.938972 0
67292 0.969873 0
67356 0.953206 0
67420 0.976379 0
67484 0.948211 0
67548 0.956929 0
67612 0.969004 0
67676 0.970853 0
67740 0.960009 0
67804 0.959127 0
67868 0.949537 0
67932 0.97699 0
67996 0.953222 0
68060 0.941395 0
68124 0.987715 0
68188 0.966354 0
68252 0.94281 0
68316 0.927729 0
68380 0.958063 0
68444 0.956387 0
68508 0.952706 0
68572 0.98562 0
68636 0.976882 0
68700 0.94974 0
68764 0.967975 0
68828 0.962656 0
68892 0.959009 0
68956 0.964552 0
69020 0.947687 0
69084 0.962725 0
69148 0.944037 0
69212 0.97168 0
69276 0.94998 0
69340 0.957957 0
69404 0.94651 0
69468 0.955904 0
69532 0.978001 0
69596 0.940083 0
69660 0.978583 0
69724 0.936816 0
69788 0.942583 0
69852 0.935994 0
69916 0.95608 0
69980 0.953772 0
70044 0.966151 0
70108 0.937372 0
70172 0.955453 0
70236 0.968482 0
70300 0.95628 0
70364 0.939952 0
70428 0.965047 0
70492 0.953835 0
70556 0.931835 0
70620 0.928531 0
70684 0.969657 0
70748 0.939151 0
70812 0.959731 0
70876 0.937214 0
70940 0.944787 0
71004 0.968304 0
71068 0.950955 0
71132 0.970896 0
71196 0.94251 0
71260 0.976926 0
71324 0.964598 0
71388 0.96195 0
71452 0.934921 0
71516 0.959795 0
71580 0.967811 0
71644 0.91798 0
71708 0.97562 0
71772 0.951654 0
71836 0.949672 0
71900 0.954396 0
71964 0.9523 0
72028 0.954748 0
72092 0.957949 0
72156 0.952588 0
72220 0.969623 0
72284 0.928194 0
72348 0.993199 0
72412 0.969885 0
72476 0.976186 0
72540 0.952113 0
72604 0.945196 0
72668 0.937509 0
72732 0.943283 0
72796 0.962281 0
72860 0.961465 0
72924 0.959504 0
72988 0.975335 0
73052 0.930551 0
73116 0.943073 0
73180 0.961101 0
73244 0.965993 0
73308 0.959717 0
73372 0.954367 0
73436 0.943872 0
73500 0.965615 0
73564 0.948157 0
73628 0.96462 0
73692 0.956289 0
73756 0.940293 0
73820 0.942041 0
73884 0.952057 0
73948 0.955077 0
74012 0.968348 0
74076 0.944354 0
74140 0.937161 0
74204 0.957131 0
74268 0.962122 0
74332 0.948622 0
74396 0.985899 0
74460 0.929851 0
74524 0.942676 0
74588 0.973977 0
74652 0.947843 0
74716 0.937144 0
74780 0.964906 0
74844 0.959317 0
74908 0.962465 0
74972 0.943428 0
75036 0.947874 0
75100 0.932257 0
75164 0.943717 0
75228 0.970318 0
75292 0.961408 0
75356 0.948069 0
75420 0.951075 0
75484 0.975071 0
75548 0.953011 0
75612 0.951394 0
75676 0.94121 0
75740 0.974079 0
75804 0.968154 0
75868 0.945109 0
75932 0.977784 0
75996 0.960381 0
76060 0.937534 0
76124 0.966861 0
76188 0.952041 0
76252 0.970579 0
76316 0.945276 0
76380 0.951858 0
76444 0.969615 0
76508 0.945219 0
76572 0.953846 0
76636 0.93906 0
76700 0.967456 0
76764 0.953656 0
76828 0.959795 0
76892 0.954691 0
76956 0.966751 0
77020 0.963142 0
77084 0.946424 0
77148 0.960297 0
77212 0.961881 0
77276 0.961933 0
77340 0.950312 0
77404 0.962545 0
77468 0.950035 0
77532 0.949235 0
77596 0.941621 0
77660 0.990134 0
77724 0.939416 0
77788 0.942253 0
77852 0.976175 0
77916 0.947663 0
77980 0.984583 0
78044 0.962129 0
78108 0.957736 0
78172 0.949547 0
78236 0.975351 0
78300 0.979907 0
78364 0.989484 0
78428 0.974392 0
78492 0.95004 0
78556 0.967684 0
78620 0.962654 0
78684 0.977418 0
78748 0.970651 0
78812 0.947511 0
78876 0.964328 0
78940 0.948853 0
79004 0.949925 0
79068 0.960317 0
79132 0.941508 0
79196 0.986925 0
79260 0.935351 0
79324 0.946591 0
79388 0.95918 0
79452 0.960307 0
79516 0.964469 0
79580 0.972878 0
79644 0.949659 0
79708 0.966088 0
79772 0.983706 0
79836 0.959287 0
79900 0.930982 0
79964 0.956588 0
80028 0.941513 0
80092 0.934648 0
80156 0.967731 0
80220 0.943657 0
80284 0.923317 0
80348 0.949581 0
80412 0.986482 0
80476 0.950073 0
80540 0.952567 0
80604 0.94603 0
80668 0.968673 0
80732 0.950931 0
80796 0.9471 0
80860 0.938435 0
80924 0.9339 0
80988 0.955848 0
81052 0.961376 0
81116 0.931885 0
81180 0.960236 0
81244 0.977253 0
81308 0.945643 0
81372 0.957281 0
81436 0.948765 0
81500 0.954456 0
81564 0.960022 0
81628 0.943775 0
81692 0.928765 0
81756 0.955818 0
81820 0.965094 0
81884 0.964533 0
81948 0.975003 0
82012 0.960259 0
82076 0.971706 0
82140 0.952332 0
82204 0.970845 0
82268 0.952972 0
82332 0.96935 0
82396 0.981943 0
82460 0.955608 0
82524 0.961446 0
82588 0.929565 0
82652 0.922165 0
82716 0.987024 0
82780 0.955512 0
82844 0.985934 0
82908 0.986699 0
82972 0.955854 0
83036 0.942034 0
83100 0.975971 0
83164 0.945547 0
83228 0.939558 0
83292 0.965916 0
83356 0.940539 0
83420 0.960239 0
83484 0.962 0
83548 0.957937 0
83612 0.954553 0
83676 0.932272 0
83740 0.968117 0
83804 0.953973 0
83868 0.923542 0
83932 0.935715 0
83996 0.974122 0
84060 0.943811 0
84124 0.952524 0
84188 0.968676 0
84252 0.928445 0
84316 0.96074 0
84380 0.937393 0
84444 0.932411 0
84508 0.975485 0
84572 0.95168 0
84636 0.979354 0
84700 0.939561 0
84764 0.971724 0
84828 0.964099 0
84892 0.970533 0
84956 0.959182 0
85020 0.973563 0
85084 0.941186 0
85148 0.96745 0
85212 0.974568 0
85276 0.949558 0
85340 0.964715 0
85404 0.981049 0
85468 0.980151 0
85532 0.953256 0
85596 0.970751 0
85660 0.974777 0
85724 0.940502 0
85788 0.976596 0
85852 0.977998 0
85916 0.955911 0
85980 0.960748 0
86044 0.947711 0
86108 0.954796 0
86172 0.976552 0
86236 0.954357 0
86300 0.961318 0
86364 0.953006 0
86428 0.965031 0
86492 0.942346 0
86556 0.939877 0
86620 0.945066 0
86684 0.94192 0
86748 0.963496 0
86812 0.95403 0
86876 0.94885 0
86940 0.960336 0
87004 0.961472 0
87068 0.974021 0
87132 0.98235 0
87196 0.972559 0
87260 0.944175 0
87324 0.931543 0
87388 0.965703 0
87452 0.929321 0
87516 0.978586 0
87580 0.957714 0
87644 0.989049 0
87708 0.958653 0
87772 0.96799 0
87836 0.950002 0
87900 0.955124 0
87964 0.980333 0
88028 0.949623 0
88092 0.953106 0
88156 0.939933 0
88220 0.937088 0
88284 0.955 0
88348 0.943511 0
88412 0.960347 0
88476 0.946641 0
88540 0.960782 0
88604 0.951729 0
88668 0.979139 0
88732 0.932923 0
88796 0.968206 0
88860 0.954626 0
88924 0.9579 0
88988 0.965894 0
89052 0.973951 0
89116 0.951504 0
89180 0.969559 0
89244 0.966882 0
89308 0.977341 0
89372 0.953318 0
89436 0.966491 0
89500 0.950537 0
89564 0.957922 0
89628 0.983857 0
89692 0.93819 0
89756 0.946305 0
89820 0.959851 0
89884 0.970257 0
89948 0.950678 0
90012 0.946448 0
90076 0.944234 0
90140 0.935043 0
90204 0.937007 0
90268 0.923826 0
90332 0.940031 0
90396 0.946649 0
90460 0.970234 0
90524 0.95428 0
90588 0.957411 0
90652 0.940508 0
90716 0.966033 0
90780 0.969785 0
90844 0.932766 0
90908 0.962673 0
90972 0.955838 0
91036 0.954007 0
91100 0.95919 0
91164 0.977676 0
91228 0.962148 0
91292 0.973793 0
91356 0.955682 0
91420 0.950091 0
91484 0.92868 0
91548 0.96221 0
91612 0.938121 0
91676 0.965415 0
91740 0.959543 0
91804 0.957097 0
91868 0.998072 0
91932 0.953093 0
91996 0.954478 0
92060 0.958045 0
92124 0.962616 0
92188 0.984774 0
92252 0.958262 0
92316 0.965803 0
92380 0.948926 0
92444 0.932805 0
92508 0.962695 0
92572 0.953091 0
92636 0.953836 0
92700 0.937906 0
92764 0.949148 0
92828 0.957369 0
92892 0.958703 0
92956 0.947501 0
93020 0.93599 0
93084 0.95393 0
93148 0.94923 0
93212 0.974155 0
93276 0.97995 0
93340 0.950072 0
93404 0.98994 0
93468 0.966165 0
93532 0.962741 0
93596 0.95836 0
93660 0.959086 0
93724 0.965268 0
93788 0.978379 0
93852 0.960849 0
93916 0.94773 0
93980 0.948272 0
94044 0.947512 0
94108 0.971263 0
94172 0.959929 0
94236 0.940066 0
94300 0.981454 0
94364 0.972069 0
94428 0.96338 0
94492 0.954145 0
94556 0.93628 0
94620 0.951994 0
94684 0.966003 0
94748 0.973366 0
94812 0.962854 0
94876 0.949382 0
94940 0.969505 0
95004 0.965045 0
95068 0.973879 0
95132 0.962933 0
95196 0.932739 0
95260 0.959739 0
95324 0.979649 0
95388 0.944307 0
95452 0.942297 0
95516 0.949194 0
95580 0.921615 0
95644 0.996002 0
95708 0.94893 0
95772 0.956753 0
95836 0.97019 0
95900 0.953101 0
95964 0.9593 0
96028 0.935258 0
96092 0.944838 0
96156 0.960479 0
96220 0.956758 0
96284 0.940404 0
96348 0.961264 0
96412 0.951549 0
96476 0.981117 0
96540 0.943818 0
96604 0.926692 0
96668 0.96348 0
96732 0.981595 0
96796 0.950186 0
96860 0.957126 0
96924 0.967368 0
96988 0.966079 0
97052 0.96165 0
97116 0.939948 0
97180 0.958944 0
97244 0.931915 0
97308 0.971087 0
97372 0.950209 0
97436 0.972351 0
97500 0.971322 0
97564 0.963404 0
97628 0.974585 0
97692 0.945261 0
97756 0.965963 0
97820 0.929211 0
97884 0.9626 0
97948 0.929809 0
98012 0.950833 0
98076 0.963123 0
98140 0.957096 0
98204 0.957553 0
98268 0.947959 0
98332 0.952603 0
98396 0.958341 0
98460 0.951294 0
98524 0.94878 0
98588 0.985983 0
98652 0.94323 0
98716 0.928434 0
98780 0.954003 0
98844 0.955575 0
98908 0.965322 0
98972 0.960267 0
99036 0.950549 0
99100 0.969534 0
99164 0.94666 0
99228 0.952833 0
99292 0.96799 0
99356 0.957713 0
99420 0.942718 0
99484 0.941119 0
99548 0.95405 0
99612 0.949316 0
99676 0.958178 0
99740 0.963251 0
99804 0.932109 0
99868 0.950876 0
99932 0.923163 0
99996 0.95495 0
100060 0.965158 0
100124 0.925182 0
100188 0.942322 0
100252 0.941723 0
100316 0.935827 0
100380 0.956975 0
100444 0.972256 0
100508 0.95043 0
100572 0.960702 0
100636 0.959794 0
100700 0.944054 0
100764 0.960179 0
100828 0.961595 0
100892 0.969976 0
100956 0.959659 0
101020 0.977847 0
101084 0.942878 0
101148 0.975448 0
101212 0.951595 0
101276 0.948424 0
101340 0.934613 0
101404 0.967142 0
101468 0.983654 0
101532 0.964929 0
101596 0.955571 0
101660 0.956044 0
101724 0.975891 0
101788 0.968289 0
101852 0.957866 0
101916 0.976703 0
101980 0.934963 0
102044 0.959161 0
102108 0.964619 0
102172 0.959515 0
102236 0.95199 0
102300 0.966596 0
102364 0.974427 0
102428 0.969014 0
102492 0.952145 0
102556 0.960697 0
102620 0.986447 0
102684 0.950448 0
102748 0.976269 0
102812 0.957093 0
102876 0.958269 0
102940 0.959283 0
103004 0.951829 0
103068 0.948618 0
103132 0.945401 0
103196 0.940948 0
103260 0.960128 0
103324 0.953977 0
103388 0.967437 0
103452 0.950989 0
103516 0.963277 0
103580 0.960315 0
103644 0.966546 0
103708 0.954883 0
103772 0.92446 0
103836 0.96471 0
103900 0.96435 0
103964 0.93959 0
104028 0.959257 0
104092 0.963277 0
104156 0.948212 0
104220 0.958453 0
104284 0.956186 0
104348 0.952866 0
104412 0.953245 0
104476 0.95286 0
104540 0.937451 0
104604 0.961633 0
104668 0.955556 0
104732 0.93689 0
104796 0.964715 0
104860 0.936954 0
104924 0.946922 0
104988 0.968636 0
105052 0.957873 0
105116 0.955401 0
105180 0.961336 0
105244 0.965615 0
105308 0.960451 0
105372 0.92691 0
105436 0.950074 0
105500 0.959729 0
105564 0.952963 0
105628 0.939932 0
105692 0.973388 0
105756 0.960442 0
105820 0.948582 0
105884 0.931779 0
105948 0.962167 0
106012 0.961317 0
106076 0.933978 0
106140 0.960207 0
106204 0.96863 0
106268 0.936975 0
106332 0.964007 0
106396 0.953124 0
106460 0.967003 0
106524 0.917592 0
106588 0.944459 0
106652 0.938908 0
106716 0.957576 0
106780 0.955703 0
106844 0.966689 0
106908 0.935696 0
106972 0.957999 0
107036 0.961572 0
107100 0.949108 0
107164 0.935522 0
107228 0.940132 0
107292 0.961688 0
107356 0.949735 0
107420 0.945124 0
107484 0.957543 0
107548 0.944229 0
107612 0.967172 0
107676 0.931404 0
107740 0.978946 0
107804 0.936835 0
107868 0.970032 0
107932 0.936174 0
107996 0.961073 0
108060 0.960401 0
108124 0.96825 0
108188 0.959199 0
108252 0.960306 0
108316 0.952606 0
108380 0.935121 0
108444 0.970915 0
108508 0.977456 0
108572 0.977614 0
108636 0.979322 0
108700 0.959758 0
108764 0.97401 0
108828 0.941358 0
108892 0.94821 0
108956 0.989354 0
109020 0.962826 0
109084 0.94114 0
109148 0.963476 0
109212 0.980667 0
109276 0.949871 0
109340 0.97044 0
109404 0.960077 0
109468 0.977832 0
109532 0.951604 0
109596 0.954239 0
109660 0.977191 0
109724 0.96504 0
109788 0.954035 0
109852 0.955452 0
109916 0.970053 0
109980 0.944931 0
110044 0.970483 0
110108 0.962137 0
110172 0.939659 0
110236 0.945957 0
110300 0.964346 0
110364 0.95244 0
110428 0.962639 0
110492 0.943042 0
110556 0.984738 0
110620 0.971749 0
110684 0.922476 0
110748 0.959178 0
110812 0.966455 0
110876 0.955935 0
110940 0.954801 0
111004 0.941145 0
111068 0.979689 0
111132 0.945208 0
111196 0.954178 0
111260 0.943593 0
111324 0.965969 0
111388 0.948036 0
111452 0.973782 0
111516 0.953146 0
111580 0.969239 0
111644 0.935746 0
111708 0.96649 0
111772 0.952121 0
111836 0.948246 0
111900 0.980544 0
111964 0.983521 0
112028 0.915026 0
112092 0.956566 0
112156 0.949713 0
112220 0.96566 0
112284 0.959638 0
112348 0.953689 0
112412 0.974162 0
112476 0.946526 0
112540 0.938584 0
112604 0.959151 0
112668 0.980561 0
112732 0.951497 0
112796 0.936541 0
112860 0.951323 0
112924 0.979607 0
112988 0.957414 0
113052 0.961164 0
113116 0.964833 0
113180 0.96541 0
113244 0.938978 0
113308 0.958767 0
113372 0.956541 0
113436 0.971662 0
113500 0.950454 0
113564 0.952671 0
113628 0.953374 0
113692 0.916611 0
113756 0.966954 0
113820 0.9393 0
113884 0.947153 0
113948 0.948189 0
114012 0.964329 0
114076 0.952729 0
114140 0.971872 0
114204 0.94911 0
114268 0.961411 0
114332 0.954254 0
114396 0.929217 0
114460 0.974199 0
114524 0.966628 0
114588 0.972467 0
114652 0.958711 0
114716 0.976492 0
114780 0.945114 0
114844 0.972538 0
114908 0.951215 0
114972 0.97013 0
115036 0.964147 0
115100 0.97111 0
115164 0.971215 0
115228 0.955592 0
115292 0.946395 0
115356 0.919467 0
115420 0.9472 0
115484 0.958524 0
115548 0.951065 0
115612 0.950335 0
115676 0.921339 0
115740 0.958389 0
115804 0.961768 0
115868 0.963544 0
115932 0.938231 0
115996 0.956515 0
116060 0.927553 0
116124 0.977957 0
116188 0.9659 0
116252 0.926174 0
116316 0.968438 0
116380 0.968187 0
116444 0.95935 0
116508 0.971628 0
116572 0.974578 0
116636 0.943422 0
116700 0.973288 0
116764 0.957966 0
116828 0.940785 0
116892 0.962656 0
116956 0.986503 0
117020 0.912835 0
117084 0.974534 0
117148 0.94953 0
117212 0.980612 0
117276 0.955934 0
117340 0.953101 0
117404 0.985249 0
117468 0.944343 0
117532 0.967399 0
117596 0.972177 0
117660 0.98629 0
117724 0.963319 0
117788 0.976133 0
117852 0.959891 0
117916 0.967837 0
117980 0.949071 0
118044 0.975394 0
118108 0.950708 0
118172 0.964257 0
118236 0.954538 0
118300 0.976257 0
118364 0.969157 0
118428 0.961727 0
118492 0.945368 0
118556 0.961383 0
118620 0.937489 0
118684 0.946229 0
118748 0.93686 0
118812 0.973119 0
118876 0.954364 0
118940 0.950539 0
119004 0.958234 0
119068 0.967484 0
119132 0.947643 0
119196 0.938242 0
119260 0.961465 0
119324 0.939987 0
119388 0.963305 0
119452 0.971771 0
119516 0.936498 0
119580 0.987484 0
119644 0.954329 0
119708 0.942855 0
119772 0.953024 0
119836 0.959235 0
119900 0.960086 0
119964 0.944504 0
120028 0.934231 0
120092 0.950941 0
120156 0.922286 0
120220 0.947118 0
120284 0.954831 0
120348 0.953024 0
120412 0.961463 0
120476 0.94684 0
120540 0.929702 0
120604 0.947548 0
120668 0.955955 0
120732 0.958285 0
120796 0.965779 0
120860 0.95833 0
120924 0.946489 0
120988 0.982476 0
121052 0.955702 0
121116 0.959101 0
121180 0.965904 0
121244 0.963213 0
121308 0.971004 0
121372 0.951749 0
121436 0.947373 0
121500 0.96705 0
121564 0.951547 0
121628 0.957646 0
121692 0.938292 0
121756 0.956756 0
121820 0.96065 0
121884 0.955897 0
121948 0.942628 0
122012 0.927734 0
122076 0.962875 0
122140 0.964851 0
122204 0.953127 0
122268 1 0
122332 0.934679 0
122396 0.946708 0
122460 0.965385 0
122524 0.951255 0
122588 0.960428 0
122652 0.989446 0
122716 0.948566 0
122780 0.960565 0
122844 0.955708 0
122908 0.95362 0
122972 0.956274 0
123036 0.937458 0
123100 0.923836 0
123164 0.971185 0
123228 0.932584 0
123292 0.939259 0
123356 0.960036 0
123420 0.954973 0
123484 0.971242 0
123548 0.955196 0
123612 0.959508 0
123676 0.950131 0
123740 0.946768 0
123804 0.950211 0
123868 0.963037 0
123932 0.936836 0
123996 0.963019 0
124060 0.947624 0
124124 0.975968 0
124188 0.950001 0
124252 0.949236 0
124316 0.939937 0
124380 0.958309 0
124444 0.977621 0
124508 0.940505 0
124572 0.945675 0
124636 0.978464 0
124700 0.930819 0
124764 0.983769 0
124828 0.9583 0
124892 0.965678 0
124956 0.947695 0
125020 0.949429 0
125084 0.958818 0
125148 0.972608 0
125212 0.950494 0
125276 0.954866 0
125340 0.928772 0
125404 0.960883 0
125468 0.963235 0
125532 0.941201 0
125596 0.956059 0
125660 0.929081 0
125724 0.956889 0
125788 0.956509 0
125852 0.967614 0
125916 0.943347 0
125980 0.951548 0
126044 0.980905 0
126108 0.963144 0
126172 0.947428 0
126236 0.984352 0
126300 0.974118 0
126364 0.950656 0
126428 0.957916 0
126492 0.959636 0
126556 0.962554 0
126620 0.957558 0
126684 0.948895 0
126748 0.974974 0
126812 0.940455 0
126876 0.960193 0
126940 0.951458 0
127004 0.965623 0
127068 0.954987 0
127132 0.957626 0
127196 0.947746 0
127260 0.963119 0
127324 0.96785 0
127388 0.951571 0
127452 0.96686 0
127516 0.9593 0
127580 0.9525 0
127644 0.951536 0
127708 0.979041 0
127772 0.963361 0
127836 0.962305 0
127900 0.968723 0
127964 0.935274 0
128028 0.95581 0
128092 0.955214 0
128156 0.962989 0
128220 0.935917 0
128284 0.96322 0
128348 0.952604 0
128412 0.938191 0
128476 0.954402 0
128540 0.938507 0
128604 0.947856 0
128668 0.970988 0
128732 0.972337 0
128796 0.958666 0
128860 0.940147 0
128924 0.934771 0
128988 0.977028 0
129052 0.955279 0
129116 0.967814 0
129180 0.946319 0
129244 0.946577 0
129308 0.940611 0
129372 0.932364 0
129436 0.948233 0
129500 0.95725 0
129564 0.982727 0
129628 0.970587 0
129692 0.964129 0
129756 0.968693 0
129820 0.92681 0
129884 0.909335 0
129948 0.945769 0
130012 0.958058 0
130076 0.940492 0
130140 0.970765 0
130204 0.9453 0
130268 0.955319 0
130332 0.963198 0
130396 0.941535 0
130460 0.951861 0
130524 0.939516 0
130588 0.940495 0
130652 0.974083 0
130716 0.952081 0
130780 0.947981 0
130844 0.944403 0
130908 0.956673 0
130972 0.977948 0
131036 0.986848 0
131100 0.945286 0
131164 0.968635 0
131228 0.953189 0
131292 0.955811 0
131356 0.951992 0
131420 0.968087 0
131484 0.966397 0
131548 0.946288 0
131612 0.945775 0
131676 0.97432 0
131740 0.934851 0
131804 0.969294 0
131868 0.924933 0
131932 0.98594 0
131996 0.952574 0
132060 0.953253 0
132124 0.942392 0
132188 0.947963 0
132252 0.958214 0
132316 0.930468 0
132380 0.958705 0
132444 0.963336 0
132508 0.948503 0
