# Supplementary material for: Probing decoherence in molecular 4f qubits
Source: Chem Sci. 2024 Oct 30;15(48):20328–37. doi: 10.1039/d4sc05304d (PMC11575486; doi:10.1039/d4sc05304d)
Supplement: SC-015-D4SC05304D-s001 [file SC-015-D4SC05304D-s001.zip › data_archive/Parallel_0c5pct/T1/53_Gdtrensal_T1_970564_3148G_at22_VG39_32-64-300_5sc_40K_4pc.dat]

1500 0 0
1628 0.0511895 0
1756 0.0635197 0
1884 0.0898165 0
2012 0.130376 0
2140 0.139384 0
2268 0.167397 0
2396 0.201503 0
2524 0.212731 0
2652 0.236828 0
2780 0.260893 0
2908 0.276856 0
3036 0.293815 0
3164 0.316556 0
3292 0.341172 0
3420 0.345196 0
3548 0.369817 0
3676 0.385863 0
3804 0.400833 0
3932 0.41234 0
4060 0.428187 0
4188 0.442594 0
4316 0.454468 0
4444 0.468042 0
4572 0.479935 0
4700 0.490071 0
4828 0.503302 0
4956 0.513625 0
5084 0.525528 0
5212 0.538616 0
5340 0.551195 0
5468 0.555348 0
5596 0.566029 0
5724 0.569365 0
5852 0.58611 0
5980 0.597615 0
6108 0.604933 0
6236 0.613799 0
6364 0.6188 0
6492 0.629464 0
6620 0.636006 0
6748 0.644617 0
6876 0.650042 0
7004 0.658407 0
7132 0.664175 0
7260 0.673832 0
7388 0.67697 0
7516 0.685299 0
7644 0.688453 0
7772 0.697703 0
7900 0.698647 0
8028 0.703264 0
8156 0.704395 0
8284 0.717166 0
8412 0.729754 0
8540 0.726852 0
8668 0.736919 0
8796 0.735071 0
8924 0.739166 0
9052 0.745183 0
9180 0.74879 0
9308 0.753642 0
9436 0.759166 0
9564 0.766949 0
9692 0.767696 0
9820 0.770036 0
9948 0.773529 0
10076 0.775768 0
10204 0.783992 0
10332 0.789022 0
10460 0.787984 0
10588 0.78958 0
10716 0.801261 0
10844 0.798233 0
10972 0.802336 0
11100 0.807579 0
11228 0.809757 0
11356 0.807181 0
11484 0.81622 0
11612 0.814166 0
11740 0.817883 0
11868 0.81851 0
11996 0.822913 0
12124 0.828635 0
12252 0.831682 0
12380 0.830418 0
12508 0.834744 0
12636 0.840255 0
12764 0.84317 0
12892 0.844187 0
13020 0.847848 0
13148 0.848909 0
13276 0.848996 0
13404 0.854934 0
13532 0.850462 0
13660 0.852448 0
13788 0.856042 0
13916 0.858026 0
14044 0.863466 0
14172 0.867314 0
14300 0.861627 0
14428 0.865983 0
14556 0.869457 0
14684 0.865848 0
14812 0.869108 0
14940 0.871852 0
15068 0.872901 0
15196 0.879794 0
15324 0.875085 0
15452 0.882061 0
15580 0.881606 0
15708 0.882096 0
15836 0.885375 0
15964 0.879398 0
16092 0.890779 0
16220 0.884973 0
16348 0.889361 0
16476 0.888534 0
16604 0.891319 0
16732 0.895251 0
16860 0.889941 0
16988 0.898094 0
17116 0.897836 0
17244 0.897696 0
17372 0.899224 0
17500 0.900384 0
17628 0.902076 0
17756 0.910098 0
17884 0.903226 0
18012 0.912485 0
18140 0.90577 0
18268 0.906078 0
18396 0.902553 0
18524 0.909033 0
18652 0.912798 0
18780 0.912035 0
18908 0.907223 0
19036 0.912163 0
19164 0.912028 0
19292 0.918129 0
19420 0.916227 0
19548 0.911161 0
19676 0.919749 0
19804 0.918496 0
19932 0.921595 0
20060 0.920189 0
20188 0.925596 0
20316 0.917748 0
20444 0.92498 0
20572 0.920626 0
20700 0.925521 0
20828 0.927537 0
20956 0.92856 0
21084 0.92402 0
21212 0.929952 0
21340 0.930213 0
21468 0.929909 0
21596 0.928401 0
21724 0.930291 0
21852 0.930156 0
21980 0.934089 0
22108 0.935476 0
22236 0.933455 0
22364 0.933631 0
22492 0.932856 0
22620 0.932633 0
22748 0.934421 0
22876 0.934014 0
23004 0.933982 0
23132 0.933793 0
23260 0.939794 0
23388 0.937818 0
23516 0.938631 0
23644 0.937973 0
23772 0.941318 0
23900 0.940065 0
24028 0.94598 0
24156 0.940431 0
24284 0.943574 0
24412 0.942663 0
24540 0.943007 0
24668 0.939387 0
24796 0.947671 0
24924 0.94766 0
25052 0.948004 0
25180 0.942976 0
25308 0.94975 0
25436 0.946431 0
25564 0.950082 0
25692 0.947473 0
25820 0.949464 0
25948 0.9528 0
26076 0.949816 0
26204 0.950987 0
26332 0.950427 0
26460 0.951564 0
26588 0.949963 0
26716 0.950085 0
26844 0.955962 0
26972 0.952678 0
27100 0.949921 0
27228 0.954554 0
27356 0.952305 0
27484 0.95768 0
27612 0.955156 0
27740 0.959392 0
27868 0.954923 0
27996 0.958581 0
28124 0.954091 0
28252 0.96025 0
28380 0.960785 0
28508 0.955306 0
28636 0.954618 0
28764 0.956428 0
28892 0.959075 0
29020 0.958868 0
29148 0.963024 0
29276 0.962772 0
29404 0.957255 0
29532 0.957659 0
29660 0.962273 0
29788 0.959662 0
29916 0.964627 0
30044 0.959016 0
30172 0.962363 0
30300 0.967293 0
30428 0.960807 0
30556 0.964011 0
30684 0.963294 0
30812 0.960111 0
30940 0.966278 0
31068 0.96159 0
31196 0.962442 0
31324 0.965908 0
31452 0.961264 0
31580 0.96515 0
31708 0.966023 0
31836 0.965111 0
31964 0.965074 0
32092 0.964397 0
32220 0.966064 0
32348 0.969475 0
32476 0.96963 0
32604 0.964296 0
32732 0.968571 0
32860 0.970477 0
32988 0.966344 0
33116 0.966657 0
33244 0.971623 0
33372 0.968604 0
33500 0.969708 0
33628 0.970688 0
33756 0.970317 0
33884 0.971157 0
34012 0.973771 0
34140 0.972634 0
34268 0.968942 0
34396 0.963407 0
34524 0.966501 0
34652 0.971281 0
34780 0.971084 0
34908 0.973714 0
35036 0.967671 0
35164 0.968038 0
35292 0.975705 0
35420 0.970874 0
35548 0.97286 0
35676 0.976049 0
35804 0.968755 0
35932 0.971761 0
36060 0.977374 0
36188 0.975057 0
36316 0.971768 0
36444 0.9754 0
36572 0.976875 0
36700 0.972873 0
36828 0.97231 0
36956 0.975111 0
37084 0.973962 0
37212 0.976257 0
37340 0.972082 0
37468 0.973059 0
37596 0.972735 0
37724 0.977652 0
37852 0.972356 0
37980 0.976898 0
38108 0.980883 0
38236 0.971814 0
38364 0.977539 0
38492 0.979278 0
38620 0.976681 0
38748 0.976266 0
38876 0.974699 0
39004 0.974326 0
39132 0.975948 0
39260 0.979984 0
39388 0.977951 0
39516 0.978914 0
39644 0.977602 0
39772 0.974951 0
39900 0.974309 0
40028 0.981452 0
40156 0.98307 0
40284 0.976187 0
40412 0.976976 0
40540 0.978834 0
40668 0.978851 0
40796 0.980197 0
40924 0.974534 0
41052 0.979387 0
41180 0.975392 0
41308 0.980675 0
41436 0.984517 0
41564 0.979284 0
41692 0.980089 0
41820 0.979824 0
41948 0.975593 0
42076 0.978723 0
42204 0.978571 0
42332 0.982112 0
42460 0.978804 0
42588 0.985045 0
42716 0.979818 0
42844 0.980108 0
42972 0.979651 0
43100 0.981944 0
43228 0.980535 0
43356 0.977646 0
43484 0.9832 0
43612 0.978539 0
43740 0.983618 0
43868 0.983253 0
43996 0.973702 0
44124 0.979858 0
44252 0.982753 0
44380 0.985099 0
44508 0.978357 0
44636 0.981378 0
44764 0.983724 0
44892 0.984805 0
45020 0.981725 0
45148 0.979023 0
45276 0.982721 0
45404 0.984288 0
45532 0.980222 0
45660 0.984285 0
45788 0.981958 0
45916 0.987748 0
46044 0.982593 0
46172 0.981575 0
46300 0.982908 0
46428 0.981861 0
46556 0.987935 0
46684 0.984783 0
46812 0.983706 0
46940 0.98267 0
47068 0.984627 0
47196 0.986473 0
47324 0.986248 0
47452 0.980027 0
47580 0.98085 0
47708 0.984339 0
47836 0.986272 0
47964 0.985111 0
48092 0.981623 0
48220 0.984393 0
48348 0.981995 0
48476 0.97996 0
48604 0.982844 0
48732 0.984644 0
48860 0.988234 0
48988 0.984088 0
49116 0.980203 0
49244 0.986818 0
49372 0.982034 0
49500 0.98094 0
49628 0.98181 0
49756 0.985082 0
49884 0.981589 0
50012 0.987287 0
50140 0.985184 0
50268 0.980522 0
50396 0.986326 0
50524 0.985295 0
50652 0.985842 0
50780 0.987535 0
50908 0.984075 0
51036 0.984933 0
51164 0.984743 0
51292 0.985679 0
51420 0.991031 0
51548 0.985296 0
51676 0.986516 0
51804 0.988204 0
51932 0.985357 0
52060 0.989567 0
52188 0.989345 0
52316 0.98254 0
52444 0.991598 0
52572 0.987837 0
52700 0.985476 0
52828 0.988479 0
52956 0.983732 0
53084 0.990814 0
53212 0.982343 0
53340 0.985224 0
53468 0.985558 0
53596 0.988614 0
53724 0.991801 0
53852 0.987821 0
53980 0.985155 0
54108 0.989557 0
54236 0.98736 0
54364 0.984917 0
54492 0.983305 0
54620 0.990754 0
54748 0.985997 0
54876 0.987239 0
55004 0.985634 0
55132 0.991414 0
55260 0.99069 0
55388 0.989759 0
55516 0.988307 0
55644 0.986995 0
55772 0.978151 0
55900 0.985142 0
56028 0.987297 0
56156 0.991318 0
56284 0.98968 0
56412 0.987562 0
56540 0.983468 0
56668 0.9881 0
56796 0.986548 0
56924 0.9908 0
57052 0.987337 0
57180 0.987234 0
57308 0.985554 0
57436 0.987427 0
57564 0.985011 0
57692 0.991506 0
57820 0.986812 0
57948 0.986716 0
58076 0.987705 0
58204 0.986416 0
58332 0.988416 0
58460 0.990209 0
58588 0.983236 0
58716 0.986254 0
58844 0.988117 0
58972 0.992338 0
59100 0.984667 0
59228 0.991049 0
59356 0.989617 0
59484 0.986582 0
59612 0.989315 0
59740 0.990626 0
59868 0.991172 0
59996 0.987813 0
60124 0.983368 0
60252 0.990143 0
60380 0.992249 0
60508 0.987146 0
60636 0.987224 0
60764 0.9807 0
60892 0.99051 0
61020 0.989931 0
61148 0.986731 0
61276 0.990408 0
61404 0.99419 0
61532 0.987706 0
61660 0.98976 0
61788 0.990938 0
61916 0.989166 0
62044 0.982374 0
62172 0.990477 0
62300 0.994759 0
62428 0.987001 0
62556 0.990033 0
62684 0.98897 0
62812 0.987187 0
62940 0.992324 0
63068 0.987966 0
63196 0.99559 0
63324 0.988014 0
63452 0.99132 0
63580 0.989728 0
63708 0.990456 0
63836 0.986426 0
63964 0.984652 0
64092 0.987982 0
64220 0.994954 0
64348 0.985609 0
64476 0.985418 0
64604 0.989612 0
64732 0.986757 0
64860 0.990122 0
64988 0.989691 0
65116 0.99176 0
65244 0.986674 0
65372 0.992162 0
65500 0.987997 0
65628 0.988384 0
65756 0.996008 0
65884 0.989371 0
66012 0.987368 0
66140 0.986575 0
66268 0.994293 0
66396 0.987035 0
66524 0.991062 0
66652 0.985399 0
66780 0.98965 0
66908 0.993357 0
67036 0.990456 0
67164 0.990246 0
67292 0.991247 0
67420 0.990483 0
67548 0.987411 0
67676 0.989282 0
67804 0.990932 0
67932 0.989634 0
68060 0.98568 0
68188 0.989539 0
68316 0.991244 0
68444 0.988091 0
68572 0.984192 0
68700 0.985308 0
68828 0.992795 0
68956 0.988641 0
69084 0.988415 0
69212 0.991073 0
69340 0.994379 0
69468 0.986866 0
69596 0.988581 0
69724 0.990319 0
69852 0.989644 0
69980 0.990241 0
70108 0.987379 0
70236 0.990293 0
70364 0.98255 0
70492 0.988492 0
70620 0.988937 0
70748 0.991324 0
70876 0.989434 0
71004 0.995679 0
71132 0.991754 0
71260 0.992593 0
71388 0.992332 0
71516 0.993091 0
71644 0.989738 0
71772 0.988094 0
71900 0.987402 0
72028 0.991201 0
72156 0.98374 0
72284 0.989789 0
72412 0.988538 0
72540 0.988418 0
72668 0.987722 0
72796 0.987861 0
72924 0.987501 0
73052 0.98985 0
73180 0.990646 0
73308 0.990653 0
73436 0.988742 0
73564 0.986013 0
73692 0.987973 0
73820 0.989827 0
73948 0.987313 0
74076 0.996396 0
74204 0.988833 0
74332 0.99036 0
74460 0.995175 0
74588 0.992386 0
74716 0.994813 0
74844 0.996222 0
74972 0.992021 0
75100 0.991676 0
75228 0.991553 0
75356 0.993355 0
75484 0.990627 0
75612 0.989998 0
75740 0.991367 0
75868 0.988137 0
75996 0.989954 0
76124 0.991582 0
76252 0.990092 0
76380 0.996376 0
76508 0.989276 0
76636 0.990676 0
76764 0.99355 0
76892 0.993581 0
77020 0.990982 0
77148 0.995558 0
77276 0.989593 0
77404 0.995032 0
77532 0.992139 0
77660 0.991169 0
77788 0.989135 0
77916 0.992848 0
78044 0.991325 0
78172 0.986043 0
78300 0.994763 0
78428 0.989108 0
78556 0.994015 0
78684 0.98851 0
78812 0.991357 0
78940 0.98672 0
79068 0.988588 0
79196 0.993759 0
79324 0.988898 0
79452 0.988761 0
79580 0.990014 0
79708 0.988952 0
79836 0.991216 0
79964 0.990143 0
80092 0.995661 0
80220 0.985121 0
80348 0.99185 0
80476 0.991292 0
80604 0.990845 0
80732 0.988377 0
80860 0.992888 0
80988 0.988517 0
81116 0.990109 0
81244 0.99184 0
81372 0.989486 0
81500 0.985893 0
81628 0.990742 0
81756 0.990061 0
81884 0.991977 0
82012 0.988586 0
82140 0.991374 0
82268 0.988841 0
82396 0.987818 0
82524 0.991116 0
82652 0.989277 0
82780 0.990754 0
82908 0.990303 0
83036 0.989557 0
83164 0.99539 0
83292 0.989564 0
83420 0.993013 0
83548 0.993246 0
83676 0.995676 0
83804 0.99136 0
83932 0.993378 0
84060 0.991675 0
84188 0.987519 0
84316 0.988584 0
84444 0.995498 0
84572 0.990689 0
84700 0.990358 0
84828 0.987902 0
84956 0.993705 0
85084 0.987573 0
85212 0.992606 0
85340 0.990264 0
85468 0.987252 0
85596 0.993726 0
85724 0.986327 0
85852 0.993374 0
85980 0.989183 0
86108 0.9943 0
86236 0.990592 0
86364 0.994432 0
86492 0.990771 0
86620 0.987698 0
86748 0.991613 0
86876 0.99185 0
87004 0.994501 0
87132 0.991258 0
87260 0.993303 0
87388 0.989368 0
87516 0.987614 0
87644 0.994884 0
87772 0.994149 0
87900 0.992927 0
88028 0.991944 0
88156 0.989632 0
88284 0.98578 0
88412 0.989148 0
88540 0.990245 0
88668 0.989923 0
88796 0.988123 0
88924 0.995073 0
89052 0.98724 0
89180 0.990201 0
89308 0.987603 0
89436 0.995377 0
89564 0.991458 0
89692 0.990925 0
89820 0.989256 0
89948 0.990623 0
90076 0.993322 0
90204 0.990093 0
90332 0.989561 0
90460 0.988186 0
90588 0.989191 0
90716 0.986632 0
90844 0.991369 0
90972 0.990248 0
91100 0.991192 0
91228 0.989752 0
91356 0.990084 0
91484 0.986471 0
91612 0.997386 0
91740 0.990757 0
91868 0.990496 0
91996 0.990312 0
92124 0.991421 0
92252 0.990641 0
92380 0.993705 0
92508 0.990154 0
92636 0.994919 0
92764 0.990104 0
92892 0.986819 0
93020 0.995293 0
93148 0.990473 0
93276 0.991784 0
93404 0.992257 0
93532 0.989871 0
93660 0.992267 0
93788 0.99154 0
93916 0.993946 0
94044 0.988611 0
94172 0.988512 0
94300 0.995451 0
94428 0.987607 0
94556 0.99087 0
94684 0.993539 0
94812 0.995565 0
94940 0.992569 0
95068 0.989923 0
95196 0.993544 0
95324 0.996048 0
95452 0.991612 0
95580 0.985237 0
95708 0.995049 0
95836 0.993588 0
95964 0.992948 0
96092 0.99581 0
96220 0.986488 0
96348 0.991638 0
96476 0.985095 0
96604 0.988818 0
96732 0.991357 0
96860 0.989694 0
96988 0.991638 0
97116 0.990672 0
97244 0.995077 0
97372 0.988743 0
97500 0.991642 0
97628 0.991419 0
97756 0.991006 0
97884 0.995449 0
98012 0.986254 0
98140 0.991293 0
98268 0.990829 0
98396 0.993342 0
98524 0.995557 0
98652 0.990993 0
98780 0.994175 0
98908 0.988345 0
99036 0.992128 0
99164 0.996201 0
99292 0.987083 0
99420 0.988072 0
99548 0.990382 0
99676 0.996506 0
99804 0.995247 0
99932 0.995337 0
100060 0.990129 0
100188 0.990086 0
100316 0.989706 0
100444 0.99265 0
100572 0.990251 0
100700 0.994441 0
100828 0.990281 0
100956 0.997219 0
101084 0.992556 0
101212 0.987314 0
101340 0.988775 0
101468 0.991522 0
101596 0.987885 0
101724 0.988007 0
101852 0.994179 0
101980 0.989108 0
102108 0.988397 0
102236 0.991916 0
102364 0.990574 0
102492 0.993012 0
102620 0.989957 0
102748 0.989939 0
102876 0.988818 0
103004 0.990113 0
103132 0.993489 0
103260 0.990789 0
103388 0.990615 0
103516 0.990645 0
103644 0.99277 0
103772 0.991107 0
103900 0.987732 0
104028 0.987395 0
104156 0.992215 0
104284 0.993622 0
104412 0.994162 0
104540 0.992126 0
104668 0.997008 0
104796 0.991165 0
104924 0.988562 0
105052 0.989853 0
105180 0.988619 0
105308 0.98818 0
105436 0.992021 0
105564 0.991895 0
105692 0.992191 0
105820 0.988741 0
105948 0.988841 0
106076 0.991764 0
106204 0.991457 0
106332 0.993189 0
106460 0.989194 0
106588 0.994926 0
106716 0.98897 0
106844 0.987958 0
106972 0.98958 0
107100 0.986292 0
107228 0.991568 0
107356 0.990023 0
107484 0.992027 0
107612 0.998074 0
107740 0.98806 0
107868 0.989275 0
107996 0.989241 0
108124 0.988187 0
108252 0.993003 0
108380 0.992486 0
108508 0.989746 0
108636 0.988215 0
108764 0.990658 0
108892 0.991156 0
109020 0.994298 0
109148 0.99477 0
109276 0.995121 0
109404 0.994017 0
109532 0.992175 0
109660 0.990683 0
109788 0.988941 0
109916 0.993705 0
110044 0.988728 0
110172 0.99307 0
110300 0.987983 0
110428 0.995956 0
110556 0.99468 0
110684 0.993611 0
110812 0.993436 0
110940 0.994215 0
111068 0.988199 0
111196 0.993981 0
111324 0.994617 0
111452 0.996588 0
111580 0.991936 0
111708 0.991508 0
111836 0.991457 0
111964 0.989008 0
112092 0.988312 0
112220 0.991655 0
112348 0.987867 0
112476 0.990559 0
112604 0.991368 0
112732 0.990747 0
112860 0.992868 0
112988 0.990729 0
113116 0.98834 0
113244 0.990181 0
113372 0.995733 0
113500 0.994227 0
113628 0.987636 0
113756 0.991637 0
113884 0.992332 0
114012 0.992181 0
114140 0.988792 0
114268 0.987516 0
114396 0.994368 0
114524 0.988505 0
114652 0.989992 0
114780 0.987957 0
114908 0.988683 0
115036 0.985505 0
115164 0.990761 0
115292 0.996445 0
115420 0.989712 0
115548 0.995215 0
115676 0.990348 0
115804 0.990698 0
115932 0.992146 0
116060 0.998373 0
116188 0.995603 0
116316 0.992137 0
116444 0.993589 0
116572 0.991921 0
116700 0.989104 0
116828 0.994246 0
116956 0.98957 0
117084 0.98991 0
117212 0.997373 0
117340 0.99205 0
117468 0.991934 0
117596 0.989253 0
117724 0.992329 0
117852 0.986141 0
117980 0.990355 0
118108 0.992808 0
118236 0.991908 0
118364 0.992526 0
118492 0.993301 0
118620 0.989079 0
118748 0.993002 0
118876 0.991326 0
119004 0.990441 0
119132 0.990491 0
119260 0.992349 0
119388 0.995729 0
119516 0.996063 0
119644 0.989358 0
119772 0.994341 0
119900 0.994429 0
120028 0.988986 0
120156 0.986944 0
120284 0.989937 0
120412 0.989555 0
120540 0.995508 0
120668 0.990104 0
120796 0.995684 0
120924 0.987446 0
121052 0.990324 0
121180 0.990806 0
121308 0.990171 0
121436 0.991367 0
121564 0.999008 0
121692 0.988708 0
121820 0.992322 0
121948 0.987808 0
122076 0.99558 0
122204 0.989844 0
122332 0.991639 0
122460 0.990461 0
122588 0.992018 0
122716 0.990316 0
122844 0.990099 0
122972 0.992498 0
123100 0.994653 0
123228 0.991199 0
123356 0.992039 0
123484 0.988146 0
123612 0.991614 0
123740 0.993714 0
123868 0.992015 0
123996 0.987076 0
124124 0.991581 0
124252 0.991676 0
124380 0.99328 0
124508 0.985854 0
124636 0.993943 0
124764 0.994393 0
124892 0.992203 0
125020 0.99536 0
125148 0.992947 0
125276 0.990553 0
125404 0.991857 0
125532 0.994282 0
125660 0.989783 0
125788 0.996192 0
125916 0.991425 0
126044 0.988955 0
126172 0.990933 0
126300 0.985008 0
126428 0.989612 0
126556 0.986908 0
126684 0.990509 0
126812 0.99109 0
126940 0.988614 0
127068 0.99314 0
127196 0.991145 0
127324 0.990502 0
127452 0.99514 0
127580 0.994962 0
127708 0.99071 0
127836 0.99292 0
127964 0.99638 0
128092 0.992885 0
128220 0.993841 0
128348 0.99172 0
128476 0.98699 0
128604 0.998192 0
128732 0.989718 0
128860 0.991381 0
128988 0.988455 0
129116 0.988009 0
129244 0.992685 0
129372 0.993097 0
129500 0.992302 0
129628 0.990399 0
129756 0.982996 0
129884 0.987466 0
130012 0.99217 0
130140 0.993966 0
130268 0.991014 0
130396 0.994 0
130524 0.989563 0
130652 0.989949 0
130780 0.988717 0
130908 0.99123 0
131036 0.98686 0
131164 0.99226 0
131292 0.99149 0
131420 0.993984 0
131548 0.988443 0
131676 0.994239 0
131804 0.98663 0
131932 0.989423 0
132060 0.993191 0
132188 0.99085 0
132316 0.992946 0
132444 0.994146 0
132572 0.993405 0
132700 0.992284 0
132828 0.98985 0
132956 0.995526 0
133084 0.989848 0
133212 0.993878 0
133340 0.989017 0
133468 0.994072 0
133596 0.989564 0
133724 0.990621 0
133852 0.990474 0
133980 0.990111 0
134108 0.995068 0
134236 0.991931 0
134364 0.991614 0
134492 0.987304 0
134620 0.992156 0
134748 0.989641 0
134876 0.987339 0
135004 0.99077 0
135132 0.996979 0
135260 0.994507 0
135388 0.995813 0
135516 0.985592 0
135644 0.986962 0
135772 0.991571 0
135900 0.99334 0
136028 0.994177 0
136156 0.990806 0
136284 0.989149 0
136412 0.988707 0
136540 0.999905 0
136668 0.990407 0
136796 0.991276 0
136924 0.990084 0
137052 0.990973 0
137180 0.989308 0
137308 0.990336 0
137436 0.995487 0
137564 0.990999 0
137692 0.991234 0
137820 0.99024 0
137948 0.98984 0
138076 0.991679 0
138204 0.992271 0
138332 0.994511 0
138460 0.986099 0
138588 0.994829 0
138716 0.99703 0
138844 0.99161 0
138972 0.996385 0
139100 0.992846 0
139228 0.991432 0
139356 0.988976 0
139484 0.989451 0
139612 0.989355 0
139740 0.996445 0
139868 0.990581 0
139996 0.99524 0
140124 0.988948 0
140252 0.992483 0
140380 0.991926 0
140508 0.991977 0
140636 0.993383 0
140764 0.99375 0
140892 0.99165 0
141020 0.99221 0
141148 0.99327 0
141276 0.996616 0
141404 0.993974 0
141532 0.985585 0
141660 0.989368 0
141788 0.992241 0
141916 0.994072 0
142044 0.989332 0
142172 0.990813 0
142300 0.992282 0
142428 0.987851 0
142556 0.991529 0
142684 0.992285 0
142812 0.992179 0
142940 0.991261 0
143068 0.992112 0
143196 0.996232 0
143324 0.995234 0
143452 0.989715 0
143580 0.996106 0
143708 0.993319 0
143836 0.991016 0
143964 0.988861 0
144092 0.991135 0
144220 0.995816 0
144348 0.990174 0
144476 0.987668 0
144604 0.992412 0
144732 0.994725 0
144860 0.990244 0
144988 0.997229 0
145116 0.990333 0
145244 0.991174 0
145372 0.991019 0
145500 0.992956 0
145628 0.988026 0
145756 0.992821 0
145884 0.994013 0
146012 0.990428 0
146140 0.989067 0
146268 0.992789 0
146396 0.991249 0
146524 0.993956 0
146652 0.990916 0
146780 0.992337 0
146908 0.998255 0
147036 0.994211 0
147164 0.99273 0
147292 0.996165 0
147420 0.989857 0
147548 0.99038 0
147676 0.990601 0
147804 0.985679 0
147932 0.988578 0
148060 0.992939 0
148188 0.992869 0
148316 0.994799 0
148444 0.995161 0
148572 0.992061 0
148700 0.995613 0
148828 0.993688 0
148956 0.995574 0
149084 0.993136 0
149212 0.996377 0
149340 0.9931 0
149468 0.990567 0
149596 0.994343 0
149724 0.990823 0
149852 0.99198 0
149980 0.990766 0
150108 0.990099 0
150236 0.991724 0
150364 0.992178 0
150492 0.991447 0
150620 0.987881 0
150748 0.996425 0
150876 0.989132 0
151004 0.998642 0
151132 0.992833 0
151260 0.988115 0
151388 0.987912 0
151516 0.991486 0
151644 0.988261 0
151772 0.994256 0
151900 0.993056 0
152028 0.988339 0
152156 0.990727 0
152284 0.988514 0
152412 0.989347 0
152540 0.994382 0
152668 0.995573 0
152796 0.989753 0
152924 0.994151 0
153052 0.991327 0
153180 0.989111 0
153308 0.99367 0
153436 0.989806 0
153564 0.998593 0
153692 0.990232 0
153820 0.992957 0
153948 0.994925 0
154076 0.990597 0
154204 0.993833 0
154332 0.993886 0
154460 0.993309 0
154588 0.990347 0
154716 0.988824 0
154844 0.99159 0
154972 0.995581 0
155100 0.988337 0
155228 0.992071 0
155356 0.991818 0
155484 0.99392 0
155612 0.99225 0
155740 0.993316 0
155868 0.990037 0
155996 0.992409 0
156124 0.993674 0
156252 0.994493 0
156380 0.990979 0
156508 0.991659 0
156636 0.996965 0
156764 0.990721 0
156892 0.994596 0
157020 0.990622 0
157148 0.99593 0
157276 0.991893 0
157404 0.994087 0
157532 0.990749 0
157660 0.992249 0
157788 0.994735 0
157916 0.993249 0
158044 0.985949 0
158172 0.992709 0
158300 0.991289 0
158428 0.993716 0
158556 0.995535 0
158684 0.992369 0
158812 0.987885 0
158940 0.99237 0
159068 0.991137 0
159196 0.993065 0
159324 0.993356 0
159452 0.990961 0
159580 0.995143 0
159708 0.993174 0
159836 0.991155 0
159964 0.9927 0
160092 0.991994 0
160220 0.99216 0
160348 0.991784 0
160476 0.991481 0
160604 0.993528 0
160732 0.989978 0
160860 0.993053 0
160988 0.98708 0
161116 0.992888 0
161244 0.987514 0
161372 0.985937 0
161500 0.995276 0
161628 0.991224 0
161756 0.988738 0
161884 0.989427 0
162012 0.991822 0
162140 0.995712 0
162268 0.988735 0
162396 0.995952 0
162524 0.992885 0
162652 0.993742 0
162780 0.996008 0
162908 0.990125 0
163036 0.992116 0
163164 0.994879 0
163292 0.996543 0
163420 0.992537 0
163548 0.98981 0
163676 0.990186 0
163804 0.996322 0
163932 0.991975 0
164060 0.991142 0
164188 0.996928 0
164316 0.986935 0
164444 0.994227 0
164572 0.987379 0
164700 0.992609 0
164828 0.988216 0
164956 0.989328 0
165084 0.990724 0
165212 0.991935 0
165340 0.993514 0
165468 0.990855 0
165596 0.991283 0
165724 0.991655 0
165852 0.991499 0
165980 0.992484 0
166108 0.99007 0
166236 0.990905 0
166364 0.996351 0
166492 0.989265 0
166620 0.992317 0
166748 0.996153 0
166876 0.993397 0
167004 0.987954 0
167132 0.99024 0
167260 0.992664 0
167388 0.988532 0
167516 0.99738 0
167644 0.993961 0
167772 0.993475 0
167900 0.989155 0
168028 0.99153 0
168156 0.985952 0
168284 0.988899 0
168412 0.99326 0
168540 0.989973 0
168668 0.987499 0
168796 0.991819 0
168924 0.988507 0
169052 0.993973 0
169180 0.991879 0
169308 0.993572 0
169436 0.997555 0
169564 0.989561 0
169692 0.991539 0
169820 0.993777 0
169948 0.987703 0
170076 0.991081 0
170204 0.988821 0
170332 0.98729 0
170460 0.989687 0
170588 0.991184 0
170716 0.990453 0
170844 0.989943 0
170972 0.991097 0
171100 0.991312 0
171228 0.9907 0
171356 0.990282 0
171484 0.993157 0
171612 0.997802 0
171740 0.992517 0
171868 0.990675 0
171996 0.992323 0
172124 0.988623 0
172252 0.994186 0
172380 0.993262 0
172508 0.989814 0
172636 0.994163 0
172764 0.98989 0
172892 0.99381 0
173020 0.99205 0
173148 0.994215 0
173276 0.98988 0
173404 0.990969 0
173532 0.988708 0
173660 0.991985 0
173788 0.992271 0
173916 0.991533 0
174044 0.996762 0
174172 0.989557 0
174300 0.9908 0
174428 0.991868 0
174556 0.991781 0
174684 0.991878 0
174812 0.992443 0
174940 0.987377 0
175068 0.995717 0
175196 0.995261 0
175324 0.995056 0
175452 0.996144 0
175580 0.991491 0
175708 0.992315 0
175836 0.99343 0
175964 0.994037 0
176092 0.991547 0
176220 0.989459 0
176348 0.992853 0
176476 0.994252 0
176604 0.994847 0
176732 0.992568 0
176860 0.99826 0
176988 0.992272 0
177116 0.992768 0
177244 0.991235 0
177372 0.990526 0
177500 0.990905 0
177628 0.990185 0
177756 0.990708 0
177884 0.991008 0
178012 0.994831 0
178140 0.992195 0
178268 0.993005 0
178396 0.987914 0
178524 0.986569 0
178652 0.987654 0
178780 0.990604 0
178908 0.99479 0
179036 0.992989 0
179164 0.992453 0
179292 0.992639 0
179420 0.989264 0
179548 0.994285 0
179676 0.98793 0
179804 0.990814 0
179932 0.994118 0
180060 0.991452 0
180188 0.993935 0
180316 0.991755 0
180444 0.990533 0
180572 0.991944 0
180700 0.988019 0
180828 0.991535 0
180956 0.993197 0
181084 0.988616 0
181212 0.991812 0
181340 0.994345 0
181468 0.988121 0
181596 0.992082 0
181724 0.99074 0
181852 0.989459 0
181980 0.991471 0
182108 0.988924 0
182236 0.994041 0
182364 0.996493 0
182492 0.991431 0
182620 0.989007 0
182748 0.991014 0
182876 0.989431 0
183004 0.992988 0
183132 0.993451 0
183260 0.994796 0
183388 0.991071 0
183516 0.996464 0
183644 0.990258 0
183772 0.992017 0
183900 0.989573 0
184028 0.994948 0
184156 0.996493 0
184284 0.993885 0
184412 0.993125 0
184540 0.992538 0
184668 0.996319 0
184796 0.995142 0
184924 0.997842 0
185052 0.989524 0
185180 0.993617 0
185308 0.992311 0
185436 0.994222 0
185564 0.985008 0
185692 0.990432 0
185820 0.989996 0
185948 0.988983 0
186076 0.990958 0
186204 0.993235 0
186332 0.993841 0
186460 0.992452 0
186588 0.994218 0
186716 0.991349 0
186844 0.9905 0
186972 0.989146 0
187100 0.993113 0
187228 0.989525 0
187356 0.990248 0
187484 0.988755 0
187612 0.991979 0
187740 0.994421 0
187868 0.993588 0
187996 0.988442 0
188124 0.990484 0
188252 0.988275 0
188380 0.988315 0
188508 0.989648 0
188636 0.990144 0
188764 0.988331 0
188892 0.990672 0
189020 0.992503 0
189148 0.987207 0
189276 0.991446 0
189404 0.993355 0
189532 0.991117 0
189660 0.985476 0
189788 0.988551 0
189916 0.994079 0
190044 0.994511 0
190172 0.991243 0
190300 0.990077 0
190428 0.98788 0
190556 0.992972 0
190684 0.996565 0
190812 0.988585 0
190940 0.988806 0
191068 0.989665 0
191196 0.996395 0
191324 0.994 0
191452 0.991017 0
191580 0.991555 0
191708 0.99377 0
191836 0.990717 0
191964 0.98819 0
192092 0.990193 0
192220 0.992603 0
192348 0.989732 0
192476 0.997048 0
192604 0.993417 0
192732 0.995559 0
192860 0.990852 0
192988 0.988329 0
193116 0.992329 0
193244 0.990636 0
193372 0.991263 0
193500 0.989542 0
193628 0.988366 0
193756 0.999229 0
193884 0.99336 0
194012 0.985704 0
194140 0.991634 0
194268 0.992582 0
194396 0.988636 0
194524 0.989831 0
194652 0.995446 0
194780 0.995363 0
194908 0.99266 0
195036 0.99496 0
195164 0.997866 0
195292 0.994002 0
195420 0.988396 0
195548 0.990798 0
195676 0.986794 0
195804 0.988294 0
195932 0.987852 0
196060 0.991586 0
196188 0.993585 0
196316 0.996013 0
196444 0.99316 0
196572 0.990752 0
196700 0.991263 0
196828 0.992693 0
196956 0.99709 0
197084 0.993853 0
197212 0.991986 0
197340 0.994171 0
197468 0.994238 0
197596 0.989118 0
197724 0.994093 0
197852 0.994426 0
197980 0.987282 0
198108 0.992687 0
198236 0.991486 0
198364 0.99205 0
198492 0.993174 0
198620 0.997469 0
198748 0.988031 0
198876 0.992631 0
199004 0.991719 0
199132 0.991326 0
199260 0.992115 0
199388 0.991894 0
199516 0.990396 0
199644 0.99477 0
199772 0.988994 0
199900 0.992222 0
200028 0.991371 0
200156 0.9918 0
200284 0.997511 0
200412 0.993791 0
200540 0.993436 0
200668 0.990368 0
200796 0.991449 0
200924 0.994062 0
201052 0.99225 0
201180 0.991121 0
201308 0.991944 0
201436 0.990602 0
201564 0.986952 0
201692 0.988649 0
201820 0.986633 0
201948 0.99047 0
202076 0.994395 0
202204 0.995513 0
202332 0.994403 0
202460 0.996295 0
202588 0.992846 0
202716 0.991694 0
202844 0.994689 0
202972 0.989277 0
203100 0.995821 0
203228 0.99306 0
203356 0.99458 0
203484 0.990978 0
203612 0.992417 0
203740 0.987335 0
203868 0.99087 0
203996 0.997306 0
204124 0.992939 0
204252 0.995709 0
204380 0.991977 0
204508 0.993545 0
204636 0.990747 0
204764 0.995015 0
204892 0.988403 0
205020 0.995258 0
205148 0.993679 0
205276 0.990027 0
205404 0.992488 0
205532 0.995146 0
205660 0.993484 0
205788 0.99176 0
205916 0.991175 0
206044 0.994346 0
206172 0.991303 0
206300 0.994749 0
206428 0.990417 0
206556 0.990569 0
206684 0.989644 0
206812 0.99227 0
206940 0.988197 0
207068 0.993028 0
207196 0.995062 0
207324 0.99057 0
207452 0.994809 0
207580 0.99237 0
207708 0.98891 0
207836 0.989073 0
207964 0.990312 0
208092 0.993637 0
208220 0.99214 0
208348 0.988011 0
208476 0.990877 0
208604 0.99238 0
208732 0.989976 0
208860 0.991482 0
208988 0.990151 0
209116 0.993553 0
209244 0.992366 0
209372 0.992705 0
209500 0.992217 0
209628 0.99133 0
209756 0.993933 0
209884 0.989044 0
210012 0.992183 0
210140 0.9897 0
210268 0.994821 0
210396 0.990679 0
210524 0.990998 0
210652 0.99082 0
210780 0.988736 0
210908 0.990199 0
211036 0.989792 0
211164 0.987276 0
211292 0.993338 0
211420 0.992273 0
211548 0.9947 0
211676 0.991415 0
211804 0.993207 0
211932 0.994455 0
212060 0.987899 0
212188 0.992131 0
212316 0.991082 0
212444 0.990664 0
212572 0.99315 0
212700 0.988848 0
212828 0.99413 0
212956 0.997152 0
213084 0.989498 0
213212 0.991786 0
213340 0.993098 0
213468 0.991384 0
213596 0.993733 0
213724 0.992153 0
213852 0.988546 0
213980 0.988593 0
214108 0.99225 0
214236 0.990713 0
214364 0.992236 0
214492 0.990386 0
214620 0.990274 0
214748 0.994136 0
214876 0.990839 0
215004 0.990299 0
215132 0.989918 0
215260 0.988727 0
215388 0.989229 0
215516 0.995559 0
215644 0.990084 0
215772 0.993559 0
215900 0.992215 0
216028 0.993819 0
216156 0.988604 0
216284 0.993038 0
216412 0.99369 0
216540 0.989827 0
216668 0.988443 0
216796 0.990669 0
216924 0.993567 0
217052 0.990519 0
217180 0.994812 0
217308 0.995576 0
217436 0.992597 0
217564 0.987739 0
217692 0.998174 0
217820 0.994041 0
217948 0.989125 0
218076 0.995727 0
218204 0.995005 0
218332 0.988657 0
218460 0.990255 0
218588 0.991256 0
218716 0.985788 0
218844 0.991522 0
218972 0.98685 0
219100 0.990877 0
219228 0.991404 0
219356 0.990061 0
219484 0.992404 0
219612 0.994552 0
219740 0.989577 0
219868 0.992685 0
219996 0.991541 0
220124 0.990322 0
220252 0.987613 0
220380 0.989251 0
220508 0.994451 0
220636 0.991728 0
220764 0.989763 0
220892 0.994599 0
221020 0.989212 0
221148 0.995227 0
221276 0.992781 0
221404 0.990737 0
221532 0.99105 0
221660 0.992868 0
221788 0.987405 0
221916 0.98578 0
222044 0.995347 0
222172 0.995168 0
222300 0.993684 0
222428 0.987824 0
222556 0.994168 0
222684 0.991276 0
222812 0.98836 0
222940 0.99164 0
223068 0.992826 0
223196 0.991764 0
223324 0.992537 0
223452 0.997169 0
223580 0.990654 0
223708 0.994316 0
223836 0.991096 0
223964 0.990192 0
224092 0.990977 0
224220 0.994433 0
224348 0.992811 0
224476 0.990005 0
224604 0.990419 0
224732 0.987771 0
224860 0.990353 0
224988 0.996842 0
225116 0.99269 0
225244 0.990958 0
225372 0.987417 0
225500 0.991341 0
225628 0.992065 0
225756 0.986692 0
225884 0.994653 0
226012 0.992559 0
226140 0.988964 0
226268 0.988677 0
226396 0.99045 0
226524 0.992968 0
226652 0.991589 0
226780 0.996315 0
226908 0.991175 0
227036 0.996644 0
227164 0.988088 0
227292 0.991636 0
227420 0.99112 0
227548 0.991164 0
227676 0.991128 0
227804 0.991895 0
227932 0.990083 0
228060 0.992133 0
228188 0.99498 0
228316 0.993199 0
228444 0.995811 0
228572 0.988773 0
228700 0.996592 0
228828 0.989991 0
228956 0.988781 0
229084 0.993217 0
229212 0.984814 0
229340 0.986508 0
229468 0.989785 0
229596 0.991535 0
229724 0.989402 0
229852 0.98627 0
229980 0.990335 0
230108 0.993407 0
230236 0.993146 0
230364 0.995211 0
230492 0.994334 0
230620 0.990424 0
230748 0.98981 0
230876 0.991496 0
231004 0.992919 0
231132 0.99146 0
231260 0.993326 0
231388 0.994775 0
231516 0.988714 0
231644 0.992821 0
231772 0.988753 0
231900 0.990827 0
232028 0.988189 0
232156 0.989856 0
232284 0.990252 0
232412 0.993958 0
232540 0.994536 0
232668 0.987816 0
232796 0.990386 0
232924 0.993336 0
233052 0.991551 0
233180 0.992642 0
233308 0.98659 0
233436 0.990735 0
233564 0.993039 0
233692 0.990574 0
233820 0.993057 0
233948 0.991882 0
234076 0.994645 0
234204 0.989261 0
234332 0.990031 0
234460 0.994373 0
234588 0.993682 0
234716 0.99629 0
234844 0.993834 0
234972 0.985497 0
235100 0.993456 0
235228 0.993656 0
235356 0.989462 0
235484 0.99464 0
235612 0.988645 0
235740 0.988895 0
235868 0.991493 0
235996 0.995442 0
236124 0.994256 0
236252 0.995941 0
236380 0.992692 0
236508 0.989516 0
236636 0.995278 0
236764 0.987785 0
236892 0.991451 0
237020 0.989052 0
237148 0.993244 0
237276 0.994446 0
237404 0.99256 0
237532 0.989881 0
237660 0.990716 0
237788 0.99344 0
237916 0.989228 0
238044 0.988536 0
238172 0.994274 0
238300 0.995835 0
238428 0.990223 0
238556 0.992367 0
238684 0.994108 0
238812 0.995895 0
238940 0.987708 0
239068 0.99195 0
239196 0.99139 0
239324 0.98939 0
239452 0.9917 0
239580 0.993245 0
239708 0.990263 0
239836 0.990924 0
239964 0.993367 0
240092 0.992825 0
240220 0.989537 0
240348 0.989746 0
240476 0.993745 0
240604 0.994812 0
240732 0.997443 0
240860 0.995261 0
240988 0.992361 0
241116 0.992417 0
241244 0.993279 0
241372 0.992969 0
241500 0.987252 0
241628 0.993082 0
241756 0.986349 0
241884 0.989747 0
242012 0.988185 0
242140 0.99095 0
242268 0.994027 0
242396 0.993403 0
242524 0.999087 0
242652 0.993927 0
242780 0.993362 0
242908 0.990918 0
243036 0.995213 0
243164 0.987363 0
243292 0.992934 0
243420 0.989071 0
243548 0.993159 0
243676 0.991855 0
243804 0.992229 0
243932 0.990753 0
244060 0.991674 0
244188 0.990306 0
244316 0.992526 0
244444 0.993747 0
244572 0.988976 0
244700 0.997604 0
244828 1 0
244956 0.99437 0
245084 0.997232 0
245212 0.989321 0
245340 0.993458 0
245468 0.992169 0
245596 0.991521 0
245724 0.983123 0
245852 0.994341 0
245980 0.992585 0
246108 0.99717 0
246236 0.991107 0
246364 0.992594 0
246492 0.99235 0
246620 0.992138 0
246748 0.995352 0
246876 0.990251 0
247004 0.992937 0
247132 0.995795 0
247260 0.989399 0
247388 0.989007 0
247516 0.991941 0
247644 0.988843 0
247772 0.987415 0
247900 0.991251 0
248028 0.988946 0
248156 0.994176 0
248284 0.991303 0
248412 0.990251 0
248540 0.993146 0
248668 0.987749 0
248796 0.99087 0
248924 0.992398 0
249052 0.991059 0
249180 0.992016 0
249308 0.992234 0
249436 0.989399 0
249564 0.992997 0
249692 0.990272 0
249820 0.994211 0
249948 0.987588 0
250076 0.993187 0
250204 0.989132 0
250332 0.986888 0
250460 0.990115 0
250588 0.985107 0
250716 0.993471 0
250844 0.993827 0
250972 0.990557 0
251100 0.98784 0
251228 0.99227 0
251356 0.990814 0
251484 0.98913 0
251612 0.992916 0
251740 0.990814 0
251868 0.991371 0
251996 0.996021 0
252124 0.990581 0
252252 0.990558 0
252380 0.988399 0
252508 0.992381 0
252636 0.99568 0
252764 0.992809 0
252892 0.988465 0
253020 0.990436 0
253148 0.992247 0
253276 0.994791 0
253404 0.995885 0
253532 0.99408 0
253660 0.991689 0
253788 0.993743 0
253916 0.992301 0
254044 0.99301 0
254172 0.989301 0
254300 0.989593 0
254428 0.993494 0
254556 0.988437 0
254684 0.992626 0
254812 0.990028 0
254940 0.987647 0
255068 0.998464 0
255196 0.993575 0
255324 0.987825 0
255452 0.991336 0
255580 0.99277 0
255708 0.986719 0
255836 0.991305 0
255964 0.993227 0
256092 0.994399 0
256220 0.990339 0
256348 0.986856 0
256476 0.995048 0
256604 0.992491 0
256732 0.991417 0
256860 0.990362 0
256988 0.991897 0
257116 0.99452 0
257244 0.991154 0
257372 0.994734 0
257500 0.992231 0
257628 0.990118 0
257756 0.988414 0
257884 0.991593 0
258012 0.991973 0
258140 0.988689 0
258268 0.990149 0
258396 0.989494 0
258524 0.992725 0
258652 0.990275 0
258780 0.995309 0
258908 0.992906 0
259036 0.989695 0
259164 0.989233 0
259292 0.997037 0
259420 0.989966 0
259548 0.994023 0
259676 0.991562 0
259804 0.990022 0
259932 0.992426 0
260060 0.993311 0
260188 0.985267 0
260316 0.987459 0
260444 0.991253 0
260572 0.991373 0
260700 0.989002 0
260828 0.990225 0
260956 0.993461 0
261084 0.995212 0
261212 0.995191 0
261340 0.991851 0
261468 0.996766 0
261596 0.993149 0
261724 0.993712 0
261852 0.991461 0
261980 0.988922 0
262108 0.991656 0
262236 0.993937 0
262364 0.993079 0
262492 0.989307 0
262620 0.991517 0
262748 0.989474 0
262876 0.992052 0
263004 0.988151 0
263132 0.989112 0
263260 0.992685 0
263388 0.986889 0
263516 0.990722 0
