# Supplementary material for: Probing decoherence in molecular 4f qubits
Source: Chem Sci. 2024 Oct 30;15(48):20328–37. doi: 10.1039/d4sc05304d (PMC11575486; doi:10.1039/d4sc05304d)
Supplement: SC-015-D4SC05304D-s001 [file SC-015-D4SC05304D-s001.zip › data_archive/Parallel_0c5pct/T1/54_Gdtrensal_T1_970564_3869G_at22_VG36_32-64-300_3sc_40K_4pc.dat]

1500 0 0
1628 0.0314988 0
1756 0.053978 0
1884 0.0840281 0
2012 0.111794 0
2140 0.136718 0
2268 0.165016 0
2396 0.186656 0
2524 0.212767 0
2652 0.23166 0
2780 0.253126 0
2908 0.269507 0
3036 0.290416 0
3164 0.308692 0
3292 0.327681 0
3420 0.343439 0
3548 0.358968 0
3676 0.378856 0
3804 0.387381 0
3932 0.408373 0
4060 0.419176 0
4188 0.440279 0
4316 0.452175 0
4444 0.460269 0
4572 0.477977 0
4700 0.481787 0
4828 0.50039 0
4956 0.506951 0
5084 0.517893 0
5212 0.532021 0
5340 0.54189 0
5468 0.562235 0
5596 0.569363 0
5724 0.575977 0
5852 0.58003 0
5980 0.586522 0
6108 0.610185 0
6236 0.608283 0
6364 0.614022 0
6492 0.626733 0
6620 0.630505 0
6748 0.643749 0
6876 0.645793 0
7004 0.657995 0
7132 0.661892 0
7260 0.663498 0
7388 0.666002 0
7516 0.679865 0
7644 0.684518 0
7772 0.700596 0
7900 0.699412 0
8028 0.702606 0
8156 0.700478 0
8284 0.717162 0
8412 0.715828 0
8540 0.724695 0
8668 0.726575 0
8796 0.725419 0
8924 0.737897 0
9052 0.740651 0
9180 0.755333 0
9308 0.755769 0
9436 0.757221 0
9564 0.761999 0
9692 0.768135 0
9820 0.771046 0
9948 0.780292 0
10076 0.776437 0
10204 0.782148 0
10332 0.787497 0
10460 0.789521 0
10588 0.79191 0
10716 0.798627 0
10844 0.800807 0
10972 0.801862 0
11100 0.802047 0
11228 0.807605 0
11356 0.807473 0
11484 0.818979 0
11612 0.812372 0
11740 0.814577 0
11868 0.822325 0
11996 0.816576 0
12124 0.831439 0
12252 0.822336 0
12380 0.83411 0
12508 0.835639 0
12636 0.83348 0
12764 0.831954 0
12892 0.848625 0
13020 0.834239 0
13148 0.842875 0
13276 0.844115 0
13404 0.850484 0
13532 0.851118 0
13660 0.849663 0
13788 0.860371 0
13916 0.856011 0
14044 0.856067 0
14172 0.862642 0
14300 0.857233 0
14428 0.86361 0
14556 0.869143 0
14684 0.863502 0
14812 0.874134 0
14940 0.86969 0
15068 0.873785 0
15196 0.877306 0
15324 0.876443 0
15452 0.879002 0
15580 0.874872 0
15708 0.878163 0
15836 0.879915 0
15964 0.884776 0
16092 0.883327 0
16220 0.885567 0
16348 0.88767 0
16476 0.887106 0
16604 0.883609 0
16732 0.889394 0
16860 0.886183 0
16988 0.890595 0
17116 0.90238 0
17244 0.892236 0
17372 0.890567 0
17500 0.898159 0
17628 0.899047 0
17756 0.899277 0
17884 0.906517 0
18012 0.895199 0
18140 0.898563 0
18268 0.904849 0
18396 0.900182 0
18524 0.905612 0
18652 0.912462 0
18780 0.906716 0
18908 0.90728 0
19036 0.907631 0
19164 0.911452 0
19292 0.912869 0
19420 0.909867 0
19548 0.910494 0
19676 0.919176 0
19804 0.919559 0
19932 0.917654 0
20060 0.912806 0
20188 0.918636 0
20316 0.920346 0
20444 0.915394 0
20572 0.926095 0
20700 0.919165 0
20828 0.926848 0
20956 0.928878 0
21084 0.923261 0
21212 0.926256 0
21340 0.923041 0
21468 0.921857 0
21596 0.930393 0
21724 0.929125 0
21852 0.92542 0
21980 0.930139 0
22108 0.926412 0
22236 0.92752 0
22364 0.934579 0
22492 0.925019 0
22620 0.932723 0
22748 0.934147 0
22876 0.935192 0
23004 0.934276 0
23132 0.937319 0
23260 0.934683 0
23388 0.935519 0
23516 0.935533 0
23644 0.937372 0
23772 0.934969 0
23900 0.938197 0
24028 0.94231 0
24156 0.932914 0
24284 0.937598 0
24412 0.938751 0
24540 0.938392 0
24668 0.94038 0
24796 0.943563 0
24924 0.942055 0
25052 0.932945 0
25180 0.940739 0
25308 0.937546 0
25436 0.937789 0
25564 0.94472 0
25692 0.949762 0
25820 0.948216 0
25948 0.948728 0
26076 0.944225 0
26204 0.943525 0
26332 0.951371 0
26460 0.947808 0
26588 0.947509 0
26716 0.948589 0
26844 0.946085 0
26972 0.946269 0
27100 0.948289 0
27228 0.949626 0
27356 0.94721 0
27484 0.949811 0
27612 0.951796 0
27740 0.960251 0
27868 0.955035 0
27996 0.953784 0
28124 0.956779 0
28252 0.956825 0
28380 0.947091 0
28508 0.952353 0
28636 0.949087 0
28764 0.949961 0
28892 0.954112 0
29020 0.957187 0
29148 0.950807 0
29276 0.949334 0
29404 0.960934 0
29532 0.969128 0
29660 0.961209 0
29788 0.958827 0
29916 0.960561 0
30044 0.957768 0
30172 0.966311 0
30300 0.96068 0
30428 0.956741 0
30556 0.96599 0
30684 0.956093 0
30812 0.964082 0
30940 0.958305 0
31068 0.966077 0
31196 0.961679 0
31324 0.966454 0
31452 0.963932 0
31580 0.964065 0
31708 0.960171 0
31836 0.957138 0
31964 0.967676 0
32092 0.965882 0
32220 0.955428 0
32348 0.966011 0
32476 0.958482 0
32604 0.96325 0
32732 0.96241 0
32860 0.969536 0
32988 0.958343 0
33116 0.965552 0
33244 0.964639 0
33372 0.955268 0
33500 0.962637 0
33628 0.960321 0
33756 0.962696 0
33884 0.963048 0
34012 0.966541 0
34140 0.960875 0
34268 0.965935 0
34396 0.969065 0
34524 0.965956 0
34652 0.966962 0
34780 0.971663 0
34908 0.965329 0
35036 0.967899 0
35164 0.966596 0
35292 0.968937 0
35420 0.962306 0
35548 0.969616 0
35676 0.966906 0
35804 0.96683 0
35932 0.958823 0
36060 0.968748 0
36188 0.975034 0
36316 0.965799 0
36444 0.970678 0
36572 0.977026 0
36700 0.971684 0
36828 0.971904 0
36956 0.970229 0
37084 0.978068 0
37212 0.966081 0
37340 0.975006 0
37468 0.968069 0
37596 0.971705 0
37724 0.969156 0
37852 0.974209 0
37980 0.971973 0
38108 0.975121 0
38236 0.97237 0
38364 0.969985 0
38492 0.973833 0
38620 0.978914 0
38748 0.96317 0
38876 0.977848 0
39004 0.967007 0
39132 0.971834 0
39260 0.972562 0
39388 0.975908 0
39516 0.979433 0
39644 0.976974 0
39772 0.973714 0
39900 0.980662 0
40028 0.972207 0
40156 0.973972 0
40284 0.968557 0
40412 0.979969 0
40540 0.976072 0
40668 0.975257 0
40796 0.977409 0
40924 0.973826 0
41052 0.97696 0
41180 0.973317 0
41308 0.971503 0
41436 0.982111 0
41564 0.972464 0
41692 0.975828 0
41820 0.979433 0
41948 0.973234 0
42076 0.978966 0
42204 0.97883 0
42332 0.977301 0
42460 0.972321 0
42588 0.9796 0
42716 0.974421 0
42844 0.975933 0
42972 0.978276 0
43100 0.972927 0
43228 0.972924 0
43356 0.973579 0
43484 0.978865 0
43612 0.968975 0
43740 0.97376 0
43868 0.982017 0
43996 0.979687 0
44124 0.972638 0
44252 0.978478 0
44380 0.980369 0
44508 0.978318 0
44636 0.973641 0
44764 0.979356 0
44892 0.977016 0
45020 0.978729 0
45148 0.976469 0
45276 0.975745 0
45404 0.984381 0
45532 0.972409 0
45660 0.976285 0
45788 0.984865 0
45916 0.979332 0
46044 0.979889 0
46172 0.979077 0
46300 0.981442 0
46428 0.982257 0
46556 0.979203 0
46684 0.981902 0
46812 0.975191 0
46940 0.982034 0
47068 0.980108 0
47196 0.980425 0
47324 0.973457 0
47452 0.98202 0
47580 0.970852 0
47708 0.982438 0
47836 0.979311 0
47964 0.983859 0
48092 0.979276 0
48220 0.977305 0
48348 0.976208 0
48476 0.974303 0
48604 0.980004 0
48732 0.975968 0
48860 0.979868 0
48988 0.977159 0
49116 0.972454 0
49244 0.983504 0
49372 0.978391 0
49500 0.979854 0
49628 0.980954 0
49756 0.978402 0
49884 0.979325 0
50012 0.98864 0
50140 0.983107 0
50268 0.980847 0
50396 0.981769 0
50524 0.982017 0
50652 0.976605 0
50780 0.98318 0
50908 0.984649 0
51036 0.979474 0
51164 0.98732 0
51292 0.978165 0
51420 0.97945 0
51548 0.978872 0
51676 0.982104 0
51804 0.983925 0
51932 0.983873 0
52060 0.979509 0
52188 0.979683 0
52316 0.982243 0
52444 0.984827 0
52572 0.98271 0
52700 0.985433 0
52828 0.978315 0
52956 0.988006 0
53084 0.982448 0
53212 0.983761 0
53340 0.980303 0
53468 0.986586 0
53596 0.982006 0
53724 0.978886 0
53852 0.983915 0
53980 0.980408 0
54108 0.982118 0
54236 0.987979 0
54364 0.98366 0
54492 0.983336 0
54620 0.97905 0
54748 0.98677 0
54876 0.988062 0
55004 0.986746 0
55132 0.976302 0
55260 0.989124 0
55388 0.978064 0
55516 0.978273 0
55644 0.980655 0
55772 0.987947 0
55900 0.980766 0
56028 0.981383 0
56156 0.982786 0
56284 0.986829 0
56412 0.984621 0
56540 0.976887 0
56668 0.9835 0
56796 0.97977 0
56924 0.979899 0
57052 0.984914 0
57180 0.980993 0
57308 0.983991 0
57436 0.986021 0
57564 0.987268 0
57692 0.983225 0
57820 0.97938 0
57948 0.978806 0
58076 0.981372 0
58204 0.983079 0
58332 0.982386 0
58460 0.97868 0
58588 0.990444 0
58716 0.985353 0
58844 0.984576 0
58972 0.986265 0
59100 0.984987 0
59228 0.984479 0
59356 0.981895 0
59484 0.990228 0
59612 0.983166 0
59740 0.983915 0
59868 0.987324 0
59996 0.978781 0
60124 0.98241 0
60252 0.984656 0
60380 0.986209 0
60508 0.97977 0
60636 0.985088 0
60764 0.984468 0
60892 0.986742 0
61020 0.986505 0
61148 0.979642 0
61276 0.980989 0
61404 0.991078 0
61532 0.985088 0
61660 0.988188 0
61788 0.9884 0
61916 0.982361 0
62044 0.979555 0
62172 0.980084 0
62300 0.977503 0
62428 0.987721 0
62556 0.984956 0
62684 0.991367 0
62812 0.985255 0
62940 0.987021 0
63068 0.984771 0
63196 0.980645 0
63324 0.985172 0
63452 0.981261 0
63580 0.985893 0
63708 0.992958 0
63836 0.989076 0
63964 0.981776 0
64092 0.985085 0
64220 0.988738 0
64348 0.988508 0
64476 0.991019 0
64604 0.988675 0
64732 0.983981 0
64860 0.987926 0
64988 0.983716 0
65116 0.98397 0
65244 0.98623 0
65372 0.990235 0
65500 0.985879 0
65628 0.984266 0
65756 0.992621 0
65884 0.987226 0
66012 0.981237 0
66140 0.994717 0
66268 0.981223 0
66396 0.983538 0
66524 0.981418 0
66652 0.994313 0
66780 0.992795 0
66908 0.98304 0
67036 0.987895 0
67164 0.986906 0
67292 0.984273 0
67420 0.990284 0
67548 0.990496 0
67676 0.985328 0
67804 0.984207 0
67932 0.986885 0
68060 0.986077 0
68188 0.985743 0
68316 0.989581 0
68444 0.985966 0
68572 0.99004 0
68700 0.982797 0
68828 0.988644 0
68956 0.993032 0
69084 0.988226 0
69212 0.981769 0
69340 0.987696 0
69468 0.985537 0
69596 0.982908 0
69724 0.995574 0
69852 0.984646 0
69980 0.987933 0
70108 0.980589 0
70236 0.983051 0
70364 0.988644 0
70492 0.992328 0
70620 0.986627 0
70748 0.984406 0
70876 0.988762 0
71004 0.981209 0
71132 0.983511 0
71260 0.98086 0
71388 0.986739 0
71516 0.989204 0
71644 0.982281 0
71772 0.986363 0
71900 0.985809 0
72028 0.984719 0
72156 0.990838 0
72284 0.986868 0
72412 0.990772 0
72540 0.987529 0
72668 0.990618 0
72796 0.980213 0
72924 0.987077 0
73052 0.98987 0
73180 0.983295 0
73308 0.986951 0
73436 0.983772 0
73564 0.981097 0
73692 0.982038 0
73820 0.983162 0
73948 0.989605 0
74076 0.981278 0
74204 0.996229 0
74332 0.991273 0
74460 0.986645 0
74588 0.991088 0
74716 0.988637 0
74844 0.99431 0
74972 0.99448 0
75100 0.989152 0
75228 0.992217 0
75356 0.987846 0
75484 0.988543 0
75612 0.9944 0
75740 0.984287 0
75868 0.98202 0
75996 0.983556 0
76124 0.987164 0
76252 0.988038 0
76380 0.98039 0
76508 0.993697 0
76636 0.989939 0
76764 0.990845 0
76892 0.982856 0
77020 0.979356 0
77148 0.986269 0
77276 0.988811 0
77404 0.986042 0
77532 0.985402 0
77660 0.988041 0
77788 0.994578 0
77916 0.978656 0
78044 0.987515 0
78172 0.987961 0
78300 0.989734 0
78428 0.985875 0
78556 0.983476 0
78684 0.988682 0
78812 0.989204 0
78940 0.98668 0
79068 0.987421 0
79196 0.989539 0
79324 0.988149 0
79452 0.992467 0
79580 0.979624 0
79708 0.986088 0
79836 0.987226 0
79964 0.991339 0
80092 0.98584 0
80220 0.986704 0
80348 0.99034 0
80476 0.983901 0
80604 0.983371 0
80732 0.987397 0
80860 0.990778 0
80988 0.987199 0
81116 0.992481 0
81244 0.992224 0
81372 0.980547 0
81500 0.992175 0
81628 0.994132 0
81756 0.987902 0
81884 0.985193 0
82012 0.987003 0
82140 0.988602 0
82268 0.984771 0
82396 0.983904 0
82524 0.987623 0
82652 0.983841 0
82780 0.983514 0
82908 0.980958 0
83036 0.985513 0
83164 0.98989 0
83292 0.979541 0
83420 0.98388 0
83548 0.993213 0
83676 0.987115 0
83804 0.980244 0
83932 0.985433 0
84060 0.988616 0
84188 0.988769 0
84316 0.996166 0
84444 0.988616 0
84572 0.983305 0
84700 0.983159 0
84828 0.987219 0
84956 0.986659 0
85084 0.980199 0
85212 0.981964 0
85340 0.988442 0
85468 0.992349 0
85596 0.993822 0
85724 0.983939 0
85852 0.991189 0
85980 0.981393 0
86108 0.986986 0
86236 0.984754 0
86364 0.987355 0
86492 0.992105 0
86620 0.979036 0
86748 0.997695 0
86876 0.992854 0
87004 0.989908 0
87132 0.985492 0
87260 0.985241 0
87388 0.987825 0
87516 0.985018 0
87644 0.989856 0
87772 0.985778 0
87900 0.985931 0
88028 0.983107 0
88156 0.985823 0
88284 0.984019 0
88412 0.987174 0
88540 0.982208 0
88668 0.986565 0
88796 0.994658 0
88924 0.986711 0
89052 0.98373 0
89180 0.980345 0
89308 0.992053 0
89436 0.988574 0
89564 0.992697 0
89692 0.984312 0
89820 0.986861 0
89948 0.986485 0
90076 0.98008 0
90204 0.98965 0
90332 0.991719 0
90460 0.98972 0
90588 0.985151 0
90716 0.991391 0
90844 0.990845 0
90972 0.985792 0
91100 0.986398 0
91228 0.985652 0
91356 0.98598 0
91484 0.986042 0
91612 0.991162 0
91740 0.983403 0
91868 0.990256 0
91996 0.981717 0
92124 0.986439 0
92252 0.988738 0
92380 0.987606 0
92508 0.997402 0
92636 0.992568 0
92764 0.986422 0
92892 0.989382 0
93020 0.990475 0
93148 0.98341 0
93276 0.99432 0
93404 0.989772 0
93532 0.978928 0
93660 0.985537 0
93788 0.986035 0
93916 0.989936 0
94044 0.99121 0
94172 0.986986 0
94300 0.994292 0
94428 0.989897 0
94556 0.990221 0
94684 0.986335 0
94812 0.990211 0
94940 0.986923 0
95068 0.992753 0
95196 0.986008 0
95324 0.990176 0
95452 0.98389 0
95580 0.989452 0
95708 0.986923 0
95836 0.983754 0
95964 0.99431 0
96092 0.989072 0
96220 0.991242 0
96348 0.979906 0
96476 0.991625 0
96604 0.99035 0
96732 0.981616 0
96860 0.983761 0
96988 0.987916 0
97116 0.991628 0
97244 0.989424 0
97372 0.985576 0
97500 0.984461 0
97628 0.990935 0
97756 0.984479 0
97884 0.991538 0
98012 0.983103 0
98140 0.986662 0
98268 0.987547 0
98396 0.991221 0
98524 0.994484 0
98652 0.989699 0
98780 0.990664 0
98908 0.993902 0
99036 0.988908 0
99164 0.986401 0
99292 0.994968 0
99420 0.989246 0
99548 0.987672 0
99676 0.99128 0
99804 0.98701 0
99932 0.990761 0
100060 0.993463 0
100188 0.986509 0
100316 0.988661 0
100444 0.988128 0
100572 0.987084 0
100700 0.987369 0
100828 0.986593 0
100956 0.994557 0
101084 0.985311 0
101212 0.988619 0
101340 0.990469 0
101468 0.990173 0
101596 0.985994 0
101724 0.988668 0
101852 0.980376 0
101980 0.989392 0
102108 0.98435 0
102236 0.98248 0
102364 0.986861 0
102492 0.982212 0
102620 0.986561 0
102748 0.985816 0
102876 0.985792 0
103004 0.988626 0
103132 0.990486 0
103260 0.980822 0
103388 0.994996 0
103516 0.985332 0
103644 0.988752 0
103772 0.988302 0
103900 0.98832 0
104028 0.984984 0
104156 0.987519 0
104284 0.992408 0
104412 0.987254 0
104540 0.986241 0
104668 0.990204 0
104796 0.993164 0
104924 0.988901 0
105052 0.994073 0
105180 0.991576 0
105308 0.990284 0
105436 0.98808 0
105564 0.988699 0
105692 0.987947 0
105820 0.992332 0
105948 0.988591 0
106076 0.984837 0
106204 0.993693 0
106332 0.981512 0
106460 0.98536 0
106588 0.988651 0
106716 0.983998 0
106844 0.991081 0
106972 0.990514 0
107100 0.991778 0
107228 0.987669 0
107356 0.989518 0
107484 0.987609 0
107612 0.991628 0
107740 0.986324 0
107868 0.985778 0
107996 0.986509 0
108124 0.993108 0
108252 0.987226 0
108380 0.983531 0
108508 0.985955 0
108636 0.991959 0
108764 0.987519 0
108892 0.986436 0
109020 0.99012 0
109148 0.989218 0
109276 0.99113 0
109404 0.982692 0
109532 0.982041 0
109660 0.992279 0
109788 0.989859 0
109916 0.987616 0
110044 0.98934 0
110172 0.987153 0
110300 0.986039 0
110428 0.985684 0
110556 0.983643 0
110684 0.995375 0
110812 0.985927 0
110940 0.987216 0
111068 0.984827 0
111196 0.988466 0
111324 0.989553 0
111452 0.988174 0
111580 0.981731 0
111708 0.995372 0
111836 0.993693 0
111964 0.990176 0
112092 0.986088 0
112220 0.988901 0
112348 0.990444 0
112476 0.993049 0
112604 0.990207 0
112732 0.993446 0
112860 0.989793 0
112988 0.985621 0
113116 0.985123 0
113244 0.989497 0
113372 0.985774 0
113500 0.993599 0
113628 0.985116 0
113756 0.989796 0
113884 0.987118 0
114012 0.985189 0
114140 0.991903 0
114268 0.988334 0
114396 0.990134 0
114524 0.985081 0
114652 0.991137 0
114780 0.991642 0
114908 0.987512 0
115036 0.993324 0
115164 0.989264 0
115292 0.993564 0
115420 0.985513 0
115548 0.990744 0
115676 0.98933 0
115804 0.990072 0
115932 0.98685 0
116060 0.987331 0
116188 0.989236 0
116316 0.9884 0
116444 0.989316 0
116572 0.977496 0
116700 0.990145 0
116828 0.988682 0
116956 0.99479 0
117084 0.985823 0
117212 0.992426 0
117340 0.991384 0
117468 0.98738 0
117596 0.988128 0
117724 0.992022 0
117852 0.98903 0
117980 0.989734 0
118108 0.990427 0
118236 0.981842 0
118364 0.99479 0
118492 0.993408 0
118620 0.98545 0
118748 0.985287 0
118876 0.984117 0
119004 0.987564 0
119132 0.991813 0
119260 0.990336 0
119388 0.982337 0
119516 0.987968 0
119644 0.98832 0
119772 0.987717 0
119900 0.980415 0
120028 0.993871 0
120156 0.986206 0
120284 0.989887 0
120412 0.987021 0
120540 0.992126 0
120668 0.982226 0
120796 0.989716 0
120924 0.984009 0
121052 0.982163 0
121180 0.99463 0
121308 0.988233 0
121436 0.985516 0
121564 0.995041 0
121692 0.992488 0
121820 0.987665 0
121948 0.983361 0
122076 0.991001 0
122204 0.988358 0
122332 0.98389 0
122460 0.995671 0
122588 0.991757 0
122716 0.994118 0
122844 0.986927 0
122972 0.98855 0
123100 0.993209 0
123228 0.990643 0
123356 0.987258 0
123484 0.991398 0
123612 0.986526 0
123740 0.98839 0
123868 0.989274 0
123996 0.990928 0
124124 0.985774 0
124252 0.989911 0
124380 0.988835 0
124508 0.988205 0
124636 0.988358 0
124764 0.989473 0
124892 0.99277 0
125020 0.989002 0
125148 0.989793 0
125276 0.984242 0
125404 0.989984 0
125532 0.985952 0
125660 0.987999 0
125788 0.990385 0
125916 0.988198 0
126044 0.990232 0
126172 0.986196 0
126300 0.988459 0
126428 0.988922 0
126556 0.995448 0
126684 0.99074 0
126812 0.983904 0
126940 0.988978 0
127068 0.9944 0
127196 0.990657 0
127324 0.991639 0
127452 0.990834 0
127580 0.9814 0
127708 0.992154 0
127836 0.993557 0
127964 0.983256 0
128092 0.993115 0
128220 0.987829 0
128348 0.990131 0
128476 0.985346 0
128604 0.991903 0
128732 0.991134 0
128860 0.991795 0
128988 0.987397 0
129116 0.986701 0
129244 0.985461 0
129372 0.994442 0
129500 0.985081 0
129628 0.994104 0
129756 0.988571 0
129884 0.991311 0
130012 0.978593 0
130140 0.984416 0
130268 0.987731 0
130396 0.988261 0
130524 0.980676 0
130652 0.989493 0
130780 0.98747 0
130908 0.988783 0
131036 0.985273 0
131164 0.992624 0
131292 0.986676 0
131420 0.991639 0
131548 0.994209 0
131676 0.993728 0
131804 0.986004 0
131932 0.988964 0
132060 0.985837 0
132188 0.988104 0
132316 0.98747 0
132444 0.991632 0
132572 0.988543 0
132700 0.993575 0
132828 0.994303 0
132956 0.990054 0
133084 0.984911 0
133212 0.991757 0
133340 0.981432 0
133468 0.988254 0
133596 0.986544 0
133724 0.985955 0
133852 0.981097 0
133980 0.983908 0
134108 0.997688 0
134236 0.986035 0
134364 0.988988 0
134492 0.992582 0
134620 0.991882 0
134748 0.990092 0
134876 0.989103 0
135004 0.980895 0
135132 0.985952 0
135260 0.992109 0
135388 0.98592 0
135516 0.98653 0
135644 0.993383 0
135772 0.992551 0
135900 0.984583 0
136028 0.987223 0
136156 0.988463 0
136284 0.988052 0
136412 0.992297 0
136540 0.990545 0
136668 0.991566 0
136796 0.993923 0
136924 0.985238 0
137052 0.983507 0
137180 0.987972 0
137308 0.995156 0
137436 0.991743 0
137564 0.987139 0
137692 0.992882 0
137820 0.986899 0
137948 0.993989 0
138076 0.985304 0
138204 0.990033 0
138332 0.987181 0
138460 0.988567 0
138588 0.993836 0
138716 0.989326 0
138844 0.991196 0
138972 0.989887 0
139100 0.986697 0
139228 0.992025 0
139356 0.986189 0
139484 0.986213 0
139612 0.993237 0
139740 0.985677 0
139868 0.98824 0
139996 0.987247 0
140124 0.991538 0
140252 0.983942 0
140380 0.98374 0
140508 0.989692 0
140636 0.988268 0
140764 0.988668 0
140892 0.989647 0
141020 0.991001 0
141148 0.991572 0
141276 0.990928 0
141404 0.995271 0
141532 0.994261 0
141660 0.985499 0
141788 0.9923 0
141916 0.991304 0
142044 0.987153 0
142172 0.98957 0
142300 0.98824 0
142428 0.987017 0
142556 0.988073 0
142684 0.98653 0
142812 0.983072 0
142940 0.990977 0
143068 0.996563 0
143196 0.987909 0
143324 0.993209 0
143452 0.984991 0
143580 0.990482 0
143708 0.985356 0
143836 0.988027 0
143964 0.993853 0
144092 0.988947 0
144220 0.986499 0
144348 0.97992 0
144476 0.985384 0
144604 0.990402 0
144732 0.987881 0
144860 0.987954 0
144988 0.988518 0
145116 0.986387 0
145244 0.987021 0
145372 0.986213 0
145500 0.988773 0
145628 0.993523 0
145756 0.988727 0
145884 0.990023 0
146012 0.988292 0
146140 0.990556 0
146268 0.983545 0
146396 0.985179 0
146524 0.991907 0
146652 0.986969 0
146780 0.992029 0
146908 0.982786 0
147036 0.986735 0
147164 0.991461 0
147292 0.989396 0
147420 0.994522 0
147548 0.985321 0
147676 0.988421 0
147804 0.981985 0
147932 0.987878 0
148060 0.989772 0
148188 0.983901 0
148316 0.991618 0
148444 0.989382 0
148572 0.99338 0
148700 0.991269 0
148828 0.992969 0
148956 0.988557 0
149084 0.988487 0
149212 0.990214 0
149340 0.99454 0
149468 0.986547 0
149596 0.985468 0
149724 0.979231 0
149852 0.990521 0
149980 0.987286 0
150108 0.983995 0
150236 0.990103 0
150364 0.989184 0
150492 0.992812 0
150620 0.990921 0
150748 0.990058 0
150876 0.986579 0
151004 0.996016 0
151132 0.984137 0
151260 0.988926 0
151388 0.989633 0
151516 0.990176 0
151644 0.982201 0
151772 0.984775 0
151900 0.984782 0
152028 0.989995 0
152156 0.993369 0
152284 0.988153 0
152412 0.992335 0
152540 0.984266 0
152668 0.988835 0
152796 0.982696 0
152924 0.989971 0
153052 0.989622 0
153180 0.988351 0
153308 0.989243 0
153436 0.993672 0
153564 0.984162 0
153692 0.986882 0
153820 0.982313 0
153948 0.990535 0
154076 0.986889 0
154204 0.987547 0
154332 0.988828 0
154460 0.987832 0
154588 0.987958 0
154716 0.989044 0
154844 0.990691 0
154972 0.988027 0
155100 0.990576 0
155228 0.984534 0
155356 0.985168 0
155484 0.988497 0
155612 0.989379 0
155740 0.98841 0
155868 0.989643 0
155996 0.988205 0
156124 0.989901 0
156252 0.993958 0
156380 0.986871 0
156508 0.986544 0
156636 0.985287 0
156764 0.982448 0
156892 0.983981 0
157020 0.983343 0
157148 0.986993 0
157276 0.988341 0
157404 0.986746 0
157532 0.988574 0
157660 0.991663 0
157788 0.989542 0
157916 0.996291 0
158044 0.990458 0
158172 0.992659 0
158300 0.990479 0
158428 0.99057 0
158556 0.988358 0
158684 0.989852 0
158812 0.98116 0
158940 0.989379 0
159068 0.993338 0
159196 0.997688 0
159324 0.983772 0
159452 0.98505 0
159580 0.992551 0
159708 0.987038 0
159836 0.988536 0
159964 0.984454 0
160092 0.986718 0
160220 0.994059 0
160348 0.989758 0
160476 0.984165 0
160604 0.991513 0
160732 0.990876 0
160860 0.985708 0
160988 0.990023 0
161116 0.986561 0
161244 0.992931 0
161372 0.986095 0
161500 0.987811 0
161628 0.985008 0
161756 0.995079 0
161884 0.99221 0
162012 0.989124 0
162140 0.990674 0
162268 0.986701 0
162396 0.992885 0
162524 0.985133 0
162652 0.991586 0
162780 0.986711 0
162908 0.994076 0
163036 0.992147 0
163164 0.993463 0
163292 0.985234 0
163420 0.988612 0
163548 0.989762 0
163676 0.993592 0
163804 0.986885 0
163932 0.985255 0
164060 0.991726 0
164188 0.987063 0
164316 0.98326 0
164444 0.99361 0
164572 0.983716 0
164700 0.993885 0
164828 0.986941 0
164956 0.984817 0
165084 0.984437 0
165212 0.988553 0
165340 0.988473 0
165468 0.989636 0
165596 0.988201 0
165724 0.993171 0
165852 0.988571 0
165980 0.988637 0
166108 0.984336 0
166236 0.98763 0
166364 0.988473 0
166492 0.99384 0
166620 0.990935 0
166748 0.992321 0
166876 0.991471 0
167004 0.987094 0
167132 0.986826 0
167260 0.984332 0
167388 0.993352 0
167516 0.992067 0
167644 0.995417 0
167772 0.982159 0
167900 0.986784 0
168028 0.993199 0
168156 0.983114 0
168284 0.991802 0
168412 0.981024 0
168540 0.984935 0
168668 0.986739 0
168796 0.986941 0
168924 0.987669 0
169052 0.984987 0
169180 0.995177 0
169308 0.986314 0
169436 0.987251 0
169564 0.989695 0
169692 0.983834 0
169820 0.983378 0
169948 0.987933 0
170076 0.993324 0
170204 0.992687 0
170332 0.992621 0
170460 0.9852 0
170588 0.992036 0
170716 0.994755 0
170844 0.991952 0
170972 0.982804 0
171100 0.987996 0
171228 0.988417 0
171356 0.9863 0
171484 0.989138 0
171612 0.991788 0
171740 0.987575 0
171868 0.986436 0
171996 0.991646 0
172124 0.984722 0
172252 0.994365 0
172380 0.989605 0
172508 0.980195 0
172636 0.994007 0
172764 0.993669 0
172892 0.989796 0
173020 0.987996 0
173148 0.984385 0
173276 0.986324 0
173404 0.98925 0
173532 0.988222 0
173660 0.984277 0
173788 0.989274 0
173916 0.986014 0
174044 0.989549 0
174172 0.982946 0
174300 0.994536 0
174428 0.983434 0
174556 0.995542 0
174684 0.988459 0
174812 0.98964 0
174940 0.994846 0
175068 0.986161 0
175196 0.986248 0
175324 0.990573 0
175452 0.987265 0
175580 0.989013 0
175708 0.985489 0
175836 0.97969 0
175964 0.990883 0
176092 0.983389 0
176220 0.987428 0
176348 0.986436 0
176476 0.991499 0
176604 0.983096 0
176732 0.990096 0
176860 0.983117 0
176988 0.990354 0
177116 0.986923 0
177244 0.984827 0
177372 0.982567 0
177500 0.997778 0
177628 0.991694 0
177756 0.985757 0
177884 0.983389 0
178012 0.991802 0
178140 0.987463 0
178268 0.985865 0
178396 0.98466 0
178524 0.993188 0
178652 0.992192 0
178780 0.98739 0
178908 0.988605 0
179036 0.986356 0
179164 0.991635 0
179292 0.989678 0
179420 0.988626 0
179548 0.992217 0
179676 0.991774 0
179804 0.98372 0
179932 0.979457 0
180060 0.992607 0
180188 0.989776 0
180316 0.984991 0
180444 0.988738 0
180572 0.983848 0
180700 0.991165 0
180828 0.986843 0
180956 0.992809 0
181084 0.993512 0
181212 0.989581 0
181340 0.990932 0
181468 0.993477 0
181596 0.984608 0
181724 0.990552 0
181852 0.990336 0
181980 0.989831 0
182108 0.986216 0
182236 0.993596 0
182364 0.991155 0
182492 0.985861 0
182620 0.982038 0
182748 0.987909 0
182876 0.990012 0
183004 0.988797 0
183132 0.985506 0
183260 0.990542 0
183388 0.987937 0
183516 0.988275 0
183644 0.989062 0
183772 0.989671 0
183900 0.984771 0
184028 0.988487 0
184156 0.996316 0
184284 0.989438 0
184412 0.991935 0
184540 0.985889 0
184668 0.991071 0
184796 0.988821 0
184924 0.98777 0
185052 0.985823 0
185180 0.986088 0
185308 0.986328 0
185436 0.990166 0
185564 0.984548 0
185692 0.991931 0
185820 0.99097 0
185948 0.986436 0
186076 0.987049 0
186204 0.989069 0
186332 0.98794 0
186460 0.989991 0
186588 0.986617 0
186716 0.981278 0
186844 0.980467 0
186972 0.993794 0
187100 0.986909 0
187228 0.993352 0
187356 0.987299 0
187484 0.983375 0
187612 0.98514 0
187740 0.991162 0
187868 0.991033 0
187996 0.990719 0
188124 0.975891 0
188252 0.988982 0
188380 0.983733 0
188508 0.99004 0
188636 0.98762 0
188764 0.988208 0
188892 0.981365 0
189020 0.988574 0
189148 0.984534 0
189276 0.98856 0
189404 0.988585 0
189532 0.996594 0
189660 0.985698 0
189788 0.993505 0
189916 0.983284 0
190044 0.987394 0
190172 0.990531 0
190300 0.989107 0
190428 0.987233 0
190556 0.992621 0
190684 0.9874 0
190812 0.991499 0
190940 0.988863 0
191068 0.984914 0
191196 0.98841 0
191324 0.988867 0
191452 0.987759 0
191580 0.992878 0
191708 0.985043 0
191836 0.978447 0
191964 0.994501 0
192092 0.990538 0
192220 0.988839 0
192348 0.991593 0
192476 0.981759 0
192604 0.992656 0
192732 0.987825 0
192860 0.983277 0
192988 0.989257 0
193116 0.992144 0
193244 0.991879 0
193372 0.986314 0
193500 0.987686 0
193628 0.990469 0
193756 0.988633 0
193884 0.995884 0
194012 0.989486 0
194140 0.988323 0
194268 0.986523 0
194396 0.988306 0
194524 0.985893 0
194652 0.992628 0
194780 0.989009 0
194908 0.992227 0
195036 0.990625 0
195164 0.99097 0
195292 0.987226 0
195420 0.99479 0
195548 0.989455 0
195676 0.994045 0
195804 0.98987 0
195932 0.987794 0
196060 0.990681 0
196188 0.992617 0
196316 0.987508 0
196444 0.988257 0
196572 0.99432 0
196700 0.989591 0
196828 0.986021 0
196956 0.984249 0
197084 0.992269 0
197212 0.989821 0
197340 0.992307 0
197468 0.984803 0
197596 0.98529 0
197724 0.988658 0
197852 0.981362 0
197980 0.991228 0
198108 0.990155 0
198236 0.988713 0
198364 0.99237 0
198492 0.991788 0
198620 0.986345 0
198748 0.982689 0
198876 0.993596 0
199004 0.98871 0
199132 0.985746 0
199260 0.994275 0
199388 0.989845 0
199516 0.990124 0
199644 0.990441 0
199772 0.985799 0
199900 0.982097 0
200028 0.987773 0
200156 0.989957 0
200284 0.988598 0
200412 0.990145 0
200540 0.990225 0
200668 0.98949 0
200796 0.987498 0
200924 0.98746 0
201052 0.986802 0
201180 0.989587 0
201308 0.989427 0
201436 0.984837 0
201564 0.991963 0
201692 0.987529 0
201820 0.989971 0
201948 0.989441 0
202076 0.987564 0
202204 0.98732 0
202332 0.985471 0
202460 0.983375 0
202588 0.985865 0
202716 0.983033 0
202844 0.991259 0
202972 0.983831 0
203100 0.989493 0
203228 0.993951 0
203356 0.993028 0
203484 0.984991 0
203612 0.986983 0
203740 0.980899 0
203868 0.996145 0
203996 0.987811 0
204124 0.987703 0
204252 0.98684 0
204380 0.994129 0
204508 0.992906 0
204636 0.990618 0
204764 0.984552 0
204892 0.991465 0
205020 0.981602 0
205148 0.987839 0
205276 0.987961 0
205404 0.990723 0
205532 0.988992 0
205660 0.990531 0
205788 0.987766 0
205916 0.988484 0
206044 0.981501 0
206172 0.987115 0
206300 0.99066 0
206428 0.99121 0
206556 0.989278 0
206684 0.987334 0
206812 0.984681 0
206940 0.983521 0
207068 0.992227 0
207196 0.993331 0
207324 0.985652 0
207452 0.984851 0
207580 0.985499 0
207708 0.986283 0
207836 0.991538 0
207964 0.99096 0
208092 0.99423 0
208220 0.989908 0
208348 0.98763 0
208476 0.984764 0
208604 0.990482 0
208732 0.987094 0
208860 0.984009 0
208988 0.988463 0
209116 0.98553 0
209244 0.985917 0
209372 0.985739 0
209500 0.991566 0
209628 0.987484 0
209756 0.998395 0
209884 0.989685 0
210012 0.994042 0
210140 0.982821 0
210268 0.987777 0
210396 0.989584 0
210524 0.988988 0
210652 0.994898 0
210780 0.987066 0
210908 0.98856 0
211036 0.989932 0
211164 0.990287 0
211292 0.993268 0
211420 0.978423 0
211548 0.983162 0
211676 0.987791 0
211804 0.992676 0
211932 0.991297 0
212060 0.991541 0
212188 0.99563 0
212316 0.993136 0
212444 0.985527 0
212572 0.989807 0
212700 0.993422 0
212828 0.987999 0
212956 0.995769 0
213084 0.986808 0
213212 0.987589 0
213340 0.997064 0
213468 0.984433 0
213596 0.990904 0
213724 0.98855 0
213852 0.989333 0
213980 0.987181 0
214108 0.992391 0
214236 0.987477 0
214364 0.989441 0
214492 0.987045 0
214620 0.985597 0
214748 0.984924 0
214876 0.987676 0
215004 0.990799 0
215132 0.981348 0
215260 0.9866 0
215388 0.990117 0
215516 0.990528 0
215644 0.996134 0
215772 0.986777 0
215900 0.990469 0
216028 0.986199 0
216156 0.983096 0
216284 0.989041 0
216412 0.993073 0
216540 0.987313 0
216668 0.987146 0
216796 0.987387 0
216924 0.988595 0
217052 0.993174 0
217180 0.986606 0
217308 0.988853 0
217436 0.989072 0
217564 0.988915 0
217692 0.986815 0
217820 0.989267 0
217948 0.991816 0
218076 0.984698 0
218204 0.995462 0
218332 0.984263 0
218460 0.997054 0
218588 0.982058 0
218716 0.989051 0
218844 0.986937 0
218972 0.988355 0
219100 0.99028 0
219228 0.992927 0
219356 0.982274 0
219484 0.985018 0
219612 0.988031 0
219740 0.991026 0
219868 0.988887 0
219996 0.98989 0
220124 0.988052 0
220252 0.995626 0
220380 0.987488 0
220508 0.989507 0
220636 0.992436 0
220764 0.989678 0
220892 0.993954 0
221020 0.989076 0
221148 0.991068 0
221276 0.993425 0
221404 0.986478 0
221532 0.989842 0
221660 0.987529 0
221788 0.992408 0
221916 0.986485 0
222044 0.994947 0
222172 0.987669 0
222300 0.994261 0
222428 0.989382 0
222556 0.985214 0
222684 0.990305 0
222812 0.994202 0
222940 0.987592 0
223068 0.991019 0
223196 0.981613 0
223324 0.987519 0
223452 0.990643 0
223580 0.98739 0
223708 0.986822 0
223836 0.987501 0
223964 0.99213 0
224092 0.987606 0
224220 0.984817 0
224348 0.991259 0
224476 0.996211 0
224604 0.989166 0
224732 0.982083 0
224860 0.98567 0
224988 0.98489 0
225116 0.985231 0
225244 0.986606 0
225372 0.984649 0
225500 0.983605 0
225628 0.985395 0
225756 0.990361 0
225884 0.993766 0
226012 0.982532 0
226140 0.995734 0
226268 0.989361 0
226396 0.985569 0
226524 0.982999 0
226652 0.987143 0
226780 0.987634 0
226908 0.98701 0
227036 0.987999 0
227164 0.990406 0
227292 0.992332 0
227420 0.990768 0
227548 0.98793 0
227676 0.987568 0
227804 0.99098 0
227932 0.989664 0
228060 0.994205 0
228188 0.990072 0
228316 0.995466 0
228444 0.991033 0
228572 0.982609 0
228700 0.993516 0
228828 0.983615 0
228956 0.996549 0
229084 0.988881 0
229212 0.987707 0
229340 0.991322 0
229468 0.985994 0
229596 0.993721 0
229724 0.990566 0
229852 0.98802 0
229980 0.993547 0
230108 0.98989 0
230236 0.986763 0
230364 0.983469 0
230492 0.989372 0
230620 0.991391 0
230748 0.994331 0
230876 0.991263 0
231004 0.986258 0
231132 0.985297 0
231260 0.988661 0
231388 0.992736 0
231516 0.985029 0
231644 0.993115 0
231772 0.988679 0
231900 0.991266 0
232028 0.989013 0
232156 0.993404 0
232284 0.986847 0
232412 0.996096 0
232540 0.988278 0
232668 0.99244 0
232796 0.984698 0
232924 0.988125 0
233052 0.985638 0
233180 0.98771 0
233308 0.989542 0
233436 0.985593 0
233564 0.991712 0
233692 0.981557 0
233820 0.985182 0
233948 0.9902 0
234076 0.986955 0
234204 0.987515 0
234332 0.985642 0
234460 0.986561 0
234588 0.995515 0
234716 0.99183 0
234844 0.99377 0
234972 0.988038 0
235100 0.994937 0
235228 0.988947 0
235356 0.99268 0
235484 0.989699 0
235612 0.989016 0
235740 0.990556 0
235868 0.987944 0
235996 0.991245 0
236124 0.989117 0
236252 0.992387 0
236380 0.987505 0
236508 0.988431 0
236636 0.985886 0
236764 0.985043 0
236892 0.98972 0
237020 0.98272 0
237148 0.997977 0
237276 0.986471 0
237404 0.991458 0
237532 0.987338 0
237660 0.983747 0
237788 0.99906 0
237916 0.991837 0
238044 0.990503 0
238172 0.986502 0
238300 0.983793 0
238428 0.985774 0
238556 0.992913 0
238684 0.994303 0
238812 0.995887 0
238940 0.985071 0
239068 0.988466 0
239196 0.99129 0
239324 0.987529 0
239452 0.990789 0
239580 0.983333 0
239708 0.9888 0
239836 0.987717 0
239964 0.992043 0
240092 0.990183 0
240220 0.987561 0
240348 0.991997 0
240476 0.98956 0
240604 0.988553 0
240732 0.986293 0
240860 0.991175 0
240988 0.987387 0
241116 0.986742 0
241244 0.98911 0
241372 0.989528 0
241500 0.995539 0
241628 0.990221 0
241756 0.987038 0
241884 0.987609 0
242012 0.987153 0
242140 0.983949 0
242268 0.989918 0
242396 0.982515 0
242524 0.98856 0
242652 0.99043 0
242780 0.993443 0
242908 0.995731 0
243036 0.991416 0
243164 0.9863 0
243292 0.992889 0
243420 0.986857 0
243548 0.987728 0
243676 0.994714 0
243804 0.980192 0
243932 0.986547 0
244060 0.984803 0
244188 0.985137 0
244316 0.989211 0
244444 0.989142 0
244572 0.990371 0
244700 0.989114 0
244828 0.993505 0
244956 0.985642 0
245084 0.989716 0
245212 0.986251 0
245340 0.989911 0
245468 0.997635 0
245596 0.984949 0
245724 0.987334 0
245852 0.99152 0
245980 0.988463 0
246108 0.998422 0
246236 0.986429 0
246364 0.986283 0
246492 0.997228 0
246620 0.988198 0
246748 0.996751 0
246876 0.991837 0
247004 0.991503 0
247132 0.992039 0
247260 0.983305 0
247388 0.99213 0
247516 0.988602 0
247644 0.989929 0
247772 0.984158 0
247900 0.985872 0
248028 0.993627 0
248156 0.984851 0
248284 0.980516 0
248412 0.984918 0
248540 0.982936 0
248668 0.988201 0
248796 0.984991 0
248924 0.985485 0
249052 0.991245 0
249180 0.987832 0
249308 0.991691 0
249436 0.981042 0
249564 0.993094 0
249692 0.989668 0
249820 0.987871 0
249948 0.987251 0
250076 0.988386 0
250204 0.994989 0
250332 0.993383 0
250460 0.982226 0
250588 0.978593 0
250716 0.985652 0
250844 0.987202 0
250972 0.990622 0
251100 0.986154 0
251228 0.996027 0
251356 0.994393 0
251484 0.991764 0
251612 0.985015 0
251740 0.995654 0
251868 0.984977 0
251996 0.99144 0
252124 0.995048 0
252252 0.9912 0
252380 0.985443 0
252508 0.980651 0
252636 0.984465 0
252764 0.986634 0
252892 0.986147 0
253020 0.9814 0
253148 0.996093 0
253276 0.986356 0
253404 0.993021 0
253532 0.991175 0
253660 0.993965 0
253788 0.992349 0
253916 0.995316 0
254044 0.99378 0
254172 0.991896 0
254300 0.98755 0
254428 0.991851 0
254556 0.981943 0
254684 0.987986 0
254812 0.996232 0
254940 0.984914 0
255068 0.985088 0
255196 0.986227 0
255324 0.988229 0
255452 0.984555 0
255580 0.984904 0
255708 0.984514 0
255836 0.989974 0
255964 0.984712 0
256092 0.98551 0
256220 0.987205 0
256348 0.992248 0
256476 0.988128 0
256604 0.990538 0
256732 0.991315 0
256860 0.988278 0
256988 1 0
257116 0.986213 0
257244 0.98645 0
257372 0.985471 0
257500 0.980951 0
257628 0.98692 0
257756 0.985645 0
257884 0.991283 0
258012 0.989403 0
258140 0.993742 0
258268 0.990211 0
258396 0.981268 0
258524 0.988013 0
258652 0.987912 0
258780 0.989995 0
258908 0.992697 0
259036 0.988954 0
259164 0.988142 0
259292 0.98715 0
259420 0.98513 0
259548 0.987345 0
259676 0.991851 0
259804 0.989138 0
259932 0.988504 0
260060 0.985043 0
260188 0.98786 0
260316 0.990131 0
260444 0.990061 0
260572 0.989681 0
260700 0.993195 0
260828 0.994616 0
260956 0.986896 0
261084 0.990935 0
261212 0.989647 0
261340 0.989396 0
261468 0.982602 0
261596 0.985248 0
261724 0.987432 0
261852 0.992053 0
261980 0.982814 0
262108 0.992743 0
262236 0.991304 0
262364 0.989643 0
262492 0.989929 0
262620 0.988912 0
262748 0.98654 0
262876 0.982379 0
263004 0.987738 0
263132 0.985865 0
263260 0.98497 0
263388 0.991886 0
263516 0.988692 0
