# Supplementary material for: Probing decoherence in molecular 4f qubits
Source: Chem Sci. 2024 Oct 30;15(48):20328–37. doi: 10.1039/d4sc05304d (PMC11575486; doi:10.1039/d4sc05304d)
Supplement: SC-015-D4SC05304D-s001 [file SC-015-D4SC05304D-s001.zip › data_archive/Parallel_0c5pct/T1/55_Gdtrensal_T1_970564_4686G_at22_VG45_32-64-300_5sc_40K_4pc.dat]

1500 0 0
1628 0.0346288 0
1756 0.0513028 0
1884 0.0917787 0
2012 0.121989 0
2140 0.131291 0
2268 0.160691 0
2396 0.188206 0
2524 0.213136 0
2652 0.222962 0
2780 0.249847 0
2908 0.293036 0
3036 0.298805 0
3164 0.325646 0
3292 0.344869 0
3420 0.350069 0
3548 0.371112 0
3676 0.399643 0
3804 0.410672 0
3932 0.411274 0
4060 0.440724 0
4188 0.464829 0
4316 0.478171 0
4444 0.473746 0
4572 0.490188 0
4700 0.517064 0
4828 0.52051 0
4956 0.536589 0
5084 0.557212 0
5212 0.549166 0
5340 0.572411 0
5468 0.58736 0
5596 0.60347 0
5724 0.605156 0
5852 0.614475 0
5980 0.621329 0
6108 0.637261 0
6236 0.643791 0
6364 0.651522 0
6492 0.647975 0
6620 0.650271 0
6748 0.679955 0
6876 0.665998 0
7004 0.690067 0
7132 0.702071 0
7260 0.711794 0
7388 0.722464 0
7516 0.7168 0
7644 0.722319 0
7772 0.716833 0
7900 0.738529 0
8028 0.75012 0
8156 0.749368 0
8284 0.753051 0
8412 0.756731 0
8540 0.759411 0
8668 0.770912 0
8796 0.766059 0
8924 0.762868 0
9052 0.770495 0
9180 0.782278 0
9308 0.792315 0
9436 0.800931 0
9564 0.798048 0
9692 0.813679 0
9820 0.815171 0
9948 0.809147 0
10076 0.810634 0
10204 0.812644 0
10332 0.825089 0
10460 0.817524 0
10588 0.820473 0
10716 0.827926 0
10844 0.832445 0
10972 0.835575 0
11100 0.847533 0
11228 0.83048 0
11356 0.849461 0
11484 0.842581 0
11612 0.852303 0
11740 0.840829 0
11868 0.847086 0
11996 0.848215 0
12124 0.867533 0
12252 0.852849 0
12380 0.856433 0
12508 0.874379 0
12636 0.880253 0
12764 0.869279 0
12892 0.882289 0
13020 0.866754 0
13148 0.868515 0
13276 0.879112 0
13404 0.882216 0
13532 0.878044 0
13660 0.876486 0
13788 0.880466 0
13916 0.868941 0
14044 0.882214 0
14172 0.885137 0
14300 0.880487 0
14428 0.900359 0
14556 0.898035 0
14684 0.898316 0
14812 0.888899 0
14940 0.904465 0
15068 0.898187 0
15196 0.896484 0
15324 0.909151 0
15452 0.899609 0
15580 0.894535 0
15708 0.908333 0
15836 0.905007 0
15964 0.893563 0
16092 0.903892 0
16220 0.898789 0
16348 0.910818 0
16476 0.918342 0
16604 0.9112 0
16732 0.921163 0
16860 0.912756 0
16988 0.922161 0
17116 0.91741 0
17244 0.91685 0
17372 0.911929 0
17500 0.927733 0
17628 0.929125 0
17756 0.92668 0
17884 0.923979 0
18012 0.933035 0
18140 0.925407 0
18268 0.929645 0
18396 0.932993 0
18524 0.931198 0
18652 0.924689 0
18780 0.937626 0
18908 0.924063 0
19036 0.927394 0
19164 0.936556 0
19292 0.936654 0
19420 0.929402 0
19548 0.933813 0
19676 0.927525 0
19804 0.917572 0
19932 0.954928 0
20060 0.936083 0
20188 0.93659 0
20316 0.922496 0
20444 0.946553 0
20572 0.933297 0
20700 0.951709 0
20828 0.93467 0
20956 0.939612 0
21084 0.932309 0
21212 0.935682 0
21340 0.941681 0
21468 0.954762 0
21596 0.945914 0
21724 0.951674 0
21852 0.9379 0
21980 0.931828 0
22108 0.945136 0
22236 0.928916 0
22364 0.944321 0
22492 0.937966 0
22620 0.946696 0
22748 0.941304 0
22876 0.951058 0
23004 0.946907 0
23132 0.945537 0
23260 0.947607 0
23388 0.937172 0
23516 0.937952 0
23644 0.957055 0
23772 0.943967 0
23900 0.94538 0
24028 0.938207 0
24156 0.945387 0
24284 0.954419 0
24412 0.941346 0
24540 0.953897 0
24668 0.954473 0
24796 0.947675 0
24924 0.945317 0
25052 0.951308 0
25180 0.961403 0
25308 0.943857 0
25436 0.949605 0
25564 0.939571 0
25692 0.953522 0
25820 0.957613 0
25948 0.959824 0
26076 0.946853 0
26204 0.95055 0
26332 0.962269 0
26460 0.964206 0
26588 0.951683 0
26716 0.952218 0
26844 0.961925 0
26972 0.956329 0
27100 0.953106 0
27228 0.942902 0
27356 0.95609 0
27484 0.945385 0
27612 0.957716 0
27740 0.958062 0
27868 0.952335 0
27996 0.960852 0
28124 0.941058 0
28252 0.958987 0
28380 0.960252 0
28508 0.959777 0
28636 0.967128 0
28764 0.961737 0
28892 0.952635 0
29020 0.946951 0
29148 0.953937 0
29276 0.962829 0
29404 0.966921 0
29532 0.960056 0
29660 0.963445 0
29788 0.954043 0
29916 0.965884 0
30044 0.954487 0
30172 0.963324 0
30300 0.96286 0
30428 0.956368 0
30556 0.954987 0
30684 0.947947 0
30812 0.954796 0
30940 0.963754 0
31068 0.952039 0
31196 0.96554 0
31324 0.956404 0
31452 0.955647 0
31580 0.965722 0
31708 0.949948 0
31836 0.961412 0
31964 0.94961 0
32092 0.967629 0
32220 0.951969 0
32348 0.951604 0
32476 0.974764 0
32604 0.959587 0
32732 0.966036 0
32860 0.962888 0
32988 0.964837 0
33116 0.968439 0
33244 0.971318 0
33372 0.958245 0
33500 0.963661 0
33628 0.96472 0
33756 0.967348 0
33884 0.971169 0
34012 0.955199 0
34140 0.964132 0
34268 0.965076 0
34396 0.961473 0
34524 0.968489 0
34652 0.973195 0
34780 0.965633 0
34908 0.966624 0
35036 0.964466 0
35164 0.962893 0
35292 0.969097 0
35420 0.97476 0
35548 0.969732 0
35676 0.963686 0
35804 0.96381 0
35932 0.975364 0
36060 0.960594 0
36188 0.962771 0
36316 0.966387 0
36444 0.967285 0
36572 0.962288 0
36700 0.966216 0
36828 0.961283 0
36956 0.953365 0
37084 0.957357 0
37212 0.966739 0
37340 0.967502 0
37468 0.974406 0
37596 0.964179 0
37724 0.96866 0
37852 0.972942 0
37980 0.969161 0
38108 0.970157 0
38236 0.964843 0
38364 0.963187 0
38492 0.95697 0
38620 0.967151 0
38748 0.953436 0
38876 0.960381 0
39004 0.969201 0
39132 0.97037 0
39260 0.967786 0
39388 0.9591 0
39516 0.960562 0
39644 0.97173 0
39772 0.967312 0
39900 0.970693 0
40028 0.970805 0
40156 0.974361 0
40284 0.972352 0
40412 0.965633 0
40540 0.978683 0
40668 0.970648 0
40796 0.963501 0
40924 0.979034 0
41052 0.976102 0
41180 0.983113 0
41308 0.962056 0
41436 0.966001 0
41564 0.959152 0
41692 0.971949 0
41820 0.969562 0
41948 0.961981 0
42076 0.967877 0
42204 0.962513 0
42332 0.96977 0
42460 0.96657 0
42588 0.962583 0
42716 0.963304 0
42844 0.979594 0
42972 0.973722 0
43100 0.971323 0
43228 0.980089 0
43356 0.972417 0
43484 0.968688 0
43612 0.972368 0
43740 0.987988 0
43868 0.964799 0
43996 0.961536 0
44124 0.962729 0
44252 0.968877 0
44380 0.965024 0
44508 0.972162 0
44636 0.98067 0
44764 0.97286 0
44892 0.980799 0
45020 0.984143 0
45148 0.965633 0
45276 0.973569 0
45404 0.977318 0
45532 0.953574 0
45660 0.960411 0
45788 0.97941 0
45916 0.978562 0
46044 0.968226 0
46172 0.975614 0
46300 0.969508 0
46428 0.97411 0
46556 0.962386 0
46684 0.967591 0
46812 0.958681 0
46940 0.970224 0
47068 0.988946 0
47196 0.964316 0
47324 0.970885 0
47452 0.967662 0
47580 0.971878 0
47708 0.966169 0
47836 0.983181 0
47964 0.96549 0
48092 0.983427 0
48220 0.970876 0
48348 0.970711 0
48476 0.962059 0
48604 0.967022 0
48732 0.974575 0
48860 0.970198 0
48988 0.976366 0
49116 0.965251 0
49244 0.979156 0
49372 0.959943 0
49500 0.966896 0
49628 0.969833 0
49756 0.978829 0
49884 0.979674 0
50012 0.967896 0
50140 0.970372 0
50268 0.96857 0
50396 0.980473 0
50524 0.971572 0
50652 0.96898 0
50780 0.979702 0
50908 0.970663 0
51036 0.961871 0
51164 0.971119 0
51292 0.975485 0
51420 0.977254 0
51548 0.973532 0
51676 0.976104 0
51804 0.971408 0
51932 0.974288 0
52060 0.984629 0
52188 0.973398 0
52316 0.983174 0
52444 0.971264 0
52572 0.960918 0
52700 0.97015 0
52828 0.989395 0
52956 0.969172 0
53084 0.978193 0
53212 0.989313 0
53340 0.979489 0
53468 0.975139 0
53596 0.959009 0
53724 0.965907 0
53852 0.964989 0
53980 0.970034 0
54108 0.964562 0
54236 0.959072 0
54364 0.968789 0
54492 0.976764 0
54620 0.965417 0
54748 0.97248 0
54876 0.969304 0
55004 0.965471 0
55132 0.972065 0
55260 0.972195 0
55388 0.978158 0
55516 0.979086 0
55644 0.977006 0
55772 0.975156 0
55900 0.96575 0
56028 0.972325 0
56156 0.982515 0
56284 0.983569 0
56412 0.978299 0
56540 0.977074 0
56668 0.972066 0
56796 0.973508 0
56924 0.968997 0
57052 0.977088 0
57180 0.982476 0
57308 0.969632 0
57436 0.987782 0
57564 0.983352 0
57692 0.981686 0
57820 0.978514 0
57948 0.977104 0
58076 0.982255 0
58204 0.981831 0
58332 0.977102 0
58460 0.973373 0
58588 0.965319 0
58716 0.976605 0
58844 0.974661 0
58972 0.968945 0
59100 0.975144 0
59228 0.98093 0
59356 0.970482 0
59484 0.973057 0
59612 0.966305 0
59740 0.969812 0
59868 0.965193 0
59996 0.983197 0
60124 0.976807 0
60252 0.971719 0
60380 0.966162 0
60508 0.976415 0
60636 0.976341 0
60764 0.972825 0
60892 0.978009 0
61020 0.975928 0
61148 0.989213 0
61276 0.972201 0
61404 0.963229 0
61532 0.977519 0
61660 0.977742 0
61788 0.963085 0
61916 0.976125 0
62044 0.98315 0
62172 0.968824 0
62300 0.973614 0
62428 0.982077 0
62556 0.969021 0
62684 0.974926 0
62812 0.975842 0
62940 0.965506 0
63068 0.975917 0
63196 0.973577 0
63324 0.97687 0
63452 0.974214 0
63580 0.984207 0
63708 0.974136 0
63836 0.969077 0
63964 0.973197 0
64092 0.97668 0
64220 0.980847 0
64348 0.967863 0
64476 0.977147 0
64604 0.978927 0
64732 0.986919 0
64860 0.979564 0
64988 0.988644 0
65116 0.983179 0
65244 0.970806 0
65372 0.981724 0
65500 0.984333 0
65628 0.964975 0
65756 0.969979 0
65884 0.988145 0
66012 0.965315 0
66140 0.983623 0
66268 0.976488 0
66396 0.977793 0
66524 0.973024 0
66652 0.97457 0
66780 0.984575 0
66908 0.962189 0
67036 0.988829 0
67164 0.984406 0
67292 0.98922 0
67420 0.973617 0
67548 0.969508 0
67676 0.980063 0
67804 0.973693 0
67932 0.976507 0
68060 0.975959 0
68188 0.960798 0
68316 0.974846 0
68444 0.97675 0
68572 0.962469 0
68700 0.974478 0
68828 0.972274 0
68956 0.976109 0
69084 0.975659 0
69212 0.978149 0
69340 0.96489 0
69468 0.973502 0
69596 0.970531 0
69724 0.982836 0
69852 0.974392 0
69980 0.967769 0
70108 0.97461 0
70236 0.971562 0
70364 0.964083 0
70492 0.970724 0
70620 0.976153 0
70748 0.96236 0
70876 0.978477 0
71004 0.976936 0
71132 0.971508 0
71260 0.976413 0
71388 0.963588 0
71516 0.974418 0
71644 0.978927 0
71772 0.97954 0
71900 0.975964 0
72028 0.963724 0
72156 0.972454 0
72284 0.981422 0
72412 0.969573 0
72540 0.970494 0
72668 0.983115 0
72796 0.973809 0
72924 0.962553 0
73052 0.970458 0
73180 0.975525 0
73308 0.958109 0
73436 0.98468 0
73564 0.976168 0
73692 0.979171 0
73820 0.977966 0
73948 0.970058 0
74076 0.965527 0
74204 0.983942 0
74332 0.967474 0
74460 0.972918 0
74588 0.982597 0
74716 0.974837 0
74844 0.975704 0
74972 0.981843 0
75100 0.980505 0
75228 0.977737 0
75356 0.976427 0
75484 0.967664 0
75612 0.973623 0
75740 0.984399 0
75868 0.973302 0
75996 0.972738 0
76124 0.978339 0
76252 0.965347 0
76380 0.963827 0
76508 0.985418 0
76636 0.975202 0
76764 0.969747 0
76892 0.981255 0
77020 0.974148 0
77148 0.984492 0
77276 0.969487 0
77404 0.980271 0
77532 0.974738 0
77660 0.98376 0
77788 0.97896 0
77916 0.975408 0
78044 0.979637 0
78172 0.972642 0
78300 0.976582 0
78428 0.969569 0
78556 0.981691 0
78684 0.979098 0
78812 0.981808 0
78940 0.977779 0
79068 0.977193 0
79196 0.966989 0
79324 0.976441 0
79452 0.968613 0
79580 0.972904 0
79708 0.974706 0
79836 0.966593 0
79964 0.97122 0
80092 0.976533 0
80220 0.980246 0
80348 0.967189 0
80476 0.980988 0
80604 0.972143 0
80732 0.974404 0
80860 0.975073 0
80988 0.972487 0
81116 0.990025 0
81244 0.974931 0
81372 0.974246 0
81500 0.98248 0
81628 0.978112 0
81756 0.968952 0
81884 0.967648 0
82012 0.979365 0
82140 0.972574 0
82268 0.981537 0
82396 0.962993 0
82524 0.981537 0
82652 0.966905 0
82780 0.969784 0
82908 0.966462 0
83036 0.985493 0
83164 0.975205 0
83292 0.979128 0
83420 0.976573 0
83548 0.965073 0
83676 0.969533 0
83804 0.969496 0
83932 0.977201 0
84060 0.980402 0
84188 0.979875 0
84316 0.974083 0
84444 0.962829 0
84572 0.969719 0
84700 0.9801 0
84828 0.981192 0
84956 0.980908 0
85084 0.980836 0
85212 0.986945 0
85340 0.962558 0
85468 0.985504 0
85596 0.98549 0
85724 0.970218 0
85852 0.97613 0
85980 0.97346 0
86108 0.973605 0
86236 0.988332 0
86364 0.975467 0
86492 0.978692 0
86620 0.984668 0
86748 0.968587 0
86876 0.984914 0
87004 0.976765 0
87132 0.974895 0
87260 0.982085 0
87388 0.980093 0
87516 0.970983 0
87644 0.964989 0
87772 0.976507 0
87900 0.97015 0
88028 0.975205 0
88156 0.980236 0
88284 0.976156 0
88412 0.974399 0
88540 0.958646 0
88668 0.967694 0
88796 0.983631 0
88924 0.969917 0
89052 0.969203 0
89180 0.984057 0
89308 0.967332 0
89436 0.972769 0
89564 0.976151 0
89692 0.979356 0
89820 0.965342 0
89948 0.975432 0
90076 0.982204 0
90204 0.977402 0
90332 0.97041 0
90460 0.963935 0
90588 0.989665 0
90716 0.973457 0
90844 0.975553 0
90972 0.975565 0
91100 0.985769 0
91228 0.96237 0
91356 0.971969 0
91484 0.971805 0
91612 0.979358 0
91740 0.972602 0
91868 0.975626 0
91996 0.972841 0
92124 0.979512 0
92252 0.96913 0
92380 0.972593 0
92508 0.977528 0
92636 0.990351 0
92764 0.97385 0
92892 0.98498 0
93020 0.963368 0
93148 0.981635 0
93276 0.965949 0
93404 0.978808 0
93532 0.973483 0
93660 0.963719 0
93788 0.968552 0
93916 0.977763 0
94044 0.972628 0
94172 0.969953 0
94300 0.974216 0
94428 0.969435 0
94556 0.968418 0
94684 0.966251 0
94812 0.968686 0
94940 0.971484 0
95068 0.984045 0
95196 0.969999 0
95324 0.978803 0
95452 0.978808 0
95580 0.964525 0
95708 0.972597 0
95836 0.972623 0
95964 0.965917 0
96092 0.97895 0
96220 0.965757 0
96348 0.986453 0
96476 0.962435 0
96604 0.965951 0
96732 0.982982 0
96860 0.98052 0
96988 0.968332 0
97116 0.981401 0
97244 0.972763 0
97372 0.977725 0
97500 0.986205 0
97628 0.976099 0
97756 0.97297 0
97884 0.972351 0
98012 0.96393 0
98140 0.975256 0
98268 0.975204 0
98396 0.976285 0
98524 0.982741 0
98652 0.974624 0
98780 0.972794 0
98908 0.980108 0
99036 0.97125 0
99164 0.970458 0
99292 0.972325 0
99420 0.979793 0
99548 0.97839 0
99676 0.97621 0
99804 0.978159 0
99932 0.979131 0
100060 0.971089 0
100188 0.974706 0
100316 0.970356 0
100444 0.972672 0
100572 0.96634 0
100700 0.981077 0
100828 0.97687 0
100956 0.973192 0
101084 0.976483 0
101212 0.972958 0
101340 0.982734 0
101468 0.976296 0
101596 0.961051 0
101724 0.968086 0
101852 0.979913 0
101980 0.980682 0
102108 0.985952 0
102236 0.984249 0
102364 0.97802 0
102492 0.977271 0
102620 0.975455 0
102748 0.993186 0
102876 0.980773 0
103004 0.974342 0
103132 0.973218 0
103260 0.98033 0
103388 0.974797 0
103516 0.976038 0
103644 0.977498 0
103772 0.9791 0
103900 0.977411 0
104028 0.970962 0
104156 0.970937 0
104284 0.979674 0
104412 0.977618 0
104540 0.98733 0
104668 0.975619 0
104796 0.972937 0
104924 0.974898 0
105052 0.980758 0
105180 0.98055 0
105308 0.966409 0
105436 0.978371 0
105564 0.979889 0
105692 0.976249 0
105820 0.973464 0
105948 0.972447 0
106076 0.976066 0
106204 0.968343 0
106332 0.971672 0
106460 0.986606 0
106588 0.971115 0
106716 0.974513 0
106844 0.981258 0
106972 0.976856 0
107100 0.966204 0
107228 0.976809 0
107356 0.970824 0
107484 0.969763 0
107612 0.982075 0
107740 0.979716 0
107868 0.983097 0
107996 0.980468 0
108124 0.981567 0
108252 0.986058 0
108380 0.972403 0
108508 0.982073 0
108636 0.976172 0
108764 0.977507 0
108892 0.981515 0
109020 0.970339 0
109148 0.969311 0
109276 0.982478 0
109404 0.98196 0
109532 0.972944 0
109660 0.967441 0
109788 0.978126 0
109916 0.970365 0
110044 0.972696 0
110172 0.979486 0
110300 0.975263 0
110428 0.966139 0
110556 0.978484 0
110684 0.963106 0
110812 0.979414 0
110940 0.975804 0
111068 0.97832 0
111196 0.967886 0
111324 0.96988 0
111452 0.973232 0
111580 0.987247 0
111708 0.96817 0
111836 0.969578 0
111964 0.989068 0
112092 0.966067 0
112220 0.969796 0
112348 0.98353 0
112476 0.984512 0
112604 0.984328 0
112732 0.971379 0
112860 0.984157 0
112988 0.980163 0
113116 0.966425 0
113244 0.975584 0
113372 0.975155 0
113500 0.98337 0
113628 0.973715 0
113756 0.985165 0
113884 0.973181 0
114012 0.976681 0
114140 0.960313 0
114268 0.975922 0
114396 0.983588 0
114524 0.966296 0
114652 0.970969 0
114780 0.977482 0
114908 0.976116 0
115036 0.981325 0
115164 0.958055 0
115292 0.971478 0
115420 0.990127 0
115548 0.985001 0
115676 0.979665 0
115804 0.970916 0
115932 0.964455 0
116060 0.969301 0
116188 0.988391 0
116316 0.978603 0
116444 0.974155 0
116572 0.977924 0
116700 0.97182 0
116828 0.966528 0
116956 0.968643 0
117084 0.975256 0
117212 0.984048 0
117340 0.967793 0
117468 0.981077 0
117596 0.983617 0
117724 0.976221 0
117852 0.983221 0
117980 0.967861 0
118108 0.968704 0
118236 0.988468 0
118364 0.975303 0
118492 0.974844 0
118620 0.97212 0
118748 0.966645 0
118876 0.986207 0
119004 0.988843 0
119132 0.977153 0
119260 0.977289 0
119388 0.974467 0
119516 0.984001 0
119644 0.97141 0
119772 0.972434 0
119900 0.971086 0
120028 0.962574 0
120156 0.97846 0
120284 0.970805 0
120412 0.975054 0
120540 0.971206 0
120668 0.97007 0
120796 0.968931 0
120924 0.981176 0
121052 0.983961 0
121180 0.974865 0
121308 0.998889 0
121436 0.982886 0
121564 0.980503 0
121692 0.978688 0
121820 0.974012 0
121948 0.983844 0
122076 0.973576 0
122204 0.972154 0
122332 0.983275 0
122460 0.979637 0
122588 0.973098 0
122716 0.974469 0
122844 0.967128 0
122972 0.978884 0
123100 0.986421 0
123228 0.965488 0
123356 0.974244 0
123484 0.975596 0
123612 0.976709 0
123740 0.985408 0
123868 0.977563 0
123996 0.98004 0
124124 0.98166 0
124252 0.981274 0
124380 0.977463 0
124508 0.974055 0
124636 0.976866 0
124764 0.980613 0
124892 0.968751 0
125020 0.972598 0
125148 0.975115 0
125276 0.976507 0
125404 0.98138 0
125532 0.967784 0
125660 0.969517 0
125788 0.984202 0
125916 0.967076 0
126044 0.971073 0
126172 0.97665 0
126300 0.984253 0
126428 0.977652 0
126556 0.977945 0
126684 0.991518 0
126812 0.988102 0
126940 0.96884 0
127068 0.977524 0
127196 0.962428 0
127324 0.982843 0
127452 0.978646 0
127580 0.968495 0
127708 0.982164 0
127836 0.987747 0
127964 0.970998 0
128092 0.96976 0
128220 0.977985 0
128348 0.97268 0
128476 0.987845 0
128604 0.980543 0
128732 0.969421 0
128860 0.978847 0
128988 0.973581 0
129116 0.977905 0
129244 0.981515 0
129372 0.970278 0
129500 0.971981 0
129628 0.975539 0
129756 0.969805 0
129884 0.968179 0
130012 0.967606 0
130140 0.988555 0
130268 0.978908 0
130396 0.960566 0
130524 0.980723 0
130652 0.967458 0
130780 0.976458 0
130908 0.973851 0
131036 0.984493 0
131164 0.979177 0
131292 0.974684 0
131420 0.977727 0
131548 0.977538 0
131676 0.973574 0
131804 0.975387 0
131932 0.967915 0
132060 0.978658 0
132188 0.971009 0
132316 0.979241 0
132444 0.972928 0
132572 0.975835 0
132700 0.97833 0
132828 0.976259 0
132956 0.973125 0
133084 0.970288 0
133212 0.984907 0
133340 0.975169 0
133468 0.98071 0
133596 0.972719 0
133724 0.977121 0
133852 0.981059 0
133980 0.984519 0
134108 0.97423 0
134236 0.981147 0
134364 0.981394 0
134492 0.980552 0
134620 0.972414 0
134748 0.979859 0
134876 0.971714 0
135004 0.968346 0
135132 0.979618 0
135260 0.977311 0
135388 0.968941 0
135516 0.981935 0
135644 0.974574 0
135772 0.971403 0
135900 0.99379 0
136028 0.968775 0
136156 0.968198 0
136284 0.975036 0
136412 0.977859 0
136540 0.971958 0
136668 0.981361 0
136796 0.979545 0
136924 0.972277 0
137052 0.992223 0
137180 0.981304 0
137308 0.977568 0
137436 0.966587 0
137564 0.97728 0
137692 0.987817 0
137820 0.974289 0
137948 0.983272 0
138076 0.968615 0
138204 0.974359 0
138332 0.978388 0
138460 0.971244 0
138588 0.970337 0
138716 0.981171 0
138844 0.976189 0
138972 0.973656 0
139100 0.982698 0
139228 0.981105 0
139356 0.973787 0
139484 0.973919 0
139612 0.986144 0
139740 0.978639 0
139868 0.975195 0
139996 0.979651 0
140124 0.976868 0
140252 0.973256 0
140380 0.973773 0
140508 0.974335 0
140636 0.979911 0
140764 0.983473 0
140892 0.980405 0
141020 0.97449 0
141148 0.962735 0
141276 0.977245 0
141404 0.976844 0
141532 0.965729 0
141660 0.970965 0
141788 0.980948 0
141916 0.967294 0
142044 0.97073 0
142172 0.982258 0
142300 0.97892 0
142428 0.974638 0
142556 0.965977 0
142684 0.980112 0
142812 0.984683 0
142940 0.97844 0
143068 0.974631 0
143196 0.973686 0
143324 0.979581 0
143452 0.980192 0
143580 0.970498 0
143708 0.977912 0
143836 0.975895 0
143964 0.976422 0
144092 0.970512 0
144220 0.967852 0
144348 0.983117 0
144476 0.971824 0
144604 0.971778 0
144732 0.979049 0
144860 0.96787 0
144988 0.985847 0
145116 0.990497 0
145244 0.964633 0
145372 0.979592 0
145500 0.963579 0
145628 0.976125 0
145756 0.969147 0
145884 0.976858 0
146012 0.981939 0
146140 0.972846 0
146268 0.976837 0
146396 0.969815 0
146524 0.961503 0
146652 0.972009 0
146780 0.968953 0
146908 0.96541 0
147036 0.971402 0
147164 0.981024 0
147292 0.971367 0
147420 0.974896 0
147548 0.976455 0
147676 0.968603 0
147804 0.981372 0
147932 0.975104 0
148060 0.975324 0
148188 0.9884 0
148316 0.977359 0
148444 0.968388 0
148572 0.982201 0
148700 0.974816 0
148828 0.9581 0
148956 0.976329 0
149084 0.983319 0
149212 0.982237 0
149340 0.979056 0
149468 0.974425 0
149596 0.975875 0
149724 0.975462 0
149852 0.974914 0
149980 0.969425 0
150108 0.983162 0
150236 0.976973 0
150364 0.978859 0
150492 0.981968 0
150620 0.982796 0
150748 0.978774 0
150876 0.98248 0
151004 0.98744 0
151132 0.980829 0
151260 0.980585 0
151388 0.989026 0
151516 0.969425 0
151644 0.971347 0
151772 0.977172 0
151900 0.984663 0
152028 0.974342 0
152156 0.969896 0
152284 0.973827 0
152412 0.981724 0
152540 0.971203 0
152668 0.974905 0
152796 0.970417 0
152924 0.982143 0
153052 0.976504 0
153180 0.978309 0
153308 0.967929 0
153436 0.978629 0
153564 0.978744 0
153692 0.963977 0
153820 0.972708 0
153948 0.961698 0
154076 0.97285 0
154204 0.972054 0
154332 0.981829 0
154460 0.984518 0
154588 0.978086 0
154716 0.975561 0
154844 0.989368 0
154972 0.968938 0
155100 0.980299 0
155228 0.963063 0
155356 0.98019 0
155484 0.980972 0
155612 0.985561 0
155740 0.969765 0
155868 0.990375 0
155996 0.97546 0
156124 0.982487 0
156252 0.965268 0
156380 0.987318 0
156508 0.994436 0
156636 0.985525 0
156764 0.964289 0
156892 0.978562 0
157020 0.976059 0
157148 0.978716 0
157276 0.979168 0
157404 0.969829 0
157532 0.981724 0
157660 0.971677 0
157788 0.971478 0
157916 0.983799 0
158044 0.96966 0
158172 0.977088 0
158300 0.969782 0
158428 0.971543 0
158556 0.96315 0
158684 0.979063 0
158812 0.962609 0
158940 0.978351 0
159068 0.968001 0
159196 0.976113 0
159324 0.974506 0
159452 0.972258 0
159580 0.982904 0
159708 0.980255 0
159836 0.980644 0
159964 0.964258 0
160092 0.969976 0
160220 0.972342 0
160348 0.972954 0
160476 0.973884 0
160604 0.989372 0
160732 0.976299 0
160860 0.983993 0
160988 0.971714 0
161116 0.969777 0
161244 0.978835 0
161372 0.982316 0
161500 0.970592 0
161628 0.97497 0
161756 0.976818 0
161884 0.982508 0
162012 0.973239 0
162140 0.979641 0
162268 0.98534 0
162396 0.982379 0
162524 0.973907 0
162652 0.965045 0
162780 0.978158 0
162908 0.970061 0
163036 0.97896 0
163164 0.978988 0
163292 0.965643 0
163420 0.985275 0
163548 0.98419 0
163676 0.97991 0
163804 0.973616 0
163932 0.968194 0
164060 0.964057 0
164188 0.978114 0
164316 0.973717 0
164444 0.967992 0
164572 0.963176 0
164700 0.969088 0
164828 0.978196 0
164956 0.983663 0
165084 0.977421 0
165212 0.975242 0
165340 0.980501 0
165468 0.976517 0
165596 0.988042 0
165724 0.983586 0
165852 0.979592 0
165980 0.962979 0
166108 0.975642 0
166236 0.988238 0
166364 0.971724 0
166492 0.992644 0
166620 0.975139 0
166748 0.974764 0
166876 0.970227 0
167004 0.980108 0
167132 0.976067 0
167260 0.970299 0
167388 0.970309 0
167516 0.982096 0
167644 0.974776 0
167772 0.977374 0
167900 0.97617 0
168028 0.962628 0
168156 0.96738 0
168284 0.982228 0
168412 0.976397 0
168540 0.970728 0
168668 0.96706 0
168796 0.968727 0
168924 0.989995 0
169052 0.986357 0
169180 0.968973 0
169308 0.979632 0
169436 0.981881 0
169564 0.972047 0
169692 0.974961 0
169820 0.981951 0
169948 0.986175 0
170076 0.983762 0
170204 0.971276 0
170332 0.978915 0
170460 0.973506 0
170588 0.978831 0
170716 0.982867 0
170844 0.976216 0
170972 0.975397 0
171100 0.968659 0
171228 0.970655 0
171356 0.972935 0
171484 0.989152 0
171612 0.993122 0
171740 0.974151 0
171868 0.974539 0
171996 0.981113 0
172124 0.974361 0
172252 0.978433 0
172380 0.973063 0
172508 0.976826 0
172636 0.974301 0
172764 0.975181 0
172892 0.975085 0
173020 0.980522 0
173148 0.978672 0
173276 0.980163 0
173404 0.972311 0
173532 0.975928 0
173660 0.970714 0
173788 0.980215 0
173916 0.979459 0
174044 0.97524 0
174172 0.985392 0
174300 0.97783 0
174428 0.981201 0
174556 0.974014 0
174684 0.978833 0
174812 0.986917 0
174940 0.979657 0
175068 0.978243 0
175196 0.967228 0
175324 0.983195 0
175452 0.976599 0
175580 0.97896 0
175708 0.977849 0
175836 0.961859 0
175964 0.977753 0
176092 0.977954 0
176220 0.9745 0
176348 0.96887 0
176476 0.974022 0
176604 0.982809 0
176732 0.978772 0
176860 0.973235 0
176988 0.978386 0
177116 0.977629 0
177244 0.98036 0
177372 0.980984 0
177500 0.992097 0
177628 0.978466 0
177756 0.977753 0
177884 0.970389 0
178012 0.977132 0
178140 0.967369 0
178268 0.981745 0
178396 0.964886 0
178524 0.995446 0
178652 0.976415 0
178780 0.971796 0
178908 0.96892 0
179036 0.97713 0
179164 0.978873 0
179292 0.99081 0
179420 0.973548 0
179548 0.973701 0
179676 0.974329 0
179804 0.985188 0
179932 0.979691 0
180060 0.970637 0
180188 0.98456 0
180316 0.973415 0
180444 0.986538 0
180572 0.975301 0
180700 0.989519 0
180828 0.973665 0
180956 0.984017 0
181084 0.975156 0
181212 0.984359 0
181340 0.968727 0
181468 0.972574 0
181596 0.972483 0
181724 0.979684 0
181852 0.969988 0
181980 0.980379 0
182108 0.993643 0
182236 0.980091 0
182364 0.96579 0
182492 0.974111 0
182620 0.977781 0
182748 0.96877 0
182876 0.969763 0
183004 0.97713 0
183132 0.965162 0
183260 0.980627 0
183388 0.976709 0
183516 0.977282 0
183644 0.979908 0
183772 0.966174 0
183900 0.980176 0
184028 0.986189 0
184156 0.966755 0
184284 0.979885 0
184412 0.98123 0
184540 0.974924 0
184668 0.986835 0
184796 0.967704 0
184924 0.977688 0
185052 0.979344 0
185180 0.970808 0
185308 0.977636 0
185436 0.973583 0
185564 0.981384 0
185692 0.982127 0
185820 0.975718 0
185948 0.986592 0
186076 0.984341 0
186204 0.984286 0
186332 0.980691 0
186460 0.980644 0
186588 0.980557 0
186716 0.980906 0
186844 0.969826 0
186972 0.977509 0
187100 0.982054 0
187228 0.980436 0
187356 0.979124 0
187484 0.97211 0
187612 0.981337 0
187740 0.973909 0
187868 0.975106 0
187996 0.984254 0
188124 0.974288 0
188252 0.989382 0
188380 0.981797 0
188508 0.970374 0
188636 0.976933 0
188764 0.979053 0
188892 0.981923 0
189020 0.967004 0
189148 0.97933 0
189276 0.986575 0
189404 0.977004 0
189532 0.982108 0
189660 0.982043 0
189788 0.986715 0
189916 0.976816 0
190044 0.975418 0
190172 0.979105 0
190300 0.976519 0
190428 0.981489 0
190556 0.973471 0
190684 0.973757 0
190812 0.970459 0
190940 0.967052 0
191068 0.982223 0
191196 0.967318 0
191324 0.971614 0
191452 0.983192 0
191580 0.978004 0
191708 0.972162 0
191836 0.982466 0
191964 0.973284 0
192092 0.979074 0
192220 0.972841 0
192348 0.975799 0
192476 0.978299 0
192604 0.973829 0
192732 0.973452 0
192860 0.971152 0
192988 0.969866 0
193116 0.971546 0
193244 0.978358 0
193372 0.973727 0
193500 0.981686 0
193628 0.992125 0
193756 0.973464 0
193884 0.973131 0
194012 0.98535 0
194140 0.983218 0
194268 0.9865 0
194396 0.971941 0
194524 0.984275 0
194652 0.964743 0
194780 0.967339 0
194908 0.975101 0
195036 0.981424 0
195164 0.978528 0
195292 0.98465 0
195420 0.984424 0
195548 0.976966 0
195676 0.964952 0
195804 0.977079 0
195932 0.98746 0
196060 0.975109 0
196188 0.976491 0
196316 0.969463 0
196444 0.9804 0
196572 0.977467 0
196700 0.967636 0
196828 0.97311 0
196956 0.968027 0
197084 0.974581 0
197212 0.987835 0
197340 0.975387 0
197468 0.978484 0
197596 0.976029 0
197724 0.97345 0
197852 0.973187 0
197980 0.968297 0
198108 0.974879 0
198236 0.977898 0
198364 0.969458 0
198492 0.96842 0
198620 0.981517 0
198748 0.980895 0
198876 0.986971 0
199004 0.977727 0
199132 0.974762 0
199260 0.979137 0
199388 0.977922 0
199516 0.979564 0
199644 0.976226 0
199772 0.987236 0
199900 0.979969 0
200028 0.984495 0
200156 0.969292 0
200284 0.967322 0
200412 0.974623 0
200540 0.989463 0
200668 0.97691 0
200796 0.966952 0
200924 0.975565 0
201052 0.96699 0
201180 0.97137 0
201308 0.978329 0
201436 0.982225 0
201564 0.978726 0
201692 0.96534 0
201820 0.987381 0
201948 0.97768 0
202076 0.979559 0
202204 0.989927 0
202332 0.976989 0
202460 0.976137 0
202588 0.963827 0
202716 0.97954 0
202844 0.9916 0
202972 0.974554 0
203100 0.966921 0
203228 0.97048 0
203356 0.970513 0
203484 0.983689 0
203612 0.967294 0
203740 0.978011 0
203868 0.975322 0
203996 0.970553 0
204124 0.978723 0
204252 0.969081 0
204380 0.975706 0
204508 0.97397 0
204636 0.983759 0
204764 0.972459 0
204892 0.976666 0
205020 0.982293 0
205148 0.971871 0
205276 0.959442 0
205404 0.962703 0
205532 0.968289 0
205660 0.962183 0
205788 0.98171 0
205916 0.974382 0
206044 0.981619 0
206172 0.97676 0
206300 0.976287 0
206428 0.974972 0
206556 0.975528 0
206684 0.960876 0
206812 0.966682 0
206940 0.97063 0
207068 0.988508 0
207196 0.978245 0
207324 0.970484 0
207452 0.971243 0
207580 0.972729 0
207708 0.977631 0
207836 0.970718 0
207964 0.973693 0
208092 0.965073 0
208220 0.98918 0
208348 0.974199 0
208476 0.976074 0
208604 0.968467 0
208732 0.97915 0
208860 0.971135 0
208988 0.982132 0
209116 0.988493 0
209244 0.969866 0
209372 0.979178 0
209500 0.983619 0
209628 0.965338 0
209756 0.9624 0
209884 0.976729 0
210012 0.973853 0
210140 0.977629 0
210268 0.979637 0
210396 0.975619 0
210524 0.973118 0
210652 0.979571 0
210780 0.979021 0
210908 0.975738 0
211036 0.969512 0
211164 0.975518 0
211292 0.972049 0
211420 0.961086 0
211548 0.983471 0
211676 0.980892 0
211804 0.964692 0
211932 0.986113 0
212060 0.982382 0
212188 0.994085 0
212316 0.977079 0
212444 0.980026 0
212572 0.976537 0
212700 0.983445 0
212828 0.976123 0
212956 0.97899 0
213084 0.993373 0
213212 0.979438 0
213340 0.979459 0
213468 0.97888 0
213596 0.983445 0
213724 0.973764 0
213852 0.984914 0
213980 0.971948 0
214108 0.984321 0
214236 0.981202 0
214364 0.974212 0
214492 0.976022 0
214620 0.971313 0
214748 0.98423 0
214876 0.992008 0
215004 0.972281 0
215132 0.981047 0
215260 0.980203 0
215388 0.966783 0
215516 0.980955 0
215644 0.971798 0
215772 0.978857 0
215900 0.969817 0
216028 0.98138 0
216156 0.973942 0
216284 0.983502 0
216412 0.972173 0
216540 0.980337 0
216668 0.981836 0
216796 0.974839 0
216924 0.970876 0
217052 0.975565 0
217180 0.971508 0
217308 0.979334 0
217436 0.965673 0
217564 0.971672 0
217692 0.969575 0
217820 0.972902 0
217948 0.980388 0
218076 0.983324 0
218204 0.973255 0
218332 0.973827 0
218460 0.968037 0
218588 0.96121 0
218716 0.984336 0
218844 0.987669 0
218972 0.967849 0
219100 0.9749 0
219228 0.977376 0
219356 0.972913 0
219484 0.98766 0
219612 0.984415 0
219740 0.975172 0
219868 0.980506 0
219996 0.969714 0
220124 0.973794 0
220252 0.969393 0
220380 0.974324 0
220508 0.983293 0
220636 0.970273 0
220764 0.963377 0
220892 0.977952 0
221020 0.971262 0
221148 0.967523 0
221276 0.976591 0
221404 0.972335 0
221532 0.984392 0
221660 0.983715 0
221788 0.982809 0
221916 0.980733 0
222044 0.979452 0
222172 0.970754 0
222300 0.964823 0
222428 0.979897 0
222556 0.968416 0
222684 0.972658 0
222812 0.963338 0
222940 0.979112 0
223068 0.986172 0
223196 0.966594 0
223324 0.985823 0
223452 0.965446 0
223580 0.9926 0
223708 0.974359 0
223836 0.977547 0
223964 0.977517 0
224092 0.970773 0
224220 0.972534 0
224348 0.978644 0
224476 0.973677 0
224604 0.990499 0
224732 0.964862 0
224860 0.960876 0
224988 0.972159 0
225116 0.971536 0
225244 0.975338 0
225372 0.991911 0
225500 0.987674 0
225628 0.975701 0
225756 0.968589 0
225884 0.970958 0
226012 0.977179 0
226140 0.973033 0
226268 0.991049 0
226396 0.966472 0
226524 0.977226 0
226652 0.985711 0
226780 0.985299 0
226908 0.968988 0
227036 0.975233 0
227164 0.982677 0
227292 0.971682 0
227420 0.982401 0
227548 0.975073 0
227676 0.970377 0
227804 0.985867 0
227932 0.975673 0
228060 0.976737 0
228188 0.979341 0
228316 0.96921 0
228444 0.976462 0
228572 0.979636 0
228700 0.976643 0
228828 0.972899 0
228956 0.963899 0
229084 0.977376 0
229212 0.976409 0
229340 0.986962 0
229468 0.983544 0
229596 0.972862 0
229724 0.968084 0
229852 0.979468 0
229980 0.976467 0
230108 0.972747 0
230236 0.960976 0
230364 0.969978 0
230492 0.979709 0
230620 0.986805 0
230748 0.970519 0
230876 0.975514 0
231004 0.96609 0
231132 0.964986 0
231260 0.974958 0
231388 0.969231 0
231516 0.983895 0
231644 0.976723 0
231772 0.978292 0
231900 0.965692 0
232028 0.962025 0
232156 0.97631 0
232284 0.974502 0
232412 0.981728 0
232540 0.976929 0
232668 0.979152 0
232796 0.984889 0
232924 0.973621 0
233052 0.97579 0
233180 0.976743 0
233308 0.977807 0
233436 0.987477 0
233564 0.973661 0
233692 0.975298 0
233820 0.984523 0
233948 0.979725 0
234076 0.977215 0
234204 0.979182 0
234332 0.972639 0
234460 0.976664 0
234588 0.967435 0
234716 0.977488 0
234844 0.978133 0
234972 0.967615 0
235100 0.976189 0
235228 0.975558 0
235356 0.975739 0
235484 0.978697 0
235612 0.973891 0
235740 0.980508 0
235868 0.976381 0
235996 0.972527 0
236124 0.983752 0
236252 0.974174 0
236380 0.975809 0
236508 0.969283 0
236636 0.977755 0
236764 0.973237 0
236892 0.980871 0
237020 0.973267 0
237148 0.973541 0
237276 0.976795 0
237404 0.984854 0
237532 0.97568 0
237660 0.980967 0
237788 0.981185 0
237916 0.978713 0
238044 0.990042 0
238172 0.987055 0
238300 0.981555 0
238428 0.976008 0
238556 0.980794 0
238684 0.970946 0
238812 0.96773 0
238940 0.962311 0
239068 0.97564 0
239196 0.979876 0
239324 0.976465 0
239452 0.978112 0
239580 0.982543 0
239708 0.96947 0
239836 0.992584 0
239964 0.97223 0
240092 0.96873 0
240220 0.984064 0
240348 0.971557 0
240476 0.968999 0
240604 0.968777 0
240732 0.972541 0
240860 0.959036 0
240988 0.973141 0
241116 0.971496 0
241244 0.962927 0
241372 0.983056 0
241500 0.980393 0
241628 0.980278 0
241756 0.978369 0
241884 0.978334 0
242012 0.974483 0
242140 0.972241 0
242268 0.969955 0
242396 0.994181 0
242524 0.984277 0
242652 0.982122 0
242780 0.990824 0
242908 0.977929 0
243036 0.970452 0
243164 0.989894 0
243292 0.981024 0
243420 0.98479 0
243548 0.977563 0
243676 0.969524 0
243804 1 0
243932 0.980094 0
244060 0.966628 0
244188 0.984793 0
244316 0.976982 0
244444 0.985823 0
244572 0.975504 0
244700 0.978777 0
244828 0.984532 0
244956 0.972827 0
245084 0.986655 0
245212 0.978187 0
245340 0.977188 0
245468 0.963555 0
245596 0.991415 0
245724 0.972061 0
245852 0.979424 0
245980 0.987622 0
246108 0.975402 0
246236 0.981647 0
246364 0.975331 0
246492 0.986125 0
246620 0.97099 0
246748 0.984982 0
246876 0.974439 0
247004 0.969744 0
247132 0.977057 0
247260 0.985603 0
247388 0.976786 0
247516 0.985071 0
247644 0.973567 0
247772 0.979735 0
247900 0.98255 0
248028 0.96237 0
248156 0.969175 0
248284 0.98531 0
248412 0.969515 0
248540 0.973077 0
248668 0.960896 0
248796 0.968413 0
248924 0.983863 0
249052 0.972871 0
249180 0.973173 0
249308 0.976955 0
249436 0.972304 0
249564 0.973811 0
249692 0.988454 0
249820 0.981897 0
249948 0.977589 0
250076 0.976619 0
250204 0.974232 0
250332 0.986915 0
250460 0.98911 0
250588 0.977282 0
250716 0.971321 0
250844 0.969623 0
250972 0.988836 0
251100 0.977901 0
251228 0.970386 0
251356 0.97289 0
251484 0.980485 0
251612 0.978519 0
251740 0.987412 0
251868 0.969765 0
251996 0.97058 0
252124 0.982532 0
252252 0.982235 0
252380 0.984704 0
252508 0.971072 0
252636 0.975249 0
252764 0.975643 0
252892 0.978596 0
253020 0.97807 0
253148 0.977927 0
253276 0.976228 0
253404 0.983338 0
253532 0.976402 0
253660 0.975917 0
253788 0.983949 0
253916 0.96989 0
254044 0.974886 0
254172 0.974801 0
254300 0.978505 0
254428 0.979295 0
254556 0.979 0
254684 0.981616 0
254812 0.974078 0
254940 0.967837 0
255068 0.980381 0
255196 0.983877 0
255324 0.988404 0
255452 0.976743 0
255580 0.972396 0
255708 0.974642 0
255836 0.981476 0
255964 0.973689 0
256092 0.974392 0
256220 0.977629 0
256348 0.979339 0
256476 0.973848 0
256604 0.978962 0
256732 0.972831 0
256860 0.98218 0
256988 0.980007 0
257116 0.976162 0
257244 0.970327 0
257372 0.966495 0
257500 0.97683 0
257628 0.979252 0
257756 0.988962 0
257884 0.981201 0
258012 0.972115 0
258140 0.978285 0
258268 0.964607 0
258396 0.976467 0
258524 0.963932 0
258652 0.97558 0
258780 0.973736 0
258908 0.993626 0
259036 0.983275 0
259164 0.968723 0
259292 0.978728 0
259420 0.961524 0
259548 0.983649 0
259676 0.983124 0
259804 0.981276 0
259932 0.987931 0
260060 0.971853 0
260188 0.970639 0
260316 0.980332 0
260444 0.975064 0
260572 0.972937 0
260700 0.965401 0
260828 0.969924 0
260956 0.98572 0
261084 0.967533 0
261212 0.980332 0
261340 0.985308 0
261468 0.984608 0
261596 0.976228 0
261724 0.97891 0
261852 0.977072 0
261980 0.981443 0
262108 0.981941 0
262236 0.97847 0
262364 0.976921 0
262492 0.98067 0
262620 0.978514 0
262748 0.979918 0
262876 0.980522 0
263004 0.98204 0
263132 0.97727 0
263260 0.966615 0
263388 0.983073 0
263516 0.990949 0
