# Supplementary material for: Probing decoherence in molecular 4f qubits
Source: Chem Sci. 2024 Oct 30;15(48):20328–37. doi: 10.1039/d4sc05304d (PMC11575486; doi:10.1039/d4sc05304d)
Supplement: SC-015-D4SC05304D-s001 [file SC-015-D4SC05304D-s001.zip › data_archive/Parallel_0c5pct/T1/62_Gdtrensal_T1_970559_650G_at22_VG45_32-64-300_20sc_50K_4pc.dat]

1500 0.0349417 0
1532 0.00068663 0
1564 0.0446295 0
1596 0.104709 0
1628 0.0857347 0
1660 0 0
1692 0.0604264 0
1724 0.124289 0
1756 0.0870653 0
1788 0.0468261 0
1820 0.155715 0
1852 0.0590502 0
1884 0.083197 0
1916 0.117881 0
1948 0.136442 0
1980 0.119478 0
2012 0.136782 0
2044 0.208478 0
2076 0.213946 0
2108 0.23279 0
2140 0.137561 0
2172 0.18298 0
2204 0.17978 0
2236 0.249531 0
2268 0.208608 0
2300 0.273677 0
2332 0.306672 0
2364 0.240676 0
2396 0.361597 0
2428 0.26531 0
2460 0.277872 0
2492 0.251326 0
2524 0.275886 0
2556 0.309676 0
2588 0.262969 0
2620 0.309619 0
2652 0.334951 0
2684 0.250919 0
2716 0.320909 0
2748 0.364717 0
2780 0.342048 0
2812 0.359496 0
2844 0.435657 0
2876 0.439726 0
2908 0.427558 0
2940 0.431932 0
2972 0.359294 0
3004 0.407711 0
3036 0.440581 0
3068 0.341657 0
3100 0.475519 0
3132 0.304285 0
3164 0.411299 0
3196 0.389359 0
3228 0.415901 0
3260 0.322269 0
3292 0.44135 0
3324 0.493289 0
3356 0.425543 0
3388 0.47052 0
3420 0.48895 0
3452 0.467885 0
3484 0.501725 0
3516 0.424877 0
3548 0.431541 0
3580 0.449809 0
3612 0.493246 0
3644 0.541587 0
3676 0.478079 0
3708 0.460089 0
3740 0.377441 0
3772 0.556415 0
3804 0.525237 0
3836 0.477224 0
3868 0.48814 0
3900 0.494762 0
3932 0.497591 0
3964 0.476219 0
3996 0.5873 0
4028 0.546474 0
4060 0.533174 0
4092 0.484399 0
4124 0.504916 0
4156 0.599011 0
4188 0.528752 0
4220 0.619608 0
4252 0.525212 0
4284 0.448937 0
4316 0.599221 0
4348 0.550436 0
4380 0.590976 0
4412 0.558308 0
4444 0.571509 0
4476 0.561717 0
4508 0.568267 0
4540 0.512757 0
4572 0.616484 0
4604 0.627061 0
4636 0.619599 0
4668 0.659325 0
4700 0.574948 0
4732 0.572653 0
4764 0.597879 0
4796 0.659018 0
4828 0.640401 0
4860 0.626316 0
4892 0.591681 0
4924 0.583262 0
4956 0.61499 0
4988 0.590586 0
5020 0.646188 0
5052 0.544039 0
5084 0.598011 0
5116 0.610335 0
5148 0.605664 0
5180 0.651352 0
5212 0.62622 0
5244 0.628293 0
5276 0.680571 0
5308 0.580357 0
5340 0.610178 0
5372 0.682405 0
5404 0.703927 0
5436 0.653493 0
5468 0.614902 0
5500 0.62955 0
5532 0.679483 0
5564 0.599168 0
5596 0.702196 0
5628 0.69826 0
5660 0.627367 0
5692 0.679744 0
5724 0.643908 0
5756 0.71137 0
5788 0.722121 0
5820 0.712577 0
5852 0.653225 0
5884 0.734178 0
5916 0.708703 0
5948 0.708561 0
5980 0.730022 0
6012 0.632864 0
6044 0.632872 0
6076 0.69121 0
6108 0.702605 0
6140 0.70217 0
6172 0.623203 0
6204 0.720772 0
6236 0.648458 0
6268 0.652386 0
6300 0.686085 0
6332 0.710117 0
6364 0.746573 0
6396 0.711183 0
6428 0.693329 0
6460 0.725073 0
6492 0.731725 0
6524 0.715867 0
6556 0.760975 0
6588 0.593485 0
6620 0.768554 0
6652 0.67579 0
6684 0.709173 0
6716 0.824909 0
6748 0.71945 0
6780 0.749739 0
6812 0.703862 0
6844 0.775487 0
6876 0.782537 0
6908 0.724658 0
6940 0.755489 0
6972 0.723857 0
7004 0.737482 0
7036 0.673361 0
7068 0.74537 0
7100 0.717072 0
7132 0.70802 0
7164 0.769314 0
7196 0.694648 0
7228 0.811022 0
7260 0.739325 0
7292 0.768633 0
7324 0.679621 0
7356 0.711898 0
7388 0.777316 0
7420 0.63638 0
7452 0.689842 0
7484 0.756608 0
7516 0.726939 0
7548 0.759453 0
7580 0.762933 0
7612 0.745245 0
7644 0.68641 0
7676 0.694266 0
7708 0.794242 0
7740 0.713616 0
7772 0.832609 0
7804 0.811777 0
7836 0.744137 0
7868 0.741618 0
7900 0.780358 0
7932 0.774956 0
7964 0.720612 0
7996 0.750466 0
8028 0.799442 0
8060 0.765275 0
8092 0.791525 0
8124 0.728762 0
8156 0.768492 0
8188 0.77612 0
8220 0.814998 0
8252 0.829183 0
8284 0.822376 0
8316 0.733242 0
8348 0.752319 0
8380 0.693667 0
8412 0.790203 0
8444 0.754758 0
8476 0.763368 0
8508 0.684418 0
8540 0.789622 0
8572 0.721987 0
8604 0.794574 0
8636 0.756387 0
8668 0.823986 0
8700 0.77708 0
8732 0.838981 0
8764 0.750965 0
8796 0.811629 0
8828 0.850501 0
8860 0.740549 0
8892 0.809503 0
8924 0.767941 0
8956 0.84093 0
8988 0.879907 0
9020 0.827434 0
9052 0.824774 0
9084 0.781434 0
9116 0.836917 0
9148 0.805554 0
9180 0.694083 0
9212 0.741139 0
9244 0.782223 0
9276 0.80733 0
9308 0.826021 0
9340 0.825684 0
9372 0.754088 0
9404 0.832749 0
9436 0.759409 0
9468 0.867211 0
9500 0.799747 0
9532 0.838968 0
9564 0.749064 0
9596 0.783144 0
9628 0.763473 0
9660 0.787308 0
9692 0.841199 0
9724 0.818535 0
9756 0.747483 0
9788 0.771537 0
9820 0.798819 0
9852 0.79608 0
9884 0.7668 0
9916 0.745223 0
9948 0.747479 0
9980 0.82014 0
10012 0.757636 0
10044 0.773465 0
10076 0.793645 0
10108 0.805059 0
10140 0.796285 0
10172 0.71756 0
10204 0.784441 0
10236 0.761034 0
10268 0.765861 0
10300 0.755348 0
10332 0.680945 0
10364 0.778934 0
10396 0.798747 0
10428 0.830148 0
10460 0.858584 0
10492 0.764556 0
10524 0.811887 0
10556 0.78551 0
10588 0.888309 0
10620 0.726581 0
10652 0.839062 0
10684 0.745154 0
10716 0.772784 0
10748 0.83313 0
10780 0.834006 0
10812 0.849334 0
10844 0.839143 0
10876 0.83646 0
10908 0.763834 0
10940 0.798457 0
10972 0.849872 0
11004 0.809376 0
11036 0.805306 0
11068 0.788199 0
11100 0.833499 0
11132 0.840309 0
11164 0.830251 0
11196 0.783264 0
11228 0.798675 0
11260 0.817209 0
11292 0.75959 0
11324 0.840858 0
11356 0.789397 0
11388 0.834629 0
11420 0.816143 0
11452 0.800554 0
11484 0.839834 0
11516 0.782154 0
11548 0.77334 0
11580 0.86688 0
11612 0.875605 0
11644 0.772342 0
11676 0.91181 0
11708 0.781319 0
11740 0.75754 0
11772 0.756221 0
11804 0.827247 0
11836 0.886771 0
11868 0.813838 0
11900 0.7876 0
11932 0.811302 0
11964 0.811946 0
11996 0.806833 0
12028 0.88502 0
12060 0.82749 0
12092 0.776476 0
12124 0.807782 0
12156 0.814489 0
12188 0.889172 0
12220 0.814558 0
12252 0.76608 0
12284 0.823512 0
12316 0.877217 0
12348 0.726323 0
12380 0.798237 0
12412 0.844442 0
12444 0.80006 0
12476 0.835247 0
12508 0.743194 0
12540 0.853873 0
12572 0.796128 0
12604 0.848341 0
12636 0.830507 0
12668 0.83243 0
12700 0.856996 0
12732 0.778955 0
12764 0.85963 0
12796 0.873301 0
12828 0.860501 0
12860 0.843438 0
12892 0.809928 0
12924 0.825431 0
12956 0.865729 0
12988 0.815301 0
13020 0.799629 0
13052 0.82197 0
13084 0.816893 0
13116 0.783288 0
13148 0.790653 0
13180 0.770332 0
13212 0.861195 0
13244 0.788066 0
13276 0.771349 0
13308 0.856888 0
13340 0.904051 0
13372 0.772768 0
13404 0.861296 0
13436 0.890764 0
13468 0.879309 0
13500 0.853995 0
13532 0.832592 0
13564 0.801858 0
13596 0.771617 0
13628 0.899445 0
13660 0.81101 0
13692 0.86718 0
13724 0.846599 0
13756 0.799594 0
13788 0.861426 0
13820 0.832964 0
13852 0.804676 0
13884 0.919313 0
13916 0.833777 0
13948 0.855283 0
13980 0.801165 0
14012 0.778242 0
14044 0.769869 0
14076 0.8553 0
14108 0.809952 0
14140 0.795946 0
14172 0.763515 0
14204 0.850201 0
14236 0.849728 0
14268 0.910815 0
14300 0.797388 0
14332 0.782594 0
14364 0.875008 0
14396 0.897357 0
14428 0.80179 0
14460 0.88145 0
14492 0.845838 0
14524 0.9088 0
14556 0.807264 0
14588 0.83992 0
14620 0.805509 0
14652 0.899458 0
14684 0.787374 0
14716 0.780858 0
14748 0.812168 0
14780 0.85161 0
14812 0.845252 0
14844 0.94484 0
14876 0.894412 0
14908 0.875096 0
14940 0.840581 0
14972 0.772949 0
15004 0.846754 0
15036 0.837413 0
15068 0.798947 0
15100 0.844004 0
15132 0.80269 0
15164 0.788336 0
15196 0.842382 0
15228 0.839284 0
15260 0.900387 0
15292 0.87899 0
15324 0.792579 0
15356 0.858842 0
15388 0.87566 0
15420 0.866326 0
15452 0.794849 0
15484 0.733043 0
15516 0.854249 0
15548 0.909982 0
15580 0.874673 0
15612 0.792702 0
15644 0.819816 0
15676 0.824653 0
15708 0.870919 0
15740 0.850732 0
15772 0.878344 0
15804 0.955366 0
15836 0.766625 0
15868 0.843808 0
15900 0.80258 0
15932 0.921689 0
15964 0.834638 0
15996 0.918836 0
16028 0.876011 0
16060 0.846055 0
16092 0.860442 0
16124 0.835203 0
16156 0.855756 0
16188 0.812454 0
16220 0.849304 0
16252 0.883526 0
16284 0.864793 0
16316 0.897663 0
16348 0.815011 0
16380 0.810866 0
16412 0.796888 0
16444 0.85457 0
16476 0.910513 0
16508 0.827904 0
16540 0.830054 0
16572 0.829204 0
16604 0.78161 0
16636 0.927279 0
16668 0.813037 0
16700 0.887121 0
16732 0.874885 0
16764 0.88807 0
16796 0.839293 0
16828 0.824214 0
16860 0.786111 0
16892 0.864646 0
16924 0.813814 0
16956 0.828201 0
16988 0.956617 0
17020 0.798586 0
17052 0.821867 0
17084 0.818072 0
17116 0.838712 0
17148 0.781152 0
17180 0.898651 0
17212 0.890674 0
17244 0.854648 0
17276 0.878552 0
17308 0.842106 0
17340 0.854539 0
17372 0.867347 0
17404 0.795112 0
17436 0.883733 0
17468 0.830266 0
17500 0.821528 0
17532 0.825093 0
17564 0.843619 0
17596 0.872188 0
17628 0.851408 0
17660 0.841062 0
17692 0.87683 0
17724 0.876555 0
17756 0.863509 0
17788 0.830726 0
17820 0.862718 0
17852 0.742192 0
17884 0.893952 0
17916 0.806464 0
17948 0.855111 0
17980 0.80381 0
18012 0.831164 0
18044 0.779878 0
18076 0.856646 0
18108 0.838905 0
18140 0.81287 0
18172 0.789912 0
18204 0.839393 0
18236 0.92963 0
18268 0.917212 0
18300 0.880939 0
18332 0.807607 0
18364 0.810189 0
18396 0.795806 0
18428 0.866625 0
18460 0.906039 0
18492 0.837926 0
18524 0.914024 0
18556 0.885109 0
18588 0.838801 0
18620 0.863452 0
18652 0.858367 0
18684 0.77445 0
18716 0.920317 0
18748 0.83577 0
18780 0.811737 0
18812 0.868454 0
18844 0.848172 0
18876 0.879263 0
18908 0.985038 0
18940 0.832352 0
18972 0.846157 0
19004 0.852491 0
19036 0.868402 0
19068 0.909184 0
19100 0.816465 0
19132 0.923068 0
19164 0.88439 0
19196 0.887225 0
19228 0.856391 0
19260 0.914992 0
19292 0.866526 0
19324 0.870011 0
19356 0.870603 0
19388 0.930281 0
19420 0.850834 0
19452 0.802758 0
19484 0.863675 0
19516 0.879968 0
19548 0.82034 0
19580 0.783517 0
19612 0.873963 0
19644 0.848959 0
19676 0.874185 0
19708 0.881353 0
19740 0.830396 0
19772 0.842835 0
19804 0.792438 0
19836 0.870015 0
19868 0.838736 0
19900 0.907645 0
19932 0.823855 0
19964 0.89715 0
19996 0.910188 0
20028 0.888384 0
20060 0.870678 0
20092 0.8932 0
20124 0.887243 0
20156 0.809959 0
20188 0.843719 0
20220 0.879793 0
20252 0.79422 0
20284 0.817692 0
20316 0.831484 0
20348 0.883342 0
20380 0.842481 0
20412 0.843495 0
20444 0.868336 0
20476 0.873539 0
20508 0.839201 0
20540 0.79167 0
20572 0.880047 0
20604 0.895338 0
20636 0.869027 0
20668 0.89022 0
20700 0.85203 0
20732 0.863897 0
20764 0.893671 0
20796 0.839384 0
20828 0.740192 0
20860 0.818537 0
20892 0.863197 0
20924 0.851347 0
20956 0.780583 0
20988 0.942604 0
21020 0.77546 0
21052 0.840286 0
21084 0.787975 0
21116 0.855378 0
21148 0.791026 0
21180 0.832889 0
21212 0.885699 0
21244 0.894491 0
21276 0.877468 0
21308 0.771118 0
21340 0.874183 0
21372 0.795322 0
21404 0.923628 0
21436 0.799016 0
21468 0.863431 0
21500 0.925038 0
21532 0.882651 0
21564 0.892525 0
21596 0.919048 0
21628 0.757894 0
21660 0.867064 0
21692 0.855746 0
21724 0.823336 0
21756 0.872416 0
21788 0.819838 0
21820 0.840124 0
21852 0.82658 0
21884 0.916663 0
21916 0.872321 0
21948 0.841737 0
21980 0.957276 0
22012 0.822394 0
22044 0.921912 0
22076 0.856546 0
22108 0.882799 0
22140 0.84649 0
22172 0.869565 0
22204 0.834321 0
22236 0.793192 0
22268 0.862205 0
22300 0.849488 0
22332 0.831506 0
22364 0.924815 0
22396 0.857051 0
22428 0.894874 0
22460 0.842694 0
22492 0.860138 0
22524 0.86116 0
22556 0.881579 0
22588 0.80691 0
22620 0.832747 0
22652 0.853889 0
22684 0.833436 0
22716 0.780616 0
22748 0.872493 0
22780 0.862958 0
22812 0.877942 0
22844 0.878965 0
22876 0.831729 0
22908 0.863963 0
22940 0.825912 0
22972 0.891706 0
23004 0.864606 0
23036 0.920721 0
23068 0.97659 0
23100 0.892061 0
23132 0.890342 0
23164 0.884384 0
23196 0.802064 0
23228 0.825962 0
23260 0.835989 0
23292 0.900666 0
23324 0.855911 0
23356 0.872175 0
23388 0.774534 0
23420 0.834731 0
23452 0.961585 0
23484 0.923047 0
23516 0.927567 0
23548 0.89718 0
23580 0.936915 0
23612 0.83499 0
23644 0.864509 0
23676 0.985956 0
23708 0.863124 0
23740 0.849706 0
23772 0.873072 0
23804 0.816839 0
23836 0.90457 0
23868 0.824318 0
23900 0.854614 0
23932 0.839256 0
23964 0.844113 0
23996 0.784436 0
24028 0.881079 0
24060 0.867657 0
24092 0.841305 0
24124 0.836232 0
24156 0.770196 0
24188 0.890707 0
24220 0.803827 0
24252 0.850756 0
24284 0.903991 0
24316 0.738926 0
24348 0.814616 0
24380 0.835942 0
24412 0.890496 0
24444 0.906664 0
24476 0.837727 0
24508 0.940443 0
24540 0.913477 0
24572 0.815089 0
24604 0.788313 0
24636 0.875585 0
24668 0.833943 0
24700 0.902166 0
24732 0.843881 0
24764 0.809508 0
24796 0.824696 0
24828 0.833078 0
24860 0.817136 0
24892 0.847461 0
24924 0.838799 0
24956 0.917019 0
24988 0.821763 0
25020 0.846996 0
25052 0.917301 0
25084 0.840731 0
25116 0.863358 0
25148 0.836445 0
25180 0.816489 0
25212 0.857078 0
25244 0.806447 0
25276 0.916981 0
25308 0.850123 0
25340 0.823726 0
25372 0.848615 0
25404 0.85021 0
25436 0.897225 0
25468 0.895097 0
25500 0.848771 0
25532 0.935108 0
25564 0.82453 0
25596 0.800138 0
25628 0.81426 0
25660 0.791578 0
25692 0.901412 0
25724 0.822173 0
25756 0.837748 0
25788 0.801724 0
25820 0.84596 0
25852 0.873091 0
25884 0.890361 0
25916 0.875226 0
25948 0.817633 0
25980 0.793002 0
26012 0.912182 0
26044 0.891482 0
26076 0.872954 0
26108 0.909221 0
26140 0.767659 0
26172 0.902475 0
26204 0.81438 0
26236 0.86544 0
26268 0.872798 0
26300 0.787109 0
26332 0.824614 0
26364 0.731947 0
26396 0.826384 0
26428 0.836095 0
26460 0.887207 0
26492 0.813886 0
26524 0.865803 0
26556 0.856752 0
26588 0.899799 0
26620 0.808893 0
26652 0.876945 0
26684 0.855465 0
26716 0.815196 0
26748 0.893449 0
26780 0.851908 0
26812 0.875767 0
26844 0.878071 0
26876 0.893606 0
26908 0.87277 0
26940 0.910765 0
26972 0.866014 0
27004 0.832915 0
27036 0.827991 0
27068 0.882988 0
27100 0.843631 0
27132 0.800293 0
27164 0.775216 0
27196 0.860649 0
27228 0.888123 0
27260 0.862833 0
27292 0.83992 0
27324 0.84068 0
27356 0.885347 0
27388 0.906108 0
27420 0.828811 0
27452 0.855389 0
27484 0.859067 0
27516 0.916008 0
27548 0.829451 0
27580 0.718161 0
27612 0.816731 0
27644 0.847453 0
27676 0.778507 0
27708 0.828338 0
27740 0.875952 0
27772 0.858751 0
27804 0.860082 0
27836 0.819915 0
27868 0.930415 0
27900 0.876727 0
27932 0.893365 0
27964 0.827845 0
27996 0.794029 0
28028 0.762832 0
28060 0.775447 0
28092 0.843106 0
28124 0.890948 0
28156 0.894984 0
28188 0.828026 0
28220 0.833849 0
28252 0.809515 0
28284 0.90512 0
28316 0.887199 0
28348 0.884005 0
28380 0.788265 0
28412 0.885847 0
28444 0.79958 0
28476 0.868414 0
28508 0.939979 0
28540 0.841262 0
28572 0.822183 0
28604 0.85762 0
28636 0.832106 0
28668 0.78133 0
28700 0.891382 0
28732 0.867601 0
28764 0.801359 0
28796 0.822671 0
28828 0.870145 0
28860 0.879581 0
28892 0.866263 0
28924 0.872568 0
28956 0.825547 0
28988 0.77411 0
29020 0.920613 0
29052 0.861121 0
29084 0.880912 0
29116 0.863599 0
29148 0.879197 0
29180 0.859025 0
29212 0.936549 0
29244 0.807092 0
29276 0.829311 0
29308 0.871713 0
29340 0.875755 0
29372 0.815796 0
29404 0.846643 0
29436 0.850976 0
29468 0.856059 0
29500 0.80454 0
29532 0.874714 0
29564 0.810172 0
29596 0.823329 0
29628 0.811031 0
29660 0.84231 0
29692 0.808295 0
29724 0.881529 0
29756 0.860851 0
29788 0.920241 0
29820 0.856993 0
29852 0.882642 0
29884 0.882463 0
29916 0.81093 0
29948 0.863341 0
29980 0.99576 0
30012 0.870267 0
30044 0.91549 0
30076 0.835048 0
30108 0.805698 0
30140 0.819915 0
30172 0.852516 0
30204 0.836995 0
30236 0.887059 0
30268 0.882341 0
30300 0.926429 0
30332 0.794997 0
30364 0.892308 0
30396 0.864059 0
30428 0.885681 0
30460 0.768856 0
30492 0.805281 0
30524 0.840509 0
30556 0.822052 0
30588 0.827391 0
30620 0.889056 0
30652 0.858063 0
30684 0.827278 0
30716 0.822517 0
30748 0.868454 0
30780 0.970994 0
30812 0.886061 0
30844 0.799061 0
30876 0.796055 0
30908 0.910667 0
30940 0.829682 0
30972 0.890591 0
31004 0.836748 0
31036 0.940698 0
31068 0.872166 0
31100 0.83741 0
31132 0.818381 0
31164 0.848303 0
31196 0.786193 0
31228 0.86874 0
31260 0.859307 0
31292 0.874416 0
31324 0.90125 0
31356 0.822891 0
31388 0.845829 0
31420 0.837341 0
31452 0.792723 0
31484 0.927217 0
31516 0.813092 0
31548 0.90416 0
31580 0.881278 0
31612 0.881551 0
31644 0.799469 0
31676 0.882086 0
31708 0.871175 0
31740 0.860355 0
31772 0.821213 0
31804 0.837017 0
31836 0.885849 0
31868 0.914789 0
31900 0.831132 0
31932 0.873556 0
31964 0.826725 0
31996 0.768978 0
32028 0.888632 0
32060 0.853371 0
32092 0.781278 0
32124 0.764652 0
32156 0.838883 0
32188 0.860273 0
32220 0.907911 0
32252 0.928327 0
32284 0.863656 0
32316 0.905098 0
32348 0.911264 0
32380 0.915958 0
32412 0.862978 0
32444 0.848097 0
32476 0.86158 0
32508 0.753603 0
32540 0.873451 0
32572 0.905274 0
32604 0.823308 0
32636 0.796271 0
32668 0.935213 0
32700 0.884217 0
32732 0.797584 0
32764 0.930502 0
32796 0.81558 0
32828 0.797606 0
32860 0.91882 0
32892 0.864506 0
32924 0.924357 0
32956 0.840791 0
32988 0.962715 0
33020 0.850448 0
33052 0.852445 0
33084 0.816359 0
33116 0.812973 0
33148 0.842379 0
33180 0.913285 0
33212 0.876708 0
33244 0.835 0
33276 0.812097 0
33308 0.885364 0
33340 0.83197 0
33372 0.857653 0
33404 0.845271 0
33436 0.877512 0
33468 0.83249 0
33500 0.81613 0
33532 0.806466 0
33564 0.877524 0
33596 0.809161 0
33628 0.820516 0
33660 0.825599 0
33692 0.842484 0
33724 0.918566 0
33756 0.852533 0
33788 0.852063 0
33820 0.887794 0
33852 0.85616 0
33884 0.84211 0
33916 0.89677 0
33948 0.861132 0
33980 0.791158 0
34012 0.840705 0
34044 0.847894 0
34076 0.896328 0
34108 0.931294 0
34140 0.810686 0
34172 0.863189 0
34204 0.829946 0
34236 0.907411 0
34268 0.852742 0
34300 0.843548 0
34332 0.905763 0
34364 0.832878 0
34396 0.812279 0
34428 0.835093 0
34460 0.852458 0
34492 0.925003 0
34524 0.836882 0
34556 0.892911 0
34588 0.879782 0
34620 0.857682 0
34652 0.860968 0
34684 0.88272 0
34716 0.893452 0
34748 0.876806 0
34780 0.81703 0
34812 0.841146 0
34844 0.864522 0
34876 0.857269 0
34908 0.864984 0
34940 0.840461 0
34972 0.875683 0
35004 0.830094 0
35036 0.879684 0
35068 0.840781 0
35100 0.968164 0
35132 0.811081 0
35164 0.857471 0
35196 0.773209 0
35228 0.800398 0
35260 0.79918 0
35292 0.893428 0
35324 0.884796 0
35356 0.81985 0
35388 0.819844 0
35420 0.813288 0
35452 0.931162 0
35484 0.920073 0
35516 0.80239 0
35548 0.886947 0
35580 0.861714 0
35612 0.815713 0
35644 0.846209 0
35676 0.841562 0
35708 0.872851 0
35740 0.78301 0
35772 0.816631 0
35804 0.848415 0
35836 0.848268 0
35868 0.839743 0
35900 0.900953 0
35932 0.907287 0
35964 0.899109 0
35996 0.881873 0
36028 0.930999 0
36060 0.865287 0
36092 0.83662 0
36124 0.805497 0
36156 0.846243 0
36188 0.838362 0
36220 0.815351 0
36252 0.880234 0
36284 0.870305 0
36316 0.921039 0
36348 0.850619 0
36380 0.830538 0
36412 0.879007 0
36444 0.918366 0
36476 0.848837 0
36508 0.785835 0
36540 0.823924 0
36572 0.940828 0
36604 0.952155 0
36636 0.867185 0
36668 0.844104 0
36700 0.922068 0
36732 0.789706 0
36764 0.872156 0
36796 0.870971 0
36828 0.832742 0
36860 0.801759 0
36892 0.874886 0
36924 0.853317 0
36956 0.861183 0
36988 0.87672 0
37020 0.840887 0
37052 0.867182 0
37084 0.96764 0
37116 0.873038 0
37148 0.896686 0
37180 0.8747 0
37212 0.860873 0
37244 0.810746 0
37276 0.843886 0
37308 0.886947 0
37340 0.80497 0
37372 0.878311 0
37404 0.805875 0
37436 0.846845 0
37468 0.900583 0
37500 0.930147 0
37532 0.842678 0
37564 0.915761 0
37596 0.840165 0
37628 0.873013 0
37660 0.852208 0
37692 0.80791 0
37724 0.808074 0
37756 0.836501 0
37788 0.933653 0
37820 0.848196 0
37852 0.878793 0
37884 0.848868 0
37916 0.898868 0
37948 0.826549 0
37980 0.842576 0
38012 0.858579 0
38044 0.765197 0
38076 0.83897 0
38108 0.916715 0
38140 0.960893 0
38172 0.856869 0
38204 0.781788 0
38236 0.855631 0
38268 0.859976 0
38300 0.851295 0
38332 0.851069 0
38364 0.839431 0
38396 0.81743 0
38428 0.79518 0
38460 0.913213 0
38492 0.880831 0
38524 0.85176 0
38556 0.832384 0
38588 0.890892 0
38620 0.874207 0
38652 0.937602 0
38684 0.843534 0
38716 0.847681 0
38748 0.822705 0
38780 0.856219 0
38812 0.863813 0
38844 0.823857 0
38876 0.817517 0
38908 0.889022 0
38940 0.875391 0
38972 0.861843 0
39004 0.939121 0
39036 0.835738 0
39068 0.831587 0
39100 0.847978 0
39132 0.863553 0
39164 0.808676 0
39196 0.896054 0
39228 0.950432 0
39260 0.934842 0
39292 0.883667 0
39324 0.849528 0
39356 0.832206 0
39388 0.872144 0
39420 0.871038 0
39452 0.837301 0
39484 0.874719 0
39516 0.785005 0
39548 0.878637 0
39580 0.857171 0
39612 0.883207 0
39644 0.90904 0
39676 0.927111 0
39708 0.899339 0
39740 0.776211 0
39772 0.863981 0
39804 0.898324 0
39836 0.801271 0
39868 0.825971 0
39900 0.872951 0
39932 0.834441 0
39964 0.846429 0
39996 0.891915 0
40028 0.844632 0
40060 0.80089 0
40092 0.859548 0
40124 0.854076 0
40156 0.890357 0
40188 0.84601 0
40220 0.843997 0
40252 0.90839 0
40284 0.89988 0
40316 0.836214 0
40348 0.923393 0
40380 0.898758 0
40412 0.929998 0
40444 0.829844 0
40476 0.860521 0
40508 0.847574 0
40540 0.897173 0
40572 0.932728 0
40604 0.857995 0
40636 0.775295 0
40668 0.746972 0
40700 0.823677 0
40732 0.876387 0
40764 0.889004 0
40796 0.83042 0
40828 0.826681 0
40860 0.819643 0
40892 0.875038 0
40924 0.826785 0
40956 0.889924 0
40988 0.76666 0
41020 0.800116 0
41052 0.860886 0
41084 0.868802 0
41116 0.87879 0
41148 0.945278 0
41180 0.801237 0
41212 0.76246 0
41244 0.824608 0
41276 0.880159 0
41308 0.839274 0
41340 0.914943 0
41372 0.882789 0
41404 0.949267 0
41436 0.768039 0
41468 0.832006 0
41500 0.844745 0
41532 0.845711 0
41564 0.808798 0
41596 0.873564 0
41628 0.949902 0
41660 0.883682 0
41692 0.795466 0
41724 0.877459 0
41756 0.90858 0
41788 0.847628 0
41820 0.901162 0
41852 0.839096 0
41884 0.807117 0
41916 0.838383 0
41948 0.816099 0
41980 0.751659 0
42012 0.77445 0
42044 0.803452 0
42076 0.890023 0
42108 0.822223 0
42140 0.817361 0
42172 0.86871 0
42204 0.757906 0
42236 0.865637 0
42268 0.865226 0
42300 0.941558 0
42332 0.807548 0
42364 0.840515 0
42396 0.886344 0
42428 0.843673 0
42460 0.853873 0
42492 0.915672 0
42524 0.866222 0
42556 0.820385 0
42588 0.816287 0
42620 0.822718 0
42652 0.857421 0
42684 0.846135 0
42716 0.942586 0
42748 0.854496 0
42780 0.887932 0
42812 0.894916 0
42844 0.833366 0
42876 0.899593 0
42908 0.829701 0
42940 0.846892 0
42972 0.829685 0
43004 0.843616 0
43036 0.844558 0
43068 0.856881 0
43100 0.83646 0
43132 0.846803 0
43164 0.918669 0
43196 0.849662 0
43228 0.92893 0
43260 0.8721 0
43292 0.858539 0
43324 0.808382 0
43356 0.828244 0
43388 0.84684 0
43420 0.876764 0
43452 0.842241 0
43484 0.850913 0
43516 0.808981 0
43548 0.890505 0
43580 0.83874 0
43612 0.952818 0
43644 0.927189 0
43676 0.852639 0
43708 0.813113 0
43740 0.807438 0
43772 0.724846 0
43804 0.870367 0
43836 0.863712 0
43868 0.836047 0
43900 0.926009 0
43932 0.855584 0
43964 0.913149 0
43996 0.826644 0
44028 0.797293 0
44060 0.922564 0
44092 0.939632 0
44124 0.785767 0
44156 0.794958 0
44188 0.895372 0
44220 0.921607 0
44252 0.843778 0
44284 0.854151 0
44316 0.847483 0
44348 0.882789 0
44380 0.922187 0
44412 0.857304 0
44444 0.854059 0
44476 0.889383 0
44508 0.870872 0
44540 0.845474 0
44572 0.891089 0
44604 0.847217 0
44636 0.92011 0
44668 0.867658 0
44700 0.819377 0
44732 0.894665 0
44764 0.904204 0
44796 0.871422 0
44828 0.859886 0
44860 0.853223 0
44892 0.910992 0
44924 0.829397 0
44956 0.866398 0
44988 0.836729 0
45020 0.795012 0
45052 0.840475 0
45084 0.829982 0
45116 0.866952 0
45148 0.815957 0
45180 0.796138 0
45212 0.82851 0
45244 0.914461 0
45276 0.820392 0
45308 0.867918 0
45340 0.84471 0
45372 0.880932 0
45404 0.808634 0
45436 0.8938 0
45468 0.845011 0
45500 0.883527 0
45532 0.870771 0
45564 0.915421 0
45596 0.897213 0
45628 0.861842 0
45660 0.876755 0
45692 0.868511 0
45724 0.851554 0
45756 0.912848 0
45788 0.77826 0
45820 0.849037 0
45852 0.836675 0
45884 0.782604 0
45916 0.861173 0
45948 0.852745 0
45980 0.907193 0
46012 0.813867 0
46044 0.854503 0
46076 0.814255 0
46108 0.899209 0
46140 0.84365 0
46172 0.822827 0
46204 0.864518 0
46236 0.81181 0
46268 0.916334 0
46300 0.868549 0
46332 0.819324 0
46364 0.802697 0
46396 0.914783 0
46428 0.864253 0
46460 0.824305 0
46492 0.811756 0
46524 0.798498 0
46556 0.771971 0
46588 0.868743 0
46620 0.822249 0
46652 0.816637 0
46684 0.923236 0
46716 0.882097 0
46748 0.823195 0
46780 0.891523 0
46812 0.819159 0
46844 0.810487 0
46876 0.884942 0
46908 0.816964 0
46940 0.861809 0
46972 0.883413 0
47004 0.874535 0
47036 0.862103 0
47068 0.815548 0
47100 0.829995 0
47132 0.911073 0
47164 0.869367 0
47196 0.839943 0
47228 0.892595 0
47260 0.919686 0
47292 0.916552 0
47324 0.808733 0
47356 0.89791 0
47388 0.845036 0
47420 0.866394 0
47452 0.856305 0
47484 0.885769 0
47516 0.822352 0
47548 0.84438 0
47580 0.85965 0
47612 0.869637 0
47644 0.817015 0
47676 0.878574 0
47708 0.795299 0
47740 0.897607 0
47772 0.85583 0
47804 0.905626 0
47836 0.812766 0
47868 0.865729 0
47900 0.849446 0
47932 0.907824 0
47964 0.910403 0
47996 0.880567 0
48028 0.892689 0
48060 0.78829 0
48092 0.83403 0
48124 0.768719 0
48156 0.808021 0
48188 0.857573 0
48220 0.84341 0
48252 0.833733 0
48284 0.882294 0
48316 0.934685 0
48348 0.878805 0
48380 0.90767 0
48412 0.872751 0
48444 0.795652 0
48476 0.848083 0
48508 0.835737 0
48540 0.851095 0
48572 0.824084 0
48604 0.890992 0
48636 0.839821 0
48668 0.805529 0
48700 0.795214 0
48732 0.883451 0
48764 0.81578 0
48796 0.834402 0
48828 0.860617 0
48860 0.841058 0
48892 0.793677 0
48924 0.831143 0
48956 0.849697 0
48988 0.79639 0
49020 0.820942 0
49052 0.883165 0
49084 0.83707 0
49116 0.796131 0
49148 0.839593 0
49180 0.885815 0
49212 0.943636 0
49244 0.833875 0
49276 0.841834 0
49308 0.838532 0
49340 0.896104 0
49372 0.852224 0
49404 0.867866 0
49436 0.868615 0
49468 0.853567 0
49500 0.88049 0
49532 0.816581 0
49564 0.911236 0
49596 0.87128 0
49628 0.874607 0
49660 0.872265 0
49692 0.796854 0
49724 0.80088 0
49756 0.839318 0
49788 0.847505 0
49820 1 0
49852 0.798669 0
49884 0.816761 0
49916 0.847245 0
49948 0.93744 0
49980 0.829308 0
50012 0.830446 0
50044 0.85524 0
50076 0.797154 0
50108 0.852829 0
50140 0.863377 0
50172 0.816237 0
50204 0.898783 0
50236 0.909971 0
50268 0.930233 0
50300 0.91321 0
50332 0.83682 0
50364 0.851613 0
50396 0.879171 0
50428 0.859292 0
50460 0.790662 0
50492 0.848114 0
50524 0.787324 0
50556 0.834512 0
50588 0.775469 0
50620 0.90285 0
50652 0.916096 0
50684 0.831923 0
50716 0.868521 0
50748 0.920546 0
50780 0.858013 0
50812 0.829375 0
50844 0.897164 0
50876 0.819112 0
50908 0.837551 0
50940 0.873295 0
50972 0.929001 0
51004 0.842651 0
51036 0.822741 0
51068 0.89826 0
51100 0.907865 0
51132 0.904111 0
51164 0.80756 0
51196 0.906243 0
51228 0.871053 0
51260 0.864754 0
51292 0.83615 0
51324 0.832608 0
51356 0.827518 0
51388 0.969909 0
51420 0.857695 0
51452 0.807927 0
51484 0.945068 0
51516 0.860024 0
51548 0.802706 0
51580 0.908291 0
51612 0.809178 0
51644 0.882567 0
51676 0.844526 0
51708 0.900575 0
51740 0.853661 0
51772 0.874417 0
51804 0.83237 0
51836 0.901071 0
51868 0.881111 0
51900 0.903078 0
51932 0.89465 0
51964 0.8889 0
51996 0.8031 0
52028 0.749396 0
52060 0.848896 0
52092 0.860401 0
52124 0.865503 0
52156 0.839917 0
52188 0.88049 0
52220 0.909024 0
52252 0.894993 0
52284 0.88759 0
52316 0.832217 0
52348 0.870764 0
52380 0.885025 0
52412 0.8246 0
52444 0.786493 0
52476 0.830983 0
52508 0.814816 0
52540 0.791585 0
52572 0.886385 0
52604 0.820181 0
52636 0.897557 0
52668 0.822683 0
52700 0.919079 0
52732 0.816567 0
52764 0.854812 0
52796 0.871091 0
52828 0.784541 0
52860 0.88488 0
52892 0.883138 0
52924 0.852645 0
52956 0.837261 0
52988 0.832149 0
53020 0.898868 0
53052 0.860729 0
53084 0.832577 0
53116 0.873525 0
53148 0.902399 0
53180 0.832427 0
53212 0.86836 0
53244 0.924772 0
53276 0.929949 0
53308 0.846364 0
53340 0.91087 0
53372 0.807955 0
53404 0.826743 0
53436 0.79353 0
53468 0.843648 0
53500 0.806431 0
53532 0.886047 0
53564 0.928189 0
53596 0.7314 0
53628 0.847892 0
53660 0.829686 0
53692 0.961541 0
53724 0.862331 0
53756 0.847046 0
53788 0.856804 0
53820 0.818505 0
53852 0.815671 0
53884 0.857456 0
53916 0.809693 0
53948 0.885171 0
53980 0.796047 0
54012 0.795258 0
54044 0.826357 0
54076 0.86107 0
54108 0.845468 0
54140 0.819516 0
54172 0.883507 0
54204 0.833865 0
54236 0.865857 0
54268 0.82956 0
54300 0.899727 0
54332 0.861037 0
54364 0.842072 0
54396 0.888691 0
54428 0.878191 0
54460 0.865788 0
54492 0.94651 0
54524 0.89096 0
54556 0.801936 0
54588 0.919919 0
54620 0.869436 0
54652 0.891362 0
54684 0.880003 0
54716 0.902928 0
54748 0.914626 0
54780 0.912616 0
54812 0.841025 0
54844 0.847303 0
54876 0.869086 0
54908 0.756299 0
54940 0.786927 0
54972 0.808329 0
55004 0.828664 0
55036 0.80047 0
55068 0.764411 0
55100 0.832065 0
55132 0.840659 0
55164 0.834271 0
55196 0.807311 0
55228 0.845254 0
55260 0.890773 0
55292 0.861308 0
55324 0.858109 0
55356 0.881556 0
55388 0.974867 0
55420 0.875848 0
55452 0.855209 0
55484 0.842191 0
55516 0.894549 0
55548 0.836495 0
55580 0.824092 0
55612 0.767141 0
55644 0.870277 0
55676 0.854312 0
55708 0.851079 0
55740 0.892436 0
55772 0.838632 0
55804 0.834813 0
55836 0.916312 0
55868 0.861986 0
55900 0.773381 0
55932 0.828786 0
55964 0.89993 0
55996 0.901038 0
56028 0.792499 0
56060 0.872407 0
56092 0.855046 0
56124 0.754155 0
56156 0.821201 0
56188 0.815013 0
56220 0.839143 0
56252 0.804893 0
56284 0.8747 0
56316 0.83373 0
56348 0.797126 0
56380 0.87396 0
56412 0.849227 0
56444 0.81023 0
56476 0.810167 0
56508 0.893955 0
56540 0.836666 0
56572 0.929076 0
56604 0.914543 0
56636 0.882882 0
56668 0.784694 0
56700 0.862968 0
56732 0.819679 0
56764 0.802445 0
56796 0.87638 0
56828 0.894912 0
56860 0.875985 0
56892 0.85629 0
56924 0.84561 0
56956 0.873313 0
56988 0.81054 0
57020 0.846939 0
57052 0.798542 0
57084 0.910179 0
57116 0.795787 0
57148 0.91105 0
57180 0.85475 0
57212 0.823708 0
57244 0.851891 0
57276 0.860157 0
57308 0.835134 0
57340 0.849531 0
57372 0.848635 0
57404 0.782987 0
57436 0.896644 0
57468 0.835572 0
57500 0.919701 0
57532 0.876968 0
57564 0.816308 0
57596 0.855136 0
57628 0.800795 0
57660 0.892212 0
57692 0.836231 0
57724 0.856602 0
57756 0.89213 0
57788 0.824465 0
57820 0.849734 0
57852 0.926898 0
57884 0.846699 0
57916 0.812906 0
57948 0.844003 0
57980 0.81251 0
58012 0.860041 0
58044 0.943786 0
58076 0.815304 0
58108 0.817767 0
58140 0.836219 0
58172 0.785205 0
58204 0.79428 0
58236 0.90808 0
58268 0.775457 0
58300 0.853486 0
58332 0.859945 0
58364 0.81468 0
58396 0.943182 0
58428 0.826437 0
58460 0.868601 0
58492 0.85469 0
58524 0.727296 0
58556 0.877643 0
58588 0.902551 0
58620 0.789077 0
58652 0.883055 0
58684 0.813691 0
58716 0.803878 0
58748 0.896192 0
58780 0.875955 0
58812 0.942989 0
58844 0.838857 0
58876 0.81422 0
58908 0.940263 0
58940 0.843588 0
58972 0.914426 0
59004 0.790539 0
59036 0.842795 0
59068 0.814647 0
59100 0.820382 0
59132 0.893637 0
59164 0.891282 0
59196 0.779364 0
59228 0.886925 0
59260 0.841907 0
59292 0.820923 0
59324 0.843428 0
59356 0.769736 0
59388 0.927354 0
59420 0.916537 0
59452 0.805023 0
59484 0.827847 0
59516 0.86944 0
59548 0.883873 0
59580 0.904557 0
59612 0.832327 0
59644 0.803299 0
59676 0.842397 0
59708 0.913927 0
59740 0.85419 0
59772 0.852302 0
59804 0.817564 0
59836 0.852319 0
59868 0.87954 0
59900 0.875311 0
59932 0.905748 0
59964 0.819621 0
59996 0.852085 0
60028 0.83174 0
60060 0.812503 0
60092 0.841168 0
60124 0.815987 0
60156 0.847977 0
60188 0.918698 0
60220 0.883529 0
60252 0.863765 0
60284 0.923974 0
60316 0.866216 0
60348 0.910087 0
60380 0.828135 0
60412 0.847348 0
60444 0.844082 0
60476 0.888075 0
60508 0.898192 0
60540 0.82998 0
60572 0.92697 0
60604 0.805203 0
60636 0.89353 0
60668 0.908446 0
60700 0.851085 0
60732 0.867477 0
60764 0.862428 0
60796 0.84287 0
60828 0.835093 0
60860 0.852604 0
60892 0.839645 0
60924 0.855261 0
60956 0.839745 0
60988 0.864971 0
61020 0.940434 0
61052 0.820795 0
61084 0.818547 0
61116 0.85049 0
61148 0.845683 0
61180 0.882079 0
61212 0.822816 0
61244 0.87175 0
61276 0.892268 0
61308 0.805614 0
61340 0.910625 0
61372 0.825672 0
61404 0.848772 0
61436 0.842719 0
61468 0.818456 0
61500 0.829382 0
61532 0.887537 0
61564 0.808701 0
61596 0.897098 0
61628 0.809423 0
61660 0.886566 0
61692 0.890117 0
61724 0.789982 0
61756 0.863334 0
61788 0.843966 0
61820 0.984522 0
61852 0.910113 0
61884 0.877875 0
61916 0.851 0
61948 0.889526 0
61980 0.898573 0
62012 0.895094 0
62044 0.866722 0
62076 0.882833 0
62108 0.790228 0
62140 0.84367 0
62172 0.880681 0
62204 0.891956 0
62236 0.83651 0
62268 0.89283 0
62300 0.796931 0
62332 0.908021 0
62364 0.87151 0
62396 0.785451 0
62428 0.915021 0
62460 0.843034 0
62492 0.911216 0
62524 0.801767 0
62556 0.824309 0
62588 0.8141 0
62620 0.926266 0
62652 0.958046 0
62684 0.800151 0
62716 0.780794 0
62748 0.830401 0
62780 0.881961 0
62812 0.816492 0
62844 0.872162 0
62876 0.838814 0
62908 0.800732 0
62940 0.819896 0
62972 0.884317 0
63004 0.851975 0
63036 0.894587 0
63068 0.81106 0
63100 0.800236 0
63132 0.825268 0
63164 0.772509 0
63196 0.843832 0
63228 0.968586 0
63260 0.863055 0
63292 0.841599 0
63324 0.749049 0
63356 0.82739 0
63388 0.893688 0
63420 0.825067 0
63452 0.92833 0
63484 0.83069 0
63516 0.814507 0
63548 0.871943 0
63580 0.901171 0
63612 0.854505 0
63644 0.882713 0
63676 0.828589 0
63708 0.893518 0
63740 0.906767 0
63772 0.902478 0
63804 0.832689 0
63836 0.945267 0
63868 0.893859 0
63900 0.84815 0
63932 0.868636 0
63964 0.921974 0
63996 0.829413 0
64028 0.983758 0
64060 0.843642 0
64092 0.879644 0
64124 0.861198 0
64156 0.759697 0
64188 0.915918 0
64220 0.785608 0
64252 0.95202 0
64284 0.806236 0
64316 0.900528 0
64348 0.95489 0
64380 0.877003 0
64412 0.825231 0
64444 0.929843 0
64476 0.820879 0
64508 0.823821 0
64540 0.888041 0
64572 0.848753 0
64604 0.855671 0
64636 0.924199 0
64668 0.81257 0
64700 0.844707 0
64732 0.830182 0
64764 0.895651 0
64796 0.912098 0
64828 0.921409 0
64860 0.887047 0
64892 0.896601 0
64924 0.897251 0
64956 0.834043 0
64988 0.854215 0
65020 0.904176 0
65052 0.864209 0
65084 0.818015 0
65116 0.912205 0
65148 0.849013 0
65180 0.911863 0
65212 0.888366 0
65244 0.914233 0
65276 0.788228 0
65308 0.852285 0
65340 0.840884 0
65372 0.866311 0
65404 0.881738 0
65436 0.910078 0
65468 0.818337 0
65500 0.811022 0
65532 0.824956 0
65564 0.810908 0
65596 0.910316 0
65628 0.863888 0
65660 0.854859 0
65692 0.912755 0
65724 0.868965 0
65756 0.830077 0
65788 0.893331 0
65820 0.875793 0
65852 0.755986 0
65884 0.928445 0
65916 0.858614 0
65948 0.847362 0
65980 0.823314 0
66012 0.925598 0
66044 0.864612 0
66076 0.864249 0
66108 0.852502 0
66140 0.893503 0
66172 0.912248 0
66204 0.88478 0
66236 0.881288 0
66268 0.849496 0
66300 0.828522 0
66332 0.789468 0
66364 0.846048 0
66396 0.867127 0
66428 0.864859 0
66460 0.938596 0
66492 0.777329 0
66524 0.849638 0
66556 0.840966 0
66588 0.854528 0
66620 0.879599 0
66652 0.881895 0
66684 0.832281 0
66716 0.869223 0
66748 0.887049 0
66780 0.883602 0
66812 0.886075 0
66844 0.875861 0
66876 0.835307 0
66908 0.877399 0
66940 0.945594 0
66972 0.878985 0
67004 0.810846 0
