# Supplementary material for: Probing decoherence in molecular 4f qubits
Source: Chem Sci. 2024 Oct 30;15(48):20328–37. doi: 10.1039/d4sc05304d (PMC11575486; doi:10.1039/d4sc05304d)
Supplement: SC-015-D4SC05304D-s001 [file SC-015-D4SC05304D-s001.zip › data_archive/Parallel_0c5pct/T1/63_Gdtrensal_T1_970559_6373G_at19_VG48_32-64-300_10sc_50K_4pc.dat]

1500 0 0
1532 0.0139173 0
1564 0.0409031 0
1596 0.0761752 0
1628 0.0520271 0
1660 0.048012 0
1692 0.0573027 0
1724 0.0621772 0
1756 0.0943404 0
1788 0.109389 0
1820 0.122799 0
1852 0.135337 0
1884 0.143755 0
1916 0.14074 0
1948 0.13356 0
1980 0.133622 0
2012 0.166125 0
2044 0.189906 0
2076 0.177926 0
2108 0.212915 0
2140 0.211488 0
2172 0.207628 0
2204 0.223893 0
2236 0.24572 0
2268 0.245136 0
2300 0.243038 0
2332 0.257181 0
2364 0.260453 0
2396 0.296053 0
2428 0.30117 0
2460 0.299293 0
2492 0.312672 0
2524 0.308465 0
2556 0.3179 0
2588 0.330612 0
2620 0.355532 0
2652 0.317478 0
2684 0.351448 0
2716 0.364444 0
2748 0.350639 0
2780 0.348246 0
2812 0.361408 0
2844 0.382445 0
2876 0.401803 0
2908 0.392313 0
2940 0.406571 0
2972 0.400569 0
3004 0.423641 0
3036 0.419357 0
3068 0.431901 0
3100 0.441254 0
3132 0.438491 0
3164 0.442759 0
3196 0.477747 0
3228 0.444612 0
3260 0.446553 0
3292 0.473764 0
3324 0.47803 0
3356 0.464191 0
3388 0.518882 0
3420 0.475167 0
3452 0.482327 0
3484 0.490478 0
3516 0.508514 0
3548 0.47908 0
3580 0.502191 0
3612 0.524084 0
3644 0.527035 0
3676 0.535674 0
3708 0.518672 0
3740 0.517027 0
3772 0.527441 0
3804 0.541639 0
3836 0.54432 0
3868 0.558206 0
3900 0.540672 0
3932 0.567231 0
3964 0.555599 0
3996 0.56746 0
4028 0.591412 0
4060 0.572238 0
4092 0.605488 0
4124 0.59238 0
4156 0.602597 0
4188 0.609249 0
4220 0.600013 0
4252 0.595918 0
4284 0.601666 0
4316 0.623381 0
4348 0.613314 0
4380 0.629427 0
4412 0.617881 0
4444 0.613196 0
4476 0.614021 0
4508 0.650673 0
4540 0.637291 0
4572 0.614626 0
4604 0.646259 0
4636 0.660891 0
4668 0.648565 0
4700 0.655185 0
4732 0.665363 0
4764 0.661925 0
4796 0.648932 0
4828 0.664146 0
4860 0.657655 0
4892 0.6842 0
4924 0.655923 0
4956 0.648896 0
4988 0.688287 0
5020 0.664981 0
5052 0.685807 0
5084 0.690679 0
5116 0.698879 0
5148 0.669861 0
5180 0.691717 0
5212 0.709723 0
5244 0.707755 0
5276 0.709799 0
5308 0.712198 0
5340 0.728488 0
5372 0.726194 0
5404 0.722253 0
5436 0.732438 0
5468 0.729603 0
5500 0.711563 0
5532 0.732417 0
5564 0.731619 0
5596 0.728225 0
5628 0.747601 0
5660 0.715908 0
5692 0.726275 0
5724 0.7335 0
5756 0.745827 0
5788 0.745259 0
5820 0.723796 0
5852 0.732693 0
5884 0.74591 0
5916 0.742407 0
5948 0.739352 0
5980 0.75045 0
6012 0.76329 0
6044 0.739996 0
6076 0.764049 0
6108 0.762819 0
6140 0.764206 0
6172 0.753495 0
6204 0.766523 0
6236 0.763983 0
6268 0.770295 0
6300 0.764895 0
6332 0.764619 0
6364 0.778617 0
6396 0.781458 0
6428 0.78627 0
6460 0.783147 0
6492 0.786465 0
6524 0.806995 0
6556 0.769745 0
6588 0.778375 0
6620 0.813158 0
6652 0.807641 0
6684 0.800325 0
6716 0.796135 0
6748 0.813325 0
6780 0.79463 0
6812 0.79181 0
6844 0.796926 0
6876 0.795189 0
6908 0.7862 0
6940 0.809197 0
6972 0.827658 0
7004 0.826674 0
7036 0.805074 0
7068 0.798744 0
7100 0.813332 0
7132 0.80269 0
7164 0.808117 0
7196 0.837198 0
7228 0.839447 0
7260 0.815403 0
7292 0.841477 0
7324 0.796947 0
7356 0.82168 0
7388 0.83356 0
7420 0.832949 0
7452 0.822034 0
7484 0.828719 0
7516 0.83375 0
7548 0.830338 0
7580 0.839873 0
7612 0.832813 0
7644 0.809938 0
7676 0.827304 0
7708 0.828554 0
7740 0.824707 0
7772 0.857755 0
7804 0.82758 0
7836 0.828919 0
7868 0.840294 0
7900 0.836034 0
7932 0.834231 0
7964 0.860188 0
7996 0.848663 0
8028 0.853248 0
8060 0.869771 0
8092 0.852505 0
8124 0.833511 0
8156 0.870617 0
8188 0.844241 0
8220 0.871482 0
8252 0.838393 0
8284 0.868233 0
8316 0.854445 0
8348 0.863136 0
8380 0.863021 0
8412 0.86038 0
8444 0.843984 0
8476 0.853383 0
8508 0.856059 0
8540 0.863615 0
8572 0.876824 0
8604 0.870214 0
8636 0.876817 0
8668 0.85117 0
8700 0.855701 0
8732 0.866227 0
8764 0.866385 0
8796 0.845926 0
8828 0.861639 0
8860 0.88127 0
8892 0.882592 0
8924 0.863572 0
8956 0.86063 0
8988 0.871369 0
9020 0.876202 0
9052 0.861213 0
9084 0.87175 0
9116 0.900855 0
9148 0.875791 0
9180 0.881498 0
9212 0.876968 0
9244 0.866749 0
9276 0.876583 0
9308 0.861817 0
9340 0.877347 0
9372 0.875434 0
9404 0.877606 0
9436 0.869098 0
9468 0.895354 0
9500 0.89129 0
9532 0.867791 0
9564 0.892295 0
9596 0.893762 0
9628 0.888895 0
9660 0.891199 0
9692 0.888121 0
9724 0.88407 0
9756 0.911726 0
9788 0.913012 0
9820 0.88658 0
9852 0.899486 0
9884 0.876241 0
9916 0.902565 0
9948 0.910711 0
9980 0.895844 0
10012 0.90716 0
10044 0.876037 0
10076 0.876955 0
10108 0.898419 0
10140 0.903899 0
10172 0.907949 0
10204 0.881151 0
10236 0.873203 0
10268 0.885404 0
10300 0.882311 0
10332 0.872024 0
10364 0.904537 0
10396 0.917664 0
10428 0.888636 0
10460 0.884473 0
10492 0.895381 0
10524 0.899213 0
10556 0.89662 0
10588 0.907345 0
10620 0.892599 0
10652 0.888264 0
10684 0.897829 0
10716 0.873743 0
10748 0.93699 0
10780 0.914754 0
10812 0.920014 0
10844 0.927625 0
10876 0.911889 0
10908 0.91518 0
10940 0.891316 0
10972 0.910313 0
11004 0.897537 0
11036 0.909476 0
11068 0.916263 0
11100 0.9244 0
11132 0.910803 0
11164 0.895829 0
11196 0.919882 0
11228 0.918592 0
11260 0.926078 0
11292 0.903492 0
11324 0.918743 0
11356 0.911132 0
11388 0.914904 0
11420 0.915213 0
11452 0.911883 0
11484 0.892761 0
11516 0.928532 0
11548 0.904727 0
11580 0.920989 0
11612 0.905174 0
11644 0.889606 0
11676 0.905167 0
11708 0.926591 0
11740 0.930892 0
11772 0.911848 0
11804 0.935528 0
11836 0.916135 0
11868 0.922453 0
11900 0.919673 0
11932 0.912776 0
11964 0.930544 0
11996 0.913652 0
12028 0.910296 0
12060 0.913486 0
12092 0.922087 0
12124 0.911159 0
12156 0.926136 0
12188 0.905629 0
12220 0.914335 0
12252 0.938217 0
12284 0.928771 0
12316 0.925358 0
12348 0.920953 0
12380 0.922818 0
12412 0.923411 0
12444 0.923571 0
12476 0.93555 0
12508 0.90185 0
12540 0.907829 0
12572 0.9418 0
12604 0.920695 0
12636 0.939225 0
12668 0.907482 0
12700 0.936587 0
12732 0.929548 0
12764 0.931512 0
12796 0.932164 0
12828 0.948768 0
12860 0.92858 0
12892 0.918975 0
12924 0.941139 0
12956 0.928216 0
12988 0.905577 0
13020 0.912121 0
13052 0.945904 0
13084 0.942092 0
13116 0.929035 0
13148 0.933087 0
13180 0.934517 0
13212 0.939501 0
13244 0.910392 0
13276 0.939017 0
13308 0.909803 0
13340 0.924503 0
13372 0.923352 0
13404 0.908163 0
13436 0.9085 0
13468 0.928368 0
13500 0.939114 0
13532 0.933418 0
13564 0.916583 0
13596 0.924525 0
13628 0.922217 0
13660 0.937361 0
13692 0.927483 0
13724 0.91694 0
13756 0.939159 0
13788 0.923418 0
13820 0.93366 0
13852 0.927869 0
13884 0.931657 0
13916 0.924434 0
13948 0.923728 0
13980 0.934466 0
14012 0.935471 0
14044 0.938996 0
14076 0.915938 0
14108 0.925614 0
14140 0.935807 0
14172 0.944767 0
14204 0.918129 0
14236 0.926577 0
14268 0.938525 0
14300 0.92625 0
14332 0.924478 0
14364 0.942818 0
14396 0.926148 0
14428 0.939308 0
14460 0.948692 0
14492 0.936275 0
14524 0.935367 0
14556 0.945937 0
14588 0.932408 0
14620 0.934572 0
14652 0.937387 0
14684 0.952595 0
14716 0.924932 0
14748 0.943322 0
14780 0.941638 0
14812 0.930239 0
14844 0.948111 0
14876 0.919451 0
14908 0.928298 0
14940 0.914949 0
14972 0.943199 0
15004 0.926177 0
15036 0.908818 0
15068 0.916106 0
15100 0.931488 0
15132 0.945288 0
15164 0.941419 0
15196 0.933531 0
15228 0.93226 0
15260 0.946854 0
15292 0.961365 0
15324 0.949052 0
15356 0.945655 0
15388 0.947427 0
15420 0.923849 0
15452 0.943371 0
15484 0.938231 0
15516 0.945409 0
15548 0.94193 0
15580 0.933762 0
15612 0.9294 0
15644 0.934175 0
15676 0.938729 0
15708 0.943373 0
15740 0.935535 0
15772 0.962635 0
15804 0.942884 0
15836 0.941971 0
15868 0.936033 0
15900 0.941589 0
15932 0.948842 0
15964 0.946601 0
15996 0.954059 0
16028 0.953901 0
16060 0.934639 0
16092 0.935379 0
16124 0.954556 0
16156 0.953813 0
16188 0.946287 0
16220 0.939691 0
16252 0.934713 0
16284 0.951486 0
16316 0.941784 0
16348 0.956101 0
16380 0.940441 0
16412 0.942382 0
16444 0.953612 0
16476 0.929902 0
16508 0.920536 0
16540 0.964171 0
16572 0.948382 0
16604 0.969123 0
16636 0.941948 0
16668 0.939662 0
16700 0.962386 0
16732 0.939823 0
16764 0.951772 0
16796 0.937804 0
16828 0.965674 0
16860 0.938848 0
16892 0.943787 0
16924 0.952158 0
16956 0.94568 0
16988 0.962829 0
17020 0.936115 0
17052 0.948023 0
17084 0.947502 0
17116 0.956253 0
17148 0.947228 0
17180 0.9543 0
17212 0.938188 0
17244 0.943199 0
17276 0.934716 0
17308 0.951236 0
17340 0.945423 0
17372 0.945121 0
17404 0.950517 0
17436 0.949312 0
17468 0.948738 0
17500 0.950403 0
17532 0.934752 0
17564 0.936188 0
17596 0.945341 0
17628 0.969225 0
17660 0.962993 0
17692 0.947489 0
17724 0.936229 0
17756 0.942784 0
17788 0.936643 0
17820 0.94251 0
17852 0.954924 0
17884 0.946332 0
17916 0.962285 0
17948 0.934881 0
17980 0.945533 0
18012 0.927736 0
18044 0.923046 0
18076 0.956491 0
18108 0.953737 0
18140 0.948146 0
18172 0.927269 0
18204 0.91244 0
18236 0.940863 0
18268 0.935779 0
18300 0.935628 0
18332 0.938663 0
18364 0.962023 0
18396 0.949107 0
18428 0.943836 0
18460 0.95216 0
18492 0.961766 0
18524 0.963236 0
18556 0.972066 0
18588 0.948821 0
18620 0.935587 0
18652 0.944934 0
18684 0.952405 0
18716 0.965662 0
18748 0.945431 0
18780 0.952106 0
18812 0.958048 0
18844 0.954554 0
18876 0.950537 0
18908 0.957731 0
18940 0.941435 0
18972 0.9651 0
19004 0.950007 0
19036 0.95752 0
19068 0.951008 0
19100 0.933615 0
19132 0.971169 0
19164 0.935005 0
19196 0.955057 0
19228 0.951316 0
19260 0.95039 0
19292 0.961507 0
19324 0.948894 0
19356 0.930244 0
19388 0.925601 0
19420 0.952031 0
19452 0.926115 0
19484 0.964924 0
19516 0.949749 0
19548 0.973364 0
19580 0.962482 0
19612 0.944994 0
19644 0.929098 0
19676 0.936027 0
19708 0.94544 0
19740 0.958291 0
19772 0.957278 0
19804 0.96021 0
19836 0.963884 0
19868 0.940692 0
19900 0.949596 0
19932 0.933609 0
19964 0.955817 0
19996 0.940872 0
20028 0.962447 0
20060 0.939567 0
20092 0.931731 0
20124 0.941411 0
20156 0.953327 0
20188 0.955162 0
20220 0.944114 0
20252 0.946109 0
20284 0.942351 0
20316 0.940475 0
20348 0.961912 0
20380 0.944171 0
20412 0.943278 0
20444 0.955634 0
20476 0.953568 0
20508 0.942172 0
20540 0.948423 0
20572 0.945209 0
20604 0.980992 0
20636 0.936706 0
20668 0.966742 0
20700 0.959058 0
20732 0.966065 0
20764 0.960146 0
20796 0.941326 0
20828 0.949694 0
20860 0.960302 0
20892 0.948435 0
20924 0.950468 0
20956 0.967769 0
20988 0.959043 0
21020 0.963684 0
21052 0.97123 0
21084 0.950302 0
21116 0.956822 0
21148 0.949425 0
21180 0.917026 0
21212 0.948061 0
21244 0.967706 0
21276 0.978197 0
21308 0.950558 0
21340 0.958297 0
21372 0.961255 0
21404 0.949706 0
21436 0.969449 0
21468 0.96689 0
21500 0.969097 0
21532 0.960521 0
21564 0.954897 0
21596 0.960464 0
21628 0.964482 0
21660 0.92643 0
21692 0.95503 0
21724 0.959627 0
21756 0.972034 0
21788 0.948926 0
21820 0.953529 0
21852 0.945664 0
21884 0.972431 0
21916 0.942373 0
21948 0.969143 0
21980 0.962198 0
22012 0.941857 0
22044 0.944634 0
22076 0.979691 0
22108 0.945597 0
22140 0.946117 0
22172 0.959367 0
22204 0.968804 0
22236 0.971324 0
22268 0.946634 0
22300 0.941368 0
22332 0.970877 0
22364 0.953372 0
22396 0.950482 0
22428 0.941896 0
22460 0.958495 0
22492 0.941486 0
22524 0.938386 0
22556 0.949308 0
22588 0.96023 0
22620 0.939643 0
22652 0.949306 0
22684 0.952666 0
22716 0.951621 0
22748 0.949621 0
22780 0.964763 0
22812 0.983425 0
22844 0.95367 0
22876 0.942176 0
22908 0.947464 0
22940 0.94155 0
22972 0.96214 0
23004 0.94514 0
23036 0.958361 0
23068 0.954967 0
23100 0.953495 0
23132 0.937461 0
23164 0.936129 0
23196 0.942292 0
23228 0.969759 0
23260 0.939266 0
23292 0.961752 0
23324 0.937535 0
23356 0.954397 0
23388 0.968236 0
23420 0.951627 0
23452 0.915838 0
23484 0.944312 0
23516 0.947333 0
23548 0.959473 0
23580 0.962243 0
23612 0.959664 0
23644 0.955897 0
23676 0.954075 0
23708 0.961296 0
23740 0.96904 0
23772 0.956542 0
23804 0.959207 0
23836 0.952559 0
23868 0.951036 0
23900 0.945064 0
23932 0.960077 0
23964 0.929649 0
23996 0.952035 0
24028 0.948388 0
24060 0.957242 0
24092 0.967035 0
24124 0.971699 0
24156 0.954947 0
24188 0.942714 0
24220 0.953095 0
24252 0.942444 0
24284 0.970333 0
24316 0.962276 0
24348 0.953739 0
24380 0.966893 0
24412 0.966956 0
24444 0.961577 0
24476 0.95825 0
24508 0.95799 0
24540 0.94094 0
24572 0.952433 0
24604 0.96158 0
24636 0.966137 0
24668 0.962167 0
24700 0.9407 0
24732 0.958287 0
24764 0.964921 0
24796 0.956046 0
24828 0.95894 0
24860 0.963395 0
24892 0.957446 0
24924 0.948969 0
24956 0.96283 0
24988 0.951497 0
25020 0.980921 0
25052 0.970046 0
25084 0.96322 0
25116 0.9611 0
25148 0.964998 0
25180 0.956269 0
25212 0.955145 0
25244 0.957349 0
25276 0.967823 0
25308 0.944375 0
25340 0.964523 0
25372 0.972777 0
25404 0.949451 0
25436 0.968861 0
25468 0.965749 0
25500 0.970436 0
25532 0.953195 0
25564 0.955048 0
25596 0.968327 0
25628 0.95144 0
25660 0.934792 0
25692 0.9408 0
25724 0.964948 0
25756 0.938051 0
25788 0.933215 0
25820 0.946611 0
25852 0.970129 0
25884 0.950023 0
25916 0.958681 0
25948 0.945385 0
25980 0.972986 0
26012 0.939498 0
26044 0.931873 0
26076 0.955963 0
26108 0.971812 0
26140 0.969837 0
26172 0.951983 0
26204 0.966149 0
26236 0.97583 0
26268 0.969173 0
26300 0.962033 0
26332 0.955141 0
26364 0.948438 0
26396 0.962909 0
26428 0.961213 0
26460 0.975868 0
26492 0.964581 0
26524 0.974761 0
26556 0.947913 0
26588 0.944568 0
26620 0.96578 0
26652 0.965263 0
26684 0.968701 0
26716 0.965109 0
26748 0.952203 0
26780 0.93109 0
26812 0.961078 0
26844 0.95824 0
26876 0.96242 0
26908 0.954566 0
26940 0.953222 0
26972 0.948235 0
27004 0.978283 0
27036 0.962216 0
27068 0.94613 0
27100 0.951237 0
27132 0.953508 0
27164 0.96296 0
27196 0.956639 0
27228 0.939269 0
27260 0.955426 0
27292 0.959812 0
27324 0.944428 0
27356 0.948916 0
27388 0.955447 0
27420 0.957052 0
27452 0.956429 0
27484 0.950158 0
27516 0.94594 0
27548 0.952329 0
27580 0.966706 0
27612 0.97481 0
27644 0.97802 0
27676 0.972908 0
27708 0.964053 0
27740 0.953234 0
27772 0.963828 0
27804 0.95462 0
27836 0.965184 0
27868 0.948395 0
27900 0.94536 0
27932 0.963185 0
27964 0.960695 0
27996 0.925711 0
28028 0.959167 0
28060 0.948709 0
28092 0.974254 0
28124 0.963622 0
28156 0.957 0
28188 0.941944 0
28220 0.934854 0
28252 0.93678 0
28284 0.958468 0
28316 0.934337 0
28348 0.971847 0
28380 0.95961 0
28412 0.961647 0
28444 0.956353 0
28476 0.965232 0
28508 0.972896 0
28540 0.968013 0
28572 0.946605 0
28604 0.945025 0
28636 0.942394 0
28668 0.976276 0
28700 0.952958 0
28732 0.959775 0
28764 0.975902 0
28796 0.951886 0
28828 0.951917 0
28860 0.955326 0
28892 0.952128 0
28924 0.94775 0
28956 0.965228 0
28988 0.951687 0
29020 0.969654 0
29052 0.948895 0
29084 0.939996 0
29116 0.952987 0
29148 0.937986 0
29180 0.939441 0
29212 0.948942 0
29244 0.94338 0
29276 0.9555 0
29308 0.941475 0
29340 0.970187 0
29372 0.958715 0
29404 0.964444 0
29436 0.974752 0
29468 0.963507 0
29500 0.96273 0
29532 0.964374 0
29564 0.96171 0
29596 0.944356 0
29628 0.961162 0
29660 0.963915 0
29692 0.966516 0
29724 0.940311 0
29756 0.944754 0
29788 0.971471 0
29820 0.949286 0
29852 0.979984 0
29884 0.962396 0
29916 0.951119 0
29948 0.957951 0
29980 0.960923 0
30012 0.944109 0
30044 0.958115 0
30076 0.93673 0
30108 0.957347 0
30140 0.956803 0
30172 0.943425 0
30204 0.980619 0
30236 0.960508 0
30268 0.9684 0
30300 0.963123 0
30332 0.949579 0
30364 0.95398 0
30396 0.950818 0
30428 0.95708 0
30460 0.948735 0
30492 0.959915 0
30524 0.95851 0
30556 0.953502 0
30588 0.960457 0
30620 0.960123 0
30652 0.970996 0
30684 0.958903 0
30716 0.970399 0
30748 0.956585 0
30780 0.97006 0
30812 0.944215 0
30844 0.940307 0
30876 0.963008 0
30908 0.972631 0
30940 0.962312 0
30972 0.963156 0
31004 0.960845 0
31036 0.954924 0
31068 0.959926 0
31100 0.927969 0
31132 0.967735 0
31164 0.979666 0
31196 0.957488 0
31228 0.963313 0
31260 0.954647 0
31292 0.96469 0
31324 0.953064 0
31356 0.944691 0
31388 0.956834 0
31420 0.95936 0
31452 0.951698 0
31484 0.958222 0
31516 0.967547 0
31548 0.946391 0
31580 0.961322 0
31612 0.951689 0
31644 0.943446 0
31676 0.956748 0
31708 0.947006 0
31740 0.952711 0
31772 0.973926 0
31804 0.955263 0
31836 0.962417 0
31868 0.976308 0
31900 0.971223 0
31932 0.956465 0
31964 0.967854 0
31996 0.988489 0
32028 0.961131 0
32060 0.969156 0
32092 0.974724 0
32124 0.963462 0
32156 0.96159 0
32188 0.952097 0
32220 0.957154 0
32252 0.952695 0
32284 0.95416 0
32316 0.976129 0
32348 0.95008 0
32380 0.974767 0
32412 0.937984 0
32444 0.935475 0
32476 0.958087 0
32508 0.951467 0
32540 0.947674 0
32572 0.953602 0
32604 0.978292 0
32636 0.971673 0
32668 0.946866 0
32700 0.939656 0
32732 0.974526 0
32764 0.967794 0
32796 0.958015 0
32828 0.957959 0
32860 0.967243 0
32892 0.942831 0
32924 0.956062 0
32956 0.954048 0
32988 0.948441 0
33020 0.976085 0
33052 0.937552 0
33084 0.977057 0
33116 0.945439 0
33148 0.973764 0
33180 0.948515 0
33212 0.95035 0
33244 0.931716 0
33276 0.960821 0
33308 0.954442 0
33340 0.953614 0
33372 0.951344 0
33404 0.980889 0
33436 0.948347 0
33468 0.966036 0
33500 0.942575 0
33532 0.942177 0
33564 0.956571 0
33596 0.95369 0
33628 0.964716 0
33660 0.972648 0
33692 0.967828 0
33724 0.958388 0
33756 0.951373 0
33788 0.960376 0
33820 0.960708 0
33852 0.934119 0
33884 0.964074 0
33916 0.968977 0
33948 0.94658 0
33980 0.945094 0
34012 0.966021 0
34044 0.971689 0
34076 0.965089 0
34108 0.975961 0
34140 0.974831 0
34172 0.93528 0
34204 0.949845 0
34236 0.967937 0
34268 0.976507 0
34300 0.969443 0
34332 0.964113 0
34364 0.968513 0
34396 0.96978 0
34428 0.958744 0
34460 0.970346 0
34492 0.963403 0
34524 0.95067 0
34556 0.9618 0
34588 0.95211 0
34620 0.960569 0
34652 0.98549 0
34684 0.959705 0
34716 0.967864 0
34748 0.966406 0
34780 0.954613 0
34812 0.951658 0
34844 0.973996 0
34876 0.975107 0
34908 0.978871 0
34940 0.943598 0
34972 0.973716 0
35004 0.938286 0
35036 0.971172 0
35068 0.949959 0
35100 0.966657 0
35132 0.969322 0
35164 0.971032 0
35196 0.951231 0
35228 0.964329 0
35260 0.978553 0
35292 0.937191 0
35324 0.953331 0
35356 0.96768 0
35388 0.979127 0
35420 0.959462 0
35452 0.967097 0
35484 0.939815 0
35516 0.968206 0
35548 0.955976 0
35580 0.966565 0
35612 0.969108 0
35644 0.959446 0
35676 0.950082 0
35708 0.950856 0
35740 0.972276 0
35772 0.948314 0
35804 0.964492 0
35836 0.949163 0
35868 0.968096 0
35900 0.931811 0
35932 0.966284 0
35964 0.944144 0
35996 0.938257 0
36028 0.946096 0
36060 0.95969 0
36092 0.964762 0
36124 0.946944 0
36156 0.96573 0
36188 0.959111 0
36220 0.959514 0
36252 0.92898 0
36284 0.970855 0
36316 0.945115 0
36348 0.951873 0
36380 0.950301 0
36412 0.947302 0
36444 0.957521 0
36476 0.947187 0
36508 0.95288 0
36540 0.958114 0
36572 0.934609 0
36604 0.968029 0
36636 0.952327 0
36668 0.959434 0
36700 0.929173 0
36732 0.969317 0
36764 0.970064 0
36796 0.93889 0
36828 0.982015 0
36860 0.957143 0
36892 0.957193 0
36924 0.97035 0
36956 0.968261 0
36988 0.971408 0
37020 0.968005 0
37052 0.964035 0
37084 0.935981 0
37116 0.968001 0
37148 0.939708 0
37180 0.982148 0
37212 0.966367 0
37244 0.934467 0
37276 0.96206 0
37308 0.948346 0
37340 0.967139 0
37372 0.96358 0
37404 0.934689 0
37436 0.966096 0
37468 0.982259 0
37500 0.960744 0
37532 0.975696 0
37564 0.982966 0
37596 0.96255 0
37628 0.918064 0
37660 0.958024 0
37692 0.948961 0
37724 0.952742 0
37756 0.955338 0
37788 0.966091 0
37820 0.953466 0
37852 0.975321 0
37884 0.934502 0
37916 0.981778 0
37948 0.969281 0
37980 0.956954 0
38012 0.979838 0
38044 0.956979 0
38076 0.948021 0
38108 0.939799 0
38140 0.96023 0
38172 0.980142 0
38204 0.944623 0
38236 0.999235 0
38268 0.935822 0
38300 0.955724 0
38332 0.970393 0
38364 0.931802 0
38396 0.94259 0
38428 0.980624 0
38460 0.954801 0
38492 0.96081 0
38524 0.950739 0
38556 0.949045 0
38588 0.955174 0
38620 0.962192 0
38652 0.956902 0
38684 0.950503 0
38716 0.957976 0
38748 0.977116 0
38780 0.948569 0
38812 0.977771 0
38844 0.975809 0
38876 0.971791 0
38908 0.96655 0
38940 0.954084 0
38972 0.982844 0
39004 0.956163 0
39036 0.961079 0
39068 0.937183 0
39100 0.966956 0
39132 0.959843 0
39164 0.946516 0
39196 0.945901 0
39228 0.983016 0
39260 0.930035 0
39292 0.96764 0
39324 0.971389 0
39356 0.932265 0
39388 0.965044 0
39420 0.957558 0
39452 0.957261 0
39484 0.956998 0
39516 0.954765 0
39548 0.96633 0
39580 0.974374 0
39612 0.963969 0
39644 0.96368 0
39676 0.964574 0
39708 0.961709 0
39740 0.960986 0
39772 0.967303 0
39804 0.947159 0
39836 0.971164 0
39868 0.973694 0
39900 0.939353 0
39932 0.965462 0
39964 0.978697 0
39996 0.953791 0
40028 0.949667 0
40060 0.948224 0
40092 0.98451 0
40124 0.964033 0
40156 0.955668 0
40188 0.958208 0
40220 0.945281 0
40252 0.956389 0
40284 0.967685 0
40316 0.961329 0
40348 0.952121 0
40380 0.951099 0
40412 0.963155 0
40444 0.962012 0
40476 0.96735 0
40508 0.965504 0
40540 0.950937 0
40572 0.956475 0
40604 0.964212 0
40636 0.955049 0
40668 0.955104 0
40700 0.966752 0
40732 0.953393 0
40764 0.944168 0
40796 0.96291 0
40828 0.968853 0
40860 0.947593 0
40892 0.963886 0
40924 0.977975 0
40956 0.958181 0
40988 0.980108 0
41020 0.957361 0
41052 0.958632 0
41084 0.969357 0
41116 0.93556 0
41148 0.96171 0
41180 0.959294 0
41212 0.961083 0
41244 0.950068 0
41276 0.967657 0
41308 0.964818 0
41340 0.951714 0
41372 0.950012 0
41404 0.969854 0
41436 0.960948 0
41468 0.943039 0
41500 0.974929 0
41532 0.96515 0
41564 0.945066 0
41596 0.970127 0
41628 0.944425 0
41660 0.942273 0
41692 0.945667 0
41724 0.959848 0
41756 0.957465 0
41788 0.94917 0
41820 0.956334 0
41852 0.978556 0
41884 0.953746 0
41916 0.968551 0
41948 0.951607 0
41980 0.969374 0
42012 0.97052 0
42044 0.956907 0
42076 0.981961 0
42108 0.982167 0
42140 0.954524 0
42172 0.943076 0
42204 0.978389 0
42236 0.951953 0
42268 0.95692 0
42300 0.957223 0
42332 0.962862 0
42364 0.96222 0
42396 0.965722 0
42428 0.975823 0
42460 0.940908 0
42492 0.934505 0
42524 0.946663 0
42556 0.953668 0
42588 0.958271 0
42620 0.946489 0
42652 0.964726 0
42684 0.95752 0
42716 0.962941 0
42748 0.973767 0
42780 0.954943 0
42812 0.942897 0
42844 0.959696 0
42876 0.972663 0
42908 0.984675 0
42940 0.957022 0
42972 0.96483 0
43004 0.973889 0
43036 0.968687 0
43068 0.954407 0
43100 0.951499 0
43132 0.971467 0
43164 0.98314 0
43196 0.961397 0
43228 0.959759 0
43260 0.954657 0
43292 0.980413 0
43324 0.953582 0
43356 0.975102 0
43388 0.972852 0
43420 0.973924 0
43452 0.985437 0
43484 0.972392 0
43516 0.972449 0
43548 0.967727 0
43580 0.968045 0
43612 0.950321 0
43644 0.962419 0
43676 0.964631 0
43708 0.969006 0
43740 0.967823 0
43772 0.950691 0
43804 0.958344 0
43836 0.951988 0
43868 0.978 0
43900 0.961269 0
43932 0.972684 0
43964 0.956653 0
43996 0.949378 0
44028 0.953034 0
44060 0.962769 0
44092 0.993374 0
44124 0.971654 0
44156 0.945438 0
44188 0.952581 0
44220 0.967002 0
44252 0.951175 0
44284 0.958229 0
44316 0.965225 0
44348 0.973519 0
44380 0.973103 0
44412 0.969077 0
44444 0.941032 0
44476 0.983043 0
44508 0.948976 0
44540 0.971838 0
44572 0.98079 0
44604 0.9467 0
44636 0.939022 0
44668 0.987598 0
44700 0.95426 0
44732 0.949837 0
44764 0.941629 0
44796 0.953034 0
44828 0.956212 0
44860 0.974555 0
44892 0.970687 0
44924 0.941314 0
44956 0.943976 0
44988 0.961957 0
45020 0.965374 0
45052 0.966215 0
45084 0.977159 0
45116 0.933362 0
45148 0.941873 0
45180 0.963292 0
45212 0.965978 0
45244 0.94983 0
45276 0.978285 0
45308 0.962859 0
45340 0.988471 0
45372 0.954568 0
45404 0.923767 0
45436 0.974217 0
45468 0.985044 0
45500 0.991306 0
45532 0.971391 0
45564 0.969156 0
45596 0.987426 0
45628 0.965507 0
45660 0.938285 0
45692 0.956691 0
45724 0.967125 0
45756 0.973069 0
45788 0.9563 0
45820 0.946477 0
45852 0.970936 0
45884 0.966422 0
45916 0.957336 0
45948 0.962793 0
45980 0.961908 0
46012 0.981035 0
46044 0.968986 0
46076 0.955587 0
46108 0.963939 0
46140 0.948327 0
46172 0.950076 0
46204 0.957875 0
46236 0.955185 0
46268 0.949917 0
46300 0.998472 0
46332 0.973022 0
46364 0.95854 0
46396 0.968689 0
46428 0.963204 0
46460 0.944638 0
46492 0.96437 0
46524 0.962622 0
46556 0.977388 0
46588 0.955981 0
46620 0.957759 0
46652 0.973005 0
46684 0.979686 0
46716 0.955541 0
46748 0.946765 0
46780 0.962157 0
46812 0.959265 0
46844 0.950397 0
46876 0.974238 0
46908 0.965735 0
46940 0.964342 0
46972 0.990799 0
47004 0.956575 0
47036 0.968165 0
47068 0.979274 0
47100 0.957841 0
47132 0.984198 0
47164 0.974145 0
47196 0.974416 0
47228 0.949975 0
47260 0.941244 0
47292 0.95915 0
47324 0.937764 0
47356 0.947002 0
47388 0.958813 0
47420 0.956252 0
47452 0.958623 0
47484 0.969733 0
47516 0.970184 0
47548 0.952637 0
47580 0.967854 0
47612 0.975813 0
47644 0.979154 0
47676 0.961889 0
47708 0.977008 0
47740 0.965178 0
47772 0.968447 0
47804 0.960493 0
47836 0.976983 0
47868 0.954743 0
47900 0.967861 0
47932 0.959313 0
47964 0.981982 0
47996 0.941467 0
48028 0.949167 0
48060 0.9539 0
48092 0.986173 0
48124 0.964641 0
48156 0.950403 0
48188 0.931269 0
48220 0.959575 0
48252 0.960412 0
48284 0.95687 0
48316 0.966813 0
48348 0.966191 0
48380 0.964438 0
48412 0.968714 0
48444 0.953702 0
48476 0.956277 0
48508 0.962159 0
48540 0.949023 0
48572 0.961311 0
48604 0.971498 0
48636 0.947555 0
48668 0.955698 0
48700 0.962269 0
48732 0.953358 0
48764 0.964876 0
48796 0.964192 0
48828 0.974922 0
48860 0.975926 0
48892 0.950268 0
48924 0.974036 0
48956 0.951829 0
48988 1 0
49020 0.950844 0
49052 0.976483 0
49084 0.954211 0
49116 0.958785 0
49148 0.951517 0
49180 0.962912 0
49212 0.950068 0
49244 0.974998 0
49276 0.946123 0
49308 0.945274 0
49340 0.953654 0
49372 0.955588 0
49404 0.956435 0
49436 0.94703 0
49468 0.958796 0
49500 0.979268 0
49532 0.977764 0
49564 0.943208 0
49596 0.930314 0
49628 0.963822 0
49660 0.969829 0
49692 0.93834 0
49724 0.989539 0
49756 0.955441 0
49788 0.979137 0
49820 0.968472 0
49852 0.97419 0
49884 0.95963 0
49916 0.96609 0
49948 0.964229 0
49980 0.972759 0
50012 0.963593 0
50044 0.966056 0
50076 0.965436 0
50108 0.951234 0
50140 0.969815 0
50172 0.967346 0
50204 0.975219 0
50236 0.977497 0
50268 0.956342 0
50300 0.990453 0
50332 0.96483 0
50364 0.974983 0
50396 0.956499 0
50428 0.96471 0
50460 0.98341 0
50492 0.963097 0
50524 0.962403 0
50556 0.92379 0
50588 0.971548 0
50620 0.975976 0
50652 0.943841 0
50684 0.953647 0
50716 0.970082 0
50748 0.98699 0
50780 0.965205 0
50812 0.965116 0
50844 0.9657 0
50876 0.967197 0
50908 0.960334 0
50940 0.968863 0
50972 0.963422 0
51004 0.949791 0
51036 0.956951 0
51068 0.951548 0
51100 0.987911 0
51132 0.972898 0
51164 0.966495 0
51196 0.970212 0
51228 0.970744 0
51260 0.968302 0
51292 0.954029 0
51324 0.96719 0
51356 0.957454 0
51388 0.96732 0
51420 0.95748 0
51452 0.935998 0
51484 0.966188 0
51516 0.943367 0
51548 0.950628 0
51580 0.980686 0
51612 0.958634 0
51644 0.967536 0
51676 0.975274 0
51708 0.958001 0
51740 0.9618 0
51772 0.941195 0
51804 0.942751 0
51836 0.968176 0
51868 0.940334 0
51900 0.958874 0
51932 0.966345 0
51964 0.962333 0
51996 0.972655 0
52028 0.974972 0
52060 0.947195 0
52092 0.947912 0
52124 0.938216 0
52156 0.97288 0
52188 0.956642 0
52220 0.967063 0
52252 0.969632 0
52284 0.965137 0
52316 0.985882 0
52348 0.961302 0
52380 0.983222 0
52412 0.97282 0
52444 0.969696 0
52476 0.979878 0
52508 0.966277 0
52540 0.966656 0
52572 0.969574 0
52604 0.987967 0
52636 0.955877 0
52668 0.962323 0
52700 0.945989 0
52732 0.979147 0
52764 0.964118 0
52796 0.959849 0
52828 0.976553 0
52860 0.960277 0
52892 0.958428 0
52924 0.957549 0
52956 0.971453 0
52988 0.961729 0
53020 0.961731 0
53052 0.924539 0
53084 0.937353 0
53116 0.966284 0
53148 0.963898 0
53180 0.967754 0
53212 0.93862 0
53244 0.961441 0
53276 0.939081 0
53308 0.969072 0
53340 0.976592 0
53372 0.946196 0
53404 0.976676 0
53436 0.967857 0
53468 0.950418 0
53500 0.94081 0
53532 0.966491 0
53564 0.954936 0
53596 0.974531 0
53628 0.975364 0
53660 0.942264 0
53692 0.952034 0
53724 0.960488 0
53756 0.973553 0
53788 0.951035 0
53820 0.981927 0
53852 0.965572 0
53884 0.951693 0
53916 0.987095 0
53948 0.97309 0
53980 0.941861 0
54012 0.957785 0
54044 0.939364 0
54076 0.971343 0
54108 0.977729 0
54140 0.987333 0
54172 0.955264 0
54204 0.956705 0
54236 0.954559 0
54268 0.962499 0
54300 0.966937 0
54332 0.956739 0
54364 0.960591 0
54396 0.983915 0
54428 0.983835 0
54460 0.968079 0
54492 0.972763 0
54524 0.968897 0
54556 0.953739 0
54588 0.963075 0
54620 0.968641 0
54652 0.966537 0
54684 0.961794 0
54716 0.952602 0
54748 0.973996 0
54780 0.959349 0
54812 0.966336 0
54844 0.976428 0
54876 0.975256 0
54908 0.974768 0
54940 0.971584 0
54972 0.952141 0
55004 0.960639 0
55036 0.986691 0
55068 0.969875 0
55100 0.95572 0
55132 0.978708 0
55164 0.962584 0
55196 0.963008 0
55228 0.952227 0
55260 0.970321 0
55292 0.971583 0
55324 0.978673 0
55356 0.957207 0
55388 0.96132 0
55420 0.963601 0
55452 0.965802 0
55484 0.942087 0
55516 0.946689 0
55548 0.960125 0
55580 0.961963 0
55612 0.966706 0
55644 0.959673 0
55676 0.958934 0
55708 0.958381 0
55740 0.956269 0
55772 0.931868 0
55804 0.96426 0
55836 0.966523 0
55868 0.959382 0
55900 0.953805 0
55932 0.945122 0
55964 0.971438 0
55996 0.946378 0
56028 0.958012 0
56060 0.973481 0
56092 0.969392 0
56124 0.954469 0
56156 0.956885 0
56188 0.959537 0
56220 0.961498 0
56252 0.958277 0
56284 0.968851 0
56316 0.943157 0
56348 0.969471 0
56380 0.970659 0
56412 0.953531 0
56444 0.969282 0
56476 0.984853 0
56508 0.951527 0
56540 0.949966 0
56572 0.971459 0
56604 0.959352 0
56636 0.978199 0
56668 0.962091 0
56700 0.964523 0
56732 0.944386 0
56764 0.940293 0
56796 0.955252 0
56828 0.961979 0
56860 0.980014 0
56892 0.957652 0
56924 0.954606 0
56956 0.95247 0
56988 0.962819 0
57020 0.976658 0
57052 0.977367 0
57084 0.967083 0
57116 0.961002 0
57148 0.964876 0
57180 0.957698 0
57212 0.973496 0
57244 0.931635 0
57276 0.957589 0
57308 0.973586 0
57340 0.97687 0
57372 0.941575 0
57404 0.951421 0
57436 0.959335 0
57468 0.925606 0
57500 0.953225 0
57532 0.981572 0
57564 0.935032 0
57596 0.948287 0
57628 0.957656 0
57660 0.983955 0
57692 0.941451 0
57724 0.957964 0
57756 0.982711 0
57788 0.95882 0
57820 0.967685 0
57852 0.942594 0
57884 0.969208 0
57916 0.951217 0
57948 0.971452 0
57980 0.97872 0
58012 0.977149 0
58044 0.985856 0
58076 0.964662 0
58108 0.963116 0
58140 0.970402 0
58172 0.980909 0
58204 0.971787 0
58236 0.924366 0
58268 0.967879 0
58300 0.962432 0
58332 0.971629 0
58364 0.953031 0
58396 0.961044 0
58428 0.937751 0
58460 0.979562 0
58492 0.966554 0
58524 0.973354 0
58556 0.983651 0
58588 0.963968 0
58620 0.959616 0
58652 0.969337 0
58684 0.96685 0
58716 0.964487 0
58748 0.964004 0
58780 0.958738 0
58812 0.946588 0
58844 0.971009 0
58876 0.985013 0
58908 0.946405 0
58940 0.954917 0
58972 0.94712 0
59004 0.969763 0
59036 0.963369 0
59068 0.961488 0
59100 0.976527 0
59132 0.961778 0
59164 0.942461 0
59196 0.971494 0
59228 0.943316 0
59260 0.939158 0
59292 0.958195 0
59324 0.97474 0
59356 0.963631 0
59388 0.977313 0
59420 0.969868 0
59452 0.938867 0
59484 0.979488 0
59516 0.961493 0
59548 0.955497 0
59580 0.978961 0
59612 0.970768 0
59644 0.959355 0
59676 0.954436 0
59708 0.958884 0
59740 0.973982 0
59772 0.969206 0
59804 0.965959 0
59836 0.977522 0
59868 0.961033 0
59900 0.967293 0
59932 0.958234 0
59964 0.978877 0
59996 0.964848 0
60028 0.961379 0
60060 0.951629 0
60092 0.966513 0
60124 0.96576 0
60156 0.987856 0
60188 0.951075 0
60220 0.962262 0
60252 0.965792 0
60284 0.947076 0
60316 0.951168 0
60348 0.96444 0
60380 0.970386 0
60412 0.962405 0
60444 0.944781 0
60476 0.983285 0
60508 0.914132 0
60540 0.966442 0
60572 0.957203 0
60604 0.940736 0
60636 0.965062 0
60668 0.9683 0
60700 0.960874 0
60732 0.965881 0
60764 0.953085 0
60796 0.971284 0
60828 0.953453 0
60860 0.972949 0
60892 0.954373 0
60924 0.941071 0
60956 0.974494 0
60988 0.976255 0
61020 0.952129 0
61052 0.958767 0
61084 0.952661 0
61116 0.942799 0
61148 0.967064 0
61180 0.979517 0
61212 0.944062 0
61244 0.943946 0
61276 0.964733 0
61308 0.953777 0
61340 0.933839 0
61372 0.976964 0
61404 0.95842 0
61436 0.973697 0
61468 0.933294 0
61500 0.951062 0
61532 0.953685 0
61564 0.968956 0
61596 0.966309 0
61628 0.945323 0
61660 0.92471 0
61692 0.972854 0
61724 0.950552 0
61756 0.940803 0
61788 0.954842 0
61820 0.977877 0
61852 0.975871 0
61884 0.942504 0
61916 0.951746 0
61948 0.972605 0
61980 0.968426 0
62012 0.935794 0
62044 0.960196 0
62076 0.971078 0
62108 0.978374 0
62140 0.954436 0
62172 0.967431 0
62204 0.966787 0
62236 0.966159 0
62268 0.964016 0
62300 0.941539 0
62332 0.960024 0
62364 0.963601 0
62396 0.961172 0
62428 0.954766 0
62460 0.964358 0
62492 0.948914 0
62524 0.964357 0
62556 0.973121 0
62588 0.95416 0
62620 0.949258 0
62652 0.987347 0
62684 0.955028 0
62716 0.942644 0
62748 0.961546 0
62780 0.964135 0
62812 0.974624 0
62844 0.955746 0
62876 0.961542 0
62908 0.946039 0
62940 0.953561 0
62972 0.946702 0
63004 0.956858 0
63036 0.993049 0
63068 0.957694 0
63100 0.940527 0
63132 0.949796 0
63164 0.966258 0
63196 0.955843 0
63228 0.960581 0
63260 0.955824 0
63292 0.942024 0
63324 0.964291 0
63356 0.961553 0
63388 0.958525 0
63420 0.969109 0
63452 0.967982 0
63484 0.963995 0
63516 0.955889 0
63548 0.985341 0
63580 0.960258 0
63612 0.959642 0
63644 0.955119 0
63676 0.97344 0
63708 0.945258 0
63740 0.955601 0
63772 0.962678 0
63804 0.980418 0
63836 0.979997 0
63868 0.932346 0
63900 0.952324 0
63932 0.942541 0
63964 0.966303 0
63996 0.967788 0
64028 0.955692 0
64060 0.953793 0
64092 0.96621 0
64124 0.916861 0
64156 0.951691 0
64188 0.972506 0
64220 0.964724 0
64252 0.953713 0
64284 0.966588 0
64316 0.95396 0
64348 0.949846 0
64380 0.962954 0
64412 0.97069 0
64444 0.960586 0
64476 0.945542 0
64508 0.960197 0
64540 0.975493 0
64572 0.969973 0
64604 0.940262 0
64636 0.943651 0
64668 0.95892 0
64700 0.955751 0
64732 0.970373 0
64764 0.948816 0
64796 0.978227 0
64828 0.920252 0
64860 0.953247 0
64892 0.944907 0
64924 0.973678 0
64956 0.945091 0
64988 0.974138 0
65020 0.935771 0
65052 0.959698 0
65084 0.950427 0
65116 0.944981 0
65148 0.960677 0
65180 0.971294 0
65212 0.970733 0
65244 0.976845 0
65276 0.955551 0
65308 0.942889 0
65340 0.975936 0
65372 0.962474 0
65404 0.963069 0
65436 0.949666 0
65468 0.972599 0
65500 0.963486 0
65532 0.965622 0
65564 0.963304 0
65596 0.958878 0
65628 0.942057 0
65660 0.955823 0
65692 0.946028 0
65724 0.949757 0
65756 0.934882 0
65788 0.949826 0
65820 0.963933 0
65852 0.949521 0
65884 0.967207 0
65916 0.966526 0
65948 0.957134 0
65980 0.977045 0
66012 0.954891 0
66044 0.967781 0
66076 0.952271 0
66108 0.951741 0
66140 0.941723 0
66172 0.964997 0
66204 0.968568 0
66236 0.962795 0
66268 0.956867 0
66300 0.977796 0
66332 0.953847 0
66364 0.979872 0
66396 0.951968 0
66428 0.996871 0
66460 0.960673 0
66492 0.990037 0
66524 0.945135 0
66556 0.956657 0
66588 0.961266 0
66620 0.963201 0
66652 0.971687 0
66684 0.9372 0
66716 0.950006 0
66748 0.967104 0
66780 0.960051 0
66812 0.948546 0
66844 0.96359 0
66876 0.962757 0
66908 0.967518 0
66940 0.950376 0
66972 0.950833 0
67004 0.954737 0
