# Supplementary material for: Probing decoherence in molecular 4f qubits
Source: Chem Sci. 2024 Oct 30;15(48):20328–37. doi: 10.1039/d4sc05304d (PMC11575486; doi:10.1039/d4sc05304d)
Supplement: SC-015-D4SC05304D-s001 [file SC-015-D4SC05304D-s001.zip › data_archive/Parallel_0c5pct/T1/64_Gdtrensal_T1_970578_3527G_at22_VG30_32-64-300_2sc_50K_4pc.dat]

1500 0 0
1564 0.0246093 0
1628 0.0419429 0
1692 0.0688045 0
1756 0.0839499 0
1820 0.10529 0
1884 0.117012 0
1948 0.142488 0
2012 0.152326 0
2076 0.171816 0
2140 0.189888 0
2204 0.205178 0
2268 0.224389 0
2332 0.245981 0
2396 0.259281 0
2460 0.269756 0
2524 0.28863 0
2588 0.302636 0
2652 0.316198 0
2716 0.331252 0
2780 0.3407 0
2844 0.354513 0
2908 0.365737 0
2972 0.376368 0
3036 0.387704 0
3100 0.395317 0
3164 0.406097 0
3228 0.419937 0
3292 0.431123 0
3356 0.437425 0
3420 0.44697 0
3484 0.457295 0
3548 0.464929 0
3612 0.474484 0
3676 0.481021 0
3740 0.491063 0
3804 0.498997 0
3868 0.512002 0
3932 0.51678 0
3996 0.526163 0
4060 0.532476 0
4124 0.533092 0
4188 0.544476 0
4252 0.554486 0
4316 0.565747 0
4380 0.56839 0
4444 0.572456 0
4508 0.584033 0
4572 0.58537 0
4636 0.593042 0
4700 0.596295 0
4764 0.601291 0
4828 0.609295 0
4892 0.616571 0
4956 0.624879 0
5020 0.627329 0
5084 0.635975 0
5148 0.633899 0
5212 0.639714 0
5276 0.64669 0
5340 0.650093 0
5404 0.656973 0
5468 0.6648 0
5532 0.661092 0
5596 0.676837 0
5660 0.670374 0
5724 0.6801 0
5788 0.685841 0
5852 0.688778 0
5916 0.690126 0
5980 0.701184 0
6044 0.696637 0
6108 0.702602 0
6172 0.711424 0
6236 0.713521 0
6300 0.715227 0
6364 0.719609 0
6428 0.723413 0
6492 0.728356 0
6556 0.730624 0
6620 0.727393 0
6684 0.737242 0
6748 0.741891 0
6812 0.743475 0
6876 0.745037 0
6940 0.747134 0
7004 0.750173 0
7068 0.75954 0
7132 0.75656 0
7196 0.761605 0
7260 0.762167 0
7324 0.764018 0
7388 0.766217 0
7452 0.775226 0
7516 0.777788 0
7580 0.776831 0
7644 0.780619 0
7708 0.786899 0
7772 0.784294 0
7836 0.787327 0
7900 0.786605 0
7964 0.793121 0
8028 0.792367 0
8092 0.792955 0
8156 0.798621 0
8220 0.80518 0
8284 0.805511 0
8348 0.813253 0
8412 0.810294 0
8476 0.807025 0
8540 0.815617 0
8604 0.812097 0
8668 0.818367 0
8732 0.818308 0
8796 0.818239 0
8860 0.824445 0
8924 0.825226 0
8988 0.828254 0
9052 0.82781 0
9116 0.827997 0
9180 0.837605 0
9244 0.837627 0
9308 0.831512 0
9372 0.834379 0
9436 0.844282 0
9500 0.839563 0
9564 0.84609 0
9628 0.84105 0
9692 0.847759 0
9756 0.855688 0
9820 0.845705 0
9884 0.852531 0
9948 0.854885 0
10012 0.850204 0
10076 0.857421 0
10140 0.855966 0
10204 0.863589 0
10268 0.860604 0
10332 0.852381 0
10396 0.876916 0
10460 0.864504 0
10524 0.867543 0
10588 0.863702 0
10652 0.865173 0
10716 0.874739 0
10780 0.867661 0
10844 0.872952 0
10908 0.873802 0
10972 0.875787 0
11036 0.87889 0
11100 0.875199 0
11164 0.877686 0
11228 0.880511 0
11292 0.878772 0
11356 0.883742 0
11420 0.883721 0
11484 0.881988 0
11548 0.882132 0
11612 0.893613 0
11676 0.88975 0
11740 0.896218 0
11804 0.889509 0
11868 0.894945 0
11932 0.890205 0
11996 0.89441 0
12060 0.898936 0
12124 0.901638 0
12188 0.900113 0
12252 0.899733 0
12316 0.89885 0
12380 0.908683 0
12444 0.902162 0
12508 0.910823 0
12572 0.906768 0
12636 0.902686 0
12700 0.906345 0
12764 0.908539 0
12828 0.908523 0
12892 0.908967 0
12956 0.90473 0
13020 0.910797 0
13084 0.913418 0
13148 0.908437 0
13212 0.909341 0
13276 0.91184 0
13340 0.910481 0
13404 0.916253 0
13468 0.91735 0
13532 0.918083 0
13596 0.92461 0
13660 0.917495 0
13724 0.918099 0
13788 0.916724 0
13852 0.920469 0
13916 0.922411 0
13980 0.922598 0
14044 0.922989 0
14108 0.924465 0
14172 0.92668 0
14236 0.923823 0
14300 0.926028 0
14364 0.920833 0
14428 0.927397 0
14492 0.937471 0
14556 0.925888 0
14620 0.92928 0
14684 0.928836 0
14748 0.935021 0
14812 0.934892 0
14876 0.93203 0
14940 0.929473 0
15004 0.92927 0
15068 0.934732 0
15132 0.927729 0
15196 0.924385 0
15260 0.933266 0
15324 0.933822 0
15388 0.939991 0
15452 0.930452 0
15516 0.940836 0
15580 0.944474 0
15644 0.933496 0
15708 0.936631 0
15772 0.94503 0
15836 0.936315 0
15900 0.938391 0
15964 0.945961 0
16028 0.938696 0
16092 0.94014 0
16156 0.939611 0
16220 0.939466 0
16284 0.941408 0
16348 0.939343 0
16412 0.944902 0
16476 0.948288 0
16540 0.946806 0
16604 0.941162 0
16668 0.948288 0
16732 0.945448 0
16796 0.944089 0
16860 0.948326 0
16924 0.951413 0
16988 0.950139 0
17052 0.946673 0
17116 0.947368 0
17180 0.943457 0
17244 0.949144 0
17308 0.948037 0
17372 0.947737 0
17436 0.951172 0
17500 0.951878 0
17564 0.954227 0
17628 0.949455 0
17692 0.95512 0
17756 0.952097 0
17820 0.955109 0
17884 0.957907 0
17948 0.955088 0
18012 0.957725 0
18076 0.958186 0
18140 0.963883 0
18204 0.958469 0
18268 0.95963 0
18332 0.956078 0
18396 0.957517 0
18460 0.952451 0
18524 0.960331 0
18588 0.959346 0
18652 0.955928 0
18716 0.958801 0
18780 0.952162 0
18844 0.956292 0
18908 0.953884 0
18972 0.960154 0
19036 0.95902 0
19100 0.959603 0
19164 0.960063 0
19228 0.961112 0
19292 0.962102 0
19356 0.953734 0
19420 0.964054 0
19484 0.964423 0
19548 0.964472 0
19612 0.961941 0
19676 0.962203 0
19740 0.96093 0
19804 0.958143 0
19868 0.967692 0
19932 0.959758 0
19996 0.960657 0
20060 0.965991 0
20124 0.962776 0
20188 0.965039 0
20252 0.963049 0
20316 0.964279 0
20380 0.965788 0
20444 0.965954 0
20508 0.964718 0
20572 0.964488 0
20636 0.968131 0
20700 0.967259 0
20764 0.963477 0
20828 0.963161 0
20892 0.96437 0
20956 0.971378 0
21020 0.968152 0
21084 0.960716 0
21148 0.968677 0
21212 0.974396 0
21276 0.964102 0
21340 0.96988 0
21404 0.966451 0
21468 0.967874 0
21532 0.970298 0
21596 0.967484 0
21660 0.968837 0
21724 0.97117 0
21788 0.971582 0
21852 0.975899 0
21916 0.975942 0
21980 0.968083 0
22044 0.968126 0
22108 0.96888 0
22172 0.968431 0
22236 0.975326 0
22300 0.976675 0
22364 0.968709 0
22428 0.97752 0
22492 0.975476 0
22556 0.970142 0
22620 0.96972 0
22684 0.973203 0
22748 0.972587 0
22812 0.969511 0
22876 0.9688 0
22940 0.974813 0
23004 0.971186 0
23068 0.971287 0
23132 0.974856 0
23196 0.965499 0
23260 0.979574 0
23324 0.976637 0
23388 0.978734 0
23452 0.971726 0
23516 0.973882 0
23580 0.973422 0
23644 0.97745 0
23708 0.971769 0
23772 0.97844 0
23836 0.969447 0
23900 0.973973 0
23964 0.978092 0
24028 0.974529 0
24092 0.98004 0
24156 0.973941 0
24220 0.979034 0
24284 0.972759 0
24348 0.978879 0
24412 0.98004 0
24476 0.976268 0
24540 0.980559 0
24604 0.975605 0
24668 0.975145 0
24732 0.980377 0
24796 0.975129 0
24860 0.973181 0
24924 0.981629 0
24988 0.981003 0
25052 0.969249 0
25116 0.976803 0
25180 0.973732 0
25244 0.976792 0
25308 0.973561 0
25372 0.982987 0
25436 0.981377 0
25500 0.976348 0
25564 0.977343 0
25628 0.975653 0
25692 0.976648 0
25756 0.987636 0
25820 0.985117 0
25884 0.979366 0
25948 0.978119 0
26012 0.981618 0
26076 0.977263 0
26140 0.975241 0
26204 0.973352 0
26268 0.977204 0
26332 0.979526 0
26396 0.982083 0
26460 0.977825 0
26524 0.976001 0
26588 0.979355 0
26652 0.981185 0
26716 0.976017 0
26780 0.976354 0
26844 0.977081 0
26908 0.980286 0
26972 0.972577 0
27036 0.978659 0
27100 0.975273 0
27164 0.979708 0
27228 0.980628 0
27292 0.974503 0
27356 0.979729 0
27420 0.984582 0
27484 0.981115 0
27548 0.980366 0
27612 0.978617 0
27676 0.986989 0
27740 0.980644 0
27804 0.979617 0
27868 0.984384 0
27932 0.984919 0
27996 0.982067 0
28060 0.983041 0
28124 0.980906 0
28188 0.979531 0
28252 0.984651 0
28316 0.978825 0
28380 0.976439 0
28444 0.981276 0
28508 0.981538 0
28572 0.981671 0
28636 0.980767 0
28700 0.982827 0
28764 0.986631 0
28828 0.984715 0
28892 0.986476 0
28956 0.98081 0
29020 0.982987 0
29084 0.970233 0
29148 0.979424 0
29212 0.987267 0
29276 0.984261 0
29340 0.980676 0
29404 0.983399 0
29468 0.978039 0
29532 0.985181 0
29596 0.986984 0
29660 0.980211 0
29724 0.980125 0
29788 0.985384 0
29852 0.984148 0
29916 0.98395 0
29980 0.97805 0
30044 0.982019 0
30108 0.986583 0
30172 0.983132 0
30236 0.981163 0
30300 0.978938 0
30364 0.978515 0
30428 0.983913 0
30492 0.985823 0
30556 0.986288 0
30620 0.984282 0
30684 0.98494 0
30748 0.988926 0
30812 0.984336 0
30876 0.9828 0
30940 0.983276 0
31004 0.983378 0
31068 0.977975 0
31132 0.980393 0
31196 0.982811 0
31260 0.980741 0
31324 0.978574 0
31388 0.983736 0
31452 0.983581 0
31516 0.982131 0
31580 0.983902 0
31644 0.977761 0
31708 0.985272 0
31772 0.9828 0
31836 0.980072 0
31900 0.979569 0
31964 0.979959 0
32028 0.984715 0
32092 0.977418 0
32156 0.981843 0
32220 0.987669 0
32284 0.98058 0
32348 0.982474 0
32412 0.986882 0
32476 0.989359 0
32540 0.987995 0
32604 0.985031 0
32668 0.983453 0
32732 0.981281 0
32796 0.988867 0
32860 0.985085 0
32924 0.978606 0
32988 0.981698 0
33052 0.983041 0
33116 0.982217 0
33180 0.979612 0
33244 0.985983 0
33308 0.987674 0
33372 0.979136 0
33436 0.985047 0
33500 0.981987 0
33564 0.991483 0
33628 0.98402 0
33692 0.98761 0
33756 0.98563 0
33820 0.984855 0
33884 0.984164 0
33948 0.991178 0
34012 0.991002 0
34076 0.98922 0
34140 0.980371 0
34204 0.982185 0
34268 0.987171 0
34332 0.985636 0
34396 0.987315 0
34460 0.984994 0
34524 0.971143 0
34588 0.990541 0
34652 0.984587 0
34716 0.984229 0
34780 0.992355 0
34844 0.98516 0
34908 0.983512 0
34972 0.985673 0
35036 0.982495 0
35100 0.986962 0
35164 0.986572 0
35228 0.979569 0
35292 0.984592 0
35356 0.98149 0
35420 0.980997 0
35484 0.984175 0
35548 0.980104 0
35612 0.983127 0
35676 0.986417 0
35740 0.986417 0
35804 0.989397 0
35868 0.98242 0
35932 0.983485 0
35996 0.983571 0
36060 0.987711 0
36124 0.9844 0
36188 0.983908 0
36252 0.991098 0
36316 0.989611 0
36380 0.986203 0
36444 0.992837 0
36508 0.986968 0
36572 0.984523 0
36636 0.988535 0
36700 0.989488 0
36764 0.986529 0
36828 0.985149 0
36892 0.986315 0
36956 0.992601 0
37020 0.987235 0
37084 0.988733 0
37148 0.982977 0
37212 0.987685 0
37276 0.983924 0
37340 0.988888 0
37404 0.984416 0
37468 0.989857 0
37532 0.986262 0
37596 0.987353 0
37660 0.987043 0
37724 0.98127 0
37788 0.985892 0
37852 0.982164 0
37916 0.988343 0
37980 0.983993 0
38044 0.984148 0
38108 0.986952 0
38172 0.983437 0
38236 0.984833 0
38300 0.984368 0
38364 0.990408 0
38428 0.989375 0
38492 0.984994 0
38556 0.981564 0
38620 0.995062 0
38684 0.988311 0
38748 0.986941 0
38812 0.983983 0
38876 0.989969 0
38940 0.986989 0
39004 0.979965 0
39068 0.985892 0
39132 0.98762 0
39196 0.985133 0
39260 0.988364 0
39324 0.984732 0
39388 0.984705 0
39452 0.985577 0
39516 0.98715 0
39580 0.989573 0
39644 0.98876 0
39708 0.990616 0
39772 0.982741 0
39836 0.986208 0
39900 0.98693 0
39964 0.987599 0
40028 0.988985 0
40092 0.989578 0
40156 0.988872 0
40220 0.988418 0
40284 0.984737 0
40348 0.98432 0
40412 0.987273 0
40476 0.984929 0
40540 0.979264 0
40604 0.985545 0
40668 0.982827 0
40732 0.989589 0
40796 0.991638 0
40860 0.989257 0
40924 0.987257 0
40988 0.986845 0
41052 0.984576 0
41116 0.988963 0
41180 0.989974 0
41244 0.990188 0
41308 0.987701 0
41372 0.988369 0
41436 0.985957 0
41500 0.980848 0
41564 0.990381 0
41628 0.983432 0
41692 0.983704 0
41756 0.986647 0
41820 0.989782 0
41884 0.988364 0
41948 0.987278 0
42012 0.983089 0
42076 0.985502 0
42140 0.986914 0
42204 0.978012 0
42268 0.982977 0
42332 0.983367 0
42396 0.987481 0
42460 0.981575 0
42524 0.989397 0
42588 0.988739 0
42652 0.989022 0
42716 0.988487 0
42780 0.985015 0
42844 0.985925 0
42908 0.985411 0
42972 0.990798 0
43036 0.984635 0
43100 0.985422 0
43164 0.983415 0
43228 0.990065 0
43292 0.979767 0
43356 0.983726 0
43420 0.985587 0
43484 0.990199 0
43548 0.989926 0
43612 0.985288 0
43676 0.987289 0
43740 0.986914 0
43804 0.985138 0
43868 0.991376 0
43932 0.982479 0
43996 0.986208 0
44060 0.988904 0
44124 0.986363 0
44188 0.988048 0
44252 0.989691 0
44316 0.989889 0
44380 0.984887 0
44444 0.987069 0
44508 0.989391 0
44572 0.98945 0
44636 0.991906 0
44700 0.989792 0
44764 0.987144 0
44828 0.98631 0
44892 0.986764 0
44956 0.983052 0
45020 0.987085 0
45084 0.986497 0
45148 0.98279 0
45212 0.988685 0
45276 0.987717 0
45340 0.991082 0
45404 0.987364 0
45468 0.984298 0
45532 0.98869 0
45596 0.991381 0
45660 0.987856 0
45724 0.985085 0
45788 0.985015 0
45852 0.980591 0
45916 0.989969 0
45980 0.987936 0
46044 0.986909 0
46108 0.989076 0
46172 0.992398 0
46236 0.986978 0
46300 0.991446 0
46364 0.984801 0
46428 0.987016 0
46492 0.983432 0
46556 0.989504 0
46620 0.9841 0
46684 0.991847 0
46748 0.98586 0
46812 0.989803 0
46876 0.987663 0
46940 0.98042 0
47004 0.987594 0
47068 0.98593 0
47132 0.988321 0
47196 0.984972 0
47260 0.988755 0
47324 0.98585 0
47388 0.992441 0
47452 0.988161 0
47516 0.991242 0
47580 0.991403 0
47644 0.989306 0
47708 0.986813 0
47772 0.993195 0
47836 0.991082 0
47900 0.988225 0
47964 0.985978 0
48028 0.989857 0
48092 0.986545 0
48156 0.987208 0
48220 0.983223 0
48284 0.993377 0
48348 0.990301 0
48412 0.990434 0
48476 0.987529 0
48540 0.987776 0
48604 0.975872 0
48668 0.990445 0
48732 0.985539 0
48796 0.992403 0
48860 0.988712 0
48924 0.983218 0
48988 0.99228 0
49052 0.987439 0
49116 0.985518 0
49180 0.981142 0
49244 0.991237 0
49308 0.982426 0
49372 0.989664 0
49436 0.988193 0
49500 0.986449 0
49564 0.983325 0
49628 0.986668 0
49692 0.985448 0
49756 0.987792 0
49820 0.990547 0
49884 0.986957 0
49948 0.991419 0
50012 0.98761 0
50076 0.988455 0
50140 0.983555 0
50204 0.985545 0
50268 0.987567 0
50332 0.990039 0
50396 0.987123 0
50460 0.980831 0
50524 0.991119 0
50588 0.985882 0
50652 0.98708 0
50716 0.990119 0
50780 0.98792 0
50844 0.983132 0
50908 0.987834 0
50972 0.987465 0
51036 0.988739 0
51100 0.984892 0
51164 0.984544 0
51228 0.99503 0
51292 0.986358 0
51356 0.984084 0
51420 0.985882 0
51484 0.988771 0
51548 0.98265 0
51612 0.989022 0
51676 0.987449 0
51740 0.983966 0
51804 0.98731 0
51868 0.984999 0
51932 0.990429 0
51996 0.987214 0
52060 0.987797 0
52124 0.990959 0
52188 0.986197 0
52252 0.990322 0
52316 0.989611 0
52380 0.992826 0
52444 0.986957 0
52508 0.989097 0
52572 0.988284 0
52636 0.9893 0
52700 0.98555 0
52764 0.987722 0
52828 0.993136 0
52892 0.981554 0
52956 0.987091 0
53020 0.983378 0
53084 0.994939 0
53148 0.986053 0
53212 0.98509 0
53276 0.989477 0
53340 0.98822 0
53404 0.982463 0
53468 0.985684 0
53532 0.99389 0
53596 0.98769 0
53660 0.986668 0
53724 0.985759 0
53788 0.987085 0
53852 0.984774 0
53916 0.985208 0
53980 0.983592 0
54044 0.988155 0
54108 0.991783 0
54172 0.982592 0
54236 0.979334 0
54300 0.98089 0
54364 0.987075 0
54428 0.989536 0
54492 0.991745 0
54556 0.982431 0
54620 0.980532 0
54684 0.982859 0
54748 0.984437 0
54812 0.990536 0
54876 0.983838 0
54940 0.985946 0
55004 0.987455 0
55068 0.982378 0
55132 0.991488 0
55196 0.990852 0
55260 0.986181 0
55324 0.984699 0
55388 0.990499 0
55452 0.990878 0
55516 0.987829 0
55580 0.984865 0
55644 0.983592 0
55708 0.987091 0
55772 0.989161 0
55836 0.984833 0
55900 0.987069 0
55964 0.982233 0
56028 0.9951 0
56092 0.99105 0
56156 0.980853 0
56220 0.981377 0
56284 0.986674 0
56348 0.985422 0
56412 0.987123 0
56476 0.989006 0
56540 0.985604 0
56604 0.988492 0
56668 0.980195 0
56732 0.985015 0
56796 0.987497 0
56860 0.986941 0
56924 0.984881 0
56988 0.989279 0
57052 0.990023 0
57116 0.987481 0
57180 0.987187 0
57244 0.985989 0
57308 0.990151 0
57372 0.98723 0
57436 0.993206 0
57500 0.988064 0
57564 0.985892 0
57628 0.988733 0
57692 0.990402 0
57756 0.988616 0
57820 0.984833 0
57884 0.988578 0
57948 0.98532 0
58012 0.984576 0
58076 0.985882 0
58140 0.974711 0
58204 0.978643 0
58268 0.987069 0
58332 0.989787 0
58396 0.989241 0
58460 0.992376 0
58524 0.988385 0
58588 0.988899 0
58652 0.986668 0
58716 0.990788 0
58780 0.985101 0
58844 0.984352 0
58908 0.99495 0
58972 0.987594 0
59036 0.987369 0
59100 0.988937 0
59164 0.997068 0
59228 0.980377 0
59292 0.990055 0
59356 0.989209 0
59420 0.991948 0
59484 0.987669 0
59548 0.983116 0
59612 0.98478 0
59676 0.986845 0
59740 0.990226 0
59804 0.994431 0
59868 0.98792 0
59932 0.98264 0
59996 0.986952 0
60060 0.989878 0
60124 0.987417 0
60188 0.985047 0
60252 0.992457 0
60316 0.988712 0
60380 0.985561 0
60444 0.984512 0
60508 0.991526 0
60572 0.985368 0
60636 0.98976 0
60700 0.98937 0
60764 0.983763 0
60828 0.984234 0
60892 0.992259 0
60956 0.988723 0
61020 0.992109 0
61084 0.984341 0
61148 0.990354 0
61212 0.986995 0
61276 0.987674 0
61340 0.988787 0
61404 0.996421 0
61468 0.993425 0
61532 0.987717 0
61596 0.983694 0
61660 0.986775 0
61724 0.989332 0
61788 0.983057 0
61852 0.989209 0
61916 0.989108 0
61980 0.987556 0
62044 0.989011 0
62108 0.994415 0
62172 0.989381 0
62236 0.98585 0
62300 0.993366 0
62364 0.986315 0
62428 0.981591 0
62492 0.991981 0
62556 0.982094 0
62620 0.983704 0
62684 0.987647 0
62748 0.988632 0
62812 0.986529 0
62876 0.984839 0
62940 0.991253 0
63004 0.990504 0
63068 0.985641 0
63132 0.988583 0
63196 0.985518 0
63260 0.98333 0
63324 0.991253 0
63388 0.984448 0
63452 0.987107 0
63516 0.98455 0
63580 0.988851 0
63644 0.990878 0
63708 0.9805 0
63772 0.988305 0
63836 0.983405 0
63900 0.981495 0
63964 0.98287 0
64028 0.992355 0
64092 0.989509 0
64156 0.986855 0
64220 0.98884 0
64284 0.983565 0
64348 0.992997 0
64412 0.990087 0
64476 0.98769 0
64540 0.986995 0
64604 0.986738 0
64668 0.99258 0
64732 0.986219 0
64796 0.989958 0
64860 0.985513 0
64924 0.989332 0
64988 0.990777 0
65052 0.984576 0
65116 0.990215 0
65180 0.984812 0
65244 0.987743 0
65308 0.985192 0
65372 0.990499 0
65436 0.986861 0
65500 0.988589 0
65564 0.983881 0
65628 0.991595 0
65692 0.987909 0
65756 0.982041 0
65820 0.984271 0
65884 0.989985 0
65948 0.988792 0
66012 0.981591 0
66076 0.991103 0
66140 0.989958 0
66204 0.994126 0
66268 0.988541 0
66332 0.99426 0
66396 0.98624 0
66460 0.983308 0
66524 0.991815 0
66588 0.988856 0
66652 0.989819 0
66716 0.985507 0
66780 0.988605 0
66844 0.984919 0
66908 0.98937 0
66972 0.987567 0
67036 0.983228 0
67100 0.992612 0
67164 0.991841 0
67228 0.981853 0
67292 0.989621 0
67356 0.979901 0
67420 0.983357 0
67484 0.991515 0
67548 0.993345 0
67612 0.98647 0
67676 0.988776 0
67740 0.987011 0
67804 0.988583 0
67868 0.993302 0
67932 0.985887 0
67996 0.989696 0
68060 0.990028 0
68124 0.987091 0
68188 0.983876 0
68252 0.988428 0
68316 0.988878 0
68380 0.98586 0
68444 0.982795 0
68508 0.990311 0
68572 0.985989 0
68636 0.989525 0
68700 0.990723 0
68764 0.991451 0
68828 0.989076 0
68892 0.989215 0
68956 0.992355 0
69020 0.985903 0
69084 0.987032 0
69148 0.985587 0
69212 0.992243 0
69276 0.986534 0
69340 0.985229 0
69404 0.988466 0
69468 0.987096 0
69532 0.988717 0
69596 0.986588 0
69660 0.98945 0
69724 0.991965 0
69788 0.988006 0
69852 0.989595 0
69916 0.989263 0
69980 0.990991 0
70044 0.993366 0
70108 0.98846 0
70172 0.986181 0
70236 0.983501 0
70300 0.988878 0
70364 0.986706 0
70428 0.988632 0
70492 0.989948 0
70556 0.995832 0
70620 0.983694 0
70684 0.985839 0
70748 0.990707 0
70812 0.985823 0
70876 0.988492 0
70940 0.987658 0
71004 0.990258 0
71068 0.987524 0
71132 0.988792 0
71196 0.986048 0
71260 0.988963 0
71324 0.987508 0
71388 0.984218 0
71452 0.984266 0
71516 0.988669 0
71580 0.987551 0
71644 0.983972 0
71708 0.986433 0
71772 0.985192 0
71836 0.989263 0
71900 0.98945 0
71964 0.985561 0
72028 0.987096 0
72092 0.987615 0
72156 0.986941 0
72220 0.986893 0
72284 0.986262 0
72348 0.988166 0
72412 0.988455 0
72476 0.984394 0
72540 0.988653 0
72604 0.988744 0
72668 0.98777 0
72732 0.988674 0
72796 0.987631 0
72860 0.987952 0
72924 0.986379 0
72988 0.995399 0
73052 0.988894 0
73116 0.993115 0
73180 0.987481 0
73244 0.985812 0
73308 0.984769 0
73372 0.983528 0
73436 0.987219 0
73500 0.987984 0
73564 0.987781 0
73628 0.98288 0
73692 0.987792 0
73756 0.986326 0
73820 0.986834 0
73884 0.98784 0
73948 0.987727 0
74012 0.992195 0
74076 0.989364 0
74140 0.985208 0
74204 0.988337 0
74268 0.993607 0
74332 0.992419 0
74396 0.988348 0
74460 0.993527 0
74524 0.981324 0
74588 0.985192 0
74652 0.987663 0
74716 0.983399 0
74780 0.987166 0
74844 0.991194 0
74908 0.996416 0
74972 0.989525 0
75036 0.987364 0
75100 0.985828 0
75164 0.991986 0
75228 0.985834 0
75292 0.988503 0
75356 0.988225 0
75420 0.986336 0
75484 0.985967 0
75548 0.991119 0
75612 0.987867 0
75676 0.993018 0
75740 0.985791 0
75804 0.993805 0
75868 0.983399 0
75932 0.98655 0
75996 0.989883 0
76060 0.985748 0
76124 0.986096 0
76188 0.996448 0
76252 0.987952 0
76316 0.985395 0
76380 0.985336 0
76444 0.986604 0
76508 0.988958 0
76572 0.993227 0
76636 0.989578 0
76700 0.987562 0
76764 0.983694 0
76828 0.987225 0
76892 0.986267 0
76956 0.985983 0
77020 0.989076 0
77084 0.989498 0
77148 0.989648 0
77212 0.991874 0
77276 0.986962 0
77340 0.990376 0
77404 0.984732 0
77468 0.988064 0
77532 0.986502 0
77596 0.988701 0
77660 0.987406 0
77724 0.986738 0
77788 0.987241 0
77852 0.98892 0
77916 0.986968 0
77980 0.987695 0
78044 0.988364 0
78108 0.990162 0
78172 0.986748 0
78236 0.996763 0
78300 0.98448 0
78364 0.983704 0
78428 0.991922 0
78492 0.988744 0
78556 0.991553 0
78620 0.990333 0
78684 0.987085 0
78748 0.988113 0
78812 0.989177 0
78876 0.985047 0
78940 0.986315 0
79004 0.983399 0
79068 0.988236 0
79132 0.98907 0
79196 0.986395 0
79260 0.987925 0
79324 0.988616 0
79388 0.990643 0
79452 0.988439 0
79516 0.996442 0
79580 0.988771 0
79644 0.982934 0
79708 0.983004 0
79772 0.984122 0
79836 0.987909 0
79900 0.983415 0
79964 0.986604 0
80028 0.989364 0
80092 0.984592 0
80156 0.990226 0
80220 0.993313 0
80284 0.984566 0
80348 0.985967 0
80412 0.991274 0
80476 0.98907 0
80540 0.993184 0
80604 0.988728 0
80668 0.993243 0
80732 0.988487 0
80796 0.989215 0
80860 0.985491 0
80924 0.98448 0
80988 0.989541 0
81052 0.987123 0
81116 0.988113 0
81180 0.992853 0
81244 0.983442 0
81308 0.988808 0
81372 0.986449 0
81436 0.990215 0
81500 0.982565 0
81564 0.987332 0
81628 0.991403 0
81692 0.987492 0
81756 0.986663 0
81820 0.989905 0
81884 0.989263 0
81948 0.986267 0
82012 0.984726 0
82076 0.989118 0
82140 0.99013 0
82204 0.985085 0
82268 0.987824 0
82332 0.992211 0
82396 0.985176 0
82460 0.989643 0
82524 0.984699 0
82588 0.990734 0
82652 0.987348 0
82716 0.980537 0
82780 0.983426 0
82844 0.986379 0
82908 0.987867 0
82972 0.985807 0
83036 0.989953 0
83100 0.9883 0
83164 0.990488 0
83228 0.986898 0
83292 0.985245 0
83356 0.986385 0
83420 0.990723 0
83484 0.984357 0
83548 0.98509 0
83612 0.984705 0
83676 0.987792 0
83740 0.984362 0
83804 0.984475 0
83868 0.989081 0
83932 0.987251 0
83996 0.984539 0
84060 0.985727 0
84124 0.988728 0
84188 0.992649 0
84252 0.982511 0
84316 0.983469 0
84380 0.988717 0
84444 0.991028 0
84508 0.988599 0
84572 0.979521 0
84636 0.981853 0
84700 0.990049 0
84764 0.987792 0
84828 0.99579 0
84892 0.990515 0
84956 0.988509 0
85020 0.984897 0
85084 0.98647 0
85148 0.98593 0
85212 0.988332 0
85276 0.986695 0
85340 0.982923 0
85404 0.993452 0
85468 0.990681 0
85532 0.990167 0
85596 0.98501 0
85660 0.98693 0
85724 0.983806 0
85788 0.989038 0
85852 0.993746 0
85916 0.987513 0
85980 0.987653 0
86044 0.983319 0
86108 0.986117 0
86172 0.99174 0
86236 0.98953 0
86300 1 0
86364 0.979885 0
86428 0.98976 0
86492 0.98578 0
86556 0.98861 0
86620 0.992906 0
86684 0.987781 0
86748 0.991906 0
86812 0.984389 0
86876 0.995362 0
86940 0.981324 0
87004 0.986904 0
87068 0.987626 0
87132 0.987075 0
87196 0.989862 0
87260 0.989605 0
87324 0.991216 0
87388 0.988985 0
87452 0.992136 0
87516 0.990023 0
87580 0.99006 0
87644 0.988685 0
87708 0.993029 0
87772 0.990525 0
87836 0.988418 0
87900 0.988316 0
87964 0.981709 0
88028 0.988107 0
88092 0.989477 0
88156 0.990525 0
88220 0.994318 0
88284 0.986283 0
88348 0.982854 0
88412 0.989231 0
88476 0.983699 0
88540 0.991777 0
88604 0.98539 0
88668 0.994843 0
88732 0.988963 0
88796 0.989322 0
88860 0.994024 0
88924 0.99152 0
88988 0.988685 0
89052 0.988434 0
89116 0.986443 0
89180 0.983335 0
89244 0.984485 0
89308 0.991173 0
89372 0.991997 0
89436 0.989851 0
89500 0.989488 0
89564 0.994206 0
89628 0.987749 0
89692 0.991734 0
89756 0.991039 0
89820 0.989557 0
89884 0.989819 0
89948 0.989787 0
90012 0.988439 0
90076 0.984164 0
90140 0.987604 0
90204 0.98532 0
90268 0.989274 0
90332 0.986406 0
90396 0.987428 0
90460 0.987396 0
90524 0.988498 0
90588 0.986358 0
90652 0.982458 0
90716 0.988755 0
90780 0.992039 0
90844 0.984812 0
90908 0.989129 0
90972 0.983036 0
91036 0.978879 0
91100 0.985604 0
91164 0.982838 0
91228 0.990023 0
91292 0.986625 0
91356 0.983078 0
91420 0.990279 0
91484 0.986438 0
91548 0.984662 0
91612 0.986834 0
91676 0.991408 0
91740 0.996892 0
91804 0.989605 0
91868 0.982329 0
91932 0.979227 0
91996 0.98669 0
92060 0.98692 0
92124 0.991349 0
92188 0.990242 0
92252 0.984871 0
92316 0.99296 0
92380 0.990793 0
92444 0.99273 0
92508 0.989509 0
92572 0.991537 0
92636 0.985325 0
92700 0.990097 0
92764 0.991199 0
92828 0.995672 0
92892 0.983945 0
92956 0.993211 0
93020 0.982982 0
93084 0.985507 0
93148 0.995993 0
93212 0.984528 0
93276 0.990429 0
93340 0.986256 0
93404 0.988311 0
93468 0.991446 0
93532 0.984314 0
93596 0.988455 0
93660 0.982907 0
93724 0.98662 0
93788 0.984287 0
93852 0.98333 0
93916 0.989407 0
93980 0.980403 0
94044 0.987535 0
94108 0.989274 0
94172 0.989734 0
94236 0.99205 0
94300 0.987931 0
94364 0.990595 0
94428 0.989862 0
94492 0.990199 0
94556 0.981495 0
94620 0.985229 0
94684 0.992173 0
94748 0.994169 0
94812 0.98922 0
94876 0.988632 0
94940 0.98937 0
95004 0.980671 0
95068 0.986048 0
95132 0.983207 0
95196 0.986058 0
95260 0.986909 0
95324 0.992366 0
95388 0.990536 0
95452 0.993361 0
95516 0.985256 0
95580 0.985341 0
95644 0.980537 0
95708 0.988813 0
95772 0.990076 0
95836 0.986593 0
95900 0.987947 0
95964 0.986508 0
96028 0.984287 0
96092 0.988637 0
96156 0.988787 0
96220 0.986411 0
96284 0.984507 0
96348 0.990322 0
96412 0.985775 0
96476 0.989466 0
96540 0.98478 0
96604 0.987856 0
96668 0.984764 0
96732 0.990932 0
96796 0.990327 0
96860 0.990012 0
96924 0.992687 0
96988 0.98868 0
97052 0.991376 0
97116 0.987631 0
97180 0.985646 0
97244 0.987369 0
97308 0.984769 0
97372 0.987888 0
97436 0.984903 0
97500 0.991718 0
97564 0.996325 0
97628 0.984464 0
97692 0.988204 0
97756 0.989948 0
97820 0.987503 0
97884 0.988562 0
97948 0.988819 0
98012 0.98776 0
98076 0.988867 0
98140 0.988808 0
98204 0.983405 0
98268 0.992516 0
98332 0.989455 0
98396 0.983111 0
98460 0.992039 0
98524 0.980612 0
98588 0.980136 0
98652 0.984287 0
98716 0.987406 0
98780 0.99083 0
98844 0.983752 0
98908 0.983934 0
98972 0.98692 0
99036 0.989493 0
99100 0.990852 0
99164 0.988434 0
99228 0.981597 0
99292 0.989001 0
99356 0.988942 0
99420 0.99014 0
99484 0.991205 0
99548 0.992018 0
99612 0.991018 0
99676 0.988257 0
99740 0.985566 0
99804 0.981725 0
99868 0.988813 0
99932 0.991809 0
99996 0.990381 0
100060 0.984619 0
100124 0.985796 0
100188 0.984523 0
100252 0.987257 0
100316 0.98845 0
100380 0.99006 0
100444 0.983517 0
100508 0.990499 0
100572 0.994939 0
100636 0.987273 0
100700 0.982843 0
100764 0.988086 0
100828 0.985165 0
100892 0.985823 0
100956 0.982779 0
101020 0.99059 0
101084 0.992066 0
101148 0.991392 0
101212 0.990445 0
101276 0.981982 0
101340 0.978173 0
101404 0.985668 0
101468 0.989488 0
101532 0.990493 0
101596 0.98983 0
101660 0.988551 0
101724 0.988546 0
101788 0.987449 0
101852 0.990418 0
101916 0.982736 0
101980 0.986604 0
102044 0.98692 0
102108 0.993511 0
102172 0.98502 0
102236 0.99427 0
102300 0.984726 0
102364 0.987642 0
102428 0.989199 0
102492 0.995153 0
102556 0.98586 0
102620 0.984496 0
102684 0.991339 0
102748 0.996046 0
102812 0.991018 0
102876 0.995421 0
102940 0.991756 0
103004 0.981575 0
103068 0.984657 0
103132 0.988765 0
103196 0.987176 0
103260 0.988899 0
103324 0.988717 0
103388 0.986235 0
103452 0.984705 0
103516 0.991836 0
103580 0.983795 0
103644 0.993751 0
103708 0.987321 0
103772 0.991435 0
103836 0.989846 0
103900 0.987037 0
103964 0.987957 0
104028 0.988177 0
104092 0.990921 0
104156 0.99143 0
104220 0.989926 0
104284 0.991745 0
104348 0.987374 0
104412 0.987412 0
104476 0.985502 0
104540 0.988942 0
104604 0.988942 0
104668 0.990456 0
104732 0.982105 0
104796 0.984576 0
104860 0.990707 0
104924 0.98547 0
104988 0.98976 0
105052 0.983025 0
105116 0.989183 0
105180 0.993714 0
105244 0.982281 0
105308 0.986144 0
105372 0.98869 0
105436 0.988808 0
105500 0.987824 0
105564 0.984052 0
105628 0.991574 0
105692 0.98089 0
105756 0.983999 0
105820 0.986326 0
105884 0.992981 0
105948 0.987465 0
106012 0.983169 0
106076 0.984405 0
106140 0.98884 0
106204 0.9883 0
106268 0.99052 0
106332 0.98532 0
106396 0.985727 0
106460 0.987326 0
106524 0.987353 0
106588 0.990301 0
106652 0.991777 0
106716 0.984218 0
106780 0.986845 0
106844 0.986695 0
106908 0.988733 0
106972 0.981752 0
107036 0.988621 0
107100 0.986032 0
107164 0.985186 0
107228 0.985903 0
107292 0.98272 0
107356 0.984817 0
107420 0.986802 0
107484 0.987401 0
107548 0.989857 0
107612 0.993002 0
107676 0.982661 0
107740 0.984362 0
107804 0.982415 0
107868 0.983934 0
107932 0.985999 0
107996 0.985288 0
108060 0.987663 0
108124 0.989027 0
108188 0.981575 0
108252 0.987556 0
108316 0.991306 0
108380 0.981917 0
108444 0.987433 0
108508 0.987085 0
108572 0.990451 0
108636 0.993928 0
108700 0.988567 0
108764 0.990451 0
108828 0.987123 0
108892 0.986299 0
108956 0.988771 0
109020 0.984881 0
109084 0.989311 0
109148 0.986219 0
109212 0.989343 0
109276 0.992243 0
109340 0.988182 0
109404 0.988969 0
109468 0.988701 0
109532 0.982158 0
109596 0.981714 0
109660 0.982506 0
109724 0.978948 0
109788 0.982495 0
109852 0.987262 0
109916 0.991825 0
109980 0.988262 0
110044 0.989284 0
110108 0.989723 0
110172 0.986353 0
110236 0.987524 0
110300 0.991537 0
110364 0.98632 0
110428 0.985812 0
110492 0.986898 0
110556 0.985834 0
110620 0.990782 0
110684 0.989215 0
110748 0.984314 0
110812 0.989402 0
110876 0.987727 0
110940 0.985288 0
111004 0.989423 0
111068 0.985657 0
111132 0.987369 0
111196 0.981875 0
111260 0.98486 0
111324 0.987455 0
111388 0.99036 0
111452 0.989429 0
111516 0.983341 0
111580 0.98195 0
111644 0.986668 0
111708 0.986278 0
111772 0.986213 0
111836 0.981393 0
111900 0.986294 0
111964 0.983769 0
112028 0.990477 0
112092 0.985261 0
112156 0.984234 0
112220 0.983779 0
112284 0.987535 0
112348 0.990563 0
112412 0.985475 0
112476 0.993072 0
112540 0.979558 0
112604 0.98868 0
112668 0.989883 0
112732 0.984116 0
112796 0.988471 0
112860 0.986363 0
112924 0.990574 0
112988 0.990001 0
113052 0.988856 0
113116 0.989889 0
113180 0.985828 0
113244 0.991071 0
113308 0.986181 0
113372 0.984293 0
113436 0.994078 0
113500 0.990889 0
113564 0.989423 0
113628 0.990552 0
113692 0.98792 0
113756 0.984266 0
113820 0.990638 0
113884 0.983833 0
113948 0.986722 0
114012 0.989488 0
114076 0.985486 0
114140 0.988487 0
114204 0.987342 0
114268 0.989038 0
114332 0.989316 0
114396 0.99258 0
114460 0.987016 0
114524 0.991804 0
114588 0.985737 0
114652 0.984496 0
114716 0.990279 0
114780 0.991296 0
114844 0.991274 0
114908 0.98624 0
114972 0.99044 0
115036 0.986882 0
115100 0.993334 0
115164 0.987701 0
115228 0.983779 0
115292 0.982971 0
115356 0.991087 0
115420 0.982501 0
115484 0.99166 0
115548 0.986973 0
115612 0.988851 0
115676 0.986674 0
115740 0.991991 0
115804 0.987524 0
115868 0.985876 0
115932 0.985523 0
115996 0.987166 0
116060 0.990429 0
116124 0.990055 0
116188 0.992719 0
116252 0.991125 0
116316 0.987909 0
116380 0.984571 0
116444 0.990006 0
116508 0.993061 0
116572 0.991258 0
116636 0.99083 0
116700 0.98609 0
116764 0.983977 0
116828 0.992767 0
116892 0.990483 0
116956 0.987198 0
117020 0.993939 0
117084 0.988653 0
117148 0.993553 0
117212 0.988043 0
117276 0.987797 0
117340 0.987439 0
117404 0.980692 0
117468 0.986203 0
117532 0.987208 0
117596 0.983474 0
117660 0.983726 0
117724 0.987797 0
117788 0.989889 0
117852 0.991542 0
117916 0.990638 0
117980 0.988391 0
118044 0.98601 0
118108 0.985293 0
118172 0.990991 0
118236 0.991397 0
118300 0.985609 0
118364 0.990076 0
118428 0.980831 0
118492 0.989263 0
118556 0.985122 0
118620 0.99519 0
118684 0.980355 0
118748 0.989257 0
118812 0.994158 0
118876 0.986187 0
118940 0.983565 0
119004 0.988744 0
119068 0.983159 0
119132 0.985069 0
119196 0.985994 0
119260 0.98998 0
119324 0.990681 0
119388 0.985967 0
119452 0.985994 0
119516 0.986128 0
119580 0.989584 0
119644 0.985871 0
119708 0.984304 0
119772 0.98578 0
119836 0.98845 0
119900 0.989616 0
119964 0.985973 0
120028 0.98754 0
120092 0.985957 0
120156 0.987439 0
120220 0.995538 0
120284 0.987294 0
120348 0.986074 0
120412 0.988894 0
120476 0.987166 0
120540 0.981869 0
120604 0.987813 0
120668 0.987166 0
120732 0.98364 0
120796 0.985678 0
120860 0.990418 0
120924 0.986818 0
120988 0.985352 0
121052 0.984041 0
121116 0.990627 0
121180 0.992387 0
121244 0.987909 0
121308 0.995688 0
121372 0.987968 0
121436 0.99296 0
121500 0.987883 0
121564 0.991194 0
121628 0.986625 0
121692 0.983731 0
121756 0.99036 0
121820 0.982816 0
121884 0.979462 0
121948 0.994399 0
122012 0.988589 0
122076 0.984394 0
122140 0.986101 0
122204 0.980869 0
122268 0.986748 0
122332 0.987096 0
122396 0.988648 0
122460 0.981292 0
122524 0.9925 0
122588 0.989429 0
122652 0.986106 0
122716 0.988032 0
122780 0.988616 0
122844 0.981853 0
122908 0.986583 0
122972 0.987289 0
123036 0.984662 0
123100 0.988081 0
123164 0.996426 0
123228 0.993067 0
123292 0.981415 0
123356 0.984191 0
123420 0.986508 0
123484 0.986492 0
123548 0.984143 0
123612 0.986074 0
123676 0.987118 0
123740 0.986855 0
123804 0.984437 0
123868 0.986229 0
123932 0.98196 0
123996 0.983544 0
124060 0.984801 0
124124 0.990183 0
124188 0.986101 0
124252 0.991943 0
124316 0.985475 0
124380 0.987123 0
124444 0.985973 0
124508 0.986251 0
124572 0.985315 0
124636 0.987909 0
124700 0.98562 0
124764 0.99128 0
124828 0.979574 0
124892 0.994153 0
124956 0.987583 0
125020 0.993265 0
125084 0.989038 0
125148 0.978435 0
125212 0.987893 0
125276 0.987834 0
125340 0.99014 0
125404 0.980799 0
125468 0.983988 0
125532 0.98372 0
125596 0.988369 0
125660 0.98945 0
125724 0.991718 0
125788 0.98983 0
125852 0.984662 0
125916 0.996983 0
125980 0.987128 0
126044 0.989718 0
126108 0.991537 0
126172 0.988107 0
126236 0.985914 0
126300 0.987273 0
126364 0.987417 0
126428 0.985379 0
126492 0.987225 0
126556 0.984962 0
126620 0.98333 0
126684 0.99128 0
126748 0.988535 0
126812 0.980452 0
126876 0.980377 0
126940 0.989279 0
127004 0.985363 0
127068 0.983399 0
127132 0.989718 0
127196 0.985914 0
127260 0.990595 0
127324 0.988359 0
127388 0.993425 0
127452 0.983565 0
127516 0.979622 0
127580 0.984534 0
127644 0.989883 0
127708 0.991767 0
127772 0.988953 0
127836 0.989375 0
127900 0.980628 0
127964 0.984555 0
128028 0.988712 0
128092 0.988471 0
128156 0.983758 0
128220 0.986957 0
128284 0.990269 0
128348 0.986829 0
128412 0.986588 0
128476 0.986379 0
128540 0.990001 0
128604 0.99273 0
128668 0.986936 0
128732 0.983517 0
128796 0.984929 0
128860 0.987481 0
128924 0.994067 0
128988 0.992195 0
129052 0.985325 0
129116 0.986422 0
129180 0.995346 0
129244 0.988519 0
129308 0.990836 0
129372 0.991055 0
129436 0.980409 0
129500 0.987626 0
129564 0.99067 0
129628 0.991098 0
129692 0.986235 0
129756 0.988016 0
129820 0.985839 0
129884 0.986978 0
129948 0.986663 0
130012 0.985855 0
130076 0.985341 0
130140 0.98418 0
130204 0.98785 0
130268 0.987936 0
130332 0.988958 0
130396 0.9922 0
130460 0.990525 0
130524 0.986952 0
130588 0.989092 0
130652 0.9938 0
130716 0.987134 0
130780 0.987444 0
130844 0.984271 0
130908 0.991226 0
130972 0.987326 0
131036 0.996646 0
131100 0.992505 0
131164 0.990119 0
131228 0.989557 0
131292 0.988129 0
131356 0.993093 0
131420 0.99152 0
131484 0.985042 0
131548 0.993436 0
131612 0.997009 0
131676 0.986871 0
131740 0.992168 0
131804 0.987647 0
131868 0.99304 0
131932 0.991018 0
131996 0.987743 0
132060 0.984646 0
132124 0.985951 0
132188 0.985261 0
132252 0.992179 0
132316 0.98968 0
132380 0.991381 0
132444 0.987123 0
132508 0.987353 0
