# Supplementary material for: Probing decoherence in molecular 4f qubits
Source: Chem Sci. 2024 Oct 30;15(48):20328–37. doi: 10.1039/d4sc05304d (PMC11575486; doi:10.1039/d4sc05304d)
Supplement: SC-015-D4SC05304D-s001 [file SC-015-D4SC05304D-s001.zip › data_archive/Parallel_0c5pct/T1/70_Gdtrensal_T1_970563_3527G_at22_VG48_32-64-300_18sc_100K_4pc.dat]

500 0.0244682 0
508 0 0
516 0.0598177 0
524 0.0978729 0
532 0.082026 0
540 0.0323993 0
548 0.0685611 0
556 0.108797 0
564 0.139309 0
572 0.114975 0
580 0.120924 0
588 0.182235 0
596 0.198543 0
604 0.135611 0
612 0.150291 0
620 0.260245 0
628 0.209547 0
636 0.210267 0
644 0.182238 0
652 0.341392 0
660 0.221744 0
668 0.262691 0
676 0.227733 0
684 0.246038 0
692 0.32337 0
700 0.267926 0
708 0.24996 0
716 0.271618 0
724 0.224615 0
732 0.289444 0
740 0.324103 0
748 0.345017 0
756 0.390237 0
764 0.331546 0
772 0.356368 0
780 0.423479 0
788 0.247055 0
796 0.346861 0
804 0.373666 0
812 0.338942 0
820 0.359911 0
828 0.355583 0
836 0.394069 0
844 0.381133 0
852 0.352306 0
860 0.46263 0
868 0.485672 0
876 0.362769 0
884 0.342503 0
892 0.419567 0
900 0.39326 0
908 0.484658 0
916 0.43767 0
924 0.47273 0
932 0.515775 0
940 0.512938 0
948 0.425161 0
956 0.406838 0
964 0.440031 0
972 0.399102 0
980 0.444038 0
988 0.416885 0
996 0.477973 0
1004 0.494456 0
1012 0.529548 0
1020 0.547246 0
1028 0.505547 0
1036 0.483855 0
1044 0.523825 0
1052 0.438819 0
1060 0.501687 0
1068 0.539404 0
1076 0.492403 0
1084 0.548672 0
1092 0.52818 0
1100 0.624151 0
1108 0.489869 0
1116 0.475958 0
1124 0.599075 0
1132 0.621149 0
1140 0.52935 0
1148 0.525371 0
1156 0.475695 0
1164 0.606593 0
1172 0.543044 0
1180 0.484753 0
1188 0.584068 0
1196 0.624978 0
1204 0.656052 0
1212 0.579963 0
1220 0.583915 0
1228 0.54866 0
1236 0.546681 0
1244 0.536447 0
1252 0.551228 0
1260 0.619875 0
1268 0.67757 0
1276 0.602281 0
1284 0.584913 0
1292 0.59818 0
1300 0.607739 0
1308 0.643412 0
1316 0.597441 0
1324 0.668045 0
1332 0.592212 0
1340 0.566214 0
1348 0.595954 0
1356 0.676016 0
1364 0.629599 0
1372 0.601677 0
1380 0.637112 0
1388 0.613926 0
1396 0.603875 0
1404 0.575373 0
1412 0.628063 0
1420 0.593132 0
1428 0.631734 0
1436 0.682075 0
1444 0.668158 0
1452 0.649526 0
1460 0.735485 0
1468 0.637835 0
1476 0.691368 0
1484 0.67797 0
1492 0.667755 0
1500 0.656266 0
1508 0.680459 0
1516 0.643406 0
1524 0.663403 0
1532 0.639955 0
1540 0.722305 0
1548 0.750098 0
1556 0.727145 0
1564 0.558927 0
1572 0.723425 0
1580 0.712682 0
1588 0.679061 0
1596 0.720472 0
1604 0.627434 0
1612 0.678978 0
1620 0.689438 0
1628 0.640459 0
1636 0.720503 0
1644 0.660987 0
1652 0.755492 0
1660 0.709967 0
1668 0.627467 0
1676 0.721242 0
1684 0.667627 0
1692 0.699666 0
1700 0.737278 0
1708 0.703117 0
1716 0.774341 0
1724 0.701388 0
1732 0.75449 0
1740 0.73391 0
1748 0.762436 0
1756 0.795016 0
1764 0.713479 0
1772 0.732291 0
1780 0.706412 0
1788 0.660603 0
1796 0.746559 0
1804 0.731304 0
1812 0.728877 0
1820 0.705459 0
1828 0.662536 0
1836 0.733665 0
1844 0.775294 0
1852 0.707197 0
1860 0.749784 0
1868 0.72126 0
1876 0.741795 0
1884 0.713595 0
1892 0.716969 0
1900 0.786123 0
1908 0.755599 0
1916 0.736643 0
1924 0.657555 0
1932 0.717663 0
1940 0.758622 0
1948 0.73682 0
1956 0.700334 0
1964 0.768462 0
1972 0.701446 0
1980 0.816387 0
1988 0.70599 0
1996 0.738976 0
2004 0.793724 0
2012 0.77526 0
2020 0.727844 0
2028 0.73824 0
2036 0.700921 0
2044 0.820785 0
2052 0.711851 0
2060 0.800568 0
2068 0.762733 0
2076 0.791825 0
2084 0.742546 0
2092 0.694153 0
2100 0.833129 0
2108 0.775965 0
2116 0.757553 0
2124 0.715977 0
2132 0.752416 0
2140 0.69987 0
2148 0.674599 0
2156 0.767894 0
2164 0.793794 0
2172 0.736496 0
2180 0.770129 0
2188 0.783222 0
2196 0.807281 0
2204 0.76498 0
2212 0.722405 0
2220 0.837173 0
2228 0.721095 0
2236 0.837121 0
2244 0.778931 0
2252 0.806013 0
2260 0.793941 0
2268 0.790004 0
2276 0.835976 0
2284 0.797007 0
2292 0.795129 0
2300 0.7902 0
2308 0.800794 0
2316 0.830036 0
2324 0.755889 0
2332 0.690434 0
2340 0.833722 0
2348 0.747823 0
2356 0.752059 0
2364 0.726843 0
2372 0.840746 0
2380 0.798329 0
2388 0.850237 0
2396 0.754463 0
2404 0.847495 0
2412 0.859564 0
2420 0.7902 0
2428 0.895619 0
2436 0.836278 0
2444 0.825846 0
2452 0.887025 0
2460 0.863165 0
2468 0.798268 0
2476 0.829764 0
2484 0.787586 0
2492 0.81468 0
2500 0.845617 0
2508 0.871737 0
2516 0.826279 0
2524 0.739168 0
2532 0.817438 0
2540 0.858749 0
2548 0.834894 0
2556 0.783496 0
2564 0.786703 0
2572 0.76145 0
2580 0.855985 0
2588 0.803964 0
2596 0.840468 0
2604 0.753247 0
2612 0.821649 0
2620 0.77744 0
2628 0.757715 0
2636 0.717562 0
2644 0.830381 0
2652 0.818376 0
2660 0.852326 0
2668 0.802553 0
2676 0.767839 0
2684 0.718038 0
2692 0.801976 0
2700 0.794103 0
2708 0.839851 0
2716 0.856819 0
2724 0.841809 0
2732 0.752288 0
2740 0.747344 0
2748 0.794185 0
2756 0.855622 0
2764 0.812958 0
2772 0.911637 0
2780 0.72195 0
2788 0.800782 0
2796 0.831847 0
2804 0.771702 0
2812 0.795233 0
2820 0.826676 0
2828 0.804517 0
2836 0.951687 0
2844 0.885581 0
2852 0.773864 0
2860 0.831388 0
2868 0.821704 0
2876 0.880227 0
2884 0.824093 0
2892 0.79865 0
2900 0.79443 0
2908 0.832787 0
2916 0.774252 0
2924 0.822062 0
2932 0.827544 0
2940 0.843971 0
2948 0.846793 0
2956 0.882567 0
2964 0.739309 0
2972 0.734762 0
2980 0.870442 0
2988 0.78225 0
2996 0.806248 0
3004 0.770755 0
3012 0.864344 0
3020 0.827113 0
3028 0.760433 0
3036 0.832033 0
3044 0.892339 0
3052 0.798891 0
3060 0.738887 0
3068 0.865599 0
3076 0.789003 0
3084 0.848347 0
3092 0.854516 0
3100 0.808273 0
3108 0.809715 0
3116 0.833093 0
3124 0.797743 0
3132 0.73554 0
3140 0.877152 0
3148 0.818012 0
3156 0.779826 0
3164 0.803417 0
3172 0.91507 0
3180 0.805149 0
3188 0.785656 0
3196 0.779584 0
3204 0.835081 0
3212 0.841473 0
3220 0.831025 0
3228 0.791263 0
3236 0.81523 0
3244 0.855506 0
3252 0.909753 0
3260 0.85138 0
3268 0.803668 0
3276 0.859488 0
3284 0.884454 0
3292 0.790643 0
3300 0.88869 0
3308 0.817893 0
3316 0.810047 0
3324 0.794579 0
3332 0.835221 0
3340 0.796231 0
3348 0.84456 0
3356 0.801551 0
3364 0.817563 0
3372 0.816824 0
3380 0.844136 0
3388 0.927157 0
3396 0.827027 0
3404 0.851282 0
3412 0.773944 0
3420 0.835872 0
3428 0.809015 0
3436 0.813294 0
3444 0.959963 0
3452 0.810475 0
3460 0.854308 0
3468 0.753482 0
3476 0.80543 0
3484 0.820593 0
3492 0.880142 0
3500 0.792915 0
3508 0.850317 0
3516 0.798348 0
3524 0.884683 0
3532 0.882163 0
3540 0.853643 0
3548 0.823033 0
3556 0.840111 0
3564 0.788096 0
3572 0.834274 0
3580 0.804804 0
3588 0.893164 0
3596 0.880301 0
3604 0.836672 0
3612 0.837478 0
3620 0.849135 0
3628 0.910443 0
3636 0.764235 0
3644 0.903495 0
3652 0.8599 0
3660 0.848552 0
3668 0.73194 0
3676 0.832167 0
3684 0.851862 0
3692 0.865055 0
3700 0.900261 0
3708 0.847287 0
3716 0.843589 0
3724 0.842435 0
3732 0.841124 0
3740 0.895384 0
3748 0.902497 0
3756 0.88358 0
3764 0.831816 0
3772 0.850228 0
3780 0.838535 0
3788 0.839949 0
3796 0.855619 0
3804 0.792264 0
3812 0.884026 0
3820 0.78123 0
3828 0.820229 0
3836 0.911582 0
3844 0.832445 0
3852 0.851031 0
3860 0.882411 0
3868 0.839536 0
3876 0.85553 0
3884 0.78656 0
3892 0.874474 0
3900 0.771589 0
3908 0.812552 0
3916 0.831138 0
3924 0.808832 0
3932 0.860596 0
3940 0.833987 0
3948 0.794191 0
3956 0.78965 0
3964 0.869832 0
3972 0.820932 0
3980 0.803078 0
3988 0.84627 0
3996 0.870397 0
4004 0.899519 0
4012 0.845119 0
4020 0.809049 0
4028 0.838107 0
4036 0.86304 0
4044 0.756451 0
4052 0.804502 0
4060 0.829321 0
4068 0.916478 0
4076 0.802828 0
4084 0.85334 0
4092 0.780293 0
4100 0.851224 0
4108 0.859967 0
4116 0.898453 0
4124 0.836223 0
4132 0.81829 0
4140 0.76969 0
4148 0.874471 0
4156 0.817023 0
4164 0.817719 0
4172 0.840654 0
4180 0.874767 0
4188 0.875521 0
4196 0.877109 0
4204 0.835615 0
4212 0.88318 0
4220 0.866878 0
4228 0.864884 0
4236 0.797203 0
4244 0.869871 0
4252 0.843503 0
4260 0.824899 0
4268 0.847736 0
4276 0.896584 0
4284 0.883727 0
4292 0.910318 0
4300 0.814857 0
4308 0.846023 0
4316 0.87003 0
4324 0.790023 0
4332 0.797942 0
4340 0.931515 0
4348 0.850131 0
4356 0.808496 0
4364 0.822517 0
4372 0.870381 0
4380 0.846686 0
4388 0.864451 0
4396 0.811975 0
4404 0.776836 0
4412 0.841751 0
4420 0.914089 0
4428 0.855197 0
4436 0.787515 0
4444 0.872287 0
4452 0.811526 0
4460 0.810344 0
4468 0.81767 0
4476 0.88191 0
4484 0.921999 0
4492 0.884463 0
4500 0.876905 0
4508 0.853899 0
4516 0.867065 0
4524 0.841909 0
4532 0.878847 0
4540 0.900371 0
4548 0.810136 0
4556 0.859378 0
4564 0.858483 0
4572 0.842514 0
4580 0.850964 0
4588 0.890036 0
4596 0.873707 0
4604 0.878667 0
4612 0.867019 0
4620 0.806911 0
4628 0.88511 0
4636 0.84249 0
4644 0.853713 0
4652 0.909322 0
4660 0.817212 0
4668 0.847968 0
4676 0.794204 0
4684 0.939193 0
4692 0.836873 0
4700 0.849504 0
4708 0.856813 0
4716 0.837741 0
4724 0.917443 0
4732 0.861806 0
4740 0.8473 0
4748 0.84442 0
4756 0.799499 0
4764 0.901357 0
4772 0.905676 0
4780 0.893958 0
4788 0.831834 0
4796 0.819594 0
4804 0.815554 0
4812 0.861864 0
4820 0.869642 0
4828 0.829086 0
4836 0.803817 0
4844 0.773299 0
4852 0.822459 0
4860 0.793791 0
4868 0.835945 0
4876 0.897806 0
4884 0.856235 0
4892 0.835921 0
4900 0.795465 0
4908 0.817249 0
4916 0.87663 0
4924 0.847681 0
4932 0.821485 0
4940 0.870568 0
4948 0.924137 0
4956 0.891228 0
4964 0.855518 0
4972 0.795737 0
4980 0.876572 0
4988 0.87036 0
4996 0.822205 0
5004 0.86456 0
5012 0.770026 0
5020 0.779248 0
5028 0.892357 0
5036 0.880319 0
5044 0.845461 0
5052 0.960958 0
5060 0.850106 0
5068 0.82551 0
5076 0.869465 0
5084 0.82401 0
5092 0.775614 0
5100 0.862881 0
5108 0.835053 0
5116 0.883638 0
5124 0.797215 0
5132 0.829208 0
5140 0.862548 0
5148 0.89615 0
5156 0.871233 0
5164 0.927933 0
5172 0.848179 0
5180 0.823583 0
5188 0.879949 0
5196 0.87659 0
5204 0.869465 0
5212 0.863913 0
5220 0.856626 0
5228 0.880707 0
5236 0.786963 0
5244 0.826866 0
5252 0.806209 0
5260 0.789436 0
5268 0.911121 0
5276 0.842468 0
5284 0.847938 0
5292 0.914496 0
5300 0.803814 0
5308 0.864026 0
5316 0.828203 0
5324 0.839585 0
5332 0.879452 0
5340 0.813013 0
5348 0.844627 0
5356 0.911579 0
5364 0.857814 0
5372 0.825195 0
5380 0.860645 0
5388 0.853743 0
5396 0.817166 0
5404 0.856367 0
5412 0.738857 0
5420 0.805616 0
5428 0.826169 0
5436 0.903132 0
5444 0.816601 0
5452 0.853856 0
5460 0.882347 0
5468 0.871175 0
5476 0.825 0
5484 0.907951 0
5492 0.882185 0
5500 0.794369 0
5508 0.935391 0
5516 0.843497 0
5524 0.866341 0
5532 0.877463 0
5540 0.832937 0
5548 0.861235 0
5556 0.840566 0
5564 0.804456 0
5572 0.836834 0
5580 0.812475 0
5588 0.885691 0
5596 0.825061 0
5604 0.862212 0
5612 0.80648 0
5620 0.920271 0
5628 0.836699 0
5636 0.863201 0
5644 0.840541 0
5652 0.855838 0
5660 0.889585 0
5668 0.859295 0
5676 0.858101 0
5684 0.842144 0
5692 0.792417 0
5700 0.900615 0
5708 0.830616 0
5716 0.855252 0
5724 0.892412 0
5732 0.808685 0
5740 0.80168 0
5748 0.839341 0
5756 0.83447 0
5764 0.854657 0
5772 0.89991 0
5780 0.78798 0
5788 0.827186 0
5796 0.902652 0
5804 0.847119 0
5812 0.842297 0
5820 0.813245 0
5828 0.874956 0
5836 0.884695 0
5844 0.815022 0
5852 0.841415 0
5860 0.897986 0
5868 0.842218 0
5876 0.82409 0
5884 0.843876 0
5892 0.797682 0
5900 0.815902 0
5908 0.920823 0
5916 0.914697 0
5924 0.869883 0
5932 0.821185 0
5940 0.910263 0
5948 0.854156 0
5956 0.820437 0
5964 0.802755 0
5972 0.866463 0
5980 0.818437 0
5988 0.90836 0
5996 0.875286 0
6004 0.854586 0
6012 0.906836 0
6020 0.849043 0
6028 0.86355 0
6036 0.861674 0
6044 0.845394 0
6052 0.92053 0
6060 0.852085 0
6068 0.839087 0
6076 0.824374 0
6084 0.812854 0
6092 0.909457 0
6100 0.858208 0
6108 0.893918 0
6116 0.839173 0
6124 0.883809 0
6132 0.840844 0
6140 0.869664 0
6148 0.86876 0
6156 0.857295 0
6164 0.888467 0
6172 0.845049 0
6180 0.854916 0
6188 0.838284 0
6196 0.832445 0
6204 0.854657 0
6212 0.86708 0
6220 0.831132 0
6228 0.857671 0
6236 0.783732 0
6244 0.828832 0
6252 0.780265 0
6260 0.880133 0
6268 0.865089 0
6276 0.774044 0
6284 0.817866 0
6292 0.783667 0
6300 0.869822 0
6308 0.8399 0
6316 0.806926 0
6324 0.832057 0
6332 0.880643 0
6340 0.882429 0
6348 0.857796 0
6356 0.854886 0
6364 0.884884 0
6372 0.796375 0
6380 0.866982 0
6388 0.797862 0
6396 0.819759 0
6404 0.880178 0
6412 0.848371 0
6420 0.905483 0
6428 0.931097 0
6436 0.854485 0
6444 0.866655 0
6452 0.767543 0
6460 0.837179 0
6468 0.885471 0
6476 0.833303 0
6484 0.865452 0
6492 0.847083 0
6500 0.883535 0
6508 0.927124 0
6516 0.829364 0
6524 0.874962 0
6532 0.781469 0
6540 0.835884 0
6548 0.818556 0
6556 0.839631 0
6564 0.855185 0
6572 0.841634 0
6580 0.879821 0
6588 0.876077 0
6596 0.838507 0
6604 0.941331 0
6612 0.903431 0
6620 0.863327 0
6628 0.858648 0
6636 0.830805 0
6644 0.830949 0
6652 0.804529 0
6660 0.796693 0
6668 0.837414 0
6676 0.850106 0
6684 0.902991 0
6692 0.84354 0
6700 0.852607 0
6708 0.838049 0
6716 0.848967 0
6724 0.82908 0
6732 0.783463 0
6740 0.766269 0
6748 0.87787 0
6756 0.870158 0
6764 0.88023 0
6772 0.806829 0
6780 0.818195 0
6788 0.866979 0
6796 0.883565 0
6804 0.820303 0
6812 0.812381 0
6820 0.889774 0
6828 0.831401 0
6836 0.802981 0
6844 0.872681 0
6852 0.845113 0
6860 0.746403 0
6868 0.834195 0
6876 0.838987 0
6884 0.905975 0
6892 0.78728 0
6900 0.854623 0
6908 0.861904 0
6916 0.891799 0
6924 0.919034 0
6932 0.874935 0
6940 0.826404 0
6948 0.788264 0
6956 0.825555 0
6964 0.86763 0
6972 0.800516 0
6980 0.778821 0
6988 0.902469 0
6996 0.842374 0
7004 0.821475 0
7012 0.878141 0
7020 0.912908 0
7028 0.797523 0
7036 0.810787 0
7044 0.865767 0
7052 0.857909 0
7060 0.913912 0
7068 0.847446 0
7076 0.805726 0
7084 0.919199 0
7092 0.88147 0
7100 0.877604 0
7108 0.838544 0
7116 0.856162 0
7124 0.836476 0
7132 0.846533 0
7140 0.848466 0
7148 0.841747 0
7156 0.87367 0
7164 0.853136 0
7172 0.889673 0
7180 0.864044 0
7188 0.862804 0
7196 0.910177 0
7204 0.852806 0
7212 0.885569 0
7220 0.815074 0
7228 0.872354 0
7236 0.789928 0
7244 0.858297 0
7252 0.881018 0
7260 0.788374 0
7268 0.878303 0
7276 0.871856 0
7284 0.872895 0
7292 0.777379 0
7300 0.832476 0
7308 0.789949 0
7316 0.869346 0
7324 0.927554 0
7332 0.867285 0
7340 0.90006 0
7348 0.929643 0
7356 0.807461 0
7364 0.86238 0
7372 0.784523 0
7380 0.876388 0
7388 0.857597 0
7396 0.895989 0
7404 0.799808 0
7412 0.882731 0
7420 0.863116 0
7428 0.873279 0
7436 0.931427 0
7444 0.854006 0
7452 0.833963 0
7460 0.879406 0
7468 0.878975 0
7476 0.855826 0
7484 0.852647 0
7492 0.861259 0
7500 0.907328 0
7508 0.834394 0
7516 0.833474 0
7524 0.883345 0
7532 0.960436 0
7540 0.885187 0
7548 0.871685 0
7556 0.83206 0
7564 0.9358 0
7572 0.835979 0
7580 0.849382 0
7588 0.880636 0
7596 0.814903 0
7604 0.887123 0
7612 0.853969 0
7620 0.82573 0
7628 0.829965 0
7636 0.906574 0
7644 0.900319 0
7652 0.846826 0
7660 0.838745 0
7668 0.79133 0
7676 0.832274 0
7684 0.857536 0
7692 0.871878 0
7700 0.850729 0
7708 0.843449 0
7716 0.853188 0
7724 0.864918 0
7732 0.852467 0
7740 0.873631 0
7748 0.863137 0
7756 0.821289 0
7764 0.943539 0
7772 0.874825 0
7780 0.833978 0
7788 0.881146 0
7796 0.906045 0
7804 0.903883 0
7812 0.820947 0
7820 0.875374 0
7828 0.846276 0
7836 0.876517 0
7844 0.904509 0
7852 0.842199 0
7860 0.840428 0
7868 0.900435 0
7876 0.930724 0
7884 0.816467 0
7892 0.871261 0
7900 0.807757 0
7908 0.839124 0
7916 0.843586 0
7924 0.83717 0
7932 0.794879 0
7940 0.877433 0
7948 0.843818 0
7956 0.919525 0
7964 0.806609 0
7972 0.856782 0
7980 0.891157 0
7988 0.878505 0
7996 0.804156 0
8004 0.870467 0
8012 0.844859 0
8020 0.916517 0
8028 0.942033 0
8036 0.849495 0
8044 0.855417 0
8052 0.86926 0
8060 0.795642 0
8068 0.788587 0
8076 0.865797 0
8084 0.893906 0
8092 0.779093 0
8100 0.825528 0
8108 0.887795 0
8116 0.759166 0
8124 0.747857 0
8132 0.877494 0
8140 0.881635 0
8148 0.905544 0
8156 0.823665 0
8164 0.823179 0
8172 0.848298 0
8180 0.848484 0
8188 0.866323 0
8196 0.797841 0
8204 0.811373 0
8212 0.854299 0
8220 0.923092 0
8228 0.826566 0
8236 0.829883 0
8244 1 0
8252 0.834039 0
8260 0.910782 0
8268 0.915564 0
8276 0.812973 0
8284 0.88574 0
8292 0.887431 0
8300 0.873844 0
8308 0.792396 0
8316 0.800107 0
8324 0.845937 0
8332 0.821207 0
8340 0.909023 0
8348 0.881449 0
8356 0.839387 0
8364 0.942296 0
8372 0.87196 0
8380 0.827165 0
8388 0.739291 0
8396 0.873124 0
8404 0.871172 0
8412 0.767854 0
8420 0.812405 0
8428 0.888323 0
8436 0.774912 0
8444 0.840309 0
8452 0.846985 0
8460 0.913702 0
8468 0.845791 0
8476 0.880832 0
8484 0.855316 0
8492 0.899904 0
8500 0.942879 0
8508 0.941123 0
8516 0.830604 0
8524 0.898896 0
8532 0.826896 0
8540 0.8799 0
8548 0.84147 0
8556 0.860025 0
8564 0.790921 0
8572 0.840413 0
8580 0.842978 0
8588 0.867871 0
8596 0.769751 0
8604 0.892009 0
8612 0.859885 0
8620 0.735739 0
8628 0.825775 0
8636 0.821136 0
8644 0.862013 0
8652 0.886326 0
8660 0.744748 0
8668 0.870299 0
8676 0.912923 0
8684 0.909258 0
8692 0.880701 0
8700 0.835603 0
8708 0.804706 0
8716 0.876636 0
8724 0.788368 0
8732 0.880291 0
8740 0.831972 0
8748 0.871078 0
8756 0.795892 0
8764 0.850738 0
8772 0.833612 0
8780 0.838443 0
8788 0.794711 0
8796 0.901275 0
8804 0.896154 0
8812 0.892196 0
8820 0.84627 0
8828 0.931967 0
8836 0.903889 0
8844 0.821521 0
8852 0.882081 0
8860 0.774289 0
8868 0.832036 0
8876 0.862301 0
8884 0.838229 0
8892 0.83115 0
8900 0.790527 0
8908 0.847617 0
8916 0.807397 0
8924 0.842196 0
8932 0.836342 0
8940 0.863314 0
8948 0.861708 0
8956 0.817301 0
8964 0.834617 0
8972 0.825351 0
8980 0.894431 0
8988 0.854693 0
8996 0.881858 0
9004 0.809583 0
9012 0.886576 0
9020 0.817093 0
9028 0.832512 0
9036 0.862945 0
9044 0.844239 0
9052 0.901345 0
9060 0.89561 0
9068 0.850763 0
9076 0.896141 0
9084 0.832204 0
9092 0.875976 0
9100 0.822202 0
9108 0.84212 0
9116 0.79803 0
9124 0.889285 0
9132 0.802501 0
9140 0.822816 0
9148 0.866161 0
9156 0.923596 0
9164 0.850167 0
9172 0.869615 0
9180 0.817695 0
9188 0.812485 0
9196 0.845027 0
9204 0.770768 0
9212 0.917724 0
9220 0.892922 0
9228 0.800195 0
9236 0.900805 0
9244 0.871328 0
9252 0.873625 0
9260 0.828374 0
9268 0.864622 0
9276 0.810988 0
9284 0.906479 0
9292 0.850665 0
9300 0.861455 0
9308 0.886134 0
9316 0.788603 0
9324 0.833511 0
9332 0.762843 0
9340 0.842859 0
9348 0.900203 0
9356 0.917745 0
9364 0.902093 0
9372 0.830161 0
9380 0.801402 0
9388 0.843403 0
9396 0.882612 0
9404 0.869309 0
9412 0.811355 0
9420 0.827553 0
9428 0.835038 0
9436 0.84288 0
9444 0.881308 0
9452 0.859375 0
9460 0.829993 0
9468 0.814998 0
9476 0.90286 0
9484 0.900344 0
9492 0.814686 0
9500 0.773819 0
9508 0.829932 0
9516 0.870528 0
9524 0.886925 0
9532 0.868341 0
9540 0.734667 0
9548 0.828414 0
9556 0.851841 0
9564 0.865406 0
9572 0.854745 0
9580 0.860835 0
9588 0.964443 0
9596 0.872644 0
9604 0.818311 0
9612 0.826856 0
9620 0.915577 0
9628 0.868983 0
9636 0.888952 0
9644 0.879335 0
9652 0.870403 0
9660 0.898636 0
9668 0.838376 0
9676 0.821955 0
9684 0.922943 0
9692 0.787561 0
9700 0.809779 0
9708 0.863211 0
9716 0.835411 0
9724 0.810796 0
9732 0.861876 0
9740 0.77828 0
9748 0.849953 0
9756 0.819316 0
9764 0.81141 0
9772 0.843736 0
9780 0.869196 0
9788 0.844722 0
9796 0.782886 0
9804 0.855777 0
9812 0.813804 0
9820 0.872809 0
9828 0.808316 0
9836 0.868182 0
9844 0.844508 0
9852 0.87101 0
9860 0.807342 0
9868 0.862243 0
9876 0.908501 0
9884 0.817462 0
9892 0.881091 0
9900 0.849239 0
9908 0.857396 0
9916 0.918872 0
9924 0.899153 0
9932 0.922686 0
9940 0.852665 0
9948 0.817591 0
9956 0.874492 0
9964 0.849718 0
9972 0.833047 0
9980 0.90796 0
9988 0.839732 0
9996 0.821213 0
10004 0.879745 0
10012 0.80375 0
10020 0.838297 0
10028 0.87185 0
10036 0.833233 0
10044 0.860603 0
10052 0.968526 0
10060 0.828093 0
10068 0.829034 0
10076 0.857561 0
10084 0.910596 0
10092 0.80303 0
10100 0.873863 0
10108 0.873276 0
10116 0.883993 0
10124 0.855557 0
10132 0.837811 0
10140 0.826545 0
10148 0.870797 0
10156 0.815914 0
10164 0.813083 0
10172 0.935556 0
10180 0.855848 0
10188 0.880291 0
10196 0.921883 0
10204 0.889627 0
10212 0.873038 0
10220 0.904161 0
10228 0.788987 0
10236 0.783893 0
10244 0.857048 0
10252 0.844997 0
10260 0.877952 0
10268 0.82314 0
10276 0.895396 0
10284 0.817243 0
10292 0.835151 0
10300 0.850705 0
10308 0.838978 0
10316 0.818525 0
10324 0.836647 0
10332 0.859149 0
10340 0.899898 0
10348 0.852357 0
10356 0.815826 0
10364 0.854192 0
10372 0.865324 0
10380 0.812845 0
10388 0.831034 0
10396 0.864157 0
10404 0.792356 0
10412 0.865165 0
10420 0.863754 0
10428 0.931815 0
10436 0.855533 0
10444 0.838932 0
10452 0.84467 0
10460 0.886863 0
10468 0.838895 0
10476 0.806758 0
10484 0.81104 0
10492 0.867291 0
10500 0.869548 0
10508 0.746562 0
10516 0.852809 0
10524 0.860569 0
10532 0.874898 0
10540 0.854003 0
10548 0.86511 0
10556 0.855173 0
10564 0.871893 0
10572 0.810982 0
10580 0.82139 0
10588 0.875854 0
10596 0.871743 0
10604 0.910767 0
10612 0.882426 0
10620 0.878401 0
10628 0.888393 0
10636 0.881516 0
10644 0.815435 0
10652 0.835551 0
10660 0.803805 0
10668 0.902738 0
10676 0.771788 0
10684 0.835823 0
10692 0.909151 0
10700 0.782232 0
10708 0.809733 0
10716 0.810961 0
10724 0.868152 0
10732 0.820388 0
10740 0.859134 0
10748 0.85156 0
10756 0.785872 0
10764 0.865125 0
10772 0.888116 0
10780 0.812686 0
10788 0.885407 0
10796 0.897754 0
10804 0.87422 0
10812 0.865397 0
10820 0.91594 0
10828 0.843232 0
10836 0.816372 0
10844 0.875967 0
10852 0.78969 0
10860 0.914074 0
10868 0.867254 0
10876 0.838416 0
10884 0.898786 0
10892 0.832158 0
10900 0.847767 0
10908 0.805787 0
10916 0.90909 0
10924 0.85786 0
10932 0.810628 0
10940 0.905575 0
10948 0.867352 0
10956 0.864246 0
10964 0.829565 0
10972 0.801958 0
10980 0.855411 0
10988 0.81202 0
10996 0.847807 0
11004 0.883275 0
11012 0.765591 0
11020 0.874758 0
11028 0.840178 0
11036 0.895167 0
11044 0.848054 0
11052 0.847587 0
11060 0.814296 0
11068 0.815682 0
11076 0.873518 0
11084 0.846447 0
11092 0.786783 0
11100 0.826496 0
11108 0.841729 0
11116 0.791999 0
11124 0.888537 0
11132 0.868494 0
11140 0.880255 0
11148 0.842517 0
11156 0.794781 0
11164 0.902921 0
11172 0.818907 0
11180 0.868103 0
11188 0.882841 0
11196 0.854828 0
11204 0.84449 0
11212 0.954945 0
11220 0.868011 0
11228 0.832561 0
11236 0.837643 0
11244 0.859958 0
11252 0.857411 0
11260 0.844258 0
11268 0.911631 0
11276 0.883718 0
11284 0.824013 0
11292 0.839362 0
11300 0.798235 0
11308 0.897925 0
11316 0.910706 0
11324 0.810002 0
11332 0.830356 0
11340 0.802471 0
11348 0.877677 0
11356 0.899598 0
11364 0.88002 0
11372 0.85083 0
11380 0.852769 0
11388 0.857533 0
11396 0.879491 0
11404 0.849501 0
11412 0.869829 0
11420 0.825424 0
11428 0.849068 0
11436 0.921058 0
11444 0.847718 0
11452 0.834363 0
11460 0.840758 0
11468 0.879821 0
11476 0.85163 0
11484 0.899113 0
11492 0.912608 0
11500 0.817774 0
11508 0.849917 0
11516 0.827968 0
11524 0.863021 0
11532 0.843171 0
11540 0.808493 0
11548 0.753617 0
11556 0.863733 0
11564 0.814317 0
11572 0.8423 0
11580 0.814955 0
11588 0.898997 0
11596 0.823915 0
11604 0.889856 0
11612 0.86442 0
11620 0.821026 0
11628 0.790004 0
11636 0.895818 0
11644 0.892241 0
11652 0.882887 0
11660 0.878209 0
11668 0.826991 0
11676 0.889737 0
11684 0.835759 0
11692 0.843546 0
11700 0.863223 0
11708 0.910712 0
11716 0.886851 0
11724 0.813987 0
11732 0.821182 0
11740 0.818953 0
11748 0.975834 0
11756 0.838733 0
11764 0.822169 0
11772 0.880423 0
11780 0.836021 0
11788 0.795761 0
11796 0.76542 0
11804 0.844646 0
11812 0.910864 0
11820 0.819512 0
11828 0.904692 0
11836 0.934493 0
11844 0.817927 0
11852 0.860453 0
11860 0.824853 0
11868 0.908091 0
11876 0.759911 0
11884 0.801445 0
11892 0.907047 0
11900 0.814302 0
11908 0.950911 0
11916 0.93657 0
11924 0.832054 0
11932 0.849187 0
11940 0.828444 0
11948 0.788343 0
11956 0.819631 0
11964 0.912956 0
11972 0.864634 0
11980 0.85542 0
11988 0.872369 0
11996 0.793129 0
12004 0.866753 0
12012 0.837521 0
12020 0.865446 0
12028 0.856693 0
12036 0.890476 0
12044 0.750615 0
12052 0.816024 0
12060 0.783396 0
12068 0.857961 0
12076 0.891069 0
12084 0.798165 0
12092 0.822804 0
12100 0.8262 0
12108 0.817746 0
12116 0.837664 0
12124 0.918799 0
12132 0.813474 0
12140 0.786471 0
12148 0.866167 0
12156 0.852201 0
12164 0.824193 0
12172 0.888943 0
12180 0.84871 0
12188 0.823436 0
12196 0.888568 0
12204 0.866161 0
12212 0.78593 0
12220 0.774252 0
12228 0.814912 0
12236 0.898252 0
12244 0.845879 0
12252 0.871465 0
12260 0.875124 0
12268 0.927496 0
12276 0.832778 0
12284 0.825812 0
12292 0.884378 0
12300 0.82638 0
12308 0.844194 0
12316 0.831214 0
12324 0.920695 0
12332 0.959816 0
12340 0.842844 0
12348 0.912572 0
12356 0.88592 0
12364 0.760983 0
12372 0.899043 0
12380 0.839387 0
12388 0.857014 0
12396 0.881592 0
12404 0.805424 0
12412 0.854122 0
12420 0.846646 0
12428 0.8298 0
12436 0.909866 0
12444 0.799059 0
12452 0.815844 0
12460 0.883498 0
12468 0.854281 0
12476 0.893084 0
12484 0.808728 0
12492 0.850299 0
12500 0.859518 0
12508 0.901672 0
12516 0.852067 0
12524 0.818602 0
12532 0.881418 0
12540 0.881235 0
12548 0.892904 0
12556 0.824258 0
12564 0.822947 0
12572 0.863037 0
12580 0.913882 0
12588 0.809031 0
12596 0.883116 0
12604 0.762403 0
12612 0.853423 0
12620 0.883977 0
12628 0.769613 0
12636 0.904332 0
12644 0.964773 0
12652 0.878853 0
12660 0.87243 0
12668 0.807788 0
12676 0.868445 0
12684 0.858666 0
12692 0.836043 0
12700 0.830549 0
12708 0.820455 0
12716 0.840114 0
12724 0.886192 0
12732 0.870745 0
12740 0.740347 0
12748 0.829526 0
12756 0.827525 0
12764 0.835081 0
12772 0.905715 0
12780 0.800382 0
12788 0.871081 0
12796 0.897274 0
12804 0.948144 0
12812 0.83349 0
12820 0.838843 0
12828 0.799508 0
12836 0.834928 0
12844 0.842499 0
12852 0.873334 0
12860 0.829764 0
12868 0.914557 0
12876 0.830918 0
12884 0.873664 0
12892 0.920558 0
12900 0.811758 0
12908 0.863586 0
12916 0.84034 0
12924 0.836284 0
12932 0.804019 0
12940 0.881605 0
12948 0.863363 0
12956 0.815163 0
12964 0.84311 0
12972 0.901535 0
12980 0.894941 0
12988 0.816507 0
12996 0.852705 0
13004 0.795419 0
13012 0.891289 0
13020 0.852598 0
13028 0.786645 0
13036 0.868512 0
13044 0.828838 0
13052 0.843113 0
13060 0.790719 0
13068 0.878416 0
13076 0.849043 0
13084 0.8411 0
13092 0.899488 0
13100 0.966703 0
13108 0.858956 0
13116 0.83203 0
13124 0.9726 0
13132 0.890061 0
13140 0.856516 0
13148 0.882673 0
13156 0.872892 0
13164 0.847355 0
13172 0.787247 0
13180 0.757733 0
13188 0.851593 0
13196 0.804266 0
13204 0.845024 0
13212 0.863437 0
13220 0.803503 0
13228 0.860734 0
13236 0.827776 0
13244 0.88176 0
13252 0.917879 0
13260 0.789745 0
13268 0.864683 0
13276 0.86336 0
13284 0.839811 0
13292 0.929219 0
13300 0.810921 0
13308 0.814399 0
13316 0.920576 0
13324 0.851535 0
13332 0.832121 0
13340 0.824141 0
13348 0.852305 0
13356 0.807739 0
13364 0.873985 0
13372 0.868558 0
13380 0.778085 0
13388 0.830897 0
13396 0.859231 0
13404 0.778851 0
13412 0.817017 0
13420 0.848365 0
13428 0.85356 0
13436 0.868876 0
13444 0.854941 0
13452 0.929252 0
13460 0.886408 0
13468 0.908788 0
13476 0.831966 0
13484 0.859451 0
13492 0.912804 0
13500 0.797859 0
13508 0.934285 0
13516 0.854583 0
13524 0.825155 0
13532 0.849599 0
13540 0.867077 0
13548 0.908495 0
13556 0.894043 0
13564 0.893836 0
13572 0.893158 0
13580 0.919861 0
13588 0.896383 0
13596 0.838883 0
13604 0.884973 0
13612 0.909899 0
13620 0.83207 0
13628 0.896346 0
13636 0.863547 0
13644 0.793269 0
13652 0.928843 0
13660 0.787415 0
13668 0.895827 0
13676 0.838016 0
13684 0.814103 0
13692 0.841619 0
13700 0.882906 0
13708 0.909753 0
13716 0.919321 0
13724 0.83906 0
13732 0.881623 0
13740 0.902429 0
13748 0.899934 0
13756 0.88439 0
13764 0.856898 0
13772 0.878932 0
13780 0.845794 0
13788 0.915372 0
13796 0.839521 0
13804 0.919373 0
13812 0.876004 0
13820 0.832747 0
13828 0.880896 0
13836 0.829303 0
13844 0.910739 0
13852 0.790441 0
13860 0.813566 0
13868 0.865364 0
13876 0.834928 0
13884 0.769314 0
13892 0.785912 0
13900 0.883571 0
13908 0.813926 0
13916 0.823195 0
13924 0.873273 0
13932 0.823885 0
13940 0.854837 0
13948 0.823256 0
13956 0.911454 0
13964 0.824401 0
13972 0.829712 0
13980 0.849166 0
13988 0.848793 0
13996 0.864521 0
14004 0.918475 0
14012 0.907343 0
14020 0.792955 0
14028 0.883049 0
14036 0.856806 0
14044 0.884912 0
14052 0.880691 0
14060 0.874733 0
14068 0.82722 0
14076 0.834284 0
14084 0.843369 0
14092 0.858514 0
14100 0.888018 0
14108 0.883336 0
14116 0.861962 0
14124 0.924845 0
14132 0.828674 0
14140 0.877885 0
14148 0.8364 0
14156 0.925523 0
14164 0.847816 0
14172 0.836116 0
14180 0.85965 0
14188 0.842041 0
14196 0.796616 0
14204 0.79891 0
14212 0.967778 0
14220 0.848381 0
14228 0.781893 0
14236 0.781701 0
14244 0.874321 0
14252 0.850503 0
14260 0.878667 0
14268 0.88624 0
14276 0.875066 0
14284 0.811248 0
14292 0.871478 0
14300 0.851654 0
14308 0.864295 0
14316 0.890922 0
14324 0.882405 0
14332 0.862188 0
14340 0.86635 0
14348 0.865077 0
14356 0.83356 0
14364 0.871206 0
14372 0.868234 0
14380 0.852409 0
14388 0.883758 0
14396 0.723215 0
14404 0.824542 0
14412 0.906384 0
14420 0.897708 0
14428 0.821866 0
14436 0.969201 0
14444 0.925319 0
14452 0.786502 0
14460 0.823732 0
14468 0.835194 0
14476 0.873313 0
14484 0.841195 0
14492 0.922711 0
14500 0.868754 0
14508 0.909008 0
14516 0.799337 0
14524 0.881873 0
14532 0.778509 0
14540 0.883202 0
14548 0.834119 0
14556 0.886445 0
14564 0.909796 0
14572 0.793162 0
14580 0.894013 0
14588 0.7746 0
14596 0.828383 0
14604 0.863372 0
14612 0.817829 0
14620 0.880355 0
14628 0.837921 0
14636 0.865275 0
14644 0.8575 0
14652 0.79967 0
14660 0.805033 0
14668 0.976784 0
14676 0.842917 0
14684 0.856187 0
14692 0.836064 0
14700 0.88012 0
14708 0.781099 0
14716 0.87047 0
14724 0.878813 0
14732 0.867672 0
14740 0.813547 0
14748 0.870372 0
14756 0.828344 0
14764 0.878844 0
14772 0.776115 0
14780 0.888647 0
14788 0.820791 0
14796 0.826258 0
14804 0.952435 0
14812 0.814778 0
14820 0.8204 0
14828 0.854565 0
14836 0.848955 0
14844 0.867056 0
14852 0.881855 0
14860 0.788707 0
14868 0.868118 0
14876 0.826985 0
14884 0.94782 0
14892 0.879995 0
14900 0.85669 0
14908 0.836904 0
14916 0.894911 0
14924 0.874293 0
14932 0.848689 0
14940 0.893723 0
14948 0.8219 0
14956 0.853682 0
14964 0.823225 0
14972 0.839017 0
14980 0.842786 0
14988 0.807748 0
14996 0.887865 0
15004 0.855444 0
15012 0.788807 0
15020 0.806361 0
15028 0.843143 0
15036 0.874522 0
15044 0.743233 0
15052 0.83767 0
15060 0.85593 0
15068 0.89116 0
15076 0.842487 0
15084 0.856865 0
15092 0.843296 0
15100 0.829993 0
15108 0.799991 0
15116 0.847092 0
15124 0.886152 0
15132 0.772814 0
15140 0.858382 0
15148 0.848787 0
15156 0.885059 0
15164 0.79803 0
15172 0.871936 0
15180 0.757596 0
15188 0.883275 0
15196 0.857628 0
15204 0.810884 0
15212 0.855066 0
15220 0.820712 0
15228 0.830607 0
15236 0.797697 0
15244 0.916471 0
15252 0.819872 0
15260 0.889316 0
15268 0.837674 0
15276 0.919831 0
15284 0.875869 0
15292 0.866518 0
15300 0.91026 0
15308 0.833093 0
15316 0.863724 0
15324 0.874257 0
15332 0.790704 0
15340 0.855939 0
15348 0.884732 0
15356 0.762968 0
15364 0.783185 0
15372 0.875304 0
15380 0.888766 0
15388 0.942839 0
15396 0.838107 0
15404 0.803924 0
15412 0.912285 0
15420 0.784648 0
15428 0.877213 0
15436 0.878343 0
15444 0.947136 0
15452 0.879094 0
15460 0.885391 0
15468 0.912071 0
15476 0.871658 0
15484 0.887593 0
15492 0.836886 0
15500 0.805271 0
15508 0.829947 0
15516 0.847522 0
15524 0.830952 0
15532 0.908125 0
15540 0.94567 0
15548 0.854321 0
15556 0.854559 0
15564 0.807922 0
15572 0.879146 0
15580 0.851206 0
15588 0.810533 0
15596 0.824526 0
15604 0.820196 0
15612 0.859384 0
15620 0.897128 0
15628 0.822001 0
15636 0.856926 0
15644 0.760338 0
15652 0.913989 0
15660 0.899944 0
15668 0.805711 0
15676 0.849596 0
15684 0.865214 0
15692 0.831056 0
15700 0.888073 0
15708 0.896621 0
15716 0.884683 0
15724 0.865822 0
15732 0.785127 0
15740 0.888684 0
15748 0.932318 0
15756 0.841833 0
15764 0.82073 0
15772 0.852073 0
15780 0.878111 0
15788 0.908104 0
15796 0.887172 0
15804 0.878462 0
15812 0.87969 0
15820 0.870351 0
15828 0.859598 0
15836 0.825332 0
15844 0.888739 0
15852 0.881687 0
15860 0.760522 0
15868 0.780207 0
15876 0.890571 0
15884 0.867181 0
15892 0.864435 0
15900 0.83979 0
15908 0.836345 0
15916 0.874678 0
15924 0.820165 0
15932 0.811929 0
15940 0.82853 0
15948 0.827015 0
15956 0.796503 0
15964 0.824935 0
15972 0.884436 0
15980 0.819228 0
15988 0.872443 0
15996 0.856617 0
16004 0.831306 0
16012 0.868925 0
16020 0.836046 0
16028 0.816543 0
16036 0.843821 0
16044 0.832399 0
16052 0.862023 0
16060 0.839039 0
16068 0.92162 0
16076 0.937113 0
16084 0.805109 0
16092 0.898276 0
16100 0.835472 0
16108 0.84558 0
16116 0.806496 0
16124 0.785646 0
16132 0.891258 0
16140 0.845702 0
16148 0.825082 0
16156 0.88697 0
16164 0.866991 0
16172 0.920829 0
16180 0.863873 0
16188 0.821301 0
16196 0.847413 0
16204 0.867251 0
16212 0.877833 0
16220 0.911658 0
16228 0.85975 0
16236 0.831511 0
16244 0.869477 0
16252 0.888109 0
16260 0.888195 0
16268 0.840898 0
16276 0.888812 0
16284 0.882502 0
16292 0.854956 0
16300 0.864594 0
16308 0.812805 0
16316 0.792912 0
16324 0.783206 0
16332 0.921291 0
16340 0.865535 0
16348 0.79125 0
16356 0.780693 0
16364 0.899855 0
16372 0.832518 0
16380 0.754423 0
16388 0.805048 0
16396 0.903138 0
16404 0.821836 0
16412 0.809116 0
16420 0.920701 0
16428 0.823247 0
16436 0.792038 0
16444 0.805317 0
16452 0.777437 0
16460 0.900029 0
16468 0.838009 0
16476 0.804303 0
16484 0.901458 0
16492 0.833267 0
16500 0.855524 0
16508 0.785252 0
16516 0.782586 0
16524 0.821451 0
16532 0.847165 0
16540 0.834134 0
16548 0.754435 0
16556 0.827012 0
16564 0.839943 0
16572 0.844475 0
16580 0.851148 0
16588 0.85976 0
16596 0.866368 0
16604 0.877509 0
16612 0.80824 0
16620 0.85939 0
16628 0.806679 0
16636 0.877573 0
16644 0.828466 0
16652 0.927087 0
16660 0.840162 0
16668 0.845223 0
16676 0.809748 0
16684 0.850311 0
16692 0.850769 0
16700 0.811712 0
16708 0.83596 0
16716 0.869251 0
16724 0.828145 0
16732 0.808908 0
16740 0.90067 0
16748 0.814231 0
16756 0.796955 0
16764 0.916407 0
16772 0.911671 0
16780 0.775816 0
16788 0.859922 0
16796 0.883764 0
16804 0.810255 0
16812 0.878154 0
16820 0.794885 0
16828 0.831685 0
16836 0.864099 0
16844 0.872214 0
16852 0.904069 0
16860 0.835343 0
16868 0.835835 0
16876 0.837561 0
