# Supplementary material for: Probing decoherence in molecular 4f qubits
Source: Chem Sci. 2024 Oct 30;15(48):20328–37. doi: 10.1039/d4sc05304d (PMC11575486; doi:10.1039/d4sc05304d)
Supplement: SC-015-D4SC05304D-s001 [file SC-015-D4SC05304D-s001.zip › data_archive/Parallel_0c5pct/T1/77_Gdtrensal_T1_970563_3527G_at22_VG51_32-64-250_50sc_125K_4pc.dat]

300 0.117651 0
304 0.140938 0
308 0.141594 0
312 0.166617 0
316 0.129932 0
320 0.19053 0
324 0.217368 0
328 0.104485 0
332 0 0
336 0.168236 0
340 0.25451 0
344 0.167285 0
348 0.174038 0
352 0.204815 0
356 0.0802894 0
360 0.227155 0
364 0.252541 0
368 0.204246 0
372 0.143797 0
376 0.256685 0
380 0.313303 0
384 0.241624 0
388 0.28959 0
392 0.20568 0
396 0.268758 0
400 0.288305 0
404 0.322872 0
408 0.309885 0
412 0.408038 0
416 0.355199 0
420 0.295452 0
424 0.241368 0
428 0.309037 0
432 0.279462 0
436 0.337183 0
440 0.27733 0
444 0.308992 0
448 0.339452 0
452 0.352098 0
456 0.320556 0
460 0.326003 0
464 0.31405 0
468 0.341998 0
472 0.349666 0
476 0.326749 0
480 0.330688 0
484 0.436073 0
488 0.418972 0
492 0.326568 0
496 0.474386 0
500 0.401599 0
504 0.372495 0
508 0.412197 0
512 0.441753 0
516 0.357033 0
520 0.483666 0
524 0.371126 0
528 0.387121 0
532 0.425343 0
536 0.438067 0
540 0.429945 0
544 0.380103 0
548 0.441746 0
552 0.480426 0
556 0.418092 0
560 0.497994 0
564 0.500404 0
568 0.52629 0
572 0.493812 0
576 0.507912 0
580 0.419671 0
584 0.479692 0
588 0.554408 0
592 0.503605 0
596 0.555409 0
600 0.491454 0
604 0.461983 0
608 0.450025 0
612 0.502086 0
616 0.576895 0
620 0.483401 0
624 0.522218 0
628 0.541998 0
632 0.534558 0
636 0.501823 0
640 0.54529 0
644 0.572684 0
648 0.527309 0
652 0.485887 0
656 0.571372 0
660 0.574373 0
664 0.622168 0
668 0.560974 0
672 0.646162 0
676 0.657078 0
680 0.594083 0
684 0.595593 0
688 0.539323 0
692 0.650051 0
696 0.609522 0
700 0.603601 0
704 0.504872 0
708 0.589796 0
712 0.589398 0
716 0.592317 0
720 0.636807 0
724 0.667241 0
728 0.546022 0
732 0.602629 0
736 0.575257 0
740 0.628111 0
744 0.498007 0
748 0.609759 0
752 0.644908 0
756 0.52445 0
760 0.600243 0
764 0.617662 0
768 0.683097 0
772 0.650825 0
776 0.656776 0
780 0.669425 0
784 0.590683 0
788 0.646442 0
792 0.64215 0
796 0.608005 0
800 0.543537 0
804 0.636531 0
808 0.679312 0
812 0.643767 0
816 0.624624 0
820 0.628559 0
824 0.610693 0
828 0.710102 0
832 0.735834 0
836 0.655184 0
840 0.697362 0
844 0.701369 0
848 0.70593 0
852 0.640866 0
856 0.659825 0
860 0.613531 0
864 0.629117 0
868 0.482975 0
872 0.601176 0
876 0.756954 0
880 0.638469 0
884 0.7135 0
888 0.628031 0
892 0.715682 0
896 0.647263 0
900 0.607764 0
904 0.678764 0
908 0.678175 0
912 0.647872 0
916 0.617616 0
920 0.649282 0
924 0.673091 0
928 0.624385 0
932 0.707516 0
936 0.630814 0
940 0.767124 0
944 0.724843 0
948 0.720591 0
952 0.577443 0
956 0.682567 0
960 0.68821 0
964 0.672502 0
968 0.727866 0
972 0.680907 0
976 0.687254 0
980 0.730469 0
984 0.615373 0
988 0.639139 0
992 0.64297 0
996 0.638884 0
1000 0.667232 0
1004 0.653812 0
1008 0.667276 0
1012 0.785468 0
1016 0.675787 0
1020 0.702962 0
1024 0.772778 0
1028 0.727679 0
1032 0.702805 0
1036 0.653878 0
1040 0.593594 0
1044 0.694652 0
1048 0.76894 0
1052 0.792136 0
1056 0.717214 0
1060 0.658515 0
1064 0.665655 0
1068 0.621473 0
1072 0.663382 0
1076 0.708068 0
1080 0.659006 0
1084 0.667291 0
1088 0.793151 0
1092 0.674512 0
1096 0.656544 0
1100 0.793507 0
1104 0.760214 0
1108 0.844454 0
1112 0.700791 0
1116 0.746331 0
1120 0.717336 0
1124 0.715228 0
1128 0.706627 0
1132 0.658432 0
1136 0.740801 0
1140 0.723735 0
1144 0.747326 0
1148 0.768454 0
1152 0.670629 0
1156 0.758997 0
1160 0.757674 0
1164 0.674842 0
1168 0.784414 0
1172 0.685626 0
1176 0.801565 0
1180 0.664705 0
1184 0.746581 0
1188 0.700982 0
1192 0.774953 0
1196 0.763721 0
1200 0.715526 0
1204 0.824219 0
1208 0.761594 0
1212 0.768756 0
1216 0.808279 0
1220 0.869392 0
1224 0.748293 0
1228 0.757198 0
1232 0.716138 0
1236 0.759503 0
1240 0.832631 0
1244 0.803579 0
1248 0.783479 0
1252 0.906604 0
1256 0.801095 0
1260 0.797931 0
1264 0.808848 0
1268 0.703953 0
1272 0.831929 0
1276 0.801391 0
1280 0.884448 0
1284 0.786376 0
1288 0.826942 0
1292 0.758197 0
1296 0.707153 0
1300 0.754036 0
1304 0.636331 0
1308 0.754106 0
1312 0.739273 0
1316 0.761333 0
1320 0.653945 0
1324 0.768047 0
1328 0.815891 0
1332 0.727653 0
1336 0.684794 0
1340 0.770548 0
1344 0.753795 0
1348 0.769803 0
1352 0.68273 0
1356 0.730521 0
1360 0.762667 0
1364 0.814456 0
1368 0.729576 0
1372 0.811669 0
1376 0.782551 0
1380 0.834754 0
1384 0.811912 0
1388 0.718459 0
1392 0.725697 0
1396 0.800889 0
1400 0.695039 0
1404 0.800971 0
1408 0.6847 0
1412 0.807025 0
1416 0.727068 0
1420 0.822922 0
1424 0.700674 0
1428 0.744871 0
1432 0.797377 0
1436 0.787419 0
1440 0.793164 0
1444 0.779251 0
1448 0.769492 0
1452 0.798407 0
1456 0.738965 0
1460 0.786421 0
1464 0.756898 0
1468 0.859269 0
1472 0.828865 0
1476 0.777336 0
1480 0.733174 0
1484 0.76653 0
1488 0.773351 0
1492 0.843543 0
1496 0.845525 0
1500 0.765492 0
1504 0.865822 0
1508 0.759899 0
1512 0.778949 0
1516 0.849128 0
1520 0.813459 0
1524 0.831173 0
1528 0.792154 0
1532 0.786046 0
1536 0.843639 0
1540 0.844654 0
1544 0.785192 0
1548 0.773008 0
1552 0.874184 0
1556 0.760081 0
1560 0.80578 0
1564 0.847709 0
1568 0.807577 0
1572 0.785963 0
1576 0.753128 0
1580 0.678075 0
1584 0.72438 0
1588 0.748452 0
1592 0.732051 0
1596 0.868451 0
1600 0.792992 0
1604 0.819558 0
1608 0.76348 0
1612 0.765705 0
1616 0.735293 0
1620 0.823778 0
1624 0.769916 0
1628 0.756294 0
1632 0.732201 0
1636 0.822485 0
1640 0.796389 0
1644 0.813446 0
1648 0.821316 0
1652 0.837713 0
1656 0.757635 0
1660 0.761055 0
1664 0.892456 0
1668 0.816634 0
1672 0.843365 0
1676 0.76549 0
1680 0.790267 0
1684 0.700065 0
1688 0.789794 0
1692 0.842565 0
1696 0.828772 0
1700 0.802638 0
1704 0.811532 0
1708 0.859849 0
1712 0.785231 0
1716 0.826579 0
1720 0.799594 0
1724 0.794087 0
1728 0.812531 0
1732 0.797597 0
1736 0.799954 0
1740 0.714559 0
1744 0.819239 0
1748 0.794579 0
1752 0.868204 0
1756 0.789568 0
1760 0.776978 0
1764 0.929723 0
1768 0.923194 0
1772 0.845679 0
1776 0.887736 0
1780 0.715895 0
1784 0.89864 0
1788 0.858486 0
1792 0.8677 0
1796 0.754054 0
1800 0.924465 0
1804 0.815573 0
1808 0.763914 0
1812 0.728832 0
1816 0.726723 0
1820 0.861998 0
1824 0.758345 0
1828 0.857556 0
1832 0.850414 0
1836 0.840842 0
1840 0.852128 0
1844 0.848537 0
1848 0.829415 0
1852 0.866965 0
1856 0.86768 0
1860 0.748408 0
1864 0.829043 0
1868 0.91739 0
1872 0.846022 0
1876 0.877539 0
1880 0.859779 0
1884 0.747207 0
1888 0.806514 0
1892 0.817336 0
1896 0.788155 0
1900 0.839567 0
1904 0.832044 0
1908 0.901519 0
1912 0.777864 0
1916 0.862806 0
1920 0.785854 0
1924 0.853934 0
1928 0.860123 0
1932 0.701306 0
1936 0.787291 0
1940 0.782328 0
1944 0.943834 0
1948 0.829111 0
1952 0.889127 0
1956 0.765357 0
1960 0.899157 0
1964 0.738311 0
1968 0.865157 0
1972 0.766515 0
1976 0.850453 0
1980 0.862441 0
1984 0.813279 0
1988 0.791284 0
1992 0.824248 0
1996 0.829063 0
2000 0.740086 0
2004 0.7896 0
2008 0.801534 0
2012 0.738678 0
2016 0.946974 0
2020 0.815969 0
2024 0.75936 0
2028 0.844126 0
2032 0.788664 0
2036 0.88364 0
2040 0.828563 0
2044 0.85816 0
2048 0.786582 0
2052 0.82207 0
2056 0.823915 0
2060 0.838713 0
2064 0.844638 0
2068 0.851574 0
2072 0.833439 0
2076 0.917288 0
2080 0.755118 0
2084 0.81277 0
2088 0.832672 0
2092 0.777006 0
2096 0.7626 0
2100 0.787825 0
2104 0.805739 0
2108 0.812835 0
2112 0.731073 0
2116 0.784609 0
2120 0.803309 0
2124 0.823215 0
2128 0.757085 0
2132 0.799763 0
2136 0.764297 0
2140 0.788468 0
2144 0.812618 0
2148 0.865366 0
2152 0.812948 0
2156 0.842029 0
2160 0.85222 0
2164 0.870587 0
2168 0.81588 0
2172 0.832574 0
2176 0.819702 0
2180 0.795893 0
2184 0.791187 0
2188 0.822761 0
2192 0.775813 0
2196 0.823878 0
2200 0.826588 0
2204 0.867886 0
2208 0.860924 0
2212 0.710189 0
2216 0.766828 0
2220 0.785674 0
2224 0.779753 0
2228 0.774642 0
2232 0.842967 0
2236 0.775066 0
2240 0.778162 0
2244 0.757943 0
2248 0.828094 0
2252 0.848265 0
2256 0.787401 0
2260 0.807899 0
2264 0.792364 0
2268 0.708218 0
2272 0.830425 0
2276 0.740403 0
2280 0.850651 0
2284 0.765703 0
2288 0.830593 0
2292 0.794131 0
2296 0.716999 0
2300 0.809924 0
2304 0.817112 0
2308 0.839454 0
2312 0.863919 0
2316 0.971087 0
2320 0.81252 0
2324 0.846883 0
2328 0.8466 0
2332 0.771059 0
2336 0.862756 0
2340 0.865357 0
2344 0.752152 0
2348 0.767252 0
2352 0.810906 0
2356 0.828413 0
2360 0.833157 0
2364 0.80814 0
2368 0.837574 0
2372 0.740258 0
2376 0.708709 0
2380 0.83436 0
2384 0.784931 0
2388 0.893729 0
2392 0.856329 0
2396 0.860651 0
2400 0.885374 0
2404 0.726405 0
2408 0.756135 0
2412 0.791589 0
2416 0.842789 0
2420 0.838369 0
2424 0.937946 0
2428 0.778538 0
2432 0.785511 0
2436 0.866441 0
2440 0.820504 0
2444 0.760783 0
2448 0.916727 0
2452 0.74511 0
2456 0.842917 0
2460 0.816697 0
2464 0.856635 0
2468 0.814085 0
2472 0.771824 0
2476 0.863345 0
2480 0.858184 0
2484 0.856105 0
2488 0.871385 0
2492 0.889546 0
2496 0.882969 0
2500 0.90571 0
2504 0.837624 0
2508 0.8151 0
2512 0.779188 0
2516 0.800235 0
2520 0.82028 0
2524 0.749771 0
2528 0.799 0
2532 0.78703 0
2536 0.804126 0
2540 0.799824 0
2544 0.76936 0
2548 0.795065 0
2552 0.782951 0
2556 0.825677 0
2560 0.858345 0
2564 0.727924 0
2568 0.799481 0
2572 0.854436 0
2576 0.863825 0
2580 0.882323 0
2584 0.720821 0
2588 0.834406 0
2592 0.805413 0
2596 0.767623 0
2600 0.848013 0
2604 0.792782 0
2608 0.818685 0
2612 0.824265 0
2616 0.810371 0
2620 0.775472 0
2624 0.816314 0
2628 0.907542 0
2632 0.889642 0
2636 0.739988 0
2640 0.858771 0
2644 0.881311 0
2648 0.831373 0
2652 0.893412 0
2656 0.88198 0
2660 0.838965 0
2664 0.861733 0
2668 0.791391 0
2672 0.825577 0
2676 0.859229 0
2680 0.88877 0
2684 0.795702 0
2688 0.751776 0
2692 0.844089 0
2696 0.844156 0
2700 0.842915 0
2704 0.83028 0
2708 0.883079 0
2712 0.803166 0
2716 0.793064 0
2720 0.824584 0
2724 0.737248 0
2728 0.769859 0
2732 0.886269 0
2736 0.980728 0
2740 0.706225 0
2744 0.879818 0
2748 0.735697 0
2752 0.84833 0
2756 0.870114 0
2760 0.798316 0
2764 0.859988 0
2768 0.882788 0
2772 0.861209 0
2776 0.821823 0
2780 0.86104 0
2784 0.872608 0
2788 0.894748 0
2792 0.835601 0
2796 0.89332 0
2800 0.773858 0
2804 0.807688 0
2808 0.824437 0
2812 0.884394 0
2816 0.877282 0
2820 0.830686 0
2824 0.846361 0
2828 0.779507 0
2832 0.824913 0
2836 0.824339 0
2840 0.79145 0
2844 0.891247 0
2848 0.816466 0
2852 0.856066 0
2856 0.759064 0
2860 0.847233 0
2864 0.842226 0
2868 0.756313 0
2872 0.836924 0
2876 0.794989 0
2880 0.788208 0
2884 0.784403 0
2888 0.919091 0
2892 0.857678 0
2896 0.745447 0
2900 0.810441 0
2904 0.764195 0
2908 0.840086 0
2912 0.910295 0
2916 0.917416 0
2920 0.858762 0
2924 0.822038 0
2928 0.822257 0
2932 0.847704 0
2936 0.800461 0
2940 0.843867 0
2944 0.687178 0
2948 0.761628 0
2952 0.861266 0
2956 0.765264 0
2960 0.841807 0
2964 0.82596 0
2968 0.854921 0
2972 0.843971 0
2976 0.718885 0
2980 0.756007 0
2984 0.737103 0
2988 0.832327 0
2992 0.788881 0
2996 0.795569 0
3000 0.751729 0
3004 0.736942 0
3008 0.833963 0
3012 0.789255 0
3016 0.85471 0
3020 0.798861 0
3024 0.772495 0
3028 0.843113 0
3032 0.898307 0
3036 0.860394 0
3040 0.840182 0
3044 0.769599 0
3048 0.78372 0
3052 0.860166 0
3056 0.785181 0
3060 0.744549 0
3064 0.851268 0
3068 0.746296 0
3072 0.852772 0
3076 0.77303 0
3080 0.818994 0
3084 0.784842 0
3088 0.84129 0
3092 0.820402 0
3096 0.760874 0
3100 0.804039 0
3104 0.817666 0
3108 0.783182 0
3112 0.84561 0
3116 0.890963 0
3120 0.765672 0
3124 0.787977 0
3128 0.911947 0
3132 0.959258 0
3136 0.757424 0
3140 0.815558 0
3144 0.752769 0
3148 0.826214 0
3152 0.886795 0
3156 0.810999 0
3160 0.888053 0
3164 0.93634 0
3168 0.897808 0
3172 0.798833 0
3176 0.77409 0
3180 0.805643 0
3184 0.832715 0
3188 0.759327 0
3192 0.851274 0
3196 0.819274 0
3200 0.857237 0
3204 0.768908 0
3208 0.900426 0
3212 0.80839 0
3216 0.766368 0
3220 0.862721 0
3224 0.780715 0
3228 0.786476 0
3232 0.844041 0
3236 0.717553 0
3240 0.794789 0
3244 0.802925 0
3248 0.900469 0
3252 0.776041 0
3256 0.746155 0
3260 0.869158 0
3264 0.77758 0
3268 0.833041 0
3272 0.84886 0
3276 0.899778 0
3280 0.848739 0
3284 0.829274 0
3288 0.767167 0
3292 0.805613 0
3296 0.866207 0
3300 0.794835 0
3304 0.88942 0
3308 0.881552 0
3312 0.731835 0
3316 0.903894 0
3320 0.818137 0
3324 0.866155 0
3328 0.802153 0
3332 0.762884 0
3336 0.794353 0
3340 0.831768 0
3344 0.77577 0
3348 0.85873 0
3352 0.869788 0
3356 0.915499 0
3360 0.835599 0
3364 0.876452 0
3368 0.758528 0
3372 0.793342 0
3376 0.880344 0
3380 0.844049 0
3384 0.809585 0
3388 0.804707 0
3392 0.784796 0
3396 0.857167 0
3400 0.758615 0
3404 0.810028 0
3408 0.752822 0
3412 0.846112 0
3416 0.783705 0
3420 0.813763 0
3424 0.841872 0
3428 0.759147 0
3432 0.836346 0
3436 0.852696 0
3440 0.818003 0
3444 0.852018 0
3448 1 0
3452 0.815208 0
3456 0.827192 0
3460 0.829072 0
3464 0.80736 0
3468 0.838269 0
3472 0.827776 0
3476 0.881343 0
3480 0.821925 0
3484 0.861535 0
3488 0.803896 0
3492 0.85403 0
3496 0.809893 0
3500 0.742791 0
3504 0.785181 0
3508 0.996554 0
3512 0.89329 0
3516 0.870281 0
3520 0.778716 0
3524 0.86967 0
3528 0.790131 0
3532 0.80787 0
3536 0.802616 0
3540 0.813689 0
3544 0.869234 0
3548 0.778844 0
3552 0.825784 0
3556 0.8144 0
3560 0.882843 0
3564 0.751274 0
3568 0.909654 0
3572 0.851307 0
3576 0.858951 0
3580 0.794196 0
3584 0.785326 0
3588 0.837226 0
3592 0.834752 0
3596 0.890328 0
3600 0.769881 0
3604 0.812468 0
3608 0.783473 0
3612 0.790789 0
3616 0.756713 0
3620 0.873445 0
3624 0.822963 0
3628 0.706734 0
3632 0.855277 0
3636 0.809178 0
3640 0.858758 0
3644 0.828074 0
3648 0.807814 0
3652 0.891941 0
3656 0.872517 0
3660 0.722205 0
3664 0.856709 0
3668 0.856489 0
3672 0.835325 0
3676 0.914278 0
3680 0.795708 0
3684 0.802395 0
3688 0.811099 0
3692 0.823185 0
3696 0.813752 0
3700 0.848191 0
3704 0.818689 0
3708 0.86665 0
3712 0.712594 0
3716 0.812051 0
3720 0.838196 0
3724 0.779985 0
3728 0.812036 0
3732 0.721338 0
3736 0.809785 0
3740 0.887049 0
3744 0.790146 0
3748 0.889096 0
3752 0.770044 0
3756 0.842498 0
3760 0.825154 0
3764 0.902677 0
3768 0.776094 0
3772 0.812155 0
3776 0.765283 0
3780 0.837715 0
3784 0.824863 0
3788 0.800437 0
3792 0.86218 0
3796 0.941199 0
3800 0.807153 0
3804 0.856668 0
3808 0.818402 0
3812 0.880418 0
3816 0.773923 0
3820 0.835475 0
3824 0.913407 0
3828 0.808766 0
3832 0.870663 0
3836 0.826521 0
3840 0.804087 0
3844 0.837574 0
3848 0.915606 0
3852 0.837296 0
3856 0.914146 0
3860 0.824226 0
3864 0.881269 0
3868 0.857691 0
3872 0.873017 0
3876 0.861042 0
3880 0.851846 0
3884 0.74669 0
3888 0.862098 0
3892 0.814824 0
3896 0.884992 0
3900 0.855353 0
3904 0.814798 0
3908 0.852524 0
3912 0.842374 0
3916 0.783508 0
3920 0.897703 0
3924 0.826857 0
3928 0.79914 0
3932 0.905624 0
3936 0.839899 0
3940 0.88939 0
3944 0.779635 0
3948 0.826099 0
3952 0.843004 0
3956 0.769468 0
3960 0.868045 0
3964 0.805658 0
3968 0.884366 0
3972 0.802903 0
3976 0.87344 0
3980 0.893077 0
3984 0.808883 0
3988 0.893266 0
3992 0.834124 0
3996 0.856891 0
4000 0.807731 0
4004 0.822144 0
4008 0.822153 0
4012 0.903188 0
4016 0.837031 0
4020 0.788903 0
4024 0.795663 0
4028 0.834354 0
4032 0.835764 0
4036 0.893094 0
4040 0.794918 0
4044 0.838513 0
4048 0.851776 0
4052 0.828524 0
4056 0.842335 0
4060 0.897582 0
4064 0.817407 0
4068 0.762109 0
4072 0.802319 0
4076 0.759455 0
4080 0.682412 0
4084 0.910699 0
4088 0.777582 0
4092 0.801988 0
4096 0.827316 0
4100 0.9334 0
4104 0.852693 0
4108 0.890722 0
4112 0.870044 0
4116 0.880226 0
4120 0.825569 0
4124 0.776189 0
4128 0.868593 0
4132 0.836688 0
4136 0.882106 0
4140 0.775994 0
4144 0.825121 0
4148 0.880963 0
4152 0.823483 0
4156 0.779533 0
4160 0.827385 0
4164 0.758126 0
4168 0.830734 0
4172 0.833915 0
4176 0.838693 0
4180 0.842474 0
4184 0.756941 0
4188 0.845116 0
4192 0.836592 0
4196 0.874116 0
4200 0.856831 0
4204 0.829828 0
4208 0.773536 0
4212 0.864586 0
4216 0.771678 0
4220 0.788794 0
4224 0.837416 0
4228 0.815265 0
4232 0.795248 0
4236 0.85685 0
4240 0.795413 0
4244 0.813735 0
4248 0.868732 0
4252 0.878916 0
4256 0.917977 0
4260 0.7804 0
4264 0.902003 0
4268 0.864195 0
4272 0.813872 0
4276 0.913909 0
4280 0.82222 0
4284 0.80065 0
4288 0.81702 0
4292 0.814815 0
4296 0.865296 0
4300 0.901923 0
4304 0.813242 0
4308 0.794783 0
4312 0.846118 0
4316 0.81832 0
4320 0.778201 0
4324 0.842287 0
4328 0.769338 0
4332 0.84577 0
4336 0.757526 0
4340 0.850875 0
4344 0.855801 0
4348 0.84871 0
4352 0.845736 0
4356 0.774073 0
4360 0.863401 0
4364 0.887514 0
4368 0.818768 0
4372 0.907155 0
4376 0.7619 0
4380 0.755605 0
4384 0.9003 0
4388 0.857643 0
4392 0.822092 0
4396 0.820271 0
4400 0.907846 0
4404 0.923776 0
4408 0.822114 0
4412 0.870735 0
4416 0.884051 0
4420 0.746722 0
4424 0.859114 0
4428 0.754056 0
4432 0.771958 0
4436 0.798088 0
4440 0.847872 0
4444 0.786793 0
4448 0.828961 0
4452 0.830082 0
4456 0.921495 0
4460 0.70266 0
4464 0.856822 0
4468 0.922607 0
4472 0.838974 0
4476 0.809917 0
4480 0.820934 0
4484 0.77529 0
4488 0.925401 0
4492 0.862606 0
4496 0.714141 0
4500 0.823933 0
4504 0.852693 0
4508 0.795948 0
4512 0.861583 0
4516 0.765711 0
4520 0.820412 0
4524 0.756739 0
4528 0.888999 0
4532 0.897097 0
4536 0.935503 0
4540 0.831772 0
4544 0.869935 0
4548 0.828059 0
4552 0.75366 0
4556 0.725186 0
4560 0.837085 0
4564 0.819541 0
4568 0.717205 0
4572 0.83687 0
4576 0.90704 0
4580 0.829962 0
4584 0.88414 0
4588 0.916595 0
4592 0.817149 0
4596 0.858699 0
4600 0.853606 0
4604 0.865572 0
4608 0.747559 0
4612 0.783558 0
4616 0.74883 0
4620 0.832138 0
4624 0.778725 0
4628 0.777523 0
4632 0.854597 0
4636 0.852754 0
4640 0.813248 0
4644 0.89452 0
4648 0.807977 0
4652 0.79156 0
4656 0.758078 0
4660 0.8429 0
4664 0.835892 0
4668 0.822292 0
4672 0.885887 0
4676 0.807149 0
4680 0.775218 0
4684 0.899492 0
4688 0.857415 0
4692 0.791002 0
4696 0.77389 0
4700 0.768425 0
4704 0.838989 0
4708 0.81963 0
4712 0.742704 0
4716 0.887799 0
4720 0.91739 0
4724 0.725139 0
4728 0.847148 0
4732 0.737307 0
4736 0.88764 0
4740 0.845147 0
4744 0.957174 0
4748 0.764501 0
4752 0.896441 0
4756 0.844149 0
4760 0.860633 0
4764 0.808107 0
4768 0.792988 0
4772 0.862495 0
4776 0.779468 0
4780 0.773056 0
4784 0.790796 0
4788 0.902568 0
4792 0.836175 0
4796 0.87248 0
4800 0.868091 0
4804 0.833659 0
4808 0.806584 0
4812 0.918635 0
4816 0.84888 0
4820 0.843185 0
4824 0.826966 0
4828 0.837713 0
4832 0.853441 0
4836 0.779062 0
4840 0.836959 0
4844 0.803149 0
4848 0.780939 0
4852 0.832092 0
4856 0.909737 0
4860 0.886906 0
4864 0.845381 0
4868 0.865001 0
4872 0.7953 0
4876 0.730749 0
4880 0.836709 0
4884 0.883192 0
4888 0.842848 0
4892 0.846861 0
4896 0.763388 0
4900 0.766257 0
4904 0.909791 0
4908 0.785809 0
4912 0.902123 0
4916 0.803829 0
4920 0.836879 0
4924 0.883607 0
4928 0.914298 0
4932 0.863795 0
4936 0.897623 0
4940 0.843352 0
4944 0.800091 0
4948 0.848074 0
4952 0.884794 0
4956 0.73948 0
4960 0.835351 0
4964 0.756116 0
4968 0.850586 0
4972 0.855549 0
4976 0.801186 0
4980 0.785993 0
4984 0.785933 0
4988 0.833094 0
4992 0.849417 0
4996 0.82046 0
5000 0.840197 0
5004 0.798937 0
5008 0.920328 0
5012 0.828713 0
5016 0.752343 0
5020 0.842381 0
5024 0.852976 0
5028 0.844921 0
5032 0.87726 0
5036 0.889726 0
5040 0.868955 0
5044 0.828711 0
5048 0.881115 0
5052 0.762295 0
5056 0.835019 0
5060 0.782232 0
5064 0.796134 0
5068 0.861048 0
5072 0.857061 0
5076 0.771252 0
5080 0.749193 0
5084 0.813585 0
5088 0.781415 0
5092 0.749147 0
5096 0.879818 0
5100 0.755948 0
5104 0.851944 0
5108 0.847165 0
5112 0.832483 0
5116 0.846005 0
5120 0.838409 0
5124 0.763328 0
5128 0.857876 0
5132 0.802584 0
5136 0.864169 0
5140 0.890298 0
5144 0.784294 0
5148 0.823105 0
5152 0.806875 0
5156 0.838787 0
5160 0.832307 0
5164 0.761604 0
5168 0.835295 0
5172 0.79776 0
5176 0.8141 0
5180 0.889337 0
5184 0.850388 0
5188 0.79754 0
5192 0.755147 0
5196 0.766287 0
5200 0.873025 0
5204 0.726877 0
5208 0.889329 0
5212 0.844845 0
5216 0.779081 0
5220 0.801069 0
5224 0.912896 0
5228 0.755231 0
5232 0.781126 0
5236 0.790722 0
5240 0.746366 0
5244 0.835043 0
5248 0.767115 0
5252 0.791439 0
5256 0.866357 0
5260 0.778171 0
5264 0.878371 0
5268 0.716438 0
5272 0.867773 0
5276 0.878753 0
5280 0.762298 0
5284 0.698914 0
5288 0.833787 0
5292 0.770029 0
5296 0.828344 0
5300 0.865766 0
5304 0.717872 0
5308 0.823116 0
5312 0.80669 0
5316 0.75823 0
5320 0.81277 0
5324 0.800517 0
5328 0.854043 0
5332 0.814337 0
5336 0.795191 0
5340 0.830388 0
5344 0.790394 0
5348 0.863836 0
5352 0.782669 0
5356 0.859482 0
5360 0.781915 0
5364 0.817653 0
5368 0.827009 0
5372 0.829334 0
5376 0.912481 0
5380 0.89766 0
5384 0.764534 0
5388 0.786378 0
5392 0.829578 0
5396 0.830608 0
5400 0.829917 0
5404 0.857978 0
5408 0.785793 0
5412 0.726581 0
5416 0.840842 0
5420 0.855536 0
5424 0.747387 0
5428 0.852172 0
5432 0.854091 0
5436 0.846979 0
5440 0.884427 0
5444 0.884609 0
5448 0.833037 0
5452 0.872017 0
5456 0.757174 0
5460 0.853832 0
5464 0.804478 0
5468 0.802579 0
5472 0.870166 0
5476 0.799622 0
5480 0.758419 0
5484 0.838602 0
5488 0.865518 0
5492 0.876821 0
5496 0.827598 0
5500 0.925245 0
5504 0.792004 0
5508 0.874544 0
5512 0.842791 0
5516 0.841979 0
5520 0.846922 0
5524 0.844317 0
5528 0.807212 0
5532 0.921575 0
5536 0.835619 0
5540 0.805767 0
5544 0.794518 0
5548 0.897647 0
5552 0.866139 0
5556 0.827507 0
5560 0.838919 0
5564 0.797214 0
5568 0.845679 0
5572 0.760272 0
5576 0.842207 0
5580 0.781004 0
5584 0.798948 0
5588 0.787858 0
5592 0.873332 0
5596 0.838834 0
5600 0.818502 0
5604 0.811151 0
5608 0.80776 0
5612 0.820982 0
5616 0.909428 0
5620 0.977208 0
5624 0.947205 0
5628 0.85964 0
5632 0.818813 0
5636 0.926451 0
5640 0.853221 0
5644 0.823448 0
5648 0.885085 0
5652 0.757396 0
5656 0.860096 0
5660 0.810111 0
5664 0.767606 0
5668 0.881487 0
5672 0.875109 0
5676 0.76393 0
5680 0.840314 0
5684 0.839764 0
5688 0.856448 0
5692 0.836275 0
5696 0.844916 0
5700 0.746785 0
5704 0.897227 0
5708 0.822114 0
5712 0.756602 0
5716 0.822574 0
5720 0.914795 0
5724 0.888868 0
5728 0.788896 0
5732 0.834076 0
5736 0.815397 0
5740 0.865016 0
5744 0.871187 0
5748 0.824415 0
5752 0.88829 0
5756 0.843269 0
5760 0.73825 0
5764 0.833724 0
5768 0.783481 0
5772 0.874112 0
5776 0.77964 0
5780 0.802647 0
5784 0.839312 0
5788 0.872508 0
5792 0.844404 0
5796 0.840023 0
5800 0.824172 0
5804 0.841422 0
5808 0.919317 0
5812 0.819826 0
5816 0.81402 0
5820 0.908255 0
5824 0.84657 0
5828 0.684783 0
5832 0.776076 0
5836 0.809404 0
5840 0.794778 0
5844 0.807775 0
5848 0.834065 0
5852 0.81402 0
5856 0.844208 0
5860 0.758482 0
5864 0.909491 0
5868 0.86064 0
5872 0.87721 0
5876 0.854366 0
5880 0.830258 0
5884 0.851324 0
5888 0.761131 0
5892 0.824119 0
5896 0.80804 0
5900 0.853143 0
5904 0.880313 0
5908 0.794142 0
5912 0.924454 0
5916 0.827798 0
5920 0.852183 0
5924 0.810836 0
5928 0.832646 0
5932 0.832857 0
5936 0.816438 0
5940 0.804 0
5944 0.841231 0
5948 0.782362 0
5952 0.772906 0
5956 0.746225 0
5960 0.853289 0
5964 0.817994 0
5968 0.789457 0
5972 0.951807 0
5976 0.781326 0
5980 0.85863 0
5984 0.780935 0
5988 0.868732 0
5992 0.760042 0
5996 0.764045 0
6000 0.721844 0
6004 0.836205 0
6008 0.802492 0
6012 0.803963 0
6016 0.758927 0
6020 0.906969 0
6024 0.831568 0
6028 0.792675 0
6032 0.923185 0
6036 0.850144 0
6040 0.861485 0
6044 0.862873 0
6048 0.953847 0
6052 0.840275 0
6056 0.773362 0
6060 0.771478 0
6064 0.746016 0
6068 0.825627 0
6072 0.743033 0
6076 0.873897 0
6080 0.784079 0
6084 0.85881 0
6088 0.763632 0
6092 0.873566 0
6096 0.864077 0
6100 0.785459 0
6104 0.776576 0
6108 0.868041 0
6112 0.810865 0
6116 0.835108 0
6120 0.801193 0
6124 0.752476 0
6128 0.783471 0
6132 0.821227 0
6136 0.867571 0
6140 0.803479 0
6144 0.857228 0
6148 0.821173 0
6152 0.876674 0
6156 0.73106 0
6160 0.735558 0
6164 0.778805 0
6168 0.827351 0
6172 0.797595 0
6176 0.752693 0
6180 0.807371 0
6184 0.767408 0
6188 0.764846 0
6192 0.737448 0
6196 0.844588 0
6200 0.824471 0
6204 0.804544 0
6208 0.758565 0
6212 0.854195 0
6216 0.978823 0
6220 0.821125 0
6224 0.854177 0
6228 0.791736 0
6232 0.865837 0
6236 0.806445 0
6240 0.810825 0
6244 0.816462 0
6248 0.776198 0
6252 0.929082 0
6256 0.878175 0
6260 0.889435 0
6264 0.81654 0
6268 0.79337 0
6272 0.932164 0
6276 0.765218 0
6280 0.858519 0
6284 0.800043 0
6288 0.90286 0
6292 0.819002 0
6296 0.868208 0
6300 0.850612 0
6304 0.864205 0
6308 0.850112 0
6312 0.7868 0
6316 0.924841 0
6320 0.809185 0
6324 0.775894 0
6328 0.802864 0
6332 0.809961 0
6336 0.808605 0
6340 0.791089 0
6344 0.76253 0
6348 0.813848 0
6352 0.852115 0
6356 0.79264 0
6360 0.852563 0
6364 0.923574 0
6368 0.752002 0
6372 0.795141 0
6376 0.790706 0
6380 0.803757 0
6384 0.783621 0
6388 0.765572 0
6392 0.788764 0
6396 0.813348 0
6400 0.875807 0
6404 0.795617 0
6408 0.814758 0
6412 0.858532 0
6416 0.894007 0
6420 0.89457 0
6424 0.832138 0
6428 0.897501 0
6432 0.875576 0
6436 0.881913 0
6440 0.834891 0
6444 0.811408 0
6448 0.885109 0
6452 0.860714 0
6456 0.843343 0
6460 0.797877 0
6464 0.772869 0
6468 0.825423 0
6472 0.856281 0
6476 0.819782 0
6480 0.801219 0
6484 0.764573 0
6488 0.897482 0
6492 0.842348 0
6496 0.825028 0
6500 0.925795 0
6504 0.751046 0
6508 0.787971 0
6512 0.875694 0
6516 0.702249 0
6520 0.777604 0
6524 0.805776 0
6528 0.883475 0
6532 0.745025 0
6536 0.790422 0
6540 0.874583 0
6544 0.859981 0
6548 0.861239 0
6552 0.761298 0
6556 0.847565 0
6560 0.836892 0
6564 0.769642 0
6568 0.84031 0
6572 0.920697 0
6576 0.844919 0
6580 0.858597 0
6584 0.9007 0
6588 0.759801 0
6592 0.845823 0
6596 0.845492 0
6600 0.822774 0
6604 0.870448 0
6608 0.885305 0
6612 0.965546 0
6616 0.920591 0
6620 0.901671 0
6624 0.79517 0
6628 0.90746 0
6632 0.908505 0
6636 0.777399 0
6640 0.769236 0
6644 0.808755 0
6648 0.934332 0
6652 0.867873 0
6656 0.864766 0
6660 0.769121 0
6664 0.897149 0
6668 0.926136 0
6672 0.890102 0
6676 0.81852 0
6680 0.797616 0
6684 0.854214 0
6688 0.832279 0
6692 0.841655 0
6696 0.876926 0
6700 0.811699 0
6704 0.868977 0
6708 0.828083 0
6712 0.90086 0
6716 0.903481 0
6720 0.82144 0
6724 0.809024 0
6728 0.846368 0
6732 0.810282 0
6736 0.848686 0
6740 0.931401 0
6744 0.888403 0
6748 0.839717 0
6752 0.801382 0
6756 0.850442 0
6760 0.947272 0
6764 0.80744 0
6768 0.878857 0
6772 0.814774 0
6776 0.791658 0
6780 0.820176 0
6784 0.805693 0
6788 0.825026 0
6792 0.836759 0
6796 0.855694 0
6800 0.789324 0
6804 0.840877 0
6808 0.704 0
6812 0.901282 0
6816 0.828789 0
6820 0.800209 0
6824 0.830095 0
6828 0.865846 0
6832 0.845147 0
6836 0.822585 0
6840 0.846444 0
6844 0.900354 0
6848 0.840545 0
6852 0.845918 0
6856 0.849858 0
6860 0.740321 0
6864 0.766698 0
6868 0.802045 0
6872 0.829902 0
6876 0.845014 0
6880 0.856144 0
6884 0.75881 0
6888 0.78485 0
6892 0.790161 0
6896 0.862897 0
6900 0.839054 0
6904 0.785546 0
6908 0.743102 0
6912 0.794444 0
6916 0.89369 0
6920 0.772063 0
6924 0.693831 0
6928 0.835479 0
6932 0.78424 0
6936 0.809728 0
6940 0.804222 0
6944 0.788116 0
6948 0.818581 0
6952 0.782767 0
6956 0.792636 0
6960 0.852709 0
6964 0.895398 0
6968 0.755088 0
6972 0.830284 0
6976 0.854243 0
6980 0.75655 0
6984 0.694639 0
6988 0.740614 0
6992 0.855838 0
6996 0.882132 0
7000 0.812253 0
7004 0.753345 0
7008 0.877486 0
7012 0.872556 0
7016 0.837791 0
7020 0.845727 0
7024 0.832855 0
7028 0.831744 0
7032 0.727618 0
7036 0.814409 0
7040 0.828739 0
7044 0.806417 0
7048 0.886547 0
7052 0.886382 0
7056 0.867945 0
7060 0.717323 0
7064 0.698592 0
7068 0.860138 0
7072 0.785333 0
7076 0.834741 0
7080 0.89708 0
7084 0.900319 0
7088 0.859925 0
7092 0.783896 0
7096 0.751153 0
7100 0.797262 0
7104 0.817916 0
7108 0.760492 0
7112 0.794907 0
7116 0.843241 0
7120 0.927385 0
7124 0.762217 0
7128 0.780442 0
7132 0.954527 0
7136 0.898896 0
7140 0.769738 0
7144 0.770835 0
7148 0.81314 0
7152 0.759434 0
7156 0.837263 0
7160 0.745021 0
7164 0.837035 0
7168 0.80364 0
7172 0.792758 0
7176 0.801686 0
7180 0.806119 0
7184 0.775187 0
7188 0.823648 0
7192 0.821512 0
7196 0.76635 0
7200 0.742757 0
7204 0.708796 0
7208 0.767993 0
7212 0.874323 0
7216 0.861631 0
7220 0.761902 0
7224 0.817612 0
7228 0.831255 0
7232 0.846872 0
7236 0.833224 0
7240 0.771035 0
7244 0.858558 0
7248 0.822046 0
7252 0.802373 0
7256 0.88582 0
7260 0.722133 0
7264 0.772115 0
7268 0.887215 0
7272 0.707051 0
7276 0.787208 0
7280 0.821686 0
7284 0.831998 0
7288 0.808844 0
7292 0.870398 0
7296 0.826507 0
7300 0.886617 0
7304 0.825893 0
7308 0.766913 0
7312 0.837309 0
7316 0.861946 0
7320 0.825645 0
7324 0.864636 0
7328 0.868286 0
7332 0.801371 0
7336 0.894205 0
7340 0.854997 0
7344 0.828318 0
7348 0.79216 0
7352 0.869768 0
7356 0.746096 0
7360 0.804481 0
7364 0.735858 0
7368 0.837061 0
7372 0.803461 0
7376 0.803481 0
7380 0.83335 0
7384 0.910045 0
7388 0.76637 0
7392 0.774327 0
7396 0.803175 0
7400 0.7759 0
7404 0.725286 0
7408 0.809733 0
7412 0.740438 0
7416 0.841064 0
7420 0.819563 0
7424 0.778708 0
7428 0.809059 0
7432 0.821375 0
7436 0.854075 0
7440 0.795576 0
7444 0.799757 0
7448 0.813831 0
7452 0.876828 0
7456 0.771698 0
7460 0.872941 0
7464 0.793572 0
7468 0.794574 0
7472 0.773619 0
7476 0.754614 0
7480 0.782349 0
7484 0.861333 0
7488 0.831201 0
7492 0.835227 0
7496 0.78899 0
7500 0.794142 0
7504 0.808012 0
7508 0.851913 0
7512 0.827118 0
7516 0.85243 0
7520 0.808668 0
7524 0.793173 0
7528 0.75981 0
7532 0.792642 0
7536 0.756596 0
7540 0.855071 0
7544 0.784175 0
7548 0.745177 0
7552 0.851174 0
7556 0.866239 0
7560 0.789318 0
7564 0.770657 0
7568 0.74081 0
7572 0.789603 0
7576 0.840336 0
7580 0.827857 0
7584 0.859664 0
7588 0.794257 0
7592 0.936957 0
7596 0.845088 0
7600 0.807071 0
7604 0.855173 0
7608 0.77316 0
7612 0.791793 0
7616 0.753048 0
7620 0.786813 0
7624 0.831703 0
7628 0.787971 0
7632 0.808676 0
7636 0.772712 0
7640 0.890656 0
7644 0.820462 0
7648 0.85811 0
7652 0.858178 0
7656 0.694852 0
7660 0.823057 0
7664 0.874614 0
7668 0.874025 0
7672 0.69595 0
7676 0.786932 0
7680 0.828457 0
7684 0.792942 0
7688 0.8009 0
7692 0.802051 0
7696 0.822325 0
7700 0.754601 0
7704 0.783797 0
7708 0.731249 0
7712 0.809204 0
7716 0.880437 0
7720 0.894246 0
7724 0.859953 0
7728 0.828995 0
7732 0.935532 0
7736 0.904133 0
7740 0.781341 0
7744 0.779596 0
7748 0.771511 0
7752 0.827046 0
7756 0.814067 0
7760 0.840292 0
7764 0.895656 0
7768 0.777519 0
7772 0.803149 0
7776 0.853517 0
7780 0.821342 0
7784 0.702355 0
7788 0.804974 0
7792 0.868117 0
7796 0.827442 0
7800 0.866824 0
7804 0.806832 0
7808 0.864762 0
7812 0.786022 0
7816 0.823665 0
7820 0.794705 0
7824 0.814372 0
7828 0.909915 0
7832 0.788822 0
7836 0.832479 0
7840 0.833465 0
7844 0.890304 0
7848 0.876193 0
7852 0.823872 0
7856 0.780468 0
7860 0.72667 0
7864 0.842854 0
7868 0.796945 0
7872 0.854421 0
7876 0.805691 0
7880 0.834174 0
7884 0.784438 0
7888 0.751127 0
7892 0.821892 0
7896 0.975502 0
7900 0.838228 0
7904 0.934841 0
7908 0.872206 0
7912 0.773501 0
7916 0.775635 0
7920 0.827453 0
7924 0.764471 0
7928 0.770383 0
7932 0.747696 0
7936 0.908403 0
7940 0.820475 0
7944 0.841038 0
7948 0.749612 0
7952 0.831368 0
7956 0.777402 0
7960 0.851324 0
7964 0.780548 0
7968 0.824826 0
7972 0.814459 0
7976 0.835634 0
7980 0.722824 0
7984 0.798492 0
7988 0.821942 0
7992 0.775411 0
7996 0.835406 0
8000 0.704896 0
8004 0.795739 0
8008 0.755692 0
8012 0.872326 0
8016 0.77537 0
8020 0.807514 0
8024 0.769218 0
8028 0.802925 0
8032 0.878323 0
8036 0.776369 0
8040 0.686917 0
8044 0.787278 0
8048 0.740786 0
8052 0.809044 0
8056 0.768851 0
8060 0.777336 0
8064 0.889885 0
8068 0.732876 0
8072 0.916275 0
8076 0.870398 0
8080 0.780294 0
8084 0.855544 0
8088 0.770487 0
8092 0.809739 0
8096 0.780531 0
8100 0.880837 0
8104 0.770635 0
8108 0.767163 0
8112 0.806425 0
8116 0.85899 0
8120 0.700074 0
8124 0.801243 0
8128 0.798883 0
8132 0.946963 0
8136 0.824376 0
8140 0.904339 0
8144 0.814487 0
8148 0.828007 0
8152 0.855935 0
8156 0.766452 0
8160 0.736805 0
8164 0.80495 0
8168 0.806378 0
8172 0.825856 0
8176 0.745062 0
8180 0.89744 0
8184 0.802514 0
8188 0.862976 0
8192 0.923896 0
8196 0.805193 0
8200 0.845503 0
8204 0.807705 0
8208 0.707145 0
8212 0.809672 0
8216 0.758736 0
8220 0.786708 0
8224 0.853204 0
8228 0.797519 0
8232 0.905715 0
8236 0.7579 0
8240 0.850281 0
8244 0.866407 0
8248 0.897697 0
8252 0.794066 0
8256 0.754968 0
8260 0.908329 0
8264 0.736544 0
8268 0.822827 0
8272 0.901169 0
8276 0.809474 0
8280 0.757054 0
8284 0.83855 0
8288 0.84732 0
8292 0.711825 0
8296 0.872702 0
8300 0.898433 0
8304 0.795061 0
8308 0.859314 0
8312 0.696347 0
8316 0.79608 0
8320 0.786565 0
8324 0.817233 0
8328 0.820953 0
8332 0.806812 0
8336 0.817755 0
8340 0.870629 0
8344 0.899594 0
8348 0.782252 0
8352 0.803175 0
8356 0.840903 0
8360 0.945038 0
8364 0.843159 0
8368 0.817485 0
8372 0.799085 0
8376 0.886515 0
8380 0.868436 0
8384 0.783855 0
8388 0.821603 0
8392 0.861557 0
8396 0.761654 0
8400 0.861565 0
8404 0.921236 0
8408 0.77906 0
8412 0.788644 0
8416 0.906708 0
8420 0.826423 0
8424 0.86662 0
8428 0.778934 0
8432 0.889779 0
8436 0.803001 0
8440 0.809941 0
8444 0.803716 0
8448 0.922637 0
8452 0.787914 0
8456 0.784166 0
8460 0.779887 0
8464 0.801208 0
8468 0.827477 0
8472 0.864853 0
8476 0.778534 0
8480 0.850075 0
8484 0.763621 0
8488 0.786337 0
