# Supplementary material for: Probing decoherence in molecular 4f qubits
Source: Chem Sci. 2024 Oct 30;15(48):20328–37. doi: 10.1039/d4sc05304d (PMC11575486; doi:10.1039/d4sc05304d)
Supplement: SC-015-D4SC05304D-s001 [file SC-015-D4SC05304D-s001.zip › data_archive/Parallel_0c5pct/T1/7_Gdtrensal_T1_970642_6360G_at19_VG30_32-64-300_1sc_5p5K.dat]

1500 0 0
34268 0.316308 0
67036 0.438751 0
99804 0.503877 0
132572 0.553962 0
165340 0.595015 0
198108 0.623433 0
230876 0.642749 0
263644 0.663949 0
296412 0.685946 0
329180 0.697756 0
361948 0.716509 0
394716 0.721857 0
427484 0.732691 0
460252 0.742232 0
493020 0.751966 0
525788 0.756627 0
558556 0.763748 0
591324 0.780865 0
624092 0.777112 0
656860 0.781346 0
689628 0.789307 0
722396 0.790613 0
755164 0.804278 0
787932 0.802216 0
820700 0.810342 0
853468 0.811524 0
886236 0.819154 0
919004 0.81925 0
951772 0.820708 0
984540 0.829081 0
1.01731e+06 0.824021 0
1.05008e+06 0.835955 0
1.08284e+06 0.834374 0
1.11561e+06 0.843764 0
1.14838e+06 0.839364 0
1.18115e+06 0.845331 0
1.21392e+06 0.846101 0
1.24668e+06 0.844437 0
1.27945e+06 0.856398 0
1.31222e+06 0.851477 0
1.34499e+06 0.855904 0
1.37776e+06 0.862544 0
1.41052e+06 0.859437 0
1.44329e+06 0.860454 0
1.47606e+06 0.862709 0
1.50883e+06 0.867741 0
1.5416e+06 0.873378 0
1.57436e+06 0.866339 0
1.60713e+06 0.871178 0
1.6399e+06 0.875784 0
1.67267e+06 0.868538 0
1.70544e+06 0.878176 0
1.7382e+06 0.877763 0
1.77097e+06 0.874725 0
1.80374e+06 0.880692 0
1.83651e+06 0.881049 0
1.86928e+06 0.881572 0
1.90204e+06 0.882067 0
1.93481e+06 0.88692 0
1.96758e+06 0.885449 0
2.00035e+06 0.891512 0
2.03312e+06 0.892749 0
2.06588e+06 0.890206 0
2.09865e+06 0.886686 0
2.13142e+06 0.889944 0
2.16419e+06 0.897946 0
2.19696e+06 0.895499 0
2.22972e+06 0.893437 0
2.26249e+06 0.899321 0
2.29526e+06 0.900352 0
2.32803e+06 0.897245 0
2.3608e+06 0.901026 0
2.39356e+06 0.90416 0
2.42633e+06 0.905659 0
2.4591e+06 0.904463 0
2.49187e+06 0.908615 0
2.52464e+06 0.907859 0
2.5574e+06 0.900173 0
2.59017e+06 0.902593 0
2.62294e+06 0.906374 0
2.65571e+06 0.903583 0
2.68848e+06 0.910718 0
2.72124e+06 0.910636 0
2.75401e+06 0.909852 0
2.78678e+06 0.91399 0
2.81955e+06 0.913055 0
2.85232e+06 0.908546 0
2.88508e+06 0.915695 0
2.91785e+06 0.914417 0
2.95062e+06 0.915159 0
2.98339e+06 0.918692 0
3.01616e+06 0.922047 0
3.04892e+06 0.918926 0
3.08169e+06 0.918184 0
3.11446e+06 0.919338 0
3.14723e+06 0.921992 0
3.18e+06 0.929017 0
3.21276e+06 0.919256 0
3.24553e+06 0.922418 0
3.2783e+06 0.919077 0
3.31107e+06 0.923504 0
3.34384e+06 0.92833 0
3.3766e+06 0.922886 0
3.40937e+06 0.926061 0
3.44214e+06 0.924879 0
3.47491e+06 0.924549 0
3.50768e+06 0.932427 0
3.54044e+06 0.933582 0
3.57321e+06 0.931767 0
3.60598e+06 0.9342 0
3.63875e+06 0.934984 0
3.67152e+06 0.937596 0
3.70428e+06 0.93354 0
3.73705e+06 0.934173 0
3.76982e+06 0.93119 0
3.80259e+06 0.934929 0
3.83536e+06 0.936469 0
3.86812e+06 0.933417 0
3.90089e+06 0.934517 0
3.93366e+06 0.935919 0
3.96643e+06 0.938284 0
3.9992e+06 0.928426 0
4.03196e+06 0.935053 0
4.06473e+06 0.936249 0
4.0975e+06 0.93717 0
4.13027e+06 0.940456 0
4.16304e+06 0.934943 0
4.1958e+06 0.935328 0
4.22857e+06 0.939535 0
4.26134e+06 0.946478 0
4.29411e+06 0.939177 0
4.32688e+06 0.943646 0
4.35964e+06 0.944965 0
4.39241e+06 0.940318 0
4.42518e+06 0.944787 0
4.45795e+06 0.940112 0
4.49072e+06 0.942711 0
4.52348e+06 0.943247 0
4.55625e+06 0.943742 0
4.58902e+06 0.94047 0
4.62179e+06 0.942119 0
4.65456e+06 0.94843 0
4.68732e+06 0.943577 0
4.72009e+06 0.94832 0
4.75286e+06 0.94557 0
4.78563e+06 0.938504 0
4.8184e+06 0.946106 0
4.85116e+06 0.948306 0
4.88393e+06 0.949929 0
4.9167e+06 0.944484 0
4.94947e+06 0.948622 0
4.98224e+06 0.946739 0
5.015e+06 0.953668 0
5.04777e+06 0.950011 0
5.08054e+06 0.953489 0
5.11331e+06 0.953366 0
5.14608e+06 0.954369 0
5.17884e+06 0.951207 0
5.21161e+06 0.95441 0
5.24438e+06 0.949984 0
5.27715e+06 0.954685 0
5.30992e+06 0.953462 0
5.34268e+06 0.955208 0
5.37545e+06 0.95661 0
5.40822e+06 0.95606 0
5.44099e+06 0.952334 0
5.47376e+06 0.952761 0
5.50652e+06 0.954163 0
5.53929e+06 0.957504 0
5.57206e+06 0.953558 0
5.60483e+06 0.956968 0
5.6376e+06 0.956473 0
5.67036e+06 0.956541 0
5.70313e+06 0.954287 0
5.7359e+06 0.956638 0
5.76867e+06 0.95041 0
5.80144e+06 0.954204 0
5.8342e+06 0.957298 0
5.86697e+06 0.957408 0
5.89974e+06 0.9576 0
5.93251e+06 0.9565 0
5.96528e+06 0.957243 0
5.99804e+06 0.961422 0
6.03081e+06 0.958549 0
6.06358e+06 0.958164 0
6.09635e+06 0.962233 0
6.12912e+06 0.960982 0
6.16188e+06 0.963347 0
6.19465e+06 0.962178 0
6.22742e+06 0.957078 0
6.26019e+06 0.95914 0
6.29296e+06 0.96035 0
6.32572e+06 0.958013 0
6.35849e+06 0.962123 0
6.39126e+06 0.963732 0
6.42403e+06 0.967141 0
6.4568e+06 0.963416 0
6.48956e+06 0.970482 0
6.52233e+06 0.967416 0
6.5551e+06 0.967884 0
6.58787e+06 0.962055 0
6.62064e+06 0.960735 0
6.6534e+06 0.961023 0
6.68617e+06 0.962467 0
6.71894e+06 0.965574 0
6.75171e+06 0.966234 0
6.78448e+06 0.971431 0
6.81724e+06 0.964034 0
6.85001e+06 0.971458 0
6.88278e+06 0.967581 0
6.91555e+06 0.963319 0
6.94832e+06 0.96167 0
6.98108e+06 0.966152 0
7.01385e+06 0.962 0
7.04662e+06 0.968695 0
7.07939e+06 0.965602 0
7.11216e+06 0.965093 0
7.14492e+06 0.963223 0
7.17769e+06 0.970977 0
7.21046e+06 0.965464 0
7.24323e+06 0.967664 0
7.276e+06 0.965959 0
7.30876e+06 0.967389 0
7.34153e+06 0.968489 0
7.3743e+06 0.966839 0
7.40707e+06 0.968351 0
7.43984e+06 0.968599 0
7.4726e+06 0.962178 0
7.50537e+06 0.967568 0
7.53814e+06 0.970084 0
7.57091e+06 0.972847 0
7.60368e+06 0.96798 0
7.63644e+06 0.966454 0
7.66921e+06 0.968626 0
7.70198e+06 0.968434 0
7.73475e+06 0.964089 0
7.76752e+06 0.972022 0
7.80028e+06 0.966976 0
7.83305e+06 0.96677 0
7.86582e+06 0.972833 0
7.89859e+06 0.97627 0
7.93136e+06 0.967829 0
7.96412e+06 0.971898 0
7.99689e+06 0.96831 0
8.02966e+06 0.97227 0
8.06243e+06 0.975693 0
8.0952e+06 0.976174 0
8.12796e+06 0.972366 0
8.16073e+06 0.976078 0
8.1935e+06 0.975789 0
8.22627e+06 0.97227 0
8.25904e+06 0.973919 0
8.2918e+06 0.973672 0
8.32457e+06 0.970895 0
8.35734e+06 0.970524 0
8.39011e+06 0.97271 0
8.42288e+06 0.967444 0
8.45564e+06 0.974249 0
8.48841e+06 0.973136 0
8.52118e+06 0.973644 0
8.55395e+06 0.974854 0
8.58672e+06 0.974373 0
8.61948e+06 0.973851 0
8.65225e+06 0.971458 0
8.68502e+06 0.977494 0
8.71779e+06 0.972916 0
8.75056e+06 0.974291 0
8.78332e+06 0.975349 0
8.81609e+06 0.978896 0
8.84886e+06 0.975734 0
8.88163e+06 0.977095 0
8.9144e+06 0.978236 0
8.94716e+06 0.974469 0
8.97993e+06 0.98089 0
9.0127e+06 0.974676 0
9.04547e+06 0.98287 0
9.07824e+06 0.976229 0
9.111e+06 0.980917 0
9.14377e+06 0.974524 0
9.17654e+06 0.978415 0
9.20931e+06 0.983433 0
9.24208e+06 0.978346 0
9.27484e+06 0.974497 0
9.30761e+06 0.982168 0
9.34038e+06 0.981055 0
9.37315e+06 0.975803 0
9.40592e+06 0.977686 0
9.43868e+06 0.972462 0
9.47145e+06 0.974827 0
9.50422e+06 0.979089 0
9.53699e+06 0.97803 0
9.56976e+06 0.977095 0
9.60252e+06 0.973218 0
9.63529e+06 0.980505 0
9.66806e+06 0.980381 0
9.70083e+06 0.977563 0
9.7336e+06 0.977384 0
9.76636e+06 0.983392 0
9.79913e+06 0.980519 0
9.8319e+06 0.974222 0
9.86467e+06 0.981302 0
9.89744e+06 0.976738 0
9.9302e+06 0.979267 0
9.96297e+06 0.979914 0
9.99574e+06 0.983378 0
1.00285e+07 0.980106 0
1.00613e+07 0.978154 0
1.0094e+07 0.972984 0
1.01268e+07 0.978333 0
1.01596e+07 0.976174 0
1.01923e+07 0.978346 0
1.02251e+07 0.982471 0
1.02579e+07 0.975872 0
1.02907e+07 0.980202 0
1.03234e+07 0.975885 0
1.03562e+07 0.973988 0
1.0389e+07 0.984299 0
1.04217e+07 0.978704 0
1.04545e+07 0.977824 0
1.04873e+07 0.986128 0
1.052e+07 0.975844 0
1.05528e+07 0.978924 0
1.05856e+07 0.98243 0
1.06183e+07 0.982182 0
1.06511e+07 0.978773 0
1.06839e+07 0.975102 0
1.07166e+07 0.982347 0
1.07494e+07 0.982155 0
1.07822e+07 0.979955 0
1.08149e+07 0.987681 0
1.08477e+07 0.981646 0
1.08805e+07 0.981948 0
1.09132e+07 0.982347 0
1.0946e+07 0.985221 0
1.09788e+07 0.981027 0
1.10115e+07 0.977714 0
1.10443e+07 0.984203 0
1.10771e+07 0.976834 0
1.11099e+07 0.982595 0
1.11426e+07 0.980051 0
1.11754e+07 0.981247 0
1.12082e+07 0.982127 0
1.12409e+07 0.984341 0
1.12737e+07 0.98254 0
1.13065e+07 0.981907 0
1.13392e+07 0.983392 0
1.1372e+07 0.988644 0
1.14048e+07 0.979955 0
1.14375e+07 0.982897 0
1.14703e+07 0.978484 0
1.15031e+07 0.983626 0
1.15358e+07 0.984231 0
1.15686e+07 0.986059 0
1.16014e+07 0.984354 0
1.16341e+07 0.990844 0
1.16669e+07 0.985592 0
1.16997e+07 0.982966 0
1.17324e+07 0.982498 0
1.17652e+07 0.980381 0
1.1798e+07 0.983626 0
1.18307e+07 0.99105 0
1.18635e+07 0.986637 0
1.18963e+07 0.987764 0
1.19291e+07 0.98023 0
1.19618e+07 0.977659 0
1.19946e+07 0.97979 0
1.20274e+07 0.979034 0
1.20601e+07 0.982966 0
1.20929e+07 0.982265 0
1.21257e+07 0.992177 0
1.21584e+07 0.983282 0
1.21912e+07 0.984437 0
1.2224e+07 0.986348 0
1.22567e+07 0.983969 0
1.22895e+07 0.981948 0
1.23223e+07 0.987846 0
1.2355e+07 0.985166 0
1.23878e+07 0.984904 0
1.24206e+07 0.984464 0
1.24533e+07 0.978951 0
1.24861e+07 0.983461 0
1.25189e+07 0.982237 0
1.25516e+07 0.982636 0
1.25844e+07 0.975679 0
1.26172e+07 0.984781 0
1.26499e+07 0.986183 0
1.26827e+07 0.983158 0
1.27155e+07 0.987063 0
1.27483e+07 0.980532 0
1.2781e+07 0.982842 0
1.28138e+07 0.98676 0
1.28466e+07 0.975803 0
1.28793e+07 0.985578 0
1.29121e+07 0.98599 0
1.29449e+07 0.985097 0
1.29776e+07 0.980409 0
1.30104e+07 0.985386 0
1.30432e+07 0.987626 0
1.30759e+07 0.990074 0
1.31087e+07 0.984629 0
1.31415e+07 0.990844 0
1.31742e+07 0.991943 0
1.3207e+07 0.987379 0
1.32398e+07 0.980477 0
1.32725e+07 0.985523 0
1.33053e+07 0.978608 0
1.33381e+07 0.984258 0
1.33708e+07 0.982443 0
1.34036e+07 0.986815 0
1.34364e+07 0.983983 0
1.34691e+07 0.980766 0
1.35019e+07 0.988025 0
1.35347e+07 0.984079 0
1.35675e+07 0.985042 0
1.36002e+07 0.989359 0
1.3633e+07 0.985152 0
1.36658e+07 0.989551 0
1.36985e+07 0.985977 0
1.37313e+07 0.984932 0
1.37641e+07 0.991009 0
1.37968e+07 0.995106 0
1.38296e+07 0.988328 0
1.38624e+07 0.982705 0
1.38951e+07 0.988369 0
1.39279e+07 0.986045 0
1.39607e+07 0.998213 0
1.39934e+07 0.983543 0
1.40262e+07 0.984189 0
1.4059e+07 0.989964 0
1.40917e+07 0.987379 0
1.41245e+07 0.987365 0
1.41573e+07 0.983942 0
1.419e+07 0.986389 0
1.42228e+07 0.98555 0
1.42556e+07 0.982966 0
1.42883e+07 0.988369 0
1.43211e+07 0.986568 0
1.43539e+07 0.988781 0
1.43867e+07 0.987943 0
1.44194e+07 0.986485 0
1.44522e+07 0.984011 0
1.4485e+07 0.97737 0
1.45177e+07 0.987695 0
1.45505e+07 0.983543 0
1.45833e+07 0.986582 0
1.4616e+07 0.989125 0
1.46488e+07 0.98243 0
1.46816e+07 0.985743 0
1.47143e+07 0.988273 0
1.47471e+07 0.986307 0
1.47799e+07 0.984946 0
1.48126e+07 0.9916 0
1.48454e+07 0.986967 0
1.48782e+07 0.986444 0
1.49109e+07 0.994157 0
1.49437e+07 0.984822 0
1.49765e+07 0.994913 0
1.50092e+07 0.988121 0
1.5042e+07 0.988685 0
1.50748e+07 0.983722 0
1.51075e+07 0.984863 0
1.51403e+07 0.987022 0
1.51731e+07 0.993387 0
1.52059e+07 0.99204 0
1.52386e+07 0.986444 0
1.52714e+07 0.985743 0
1.53042e+07 0.98797 0
1.53369e+07 0.984396 0
1.53697e+07 0.988836 0
1.54025e+07 0.990129 0
1.54352e+07 0.985468 0
1.5468e+07 0.989276 0
1.55008e+07 0.991957 0
1.55335e+07 0.989276 0
1.55663e+07 0.987324 0
1.55991e+07 0.979364 0
1.56318e+07 0.987104 0
1.56646e+07 0.989428 0
1.56974e+07 0.987283 0
1.57301e+07 0.987283 0
1.57629e+07 0.987132 0
1.57957e+07 0.989345 0
1.58284e+07 0.989606 0
1.58612e+07 0.987805 0
1.5894e+07 0.990816 0
1.59267e+07 0.986747 0
1.59595e+07 0.99358 0
1.59923e+07 0.988561 0
1.60251e+07 0.989414 0
1.60578e+07 0.989043 0
1.60906e+07 0.986375 0
1.61234e+07 0.987118 0
1.61561e+07 0.987874 0
1.61889e+07 0.991806 0
1.62217e+07 0.991614 0
1.62544e+07 0.989565 0
1.62872e+07 0.985839 0
1.632e+07 0.992342 0
1.63527e+07 0.98753 0
1.63855e+07 0.988671 0
1.64183e+07 0.985647 0
1.6451e+07 0.995147 0
1.64838e+07 0.988218 0
1.65166e+07 0.989276 0
1.65493e+07 0.993126 0
1.65821e+07 0.99017 0
1.66149e+07 0.985303 0
1.66476e+07 0.991174 0
1.66804e+07 0.989139 0
1.67132e+07 0.983145 0
1.67459e+07 0.984877 0
1.67787e+07 0.994074 0
1.68115e+07 0.98731 0
1.68443e+07 0.986032 0
1.6877e+07 0.989565 0
1.69098e+07 0.986637 0
1.69426e+07 0.983145 0
1.69753e+07 0.989799 0
1.70081e+07 0.982966 0
1.70409e+07 0.988905 0
1.70736e+07 0.987022 0
1.71064e+07 0.987242 0
1.71392e+07 0.994514 0
1.71719e+07 0.990156 0
1.72047e+07 0.984602 0
1.72375e+07 0.991256 0
1.72702e+07 0.985358 0
1.7303e+07 0.991091 0
1.73358e+07 0.985028 0
1.73685e+07 0.98687 0
1.74013e+07 0.988561 0
1.74341e+07 0.992438 0
1.74668e+07 0.989551 0
1.74996e+07 0.985014 0
1.75324e+07 0.993538 0
1.75651e+07 0.986485 0
1.75979e+07 0.988025 0
1.76307e+07 0.990156 0
1.76635e+07 0.988575 0
1.76962e+07 0.982086 0
1.7729e+07 0.985234 0
1.77618e+07 0.988204 0
1.77945e+07 0.992851 0
1.78273e+07 0.987503 0
1.78601e+07 0.988273 0
1.78928e+07 0.993566 0
1.79256e+07 0.994294 0
1.79584e+07 0.989428 0
1.79911e+07 0.987571 0
1.80239e+07 0.990142 0
1.80567e+07 0.990665 0
1.80894e+07 0.989909 0
1.81222e+07 0.991985 0
1.8155e+07 0.996618 0
1.81877e+07 0.988781 0
1.82205e+07 0.98918 0
1.82533e+07 0.993401 0
1.8286e+07 0.988438 0
1.83188e+07 0.986362 0
1.83516e+07 0.986362 0
1.83843e+07 0.989428 0
1.84171e+07 0.990321 0
1.84499e+07 0.994652 0
1.84827e+07 0.989716 0
1.85154e+07 0.990156 0
1.85482e+07 0.985207 0
1.8581e+07 0.989043 0
1.86137e+07 0.990074 0
1.86465e+07 0.992603 0
1.86793e+07 0.990445 0
1.8712e+07 0.99369 0
1.87448e+07 0.988465 0
1.87776e+07 0.992548 0
1.88103e+07 0.9821 0
1.88431e+07 0.985592 0
1.88759e+07 0.988451 0
1.89086e+07 0.996054 0
1.89414e+07 0.991105 0
1.89742e+07 0.995889 0
1.90069e+07 0.992067 0
1.90397e+07 0.989483 0
1.90725e+07 0.988204 0
1.91052e+07 0.985949 0
1.9138e+07 0.992163 0
1.91708e+07 0.987324 0
1.92035e+07 0.995023 0
1.92363e+07 0.987338 0
1.92691e+07 0.990142 0
1.93019e+07 0.98995 0
1.93346e+07 0.99692 0
1.93674e+07 0.993992 0
1.94002e+07 0.993827 0
1.94329e+07 0.990101 0
1.94657e+07 0.9989 0
1.94985e+07 0.9883 0
1.95312e+07 0.991284 0
1.9564e+07 0.988025 0
1.95968e+07 0.988905 0
1.96295e+07 0.990555 0
1.96623e+07 0.993923 0
1.96951e+07 0.987723 0
1.97278e+07 0.99215 0
1.97606e+07 0.987681 0
1.97934e+07 0.990967 0
1.98261e+07 0.988781 0
1.98589e+07 0.994404 0
1.98917e+07 0.987516 0
1.99244e+07 0.986307 0
1.99572e+07 0.986774 0
1.999e+07 0.98995 0
2.00227e+07 0.987462 0
2.00555e+07 0.985674 0
2.00883e+07 0.996247 0
2.01211e+07 0.994913 0
2.01538e+07 0.989909 0
2.01866e+07 0.987104 0
2.02194e+07 0.988795 0
2.02521e+07 0.991009 0
2.02849e+07 0.987544 0
2.03177e+07 0.993002 0
2.03504e+07 0.988726 0
2.03832e+07 0.989661 0
2.0416e+07 0.987255 0
2.04487e+07 0.989647 0
2.04815e+07 0.989469 0
2.05143e+07 0.99747 0
2.0547e+07 0.988589 0
2.05798e+07 0.992975 0
2.06126e+07 0.991311 0
2.06453e+07 0.989634 0
2.06781e+07 0.99094 0
2.07109e+07 0.994473 0
2.07436e+07 0.999931 0
2.07764e+07 0.992012 0
2.08092e+07 0.987984 0
2.08419e+07 0.992865 0
2.08747e+07 0.989867 0
2.09075e+07 0.992645 0
2.09403e+07 0.989606 0
2.0973e+07 0.992301 0
2.10058e+07 0.990637 0
2.10386e+07 0.986403 0
2.10713e+07 0.99138 0
2.11041e+07 0.989304 0
2.11369e+07 0.997663 0
2.11696e+07 0.989991 0
2.12024e+07 0.997869 0
2.12352e+07 0.989496 0
2.12679e+07 0.9894 0
2.13007e+07 0.988795 0
2.13335e+07 0.993731 0
2.13662e+07 0.992163 0
2.1399e+07 0.989881 0
2.14318e+07 0.990665 0
2.14645e+07 0.991366 0
2.14973e+07 0.989125 0
2.15301e+07 0.988534 0
2.15628e+07 0.99061 0
2.15956e+07 0.992782 0
2.16284e+07 0.986417 0
2.16611e+07 0.990954 0
2.16939e+07 0.988919 0
2.17267e+07 0.986705 0
2.17595e+07 0.988465 0
2.17922e+07 0.995381 0
2.1825e+07 0.992851 0
2.18578e+07 0.988341 0
2.18905e+07 0.989166 0
2.19233e+07 0.989689 0
2.19561e+07 0.98676 0
2.19888e+07 0.991174 0
2.20216e+07 0.99813 0
2.20544e+07 0.992947 0
2.20871e+07 0.992273 0
2.21199e+07 0.989345 0
2.21527e+07 0.989414 0
2.21854e+07 0.995381 0
2.22182e+07 0.990802 0
2.2251e+07 0.99171 0
2.22837e+07 0.994061 0
2.23165e+07 0.986802 0
2.23493e+07 0.984739 0
2.2382e+07 0.990527 0
2.24148e+07 0.99127 0
2.24476e+07 0.990912 0
2.24803e+07 0.994047 0
2.25131e+07 0.99259 0
2.25459e+07 0.992617 0
2.25787e+07 0.993552 0
2.26114e+07 0.994226 0
2.26442e+07 0.984464 0
2.2677e+07 0.986307 0
2.27097e+07 0.993676 0
2.27425e+07 0.992397 0
2.27753e+07 0.989977 0
2.2808e+07 0.994418 0
2.28408e+07 0.988039 0
2.28736e+07 0.994597 0
2.29063e+07 0.994817 0
2.29391e+07 0.988506 0
2.29719e+07 0.994033 0
2.30046e+07 0.991517 0
2.30374e+07 0.989826 0
2.30702e+07 0.993951 0
2.31029e+07 0.994336 0
2.31357e+07 0.987558 0
2.31685e+07 0.998419 0
2.32012e+07 0.992452 0
2.3234e+07 0.993909 0
2.32668e+07 0.990252 0
2.32995e+07 0.988685 0
2.33323e+07 0.990569 0
2.33651e+07 0.986664 0
2.33979e+07 0.99626 0
2.34306e+07 0.99237 0
2.34634e+07 0.985001 0
2.34962e+07 0.995106 0
2.35289e+07 0.989373 0
2.35617e+07 0.987214 0
2.35945e+07 0.995889 0
2.36272e+07 0.98863 0
2.366e+07 0.990651 0
2.36928e+07 0.994143 0
2.37255e+07 0.991504 0
2.37583e+07 0.98951 0
2.37911e+07 0.991875 0
2.38238e+07 0.99182 0
2.38566e+07 0.993896 0
2.38894e+07 0.991504 0
2.39221e+07 0.991545 0
2.39549e+07 0.99182 0
2.39877e+07 0.992961 0
2.40204e+07 0.988135 0
2.40532e+07 0.99149 0
2.4086e+07 0.988781 0
2.41187e+07 0.994239 0
2.41515e+07 0.995848 0
2.41843e+07 0.987269 0
2.42171e+07 0.98687 0
2.42498e+07 0.992686 0
2.42826e+07 0.991284 0
2.43154e+07 0.993758 0
2.43481e+07 0.992246 0
2.43809e+07 0.989689 0
2.44137e+07 0.994019 0
2.44464e+07 0.989785 0
2.44792e+07 0.985028 0
2.4512e+07 0.992727 0
2.45447e+07 0.994803 0
2.45775e+07 0.987544 0
2.46103e+07 0.989056 0
2.4643e+07 0.989441 0
2.46758e+07 0.991916 0
2.47086e+07 0.991366 0
2.47413e+07 0.99182 0
2.47741e+07 0.986747 0
2.48069e+07 0.991366 0
2.48396e+07 0.985812 0
2.48724e+07 0.995587 0
2.49052e+07 0.990816 0
2.49379e+07 0.987681 0
2.49707e+07 0.992356 0
2.50035e+07 0.992507 0
2.50363e+07 0.992548 0
2.5069e+07 0.98544 0
2.51018e+07 0.983639 0
2.51346e+07 0.983598 0
2.51673e+07 0.992851 0
2.52001e+07 0.988328 0
2.52329e+07 0.988644 0
2.52656e+07 0.989977 0
2.52984e+07 0.987764 0
2.53312e+07 0.990294 0
2.53639e+07 0.990101 0
2.53967e+07 0.988451 0
2.54295e+07 0.99626 0
2.54622e+07 0.989689 0
2.5495e+07 0.987242 0
2.55278e+07 0.993373 0
2.55605e+07 0.988369 0
2.55933e+07 0.997113 0
2.56261e+07 0.994803 0
2.56588e+07 0.990184 0
2.56916e+07 0.992397 0
2.57244e+07 0.995216 0
2.57571e+07 0.990761 0
2.57899e+07 0.986499 0
2.58227e+07 0.990115 0
2.58555e+07 0.990637 0
2.58882e+07 0.992851 0
2.5921e+07 0.989249 0
2.59538e+07 0.992768 0
2.59865e+07 0.996618 0
2.60193e+07 0.992122 0
2.60521e+07 0.994941 0
2.60848e+07 0.989675 0
2.61176e+07 0.98951 0
2.61504e+07 0.987187 0
2.61831e+07 0.990362 0
2.62159e+07 0.99292 0
2.62487e+07 0.989909 0
2.62814e+07 0.992287 0
2.63142e+07 0.98566 0
2.6347e+07 0.99369 0
2.63797e+07 0.994239 0
2.64125e+07 0.991668 0
2.64453e+07 0.98808 0
2.6478e+07 0.98665 0
2.65108e+07 0.98676 0
2.65436e+07 0.996948 0
2.65763e+07 0.990789 0
2.66091e+07 0.988713 0
2.66419e+07 0.988149 0
2.66747e+07 0.988644 0
2.67074e+07 0.986045 0
2.67402e+07 0.990761 0
2.6773e+07 0.988053 0
2.68057e+07 0.993208 0
2.68385e+07 0.990266 0
2.68713e+07 0.990514 0
2.6904e+07 0.988534 0
2.69368e+07 0.993621 0
2.69696e+07 0.992782 0
2.70023e+07 0.994322 0
2.70351e+07 0.990431 0
2.70679e+07 0.989441 0
2.71006e+07 0.990005 0
2.71334e+07 0.996329 0
2.71662e+07 0.989331 0
2.71989e+07 0.984203 0
2.72317e+07 0.98962 0
2.72645e+07 0.989757 0
2.72972e+07 0.993497 0
2.733e+07 0.992493 0
2.73628e+07 0.993758 0
2.73955e+07 0.987984 0
2.74283e+07 0.984753 0
2.74611e+07 0.987283 0
2.74939e+07 0.990747 0
2.75266e+07 0.992906 0
2.75594e+07 0.987475 0
2.75922e+07 0.989139 0
2.76249e+07 0.992947 0
2.76577e+07 0.991682 0
2.76905e+07 0.987434 0
2.77232e+07 0.990844 0
2.7756e+07 0.992067 0
2.77888e+07 0.988809 0
2.78215e+07 0.992356 0
2.78543e+07 0.992933 0
2.78871e+07 0.993291 0
2.79198e+07 0.98962 0
2.79526e+07 0.989043 0
2.79854e+07 0.989428 0
2.80181e+07 0.995601 0
2.80509e+07 0.993456 0
2.80837e+07 0.991339 0
2.81164e+07 0.984574 0
2.81492e+07 0.986073 0
2.8182e+07 0.99028 0
2.82147e+07 0.996178 0
2.82475e+07 0.986582 0
2.82803e+07 0.998006 0
2.83131e+07 0.983901 0
2.83458e+07 0.994281 0
2.83786e+07 0.987489 0
2.84114e+07 0.986224 0
2.84441e+07 0.988946 0
2.84769e+07 0.983626 0
2.85097e+07 0.993112 0
2.85424e+07 0.996687 0
2.85752e+07 0.993923 0
2.8608e+07 0.987173 0
2.86407e+07 0.991737 0
2.86735e+07 0.987297 0
2.87063e+07 0.995807 0
2.8739e+07 0.98643 0
2.87718e+07 0.987063 0
2.88046e+07 0.986595 0
2.88373e+07 0.985083 0
2.88701e+07 0.996742 0
2.89029e+07 0.99259 0
2.89356e+07 0.98918 0
2.89684e+07 0.993827 0
2.90012e+07 0.985386 0
2.90339e+07 0.993428 0
2.90667e+07 0.988836 0
2.90995e+07 0.991971 0
2.91323e+07 0.995394 0
2.9165e+07 0.986265 0
2.91978e+07 0.995834 0
2.92306e+07 0.982952 0
2.92633e+07 0.9905 0
2.92961e+07 0.993456 0
2.93289e+07 0.993731 0
2.93616e+07 0.993635 0
2.93944e+07 0.98995 0
2.94272e+07 0.98984 0
2.94599e+07 0.989565 0
2.94927e+07 0.986843 0
2.95255e+07 0.990926 0
2.95582e+07 0.987077 0
2.9591e+07 0.996302 0
2.96238e+07 0.992246 0
2.96565e+07 0.991435 0
2.96893e+07 0.99094 0
2.97221e+07 0.990651 0
2.97548e+07 0.988204 0
2.97876e+07 0.986527 0
2.98204e+07 0.993868 0
2.98531e+07 0.985468 0
2.98859e+07 0.990266 0
2.99187e+07 0.988988 0
2.99515e+07 0.992658 0
2.99842e+07 0.988273 0
3.0017e+07 0.988616 0
3.00498e+07 0.99281 0
3.00825e+07 0.988658 0
3.01153e+07 0.994006 0
3.01481e+07 0.991517 0
3.01808e+07 0.988809 0
3.02136e+07 0.992273 0
3.02464e+07 0.985867 0
3.02791e+07 0.985894 0
3.03119e+07 0.99028 0
3.03447e+07 0.995257 0
3.03774e+07 0.991077 0
3.04102e+07 0.995243 0
3.0443e+07 0.994294 0
3.04757e+07 0.99637 0
3.05085e+07 0.989895 0
3.05413e+07 0.986925 0
3.0574e+07 0.999491 0
3.06068e+07 0.989826 0
3.06396e+07 0.990376 0
3.06723e+07 0.989125 0
3.07051e+07 0.987352 0
3.07379e+07 0.992851 0
3.07707e+07 0.983406 0
3.08034e+07 0.999024 0
3.08362e+07 0.99615 0
3.0869e+07 0.987159 0
3.09017e+07 0.990651 0
3.09345e+07 0.997058 0
3.09673e+07 1 0
3.1e+07 0.991627 0
3.10328e+07 0.995463 0
3.10656e+07 0.994157 0
3.10983e+07 0.981495 0
3.11311e+07 0.991036 0
3.11639e+07 0.99105 0
3.11966e+07 0.992961 0
3.12294e+07 0.989867 0
3.12622e+07 0.994679 0
3.12949e+07 0.995271 0
3.13277e+07 0.985784 0
3.13605e+07 0.992548 0
3.13932e+07 0.987448 0
3.1426e+07 0.994968 0
3.14588e+07 0.994033 0
3.14915e+07 0.992191 0
3.15243e+07 0.99681 0
3.15571e+07 0.990679 0
3.15899e+07 0.997883 0
3.16226e+07 0.993813 0
3.16554e+07 0.990019 0
3.16882e+07 0.991696 0
3.17209e+07 0.991325 0
3.17537e+07 0.994996 0
3.17865e+07 0.9894 0
3.18192e+07 0.991614 0
3.1852e+07 0.986994 0
3.18848e+07 0.993937 0
3.19175e+07 0.990514 0
3.19503e+07 0.993456 0
3.19831e+07 0.995903 0
3.20158e+07 0.990087 0
3.20486e+07 0.99138 0
3.20814e+07 0.991531 0
3.21141e+07 0.992438 0
3.21469e+07 0.991792 0
3.21797e+07 0.995119 0
3.22124e+07 0.994047 0
3.22452e+07 0.990019 0
3.2278e+07 1 0
3.23107e+07 0.987668 0
3.23435e+07 0.983529 0
3.23763e+07 0.990417 0
3.24091e+07 0.994363 0
3.24418e+07 0.991668 0
3.24746e+07 0.990706 0
3.25074e+07 0.993772 0
3.25401e+07 0.994514 0
3.25729e+07 0.983763 0
3.26057e+07 0.991985 0
3.26384e+07 0.991517 0
3.26712e+07 0.992507 0
3.2704e+07 0.99094 0
3.27367e+07 0.992246 0
3.27695e+07 0.983282 0
3.28023e+07 0.985592 0
3.2835e+07 0.988589 0
3.28678e+07 0.988561 0
3.29006e+07 0.989194 0
3.29333e+07 0.998116 0
3.29661e+07 0.986417 0
3.29989e+07 0.986348 0
3.30316e+07 0.987791 0
3.30644e+07 0.991435 0
3.30972e+07 0.992975 0
3.31299e+07 0.988108 0
3.31627e+07 0.994074 0
3.31955e+07 0.991449 0
3.32283e+07 0.994693 0
3.3261e+07 0.994817 0
3.32938e+07 0.997319 0
3.33266e+07 0.988589 0
3.33593e+07 0.988809 0
3.33921e+07 0.992975 0
3.34249e+07 0.998735 0
3.34576e+07 0.988066 0
3.34904e+07 0.99868 0
3.35232e+07 0.983557 0
