# Supplementary material for: Probing decoherence in molecular 4f qubits
Source: Chem Sci. 2024 Oct 30;15(48):20328–37. doi: 10.1039/d4sc05304d (PMC11575486; doi:10.1039/d4sc05304d)
Supplement: SC-015-D4SC05304D-s001 [file SC-015-D4SC05304D-s001.zip › data_archive/Parallel_0c5pct/T1/82_Gdtrensal_T1_970569_3527G_at22_VG51_32-64-250_10sc_75K_4pc.dat]

1000 0 0
1016 0.0334289 0
1032 0.0449046 0
1048 0.0448555 0
1064 0.0626666 0
1080 0.070638 0
1096 0.0951686 0
1112 0.113208 0
1128 0.103706 0
1144 0.107962 0
1160 0.14457 0
1176 0.159656 0
1192 0.140932 0
1208 0.163063 0
1224 0.166711 0
1240 0.189156 0
1256 0.188779 0
1272 0.225005 0
1288 0.221351 0
1304 0.245715 0
1320 0.245889 0
1336 0.273066 0
1352 0.271275 0
1368 0.27236 0
1384 0.266788 0
1400 0.283524 0
1416 0.296115 0
1432 0.307213 0
1448 0.322915 0
1464 0.317567 0
1480 0.317299 0
1496 0.344703 0
1512 0.353065 0
1528 0.350005 0
1544 0.365633 0
1560 0.378111 0
1576 0.363878 0
1592 0.383065 0
1608 0.392239 0
1624 0.38209 0
1640 0.413362 0
1656 0.420737 0
1672 0.405818 0
1688 0.40197 0
1704 0.43594 0
1720 0.44032 0
1736 0.443129 0
1752 0.445098 0
1768 0.446132 0
1784 0.472819 0
1800 0.458291 0
1816 0.482231 0
1832 0.46105 0
1848 0.479688 0
1864 0.488312 0
1880 0.504001 0
1896 0.520169 0
1912 0.496025 0
1928 0.527829 0
1944 0.514961 0
1960 0.51482 0
1976 0.511671 0
1992 0.527989 0
2008 0.536205 0
2024 0.54071 0
2040 0.542387 0
2056 0.554344 0
2072 0.567782 0
2088 0.558302 0
2104 0.557494 0
2120 0.583039 0
2136 0.572347 0
2152 0.588206 0
2168 0.573577 0
2184 0.600054 0
2200 0.602955 0
2216 0.599173 0
2232 0.598093 0
2248 0.603386 0
2264 0.597907 0
2280 0.629333 0
2296 0.629051 0
2312 0.613973 0
2328 0.611155 0
2344 0.624706 0
2360 0.626392 0
2376 0.626605 0
2392 0.650063 0
2408 0.636237 0
2424 0.652894 0
2440 0.635181 0
2456 0.644524 0
2472 0.655606 0
2488 0.678705 0
2504 0.650687 0
2520 0.667262 0
2536 0.682431 0
2552 0.651556 0
2568 0.656766 0
2584 0.681073 0
2600 0.667132 0
2616 0.674881 0
2632 0.679602 0
2648 0.70371 0
2664 0.687862 0
2680 0.696721 0
2696 0.705695 0
2712 0.714209 0
2728 0.700939 0
2744 0.699389 0
2760 0.727763 0
2776 0.711558 0
2792 0.716416 0
2808 0.716522 0
2824 0.723583 0
2840 0.723252 0
2856 0.730841 0
2872 0.724769 0
2888 0.737701 0
2904 0.746881 0
2920 0.745404 0
2936 0.725779 0
2952 0.753339 0
2968 0.732098 0
2984 0.734431 0
3000 0.750526 0
3016 0.736457 0
3032 0.747202 0
3048 0.750917 0
3064 0.736137 0
3080 0.764693 0
3096 0.751642 0
3112 0.749062 0
3128 0.782242 0
3144 0.76947 0
3160 0.76178 0
3176 0.767213 0
3192 0.770648 0
3208 0.782704 0
3224 0.770488 0
3240 0.76045 0
3256 0.759583 0
3272 0.773692 0
3288 0.781965 0
3304 0.781273 0
3320 0.776608 0
3336 0.780624 0
3352 0.797129 0
3368 0.790011 0
3384 0.788342 0
3400 0.79266 0
3416 0.805934 0
3432 0.798538 0
3448 0.780892 0
3464 0.786293 0
3480 0.810669 0
3496 0.795134 0
3512 0.801397 0
3528 0.816957 0
3544 0.808669 0
3560 0.818037 0
3576 0.781859 0
3592 0.820291 0
3608 0.805835 0
3624 0.802068 0
3640 0.819295 0
3656 0.819396 0
3672 0.830363 0
3688 0.82723 0
3704 0.822379 0
3720 0.830106 0
3736 0.836373 0
3752 0.819384 0
3768 0.824473 0
3784 0.827437 0
3800 0.823081 0
3816 0.841919 0
3832 0.826231 0
3848 0.848732 0
3864 0.844006 0
3880 0.847192 0
3896 0.821646 0
3912 0.810337 0
3928 0.842136 0
3944 0.839775 0
3960 0.83705 0
3976 0.840939 0
3992 0.858495 0
4008 0.831645 0
4024 0.847348 0
4040 0.851044 0
4056 0.843069 0
4072 0.852981 0
4088 0.834078 0
4104 0.84747 0
4120 0.842109 0
4136 0.859295 0
4152 0.849786 0
4168 0.857406 0
4184 0.857577 0
4200 0.859434 0
4216 0.852642 0
4232 0.87386 0
4248 0.852921 0
4264 0.856594 0
4280 0.867413 0
4296 0.843553 0
4312 0.867738 0
4328 0.860725 0
4344 0.863417 0
4360 0.866843 0
4376 0.876403 0
4392 0.852448 0
4408 0.876527 0
4424 0.884393 0
4440 0.864575 0
4456 0.863805 0
4472 0.86412 0
4488 0.870416 0
4504 0.868406 0
4520 0.876425 0
4536 0.857848 0
4552 0.862787 0
4568 0.871522 0
4584 0.873071 0
4600 0.874229 0
4616 0.877491 0
4632 0.876509 0
4648 0.884662 0
4664 0.88339 0
4680 0.871994 0
4696 0.904113 0
4712 0.900555 0
4728 0.872253 0
4744 0.883633 0
4760 0.897923 0
4776 0.884547 0
4792 0.8986 0
4808 0.884637 0
4824 0.896186 0
4840 0.896311 0
4856 0.874692 0
4872 0.881945 0
4888 0.914156 0
4904 0.88869 0
4920 0.883337 0
4936 0.894824 0
4952 0.880741 0
4968 0.889029 0
4984 0.892526 0
5000 0.883078 0
5016 0.916159 0
5032 0.892802 0
5048 0.90545 0
5064 0.904952 0
5080 0.908507 0
5096 0.907996 0
5112 0.89612 0
5128 0.92671 0
5144 0.8922 0
5160 0.895203 0
5176 0.904471 0
5192 0.89799 0
5208 0.902172 0
5224 0.89695 0
5240 0.896426 0
5256 0.902506 0
5272 0.916717 0
5288 0.91246 0
5304 0.899551 0
5320 0.909269 0
5336 0.905136 0
5352 0.915747 0
5368 0.911146 0
5384 0.923864 0
5400 0.906754 0
5416 0.933729 0
5432 0.915798 0
5448 0.913478 0
5464 0.921435 0
5480 0.925121 0
5496 0.902184 0
5512 0.919316 0
5528 0.923959 0
5544 0.925467 0
5560 0.923702 0
5576 0.909274 0
5592 0.912931 0
5608 0.918736 0
5624 0.932101 0
5640 0.905297 0
5656 0.924313 0
5672 0.915836 0
5688 0.926783 0
5704 0.914642 0
5720 0.936308 0
5736 0.926214 0
5752 0.925353 0
5768 0.921582 0
5784 0.922758 0
5800 0.935897 0
5816 0.9211 0
5832 0.937089 0
5848 0.899706 0
5864 0.909933 0
5880 0.951216 0
5896 0.933069 0
5912 0.940694 0
5928 0.914295 0
5944 0.926896 0
5960 0.916813 0
5976 0.936804 0
5992 0.925993 0
6008 0.930165 0
6024 0.934598 0
6040 0.929924 0
6056 0.940158 0
6072 0.934353 0
6088 0.936505 0
6104 0.916295 0
6120 0.94706 0
6136 0.929282 0
6152 0.914881 0
6168 0.914427 0
6184 0.953233 0
6200 0.934001 0
6216 0.92699 0
6232 0.916219 0
6248 0.933479 0
6264 0.934743 0
6280 0.92213 0
6296 0.911348 0
6312 0.922134 0
6328 0.920811 0
6344 0.926974 0
6360 0.93188 0
6376 0.922063 0
6392 0.941261 0
6408 0.912763 0
6424 0.93409 0
6440 0.967205 0
6456 0.944627 0
6472 0.942735 0
6488 0.949669 0
6504 0.933521 0
6520 0.942704 0
6536 0.919376 0
6552 0.940038 0
6568 0.943591 0
6584 0.944838 0
6600 0.942504 0
6616 0.925208 0
6632 0.929429 0
6648 0.943222 0
6664 0.941284 0
6680 0.935311 0
6696 0.925312 0
6712 0.937128 0
6728 0.94412 0
6744 0.933539 0
6760 0.962646 0
6776 0.965153 0
6792 0.943191 0
6808 0.950337 0
6824 0.951609 0
6840 0.937022 0
6856 0.942819 0
6872 0.938452 0
6888 0.937408 0
6904 0.948557 0
6920 0.933017 0
6936 0.943426 0
6952 0.941491 0
6968 0.948005 0
6984 0.937835 0
7000 0.956719 0
7016 0.924284 0
7032 0.938609 0
7048 0.944883 0
7064 0.943378 0
7080 0.935178 0
7096 0.934314 0
7112 0.954093 0
7128 0.951448 0
7144 0.955532 0
7160 0.956163 0
7176 0.960839 0
7192 0.955358 0
7208 0.953162 0
7224 0.957705 0
7240 0.950198 0
7256 0.936648 0
7272 0.945588 0
7288 0.934481 0
7304 0.956184 0
7320 0.944328 0
7336 0.971149 0
7352 0.94659 0
7368 0.955072 0
7384 0.951478 0
7400 0.938878 0
7416 0.943394 0
7432 0.942589 0
7448 0.944552 0
7464 0.961806 0
7480 0.936409 0
7496 0.95134 0
7512 0.965324 0
7528 0.945381 0
7544 0.938453 0
7560 0.921268 0
7576 0.961026 0
7592 0.935991 0
7608 0.952618 0
7624 0.969218 0
7640 0.96078 0
7656 0.944033 0
7672 0.956205 0
7688 0.955679 0
7704 0.944815 0
7720 0.948845 0
7736 0.957098 0
7752 0.934892 0
7768 0.927402 0
7784 0.947926 0
7800 0.955736 0
7816 0.953013 0
7832 0.969455 0
7848 0.954024 0
7864 0.992088 0
7880 0.946606 0
7896 0.954583 0
7912 0.961616 0
7928 0.967288 0
7944 0.965007 0
7960 0.967446 0
7976 0.947681 0
7992 0.964111 0
8008 0.939165 0
8024 0.954801 0
8040 0.96539 0
8056 0.970853 0
8072 0.948131 0
8088 0.955726 0
8104 0.986525 0
8120 0.944208 0
8136 0.946399 0
8152 0.966734 0
8168 0.960081 0
8184 0.976209 0
8200 0.971863 0
8216 0.966743 0
8232 0.94969 0
8248 0.944261 0
8264 0.96313 0
8280 0.948155 0
8296 0.961025 0
8312 0.955359 0
8328 0.934764 0
8344 0.951946 0
8360 0.948146 0
8376 0.965962 0
8392 0.951392 0
8408 0.948155 0
8424 0.951851 0
8440 0.958692 0
8456 0.935608 0
8472 0.940537 0
8488 0.949398 0
8504 0.96315 0
8520 0.989763 0
8536 0.957147 0
8552 0.957272 0
8568 0.976534 0
8584 0.9686 0
8600 0.939474 0
8616 0.950051 0
8632 0.956731 0
8648 0.947279 0
8664 0.942935 0
8680 0.957479 0
8696 0.960905 0
8712 0.958067 0
8728 0.952791 0
8744 0.947452 0
8760 0.964638 0
8776 0.962473 0
8792 0.949823 0
8808 0.985857 0
8824 0.961655 0
8840 0.978937 0
8856 0.964091 0
8872 0.982675 0
8888 0.935518 0
8904 0.958474 0
8920 0.957548 0
8936 0.94677 0
8952 0.976151 0
8968 0.948522 0
8984 0.954242 0
9000 0.95998 0
9016 0.966044 0
9032 0.963404 0
9048 0.969162 0
9064 0.952233 0
9080 0.958114 0
9096 0.95747 0
9112 0.95353 0
9128 0.953654 0
9144 0.950342 0
9160 0.950675 0
9176 0.959543 0
9192 0.958748 0
9208 0.96679 0
9224 0.960679 0
9240 0.954431 0
9256 0.981574 0
9272 0.972245 0
9288 0.945126 0
9304 0.969102 0
9320 0.960805 0
9336 0.964785 0
9352 0.956959 0
9368 0.960518 0
9384 0.955566 0
9400 0.964179 0
9416 0.960368 0
9432 0.967421 0
9448 0.937137 0
9464 0.962048 0
9480 0.958219 0
9496 0.960682 0
9512 0.969075 0
9528 0.976205 0
9544 0.96853 0
9560 0.948492 0
9576 0.95947 0
9592 0.954451 0
9608 0.9426 0
9624 0.960682 0
9640 0.978666 0
9656 0.984578 0
9672 0.962034 0
9688 0.965477 0
9704 0.967433 0
9720 0.960541 0
9736 0.97216 0
9752 0.966812 0
9768 0.967572 0
9784 0.944273 0
9800 0.965921 0
9816 0.970928 0
9832 0.960693 0
9848 0.948279 0
9864 0.968817 0
9880 0.960775 0
9896 0.932519 0
9912 0.976471 0
9928 0.970456 0
9944 0.954218 0
9960 0.972759 0
9976 0.974365 0
9992 0.95028 0
10008 0.979524 0
10024 0.963424 0
10040 0.954048 0
10056 0.97405 0
10072 0.955141 0
10088 0.973179 0
10104 0.971345 0
10120 0.964737 0
10136 0.977889 0
10152 0.963608 0
10168 0.961139 0
10184 0.966885 0
10200 0.947973 0
10216 0.956547 0
10232 0.962518 0
10248 0.969293 0
10264 0.958431 0
10280 0.96397 0
10296 0.941192 0
10312 0.945617 0
10328 0.968223 0
10344 0.956929 0
10360 0.976259 0
10376 0.957989 0
10392 0.969829 0
10408 0.950766 0
10424 0.949684 0
10440 0.963317 0
10456 0.964881 0
10472 0.960543 0
10488 0.970369 0
10504 0.961284 0
10520 0.971935 0
10536 0.974149 0
10552 0.962674 0
10568 0.95249 0
10584 0.969438 0
10600 0.949943 0
10616 0.953648 0
10632 0.971006 0
10648 0.968808 0
10664 0.952219 0
10680 0.965939 0
10696 0.969973 0
10712 0.960741 0
10728 0.958461 0
10744 0.955873 0
10760 0.963856 0
10776 0.966526 0
10792 0.971641 0
10808 0.970815 0
10824 0.97537 0
10840 0.941987 0
10856 0.980151 0
10872 0.945549 0
10888 0.957883 0
10904 0.972564 0
10920 0.954326 0
10936 0.941741 0
10952 0.939871 0
10968 0.95351 0
10984 0.940311 0
11000 0.96297 0
11016 0.955911 0
11032 0.948183 0
11048 0.959512 0
11064 0.947485 0
11080 0.960441 0
11096 0.955383 0
11112 0.957015 0
11128 0.967988 0
11144 0.938485 0
11160 0.976772 0
11176 0.971111 0
11192 0.962432 0
11208 0.941252 0
11224 0.980267 0
11240 0.953288 0
11256 0.962035 0
11272 0.967773 0
11288 0.963452 0
11304 0.945423 0
11320 0.970304 0
11336 0.974372 0
11352 0.968713 0
11368 0.94878 0
11384 0.946379 0
11400 0.96028 0
11416 0.949938 0
11432 0.966875 0
11448 0.965392 0
11464 0.978143 0
11480 0.968072 0
11496 0.968846 0
11512 0.961052 0
11528 0.9583 0
11544 0.948166 0
11560 0.940878 0
11576 0.955647 0
11592 0.958758 0
11608 0.975205 0
11624 0.963974 0
11640 0.941112 0
11656 0.981742 0
11672 0.970988 0
11688 0.950166 0
11704 0.945739 0
11720 0.968241 0
11736 0.950527 0
11752 0.985316 0
11768 0.987263 0
11784 0.942129 0
11800 0.978939 0
11816 0.967699 0
11832 0.967513 0
11848 0.963894 0
11864 0.967103 0
11880 0.953829 0
11896 0.951266 0
11912 0.969814 0
11928 0.948725 0
11944 0.979379 0
11960 0.948824 0
11976 0.952838 0
11992 0.963926 0
12008 0.978328 0
12024 0.956345 0
12040 0.949641 0
12056 0.965597 0
12072 0.956056 0
12088 0.949998 0
12104 0.953482 0
12120 0.98941 0
12136 0.967909 0
12152 0.948594 0
12168 0.976204 0
12184 0.962177 0
12200 0.978848 0
12216 0.97024 0
12232 0.980055 0
12248 0.958338 0
12264 0.958868 0
12280 0.958082 0
12296 0.958515 0
12312 0.973595 0
12328 0.947892 0
12344 0.982457 0
12360 0.970035 0
12376 0.963021 0
12392 0.968084 0
12408 0.978222 0
12424 0.969833 0
12440 0.970593 0
12456 0.969762 0
12472 0.97076 0
12488 0.974069 0
12504 0.967954 0
12520 0.9667 0
12536 0.958551 0
12552 0.971574 0
12568 0.967043 0
12584 0.970986 0
12600 0.951083 0
12616 0.980495 0
12632 0.963643 0
12648 0.959718 0
12664 0.960421 0
12680 0.971891 0
12696 0.949102 0
12712 0.964102 0
12728 0.955799 0
12744 0.964274 0
12760 0.978681 0
12776 0.959409 0
12792 0.945711 0
12808 0.947839 0
12824 0.953617 0
12840 0.946188 0
12856 0.967387 0
12872 0.944081 0
12888 0.96944 0
12904 0.968638 0
12920 0.97797 0
12936 0.968977 0
12952 0.963821 0
12968 0.975616 0
12984 0.954627 0
13000 0.965553 0
13016 0.965248 0
13032 0.959486 0
13048 0.955495 0
13064 0.955411 0
13080 0.986627 0
13096 0.966561 0
13112 0.965741 0
13128 0.972474 0
13144 0.970253 0
13160 0.956513 0
13176 0.982212 0
13192 0.947805 0
13208 0.975886 0
13224 0.975344 0
13240 0.963871 0
13256 0.985025 0
13272 0.957502 0
13288 0.967736 0
13304 0.978451 0
13320 0.963873 0
13336 0.966147 0
13352 0.980831 0
13368 0.959101 0
13384 0.976508 0
13400 0.968535 0
13416 0.968484 0
13432 0.978115 0
13448 0.956901 0
13464 0.961851 0
13480 0.977698 0
13496 0.967776 0
13512 0.973434 0
13528 0.972077 0
13544 0.957158 0
13560 0.960993 0
13576 0.968432 0
13592 0.957752 0
13608 0.967279 0
13624 0.981893 0
13640 0.945415 0
13656 0.952079 0
13672 0.974641 0
13688 0.963649 0
13704 0.950421 0
13720 0.957073 0
13736 0.973273 0
13752 0.973979 0
13768 0.961302 0
13784 0.954865 0
13800 0.959235 0
13816 0.986013 0
13832 0.948002 0
13848 0.969902 0
13864 0.959963 0
13880 0.964651 0
13896 0.973539 0
13912 0.994944 0
13928 0.966415 0
13944 0.942103 0
13960 0.967706 0
13976 0.963241 0
13992 0.957254 0
14008 0.988939 0
14024 0.94903 0
14040 0.977018 0
14056 0.967348 0
14072 0.970398 0
14088 0.963415 0
14104 0.978753 0
14120 0.953515 0
14136 0.964626 0
14152 0.969231 0
14168 0.939122 0
14184 0.964761 0
14200 0.946046 0
14216 0.965608 0
14232 0.977283 0
14248 0.95069 0
14264 0.95665 0
14280 0.970725 0
14296 0.977842 0
14312 0.967902 0
14328 0.971723 0
14344 0.971385 0
14360 0.971186 0
14376 0.956463 0
14392 0.955602 0
14408 0.95363 0
14424 0.938706 0
14440 0.945038 0
14456 0.960398 0
14472 0.972051 0
14488 0.989399 0
14504 0.95714 0
14520 0.96683 0
14536 0.954499 0
14552 0.961307 0
14568 0.967959 0
14584 0.96508 0
14600 0.930136 0
14616 0.971226 0
14632 0.968822 0
14648 0.959712 0
14664 0.968164 0
14680 0.979317 0
14696 0.960178 0
14712 0.958458 0
14728 0.939978 0
14744 0.97668 0
14760 0.993517 0
14776 0.960681 0
14792 0.980241 0
14808 0.96526 0
14824 0.964181 0
14840 0.956612 0
14856 0.971389 0
14872 0.977939 0
14888 0.988968 0
14904 0.962058 0
14920 0.966631 0
14936 0.976604 0
14952 0.966139 0
14968 0.975243 0
14984 0.956817 0
15000 0.963154 0
15016 0.978603 0
15032 0.962331 0
15048 0.979862 0
15064 0.985771 0
15080 0.969835 0
15096 0.962394 0
15112 0.977587 0
15128 0.96023 0
15144 0.964599 0
15160 0.962241 0
15176 0.960727 0
15192 0.966714 0
15208 0.962069 0
15224 0.959585 0
15240 0.978174 0
15256 0.968471 0
15272 0.958661 0
15288 0.974479 0
15304 0.959681 0
15320 0.972302 0
15336 0.961778 0
15352 0.967705 0
15368 0.935826 0
15384 0.938759 0
15400 0.975739 0
15416 0.951848 0
15432 0.969487 0
15448 0.972258 0
15464 0.972173 0
15480 0.984073 0
15496 0.975369 0
15512 0.943451 0
15528 0.95917 0
15544 0.982878 0
15560 0.951899 0
15576 0.947218 0
15592 0.957996 0
15608 0.966936 0
15624 0.956177 0
15640 0.98038 0
15656 0.973772 0
15672 0.959115 0
15688 0.975259 0
15704 0.957839 0
15720 0.955955 0
15736 0.974185 0
15752 0.972401 0
15768 0.97563 0
15784 0.9675 0
15800 0.971125 0
15816 0.956016 0
15832 0.970902 0
15848 0.969194 0
15864 0.960543 0
15880 0.956013 0
15896 0.979946 0
15912 0.940001 0
15928 0.966243 0
15944 0.969049 0
15960 0.972172 0
15976 0.953934 0
15992 0.939863 0
16008 0.965055 0
16024 0.967175 0
16040 0.963926 0
16056 0.984989 0
16072 0.964896 0
16088 0.960795 0
16104 0.977625 0
16120 0.966454 0
16136 0.950416 0
16152 0.970951 0
16168 0.962979 0
16184 0.952656 0
16200 0.958545 0
16216 0.979788 0
16232 0.956568 0
16248 0.969182 0
16264 0.981699 0
16280 0.977057 0
16296 0.972707 0
16312 0.966322 0
16328 0.956834 0
16344 0.976917 0
16360 0.952645 0
16376 0.964483 0
16392 0.972207 0
16408 0.982248 0
16424 0.964676 0
16440 0.950499 0
16456 0.968527 0
16472 0.938784 0
16488 0.948056 0
16504 0.964924 0
16520 0.969843 0
16536 0.969096 0
16552 0.947566 0
16568 0.983025 0
16584 0.97325 0
16600 0.973091 0
16616 0.946465 0
16632 0.949605 0
16648 0.94851 0
16664 0.966337 0
16680 0.961061 0
16696 0.969878 0
16712 0.952504 0
16728 0.962566 0
16744 0.977175 0
16760 0.974054 0
16776 0.982006 0
16792 0.953154 0
16808 0.990647 0
16824 0.956028 0
16840 0.956381 0
16856 0.957298 0
16872 0.968148 0
16888 0.956681 0
16904 0.963969 0
16920 0.973568 0
16936 0.978741 0
16952 0.968816 0
16968 0.948797 0
16984 0.951348 0
17000 0.96748 0
17016 0.951514 0
17032 0.958443 0
17048 0.958819 0
17064 0.965904 0
17080 0.973528 0
17096 0.961864 0
17112 0.949962 0
17128 0.968052 0
17144 0.966719 0
17160 0.979183 0
17176 0.972671 0
17192 0.977057 0
17208 0.954335 0
17224 0.963998 0
17240 0.970658 0
17256 0.955786 0
17272 0.957388 0
17288 0.956808 0
17304 0.958783 0
17320 0.964821 0
17336 0.955923 0
17352 0.963873 0
17368 0.959537 0
17384 0.964323 0
17400 0.956166 0
17416 0.957967 0
17432 0.946441 0
17448 0.952358 0
17464 0.965937 0
17480 0.972317 0
17496 0.963212 0
17512 0.958171 0
17528 0.961059 0
17544 0.974407 0
17560 0.970224 0
17576 0.958778 0
17592 0.970022 0
17608 0.959601 0
17624 0.970558 0
17640 0.961318 0
17656 0.956987 0
17672 0.960972 0
17688 0.976769 0
17704 0.966338 0
17720 0.961144 0
17736 0.961288 0
17752 0.951233 0
17768 0.984663 0
17784 0.953895 0
17800 0.949458 0
17816 0.974601 0
17832 0.986597 0
17848 0.959496 0
17864 0.978066 0
17880 0.967816 0
17896 0.973926 0
17912 0.982781 0
17928 0.96513 0
17944 0.970473 0
17960 0.97759 0
17976 0.967045 0
17992 0.977592 0
18008 0.96567 0
18024 0.971076 0
18040 0.976835 0
18056 0.967919 0
18072 0.955915 0
18088 0.965865 0
18104 0.955431 0
18120 0.957331 0
18136 0.962764 0
18152 0.958504 0
18168 0.971371 0
18184 0.974298 0
18200 0.968773 0
18216 0.96584 0
18232 0.97645 0
18248 0.973045 0
18264 0.941923 0
18280 0.957538 0
18296 0.97728 0
18312 0.962979 0
18328 0.987995 0
18344 0.96759 0
18360 0.968666 0
18376 0.981878 0
18392 0.964276 0
18408 0.973425 0
18424 0.971884 0
18440 0.983998 0
18456 0.949566 0
18472 0.962322 0
18488 0.951136 0
18504 0.963771 0
18520 0.949399 0
18536 0.96596 0
18552 0.965785 0
18568 0.98056 0
18584 0.96856 0
18600 0.961842 0
18616 0.967016 0
18632 0.959088 0
18648 0.973265 0
18664 0.952271 0
18680 0.973413 0
18696 0.971135 0
18712 0.961565 0
18728 0.979773 0
18744 0.966988 0
18760 0.952167 0
18776 0.96851 0
18792 0.951043 0
18808 0.96545 0
18824 0.944851 0
18840 0.979155 0
18856 0.953712 0
18872 0.967629 0
18888 0.977178 0
18904 0.957303 0
18920 0.973569 0
18936 0.952412 0
18952 0.976318 0
18968 0.987203 0
18984 0.956342 0
19000 0.994223 0
19016 0.973362 0
19032 0.959981 0
19048 0.942325 0
19064 0.960398 0
19080 0.961361 0
19096 0.972511 0
19112 0.947476 0
19128 0.9484 0
19144 0.9662 0
19160 0.96152 0
19176 0.951086 0
19192 0.981408 0
19208 0.967701 0
19224 0.973636 0
19240 0.965558 0
19256 0.957731 0
19272 0.932401 0
19288 0.960796 0
19304 0.957173 0
19320 0.972991 0
19336 0.976204 0
19352 0.965777 0
19368 0.949346 0
19384 0.971546 0
19400 0.96133 0
19416 0.964709 0
19432 0.94189 0
19448 0.956068 0
19464 0.966262 0
19480 0.95182 0
19496 0.952689 0
19512 0.979083 0
19528 0.958891 0
19544 0.96488 0
19560 0.967697 0
19576 0.986917 0
19592 0.978113 0
19608 0.975351 0
19624 0.974305 0
19640 0.975561 0
19656 0.951416 0
19672 0.981312 0
19688 0.953049 0
19704 0.969855 0
19720 0.977082 0
19736 0.964548 0
19752 0.957217 0
19768 0.975468 0
19784 0.995099 0
19800 0.948922 0
19816 0.9721 0
19832 0.979902 0
19848 0.958782 0
19864 0.94791 0
19880 0.973901 0
19896 0.959682 0
19912 0.972674 0
19928 0.946858 0
19944 0.964879 0
19960 0.963876 0
19976 0.977708 0
19992 0.953857 0
20008 0.957319 0
20024 0.957071 0
20040 0.949479 0
20056 0.957713 0
20072 0.972014 0
20088 0.961897 0
20104 0.960059 0
20120 0.962099 0
20136 0.976956 0
20152 0.959087 0
20168 0.95254 0
20184 0.943192 0
20200 0.960425 0
20216 0.960612 0
20232 0.964687 0
20248 0.967921 0
20264 0.95911 0
20280 0.977946 0
20296 0.97335 0
20312 0.96544 0
20328 0.966256 0
20344 0.970127 0
20360 0.96015 0
20376 0.948748 0
20392 0.971083 0
20408 0.974777 0
20424 0.976536 0
20440 0.948368 0
20456 0.971733 0
20472 0.98047 0
20488 0.979132 0
20504 0.972396 0
20520 0.973545 0
20536 0.968457 0
20552 0.976128 0
20568 0.960247 0
20584 0.946567 0
20600 0.970135 0
20616 0.952467 0
20632 0.970077 0
20648 0.9576 0
20664 0.961791 0
20680 0.970368 0
20696 0.965257 0
20712 0.962809 0
20728 0.961482 0
20744 0.953425 0
20760 0.972655 0
20776 0.96226 0
20792 0.959423 0
20808 0.962329 0
20824 0.983826 0
20840 0.952058 0
20856 0.970869 0
20872 0.962879 0
20888 0.944265 0
20904 0.957926 0
20920 0.979146 0
20936 0.966707 0
20952 0.96343 0
20968 0.96425 0
20984 0.977945 0
21000 0.967255 0
21016 0.965692 0
21032 0.954017 0
21048 0.945477 0
21064 0.973078 0
21080 0.96882 0
21096 0.972029 0
21112 0.954996 0
21128 0.969744 0
21144 0.981529 0
21160 0.961033 0
21176 0.96384 0
21192 0.949219 0
21208 0.957292 0
21224 0.954044 0
21240 0.956773 0
21256 0.964937 0
21272 0.952242 0
21288 0.972025 0
21304 0.96166 0
21320 0.964028 0
21336 0.963605 0
21352 0.965713 0
21368 0.963745 0
21384 0.972548 0
21400 0.970213 0
21416 0.973153 0
21432 0.960069 0
21448 0.970251 0
21464 0.98654 0
21480 0.925077 0
21496 0.964564 0
21512 0.96547 0
21528 0.951307 0
21544 0.968296 0
21560 0.946406 0
21576 0.959134 0
21592 0.957768 0
21608 0.958323 0
21624 0.965106 0
21640 0.958115 0
21656 0.966845 0
21672 0.978515 0
21688 0.96573 0
21704 0.965138 0
21720 0.953507 0
21736 0.974321 0
21752 0.985647 0
21768 0.96142 0
21784 0.973133 0
21800 0.958054 0
21816 0.984432 0
21832 0.952526 0
21848 0.943051 0
21864 0.966258 0
21880 0.939313 0
21896 0.97959 0
21912 0.968531 0
21928 0.955517 0
21944 0.95165 0
21960 0.958742 0
21976 0.98518 0
21992 0.968693 0
22008 0.972998 0
22024 0.969183 0
22040 0.935184 0
22056 0.961806 0
22072 0.970494 0
22088 0.949328 0
22104 0.969535 0
22120 0.971413 0
22136 0.984195 0
22152 0.961973 0
22168 0.971892 0
22184 0.96965 0
22200 0.960502 0
22216 0.969285 0
22232 0.983166 0
22248 0.951161 0
22264 0.96914 0
22280 0.983972 0
22296 0.956709 0
22312 0.967452 0
22328 0.972618 0
22344 0.950719 0
22360 0.97528 0
22376 0.956804 0
22392 0.956662 0
22408 0.964354 0
22424 0.947629 0
22440 0.961449 0
22456 0.962929 0
22472 0.97113 0
22488 0.974094 0
22504 0.975952 0
22520 0.958319 0
22536 0.973483 0
22552 0.956896 0
22568 0.964608 0
22584 0.966396 0
22600 0.952037 0
22616 0.974212 0
22632 0.979386 0
22648 0.986132 0
22664 0.977789 0
22680 0.957892 0
22696 0.971124 0
22712 0.967705 0
22728 0.980744 0
22744 0.970758 0
22760 0.947974 0
22776 0.964333 0
22792 0.963385 0
22808 0.95373 0
22824 0.964883 0
22840 0.976792 0
22856 0.971302 0
22872 0.96235 0
22888 0.967199 0
22904 0.959829 0
22920 0.964147 0
22936 0.95497 0
22952 0.96897 0
22968 0.970154 0
22984 0.973506 0
23000 0.984545 0
23016 0.960089 0
23032 0.949765 0
23048 0.97989 0
23064 0.95814 0
23080 0.982072 0
23096 0.960481 0
23112 0.962508 0
23128 0.962427 0
23144 0.967905 0
23160 0.969476 0
23176 0.96451 0
23192 0.962397 0
23208 0.965325 0
23224 0.977902 0
23240 0.97272 0
23256 0.977333 0
23272 0.969563 0
23288 0.978036 0
23304 0.970376 0
23320 0.96296 0
23336 0.96205 0
23352 0.968311 0
23368 0.964073 0
23384 0.978745 0
23400 0.947169 0
23416 0.974052 0
23432 0.968696 0
23448 0.969493 0
23464 0.973463 0
23480 0.979843 0
23496 0.975733 0
23512 0.973958 0
23528 0.971122 0
23544 0.974556 0
23560 0.951429 0
23576 0.961617 0
23592 0.959615 0
23608 0.969608 0
23624 0.969261 0
23640 0.952655 0
23656 0.971326 0
23672 0.958312 0
23688 0.969031 0
23704 0.974535 0
23720 0.978199 0
23736 0.947164 0
23752 0.979791 0
23768 0.967652 0
23784 0.962508 0
23800 0.957839 0
23816 0.963212 0
23832 0.962957 0
23848 0.958315 0
23864 0.973496 0
23880 0.969123 0
23896 0.974433 0
23912 0.975819 0
23928 0.975113 0
23944 0.956454 0
23960 0.965063 0
23976 0.964259 0
23992 0.964707 0
24008 0.965359 0
24024 0.958465 0
24040 0.950002 0
24056 0.950934 0
24072 0.977277 0
24088 0.952344 0
24104 0.959092 0
24120 0.991529 0
24136 0.958131 0
24152 0.990844 0
24168 0.962275 0
24184 0.969385 0
24200 0.970174 0
24216 0.974988 0
24232 0.970867 0
24248 0.974919 0
24264 0.950298 0
24280 0.955227 0
24296 0.951281 0
24312 0.941975 0
24328 0.973327 0
24344 0.971181 0
24360 0.981118 0
24376 0.971066 0
24392 0.957476 0
24408 0.97102 0
24424 0.965108 0
24440 0.95887 0
24456 0.966774 0
24472 0.974095 0
24488 0.969971 0
24504 0.979688 0
24520 0.961176 0
24536 0.96522 0
24552 0.959359 0
24568 0.962186 0
24584 0.985469 0
24600 0.961991 0
24616 0.937282 0
24632 0.948696 0
24648 0.987078 0
24664 0.982055 0
24680 0.960516 0
24696 0.954831 0
24712 0.952934 0
24728 0.977911 0
24744 0.963793 0
24760 0.962886 0
24776 0.965023 0
24792 0.976401 0
24808 0.982403 0
24824 0.949068 0
24840 0.989233 0
24856 0.947392 0
24872 0.961069 0
24888 0.966237 0
24904 0.964143 0
24920 0.954123 0
24936 0.968467 0
24952 0.967405 0
24968 0.968598 0
24984 0.96308 0
25000 0.981269 0
25016 0.96477 0
25032 0.976066 0
25048 0.985386 0
25064 0.959029 0
25080 0.956963 0
25096 0.976674 0
25112 0.961284 0
25128 0.949703 0
25144 0.971318 0
25160 0.979327 0
25176 0.969086 0
25192 0.969085 0
25208 0.973895 0
25224 0.960315 0
25240 0.967922 0
25256 0.972222 0
25272 0.961699 0
25288 0.964055 0
25304 0.966397 0
25320 0.967609 0
25336 0.9747 0
25352 0.976828 0
25368 0.963861 0
25384 0.966402 0
25400 0.976126 0
25416 0.961076 0
25432 0.951487 0
25448 0.95234 0
25464 0.977142 0
25480 0.958694 0
25496 0.967753 0
25512 0.955482 0
25528 0.971076 0
25544 0.960771 0
25560 0.960309 0
25576 0.962702 0
25592 0.979777 0
25608 0.967075 0
25624 0.961818 0
25640 0.957256 0
25656 0.978992 0
25672 0.969385 0
25688 0.948513 0
25704 0.975956 0
25720 0.956001 0
25736 0.974535 0
25752 0.971359 0
25768 0.974247 0
25784 0.972843 0
25800 0.962002 0
25816 0.959239 0
25832 0.964933 0
25848 0.956577 0
25864 0.968817 0
25880 0.951383 0
25896 0.966902 0
25912 0.963211 0
25928 0.971255 0
25944 0.971852 0
25960 0.98607 0
25976 0.96018 0
25992 0.968626 0
26008 0.956176 0
26024 0.970882 0
26040 0.967954 0
26056 0.977371 0
26072 0.954203 0
26088 0.97355 0
26104 0.974692 0
26120 0.975031 0
26136 0.974212 0
26152 0.969236 0
26168 0.954745 0
26184 0.965764 0
26200 0.95968 0
26216 0.979213 0
26232 0.970438 0
26248 0.962024 0
26264 0.96908 0
26280 0.951608 0
26296 0.965512 0
26312 0.982031 0
26328 0.968056 0
26344 0.957409 0
26360 0.986654 0
26376 0.95884 0
26392 0.962754 0
26408 0.976616 0
26424 0.971446 0
26440 0.971844 0
26456 0.972418 0
26472 0.978391 0
26488 0.957884 0
26504 0.972656 0
26520 0.953967 0
26536 0.967027 0
26552 0.959271 0
26568 0.977273 0
26584 0.961298 0
26600 0.949028 0
26616 0.969135 0
26632 0.970367 0
26648 0.996205 0
26664 0.970402 0
26680 0.960928 0
26696 0.974997 0
26712 0.963614 0
26728 0.944666 0
26744 0.958067 0
26760 0.949851 0
26776 0.958602 0
26792 0.983673 0
26808 0.972595 0
26824 0.984952 0
26840 0.982637 0
26856 0.952353 0
26872 0.975879 0
26888 0.98437 0
26904 0.979846 0
26920 0.960754 0
26936 0.954832 0
26952 0.984627 0
26968 0.998068 0
26984 0.978386 0
27000 0.974842 0
27016 0.953837 0
27032 0.962217 0
27048 0.978191 0
27064 0.986399 0
27080 0.965853 0
27096 0.966442 0
27112 0.974204 0
27128 0.969598 0
27144 0.983031 0
27160 0.961232 0
27176 0.96509 0
27192 1 0
27208 0.963675 0
27224 0.948215 0
27240 0.955829 0
27256 0.967046 0
27272 0.955519 0
27288 0.968007 0
27304 0.976969 0
27320 0.965298 0
27336 0.971877 0
27352 0.982622 0
27368 0.984889 0
27384 0.983002 0
27400 0.969514 0
27416 0.960945 0
27432 0.97332 0
27448 0.969315 0
27464 0.969818 0
27480 0.973407 0
27496 0.965382 0
27512 0.962764 0
27528 0.972106 0
27544 0.95968 0
27560 0.961527 0
27576 0.967956 0
27592 0.96696 0
27608 0.954779 0
27624 0.945337 0
27640 0.956196 0
27656 0.985755 0
27672 0.982352 0
27688 0.96134 0
27704 0.965787 0
27720 0.985701 0
27736 0.96498 0
27752 0.980084 0
27768 0.957087 0
27784 0.963579 0
27800 0.973579 0
27816 0.967636 0
27832 0.971452 0
27848 0.980249 0
27864 0.960672 0
27880 0.950404 0
27896 0.974035 0
27912 0.970743 0
27928 0.956154 0
27944 0.970742 0
27960 0.975505 0
27976 0.966394 0
27992 0.954535 0
28008 0.983923 0
28024 0.975037 0
28040 0.951583 0
28056 0.970606 0
28072 0.978035 0
28088 0.973422 0
28104 0.943812 0
28120 0.950916 0
28136 0.983759 0
28152 0.969449 0
28168 0.960116 0
28184 0.974783 0
28200 0.976474 0
28216 0.95315 0
28232 0.983869 0
28248 0.981375 0
28264 0.977389 0
28280 0.985506 0
28296 0.9477 0
28312 0.980264 0
28328 0.969938 0
28344 0.963489 0
28360 0.973044 0
28376 0.972287 0
28392 0.970773 0
28408 0.968537 0
28424 0.977257 0
28440 0.945456 0
28456 0.966204 0
28472 0.974701 0
28488 0.96791 0
28504 0.975191 0
28520 0.965375 0
28536 0.959741 0
28552 0.963996 0
28568 0.975397 0
28584 0.972077 0
28600 0.961349 0
28616 0.957272 0
28632 0.959855 0
28648 0.942602 0
28664 0.96814 0
28680 0.950396 0
28696 0.963771 0
28712 0.991496 0
28728 0.956437 0
28744 0.96523 0
28760 0.983469 0
28776 0.967318 0
28792 0.975774 0
28808 0.971371 0
28824 0.966381 0
28840 0.976895 0
28856 0.969964 0
28872 0.96314 0
28888 0.963301 0
28904 0.939004 0
28920 0.958477 0
28936 0.972901 0
28952 0.973198 0
28968 0.954012 0
28984 0.956591 0
29000 0.972862 0
29016 0.96395 0
29032 0.965968 0
29048 0.974811 0
29064 0.973168 0
29080 0.971879 0
29096 0.955896 0
29112 0.982926 0
29128 0.977293 0
29144 0.947322 0
29160 0.960773 0
29176 0.963448 0
29192 0.961441 0
29208 0.956319 0
29224 0.965009 0
29240 0.990584 0
29256 0.963101 0
29272 0.966468 0
29288 0.969118 0
29304 0.975376 0
29320 0.961222 0
29336 0.963292 0
29352 0.942315 0
29368 0.991481 0
29384 0.968452 0
29400 0.967234 0
29416 0.973666 0
29432 0.955419 0
29448 0.963322 0
29464 0.933988 0
29480 0.951081 0
29496 0.965288 0
29512 0.974288 0
29528 0.984172 0
29544 0.959723 0
29560 0.973838 0
29576 0.969743 0
29592 0.979486 0
29608 0.971801 0
29624 0.964216 0
29640 0.979686 0
29656 0.957755 0
29672 0.973819 0
29688 0.970616 0
29704 0.974109 0
29720 0.956449 0
29736 0.975264 0
29752 0.956432 0
29768 0.969355 0
29784 0.97604 0
29800 0.955524 0
29816 0.970559 0
29832 0.973192 0
29848 0.956836 0
29864 0.975113 0
29880 0.980612 0
29896 0.980545 0
29912 0.955143 0
29928 0.946274 0
29944 0.961644 0
29960 0.970431 0
29976 0.968203 0
29992 0.971153 0
30008 0.987649 0
30024 0.96678 0
30040 0.988596 0
30056 0.970762 0
30072 0.990978 0
30088 0.966426 0
30104 0.953245 0
30120 0.965419 0
30136 0.952932 0
30152 0.975096 0
30168 0.99078 0
30184 0.970948 0
30200 0.954283 0
30216 0.976603 0
30232 0.971794 0
30248 0.963042 0
30264 0.957848 0
30280 0.985377 0
30296 0.965853 0
30312 0.981031 0
30328 0.965268 0
30344 0.974945 0
30360 0.964287 0
30376 0.972577 0
30392 0.968872 0
30408 0.9594 0
30424 0.976825 0
30440 0.948672 0
30456 0.968755 0
30472 0.976376 0
30488 0.952216 0
30504 0.969974 0
30520 0.971887 0
30536 0.960286 0
30552 0.977085 0
30568 0.959704 0
30584 0.971253 0
30600 0.971592 0
30616 0.958599 0
30632 0.950785 0
30648 0.973776 0
30664 0.960716 0
30680 0.973735 0
30696 0.980359 0
30712 0.977726 0
30728 0.961727 0
30744 0.969477 0
30760 0.966858 0
30776 0.97894 0
30792 0.979735 0
30808 0.972544 0
30824 0.96804 0
30840 0.984728 0
30856 0.966773 0
30872 0.97137 0
30888 0.960142 0
30904 0.981138 0
30920 0.97616 0
30936 0.973587 0
30952 0.969379 0
30968 0.961782 0
30984 0.973602 0
31000 0.984893 0
31016 0.966452 0
31032 0.979914 0
31048 0.990817 0
31064 0.970794 0
31080 0.960694 0
31096 0.963092 0
31112 0.970011 0
31128 0.954197 0
31144 0.970842 0
31160 0.965868 0
31176 0.976779 0
31192 0.954818 0
31208 0.977704 0
31224 0.986932 0
31240 0.967267 0
31256 0.961245 0
31272 0.973137 0
31288 0.979448 0
31304 0.982276 0
31320 0.985157 0
31336 0.986438 0
31352 0.960821 0
31368 0.985567 0
31384 0.968565 0
31400 0.960088 0
31416 0.967432 0
31432 0.950348 0
31448 0.972163 0
31464 0.951895 0
31480 0.946523 0
31496 0.953127 0
31512 0.945112 0
31528 0.980711 0
31544 0.956586 0
31560 0.963041 0
31576 0.959435 0
31592 0.9557 0
31608 0.963863 0
31624 0.966586 0
31640 0.971566 0
31656 0.972581 0
31672 0.966812 0
31688 0.964994 0
31704 0.974987 0
31720 0.957607 0
31736 0.969495 0
31752 0.960136 0
31768 0.96199 0
31784 0.976433 0
31800 0.958415 0
31816 0.974884 0
31832 0.967309 0
31848 0.956207 0
31864 0.988769 0
31880 0.985872 0
31896 0.944445 0
31912 0.958847 0
31928 0.979202 0
31944 0.970398 0
31960 0.96186 0
31976 0.965895 0
31992 0.955754 0
32008 0.976511 0
32024 0.964982 0
32040 0.974971 0
32056 0.966573 0
32072 0.962227 0
32088 0.957034 0
32104 0.968587 0
32120 0.97838 0
32136 0.962109 0
32152 0.969199 0
32168 0.964982 0
32184 0.961085 0
32200 0.943304 0
32216 0.985947 0
32232 0.986171 0
32248 0.953034 0
32264 0.951332 0
32280 0.951043 0
32296 0.977038 0
32312 0.94071 0
32328 0.975036 0
32344 0.968304 0
32360 0.94956 0
32376 0.958135 0
32392 0.969103 0
32408 0.987225 0
32424 0.967183 0
32440 0.977331 0
32456 0.983384 0
32472 0.971787 0
32488 0.964698 0
32504 0.959455 0
32520 0.965711 0
32536 0.971962 0
32552 0.966953 0
32568 0.991338 0
32584 0.965374 0
32600 0.95477 0
32616 0.96899 0
32632 0.962216 0
32648 0.962383 0
32664 0.965807 0
32680 0.952376 0
32696 0.991299 0
32712 0.985539 0
32728 0.961682 0
32744 0.966076 0
32760 0.955006 0
32776 0.972616 0
32792 0.95927 0
32808 0.974369 0
32824 0.968665 0
32840 0.953829 0
32856 0.956221 0
32872 0.969452 0
32888 0.957629 0
32904 0.990033 0
32920 0.955481 0
32936 0.965302 0
32952 0.976262 0
32968 0.955445 0
32984 0.971656 0
33000 0.97708 0
33016 0.954472 0
33032 0.987023 0
33048 0.974219 0
33064 0.969767 0
33080 0.954419 0
33096 0.966667 0
33112 0.97951 0
33128 0.960011 0
33144 0.963139 0
33160 0.965213 0
33176 0.963496 0
33192 0.964173 0
33208 0.944722 0
33224 0.945104 0
33240 0.971737 0
33256 0.945846 0
33272 0.973769 0
33288 0.969198 0
33304 0.96494 0
33320 0.975881 0
33336 0.975631 0
33352 0.980732 0
33368 0.983943 0
33384 0.963946 0
33400 0.966359 0
33416 0.97432 0
33432 0.978368 0
33448 0.970539 0
33464 0.961076 0
33480 0.971085 0
33496 0.989045 0
33512 0.986542 0
33528 0.986075 0
33544 0.973245 0
33560 0.970031 0
33576 0.974452 0
33592 0.969307 0
33608 0.964469 0
33624 0.961205 0
33640 0.97829 0
33656 0.966767 0
33672 0.953596 0
33688 0.975883 0
33704 0.989995 0
33720 0.966826 0
33736 0.962909 0
33752 0.967142 0
