# Supplementary material for: Probing decoherence in molecular 4f qubits
Source: Chem Sci. 2024 Oct 30;15(48):20328–37. doi: 10.1039/d4sc05304d (PMC11575486; doi:10.1039/d4sc05304d)
Supplement: SC-015-D4SC05304D-s001 [file SC-015-D4SC05304D-s001.zip › data_archive/Parallel_0c5pct/T1/83_Gdtrensal_T1_970573_6380G_at19_VG51_32-64-250_100sc_75K_4pc.dat]

1000 0 0
1016 0.0103905 0
1032 0.011123 0
1048 0.0461227 0
1064 0.0645817 0
1080 0.0517934 0
1096 0.0879057 0
1112 0.0932421 0
1128 0.139825 0
1144 0.157133 0
1160 0.140423 0
1176 0.167127 0
1192 0.183542 0
1208 0.183703 0
1224 0.205317 0
1240 0.198555 0
1256 0.219661 0
1272 0.247779 0
1288 0.231571 0
1304 0.236669 0
1320 0.27099 0
1336 0.289957 0
1352 0.281037 0
1368 0.325854 0
1384 0.356706 0
1400 0.313451 0
1416 0.321833 0
1432 0.311393 0
1448 0.367881 0
1464 0.37801 0
1480 0.364886 0
1496 0.400393 0
1512 0.373735 0
1528 0.413831 0
1544 0.428071 0
1560 0.475481 0
1576 0.392005 0
1592 0.445554 0
1608 0.452984 0
1624 0.469822 0
1640 0.47897 0
1656 0.479634 0
1672 0.481497 0
1688 0.501754 0
1704 0.485149 0
1720 0.476429 0
1736 0.489662 0
1752 0.483292 0
1768 0.5049 0
1784 0.508276 0
1800 0.492874 0
1816 0.526644 0
1832 0.562462 0
1848 0.566225 0
1864 0.531785 0
1880 0.595815 0
1896 0.594373 0
1912 0.582478 0
1928 0.55305 0
1944 0.581005 0
1960 0.609717 0
1976 0.591231 0
1992 0.578806 0
2008 0.572449 0
2024 0.624624 0
2040 0.588806 0
2056 0.641742 0
2072 0.614024 0
2088 0.607422 0
2104 0.625436 0
2120 0.659039 0
2136 0.650581 0
2152 0.640061 0
2168 0.678703 0
2184 0.678069 0
2200 0.653863 0
2216 0.670232 0
2232 0.692297 0
2248 0.640148 0
2264 0.667589 0
2280 0.667678 0
2296 0.684198 0
2312 0.685918 0
2328 0.698134 0
2344 0.719654 0
2360 0.677498 0
2376 0.687411 0
2392 0.708335 0
2408 0.69501 0
2424 0.699012 0
2440 0.706311 0
2456 0.724112 0
2472 0.704122 0
2488 0.719986 0
2504 0.706292 0
2520 0.737069 0
2536 0.731993 0
2552 0.73732 0
2568 0.734723 0
2584 0.73009 0
2600 0.709417 0
2616 0.788422 0
2632 0.762186 0
2648 0.789506 0
2664 0.766935 0
2680 0.762103 0
2696 0.737333 0
2712 0.775211 0
2728 0.773824 0
2744 0.783564 0
2760 0.751235 0
2776 0.765627 0
2792 0.765737 0
2808 0.795993 0
2824 0.759113 0
2840 0.796645 0
2856 0.773874 0
2872 0.775369 0
2888 0.745516 0
2904 0.778633 0
2920 0.802003 0
2936 0.780084 0
2952 0.791021 0
2968 0.768071 0
2984 0.79852 0
3000 0.790931 0
3016 0.785054 0
3032 0.807804 0
3048 0.815567 0
3064 0.80182 0
3080 0.815356 0
3096 0.80717 0
3112 0.820283 0
3128 0.800196 0
3144 0.807753 0
3160 0.796525 0
3176 0.799099 0
3192 0.848909 0
3208 0.835903 0
3224 0.832989 0
3240 0.827122 0
3256 0.811016 0
3272 0.81189 0
3288 0.834038 0
3304 0.842592 0
3320 0.818598 0
3336 0.862313 0
3352 0.815112 0
3368 0.845636 0
3384 0.841938 0
3400 0.823782 0
3416 0.856464 0
3432 0.867725 0
3448 0.838477 0
3464 0.851006 0
3480 0.841435 0
3496 0.849721 0
3512 0.843001 0
3528 0.827681 0
3544 0.847076 0
3560 0.829337 0
3576 0.860066 0
3592 0.864909 0
3608 0.838844 0
3624 0.827149 0
3640 0.852515 0
3656 0.882599 0
3672 0.864087 0
3688 0.826695 0
3704 0.852256 0
3720 0.877841 0
3736 0.865254 0
3752 0.882161 0
3768 0.86082 0
3784 0.868434 0
3800 0.861799 0
3816 0.873818 0
3832 0.83615 0
3848 0.853389 0
3864 0.861863 0
3880 0.844254 0
3896 0.832628 0
3912 0.836634 0
3928 0.836011 0
3944 0.867539 0
3960 0.825824 0
3976 0.85561 0
3992 0.881321 0
4008 0.881613 0
4024 0.903588 0
4040 0.915629 0
4056 0.837735 0
4072 0.848688 0
4088 0.873908 0
4104 0.869962 0
4120 0.860686 0
4136 0.897999 0
4152 0.880695 0
4168 0.868262 0
4184 0.851128 0
4200 0.888254 0
4216 0.892663 0
4232 0.884579 0
4248 0.887941 0
4264 0.896127 0
4280 0.881221 0
4296 0.853382 0
4312 0.888003 0
4328 0.881622 0
4344 0.872236 0
4360 0.848369 0
4376 0.84959 0
4392 0.837021 0
4408 0.866912 0
4424 0.888446 0
4440 0.935784 0
4456 0.87575 0
4472 0.867553 0
4488 0.907384 0
4504 0.859734 0
4520 0.876773 0
4536 0.876712 0
4552 0.89718 0
4568 0.877391 0
4584 0.905043 0
4600 0.880588 0
4616 0.892016 0
4632 0.914015 0
4648 0.876607 0
4664 0.883767 0
4680 0.900519 0
4696 0.916746 0
4712 0.875245 0
4728 0.882386 0
4744 0.874386 0
4760 0.878638 0
4776 0.894902 0
4792 0.918266 0
4808 0.91854 0
4824 0.893859 0
4840 0.917013 0
4856 0.881271 0
4872 0.891917 0
4888 0.854925 0
4904 0.892254 0
4920 0.916172 0
4936 0.894069 0
4952 0.92327 0
4968 0.860672 0
4984 0.902378 0
5000 0.915251 0
5016 0.911955 0
5032 0.901367 0
5048 0.934424 0
5064 0.882131 0
5080 0.926729 0
5096 0.930939 0
5112 0.93277 0
5128 0.884233 0
5144 0.904898 0
5160 0.9122 0
5176 0.939525 0
5192 0.899183 0
5208 0.856533 0
5224 0.900403 0
5240 0.883903 0
5256 0.912232 0
5272 0.907232 0
5288 0.908556 0
5304 0.921264 0
5320 0.881894 0
5336 0.875383 0
5352 0.890203 0
5368 0.890451 0
5384 0.92007 0
5400 0.901512 0
5416 0.923207 0
5432 0.912927 0
5448 0.930573 0
5464 0.919015 0
5480 0.899212 0
5496 0.930862 0
5512 0.888771 0
5528 0.886484 0
5544 0.875118 0
5560 0.94131 0
5576 0.924542 0
5592 0.922404 0
5608 0.895667 0
5624 0.899657 0
5640 0.905356 0
5656 0.923558 0
5672 0.929281 0
5688 0.897126 0
5704 0.915016 0
5720 0.903569 0
5736 0.931748 0
5752 0.941183 0
5768 0.892992 0
5784 0.923019 0
5800 0.891075 0
5816 0.923702 0
5832 0.888965 0
5848 0.893652 0
5864 0.963513 0
5880 0.899604 0
5896 0.932735 0
5912 0.911508 0
5928 0.891041 0
5944 0.924584 0
5960 0.914004 0
5976 0.904897 0
5992 0.888717 0
6008 0.929343 0
6024 0.908279 0
6040 0.918233 0
6056 0.880787 0
6072 0.866414 0
6088 0.928997 0
6104 0.944071 0
6120 0.907771 0
6136 0.910716 0
6152 0.876564 0
6168 0.911316 0
6184 0.914965 0
6200 0.911393 0
6216 0.959096 0
6232 0.936549 0
6248 0.894671 0
6264 0.894987 0
6280 0.923498 0
6296 0.925672 0
6312 0.927182 0
6328 0.921507 0
6344 0.910398 0
6360 0.920987 0
6376 0.951625 0
6392 0.940183 0
6408 0.884148 0
6424 0.942697 0
6440 0.933226 0
6456 0.895093 0
6472 0.947439 0
6488 0.9049 0
6504 0.938843 0
6520 0.944295 0
6536 0.918212 0
6552 0.910453 0
6568 0.947441 0
6584 0.904231 0
6600 0.923272 0
6616 0.907636 0
6632 0.88928 0
6648 0.970899 0
6664 0.905314 0
6680 0.914867 0
6696 0.9273 0
6712 0.9175 0
6728 0.923958 0
6744 0.93842 0
6760 0.900135 0
6776 0.905693 0
6792 0.904797 0
6808 0.917898 0
6824 0.941926 0
6840 0.924785 0
6856 0.888402 0
6872 0.919152 0
6888 0.885693 0
6904 0.912459 0
6920 0.93652 0
6936 0.934089 0
6952 0.968887 0
6968 0.931581 0
6984 0.924791 0
7000 0.940681 0
7016 0.884576 0
7032 0.941506 0
7048 0.925731 0
7064 0.945852 0
7080 0.908409 0
7096 0.937809 0
7112 0.929101 0
7128 0.920854 0
7144 0.922876 0
7160 0.907866 0
7176 0.962946 0
7192 0.900877 0
7208 0.902336 0
7224 0.943894 0
7240 0.915934 0
7256 0.903948 0
7272 0.90131 0
7288 0.883477 0
7304 0.878253 0
7320 0.906059 0
7336 0.939721 0
7352 0.938862 0
7368 0.927004 0
7384 0.91172 0
7400 0.908402 0
7416 0.927177 0
7432 0.890857 0
7448 0.937138 0
7464 0.90512 0
7480 0.900892 0
7496 0.92567 0
7512 0.908779 0
7528 0.916792 0
7544 0.957517 0
7560 0.916597 0
7576 0.898968 0
7592 0.909285 0
7608 0.930817 0
7624 0.900032 0
7640 0.923268 0
7656 0.91217 0
7672 0.87836 0
7688 0.937097 0
7704 0.922679 0
7720 0.91642 0
7736 0.937072 0
7752 0.903557 0
7768 0.947225 0
7784 0.927021 0
7800 0.932252 0
7816 0.922275 0
7832 0.920679 0
7848 0.921674 0
7864 0.932473 0
7880 0.930669 0
7896 0.904703 0
7912 0.884755 0
7928 0.893477 0
7944 0.89649 0
7960 0.919754 0
7976 0.957659 0
7992 0.932992 0
8008 0.928851 0
8024 0.954033 0
8040 0.912866 0
8056 0.918642 0
8072 0.920555 0
8088 0.933459 0
8104 0.920218 0
8120 0.937935 0
8136 0.901339 0
8152 0.936856 0
8168 0.917301 0
8184 0.908534 0
8200 0.938724 0
8216 0.935937 0
8232 0.925485 0
8248 0.953192 0
8264 0.940775 0
8280 0.918249 0
8296 0.888008 0
8312 0.952214 0
8328 0.958615 0
8344 0.948164 0
8360 0.89725 0
8376 0.953177 0
8392 0.906194 0
8408 0.931044 0
8424 0.92299 0
8440 0.941492 0
8456 0.93631 0
8472 0.941064 0
8488 0.904447 0
8504 0.924244 0
8520 0.910978 0
8536 0.96581 0
8552 0.962848 0
8568 0.957124 0
8584 0.912359 0
8600 0.90825 0
8616 0.950195 0
8632 0.932055 0
8648 0.926606 0
8664 0.911246 0
8680 0.920246 0
8696 0.926342 0
8712 0.951082 0
8728 0.917653 0
8744 0.916228 0
8760 0.965037 0
8776 0.95841 0
8792 0.925672 0
8808 0.942746 0
8824 0.935648 0
8840 0.931623 0
8856 0.906218 0
8872 0.95071 0
8888 0.899257 0
8904 0.921427 0
8920 0.894511 0
8936 0.912672 0
8952 0.932309 0
8968 0.977654 0
8984 0.887372 0
9000 0.927934 0
9016 0.942936 0
9032 0.933989 0
9048 0.968351 0
9064 0.952271 0
9080 0.920047 0
9096 0.95152 0
9112 0.938095 0
9128 0.957954 0
9144 0.947511 0
9160 0.927237 0
9176 0.930801 0
9192 0.914858 0
9208 0.959017 0
9224 0.92335 0
9240 0.915342 0
9256 0.953622 0
9272 0.941183 0
9288 0.900439 0
9304 0.937033 0
9320 0.947975 0
9336 0.92942 0
9352 0.92226 0
9368 0.936773 0
9384 0.942778 0
9400 0.934685 0
9416 0.926845 0
9432 0.928413 0
9448 0.89212 0
9464 0.949629 0
9480 0.921309 0
9496 0.905961 0
9512 0.953222 0
9528 0.903078 0
9544 0.918684 0
9560 0.914144 0
9576 0.942004 0
9592 0.934757 0
9608 0.90661 0
9624 0.906957 0
9640 0.957957 0
9656 0.950988 0
9672 0.934324 0
9688 0.894338 0
9704 0.934147 0
9720 0.929238 0
9736 0.928683 0
9752 0.953435 0
9768 0.900764 0
9784 0.958462 0
9800 0.956881 0
9816 0.916342 0
9832 0.925053 0
9848 0.946414 0
9864 0.944629 0
9880 0.951645 0
9896 0.922904 0
9912 0.95306 0
9928 0.934268 0
9944 0.898744 0
9960 0.919457 0
9976 0.954623 0
9992 0.955088 0
10008 0.919842 0
10024 0.892627 0
10040 0.932336 0
10056 0.931608 0
10072 0.921284 0
10088 0.93824 0
10104 0.92551 0
10120 0.90188 0
10136 0.951171 0
10152 0.960105 0
10168 0.913701 0
10184 0.942355 0
10200 0.925566 0
10216 0.887653 0
10232 0.93661 0
10248 0.879499 0
10264 0.918308 0
10280 0.919297 0
10296 0.917872 0
10312 0.893594 0
10328 0.92644 0
10344 0.923818 0
10360 0.917304 0
10376 0.891501 0
10392 0.950723 0
10408 0.932532 0
10424 0.924777 0
10440 0.948839 0
10456 0.86388 0
10472 0.929133 0
10488 0.935123 0
10504 0.92032 0
10520 0.915435 0
10536 0.949123 0
10552 0.94978 0
10568 0.950619 0
10584 0.958703 0
10600 0.912462 0
10616 0.913552 0
10632 0.906445 0
10648 0.967028 0
10664 0.944026 0
10680 0.897701 0
10696 0.924266 0
10712 0.909566 0
10728 0.894303 0
10744 0.908173 0
10760 0.929454 0
10776 0.950991 0
10792 0.937845 0
10808 0.924073 0
10824 0.943746 0
10840 0.959628 0
10856 0.918681 0
10872 0.940271 0
10888 0.962828 0
10904 0.910412 0
10920 0.879617 0
10936 0.911659 0
10952 0.945534 0
10968 0.947348 0
10984 0.934373 0
11000 0.91597 0
11016 0.935094 0
11032 0.941283 0
11048 0.953958 0
11064 0.946271 0
11080 0.93068 0
11096 0.907298 0
11112 0.930767 0
11128 0.908376 0
11144 0.940052 0
11160 0.904436 0
11176 0.877315 0
11192 0.951634 0
11208 0.967279 0
11224 0.94796 0
11240 0.915114 0
11256 0.928566 0
11272 0.913202 0
11288 0.945989 0
11304 0.932572 0
11320 0.969543 0
11336 0.924172 0
11352 0.936287 0
11368 0.907327 0
11384 0.934697 0
11400 0.932689 0
11416 0.921695 0
11432 0.968901 0
11448 0.93853 0
11464 0.89416 0
11480 0.932885 0
11496 0.943992 0
11512 0.932017 0
11528 0.966839 0
11544 0.927005 0
11560 0.967138 0
11576 0.88958 0
11592 0.911071 0
11608 0.94221 0
11624 0.942814 0
11640 0.920829 0
11656 0.939265 0
11672 0.92447 0
11688 0.973584 0
11704 0.912882 0
11720 0.916443 0
11736 0.955513 0
11752 0.949042 0
11768 0.926268 0
11784 0.942083 0
11800 0.896272 0
11816 0.931657 0
11832 0.950374 0
11848 0.956074 0
11864 0.923017 0
11880 0.917719 0
11896 0.966755 0
11912 0.972699 0
11928 0.931409 0
11944 0.926262 0
11960 0.891721 0
11976 0.917183 0
11992 0.916301 0
12008 0.915322 0
12024 0.938208 0
12040 0.938851 0
12056 0.924021 0
12072 0.945955 0
12088 0.924074 0
12104 0.958879 0
12120 0.943859 0
12136 0.955166 0
12152 0.918417 0
12168 0.901917 0
12184 0.931683 0
12200 0.930575 0
12216 0.905018 0
12232 0.927341 0
12248 0.930813 0
12264 0.903807 0
12280 0.922962 0
12296 0.922426 0
12312 0.919928 0
12328 0.924821 0
12344 0.890806 0
12360 0.894042 0
12376 0.932652 0
12392 0.937773 0
12408 0.953791 0
12424 0.928609 0
12440 0.924342 0
12456 0.934619 0
12472 0.919517 0
12488 0.947971 0
12504 0.932865 0
12520 0.89095 0
12536 0.919137 0
12552 0.91218 0
12568 0.949165 0
12584 0.919714 0
12600 0.951954 0
12616 0.906762 0
12632 0.965914 0
12648 0.923079 0
12664 0.929326 0
12680 0.943456 0
12696 0.910837 0
12712 0.933839 0
12728 0.882573 0
12744 0.933781 0
12760 0.929483 0
12776 0.939237 0
12792 0.925928 0
12808 0.919775 0
12824 0.921716 0
12840 0.922341 0
12856 0.923074 0
12872 0.891918 0
12888 0.928309 0
12904 0.924413 0
12920 0.897637 0
12936 0.900004 0
12952 0.908507 0
12968 0.942372 0
12984 0.941974 0
13000 0.903459 0
13016 0.926293 0
13032 0.957568 0
13048 0.944907 0
13064 0.939734 0
13080 0.943213 0
13096 0.906591 0
13112 0.923599 0
13128 0.922139 0
13144 0.920448 0
13160 0.909376 0
13176 0.93623 0
13192 0.930679 0
13208 0.927597 0
13224 0.932209 0
13240 0.938118 0
13256 0.904875 0
13272 0.955766 0
13288 0.945467 0
13304 0.945619 0
13320 0.908133 0
13336 0.953705 0
13352 0.92627 0
13368 0.90004 0
13384 0.95168 0
13400 0.931309 0
13416 0.966781 0
13432 0.933484 0
13448 0.942191 0
13464 0.959747 0
13480 0.947491 0
13496 0.938208 0
13512 0.951304 0
13528 0.92714 0
13544 0.94214 0
13560 0.93122 0
13576 0.922628 0
13592 0.938216 0
13608 0.942677 0
13624 0.911756 0
13640 0.912521 0
13656 0.905807 0
13672 0.935385 0
13688 0.898659 0
13704 0.940874 0
13720 0.959907 0
13736 0.93977 0
13752 0.904011 0
13768 0.956045 0
13784 0.932362 0
13800 0.948032 0
13816 0.937128 0
13832 0.930557 0
13848 0.969456 0
13864 0.931116 0
13880 0.923926 0
13896 0.933839 0
13912 0.966584 0
13928 0.929482 0
13944 0.935661 0
13960 0.920015 0
13976 0.950105 0
13992 0.932613 0
14008 0.906896 0
14024 0.908432 0
14040 0.937358 0
14056 0.986976 0
14072 0.916981 0
14088 0.915828 0
14104 0.939521 0
14120 0.947138 0
14136 0.909794 0
14152 0.916768 0
14168 0.957555 0
14184 0.923303 0
14200 0.919677 0
14216 0.943033 0
14232 0.945016 0
14248 0.947862 0
14264 0.932977 0
14280 0.921841 0
14296 0.940941 0
14312 0.918494 0
14328 0.917946 0
14344 0.935164 0
14360 0.932936 0
14376 0.956225 0
14392 0.947034 0
14408 0.920697 0
14424 0.942223 0
14440 0.902466 0
14456 0.94137 0
14472 0.916566 0
14488 0.969122 0
14504 0.95576 0
14520 0.927289 0
14536 0.976409 0
14552 0.949154 0
14568 0.948663 0
14584 0.928958 0
14600 0.901796 0
14616 0.933123 0
14632 0.925703 0
14648 0.958801 0
14664 0.945977 0
14680 0.935612 0
14696 0.905845 0
14712 0.911102 0
14728 0.987332 0
14744 0.942779 0
14760 0.935618 0
14776 0.915381 0
14792 0.940019 0
14808 0.923645 0
14824 0.944076 0
14840 0.932353 0
14856 0.942236 0
14872 0.966 0
14888 0.923164 0
14904 0.923898 0
14920 0.909308 0
14936 0.928155 0
14952 0.951156 0
14968 0.939822 0
14984 0.938877 0
15000 0.949256 0
15016 0.948748 0
15032 0.932277 0
15048 0.92227 0
15064 0.934799 0
15080 0.944973 0
15096 0.950919 0
15112 0.941412 0
15128 0.941782 0
15144 0.962785 0
15160 0.921115 0
15176 0.953087 0
15192 0.968572 0
15208 0.914569 0
15224 0.944491 0
15240 0.950419 0
15256 0.952983 0
15272 0.94333 0
15288 0.958356 0
15304 0.943158 0
15320 0.944504 0
15336 0.904105 0
15352 0.923163 0
15368 0.897752 0
15384 0.951513 0
15400 0.931721 0
15416 0.932943 0
15432 0.905984 0
15448 0.918767 0
15464 0.958973 0
15480 0.928232 0
15496 0.932916 0
15512 0.921611 0
15528 0.9534 0
15544 0.94349 0
15560 0.88187 0
15576 0.911681 0
15592 0.939384 0
15608 0.918185 0
15624 0.92479 0
15640 0.936546 0
15656 0.957858 0
15672 0.936251 0
15688 0.920714 0
15704 0.908643 0
15720 0.948529 0
15736 0.912948 0
15752 0.96239 0
15768 0.937333 0
15784 0.930352 0
15800 0.93595 0
15816 0.941391 0
15832 0.958857 0
15848 0.92058 0
15864 0.920391 0
15880 0.957389 0
15896 0.989474 0
15912 0.931532 0
15928 0.925622 0
15944 0.902988 0
15960 0.927879 0
15976 0.95859 0
15992 0.902541 0
16008 0.958399 0
16024 0.893779 0
16040 0.950874 0
16056 0.908558 0
16072 0.917127 0
16088 0.937149 0
16104 0.938405 0
16120 0.940217 0
16136 0.929433 0
16152 0.94199 0
16168 0.931016 0
16184 0.9561 0
16200 0.941723 0
16216 0.908127 0
16232 0.905911 0
16248 0.953643 0
16264 0.924948 0
16280 0.921157 0
16296 0.963227 0
16312 0.916417 0
16328 0.911424 0
16344 0.949774 0
16360 0.932025 0
16376 0.962598 0
16392 0.920779 0
16408 0.90961 0
16424 0.919531 0
16440 0.906903 0
16456 0.949524 0
16472 0.895809 0
16488 0.96289 0
16504 0.946103 0
16520 0.949521 0
16536 0.939403 0
16552 0.913531 0
16568 0.943724 0
16584 0.911281 0
16600 0.930512 0
16616 0.919012 0
16632 0.933737 0
16648 0.943102 0
16664 0.94699 0
16680 0.953853 0
16696 0.924129 0
16712 0.937589 0
16728 0.93683 0
16744 0.941704 0
16760 0.931262 0
16776 0.924804 0
16792 0.930165 0
16808 0.930235 0
16824 0.954529 0
16840 0.932279 0
16856 0.987038 0
16872 0.931302 0
16888 0.909588 0
16904 0.959504 0
16920 0.930721 0
16936 0.925243 0
16952 0.935126 0
16968 0.929052 0
16984 0.949438 0
17000 0.91084 0
17016 0.94667 0
17032 0.936203 0
17048 0.95426 0
17064 0.95451 0
17080 0.961612 0
17096 0.922885 0
17112 0.932197 0
17128 0.909693 0
17144 0.927362 0
17160 0.931519 0
17176 0.926192 0
17192 0.914408 0
17208 0.924489 0
17224 0.919553 0
17240 0.979227 0
17256 0.957939 0
17272 0.934799 0
17288 0.935536 0
17304 0.946392 0
17320 0.880949 0
17336 0.927419 0
17352 0.917654 0
17368 0.943043 0
17384 0.952739 0
17400 0.925094 0
17416 0.966736 0
17432 0.93555 0
17448 0.941858 0
17464 0.939169 0
17480 0.926007 0
17496 0.910072 0
17512 0.930193 0
17528 0.955727 0
17544 0.911478 0
17560 0.938467 0
17576 0.96814 0
17592 0.982306 0
17608 0.927113 0
17624 0.930355 0
17640 0.879676 0
17656 0.945761 0
17672 0.918647 0
17688 0.958107 0
17704 0.931655 0
17720 0.909336 0
17736 0.923657 0
17752 0.948957 0
17768 0.930992 0
17784 0.941429 0
17800 0.926967 0
17816 0.891185 0
17832 0.905344 0
17848 0.930876 0
17864 0.943925 0
17880 0.902009 0
17896 0.933256 0
17912 0.950295 0
17928 0.936019 0
17944 0.924344 0
17960 0.92719 0
17976 0.920439 0
17992 0.951348 0
18008 0.939677 0
18024 0.946452 0
18040 0.928476 0
18056 0.958546 0
18072 0.939004 0
18088 0.957731 0
18104 0.920876 0
18120 0.957768 0
18136 0.947937 0
18152 0.931758 0
18168 0.944 0
18184 0.943382 0
18200 0.924131 0
18216 0.927235 0
18232 0.932907 0
18248 0.944989 0
18264 0.921925 0
18280 0.917194 0
18296 0.942968 0
18312 0.928377 0
18328 0.925381 0
18344 0.926743 0
18360 0.953948 0
18376 0.890637 0
18392 0.932873 0
18408 0.947716 0
18424 0.957538 0
18440 0.940996 0
18456 0.937784 0
18472 0.927844 0
18488 0.931061 0
18504 0.939296 0
18520 0.93287 0
18536 0.951582 0
18552 0.934104 0
18568 0.925344 0
18584 0.915962 0
18600 0.914585 0
18616 0.899174 0
18632 0.895877 0
18648 0.944236 0
18664 0.97148 0
18680 0.897624 0
18696 0.938308 0
18712 0.91806 0
18728 0.952576 0
18744 0.91646 0
18760 0.93758 0
18776 0.9604 0
18792 0.907762 0
18808 0.930824 0
18824 0.912931 0
18840 0.941405 0
18856 0.928247 0
18872 0.947683 0
18888 0.921146 0
18904 0.928827 0
18920 0.920751 0
18936 0.93887 0
18952 0.915321 0
18968 0.889227 0
18984 0.912261 0
19000 0.937125 0
19016 0.965219 0
19032 0.905077 0
19048 0.926239 0
19064 0.968908 0
19080 0.910688 0
19096 0.904328 0
19112 0.930973 0
19128 0.914233 0
19144 0.906108 0
19160 0.972753 0
19176 0.907355 0
19192 0.932547 0
19208 0.897522 0
19224 0.947648 0
19240 0.941658 0
19256 0.962726 0
19272 0.946273 0
19288 0.908442 0
19304 0.917803 0
19320 0.911921 0
19336 0.959 0
19352 0.932823 0
19368 0.918049 0
19384 0.929556 0
19400 0.933745 0
19416 0.91573 0
19432 0.926356 0
19448 0.949321 0
19464 0.93006 0
19480 0.937145 0
19496 0.921948 0
19512 0.943745 0
19528 0.920632 0
19544 0.933666 0
19560 0.976181 0
19576 0.972435 0
19592 0.936163 0
19608 0.910356 0
19624 0.919014 0
19640 0.958982 0
19656 0.935829 0
19672 0.98078 0
19688 0.943988 0
19704 0.952796 0
19720 0.962986 0
19736 0.946752 0
19752 0.923941 0
19768 0.943285 0
19784 0.944444 0
19800 0.937403 0
19816 0.927552 0
19832 0.931701 0
19848 0.958268 0
19864 0.939435 0
19880 0.910287 0
19896 0.938604 0
19912 0.9375 0
19928 0.948496 0
19944 0.907449 0
19960 0.958011 0
19976 0.929064 0
19992 0.941707 0
20008 0.935271 0
20024 0.938958 0
20040 0.945036 0
20056 0.962541 0
20072 0.945802 0
20088 0.91992 0
20104 0.908011 0
20120 0.93248 0
20136 0.899973 0
20152 0.952412 0
20168 0.892968 0
20184 0.961918 0
20200 0.9301 0
20216 0.934772 0
20232 0.94468 0
20248 0.926893 0
20264 0.891054 0
20280 0.971115 0
20296 0.960578 0
20312 0.934395 0
20328 0.939836 0
20344 0.949167 0
20360 0.942046 0
20376 0.929052 0
20392 0.9519 0
20408 0.908621 0
20424 0.912506 0
20440 0.910725 0
20456 0.956424 0
20472 0.952957 0
20488 0.905662 0
20504 0.917676 0
20520 0.973372 0
20536 0.93971 0
20552 0.919311 0
20568 0.902205 0
20584 0.947433 0
20600 0.916294 0
20616 0.915931 0
20632 0.945207 0
20648 0.907413 0
20664 0.915128 0
20680 0.964611 0
20696 0.937671 0
20712 0.927123 0
20728 0.933775 0
20744 0.90467 0
20760 0.906389 0
20776 0.939048 0
20792 0.953286 0
20808 0.919874 0
20824 0.97259 0
20840 0.975078 0
20856 0.928705 0
20872 0.956087 0
20888 0.871151 0
20904 0.968743 0
20920 0.941011 0
20936 0.919518 0
20952 0.957011 0
20968 0.934131 0
20984 0.899455 0
21000 0.920747 0
21016 0.955985 0
21032 0.958625 0
21048 0.934855 0
21064 0.951509 0
21080 0.945803 0
21096 0.92686 0
21112 0.944847 0
21128 0.919634 0
21144 0.964846 0
21160 0.925939 0
21176 0.956848 0
21192 0.948803 0
21208 0.910066 0
21224 0.961927 0
21240 0.944425 0
21256 0.95034 0
21272 0.911576 0
21288 0.921006 0
21304 0.955066 0
21320 0.951247 0
21336 0.95011 0
21352 0.885492 0
21368 0.941952 0
21384 0.916831 0
21400 0.977579 0
21416 0.950406 0
21432 0.92232 0
21448 0.964383 0
21464 0.931271 0
21480 0.938931 0
21496 0.951411 0
21512 0.936391 0
21528 0.956429 0
21544 0.908178 0
21560 0.942742 0
21576 0.890394 0
21592 0.924496 0
21608 0.916243 0
21624 0.911917 0
21640 0.904699 0
21656 0.949069 0
21672 0.932055 0
21688 0.914168 0
21704 0.941126 0
21720 0.925189 0
21736 0.938812 0
21752 0.924738 0
21768 0.964501 0
21784 0.935058 0
21800 0.932814 0
21816 0.901534 0
21832 0.961658 0
21848 0.93739 0
21864 0.938397 0
21880 0.939649 0
21896 0.948424 0
21912 0.960656 0
21928 0.919014 0
21944 0.941831 0
21960 0.936969 0
21976 0.922025 0
21992 0.915214 0
22008 0.927527 0
22024 0.929337 0
22040 0.935492 0
22056 0.949488 0
22072 0.972859 0
22088 0.933361 0
22104 0.938591 0
22120 0.92961 0
22136 0.94254 0
22152 0.943517 0
22168 0.936723 0
22184 0.922492 0
22200 0.942605 0
22216 0.96652 0
22232 0.910504 0
22248 0.926339 0
22264 0.934018 0
22280 0.977533 0
22296 0.908765 0
22312 0.939759 0
22328 0.949768 0
22344 0.940069 0
22360 0.901951 0
22376 0.900946 0
22392 0.944147 0
22408 0.90583 0
22424 0.944455 0
22440 0.94208 0
22456 0.938959 0
22472 0.914568 0
22488 0.91308 0
22504 0.925612 0
22520 0.92351 0
22536 0.882335 0
22552 0.954853 0
22568 0.921031 0
22584 0.952329 0
22600 0.946945 0
22616 0.938183 0
22632 0.920519 0
22648 0.967554 0
22664 0.88449 0
22680 0.915439 0
22696 0.934632 0
22712 0.959582 0
22728 0.9338 0
22744 0.952103 0
22760 0.933215 0
22776 0.938659 0
22792 0.956748 0
22808 0.924471 0
22824 0.946939 0
22840 0.907956 0
22856 0.932707 0
22872 0.931475 0
22888 0.943748 0
22904 0.94573 0
22920 0.943892 0
22936 0.90516 0
22952 0.941764 0
22968 0.955196 0
22984 0.911618 0
23000 0.984934 0
23016 0.949704 0
23032 0.943616 0
23048 0.921064 0
23064 0.926864 0
23080 0.955325 0
23096 0.930869 0
23112 0.952849 0
23128 0.934185 0
23144 0.923363 0
23160 0.93554 0
23176 0.945655 0
23192 0.968044 0
23208 0.93246 0
23224 0.961351 0
23240 0.914487 0
23256 0.934006 0
23272 0.952277 0
23288 0.936345 0
23304 0.929049 0
23320 0.937744 0
23336 0.961839 0
23352 0.933405 0
23368 0.917978 0
23384 0.972871 0
23400 0.94502 0
23416 0.900479 0
23432 0.90212 0
23448 0.912272 0
23464 0.931014 0
23480 0.947236 0
23496 0.958176 0
23512 0.895397 0
23528 0.923051 0
23544 0.939289 0
23560 0.950887 0
23576 0.927895 0
23592 0.94853 0
23608 0.937887 0
23624 0.941638 0
23640 0.900812 0
23656 0.934036 0
23672 0.947012 0
23688 0.969194 0
23704 0.96516 0
23720 0.95383 0
23736 0.957203 0
23752 0.916512 0
23768 0.911514 0
23784 0.943784 0
23800 0.945913 0
23816 0.956355 0
23832 0.952166 0
23848 0.944838 0
23864 0.966457 0
23880 0.922559 0
23896 0.919187 0
23912 0.911884 0
23928 0.949639 0
23944 0.937852 0
23960 0.930051 0
23976 0.974839 0
23992 0.909249 0
24008 0.934838 0
24024 0.955435 0
24040 0.936356 0
24056 0.922424 0
24072 0.921414 0
24088 0.922691 0
24104 0.890179 0
24120 0.925124 0
24136 0.926298 0
24152 0.923632 0
24168 0.935954 0
24184 0.929693 0
24200 0.933303 0
24216 0.881512 0
24232 0.928508 0
24248 0.892646 0
24264 0.934786 0
24280 0.956564 0
24296 0.935016 0
24312 0.924822 0
24328 0.935911 0
24344 0.93795 0
24360 0.979943 0
24376 0.958851 0
24392 0.925842 0
24408 0.94423 0
24424 0.926496 0
24440 0.924619 0
24456 0.918386 0
24472 0.944695 0
24488 0.958192 0
24504 0.970514 0
24520 0.953628 0
24536 0.905768 0
24552 0.949117 0
24568 0.974659 0
24584 0.932915 0
24600 0.96049 0
24616 0.944861 0
24632 0.934523 0
24648 0.918095 0
24664 0.947728 0
24680 0.94372 0
24696 0.933113 0
24712 0.91097 0
24728 0.954129 0
24744 0.926691 0
24760 0.947821 0
24776 0.899736 0
24792 0.952303 0
24808 0.932567 0
24824 0.969344 0
24840 0.923475 0
24856 0.908241 0
24872 0.915454 0
24888 0.919544 0
24904 0.887979 0
24920 0.946915 0
24936 0.940819 0
24952 0.925208 0
24968 0.946986 0
24984 0.952306 0
25000 0.947561 0
25016 0.929842 0
25032 0.929338 0
25048 0.956014 0
25064 0.933641 0
25080 0.951611 0
25096 0.933187 0
25112 0.958722 0
25128 0.9611 0
25144 0.94753 0
25160 0.926398 0
25176 0.955495 0
25192 0.937501 0
25208 0.896973 0
25224 0.937644 0
25240 0.957695 0
25256 0.949922 0
25272 0.947352 0
25288 0.946522 0
25304 0.937251 0
25320 0.955361 0
25336 0.944248 0
25352 0.940337 0
25368 0.987695 0
25384 0.908513 0
25400 0.961297 0
25416 0.928829 0
25432 0.961907 0
25448 0.914412 0
25464 0.94943 0
25480 0.928783 0
25496 0.926074 0
25512 0.960331 0
25528 0.977035 0
25544 0.931333 0
25560 0.961201 0
25576 0.921728 0
25592 0.919519 0
25608 0.925992 0
25624 0.915314 0
25640 0.911894 0
25656 0.947273 0
25672 0.960474 0
25688 0.922279 0
25704 0.958674 0
25720 0.93246 0
25736 0.934352 0
25752 0.947684 0
25768 0.944192 0
25784 0.910434 0
25800 0.941588 0
25816 0.962123 0
25832 0.961317 0
25848 0.917201 0
25864 0.963356 0
25880 0.901164 0
25896 0.956642 0
25912 0.95039 0
25928 0.953535 0
25944 0.922477 0
25960 0.937337 0
25976 0.908857 0
25992 0.957571 0
26008 0.936157 0
26024 0.939912 0
26040 0.939337 0
26056 0.93524 0
26072 0.925479 0
26088 0.951977 0
26104 0.944927 0
26120 0.943911 0
26136 0.959057 0
26152 0.926723 0
26168 0.937614 0
26184 0.929895 0
26200 0.903079 0
26216 0.93756 0
26232 0.935167 0
26248 0.919691 0
26264 0.931553 0
26280 0.926786 0
26296 0.929713 0
26312 0.907019 0
26328 0.951523 0
26344 0.940585 0
26360 0.945277 0
26376 0.924697 0
26392 0.923673 0
26408 0.949927 0
26424 0.947544 0
26440 0.925267 0
26456 0.898732 0
26472 0.985721 0
26488 0.941758 0
26504 0.931326 0
26520 0.902689 0
26536 0.926606 0
26552 1 0
26568 0.917082 0
26584 0.974562 0
26600 0.968885 0
26616 0.900882 0
26632 0.928221 0
26648 0.931388 0
26664 0.947121 0
26680 0.957139 0
26696 0.941686 0
26712 0.947329 0
26728 0.93726 0
26744 0.929446 0
26760 0.975271 0
26776 0.919582 0
26792 0.937247 0
26808 0.928352 0
26824 0.943429 0
26840 0.935895 0
26856 0.96865 0
26872 0.940486 0
26888 0.947562 0
26904 0.927241 0
26920 0.970071 0
26936 0.885598 0
26952 0.941374 0
26968 0.948625 0
26984 0.956856 0
27000 0.952542 0
27016 0.923095 0
27032 0.898869 0
27048 0.931427 0
27064 0.919185 0
27080 0.945621 0
27096 0.958065 0
27112 0.919669 0
27128 0.90538 0
27144 0.940693 0
27160 0.942604 0
27176 0.92655 0
27192 0.910412 0
27208 0.931236 0
27224 0.953264 0
27240 0.913999 0
27256 0.936432 0
27272 0.939034 0
27288 0.919502 0
27304 0.951862 0
27320 0.944676 0
27336 0.947303 0
27352 0.935551 0
27368 0.934087 0
27384 0.975458 0
27400 0.943589 0
27416 0.967195 0
27432 0.97004 0
27448 0.924447 0
27464 0.929803 0
27480 0.94184 0
27496 0.911668 0
27512 0.946777 0
27528 0.954473 0
27544 0.935207 0
27560 0.91846 0
27576 0.95009 0
27592 0.94683 0
27608 0.95068 0
27624 0.924518 0
27640 0.918673 0
27656 0.954329 0
27672 0.947226 0
27688 0.945694 0
27704 0.942183 0
27720 0.916712 0
27736 0.953394 0
27752 0.939342 0
27768 0.942554 0
27784 0.946081 0
27800 0.91888 0
27816 0.936362 0
27832 0.895097 0
27848 0.95607 0
27864 0.937564 0
27880 0.943015 0
27896 0.948083 0
27912 0.93728 0
27928 0.949014 0
27944 0.955613 0
27960 0.936179 0
27976 0.931737 0
27992 0.926101 0
28008 0.962305 0
28024 0.947258 0
28040 0.954768 0
28056 0.940557 0
28072 0.897182 0
28088 0.953393 0
28104 0.953265 0
28120 0.940668 0
28136 0.941695 0
28152 0.912209 0
28168 0.91648 0
28184 0.955948 0
28200 0.923829 0
28216 0.983235 0
28232 0.953981 0
28248 0.943334 0
28264 0.934787 0
28280 0.927864 0
28296 0.957331 0
28312 0.941838 0
28328 0.964036 0
28344 0.911709 0
28360 0.949996 0
28376 0.929495 0
28392 0.931953 0
28408 0.914146 0
28424 0.922731 0
28440 0.946189 0
28456 0.94305 0
28472 0.885521 0
28488 0.93292 0
28504 0.923871 0
28520 0.88976 0
28536 0.926845 0
28552 0.962371 0
28568 0.924108 0
28584 0.954344 0
28600 0.923535 0
28616 0.912553 0
28632 0.971592 0
28648 0.947567 0
28664 0.940361 0
28680 0.954417 0
28696 0.96064 0
28712 0.961352 0
28728 0.937472 0
28744 0.9324 0
28760 0.928172 0
28776 0.928345 0
28792 0.930813 0
28808 0.924056 0
28824 0.944299 0
28840 0.895537 0
28856 0.927261 0
28872 0.9524 0
28888 0.959299 0
28904 0.949832 0
28920 0.926048 0
28936 0.94198 0
28952 0.944307 0
28968 0.936095 0
28984 0.939996 0
29000 0.946787 0
29016 0.930538 0
29032 0.929203 0
29048 0.930054 0
29064 0.912541 0
29080 0.921988 0
29096 0.919769 0
29112 0.904308 0
29128 0.935954 0
29144 0.938824 0
29160 0.908863 0
29176 0.930134 0
29192 0.957084 0
29208 0.924747 0
29224 0.924183 0
29240 0.916438 0
29256 0.971296 0
29272 0.944628 0
29288 0.935798 0
29304 0.890057 0
29320 0.905188 0
29336 0.965722 0
29352 0.950814 0
29368 0.900694 0
29384 0.936711 0
29400 0.95105 0
29416 0.911663 0
29432 0.927346 0
29448 0.913775 0
29464 0.926942 0
29480 0.941959 0
29496 0.896057 0
29512 0.923363 0
29528 0.955388 0
29544 0.9397 0
29560 0.967534 0
29576 0.919987 0
29592 0.947869 0
29608 0.948114 0
29624 0.929516 0
29640 0.94112 0
29656 0.927895 0
29672 0.964951 0
29688 0.984076 0
29704 0.935427 0
29720 0.93711 0
29736 0.943328 0
29752 0.923462 0
29768 0.922408 0
29784 0.946871 0
29800 0.938439 0
29816 0.978999 0
29832 0.937718 0
29848 0.960051 0
29864 0.939824 0
29880 0.925998 0
29896 0.958994 0
29912 0.911923 0
29928 0.90351 0
29944 0.927981 0
29960 0.928768 0
29976 0.962311 0
29992 0.962898 0
30008 0.939462 0
30024 0.954253 0
30040 0.918965 0
30056 0.926925 0
30072 0.922007 0
30088 0.985265 0
30104 0.966021 0
30120 0.916474 0
30136 0.962885 0
30152 0.928693 0
30168 0.932652 0
30184 0.956103 0
30200 0.940065 0
30216 0.915734 0
30232 0.907505 0
30248 0.927855 0
30264 0.953734 0
30280 0.961987 0
30296 0.940448 0
30312 0.89545 0
30328 0.976537 0
30344 0.92628 0
30360 0.942754 0
30376 0.896345 0
30392 0.971355 0
30408 0.922325 0
30424 0.941786 0
30440 0.919233 0
30456 0.973624 0
30472 0.929028 0
30488 0.950939 0
30504 0.940827 0
30520 0.934532 0
30536 0.924663 0
30552 0.920404 0
30568 0.927055 0
30584 0.959007 0
30600 0.930763 0
30616 0.949255 0
30632 0.924285 0
30648 0.974733 0
30664 0.907306 0
30680 0.936142 0
30696 0.920771 0
30712 0.924435 0
30728 0.978922 0
30744 0.930774 0
30760 0.961764 0
30776 0.939019 0
30792 0.9424 0
30808 0.925606 0
30824 0.927113 0
30840 0.927528 0
30856 0.92958 0
30872 0.926481 0
30888 0.960832 0
30904 0.944555 0
30920 0.929564 0
30936 0.92024 0
30952 0.915882 0
30968 0.968437 0
30984 0.910737 0
31000 0.94217 0
31016 0.935778 0
31032 0.916961 0
31048 0.953899 0
31064 0.947912 0
31080 0.919609 0
31096 0.966822 0
31112 0.929001 0
31128 0.926984 0
31144 0.902425 0
31160 0.962671 0
31176 0.965485 0
31192 0.953258 0
31208 0.907647 0
31224 0.953725 0
31240 0.896918 0
31256 0.915994 0
31272 0.921824 0
31288 0.926487 0
31304 0.96268 0
31320 0.94783 0
31336 0.924799 0
31352 0.954874 0
31368 0.949661 0
31384 0.902196 0
31400 0.942837 0
31416 0.972494 0
31432 0.966746 0
31448 0.954896 0
31464 0.927438 0
31480 0.939805 0
31496 0.925521 0
31512 0.959258 0
31528 0.936304 0
31544 0.953303 0
31560 0.935401 0
31576 0.928347 0
31592 0.95633 0
31608 0.930108 0
31624 0.921847 0
31640 0.932174 0
31656 0.940249 0
31672 0.941394 0
31688 0.918438 0
31704 0.937835 0
31720 0.926563 0
31736 0.89904 0
31752 0.96159 0
31768 0.91898 0
31784 0.975122 0
31800 0.926428 0
31816 0.92779 0
31832 0.933958 0
31848 0.928905 0
31864 0.9423 0
31880 0.916482 0
31896 0.922351 0
31912 0.98216 0
31928 0.933541 0
31944 0.969742 0
31960 0.934104 0
31976 0.907879 0
31992 0.947832 0
32008 0.968337 0
32024 0.929275 0
32040 0.931296 0
32056 0.932075 0
32072 0.92235 0
32088 0.946417 0
32104 0.944962 0
32120 0.949962 0
32136 0.91754 0
32152 0.968537 0
32168 0.88384 0
32184 0.918793 0
32200 0.968785 0
32216 0.914892 0
32232 0.946 0
32248 0.942661 0
32264 0.924724 0
32280 0.928347 0
32296 0.926543 0
32312 0.925678 0
32328 0.912292 0
32344 0.958911 0
32360 0.943118 0
32376 0.929836 0
32392 0.950443 0
32408 0.909945 0
32424 0.913825 0
32440 0.914374 0
32456 0.934533 0
32472 0.932341 0
32488 0.920047 0
32504 0.914237 0
32520 0.92591 0
32536 0.919591 0
32552 0.950843 0
32568 0.947315 0
32584 0.961289 0
32600 0.952538 0
32616 0.969109 0
32632 0.960327 0
32648 0.936046 0
32664 0.924169 0
32680 0.919759 0
32696 0.961352 0
32712 0.901711 0
32728 0.95188 0
32744 0.909127 0
32760 0.973598 0
32776 0.922431 0
32792 0.92039 0
32808 0.897967 0
32824 0.96131 0
32840 0.920769 0
32856 0.928849 0
32872 0.954435 0
32888 0.954684 0
32904 0.93009 0
32920 0.899846 0
32936 0.917689 0
32952 0.961473 0
32968 0.952819 0
32984 0.929962 0
33000 0.930848 0
33016 0.930873 0
33032 0.94733 0
33048 0.944668 0
33064 0.929749 0
33080 0.930515 0
33096 0.87889 0
33112 0.922111 0
33128 0.944439 0
33144 0.917429 0
33160 0.958673 0
33176 0.942702 0
33192 0.956736 0
33208 0.932214 0
33224 0.942093 0
33240 0.944351 0
33256 0.921403 0
33272 0.946119 0
33288 0.963243 0
33304 0.941589 0
33320 0.98397 0
33336 0.967574 0
33352 0.939327 0
33368 0.902695 0
33384 0.963027 0
33400 0.949221 0
33416 0.937495 0
33432 0.960985 0
33448 0.922168 0
33464 0.942061 0
33480 0.933269 0
33496 0.944868 0
33512 0.920079 0
33528 0.952353 0
33544 0.906635 0
33560 0.93456 0
33576 0.921539 0
33592 0.949402 0
33608 0.940205 0
33624 0.947509 0
33640 0.902753 0
33656 0.912173 0
33672 0.945233 0
33688 0.943062 0
33704 0.933493 0
33720 0.94733 0
33736 0.917445 0
33752 0.953289 0
