# Supplementary material for: Probing decoherence in molecular 4f qubits
Source: Chem Sci. 2024 Oct 30;15(48):20328–37. doi: 10.1039/d4sc05304d (PMC11575486; doi:10.1039/d4sc05304d)
Supplement: SC-015-D4SC05304D-s001 [file SC-015-D4SC05304D-s001.zip › data_archive/Parallel_0c5pct/T1/84_Gdtrensal_T1_970573_4695G_at22_VG51_32-64-300_15sc_75K_4pc.dat]

1000 0 0
1016 0.0475903 0
1032 0.0816118 0
1048 0.0952426 0
1064 0.098968 0
1080 0.0681688 0
1096 0.20321 0
1112 0.179512 0
1128 0.188904 0
1144 0.0814174 0
1160 0.173075 0
1176 0.143733 0
1192 0.193291 0
1208 0.247651 0
1224 0.201134 0
1240 0.198267 0
1256 0.234819 0
1272 0.300134 0
1288 0.238902 0
1304 0.263552 0
1320 0.298763 0
1336 0.39956 0
1352 0.310855 0
1368 0.355538 0
1384 0.345912 0
1400 0.382158 0
1416 0.386994 0
1432 0.362675 0
1448 0.45351 0
1464 0.431028 0
1480 0.376964 0
1496 0.419246 0
1512 0.424138 0
1528 0.411206 0
1544 0.458565 0
1560 0.40151 0
1576 0.436586 0
1592 0.468661 0
1608 0.513276 0
1624 0.465519 0
1640 0.493367 0
1656 0.517248 0
1672 0.478664 0
1688 0.496542 0
1704 0.492699 0
1720 0.449118 0
1736 0.538703 0
1752 0.588551 0
1768 0.509359 0
1784 0.473484 0
1800 0.5025 0
1816 0.561771 0
1832 0.608505 0
1848 0.556811 0
1864 0.492895 0
1880 0.606446 0
1896 0.625981 0
1912 0.564304 0
1928 0.646626 0
1944 0.543201 0
1960 0.580491 0
1976 0.605965 0
1992 0.633781 0
2008 0.662926 0
2024 0.653041 0
2040 0.636035 0
2056 0.632897 0
2072 0.603556 0
2088 0.646218 0
2104 0.646977 0
2120 0.629391 0
2136 0.597109 0
2152 0.67101 0
2168 0.66457 0
2184 0.675954 0
2200 0.612565 0
2216 0.657198 0
2232 0.693993 0
2248 0.747408 0
2264 0.63628 0
2280 0.711847 0
2296 0.697381 0
2312 0.647255 0
2328 0.710163 0
2344 0.724138 0
2360 0.687371 0
2376 0.653762 0
2392 0.69971 0
2408 0.666172 0
2424 0.724865 0
2440 0.667616 0
2456 0.719397 0
2472 0.707666 0
2488 0.703385 0
2504 0.723345 0
2520 0.712093 0
2536 0.669633 0
2552 0.743781 0
2568 0.745248 0
2584 0.679828 0
2600 0.724971 0
2616 0.708069 0
2632 0.740794 0
2648 0.669058 0
2664 0.719289 0
2680 0.716229 0
2696 0.786963 0
2712 0.754209 0
2728 0.734255 0
2744 0.793111 0
2760 0.810273 0
2776 0.720207 0
2792 0.758149 0
2808 0.742262 0
2824 0.693663 0
2840 0.784491 0
2856 0.721537 0
2872 0.718347 0
2888 0.75867 0
2904 0.764985 0
2920 0.838292 0
2936 0.779103 0
2952 0.752112 0
2968 0.753118 0
2984 0.720057 0
3000 0.815251 0
3016 0.727214 0
3032 0.775338 0
3048 0.849522 0
3064 0.79976 0
3080 0.773008 0
3096 0.722205 0
3112 0.700076 0
3128 0.779647 0
3144 0.73618 0
3160 0.778964 0
3176 0.811881 0
3192 0.879562 0
3208 0.804658 0
3224 0.774778 0
3240 0.718303 0
3256 0.82229 0
3272 0.773546 0
3288 0.770999 0
3304 0.816278 0
3320 0.836486 0
3336 0.737214 0
3352 0.8104 0
3368 0.846409 0
3384 0.796995 0
3400 0.821344 0
3416 0.800668 0
3432 0.802954 0
3448 0.821029 0
3464 0.847394 0
3480 0.775993 0
3496 0.770607 0
3512 0.84213 0
3528 0.855495 0
3544 0.796803 0
3560 0.80853 0
3576 0.83931 0
3592 0.750557 0
3608 0.839643 0
3624 0.837479 0
3640 0.836376 0
3656 0.80965 0
3672 0.819164 0
3688 0.849631 0
3704 0.804707 0
3720 0.827604 0
3736 0.779227 0
3752 0.864352 0
3768 0.782216 0
3784 0.790383 0
3800 0.807057 0
3816 0.824777 0
3832 0.816175 0
3848 0.817854 0
3864 0.792702 0
3880 0.840949 0
3896 0.888149 0
3912 0.798456 0
3928 0.767518 0
3944 0.849386 0
3960 0.82504 0
3976 0.789207 0
3992 0.89291 0
4008 0.779862 0
4024 0.915713 0
4040 0.848973 0
4056 0.7999 0
4072 0.862944 0
4088 0.871468 0
4104 0.770358 0
4120 0.771675 0
4136 0.860703 0
4152 0.869034 0
4168 0.863313 0
4184 0.871724 0
4200 0.85508 0
4216 0.859777 0
4232 0.872456 0
4248 0.795614 0
4264 0.846528 0
4280 0.904674 0
4296 0.857115 0
4312 0.771894 0
4328 0.830707 0
4344 0.801092 0
4360 0.834872 0
4376 0.863947 0
4392 0.821414 0
4408 0.870331 0
4424 0.850894 0
4440 0.827817 0
4456 0.844751 0
4472 0.854513 0
4488 0.853499 0
4504 0.8295 0
4520 0.890726 0
4536 0.814653 0
4552 0.859568 0
4568 0.843951 0
4584 0.827353 0
4600 0.878257 0
4616 0.842811 0
4632 0.775469 0
4648 0.840543 0
4664 0.857187 0
4680 0.863137 0
4696 0.820699 0
4712 0.80878 0
4728 0.826848 0
4744 0.834901 0
4760 0.869927 0
4776 0.792758 0
4792 0.860688 0
4808 0.835351 0
4824 0.881074 0
4840 0.829213 0
4856 0.851394 0
4872 0.867483 0
4888 0.857837 0
4904 0.876712 0
4920 0.776403 0
4936 0.819538 0
4952 0.826159 0
4968 0.854378 0
4984 0.814254 0
5000 0.849903 0
5016 0.832894 0
5032 0.842625 0
5048 0.850678 0
5064 0.870386 0
5080 0.846951 0
5096 0.856226 0
5112 0.846027 0
5128 0.801359 0
5144 0.894388 0
5160 0.901512 0
5176 0.805366 0
5192 0.86062 0
5208 0.841153 0
5224 0.843092 0
5240 0.820185 0
5256 0.836585 0
5272 0.83627 0
5288 0.869099 0
5304 0.819775 0
5320 0.809257 0
5336 0.845137 0
5352 0.852628 0
5368 0.902845 0
5384 0.886457 0
5400 0.965765 0
5416 0.891914 0
5432 0.830115 0
5448 0.865823 0
5464 0.787947 0
5480 0.834224 0
5496 0.844177 0
5512 0.853043 0
5528 0.861317 0
5544 0.772581 0
5560 0.891969 0
5576 0.886186 0
5592 0.828362 0
5608 0.85929 0
5624 0.818431 0
5640 0.800632 0
5656 0.802694 0
5672 0.855928 0
5688 0.89495 0
5704 0.884688 0
5720 0.843407 0
5736 0.766994 0
5752 0.840402 0
5768 0.828814 0
5784 0.841204 0
5800 0.880622 0
5816 0.861443 0
5832 0.827978 0
5848 0.856391 0
5864 0.862738 0
5880 0.839612 0
5896 0.850224 0
5912 0.857017 0
5928 0.909196 0
5944 0.817482 0
5960 0.850551 0
5976 0.799946 0
5992 0.887659 0
6008 0.884411 0
6024 0.87332 0
6040 0.915818 0
6056 0.845535 0
6072 0.817335 0
6088 0.879949 0
6104 0.837921 0
6120 0.836059 0
6136 0.852622 0
6152 0.84611 0
6168 0.887746 0
6184 0.885531 0
6200 0.890076 0
6216 0.798355 0
6232 0.843298 0
6248 0.859042 0
6264 0.909358 0
6280 0.805428 0
6296 0.829742 0
6312 0.843219 0
6328 0.796307 0
6344 0.859767 0
6360 0.811844 0
6376 0.846102 0
6392 0.918259 0
6408 0.882353 0
6424 0.83075 0
6440 0.795557 0
6456 0.860546 0
6472 0.84183 0
6488 0.830845 0
6504 0.831779 0
6520 0.824328 0
6536 0.887819 0
6552 0.925684 0
6568 0.872155 0
6584 0.869233 0
6600 0.860068 0
6616 0.828712 0
6632 0.826797 0
6648 0.925303 0
6664 0.878512 0
6680 0.921725 0
6696 0.890588 0
6712 0.889673 0
6728 0.938462 0
6744 0.872799 0
6760 0.889874 0
6776 0.836541 0
6792 0.795833 0
6808 0.832667 0
6824 0.841478 0
6840 0.858301 0
6856 0.843528 0
6872 0.900379 0
6888 0.848539 0
6904 0.822866 0
6920 0.821182 0
6936 0.842104 0
6952 0.865237 0
6968 0.859459 0
6984 0.810934 0
7000 0.842715 0
7016 0.872924 0
7032 0.831869 0
7048 0.889227 0
7064 0.80634 0
7080 0.863385 0
7096 0.863138 0
7112 0.813924 0
7128 0.840814 0
7144 0.843411 0
7160 0.797341 0
7176 0.89985 0
7192 0.845702 0
7208 0.86223 0
7224 0.89883 0
7240 0.840107 0
7256 0.865467 0
7272 0.905561 0
7288 0.824565 0
7304 0.855358 0
7320 0.874094 0
7336 0.91213 0
7352 0.898515 0
7368 0.83806 0
7384 0.835411 0
7400 0.886382 0
7416 0.858614 0
7432 0.908889 0
7448 0.871303 0
7464 0.860123 0
7480 0.825871 0
7496 0.878347 0
7512 0.922778 0
7528 0.78703 0
7544 0.861874 0
7560 0.874027 0
7576 0.89838 0
7592 0.834294 0
7608 0.842298 0
7624 0.908045 0
7640 0.86185 0
7656 0.876277 0
7672 0.862446 0
7688 0.905159 0
7704 0.853919 0
7720 0.881275 0
7736 0.864456 0
7752 0.833345 0
7768 0.914232 0
7784 0.905239 0
7800 0.893224 0
7816 0.841034 0
7832 0.865454 0
7848 0.903075 0
7864 0.853576 0
7880 0.911168 0
7896 0.8782 0
7912 0.870105 0
7928 0.885139 0
7944 0.915267 0
7960 0.902765 0
7976 0.826641 0
7992 0.84826 0
8008 0.864557 0
8024 0.859744 0
8040 0.938462 0
8056 0.920704 0
8072 0.896826 0
8088 0.893844 0
8104 0.910779 0
8120 0.808701 0
8136 0.923485 0
8152 0.850718 0
8168 0.858351 0
8184 0.908948 0
8200 0.875097 0
8216 0.842128 0
8232 0.900707 0
8248 0.906657 0
8264 0.860283 0
8280 0.836966 0
8296 0.941895 0
8312 0.841932 0
8328 0.877205 0
8344 0.825682 0
8360 0.9022 0
8376 0.909353 0
8392 0.918026 0
8408 0.873498 0
8424 0.855047 0
8440 0.848305 0
8456 0.875449 0
8472 0.82504 0
8488 0.850299 0
8504 0.844995 0
8520 0.862248 0
8536 0.784938 0
8552 0.945651 0
8568 0.915401 0
8584 0.848741 0
8600 0.840335 0
8616 0.778168 0
8632 0.901398 0
8648 0.829762 0
8664 0.890413 0
8680 0.89781 0
8696 0.883111 0
8712 0.800717 0
8728 0.841394 0
8744 0.881205 0
8760 0.844085 0
8776 0.876108 0
8792 0.854946 0
8808 0.844957 0
8824 0.84652 0
8840 0.821169 0
8856 0.891512 0
8872 0.842137 0
8888 0.927302 0
8904 0.899224 0
8920 0.877417 0
8936 0.877135 0
8952 0.872467 0
8968 0.901987 0
8984 0.829221 0
9000 0.883875 0
9016 0.89738 0
9032 0.910941 0
9048 0.880176 0
9064 0.832359 0
9080 0.897485 0
9096 0.810944 0
9112 0.950837 0
9128 0.850484 0
9144 0.840121 0
9160 0.832065 0
9176 0.827928 0
9192 0.829917 0
9208 0.91629 0
9224 0.858758 0
9240 0.919755 0
9256 0.900939 0
9272 0.920636 0
9288 0.897873 0
9304 0.816662 0
9320 0.835566 0
9336 0.864048 0
9352 0.847631 0
9368 0.861575 0
9384 0.879351 0
9400 0.917011 0
9416 0.912087 0
9432 0.901017 0
9448 0.8575 0
9464 0.885436 0
9480 0.907651 0
9496 0.915559 0
9512 0.857732 0
9528 0.892696 0
9544 0.851453 0
9560 0.852047 0
9576 0.843216 0
9592 0.872647 0
9608 0.858381 0
9624 0.851229 0
9640 0.867986 0
9656 0.845935 0
9672 0.896405 0
9688 0.870542 0
9704 0.847641 0
9720 0.850974 0
9736 0.878497 0
9752 0.800993 0
9768 0.877862 0
9784 0.882969 0
9800 0.883562 0
9816 0.867737 0
9832 0.897347 0
9848 0.849303 0
9864 0.861913 0
9880 0.893872 0
9896 0.896165 0
9912 0.885316 0
9928 0.915636 0
9944 0.852733 0
9960 0.829677 0
9976 0.829189 0
9992 0.909275 0
10008 0.807615 0
10024 0.908504 0
10040 0.837619 0
10056 0.853396 0
10072 0.897852 0
10088 0.871329 0
10104 0.841709 0
10120 0.834153 0
10136 0.851003 0
10152 0.830219 0
10168 0.9131 0
10184 0.875095 0
10200 0.911635 0
10216 0.867863 0
10232 0.904896 0
10248 0.845579 0
10264 0.884569 0
10280 0.934523 0
10296 0.839401 0
10312 0.873787 0
10328 0.905548 0
10344 0.886547 0
10360 0.855171 0
10376 0.795817 0
10392 0.855168 0
10408 0.889859 0
10424 0.890584 0
10440 0.884837 0
10456 0.828496 0
10472 0.911125 0
10488 0.894373 0
10504 0.887894 0
10520 0.851208 0
10536 0.906766 0
10552 0.89895 0
10568 0.870194 0
10584 0.891523 0
10600 0.90193 0
10616 0.831388 0
10632 0.857344 0
10648 0.868946 0
10664 0.86466 0
10680 0.884403 0
10696 0.828989 0
10712 0.84425 0
10728 0.862893 0
10744 0.837221 0
10760 0.806408 0
10776 0.86467 0
10792 0.87674 0
10808 0.836768 0
10824 0.916499 0
10840 0.899551 0
10856 0.845106 0
10872 0.915491 0
10888 0.894382 0
10904 0.808626 0
10920 0.854213 0
10936 0.873558 0
10952 0.834692 0
10968 0.836577 0
10984 0.881182 0
11000 0.885783 0
11016 0.833641 0
11032 0.879676 0
11048 0.954032 0
11064 0.897555 0
11080 0.888177 0
11096 0.973155 0
11112 0.860458 0
11128 0.824547 0
11144 0.789804 0
11160 0.883823 0
11176 0.906258 0
11192 0.853775 0
11208 0.857015 0
11224 0.834199 0
11240 0.854921 0
11256 0.887499 0
11272 0.915097 0
11288 0.890883 0
11304 0.792451 0
11320 0.87874 0
11336 0.852895 0
11352 0.836384 0
11368 0.864995 0
11384 0.827287 0
11400 0.831339 0
11416 0.859336 0
11432 0.888541 0
11448 0.851619 0
11464 0.856894 0
11480 0.838263 0
11496 0.866501 0
11512 0.908494 0
11528 0.864546 0
11544 0.895128 0
11560 0.860247 0
11576 0.863723 0
11592 0.85033 0
11608 0.933046 0
11624 0.892843 0
11640 0.954592 0
11656 0.927033 0
11672 0.912228 0
11688 0.922863 0
11704 0.886867 0
11720 0.89712 0
11736 0.844309 0
11752 0.9064 0
11768 0.81977 0
11784 0.92219 0
11800 0.847103 0
11816 0.879905 0
11832 0.886323 0
11848 0.856091 0
11864 0.922857 0
11880 0.868248 0
11896 0.873259 0
11912 0.846151 0
11928 0.887881 0
11944 0.817003 0
11960 0.878613 0
11976 0.879116 0
11992 0.885299 0
12008 0.854062 0
12024 0.882448 0
12040 0.919476 0
12056 0.84946 0
12072 0.925209 0
12088 0.878338 0
12104 0.898829 0
12120 0.882536 0
12136 0.897908 0
12152 0.859855 0
12168 0.876161 0
12184 0.857928 0
12200 0.854138 0
12216 0.865526 0
12232 0.861402 0
12248 0.862862 0
12264 0.883263 0
12280 0.861361 0
12296 0.828927 0
12312 0.924617 0
12328 0.893838 0
12344 0.818462 0
12360 0.919376 0
12376 0.889368 0
12392 0.896717 0
12408 0.833861 0
12424 0.912458 0
12440 0.838107 0
12456 0.928437 0
12472 0.843809 0
12488 0.882456 0
12504 0.830964 0
12520 0.88005 0
12536 0.836278 0
12552 0.871094 0
12568 0.86973 0
12584 0.949344 0
12600 0.859953 0
12616 0.832395 0
12632 0.902061 0
12648 0.875361 0
12664 0.935076 0
12680 0.786826 0
12696 0.897671 0
12712 0.853888 0
12728 0.838388 0
12744 0.887849 0
12760 0.904633 0
12776 0.925679 0
12792 0.858689 0
12808 0.85897 0
12824 0.858996 0
12840 0.867592 0
12856 0.920338 0
12872 0.930899 0
12888 0.848619 0
12904 0.91666 0
12920 0.81892 0
12936 0.874486 0
12952 0.863262 0
12968 0.879106 0
12984 0.919595 0
13000 0.839752 0
13016 0.822986 0
13032 0.857518 0
13048 0.927889 0
13064 0.891473 0
13080 0.872176 0
13096 0.888089 0
13112 0.844622 0
13128 0.880439 0
13144 0.895466 0
13160 0.802526 0
13176 0.851946 0
13192 0.896474 0
13208 0.893211 0
13224 0.835315 0
13240 0.848681 0
13256 0.874714 0
13272 0.896322 0
13288 0.838274 0
13304 0.872265 0
13320 0.89984 0
13336 0.848011 0
13352 0.861059 0
13368 0.850932 0
13384 0.885662 0
13400 0.818243 0
13416 0.898788 0
13432 0.815783 0
13448 0.912625 0
13464 0.917322 0
13480 0.790844 0
13496 0.861913 0
13512 0.903864 0
13528 0.896539 0
13544 0.926322 0
13560 0.884705 0
13576 0.929365 0
13592 0.877746 0
13608 0.840296 0
13624 0.870535 0
13640 0.842439 0
13656 0.925555 0
13672 0.84524 0
13688 0.844884 0
13704 0.87231 0
13720 0.917567 0
13736 0.911785 0
13752 0.850139 0
13768 0.82978 0
13784 0.850054 0
13800 0.855222 0
13816 0.868384 0
13832 0.868601 0
13848 0.854948 0
13864 0.921798 0
13880 0.906118 0
13896 0.909079 0
13912 0.871361 0
13928 0.831614 0
13944 0.890063 0
13960 0.888244 0
13976 0.897021 0
13992 0.879155 0
14008 0.892672 0
14024 0.885324 0
14040 0.890692 0
14056 0.889804 0
14072 0.800746 0
14088 0.886243 0
14104 0.855637 0
14120 0.906647 0
14136 0.860381 0
14152 0.869514 0
14168 0.869558 0
14184 0.86767 0
14200 0.868523 0
14216 0.878796 0
14232 0.861286 0
14248 0.882065 0
14264 0.837402 0
14280 0.941113 0
14296 0.913471 0
14312 0.888213 0
14328 0.839708 0
14344 0.906542 0
14360 0.824186 0
14376 0.844737 0
14392 0.881726 0
14408 0.800968 0
14424 0.826971 0
14440 0.845604 0
14456 0.872923 0
14472 0.867902 0
14488 0.836451 0
14504 0.814668 0
14520 0.94376 0
14536 0.879815 0
14552 0.885959 0
14568 0.850531 0
14584 0.883908 0
14600 0.888236 0
14616 0.837882 0
14632 0.784605 0
14648 0.875595 0
14664 0.91718 0
14680 0.953762 0
14696 0.813464 0
14712 0.895998 0
14728 0.902175 0
14744 0.824469 0
14760 0.888486 0
14776 0.825981 0
14792 0.864353 0
14808 0.894075 0
14824 0.894677 0
14840 0.849241 0
14856 0.872995 0
14872 0.845196 0
14888 0.910508 0
14904 0.802477 0
14920 0.867804 0
14936 0.940056 0
14952 0.849042 0
14968 0.876001 0
14984 0.884399 0
15000 0.917078 0
15016 0.910126 0
15032 0.820485 0
15048 0.860012 0
15064 0.90033 0
15080 0.925065 0
15096 0.891425 0
15112 0.882861 0
15128 0.89432 0
15144 0.879163 0
15160 0.897821 0
15176 0.923007 0
15192 0.922296 0
15208 0.898089 0
15224 0.867757 0
15240 0.904975 0
15256 0.932965 0
15272 0.857007 0
15288 0.901401 0
15304 0.877835 0
15320 0.893367 0
15336 0.868333 0
15352 0.837546 0
15368 0.892739 0
15384 0.904548 0
15400 0.848054 0
15416 0.927621 0
15432 0.869439 0
15448 0.897637 0
15464 0.875719 0
15480 0.90781 0
15496 0.84146 0
15512 0.84524 0
15528 0.842695 0
15544 0.863135 0
15560 0.847539 0
15576 0.872769 0
15592 0.862108 0
15608 0.918916 0
15624 0.857197 0
15640 0.890414 0
15656 0.819451 0
15672 0.940174 0
15688 0.823425 0
15704 0.947118 0
15720 0.86011 0
15736 0.877406 0
15752 0.81828 0
15768 0.922844 0
15784 0.914032 0
15800 0.817753 0
15816 0.912146 0
15832 0.89445 0
15848 0.838317 0
15864 0.814473 0
15880 0.790852 0
15896 0.845921 0
15912 0.827276 0
15928 0.899085 0
15944 0.844139 0
15960 0.854938 0
15976 0.829368 0
15992 0.842099 0
16008 0.899766 0
16024 0.930334 0
16040 0.866663 0
16056 0.851885 0
16072 0.834354 0
16088 0.885144 0
16104 0.863473 0
16120 0.93399 0
16136 0.843335 0
16152 0.96892 0
16168 0.958172 0
16184 0.910157 0
16200 0.866965 0
16216 0.832764 0
16232 0.870657 0
16248 0.932437 0
16264 0.871814 0
16280 0.843682 0
16296 0.90412 0
16312 0.881827 0
16328 0.859578 0
16344 0.905064 0
16360 0.847376 0
16376 0.825442 0
16392 0.915279 0
16408 0.887182 0
16424 0.862843 0
16440 0.850796 0
16456 0.862861 0
16472 0.822125 0
16488 0.865374 0
16504 0.870822 0
16520 0.837956 0
16536 0.906206 0
16552 0.889849 0
16568 0.907416 0
16584 0.818153 0
16600 0.87332 0
16616 0.858358 0
16632 0.855135 0
16648 0.901313 0
16664 0.830149 0
16680 0.799333 0
16696 0.871584 0
16712 0.906774 0
16728 0.916054 0
16744 0.897008 0
16760 0.893843 0
16776 0.843896 0
16792 0.857541 0
16808 0.885366 0
16824 0.892459 0
16840 0.866351 0
16856 0.898973 0
16872 0.857838 0
16888 0.857267 0
16904 0.878356 0
16920 0.887026 0
16936 0.836314 0
16952 0.803593 0
16968 0.886371 0
16984 0.845243 0
17000 0.892531 0
17016 0.871905 0
17032 0.931135 0
17048 0.893852 0
17064 0.854012 0
17080 0.899126 0
17096 0.881616 0
17112 0.911217 0
17128 0.926112 0
17144 0.884303 0
17160 0.880599 0
17176 0.874966 0
17192 0.85476 0
17208 0.878899 0
17224 0.891287 0
17240 0.746757 0
17256 0.8907 0
17272 0.899291 0
17288 0.865354 0
17304 1 0
17320 0.848459 0
17336 0.91114 0
17352 0.8723 0
17368 0.834884 0
17384 0.858763 0
17400 0.863885 0
17416 0.820567 0
17432 0.901253 0
17448 0.862942 0
17464 0.913601 0
17480 0.89389 0
17496 0.899837 0
17512 0.782343 0
17528 0.874349 0
17544 0.842217 0
17560 0.847791 0
17576 0.898244 0
17592 0.830172 0
17608 0.826935 0
17624 0.882992 0
17640 0.851673 0
17656 0.866844 0
17672 0.872709 0
17688 0.862398 0
17704 0.864116 0
17720 0.89373 0
17736 0.868025 0
17752 0.839205 0
17768 0.921566 0
17784 0.844485 0
17800 0.894542 0
17816 0.862862 0
17832 0.841162 0
17848 0.885355 0
17864 0.876903 0
17880 0.931287 0
17896 0.93996 0
17912 0.817965 0
17928 0.905167 0
17944 0.882279 0
17960 0.881793 0
17976 0.901221 0
17992 0.840737 0
18008 0.914465 0
18024 0.850638 0
18040 0.971435 0
18056 0.822646 0
18072 0.80692 0
18088 0.903385 0
18104 0.922133 0
18120 0.818076 0
18136 0.902771 0
18152 0.836987 0
18168 0.987313 0
18184 0.861997 0
18200 0.883581 0
18216 0.843469 0
18232 0.896036 0
18248 0.853875 0
18264 0.846649 0
18280 0.845121 0
18296 0.892611 0
18312 0.900552 0
18328 0.882142 0
18344 0.886944 0
18360 0.900852 0
18376 0.940497 0
18392 0.874545 0
18408 0.842725 0
18424 0.840092 0
18440 0.860763 0
18456 0.886846 0
18472 0.904227 0
18488 0.949441 0
18504 0.853987 0
18520 0.885012 0
18536 0.846429 0
18552 0.955444 0
18568 0.854812 0
18584 0.932651 0
18600 0.901486 0
18616 0.908904 0
18632 0.83988 0
18648 0.889436 0
18664 0.803846 0
18680 0.870546 0
18696 0.825925 0
18712 0.835132 0
18728 0.877866 0
18744 0.904434 0
18760 0.874277 0
18776 0.880179 0
18792 0.859842 0
18808 0.873344 0
18824 0.916482 0
18840 0.801964 0
18856 0.911191 0
18872 0.876839 0
18888 0.879038 0
18904 0.814793 0
18920 0.894979 0
18936 0.846099 0
18952 0.886732 0
18968 0.871781 0
18984 0.898349 0
19000 0.883993 0
19016 0.840454 0
19032 0.87031 0
19048 0.888146 0
19064 0.84051 0
19080 0.913389 0
19096 0.845006 0
19112 0.890446 0
19128 0.894907 0
19144 0.857735 0
19160 0.879358 0
19176 0.967855 0
19192 0.885972 0
19208 0.833559 0
19224 0.846879 0
19240 0.919665 0
19256 0.826873 0
19272 0.86957 0
19288 0.914112 0
19304 0.93948 0
19320 0.932034 0
19336 0.89786 0
19352 0.854098 0
19368 0.883704 0
19384 0.887009 0
19400 0.877992 0
19416 0.861882 0
19432 0.862366 0
19448 0.874948 0
19464 0.850737 0
19480 0.858568 0
19496 0.890116 0
19512 0.943407 0
19528 0.865333 0
19544 0.93392 0
19560 0.856447 0
19576 0.873104 0
19592 0.88249 0
19608 0.887658 0
19624 0.903315 0
19640 0.905891 0
19656 0.877419 0
19672 0.937786 0
19688 0.893697 0
19704 0.887855 0
19720 0.833615 0
19736 0.852865 0
19752 0.92735 0
19768 0.900976 0
19784 0.864113 0
19800 0.858211 0
19816 0.886196 0
19832 0.879859 0
19848 0.900759 0
19864 0.809974 0
19880 0.9125 0
19896 0.81366 0
19912 0.855015 0
19928 0.882266 0
19944 0.92561 0
19960 0.830407 0
19976 0.921315 0
19992 0.822919 0
20008 0.845434 0
20024 0.841382 0
20040 0.931291 0
20056 0.814953 0
20072 0.91113 0
20088 0.887943 0
20104 0.85375 0
20120 0.869011 0
20136 0.862493 0
20152 0.845459 0
20168 0.915243 0
20184 0.864651 0
20200 0.877138 0
20216 0.964825 0
20232 0.886555 0
20248 0.845199 0
20264 0.901653 0
20280 0.881442 0
20296 0.926308 0
20312 0.829367 0
20328 0.882691 0
20344 0.861819 0
20360 0.867915 0
20376 0.855178 0
20392 0.905484 0
20408 0.824011 0
20424 0.84376 0
20440 0.858871 0
20456 0.871918 0
20472 0.896394 0
20488 0.861489 0
20504 0.88346 0
20520 0.866511 0
20536 0.840877 0
20552 0.857069 0
20568 0.839105 0
20584 0.903256 0
20600 0.906384 0
20616 0.878229 0
20632 0.865247 0
20648 0.899843 0
20664 0.880457 0
20680 0.90423 0
20696 0.808559 0
20712 0.887726 0
20728 0.941893 0
20744 0.86981 0
20760 0.884973 0
20776 0.884484 0
20792 0.885306 0
20808 0.82325 0
20824 0.880649 0
20840 0.859908 0
20856 0.835112 0
20872 0.896884 0
20888 0.869963 0
20904 0.948013 0
20920 0.87891 0
20936 0.901832 0
20952 0.829416 0
20968 0.873728 0
20984 0.848108 0
21000 0.855905 0
21016 0.842899 0
21032 0.865423 0
21048 0.847828 0
21064 0.851985 0
21080 0.880986 0
21096 0.831302 0
21112 0.865315 0
21128 0.895582 0
21144 0.845321 0
21160 0.862031 0
21176 0.840993 0
21192 0.881549 0
21208 0.918406 0
21224 0.861516 0
21240 0.886253 0
21256 0.901112 0
21272 0.936747 0
21288 0.832313 0
21304 0.870132 0
21320 0.930015 0
21336 0.892546 0
21352 0.847871 0
21368 0.923278 0
21384 0.835823 0
21400 0.862341 0
21416 0.831803 0
21432 0.880388 0
21448 0.864303 0
21464 0.83455 0
21480 0.839811 0
21496 0.884251 0
21512 0.86769 0
21528 0.843579 0
21544 0.875552 0
21560 0.89126 0
21576 0.856225 0
21592 0.874141 0
21608 0.8485 0
21624 0.849645 0
21640 0.914122 0
21656 0.824563 0
21672 0.869792 0
21688 0.950336 0
21704 0.871046 0
21720 0.855655 0
21736 0.892048 0
21752 0.871466 0
21768 0.865534 0
21784 0.877107 0
21800 0.895126 0
21816 0.824459 0
21832 0.90266 0
21848 0.865044 0
21864 0.932096 0
21880 0.839087 0
21896 0.899234 0
21912 0.862565 0
21928 0.83391 0
21944 0.907614 0
21960 0.961753 0
21976 0.79756 0
21992 0.885414 0
22008 0.881252 0
22024 0.92943 0
22040 0.918457 0
22056 0.845669 0
22072 0.901708 0
22088 0.920526 0
22104 0.895313 0
22120 0.832306 0
22136 0.914475 0
22152 0.889779 0
22168 0.829451 0
22184 0.853956 0
22200 0.885943 0
22216 0.886191 0
22232 0.821752 0
22248 0.87143 0
22264 0.859635 0
22280 0.860763 0
22296 0.885209 0
22312 0.843727 0
22328 0.83969 0
22344 0.930559 0
22360 0.811079 0
22376 0.875139 0
22392 0.871334 0
22408 0.920213 0
22424 0.89316 0
22440 0.890241 0
22456 0.880579 0
22472 0.899583 0
22488 0.895894 0
22504 0.900473 0
22520 0.886488 0
22536 0.896497 0
22552 0.853778 0
22568 0.861276 0
22584 0.902739 0
22600 0.841831 0
22616 0.8891 0
22632 0.896936 0
22648 0.919576 0
22664 0.900748 0
22680 0.873052 0
22696 0.822257 0
22712 0.893696 0
22728 0.864755 0
22744 0.897735 0
22760 0.925651 0
22776 0.878714 0
22792 0.845006 0
22808 0.935627 0
22824 0.881976 0
22840 0.891424 0
22856 0.835945 0
22872 0.873406 0
22888 0.926339 0
22904 0.940433 0
22920 0.939001 0
22936 0.885574 0
22952 0.825177 0
22968 0.824462 0
22984 0.898115 0
23000 0.920616 0
23016 0.838357 0
23032 0.856664 0
23048 0.886377 0
23064 0.876428 0
23080 0.897165 0
23096 0.884097 0
23112 0.861518 0
23128 0.864167 0
23144 0.890635 0
23160 0.848101 0
23176 0.866906 0
23192 0.893736 0
23208 0.841217 0
23224 0.965021 0
23240 0.85921 0
23256 0.864005 0
23272 0.846661 0
23288 0.871268 0
23304 0.865011 0
23320 0.859202 0
23336 0.842888 0
23352 0.879839 0
23368 0.883677 0
23384 0.886745 0
23400 0.863662 0
23416 0.976015 0
23432 0.913248 0
23448 0.860244 0
23464 0.841199 0
23480 0.845934 0
23496 0.911877 0
23512 0.901855 0
23528 0.903474 0
23544 0.877354 0
23560 0.936349 0
23576 0.859426 0
23592 0.886104 0
23608 0.860193 0
23624 0.823005 0
23640 0.868725 0
23656 0.86492 0
23672 0.879087 0
23688 0.896381 0
23704 0.859232 0
23720 0.847427 0
23736 0.908081 0
23752 0.843126 0
23768 0.92911 0
23784 0.883584 0
23800 0.888415 0
23816 0.95791 0
23832 0.885348 0
23848 0.879835 0
23864 0.857642 0
23880 0.815553 0
23896 0.875671 0
23912 0.932094 0
23928 0.856907 0
23944 0.839894 0
23960 0.910724 0
23976 0.88146 0
23992 0.840412 0
24008 0.856762 0
24024 0.856491 0
24040 0.896033 0
24056 0.918478 0
24072 0.900397 0
24088 0.838642 0
24104 0.867909 0
24120 0.913513 0
24136 0.887349 0
24152 0.854136 0
24168 0.87499 0
24184 0.90335 0
24200 0.849916 0
24216 0.873303 0
24232 0.869767 0
24248 0.904369 0
24264 0.855113 0
24280 0.819126 0
24296 0.918547 0
24312 0.85416 0
24328 0.875652 0
24344 0.859921 0
24360 0.8708 0
24376 0.820893 0
24392 0.907606 0
24408 0.92251 0
24424 0.904922 0
24440 0.910627 0
24456 0.915657 0
24472 0.887068 0
24488 0.897648 0
24504 0.882152 0
24520 0.837392 0
24536 0.781775 0
24552 0.876318 0
24568 0.825651 0
24584 0.84597 0
24600 0.875562 0
24616 0.90229 0
24632 0.822434 0
24648 0.871361 0
24664 0.853698 0
24680 0.874179 0
24696 0.899822 0
24712 0.856215 0
24728 0.948082 0
24744 0.875531 0
24760 0.851869 0
24776 0.888866 0
24792 0.923183 0
24808 0.877721 0
24824 0.871667 0
24840 0.912829 0
24856 0.874269 0
24872 0.878 0
24888 0.862518 0
24904 0.908488 0
24920 0.892822 0
24936 0.85155 0
24952 0.928782 0
24968 0.857154 0
24984 0.887168 0
25000 0.872929 0
25016 0.874806 0
25032 0.881535 0
25048 0.871851 0
25064 0.895123 0
25080 0.966364 0
25096 0.878748 0
25112 0.877764 0
25128 0.857817 0
25144 0.861495 0
25160 0.911898 0
25176 0.83963 0
25192 0.914808 0
25208 0.874509 0
25224 0.858771 0
25240 0.887253 0
25256 0.896565 0
25272 0.91228 0
25288 0.884123 0
25304 0.799843 0
25320 0.887008 0
25336 0.840593 0
25352 0.890857 0
25368 0.923915 0
25384 0.884731 0
25400 0.813206 0
25416 0.877811 0
25432 0.899402 0
25448 0.8393 0
25464 0.957412 0
25480 0.874719 0
25496 0.904362 0
25512 0.876335 0
25528 0.906195 0
25544 0.882005 0
25560 0.993284 0
25576 0.881597 0
25592 0.88747 0
25608 0.903617 0
25624 0.918088 0
25640 0.921207 0
25656 0.885281 0
25672 0.89045 0
25688 0.860734 0
25704 0.914029 0
25720 0.92074 0
25736 0.889565 0
25752 0.871726 0
25768 0.906312 0
25784 0.897831 0
25800 0.840072 0
25816 0.877429 0
25832 0.849551 0
25848 0.862163 0
25864 0.910155 0
25880 0.832587 0
25896 0.915653 0
25912 0.881335 0
25928 0.901357 0
25944 0.898438 0
25960 0.827256 0
25976 0.816903 0
25992 0.920142 0
26008 0.965642 0
26024 0.822621 0
26040 0.90886 0
26056 0.928735 0
26072 0.876379 0
26088 0.913495 0
26104 0.838323 0
26120 0.872692 0
26136 0.914488 0
26152 0.868133 0
26168 0.912705 0
26184 0.891762 0
26200 0.90233 0
26216 0.929339 0
26232 0.915412 0
26248 0.909263 0
26264 0.936123 0
26280 0.906673 0
26296 0.828828 0
26312 0.858972 0
26328 0.844629 0
26344 0.844405 0
26360 0.878817 0
26376 0.870087 0
26392 0.84123 0
26408 0.942246 0
26424 0.934025 0
26440 0.933022 0
26456 0.860336 0
26472 0.856496 0
26488 0.889013 0
26504 0.829042 0
26520 0.883744 0
26536 0.903857 0
26552 0.844096 0
26568 0.807929 0
26584 0.911632 0
26600 0.898599 0
26616 0.959944 0
26632 0.911156 0
26648 0.904321 0
26664 0.869473 0
26680 0.890756 0
26696 0.91058 0
26712 0.866895 0
26728 0.900258 0
26744 0.813018 0
26760 0.796238 0
26776 0.889931 0
26792 0.929337 0
26808 0.859241 0
26824 0.871536 0
26840 0.911885 0
26856 0.839556 0
26872 0.912672 0
26888 0.885714 0
26904 0.836384 0
26920 0.861327 0
26936 0.844745 0
26952 0.861654 0
26968 0.897287 0
26984 0.885518 0
27000 0.833329 0
27016 0.899802 0
27032 0.948438 0
27048 0.865304 0
27064 0.901076 0
27080 0.908788 0
27096 0.871561 0
27112 0.861106 0
27128 0.905365 0
27144 0.822367 0
27160 0.85459 0
27176 0.870132 0
27192 0.862851 0
27208 0.869424 0
27224 0.868108 0
27240 0.915649 0
27256 0.864422 0
27272 0.864203 0
27288 0.826285 0
27304 0.869464 0
27320 0.823544 0
27336 0.859292 0
27352 0.85376 0
27368 0.811953 0
27384 0.820475 0
27400 0.860409 0
27416 0.885637 0
27432 0.846749 0
27448 0.847467 0
27464 0.871107 0
27480 0.87255 0
27496 0.895811 0
27512 0.902394 0
27528 0.895335 0
27544 0.871005 0
27560 0.886196 0
27576 0.856996 0
27592 0.925718 0
27608 0.918867 0
27624 0.883674 0
27640 0.84255 0
27656 0.903217 0
27672 0.865743 0
27688 0.91937 0
27704 0.899985 0
27720 0.94168 0
27736 0.900727 0
27752 0.821107 0
27768 0.871515 0
27784 0.82043 0
27800 0.884506 0
27816 0.855113 0
27832 0.901092 0
27848 0.878466 0
27864 0.867935 0
27880 0.833811 0
27896 0.838423 0
27912 0.852486 0
27928 0.844572 0
27944 0.888175 0
27960 0.890375 0
27976 0.809018 0
27992 0.869718 0
28008 0.882025 0
28024 0.875093 0
28040 0.873963 0
28056 0.804411 0
28072 0.87062 0
28088 0.836982 0
28104 0.942738 0
28120 0.915297 0
28136 0.860943 0
28152 0.877213 0
28168 0.869905 0
28184 0.934719 0
28200 0.8559 0
28216 0.879067 0
28232 0.889642 0
28248 0.892438 0
28264 0.837869 0
28280 0.877437 0
28296 0.876384 0
28312 0.921526 0
28328 0.860677 0
28344 0.876202 0
28360 0.869286 0
28376 0.909662 0
28392 0.85849 0
28408 0.836946 0
28424 0.901133 0
28440 0.877612 0
28456 0.84521 0
28472 0.850613 0
28488 0.864915 0
28504 0.843816 0
28520 0.854644 0
28536 0.909824 0
28552 0.933845 0
28568 0.87324 0
28584 0.911357 0
28600 0.874954 0
28616 0.870378 0
28632 0.847309 0
28648 0.828235 0
28664 0.935361 0
28680 0.903225 0
28696 0.929971 0
28712 0.860688 0
28728 0.870035 0
28744 0.918298 0
28760 0.917707 0
28776 0.859357 0
28792 0.880419 0
28808 0.921722 0
28824 0.871884 0
28840 0.848441 0
28856 0.852971 0
28872 0.893184 0
28888 0.885211 0
28904 0.957759 0
28920 0.858751 0
28936 0.93777 0
28952 0.830771 0
28968 0.913895 0
28984 0.894032 0
29000 0.937172 0
29016 0.797166 0
29032 0.88819 0
29048 0.892753 0
29064 0.862145 0
29080 0.905151 0
29096 0.872482 0
29112 0.909415 0
29128 0.970502 0
29144 0.840716 0
29160 0.848977 0
29176 0.887649 0
29192 0.853471 0
29208 0.911646 0
29224 0.847254 0
29240 0.88508 0
29256 0.90038 0
29272 0.825007 0
29288 0.85449 0
29304 0.897552 0
29320 0.923072 0
29336 0.905623 0
29352 0.912834 0
29368 0.875938 0
29384 0.90176 0
29400 0.863917 0
29416 0.84849 0
29432 0.800828 0
29448 0.849805 0
29464 0.892102 0
29480 0.850378 0
29496 0.825782 0
29512 0.886278 0
29528 0.87031 0
29544 0.844046 0
29560 0.875245 0
29576 0.83831 0
29592 0.839907 0
29608 0.893627 0
29624 0.860718 0
29640 0.882505 0
29656 0.890609 0
29672 0.856834 0
29688 0.864059 0
29704 0.890785 0
29720 0.887329 0
29736 0.915937 0
29752 0.825372 0
29768 0.900163 0
29784 0.914054 0
29800 0.87182 0
29816 0.906621 0
29832 0.837562 0
29848 0.901991 0
29864 0.878557 0
29880 0.896363 0
29896 0.918645 0
29912 0.818399 0
29928 0.873632 0
29944 0.896194 0
29960 0.913552 0
29976 0.923276 0
29992 0.867719 0
30008 0.861332 0
30024 0.896123 0
30040 0.885414 0
30056 0.859821 0
30072 0.933788 0
30088 0.831627 0
30104 0.911749 0
30120 0.871613 0
30136 0.887664 0
30152 0.863097 0
30168 0.830591 0
30184 0.846074 0
30200 0.889696 0
30216 0.870909 0
30232 0.881242 0
30248 0.907883 0
30264 0.85383 0
30280 0.870225 0
30296 0.87136 0
30312 0.863767 0
30328 0.886665 0
30344 0.887494 0
30360 0.934761 0
30376 0.901617 0
30392 0.785995 0
30408 0.88657 0
30424 0.880988 0
30440 0.852524 0
30456 0.871226 0
30472 0.857265 0
30488 0.857157 0
30504 0.890993 0
30520 0.894922 0
30536 0.915463 0
30552 0.805264 0
30568 0.932516 0
30584 0.892972 0
30600 0.912987 0
30616 0.86657 0
30632 0.864824 0
30648 0.921756 0
30664 0.880024 0
30680 0.888215 0
30696 0.845573 0
30712 0.890429 0
30728 0.858186 0
30744 0.870994 0
30760 0.897094 0
30776 0.807222 0
30792 0.837379 0
30808 0.872952 0
30824 0.896732 0
30840 0.917423 0
30856 0.913162 0
30872 0.94596 0
30888 0.916814 0
30904 0.901824 0
30920 0.908115 0
30936 0.827808 0
30952 0.870009 0
30968 0.869397 0
30984 0.867971 0
31000 0.90929 0
31016 0.910457 0
31032 0.903639 0
31048 0.813779 0
31064 0.942086 0
31080 0.934846 0
31096 0.941724 0
31112 0.861894 0
31128 0.859744 0
31144 0.947856 0
31160 0.832929 0
31176 0.918158 0
31192 0.895151 0
31208 0.82595 0
31224 0.911173 0
31240 0.851088 0
31256 0.885404 0
31272 0.914018 0
31288 0.923146 0
31304 0.908932 0
31320 0.892523 0
31336 0.935246 0
31352 0.898835 0
31368 0.893225 0
31384 0.824091 0
31400 0.831759 0
31416 0.889614 0
31432 0.847541 0
31448 0.830725 0
31464 0.880893 0
31480 0.831947 0
31496 0.908248 0
31512 0.921847 0
31528 0.79249 0
31544 0.907302 0
31560 0.883679 0
31576 0.8909 0
31592 0.867835 0
31608 0.827129 0
31624 0.884238 0
31640 0.868077 0
31656 0.92171 0
31672 0.887827 0
31688 0.886302 0
31704 0.843242 0
31720 0.863177 0
31736 0.946501 0
31752 0.869517 0
31768 0.845521 0
31784 0.868389 0
31800 0.855977 0
31816 0.879028 0
31832 0.935147 0
31848 0.856636 0
31864 0.938869 0
31880 0.855743 0
31896 0.841015 0
31912 0.834527 0
31928 0.860046 0
31944 0.897021 0
31960 0.908875 0
31976 0.909242 0
31992 0.953383 0
32008 0.861244 0
32024 0.859343 0
32040 0.874257 0
32056 0.819433 0
32072 0.880542 0
32088 0.872189 0
32104 0.855828 0
32120 0.876413 0
32136 0.838238 0
32152 0.913425 0
32168 0.901331 0
32184 0.938635 0
32200 0.845171 0
32216 0.917516 0
32232 0.854133 0
32248 0.855676 0
32264 0.891958 0
32280 0.889557 0
32296 0.917678 0
32312 0.88666 0
32328 0.891845 0
32344 0.842334 0
32360 0.914955 0
32376 0.854396 0
32392 0.837018 0
32408 0.865477 0
32424 0.898538 0
32440 0.832981 0
32456 0.886761 0
32472 0.882781 0
32488 0.865524 0
32504 0.901042 0
32520 0.885164 0
32536 0.893678 0
32552 0.836785 0
32568 0.869462 0
32584 0.864605 0
32600 0.902553 0
32616 0.814578 0
32632 0.870148 0
32648 0.911676 0
32664 0.846969 0
32680 0.916964 0
32696 0.940762 0
32712 0.906961 0
32728 0.907898 0
32744 0.920763 0
32760 0.860951 0
32776 0.855224 0
32792 0.921351 0
32808 0.914929 0
32824 0.865069 0
32840 0.888853 0
32856 0.886831 0
32872 0.864312 0
32888 0.88777 0
32904 0.870821 0
32920 0.867871 0
32936 0.950572 0
32952 0.905621 0
32968 0.902866 0
32984 0.882938 0
33000 0.921173 0
33016 0.94075 0
33032 0.896426 0
33048 0.902291 0
33064 0.932182 0
33080 0.901519 0
33096 0.918315 0
33112 0.936608 0
33128 0.862062 0
33144 0.92138 0
33160 0.86771 0
33176 0.873937 0
33192 0.902079 0
33208 0.872769 0
33224 0.925356 0
33240 0.899317 0
33256 0.868346 0
33272 0.946401 0
33288 0.92231 0
33304 0.917232 0
33320 0.956414 0
33336 0.841002 0
33352 0.871559 0
33368 0.869954 0
33384 0.868678 0
33400 0.873117 0
33416 0.857074 0
33432 0.853775 0
33448 0.81088 0
33464 0.830409 0
33480 0.904431 0
33496 0.925449 0
33512 0.859276 0
33528 0.931983 0
33544 0.871183 0
33560 0.849823 0
33576 0.879104 0
33592 0.848743 0
33608 0.846589 0
33624 0.892611 0
33640 0.884492 0
33656 0.876006 0
33672 0.915205 0
33688 0.840485 0
33704 0.916701 0
33720 0.856133 0
33736 0.86502 0
33752 0.874518 0
