# Supplementary material for: Probing decoherence in molecular 4f qubits
Source: Chem Sci. 2024 Oct 30;15(48):20328–37. doi: 10.1039/d4sc05304d (PMC11575486; doi:10.1039/d4sc05304d)
Supplement: SC-015-D4SC05304D-s001 [file SC-015-D4SC05304D-s001.zip › data_archive/Parallel_0c5pct/T1/88_Gdtrensal_T1_970573_3527G_at22_VG27_32-64-300_2sc_30K_4pc.dat]

1500 0 0
1756 0.0241917 0
2012 0.0511973 0
2268 0.0772649 0
2524 0.101476 0
2780 0.122167 0
3036 0.140429 0
3292 0.157558 0
3548 0.178022 0
3804 0.193613 0
4060 0.211561 0
4316 0.227335 0
4572 0.239747 0
4828 0.25826 0
5084 0.272241 0
5340 0.28476 0
5596 0.295245 0
5852 0.308082 0
6108 0.322362 0
6364 0.334006 0
6620 0.345138 0
6876 0.35755 0
7132 0.369743 0
7388 0.37745 0
7644 0.389118 0
7900 0.397977 0
8156 0.410858 0
8412 0.416247 0
8668 0.425475 0
8924 0.437088 0
9180 0.442521 0
9436 0.453987 0
9692 0.461109 0
9948 0.467675 0
10204 0.477217 0
10460 0.484454 0
10716 0.490941 0
10972 0.495221 0
11228 0.50491 0
11484 0.51245 0
11740 0.520267 0
11996 0.524325 0
12252 0.529945 0
12508 0.536045 0
12764 0.542635 0
13020 0.551946 0
13276 0.556561 0
13532 0.561719 0
13788 0.566226 0
14044 0.572522 0
14300 0.575256 0
14556 0.579671 0
14812 0.585323 0
15068 0.59196 0
15324 0.596475 0
15580 0.601478 0
15836 0.607496 0
16092 0.611088 0
16348 0.615269 0
16604 0.620424 0
16860 0.624192 0
17116 0.630706 0
17372 0.631985 0
17628 0.637287 0
17884 0.641985 0
18140 0.646019 0
18396 0.648014 0
18652 0.653002 0
18908 0.654595 0
19164 0.661018 0
19420 0.665183 0
19676 0.667897 0
19932 0.67252 0
20188 0.676466 0
20444 0.678926 0
20700 0.679705 0
20956 0.686151 0
21212 0.689172 0
21468 0.694629 0
21724 0.694104 0
21980 0.698679 0
22236 0.703062 0
22492 0.705808 0
22748 0.71014 0
23004 0.711261 0
23260 0.714715 0
23516 0.717998 0
23772 0.721547 0
24028 0.722369 0
24284 0.726666 0
24540 0.731395 0
24796 0.731061 0
25052 0.733561 0
25308 0.736152 0
25564 0.740715 0
25820 0.740794 0
26076 0.74327 0
26332 0.74711 0
26588 0.748064 0
26844 0.751708 0
27100 0.755368 0
27356 0.757912 0
27612 0.75751 0
27868 0.761509 0
28124 0.763746 0
28380 0.768531 0
28636 0.768881 0
28892 0.769958 0
29148 0.770669 0
29404 0.774986 0
29660 0.778519 0
29916 0.778944 0
30172 0.780923 0
30428 0.785072 0
30684 0.786714 0
30940 0.785343 0
31196 0.790633 0
31452 0.79378 0
31708 0.793438 0
31964 0.794559 0
32220 0.797774 0
32476 0.799603 0
32732 0.801236 0
32988 0.802571 0
33244 0.80366 0
33500 0.804161 0
33756 0.80587 0
34012 0.80804 0
34268 0.810278 0
34524 0.81418 0
34780 0.813401 0
35036 0.815289 0
35292 0.819653 0
35548 0.817427 0
35804 0.8217 0
36060 0.82422 0
36316 0.825344 0
36572 0.824239 0
36828 0.826759 0
37084 0.828325 0
37340 0.828762 0
37596 0.83187 0
37852 0.835065 0
38108 0.834962 0
38364 0.835173 0
38620 0.840061 0
38876 0.838225 0
39132 0.839469 0
39388 0.840327 0
39644 0.842346 0
39900 0.842752 0
40156 0.846519 0
40412 0.845729 0
40668 0.851154 0
40924 0.847744 0
41180 0.84867 0
41436 0.850478 0
41692 0.850029 0
41948 0.852175 0
42204 0.85659 0
42460 0.855867 0
42716 0.855247 0
42972 0.859206 0
43228 0.86126 0
43484 0.860994 0
43740 0.861876 0
43996 0.86384 0
44252 0.86496 0
44508 0.867913 0
44764 0.866419 0
45020 0.867961 0
45276 0.869932 0
45532 0.870616 0
45788 0.868835 0
46044 0.870477 0
46300 0.873132 0
46556 0.874693 0
46812 0.875449 0
47068 0.874674 0
47324 0.878473 0
47580 0.879395 0
47836 0.87773 0
48092 0.878755 0
48348 0.882098 0
48604 0.880337 0
48860 0.885082 0
49116 0.882889 0
49372 0.882348 0
49628 0.886414 0
49884 0.886112 0
50140 0.883962 0
50396 0.885408 0
50652 0.887376 0
50908 0.890018 0
51164 0.891167 0
51420 0.891119 0
51676 0.89199 0
51932 0.892471 0
52188 0.893059 0
52444 0.892733 0
52700 0.894963 0
52956 0.895229 0
53212 0.896687 0
53468 0.897888 0
53724 0.897431 0
53980 0.900713 0
54236 0.902832 0
54492 0.900074 0
54748 0.901699 0
55004 0.900852 0
55260 0.900817 0
55516 0.903917 0
55772 0.90437 0
56028 0.90561 0
56284 0.90396 0
56540 0.904867 0
56796 0.907299 0
57052 0.90865 0
57308 0.905864 0
57564 0.907398 0
57820 0.910371 0
58076 0.908996 0
58332 0.911722 0
58588 0.910959 0
58844 0.912513 0
59100 0.91142 0
59356 0.915955 0
59612 0.915919 0
59868 0.91454 0
60124 0.915526 0
60380 0.916615 0
60636 0.918463 0
60892 0.916702 0
61148 0.9202 0
61404 0.919277 0
61660 0.918065 0
61916 0.920859 0
62172 0.920362 0
62428 0.921833 0
62684 0.922656 0
62940 0.919174 0
63196 0.920502 0
63452 0.924818 0
63708 0.921916 0
63964 0.924428 0
64220 0.924961 0
64476 0.925426 0
64732 0.924011 0
64988 0.92388 0
65244 0.925581 0
65500 0.928399 0
65756 0.929166 0
66012 0.92882 0
66268 0.931014 0
66524 0.928919 0
66780 0.930068 0
67036 0.932897 0
67292 0.931153 0
67548 0.933049 0
67804 0.930676 0
68060 0.931332 0
68316 0.931582 0
68572 0.93351 0
68828 0.931383 0
69084 0.932635 0
69340 0.934348 0
69596 0.936148 0
69852 0.934761 0
70108 0.934014 0
70364 0.938593 0
70620 0.937563 0
70876 0.938589 0
71132 0.939789 0
71388 0.940198 0
71644 0.938728 0
71900 0.937694 0
72156 0.942285 0
72412 0.93934 0
72668 0.942352 0
72924 0.941824 0
73180 0.941192 0
73436 0.941617 0
73692 0.942893 0
73948 0.941033 0
74204 0.943636 0
74460 0.942654 0
74716 0.944383 0
74972 0.944208 0
75228 0.945361 0
75484 0.946915 0
75740 0.945651 0
75996 0.946128 0
76252 0.945806 0
76508 0.948326 0
76764 0.945297 0
77020 0.947563 0
77276 0.948858 0
77532 0.948473 0
77788 0.948771 0
78044 0.947463 0
78300 0.946072 0
78556 0.952368 0
78812 0.951724 0
79068 0.948687 0
79324 0.953421 0
79580 0.951092 0
79836 0.949323 0
80092 0.950321 0
80348 0.951565 0
80604 0.953433 0
80860 0.951477 0
81116 0.951358 0
81372 0.953079 0
81628 0.953552 0
81884 0.952972 0
82140 0.953556 0
82396 0.955798 0
82652 0.952113 0
82908 0.954784 0
83164 0.955726 0
83420 0.953564 0
83676 0.955178 0
83932 0.956684 0
84188 0.957216 0
84444 0.958619 0
84700 0.960773 0
84956 0.958309 0
85212 0.95879 0
85468 0.955841 0
85724 0.958782 0
85980 0.956247 0
86236 0.959168 0
86492 0.959128 0
86748 0.961401 0
87004 0.960336 0
87260 0.959943 0
87516 0.960889 0
87772 0.960682 0
88028 0.961103 0
88284 0.961548 0
88540 0.960209 0
88796 0.961175 0
89052 0.96125 0
89308 0.962272 0
89564 0.964283 0
89820 0.961314 0
90076 0.962228 0
90332 0.959494 0
90588 0.964346 0
90844 0.964994 0
91100 0.964501 0
91356 0.962633 0
91612 0.962804 0
91868 0.964517 0
92124 0.963222 0
92380 0.96447 0
92636 0.96619 0
92892 0.964581 0
93148 0.963822 0
93404 0.966425 0
93660 0.965876 0
93916 0.966182 0
94172 0.967303 0
94428 0.965248 0
94684 0.965865 0
94940 0.966802 0
95196 0.966592 0
95452 0.967244 0
95708 0.968007 0
95964 0.968627 0
96220 0.968635 0
96476 0.968428 0
96732 0.969147 0
96988 0.968551 0
97244 0.968309 0
97500 0.968654 0
97756 0.968869 0
98012 0.969346 0
98268 0.969473 0
98524 0.96964 0
98780 0.971289 0
99036 0.971134 0
99292 0.970952 0
99548 0.971429 0
99804 0.973388 0
100060 0.970769 0
100316 0.967681 0
100572 0.96937 0
100828 0.971055 0
101084 0.974282 0
101340 0.971794 0
101596 0.972625 0
101852 0.971798 0
102108 0.970423 0
102364 0.972597 0
102620 0.971782 0
102876 0.972522 0
103132 0.97158 0
103388 0.973122 0
103644 0.973996 0
103900 0.970999 0
104156 0.971703 0
104412 0.973372 0
104668 0.974099 0
104924 0.973932 0
105180 0.974819 0
105436 0.975995 0
105692 0.974151 0
105948 0.973968 0
106204 0.976039 0
106460 0.973837 0
106716 0.97611 0
106972 0.971778 0
107228 0.977803 0
107484 0.974723 0
107740 0.976476 0
107996 0.974632 0
108252 0.975979 0
108508 0.975816 0
108764 0.975645 0
109020 0.978038 0
109276 0.97646 0
109532 0.976126 0
109788 0.97708 0
110044 0.976086 0
110300 0.976909 0
110556 0.978062 0
110812 0.97832 0
111068 0.976301 0
111324 0.976909 0
111580 0.975105 0
111836 0.978761 0
112092 0.97673 0
112348 0.978141 0
112604 0.978574 0
112860 0.97929 0
113116 0.977986 0
113372 0.979365 0
113628 0.978865 0
113884 0.977752 0
114140 0.980184 0
114396 0.977601 0
114652 0.978109 0
114908 0.980717 0
115164 0.976945 0
115420 0.979286 0
115676 0.978984 0
115932 0.978066 0
116188 0.979751 0
116444 0.978682 0
116700 0.976317 0
116956 0.979294 0
117212 0.979946 0
117468 0.979993 0
117724 0.98051 0
117980 0.981273 0
118236 0.980069 0
118492 0.982131 0
118748 0.981507 0
119004 0.977346 0
119260 0.983006 0
119516 0.981507 0
119772 0.979182 0
120028 0.979874 0
120284 0.983415 0
120540 0.983022 0
120796 0.982183 0
121052 0.979957 0
121308 0.983479 0
121564 0.983073 0
121820 0.980156 0
122076 0.982557 0
122332 0.982775 0
122588 0.982736 0
122844 0.981623 0
123100 0.982219 0
123356 0.979767 0
123612 0.981392 0
123868 0.983709 0
124124 0.983407 0
124380 0.98237 0
124636 0.981376 0
124892 0.982787 0
125148 0.983713 0
125404 0.982588 0
125660 0.984496 0
125916 0.982322 0
126172 0.981968 0
126428 0.984182 0
126684 0.98264 0
126940 0.983284 0
127196 0.983781 0
127452 0.983761 0
127708 0.98353 0
127964 0.985557 0
128220 0.983189 0
128476 0.983141 0
128732 0.983435 0
128988 0.982875 0
129244 0.983479 0
129500 0.98791 0
129756 0.982493 0
130012 0.984941 0
130268 0.985792 0
130524 0.985335 0
130780 0.986118 0
131036 0.986201 0
131292 0.982298 0
131548 0.985045 0
131804 0.985327 0
132060 0.985184 0
132316 0.986058 0
132572 0.985768 0
132828 0.986356 0
133084 0.987711 0
133340 0.982449 0
133596 0.986368 0
133852 0.98543 0
134108 0.987795 0
134364 0.985223 0
134620 0.984655 0
134876 0.983673 0
135132 0.987334 0
135388 0.985498 0
135644 0.984953 0
135900 0.985061 0
136156 0.985323 0
136412 0.986881 0
136668 0.987211 0
136924 0.984762 0
137180 0.986909 0
137436 0.988657 0
137692 0.984091 0
137948 0.986078 0
138204 0.984679 0
138460 0.985764 0
138716 0.986495 0
138972 0.989349 0
139228 0.986463 0
139484 0.988141 0
139740 0.987219 0
139996 0.987103 0
140252 0.988037 0
140508 0.989778 0
140764 0.985931 0
141020 0.985704 0
141276 0.986002 0
141532 0.987155 0
141788 0.986149 0
142044 0.987286 0
142300 0.98698 0
142556 0.989249 0
142812 0.987664 0
143068 0.987191 0
143324 0.985283 0
143580 0.988832 0
143836 0.987707 0
144092 0.987604 0
144348 0.989341 0
144604 0.987346 0
144860 0.989412 0
145116 0.987946 0
145372 0.98818 0
145628 0.989238 0
145884 0.990096 0
146140 0.987703 0
146396 0.99161 0
146652 0.987584 0
146908 0.987123 0
147164 0.989778 0
147420 0.988606 0
147676 0.98828 0
147932 0.989675 0
148188 0.989273 0
148444 0.989993 0
148700 0.990716 0
148956 0.988463 0
149212 0.98948 0
149468 0.986336 0
149724 0.989854 0
149980 0.991336 0
150236 0.991284 0
150492 0.988701 0
150748 0.989238 0
151004 0.989726 0
151260 0.986332 0
151516 0.991861 0
151772 0.990207 0
152028 0.988304 0
152284 0.990219 0
152540 0.989365 0
152796 0.986706 0
153052 0.991678 0
153308 0.988892 0
153564 0.991344 0
153820 0.98915 0
154076 0.988081 0
154332 0.989714 0
154588 0.989671 0
154844 0.988876 0
155100 0.989265 0
155356 0.989404 0
155612 0.989249 0
155868 0.991539 0
156124 0.987163 0
156380 0.989559 0
156636 0.989528 0
156892 0.990191 0
157148 0.991356 0
157404 0.989993 0
157660 0.987056 0
157916 0.989579 0
158172 0.989087 0
158428 0.991968 0
158684 0.990696 0
158940 0.990565 0
159196 0.990772 0
159452 0.991042 0
159708 0.992318 0
159964 0.989464 0
160220 0.989806 0
160476 0.990863 0
160732 0.993112 0
160988 0.993514 0
161244 0.989281 0
161500 0.991221 0
161756 0.992691 0
162012 0.991129 0
162268 0.991551 0
162524 0.990478 0
162780 0.991944 0
163036 0.991646 0
163292 0.990935 0
163548 0.989563 0
163804 0.992453 0
164060 0.990458 0
164316 0.990386 0
164572 0.992699 0
164828 0.990048 0
165084 0.993419 0
165340 0.992258 0
165596 0.990394 0
165852 0.992461 0
166108 0.992345 0
166364 0.992775 0
166620 0.992337 0
166876 0.994678 0
167132 0.992683 0
167388 0.992552 0
167644 0.991674 0
167900 0.991304 0
168156 0.99167 0
168412 0.991388 0
168668 0.992763 0
168924 0.989949 0
169180 0.992902 0
169436 0.993132 0
169692 0.994969 0
169948 0.991753 0
170204 0.993077 0
170460 0.991706 0
170716 0.9926 0
170972 0.991829 0
171228 0.994408 0
171484 0.99002 0
171740 0.990986 0
171996 0.993077 0
172252 0.991217 0
172508 0.993069 0
172764 0.992763 0
173020 0.992357 0
173276 0.991563 0
173532 0.991578 0
173788 0.992651 0
174044 0.992508 0
174300 0.992485 0
174556 0.993482 0
174812 0.993359 0
175068 0.992636 0
175324 0.993021 0
175580 0.993474 0
175836 0.991956 0
176092 0.99597 0
176348 0.991121 0
176604 0.993379 0
176860 0.99405 0
177116 0.99347 0
177372 0.992397 0
177628 0.992914 0
177884 0.992381 0
178140 0.992834 0
178396 0.996208 0
178652 0.992047 0
178908 0.991972 0
179164 0.992226 0
179420 0.991491 0
179676 0.992862 0
179932 0.993419 0
180188 0.99229 0
180444 0.989913 0
180700 0.992103 0
180956 0.99355 0
181212 0.989933 0
181468 0.994623 0
181724 0.990386 0
181980 0.99386 0
182236 0.991563 0
182492 0.991737 0
182748 0.994078 0
183004 0.994865 0
183260 0.992163 0
183516 0.994599 0
183772 0.99264 0
184028 0.994035 0
184284 0.993204 0
184540 0.993895 0
184796 0.993693 0
185052 0.994865 0
185308 0.992818 0
185564 0.994233 0
185820 0.991503 0
186076 0.993311 0
186332 0.991543 0
186588 0.992163 0
186844 0.989758 0
187100 0.995104 0
187356 0.992787 0
187612 0.99316 0
187868 0.99535 0
188124 0.994023 0
188380 0.993816 0
188636 0.994011 0
188892 0.994817 0
189148 0.994559 0
189404 0.991622 0
189660 0.993454 0
189916 0.996689 0
190172 0.992878 0
190428 0.995068 0
190684 0.992969 0
190940 0.99407 0
191196 0.991972 0
191452 0.99413 0
191708 0.993971 0
191964 0.994178 0
192220 0.996081 0
192476 0.992683 0
192732 0.992218 0
192988 0.994599 0
193244 0.993593 0
193500 0.992628 0
193756 0.993891 0
194012 0.992198 0
194268 0.994082 0
194524 0.992365 0
194780 0.995282 0
195036 0.993891 0
195292 0.994496 0
195548 0.994726 0
195804 0.995493 0
196060 0.993661 0
196316 0.995219 0
196572 0.994869 0
196828 0.994154 0
197084 0.99194 0
197340 0.993625 0
197596 0.995974 0
197852 0.99442 0
198108 0.99419 0
198364 0.993967 0
198620 0.993776 0
198876 0.995561 0
199132 0.993478 0
199388 0.993212 0
199644 0.99628 0
199900 0.994448 0
200156 0.992496 0
200412 0.992536 0
200668 0.991861 0
200924 0.992723 0
201180 0.994814 0
201436 0.995275 0
201692 0.995104 0
201948 0.995406 0
202204 0.99194 0
202460 0.99535 0
202716 0.992814 0
202972 0.992735 0
203228 0.994456 0
203484 0.993335 0
203740 0.995048 0
203996 0.994472 0
204252 0.995763 0
204508 0.995871 0
204764 0.995036 0
205020 0.993017 0
205276 0.996781 0
205532 0.994309 0
205788 0.993434 0
206044 0.994245 0
206300 0.995084 0
206556 0.992695 0
206812 0.995811 0
207068 0.993395 0
207324 0.995056 0
207580 0.994965 0
207836 0.993637 0
208092 0.993367 0
208348 0.994058 0
208604 0.995791 0
208860 0.993836 0
209116 0.993852 0
209372 0.99504 0
209628 0.994714 0
209884 0.997639 0
210140 0.994829 0
210396 0.99541 0
210652 0.995437 0
210908 0.994929 0
211164 0.996085 0
211420 0.995072 0
211676 0.992663 0
211932 0.99688 0
212188 0.994325 0
212444 0.994039 0
212700 0.994504 0
212956 0.994945 0
213212 0.992337 0
213468 0.995751 0
213724 0.994627 0
213980 0.993574 0
214236 0.995127 0
214492 0.993172 0
214748 0.99667 0
215004 0.99475 0
215260 0.994114 0
215516 0.995255 0
215772 0.993558 0
216028 0.995088 0
216284 0.996161 0
216540 0.99285 0
216796 0.994368 0
217052 0.993903 0
217308 0.994058 0
217564 0.994297 0
217820 0.995759 0
218076 0.992997 0
218332 0.992783 0
218588 0.995084 0
218844 0.994619 0
219100 0.994515 0
219356 0.991531 0
219612 0.994802 0
219868 0.994766 0
220124 0.993995 0
220380 0.996101 0
220636 0.992298 0
220892 0.993891 0
221148 0.994265 0
221404 0.992282 0
221660 0.993987 0
221916 0.996439 0
222172 0.995167 0
222428 0.994456 0
222684 0.994035 0
222940 0.996848 0
223196 0.995437 0
223452 0.99436 0
223708 0.993438 0
223964 0.995867 0
224220 0.995064 0
224476 0.995855 0
224732 0.993311 0
224988 0.996769 0
225244 0.994313 0
225500 0.994567 0
225756 0.992938 0
226012 0.995966 0
226268 0.994913 0
226524 0.994058 0
226780 0.99512 0
227036 0.993558 0
227292 0.996248 0
227548 0.994289 0
227804 0.995151 0
228060 0.994325 0
228316 0.992429 0
228572 0.994961 0
228828 0.995545 0
229084 0.994992 0
229340 0.994631 0
229596 0.995557 0
229852 0.993617 0
230108 0.994011 0
230364 0.995298 0
230620 0.994233 0
230876 0.993864 0
231132 0.99448 0
231388 0.994404 0
231644 0.995155 0
231900 0.994488 0
232156 0.997373 0
232412 0.993697 0
232668 0.996141 0
232924 0.994201 0
233180 0.995112 0
233436 0.994738 0
233692 0.994678 0
233948 0.993514 0
234204 0.99564 0
234460 0.994726 0
234716 0.998184 0
234972 0.994821 0
235228 0.996638 0
235484 0.995867 0
235740 0.995382 0
235996 0.995402 0
236252 0.995116 0
236508 0.995851 0
236764 0.995048 0
237020 0.994329 0
237276 0.99415 0
237532 0.996069 0
237788 0.995016 0
238044 0.995696 0
238300 0.994595 0
238556 0.995008 0
238812 0.994555 0
239068 0.995628 0
239324 0.993494 0
239580 0.994408 0
239836 0.993307 0
240092 0.993796 0
240348 0.996844 0
240604 0.995449 0
240860 0.995175 0
241116 0.996022 0
241372 0.993478 0
241628 0.996578 0
241884 0.994337 0
242140 0.993323 0
242396 0.997365 0
242652 0.994889 0
242908 0.995167 0
243164 0.99597 0
243420 0.995441 0
243676 0.994619 0
243932 0.996737 0
244188 0.995664 0
244444 0.993907 0
244700 0.995461 0
244956 0.995994 0
245212 0.995859 0
245468 0.993005 0
245724 0.995859 0
245980 0.993788 0
246236 0.99564 0
246492 0.995577 0
246748 0.994885 0
247004 0.996264 0
247260 0.993709 0
247516 0.995302 0
247772 0.99791 0
248028 0.994917 0
248284 0.995704 0
248540 0.995759 0
248796 0.995064 0
249052 0.994953 0
249308 0.994666 0
249564 0.99444 0
249820 0.993371 0
250076 0.994233 0
250332 0.995239 0
250588 0.994821 0
250844 0.995942 0
251100 0.996113 0
251356 0.994949 0
251612 0.994205 0
251868 0.997508 0
252124 0.993522 0
252380 0.995453 0
252636 0.998172 0
252892 0.996236 0
253148 0.995632 0
253404 0.995926 0
253660 0.992465 0
253916 0.996391 0
254172 0.995445 0
254428 0.995521 0
254684 0.996646 0
254940 0.992159 0
255196 0.994253 0
255452 0.995692 0
255708 0.995072 0
255964 0.994019 0
256220 0.992584 0
256476 0.997635 0
256732 0.996844 0
256988 0.993601 0
257244 0.996224 0
257500 0.994965 0
257756 0.994913 0
258012 0.996272 0
258268 0.995183 0
258524 0.995052 0
258780 0.994404 0
259036 0.996705 0
259292 0.992894 0
259548 0.993832 0
259804 0.993764 0
260060 0.994388 0
260316 0.994273 0
260572 0.996383 0
260828 0.995243 0
261084 0.995918 0
261340 0.994853 0
261596 0.995151 0
261852 0.994933 0
262108 0.995771 0
262364 0.994519 0
262620 0.995692 0
262876 0.99289 0
263132 0.995604 0
263388 0.993955 0
263644 0.995998 0
263900 0.996856 0
264156 0.997425 0
264412 0.996288 0
264668 0.994523 0
264924 0.996622 0
265180 0.997512 0
265436 0.99568 0
265692 0.995573 0
265948 0.995044 0
266204 0.994591 0
266460 0.994086 0
266716 0.995592 0
266972 0.995382 0
267228 0.99231 0
267484 0.994841 0
267740 0.995704 0
267996 0.997274 0
268252 0.995247 0
268508 0.995179 0
268764 0.994591 0
269020 0.99591 0
269276 0.995135 0
269532 0.998136 0
269788 0.996256 0
270044 0.99438 0
270300 0.99529 0
270556 0.99405 0
270812 0.997286 0
271068 0.994738 0
271324 0.995052 0
271580 0.99469 0
271836 0.99572 0
272092 0.996312 0
272348 0.997194 0
272604 0.994643 0
272860 0.996856 0
273116 0.994027 0
273372 0.996948 0
273628 0.996518 0
273884 0.994376 0
274140 0.995469 0
274396 0.996105 0
274652 0.993617 0
274908 0.996328 0
275164 0.995155 0
275420 0.995557 0
275676 0.996105 0
275932 0.995032 0
276188 0.99409 0
276444 0.993748 0
276700 0.995652 0
276956 0.995895 0
277212 0.9944 0
277468 0.997178 0
277724 0.995072 0
277980 0.992846 0
278236 0.994205 0
278492 0.994452 0
278748 0.995521 0
279004 0.994412 0
279260 0.996387 0
279516 0.996948 0
279772 0.997488 0
280028 0.994547 0
280284 0.997568 0
280540 0.996073 0
280796 0.996546 0
281052 0.995795 0
281308 0.993768 0
281564 0.996518 0
281820 0.994965 0
282076 0.996125 0
282332 0.993792 0
282588 0.998164 0
282844 0.994496 0
283100 0.99417 0
283356 0.996574 0
283612 0.995179 0
283868 0.995036 0
284124 0.995108 0
284380 0.995827 0
284636 0.996904 0
284892 0.994341 0
285148 0.994496 0
285404 0.996141 0
285660 0.996304 0
285916 0.99564 0
286172 0.994651 0
286428 0.995271 0
286684 0.994297 0
286940 0.995966 0
287196 0.995096 0
287452 0.99502 0
287708 0.994694 0
287964 0.993768 0
288220 0.996848 0
288476 0.994436 0
288732 0.998474 0
288988 0.996189 0
289244 0.995688 0
289500 0.996026 0
289756 0.995775 0
290012 0.993955 0
290268 0.995012 0
290524 0.996367 0
290780 0.995223 0
291036 0.997206 0
291292 0.996821 0
291548 0.994563 0
291804 0.993995 0
292060 0.994094 0
292316 0.993574 0
292572 0.997711 0
292828 0.993295 0
293084 0.994277 0
293340 0.996813 0
293596 0.99657 0
293852 0.996666 0
294108 0.996348 0
294364 0.995708 0
294620 0.994325 0
294876 0.996193 0
295132 0.994607 0
295388 0.994949 0
295644 0.996173 0
295900 0.993677 0
296156 0.996419 0
296412 0.995537 0
296668 0.996014 0
296924 0.998204 0
297180 0.997222 0
297436 0.994734 0
297692 0.997631 0
297948 0.995982 0
298204 0.996662 0
298460 0.994718 0
298716 0.996419 0
298972 0.99719 0
299228 0.996383 0
299484 0.997206 0
299740 0.994015 0
299996 0.996379 0
300252 0.99636 0
300508 0.996185 0
300764 0.995032 0
301020 0.996157 0
301276 0.994849 0
301532 0.9963 0
301788 0.99473 0
302044 0.996034 0
302300 0.994901 0
302556 0.994384 0
302812 0.994488 0
303068 0.995354 0
303324 0.995533 0
303580 0.996952 0
303836 0.993581 0
304092 0.993736 0
304348 0.996419 0
304604 0.997929 0
304860 0.99684 0
305116 0.994631 0
305372 0.99415 0
305628 0.996896 0
305884 0.996324 0
306140 0.997985 0
306396 0.995696 0
306652 0.996455 0
306908 0.994297 0
307164 0.994289 0
307420 0.996137 0
307676 0.995139 0
307932 0.996288 0
308188 0.995461 0
308444 0.994611 0
308700 0.994853 0
308956 0.996952 0
309212 0.995648 0
309468 0.996582 0
309724 0.994901 0
309980 0.99663 0
310236 0.993979 0
310492 0.994281 0
310748 0.99593 0
311004 0.996216 0
311260 0.995219 0
311516 0.993756 0
311772 0.996224 0
312028 0.994893 0
312284 0.994933 0
312540 0.996053 0
312796 0.994468 0
313052 0.996602 0
313308 0.997202 0
313564 0.996638 0
313820 0.994957 0
314076 0.99444 0
314332 0.99605 0
314588 0.993411 0
314844 0.996149 0
315100 0.996149 0
315356 0.996459 0
315612 0.996713 0
315868 0.99357 0
316124 0.99504 0
316380 0.994798 0
316636 0.997154 0
316892 0.995855 0
317148 0.996395 0
317404 0.995092 0
317660 0.997051 0
317916 0.99605 0
318172 0.994281 0
318428 0.993975 0
318684 0.996371 0
318940 0.994933 0
319196 0.996888 0
319452 0.99591 0
319708 0.994643 0
319964 0.994774 0
320220 0.993939 0
320476 0.996205 0
320732 0.995433 0
320988 0.996197 0
321244 0.994655 0
321500 0.995688 0
321756 0.996038 0
322012 0.996721 0
322268 0.99601 0
322524 0.99663 0
322780 0.994976 0
323036 0.996423 0
323292 0.995716 0
323548 0.994988 0
323804 0.994162 0
324060 0.994555 0
324316 0.994241 0
324572 0.995521 0
324828 0.994897 0
325084 0.996173 0
325340 0.996276 0
325596 0.99562 0
325852 0.994627 0
326108 0.994042 0
326364 0.996081 0
326620 0.994412 0
326876 0.995867 0
327132 0.995608 0
327388 0.995588 0
327644 0.996522 0
327900 0.993589 0
328156 0.995048 0
328412 0.995175 0
328668 0.996777 0
328924 0.994154 0
329180 0.995799 0
329436 0.995135 0
329692 0.994682 0
329948 0.99444 0
330204 0.996121 0
330460 0.994356 0
330716 0.994599 0
330972 0.997429 0
331228 0.9938 0
331484 0.995052 0
331740 0.996232 0
331996 0.993955 0
332252 0.997206 0
332508 0.997373 0
332764 0.996793 0
333020 0.996006 0
333276 0.993701 0
333532 0.996677 0
333788 0.995163 0
334044 0.994961 0
334300 0.99508 0
334556 0.996336 0
334812 0.99723 0
335068 0.998088 0
335324 0.994488 0
335580 0.996685 0
335836 0.99659 0
336092 0.995628 0
336348 0.996642 0
336604 0.99663 0
336860 0.993422 0
337116 0.994726 0
337372 0.993208 0
337628 0.995616 0
337884 0.995688 0
338140 0.994945 0
338396 0.996717 0
338652 0.994575 0
338908 0.996753 0
339164 0.998645 0
339420 0.996399 0
339676 0.994384 0
339932 0.995827 0
340188 0.994635 0
340444 0.997627 0
340700 0.996578 0
340956 0.994003 0
341212 0.995211 0
341468 0.997556 0
341724 0.996916 0
341980 0.995183 0
342236 0.995354 0
342492 0.996077 0
342748 0.996133 0
343004 0.995755 0
343260 0.997373 0
343516 0.997278 0
343772 0.996018 0
344028 0.993653 0
344284 0.995394 0
344540 0.995418 0
344796 0.9956 0
345052 0.994758 0
345308 0.994309 0
345564 0.9963 0
345820 0.996828 0
346076 0.995354 0
346332 0.995501 0
346588 0.99758 0
346844 0.996125 0
347100 0.996208 0
347356 0.99289 0
347612 0.993677 0
347868 0.994158 0
348124 0.9976 0
348380 0.994849 0
348636 0.9932 0
348892 0.997671 0
349148 0.996177 0
349404 0.996181 0
349660 0.996817 0
349916 0.996689 0
350172 0.995994 0
350428 0.995521 0
350684 0.995898 0
350940 0.99469 0
351196 0.995581 0
351452 0.997214 0
351708 0.998033 0
351964 0.99661 0
352220 0.995088 0
352476 0.99659 0
352732 0.996125 0
352988 0.996737 0
353244 0.995537 0
353500 0.994718 0
353756 0.99715 0
354012 0.994949 0
354268 0.996097 0
354524 0.99628 0
354780 0.995473 0
355036 0.99595 0
355292 0.995036 0
355548 0.995994 0
355804 0.996304 0
356060 0.995406 0
356316 0.994086 0
356572 0.996522 0
356828 0.995147 0
357084 0.996554 0
357340 0.99659 0
357596 0.995887 0
357852 0.995926 0
358108 0.99593 0
358364 0.997035 0
358620 0.993677 0
358876 0.999448 0
359132 0.998601 0
359388 0.995914 0
359644 0.994269 0
359900 0.994345 0
360156 0.993947 0
360412 0.996053 0
360668 0.996081 0
360924 0.995704 0
361180 0.995573 0
361436 0.996411 0
361692 0.996658 0
361948 0.996137 0
362204 0.994714 0
362460 0.996308 0
362716 0.995179 0
362972 0.994539 0
363228 0.995827 0
363484 0.994778 0
363740 0.996328 0
363996 0.994372 0
364252 0.995585 0
364508 0.995235 0
364764 0.993931 0
365020 0.995314 0
365276 0.994039 0
365532 0.996956 0
365788 0.994957 0
366044 0.994337 0
366300 0.995982 0
366556 0.995863 0
366812 0.994897 0
367068 0.997405 0
367324 0.99653 0
367580 0.995839 0
367836 0.996542 0
368092 0.996995 0
368348 0.997297 0
368604 0.997635 0
368860 0.99622 0
369116 0.996538 0
369372 0.995795 0
369628 0.998983 0
369884 0.995592 0
370140 0.995763 0
370396 0.995461 0
370652 0.997508 0
370908 0.994102 0
371164 0.998057 0
371420 0.99605 0
371676 0.994913 0
371932 0.994456 0
372188 0.993327 0
372444 0.994237 0
372700 0.995859 0
372956 0.995386 0
373212 0.997758 0
373468 0.995104 0
373724 0.994778 0
373980 0.99812 0
374236 0.994865 0
374492 0.997111 0
374748 0.997003 0
375004 0.996697 0
375260 0.995358 0
375516 0.995457 0
375772 0.995736 0
376028 0.996252 0
376284 0.995537 0
376540 0.994547 0
376796 0.99783 0
377052 0.995763 0
377308 0.996821 0
377564 0.993884 0
377820 0.993983 0
378076 0.998653 0
378332 0.997933 0
378588 0.995366 0
378844 0.995716 0
379100 0.997349 0
379356 0.9945 0
379612 0.996526 0
379868 0.996741 0
380124 0.996598 0
380380 0.995394 0
380636 0.999833 0
380892 0.995978 0
381148 0.996169 0
381404 0.997083 0
381660 0.99723 0
381916 0.996709 0
382172 0.995771 0
382428 0.997623 0
382684 0.997329 0
382940 0.99729 0
383196 0.994396 0
383452 0.996057 0
383708 0.99442 0
383964 0.996685 0
384220 0.995437 0
384476 0.995767 0
384732 0.996793 0
384988 0.995302 0
385244 0.997723 0
385500 0.995394 0
385756 0.997818 0
386012 0.997468 0
386268 0.995724 0
386524 0.995803 0
386780 0.996316 0
387036 0.996252 0
387292 0.997695 0
387548 0.996212 0
387804 0.997011 0
388060 0.995227 0
388316 0.994925 0
388572 0.995581 0
388828 0.998096 0
389084 0.99388 0
389340 0.996042 0
389596 0.995855 0
389852 0.994472 0
390108 0.996292 0
390364 0.995215 0
390620 0.994845 0
390876 0.997755 0
391132 0.994424 0
391388 0.995799 0
391644 0.996089 0
391900 0.996745 0
392156 0.995203 0
392412 0.996483 0
392668 0.995223 0
392924 0.996765 0
393180 0.997508 0
393436 0.994293 0
393692 0.995998 0
393948 0.994833 0
394204 0.996765 0
394460 0.995636 0
394716 0.994821 0
394972 0.995883 0
395228 0.996236 0
395484 0.996892 0
395740 0.996367 0
395996 0.994035 0
396252 0.993069 0
396508 0.997536 0
396764 0.995088 0
397020 0.996391 0
397276 0.995263 0
397532 0.996042 0
397788 0.995406 0
398044 0.996638 0
398300 0.995259 0
398556 0.994722 0
398812 0.995958 0
399068 0.996598 0
399324 0.995143 0
399580 0.995565 0
399836 0.99727 0
400092 0.994305 0
400348 0.996737 0
400604 0.994933 0
400860 0.998442 0
401116 0.998136 0
401372 0.996463 0
401628 0.995994 0
401884 0.996626 0
402140 0.997345 0
402396 0.995565 0
402652 0.996463 0
402908 0.998561 0
403164 0.996932 0
403420 0.997297 0
403676 0.994535 0
403932 0.995648 0
404188 0.994925 0
404444 0.995521 0
404700 0.995958 0
404956 0.996749 0
405212 0.994833 0
405468 0.998291 0
405724 0.994225 0
405980 0.99467 0
406236 0.998398 0
406492 0.996658 0
406748 0.995624 0
407004 0.996832 0
407260 0.995418 0
407516 0.997194 0
407772 0.994821 0
408028 0.997015 0
408284 0.99632 0
408540 0.997015 0
408796 0.995326 0
409052 0.993808 0
409308 0.995724 0
409564 0.996737 0
409820 0.996288 0
410076 0.997953 0
410332 0.994901 0
410588 0.996046 0
410844 0.994539 0
411100 0.997154 0
411356 0.997131 0
411612 0.998462 0
411868 0.997937 0
412124 0.993967 0
412380 0.99657 0
412636 0.996208 0
412892 0.994698 0
413148 0.998319 0
413404 0.996193 0
413660 0.995044 0
413916 0.998259 0
414172 0.996316 0
414428 0.995827 0
414684 0.996137 0
414940 0.996101 0
415196 0.993419 0
415452 0.996125 0
415708 0.994933 0
415964 0.999006 0
416220 0.997131 0
416476 0.995799 0
416732 0.995306 0
416988 0.994889 0
417244 0.996554 0
417500 0.99601 0
417756 0.995259 0
418012 0.994563 0
418268 0.996836 0
418524 0.997127 0
418780 0.995867 0
419036 0.997707 0
419292 0.996987 0
419548 0.996956 0
419804 0.99562 0
420060 0.995032 0
420316 0.998502 0
420572 0.99446 0
420828 0.996697 0
421084 0.997508 0
421340 0.992179 0
421596 0.997325 0
421852 0.996912 0
422108 0.996399 0
422364 0.996757 0
422620 0.995342 0
422876 0.996785 0
423132 0.996705 0
423388 0.99533 0
423644 0.995139 0
423900 0.998899 0
424156 0.995684 0
424412 0.99659 0
424668 0.994917 0
424924 0.995767 0
425180 0.995521 0
425436 0.997973 0
425692 0.998049 0
425948 0.997774 0
426204 0.997015 0
426460 0.995251 0
426716 0.998581 0
426972 0.996344 0
427228 0.998899 0
427484 0.996109 0
427740 0.997214 0
427996 0.997067 0
428252 0.994821 0
428508 0.995811 0
428764 0.996689 0
429020 0.996689 0
429276 0.996526 0
429532 0.996968 0
429788 0.99475 0
430044 0.994905 0
430300 0.994162 0
430556 0.994194 0
430812 0.99719 0
431068 0.994798 0
431324 0.997067 0
431580 0.993983 0
431836 0.996181 0
432092 0.995799 0
432348 0.996089 0
432604 0.993935 0
432860 0.995672 0
433116 0.997309 0
433372 0.996316 0
433628 0.995163 0
433884 0.994917 0
434140 0.99498 0
434396 0.995712 0
434652 0.997329 0
434908 0.993383 0
435164 0.995855 0
435420 0.993903 0
435676 0.997739 0
435932 0.996443 0
436188 0.995306 0
436444 0.99384 0
436700 0.997063 0
436956 0.997393 0
437212 0.996634 0
437468 0.997496 0
437724 0.997596 0
437980 0.997961 0
438236 0.996057 0
438492 0.996717 0
438748 0.996288 0
439004 0.997393 0
439260 0.999177 0
439516 0.996006 0
439772 0.997373 0
440028 0.998319 0
440284 0.996828 0
440540 0.996018 0
440796 0.99657 0
441052 0.996554 0
441308 0.996228 0
441564 0.995199 0
441820 0.994456 0
442076 0.99661 0
442332 0.997385 0
442588 0.995743 0
442844 0.993593 0
443100 0.998724 0
443356 0.994949 0
443612 0.996006 0
443868 0.997214 0
444124 0.996976 0
444380 0.997723 0
444636 0.997985 0
444892 0.996737 0
445148 0.996391 0
445404 0.994317 0
445660 0.994885 0
445916 0.997095 0
446172 0.997691 0
446428 0.996197 0
446684 0.995286 0
446940 0.993335 0
447196 0.995922 0
447452 0.996006 0
447708 0.99686 0
447964 0.995612 0
448220 0.998414 0
448476 0.995847 0
448732 0.996479 0
448988 0.996729 0
449244 0.997405 0
449500 0.996761 0
449756 0.996515 0
450012 0.995469 0
450268 0.997103 0
450524 0.996622 0
450780 0.993911 0
451036 0.994869 0
451292 0.997027 0
451548 0.99568 0
451804 0.997079 0
452060 0.996073 0
452316 0.997508 0
452572 0.998172 0
452828 0.9969 0
453084 0.994583 0
453340 0.996367 0
453596 0.999181 0
453852 0.998104 0
454108 0.993959 0
454364 0.996332 0
454620 0.995282 0
454876 0.996526 0
455132 0.996022 0
455388 0.996701 0
455644 0.996403 0
455900 0.99512 0
456156 0.993331 0
456412 0.995215 0
456668 0.996666 0
456924 0.995426 0
457180 0.994698 0
457436 0.9945 0
457692 0.996467 0
457948 0.994623 0
458204 0.995608 0
458460 0.995843 0
458716 0.994066 0
458972 0.994305 0
459228 0.99746 0
459484 0.994194 0
459740 0.995306 0
459996 0.99818 0
460252 0.996586 0
460508 0.996586 0
460764 0.995743 0
461020 0.99566 0
461276 0.997496 0
461532 0.994297 0
461788 0.994468 0
462044 0.997389 0
462300 0.994086 0
462556 0.995374 0
462812 0.99591 0
463068 0.994945 0
463324 0.996586 0
463580 0.994539 0
463836 0.997452 0
464092 0.99849 0
464348 0.997969 0
464604 0.997603 0
464860 0.997906 0
465116 0.993856 0
465372 0.995751 0
465628 0.998239 0
465884 0.995815 0
466140 0.994507 0
466396 0.994297 0
466652 0.994841 0
466908 0.995239 0
467164 0.994865 0
467420 0.994507 0
467676 0.996427 0
467932 0.997607 0
468188 0.996801 0
468444 0.996026 0
468700 0.994511 0
468956 0.996344 0
469212 0.994591 0
469468 0.997778 0
469724 0.997385 0
469980 0.995803 0
470236 0.996419 0
470492 0.996972 0
470748 0.997011 0
471004 0.995803 0
471260 0.99723 0
471516 0.99626 0
471772 0.995875 0
472028 0.996638 0
472284 0.99438 0
472540 0.994786 0
472796 0.99442 0
473052 0.99657 0
473308 0.997778 0
473564 0.99661 0
473820 0.99593 0
474076 0.994933 0
474332 0.995445 0
474588 0.994054 0
474844 0.996427 0
475100 0.996916 0
475356 0.993729 0
475612 0.994209 0
475868 0.994969 0
476124 0.992874 0
476380 0.995895 0
476636 0.996447 0
476892 0.995175 0
477148 0.997389 0
477404 0.995449 0
477660 0.996332 0
477916 0.997802 0
478172 0.995898 0
478428 0.99684 0
478684 0.993287 0
478940 0.994225 0
479196 0.99717 0
479452 0.99562 0
479708 0.993172 0
479964 0.995577 0
480220 0.995851 0
480476 0.994345 0
480732 0.994567 0
480988 0.996038 0
481244 0.992878 0
481500 0.994074 0
481756 0.99475 0
482012 0.995326 0
482268 0.995382 0
482524 0.995255 0
482780 0.9957 0
483036 0.992926 0
483292 0.993224 0
483548 0.994464 0
483804 0.996205 0
484060 0.996638 0
484316 0.997186 0
484572 0.99533 0
484828 0.994337 0
485084 0.995628 0
485340 0.995918 0
485596 0.993796 0
485852 0.995398 0
486108 0.998708 0
486364 0.996693 0
486620 0.996197 0
486876 0.995879 0
487132 0.995235 0
487388 0.996352 0
487644 0.996173 0
487900 0.997099 0
488156 0.99876 0
488412 0.997282 0
488668 0.997099 0
488924 0.995545 0
489180 0.997071 0
489436 0.999217 0
489692 0.994937 0
489948 0.995883 0
490204 0.995692 0
490460 0.997127 0
490716 0.993375 0
490972 0.994627 0
491228 0.997917 0
491484 0.997095 0
491740 0.996467 0
491996 0.994527 0
492252 0.995545 0
492508 0.994309 0
492764 0.994019 0
493020 0.996244 0
493276 0.995743 0
493532 0.995441 0
493788 0.998084 0
494044 0.997989 0
494300 0.996042 0
494556 0.995879 0
494812 0.997961 0
495068 0.996296 0
495324 0.997647 0
495580 0.998541 0
495836 0.995898 0
496092 0.996348 0
496348 0.996173 0
496604 0.99481 0
496860 0.997762 0
497116 0.995108 0
497372 0.997019 0
497628 0.993554 0
497884 0.99442 0
498140 1 0
498396 0.996352 0
498652 0.995803 0
498908 0.996053 0
499164 0.995334 0
499420 0.997548 0
499676 0.994758 0
499932 0.998176 0
500188 0.995648 0
500444 0.995863 0
500700 0.99694 0
500956 0.998243 0
501212 0.997937 0
501468 0.995751 0
501724 0.994889 0
501980 0.995879 0
502236 0.997917 0
502492 0.997643 0
502748 0.997202 0
503004 0.996232 0
503260 0.997659 0
503516 0.9944 0
503772 0.99601 0
504028 0.996332 0
504284 0.996356 0
504540 0.996713 0
504796 0.997568 0
505052 0.995326 0
505308 0.99659 0
505564 0.995155 0
505820 0.997127 0
506076 0.997103 0
506332 0.995445 0
506588 0.995465 0
506844 0.996642 0
507100 0.9981 0
507356 0.995275 0
507612 0.995493 0
507868 0.997317 0
508124 0.995505 0
508380 0.998359 0
508636 0.99603 0
508892 0.997663 0
509148 0.994766 0
509404 0.996944 0
509660 0.994154 0
509916 0.995811 0
510172 0.997178 0
510428 0.994484 0
510684 0.99591 0
510940 0.996904 0
511196 0.997131 0
511452 0.99506 0
511708 0.99508 0
511964 0.99777 0
512220 0.995489 0
512476 0.996479 0
512732 0.997782 0
512988 0.998136 0
513244 0.995398 0
513500 0.995068 0
513756 0.996987 0
514012 0.994754 0
514268 0.997568 0
514524 0.996952 0
514780 0.995159 0
515036 0.994869 0
515292 0.99502 0
515548 0.993291 0
515804 0.995624 0
516060 0.995636 0
516316 0.997437 0
516572 0.995978 0
516828 0.996972 0
517084 0.995779 0
517340 0.994698 0
517596 0.998776 0
517852 0.9963 0
518108 0.997075 0
518364 0.997337 0
518620 0.995032 0
518876 0.997293 0
519132 0.994762 0
519388 0.995501 0
519644 0.998072 0
519900 0.997051 0
520156 0.99626 0
520412 0.994762 0
520668 0.996463 0
520924 0.996781 0
521180 0.994535 0
521436 0.998704 0
521692 0.999054 0
521948 0.996042 0
522204 0.995807 0
522460 0.995497 0
522716 0.996705 0
522972 0.998323 0
523228 0.996014 0
523484 0.998343 0
523740 0.994174 0
523996 0.997826 0
524252 0.999595 0
524508 0.995835 0
524764 0.996681 0
525020 0.996069 0
525276 0.995112 0
525532 0.995592 0
