# Supplementary material for: Probing decoherence in molecular 4f qubits
Source: Chem Sci. 2024 Oct 30;15(48):20328–37. doi: 10.1039/d4sc05304d (PMC11575486; doi:10.1039/d4sc05304d)
Supplement: SC-015-D4SC05304D-s001 [file SC-015-D4SC05304D-s001.zip › data_archive/Parallel_0c5pct/T1/89_Gdtrensal_T1_970568_6371G_at19_VG48_32-64-300_5sc_30K_4pc.dat]

1500 0 0
1756 0.0174463 0
2012 0.0522987 0
2268 0.0559878 0
2524 0.0721986 0
2780 0.112348 0
3036 0.114507 0
3292 0.144822 0
3548 0.158792 0
3804 0.175075 0
4060 0.182847 0
4316 0.203517 0
4572 0.218632 0
4828 0.246773 0
5084 0.252537 0
5340 0.270883 0
5596 0.286571 0
5852 0.279903 0
6108 0.318649 0
6364 0.327598 0
6620 0.335109 0
6876 0.337784 0
7132 0.364237 0
7388 0.366362 0
7644 0.386131 0
7900 0.397672 0
8156 0.41648 0
8412 0.417902 0
8668 0.423658 0
8924 0.443571 0
9180 0.459029 0
9436 0.469272 0
9692 0.466072 0
9948 0.473978 0
10204 0.492521 0
10460 0.494914 0
10716 0.518585 0
10972 0.513821 0
11228 0.524804 0
11484 0.517124 0
11740 0.527235 0
11996 0.549782 0
12252 0.543318 0
12508 0.56894 0
12764 0.561806 0
13020 0.580187 0
13276 0.582034 0
13532 0.567935 0
13788 0.595377 0
14044 0.602388 0
14300 0.616036 0
14556 0.621076 0
14812 0.617531 0
15068 0.615713 0
15324 0.634711 0
15580 0.630714 0
15836 0.63526 0
16092 0.657542 0
16348 0.656465 0
16604 0.66058 0
16860 0.6707 0
17116 0.663659 0
17372 0.681289 0
17628 0.692436 0
17884 0.683936 0
18140 0.703646 0
18396 0.690558 0
18652 0.698481 0
18908 0.700014 0
19164 0.712505 0
19420 0.700739 0
19676 0.711537 0
19932 0.714824 0
20188 0.717055 0
20444 0.725683 0
20700 0.732662 0
20956 0.744751 0
21212 0.732612 0
21468 0.736096 0
21724 0.744908 0
21980 0.739407 0
22236 0.75894 0
22492 0.757124 0
22748 0.755125 0
23004 0.758575 0
23260 0.76184 0
23516 0.781601 0
23772 0.776036 0
24028 0.776143 0
24284 0.768002 0
24540 0.791311 0
24796 0.774689 0
25052 0.779828 0
25308 0.783106 0
25564 0.788139 0
25820 0.784032 0
26076 0.808269 0
26332 0.801141 0
26588 0.804879 0
26844 0.811459 0
27100 0.797506 0
27356 0.8065 0
27612 0.823737 0
27868 0.831186 0
28124 0.819475 0
28380 0.824296 0
28636 0.8218 0
28892 0.826979 0
29148 0.833994 0
29404 0.828047 0
29660 0.82452 0
29916 0.83672 0
30172 0.830854 0
30428 0.838588 0
30684 0.845292 0
30940 0.862461 0
31196 0.841038 0
31452 0.840966 0
31708 0.851175 0
31964 0.853317 0
32220 0.857352 0
32476 0.853339 0
32732 0.859955 0
32988 0.845991 0
33244 0.861002 0
33500 0.858682 0
33756 0.871508 0
34012 0.871353 0
34268 0.854516 0
34524 0.862117 0
34780 0.860353 0
35036 0.87129 0
35292 0.870877 0
35548 0.876771 0
35804 0.875642 0
36060 0.866529 0
36316 0.872444 0
36572 0.879188 0
36828 0.873264 0
37084 0.878569 0
37340 0.880924 0
37596 0.888452 0
37852 0.887578 0
38108 0.890217 0
38364 0.900036 0
38620 0.885178 0
38876 0.893379 0
39132 0.882277 0
39388 0.89526 0
39644 0.894278 0
39900 0.890029 0
40156 0.900512 0
40412 0.885513 0
40668 0.905646 0
40924 0.900557 0
41180 0.881407 0
41436 0.892531 0
41692 0.90255 0
41948 0.921536 0
42204 0.913693 0
42460 0.899931 0
42716 0.891435 0
42972 0.904262 0
43228 0.899485 0
43484 0.885459 0
43740 0.900003 0
43996 0.910785 0
44252 0.907427 0
44508 0.911524 0
44764 0.899996 0
45020 0.908685 0
45276 0.909657 0
45532 0.9222 0
45788 0.9096 0
46044 0.901449 0
46300 0.922629 0
46556 0.915182 0
46812 0.925085 0
47068 0.917767 0
47324 0.909648 0
47580 0.909679 0
47836 0.91499 0
48092 0.913596 0
48348 0.928931 0
48604 0.925397 0
48860 0.910067 0
49116 0.911253 0
49372 0.922575 0
49628 0.919493 0
49884 0.924158 0
50140 0.91432 0
50396 0.927808 0
50652 0.922089 0
50908 0.944799 0
51164 0.932672 0
51420 0.911134 0
51676 0.937253 0
51932 0.935992 0
52188 0.936015 0
52444 0.927996 0
52700 0.924446 0
52956 0.929367 0
53212 0.922402 0
53468 0.929123 0
53724 0.934212 0
53980 0.932978 0
54236 0.925469 0
54492 0.933643 0
54748 0.935373 0
55004 0.947563 0
55260 0.937217 0
55516 0.941317 0
55772 0.927657 0
56028 0.943987 0
56284 0.941585 0
56540 0.93506 0
56796 0.933327 0
57052 0.93084 0
57308 0.942262 0
57564 0.943972 0
57820 0.932585 0
58076 0.947602 0
58332 0.932238 0
58588 0.936822 0
58844 0.938513 0
59100 0.933072 0
59356 0.939267 0
59612 0.941951 0
59868 0.943401 0
60124 0.958053 0
60380 0.93583 0
60636 0.929272 0
60892 0.947518 0
61148 0.945136 0
61404 0.961899 0
61660 0.94295 0
61916 0.947033 0
62172 0.943778 0
62428 0.94372 0
62684 0.937575 0
62940 0.939922 0
63196 0.946729 0
63452 0.957905 0
63708 0.946915 0
63964 0.940107 0
64220 0.954346 0
64476 0.943447 0
64732 0.956227 0
64988 0.951646 0
65244 0.949806 0
65500 0.947041 0
65756 0.947943 0
66012 0.943603 0
66268 0.954114 0
66524 0.952342 0
66780 0.954301 0
67036 0.94439 0
67292 0.955744 0
67548 0.954701 0
67804 0.952631 0
68060 0.937115 0
68316 0.949639 0
68572 0.941638 0
68828 0.943227 0
69084 0.9454 0
69340 0.958504 0
69596 0.962582 0
69852 0.958113 0
70108 0.963251 0
70364 0.954404 0
70620 0.950734 0
70876 0.969168 0
71132 0.962298 0
71388 0.950696 0
71644 0.962499 0
71900 0.957064 0
72156 0.957413 0
72412 0.955854 0
72668 0.956998 0
72924 0.970823 0
73180 0.94344 0
73436 0.972935 0
73692 0.942198 0
73948 0.955239 0
74204 0.941525 0
74460 0.956528 0
74716 0.964536 0
74972 0.956102 0
75228 0.942142 0
75484 0.963623 0
75740 0.95364 0
75996 0.964822 0
76252 0.959192 0
76508 0.949688 0
76764 0.958857 0
77020 0.96381 0
77276 0.946439 0
77532 0.960963 0
77788 0.963479 0
78044 0.969237 0
78300 0.964347 0
78556 0.965943 0
78812 0.959318 0
79068 0.96454 0
79324 0.955461 0
79580 0.946268 0
79836 0.956114 0
80092 0.956344 0
80348 0.950924 0
80604 0.953982 0
80860 0.94851 0
81116 0.968775 0
81372 0.949076 0
81628 0.963103 0
81884 0.967546 0
82140 0.963084 0
82396 0.958285 0
82652 0.958994 0
82908 0.961014 0
83164 0.968142 0
83420 0.952627 0
83676 0.966678 0
83932 0.959123 0
84188 0.961349 0
84444 0.965734 0
84700 0.968067 0
84956 0.95732 0
85212 0.968438 0
85468 0.957929 0
85724 0.966685 0
85980 0.960326 0
86236 0.96879 0
86492 0.948806 0
86748 0.956835 0
87004 0.96288 0
87260 0.964432 0
87516 0.965227 0
87772 0.962841 0
88028 0.971622 0
88284 0.968771 0
88540 0.960423 0
88796 0.981433 0
89052 0.963139 0
89308 0.971186 0
89564 0.969124 0
89820 0.970406 0
90076 0.955732 0
90332 0.974295 0
90588 0.97427 0
90844 0.968224 0
91100 0.978629 0
91356 0.965398 0
91612 0.949531 0
91868 0.965246 0
92124 0.963357 0
92380 0.968804 0
92636 0.966233 0
92892 0.964214 0
93148 0.956608 0
93404 0.975708 0
93660 0.967987 0
93916 0.970063 0
94172 0.969178 0
94428 0.963623 0
94684 0.967282 0
94940 0.969875 0
95196 0.972892 0
95452 0.97434 0
95708 0.971841 0
95964 0.965095 0
96220 0.982346 0
96476 0.970832 0
96732 0.974885 0
96988 0.974436 0
97244 0.972254 0
97500 0.969521 0
97756 0.972662 0
98012 0.967795 0
98268 0.982216 0
98524 0.976402 0
98780 0.966311 0
99036 0.969745 0
99292 0.969719 0
99548 0.965671 0
99804 0.97684 0
100060 0.968916 0
100316 0.967857 0
100572 0.975335 0
100828 0.971033 0
101084 0.960748 0
101340 0.97221 0
101596 0.969376 0
101852 0.964703 0
102108 0.962338 0
102364 0.973327 0
102620 0.9665 0
102876 0.974569 0
103132 0.953625 0
103388 0.964386 0
103644 0.977632 0
103900 0.963686 0
104156 0.964157 0
104412 0.968133 0
104668 0.95634 0
104924 0.984675 0
105180 0.967555 0
105436 0.965283 0
105692 0.980445 0
105948 0.957471 0
106204 0.967644 0
106460 0.970528 0
106716 0.962309 0
106972 0.974494 0
107228 0.966489 0
107484 0.950857 0
107740 0.973785 0
107996 0.974091 0
108252 0.963133 0
108508 0.971246 0
108764 0.968659 0
109020 0.965359 0
109276 0.963141 0
109532 0.980489 0
109788 0.958221 0
110044 0.973568 0
110300 0.9709 0
110556 0.983892 0
110812 0.98144 0
111068 0.973715 0
111324 0.964288 0
111580 0.970097 0
111836 0.966418 0
112092 0.969896 0
112348 0.966469 0
112604 0.96914 0
112860 0.971548 0
113116 0.978588 0
113372 0.966026 0
113628 0.97801 0
113884 0.966606 0
114140 0.965457 0
114396 0.979771 0
114652 0.980446 0
114908 0.971387 0
115164 0.98538 0
115420 0.986118 0
115676 0.977399 0
115932 0.965194 0
116188 0.968434 0
116444 0.973697 0
116700 0.975617 0
116956 0.967443 0
117212 0.967099 0
117468 0.974734 0
117724 0.960428 0
117980 0.968755 0
118236 0.974258 0
118492 0.974599 0
118748 0.965015 0
119004 0.975964 0
119260 0.97025 0
119516 0.97733 0
119772 0.968762 0
120028 0.966183 0
120284 0.970879 0
120540 0.976157 0
120796 0.974524 0
121052 0.969741 0
121308 0.98313 0
121564 0.957669 0
121820 0.978381 0
122076 0.969505 0
122332 0.979506 0
122588 0.963965 0
122844 0.973687 0
123100 0.973488 0
123356 0.979651 0
123612 0.973201 0
123868 0.966101 0
124124 0.981792 0
124380 0.985565 0
124636 0.967473 0
124892 0.976149 0
125148 0.97738 0
125404 0.982435 0
125660 0.982843 0
125916 0.982367 0
126172 0.963657 0
126428 0.973316 0
126684 0.967393 0
126940 0.968696 0
127196 0.967738 0
127452 0.974911 0
127708 0.977442 0
127964 0.979579 0
128220 0.970062 0
128476 0.972389 0
128732 0.963362 0
128988 0.960774 0
129244 0.965749 0
129500 0.978442 0
129756 0.963857 0
130012 0.981879 0
130268 0.974835 0
130524 0.970893 0
130780 0.97947 0
131036 0.96567 0
131292 0.977939 0
131548 0.973702 0
131804 0.977956 0
132060 0.95935 0
132316 0.980192 0
132572 0.96412 0
132828 0.974188 0
133084 0.987301 0
133340 0.964422 0
133596 0.971197 0
133852 0.96528 0
134108 0.978436 0
134364 0.979109 0
134620 0.969907 0
134876 0.975471 0
135132 0.990078 0
135388 0.975525 0
135644 0.989245 0
135900 0.959954 0
136156 0.972697 0
136412 0.976845 0
136668 0.963732 0
136924 0.970418 0
137180 0.971088 0
137436 0.974509 0
137692 0.987024 0
137948 0.983116 0
138204 0.977742 0
138460 0.974572 0
138716 0.981801 0
138972 0.976909 0
139228 0.965002 0
139484 0.968268 0
139740 0.975043 0
139996 0.972183 0
140252 0.966037 0
140508 0.958594 0
140764 0.978722 0
141020 0.96951 0
141276 0.970086 0
141532 0.979661 0
141788 0.981167 0
142044 0.967498 0
142300 0.984041 0
142556 0.97568 0
142812 0.974563 0
143068 0.978161 0
143324 0.966803 0
143580 0.979993 0
143836 0.973005 0
144092 0.986908 0
144348 0.964457 0
144604 0.973648 0
144860 0.986265 0
145116 0.972957 0
145372 0.959903 0
145628 0.974304 0
145884 0.973633 0
146140 0.974266 0
146396 0.983587 0
146652 0.974026 0
146908 0.981645 0
147164 0.98375 0
147420 0.973942 0
147676 0.967158 0
147932 0.969142 0
148188 0.976867 0
148444 0.991374 0
148700 0.985419 0
148956 0.981551 0
149212 0.97315 0
149468 0.960729 0
149724 0.979119 0
149980 0.963185 0
150236 0.969855 0
150492 0.984922 0
150748 0.987176 0
151004 0.980171 0
151260 0.968235 0
151516 0.975557 0
151772 0.979378 0
152028 0.966142 0
152284 0.964171 0
152540 0.980729 0
152796 0.973942 0
153052 0.97833 0
153308 0.969945 0
153564 0.972906 0
153820 0.981952 0
154076 0.971573 0
154332 0.979672 0
154588 0.963957 0
154844 0.96096 0
155100 0.967669 0
155356 0.976991 0
155612 0.97659 0
155868 0.986065 0
156124 0.972328 0
156380 0.978522 0
156636 0.966895 0
156892 0.973019 0
157148 0.988289 0
157404 0.990914 0
157660 0.976635 0
157916 0.974031 0
158172 0.966714 0
158428 0.976365 0
158684 0.970245 0
158940 0.978624 0
159196 0.976488 0
159452 0.975014 0
159708 0.969149 0
159964 0.97896 0
160220 0.972402 0
160476 0.991245 0
160732 0.984018 0
160988 0.967036 0
161244 0.991038 0
161500 0.973628 0
161756 0.974056 0
162012 0.970285 0
162268 0.968686 0
162524 0.977091 0
162780 0.976494 0
163036 0.985118 0
163292 0.97734 0
163548 0.982903 0
163804 0.961533 0
164060 0.976271 0
164316 0.972386 0
164572 0.972888 0
164828 0.950854 0
165084 0.979365 0
165340 0.982508 0
165596 0.981285 0
165852 0.97204 0
166108 0.979141 0
166364 0.970621 0
166620 0.98868 0
166876 0.968332 0
167132 0.978707 0
167388 0.984397 0
167644 0.98223 0
167900 0.973302 0
168156 0.965954 0
168412 0.97508 0
168668 0.974807 0
168924 0.966035 0
169180 0.96956 0
169436 0.969792 0
169692 0.980079 0
169948 0.97053 0
170204 0.976636 0
170460 0.973238 0
170716 0.975061 0
170972 0.973853 0
171228 0.979474 0
171484 0.975139 0
171740 0.977024 0
171996 0.965457 0
172252 0.966491 0
172508 0.978103 0
172764 0.963912 0
173020 0.967504 0
173276 0.977566 0
173532 0.983763 0
173788 0.981653 0
174044 0.98242 0
174300 0.979841 0
174556 0.99906 0
174812 0.969126 0
175068 0.968468 0
175324 0.982371 0
175580 0.979307 0
175836 0.988418 0
176092 0.981043 0
176348 0.979377 0
176604 0.981566 0
176860 0.973561 0
177116 0.967863 0
177372 0.986969 0
177628 0.968858 0
177884 0.980189 0
178140 0.973578 0
178396 0.959352 0
178652 0.98505 0
178908 0.972195 0
179164 0.966339 0
179420 0.975988 0
179676 0.965977 0
179932 0.971359 0
180188 0.976047 0
180444 0.978829 0
180700 0.972986 0
180956 0.977703 0
181212 0.963643 0
181468 0.973903 0
181724 0.976234 0
181980 0.974612 0
182236 0.962319 0
182492 0.972334 0
182748 0.973224 0
183004 0.959341 0
183260 0.977424 0
183516 0.973105 0
183772 0.982795 0
184028 0.984748 0
184284 0.973418 0
184540 0.979304 0
184796 0.9711 0
185052 0.986624 0
185308 0.97438 0
185564 0.973779 0
185820 0.986931 0
186076 0.971008 0
186332 0.980908 0
186588 0.973941 0
186844 0.984854 0
187100 0.963896 0
187356 0.977049 0
187612 0.981161 0
187868 0.988699 0
188124 0.99107 0
188380 0.973067 0
188636 0.970397 0
188892 0.982979 0
189148 0.982795 0
189404 0.971023 0
189660 0.974037 0
189916 0.981762 0
190172 0.971621 0
190428 0.974179 0
190684 0.969126 0
190940 0.973371 0
191196 0.969297 0
191452 0.977421 0
191708 0.968717 0
191964 0.982278 0
192220 0.975951 0
192476 0.97585 0
192732 0.967063 0
192988 0.969622 0
193244 0.977437 0
193500 0.999385 0
193756 0.972011 0
194012 0.994911 0
194268 0.971557 0
194524 0.97938 0
194780 0.970768 0
195036 0.994797 0
195292 0.982291 0
195548 0.979258 0
195804 0.980362 0
196060 0.973836 0
196316 0.976211 0
196572 0.975748 0
196828 0.975433 0
197084 0.967264 0
197340 0.974735 0
197596 0.965286 0
197852 0.97304 0
198108 0.995289 0
198364 0.970479 0
198620 0.970233 0
198876 0.976704 0
199132 0.96961 0
199388 0.978777 0
199644 0.979294 0
199900 0.966661 0
200156 0.978602 0
200412 0.976739 0
200668 0.977859 0
200924 0.97831 0
201180 0.971695 0
201436 0.967151 0
201692 0.975669 0
201948 0.981879 0
202204 0.984494 0
202460 0.980514 0
202716 0.981474 0
202972 0.965681 0
203228 0.972887 0
203484 0.969973 0
203740 0.970487 0
203996 0.991388 0
204252 0.969303 0
204508 0.979686 0
204764 0.97876 0
205020 0.975325 0
205276 0.983753 0
205532 0.995257 0
205788 0.965598 0
206044 0.987574 0
206300 0.971017 0
206556 0.982466 0
206812 0.98032 0
207068 0.979279 0
207324 0.975032 0
207580 0.976377 0
207836 0.976918 0
208092 0.972643 0
208348 0.976273 0
208604 0.97468 0
208860 0.978549 0
209116 0.975065 0
209372 0.973072 0
209628 0.973951 0
209884 0.966279 0
210140 0.967743 0
210396 0.973201 0
210652 0.967546 0
210908 0.980441 0
211164 0.972766 0
211420 0.975898 0
211676 0.97276 0
211932 0.971509 0
212188 0.978142 0
212444 0.978696 0
212700 0.966182 0
212956 0.978005 0
213212 0.987373 0
213468 0.986468 0
213724 0.974534 0
213980 0.975459 0
214236 0.978067 0
214492 0.969587 0
214748 0.974026 0
215004 0.975846 0
215260 0.969208 0
215516 0.982506 0
215772 0.966085 0
216028 0.974811 0
216284 0.985186 0
216540 0.999524 0
216796 0.973932 0
217052 0.97436 0
217308 0.955427 0
217564 0.986243 0
217820 0.976781 0
218076 0.97776 0
218332 0.972842 0
218588 0.986511 0
218844 0.970597 0
219100 0.983945 0
219356 0.970265 0
219612 0.957293 0
219868 0.970384 0
220124 0.973082 0
220380 0.966544 0
220636 0.985599 0
220892 0.967488 0
221148 0.975644 0
221404 0.981246 0
221660 0.972324 0
221916 0.990348 0
222172 0.979575 0
222428 0.962908 0
222684 0.98444 0
222940 0.976492 0
223196 0.975284 0
223452 0.979777 0
223708 0.978237 0
223964 0.983007 0
224220 0.982557 0
224476 0.986564 0
224732 0.973009 0
224988 0.969949 0
225244 0.976586 0
225500 0.981507 0
225756 0.980768 0
226012 0.972212 0
226268 0.977491 0
226524 0.97964 0
226780 0.981251 0
227036 0.982741 0
227292 0.974192 0
227548 0.981222 0
227804 0.986381 0
228060 0.965112 0
228316 0.980514 0
228572 0.973281 0
228828 0.972004 0
229084 0.971064 0
229340 0.978643 0
229596 0.975154 0
229852 0.980025 0
230108 0.979438 0
230364 0.967285 0
230620 0.98357 0
230876 0.973437 0
231132 0.977863 0
231388 0.97112 0
231644 0.962558 0
231900 0.985329 0
232156 0.984866 0
232412 0.968606 0
232668 0.97859 0
232924 0.974299 0
233180 0.965494 0
233436 0.968873 0
233692 0.979704 0
233948 0.986618 0
234204 0.982584 0
234460 0.975621 0
234716 0.97351 0
234972 0.971663 0
235228 0.978105 0
235484 0.996609 0
235740 0.976674 0
235996 0.973459 0
236252 0.9802 0
236508 0.967621 0
236764 0.979382 0
237020 0.979226 0
237276 0.971235 0
237532 0.985917 0
237788 0.974984 0
238044 0.979013 0
238300 0.973724 0
238556 0.977058 0
238812 0.981529 0
239068 0.963178 0
239324 0.977966 0
239580 0.982666 0
239836 0.98336 0
240092 0.980381 0
240348 0.974609 0
240604 0.975704 0
240860 0.972176 0
241116 0.979323 0
241372 0.969397 0
241628 0.99227 0
241884 0.972311 0
242140 0.980416 0
242396 0.964232 0
242652 0.978254 0
242908 0.983174 0
243164 0.984325 0
243420 0.976477 0
243676 0.978993 0
243932 0.962658 0
244188 0.984632 0
244444 0.970063 0
244700 0.993124 0
244956 0.994538 0
245212 0.967202 0
245468 0.977642 0
245724 0.965772 0
245980 0.9672 0
246236 0.979821 0
246492 0.989586 0
246748 0.981524 0
247004 0.983706 0
247260 0.97698 0
247516 0.973037 0
247772 0.984811 0
248028 0.982308 0
248284 0.973186 0
248540 0.974477 0
248796 0.961275 0
249052 0.975203 0
249308 0.985063 0
249564 0.974207 0
249820 0.981596 0
250076 0.964542 0
250332 0.993851 0
250588 0.977927 0
250844 0.976521 0
251100 0.990696 0
251356 0.985164 0
251612 0.979621 0
251868 0.981974 0
252124 0.974105 0
252380 0.988731 0
252636 0.984335 0
252892 0.97318 0
253148 0.975939 0
253404 0.986649 0
253660 0.986941 0
253916 0.982989 0
254172 0.972894 0
254428 0.989298 0
254684 0.974734 0
254940 0.959824 0
255196 0.968162 0
255452 0.976214 0
255708 0.98031 0
255964 0.976693 0
256220 0.979948 0
256476 0.977603 0
256732 0.984611 0
256988 0.983321 0
257244 0.97856 0
257500 0.989931 0
257756 0.970698 0
258012 0.975363 0
258268 0.987404 0
258524 0.972287 0
258780 0.97646 0
259036 0.967309 0
259292 0.966442 0
259548 0.976031 0
259804 0.980853 0
260060 0.976404 0
260316 0.973711 0
260572 0.971982 0
260828 0.984581 0
261084 0.976688 0
261340 0.97075 0
261596 0.981477 0
261852 0.984671 0
262108 0.963832 0
262364 0.969565 0
262620 0.97275 0
262876 0.970106 0
263132 0.97229 0
263388 0.975455 0
263644 0.979597 0
263900 0.980558 0
264156 0.972966 0
264412 0.978838 0
264668 0.969975 0
264924 0.990971 0
265180 0.972131 0
265436 0.971715 0
265692 0.975021 0
265948 0.972751 0
266204 0.983223 0
266460 0.972306 0
266716 0.984645 0
266972 0.979242 0
267228 0.97487 0
267484 0.984659 0
267740 0.974002 0
267996 0.987286 0
268252 0.973676 0
268508 0.973373 0
268764 0.970792 0
269020 0.972615 0
269276 0.981092 0
269532 0.986959 0
269788 0.975191 0
270044 0.977991 0
270300 0.987521 0
270556 0.973805 0
270812 0.976241 0
271068 0.966528 0
271324 0.968087 0
271580 0.971585 0
271836 0.991125 0
272092 0.965273 0
272348 0.968916 0
272604 0.974485 0
272860 0.970988 0
273116 0.994806 0
273372 0.980588 0
273628 0.975057 0
273884 0.973805 0
274140 0.974564 0
274396 0.990027 0
274652 0.965218 0
274908 0.982756 0
275164 0.980892 0
275420 0.971358 0
275676 0.971733 0
275932 0.985707 0
276188 0.980322 0
276444 0.965163 0
276700 0.983682 0
276956 0.981757 0
277212 0.972424 0
277468 0.981381 0
277724 0.976816 0
277980 0.983915 0
278236 0.9917 0
278492 0.982838 0
278748 0.971518 0
279004 0.977711 0
279260 0.981879 0
279516 0.973682 0
279772 0.975908 0
280028 0.968322 0
280284 0.977292 0
280540 0.983275 0
280796 0.969018 0
281052 0.973482 0
281308 0.964539 0
281564 0.97161 0
281820 0.962694 0
282076 0.971807 0
282332 0.977659 0
282588 0.970609 0
282844 0.980641 0
283100 0.97317 0
283356 0.96938 0
283612 0.974954 0
283868 0.988559 0
284124 0.963678 0
284380 0.969454 0
284636 1 0
284892 0.979583 0
285148 0.971894 0
285404 0.974886 0
285660 0.985755 0
285916 0.974694 0
286172 0.970204 0
286428 0.986342 0
286684 0.965002 0
286940 0.97495 0
287196 0.968438 0
287452 0.976544 0
287708 0.979024 0
287964 0.976685 0
288220 0.965446 0
288476 0.980645 0
288732 0.981998 0
288988 0.985324 0
289244 0.983068 0
289500 0.97804 0
289756 0.970623 0
290012 0.963577 0
290268 0.978276 0
290524 0.981576 0
290780 0.974168 0
291036 0.974355 0
291292 0.995931 0
291548 0.97342 0
291804 0.979544 0
292060 0.984194 0
292316 0.965822 0
292572 0.987368 0
292828 0.977172 0
293084 0.972706 0
293340 0.965642 0
293596 0.971119 0
293852 0.978683 0
294108 0.962799 0
294364 0.977809 0
294620 0.967302 0
294876 0.973488 0
295132 0.976644 0
295388 0.983053 0
295644 0.983877 0
295900 0.971279 0
296156 0.972104 0
296412 0.985937 0
296668 0.968722 0
296924 0.978563 0
297180 0.972995 0
297436 0.974885 0
297692 0.977726 0
297948 0.991323 0
298204 0.98633 0
298460 0.974184 0
298716 0.966444 0
298972 0.979935 0
299228 0.968615 0
299484 0.975763 0
299740 0.968989 0
299996 0.982214 0
300252 0.976368 0
300508 0.955619 0
300764 0.984247 0
301020 0.991859 0
301276 0.987573 0
301532 0.963556 0
301788 0.977273 0
302044 0.977316 0
302300 0.980952 0
302556 0.972643 0
302812 0.975754 0
303068 0.975481 0
303324 0.969086 0
303580 0.998001 0
303836 0.973181 0
304092 0.982501 0
304348 0.971921 0
304604 0.976817 0
304860 0.968394 0
305116 0.971987 0
305372 0.971254 0
305628 0.985229 0
305884 0.97092 0
306140 0.973448 0
306396 0.96922 0
306652 0.973535 0
306908 0.982517 0
307164 0.970011 0
307420 0.983769 0
307676 0.976297 0
307932 0.974173 0
308188 0.97067 0
308444 0.977171 0
308700 0.970159 0
308956 0.985386 0
309212 0.967528 0
309468 0.989237 0
309724 0.960428 0
309980 0.974866 0
310236 0.967186 0
310492 0.97758 0
310748 0.968043 0
311004 0.971883 0
311260 0.96903 0
311516 0.975227 0
311772 0.964139 0
312028 0.980673 0
312284 0.983332 0
312540 0.977229 0
312796 0.972538 0
313052 0.969817 0
313308 0.971981 0
313564 0.986376 0
313820 0.976914 0
314076 0.98146 0
314332 0.977829 0
314588 0.978609 0
314844 0.974476 0
315100 0.984496 0
315356 0.977993 0
315612 0.975693 0
315868 0.972794 0
316124 0.985955 0
316380 0.982711 0
316636 0.981913 0
316892 0.979772 0
317148 0.994567 0
317404 0.970387 0
317660 0.977361 0
317916 0.967465 0
318172 0.964583 0
318428 0.96743 0
318684 0.961321 0
318940 0.978622 0
319196 0.983266 0
319452 0.986916 0
319708 0.980519 0
319964 0.965115 0
320220 0.984028 0
320476 0.984485 0
320732 0.989239 0
320988 0.979979 0
321244 0.980699 0
321500 0.970641 0
321756 0.974013 0
322012 0.975656 0
322268 0.971163 0
322524 0.982604 0
322780 0.974915 0
323036 0.988558 0
323292 0.976673 0
323548 0.981205 0
323804 0.977196 0
324060 0.972792 0
324316 0.972776 0
324572 0.976999 0
324828 0.975235 0
325084 0.987989 0
325340 0.971301 0
325596 0.976142 0
325852 0.979589 0
326108 0.982227 0
326364 0.983408 0
326620 0.974047 0
326876 0.979268 0
327132 0.982166 0
327388 0.981522 0
327644 0.984813 0
327900 0.969053 0
328156 0.971783 0
328412 0.973126 0
328668 0.980397 0
328924 0.975417 0
329180 0.97012 0
329436 0.971096 0
329692 0.983592 0
329948 0.979219 0
330204 0.986637 0
330460 0.971036 0
330716 0.985971 0
330972 0.986498 0
331228 0.976738 0
331484 0.994177 0
331740 0.967265 0
331996 0.972633 0
332252 0.972377 0
332508 0.969488 0
332764 0.974519 0
333020 0.976736 0
333276 0.970908 0
333532 0.973783 0
333788 0.971684 0
334044 0.984079 0
334300 0.969706 0
334556 0.982038 0
334812 0.971509 0
335068 0.983656 0
335324 0.970294 0
335580 0.983243 0
335836 0.987112 0
336092 0.974838 0
336348 0.97407 0
336604 0.974236 0
336860 0.970154 0
337116 0.989273 0
337372 0.985794 0
337628 0.979684 0
337884 0.975903 0
338140 0.971669 0
338396 0.97917 0
338652 0.962858 0
338908 0.985134 0
339164 0.980659 0
339420 0.972161 0
339676 0.983144 0
339932 0.978693 0
340188 0.975699 0
340444 0.984329 0
340700 0.965309 0
340956 0.97024 0
341212 0.987319 0
341468 0.988937 0
341724 0.955291 0
341980 0.98906 0
342236 0.973243 0
342492 0.995981 0
342748 0.985678 0
343004 0.984368 0
343260 0.984933 0
343516 0.974906 0
343772 0.972326 0
344028 0.979165 0
344284 0.978217 0
344540 0.981865 0
344796 0.986043 0
345052 0.974442 0
345308 0.98703 0
345564 0.985075 0
345820 0.972391 0
346076 0.979753 0
346332 0.976414 0
346588 0.97679 0
346844 0.974598 0
347100 0.970816 0
347356 0.969492 0
347612 0.971324 0
347868 0.97891 0
348124 0.970291 0
348380 0.977015 0
348636 0.978982 0
348892 0.97067 0
349148 0.976454 0
349404 0.976122 0
349660 0.971057 0
349916 0.974408 0
350172 0.983358 0
350428 0.986133 0
350684 0.984402 0
350940 0.974091 0
351196 0.980332 0
351452 0.97851 0
351708 0.97932 0
351964 0.976123 0
352220 0.974668 0
352476 0.976382 0
352732 0.979896 0
352988 0.978551 0
353244 0.979111 0
353500 0.983996 0
353756 0.96018 0
354012 0.98337 0
354268 0.972794 0
354524 0.984533 0
354780 0.977606 0
355036 0.97506 0
355292 0.974558 0
355548 0.980783 0
355804 0.971237 0
356060 0.977556 0
356316 0.983549 0
356572 0.974949 0
356828 0.978033 0
357084 0.975752 0
357340 0.977837 0
357596 0.969838 0
357852 0.989665 0
358108 0.978086 0
358364 0.98214 0
358620 0.972118 0
358876 0.967882 0
359132 0.983171 0
359388 0.983578 0
359644 0.979882 0
359900 0.98602 0
360156 0.978398 0
360412 0.981891 0
360668 0.969317 0
360924 0.976397 0
361180 0.981596 0
361436 0.983228 0
361692 0.967896 0
361948 0.972105 0
362204 0.988821 0
362460 0.978402 0
362716 0.982949 0
362972 0.989602 0
363228 0.972752 0
363484 0.979389 0
363740 0.990758 0
363996 0.989387 0
364252 0.968654 0
364508 0.977931 0
364764 0.983646 0
365020 0.977331 0
365276 0.971104 0
365532 0.969307 0
365788 0.979647 0
366044 0.970213 0
366300 0.976239 0
366556 0.98186 0
366812 0.986848 0
367068 0.97841 0
367324 0.974701 0
367580 0.966154 0
367836 0.975786 0
368092 0.988664 0
368348 0.984516 0
368604 0.977133 0
368860 0.986825 0
369116 0.99134 0
369372 0.982525 0
369628 0.973959 0
369884 0.98045 0
370140 0.970657 0
370396 0.976965 0
370652 0.969657 0
370908 0.985074 0
371164 0.966918 0
371420 0.976719 0
371676 0.972996 0
371932 0.968823 0
372188 0.989432 0
372444 0.979519 0
372700 0.981698 0
372956 0.982935 0
373212 0.972697 0
373468 0.980255 0
373724 0.986147 0
373980 0.975761 0
374236 0.980519 0
374492 0.976287 0
374748 0.965691 0
375004 0.979893 0
375260 0.979715 0
375516 0.982113 0
375772 0.968169 0
376028 0.975367 0
376284 0.985314 0
376540 0.972399 0
376796 0.981561 0
377052 0.977896 0
377308 0.967578 0
377564 0.965489 0
377820 0.981332 0
378076 0.981497 0
378332 0.985902 0
378588 0.978346 0
378844 0.981881 0
379100 0.981272 0
379356 0.976745 0
379612 0.973799 0
379868 0.982656 0
380124 0.967492 0
380380 0.978609 0
380636 0.985816 0
380892 0.982925 0
381148 0.994274 0
381404 0.981818 0
381660 0.986669 0
381916 0.984689 0
382172 0.991505 0
382428 0.97829 0
382684 0.978039 0
382940 0.973208 0
383196 0.969697 0
383452 0.970363 0
383708 0.973837 0
383964 0.975891 0
384220 0.980212 0
384476 0.972547 0
384732 0.973181 0
384988 0.976 0
385244 0.976016 0
385500 0.978916 0
385756 0.976953 0
386012 0.971363 0
386268 0.970284 0
386524 0.968205 0
386780 0.978531 0
387036 0.973827 0
387292 0.967602 0
387548 0.988252 0
387804 0.985107 0
388060 0.988125 0
388316 0.983519 0
388572 0.972911 0
388828 0.976605 0
389084 0.982459 0
389340 0.970798 0
389596 0.968484 0
389852 0.97409 0
390108 0.975359 0
390364 0.96097 0
390620 0.96936 0
390876 0.977935 0
391132 0.975315 0
391388 0.977988 0
391644 0.985902 0
391900 0.963391 0
392156 0.979759 0
392412 0.984047 0
392668 0.975985 0
392924 0.991255 0
393180 0.979757 0
393436 0.963324 0
393692 0.977777 0
393948 0.977764 0
394204 0.973079 0
394460 0.974314 0
394716 0.969466 0
394972 0.978118 0
395228 0.977937 0
395484 0.971788 0
395740 0.974612 0
395996 0.982844 0
396252 0.970221 0
396508 0.973152 0
396764 0.970791 0
397020 0.968648 0
397276 0.981831 0
397532 0.979075 0
397788 0.983647 0
398044 0.979739 0
398300 0.980839 0
398556 0.978672 0
398812 0.970739 0
399068 0.980293 0
399324 0.974648 0
399580 0.987744 0
399836 0.987039 0
400092 0.982281 0
400348 0.97849 0
400604 0.976435 0
400860 0.974239 0
401116 0.969904 0
401372 0.974227 0
401628 0.975542 0
401884 0.960472 0
402140 0.974548 0
402396 0.97755 0
402652 0.977165 0
402908 0.97416 0
403164 0.98212 0
403420 0.974682 0
403676 0.983351 0
403932 0.981551 0
404188 0.97292 0
404444 0.97706 0
404700 0.976011 0
404956 0.978269 0
405212 0.977932 0
405468 0.989098 0
405724 0.975183 0
405980 0.979223 0
406236 0.977679 0
406492 0.977072 0
406748 0.98346 0
407004 0.97563 0
407260 0.995449 0
407516 0.974249 0
407772 0.974081 0
408028 0.980753 0
408284 0.975426 0
408540 0.984504 0
408796 0.977044 0
409052 0.982805 0
409308 0.978316 0
409564 0.978072 0
409820 0.980054 0
410076 0.981331 0
410332 0.967166 0
410588 0.995898 0
410844 0.968049 0
411100 0.972888 0
411356 0.969548 0
411612 0.976669 0
411868 0.985743 0
412124 0.986546 0
412380 0.972731 0
412636 0.982374 0
412892 0.965914 0
413148 0.976582 0
413404 0.983424 0
413660 0.98413 0
413916 0.972586 0
414172 0.977289 0
414428 0.984006 0
414684 0.982458 0
414940 0.972167 0
415196 0.981629 0
415452 0.986614 0
415708 0.984991 0
415964 0.976113 0
416220 0.97798 0
416476 0.982009 0
416732 0.979611 0
416988 0.976465 0
417244 0.970508 0
417500 0.974772 0
417756 0.969725 0
418012 0.972503 0
418268 0.972735 0
418524 0.975991 0
418780 0.972576 0
419036 0.989364 0
419292 0.992554 0
419548 0.98022 0
419804 0.977777 0
420060 0.986978 0
420316 0.981492 0
420572 0.971773 0
420828 0.972837 0
421084 0.986559 0
421340 0.97815 0
421596 0.981069 0
421852 0.97182 0
422108 0.982071 0
422364 0.987795 0
422620 0.985412 0
422876 0.979302 0
423132 0.972974 0
423388 0.979553 0
423644 0.978001 0
423900 0.968391 0
424156 0.979394 0
424412 0.973461 0
424668 0.98503 0
424924 0.975245 0
425180 0.987993 0
425436 0.967085 0
425692 0.983178 0
425948 0.971143 0
426204 0.982706 0
426460 0.977277 0
426716 0.980597 0
426972 0.969389 0
427228 0.986355 0
427484 0.973034 0
427740 0.980225 0
427996 0.988282 0
428252 0.981439 0
428508 0.977089 0
428764 0.989972 0
429020 0.979674 0
429276 0.985176 0
429532 0.959966 0
429788 0.979002 0
430044 0.96842 0
430300 0.974296 0
430556 0.99362 0
430812 0.980236 0
431068 0.973092 0
431324 0.96188 0
431580 0.961788 0
431836 0.978725 0
432092 0.974748 0
432348 0.977117 0
432604 0.967946 0
432860 0.970442 0
433116 0.981424 0
433372 0.974939 0
433628 0.983048 0
433884 0.986381 0
434140 0.965734 0
434396 0.990708 0
434652 0.980103 0
434908 0.978257 0
435164 0.968516 0
435420 0.977897 0
435676 0.974642 0
435932 0.990272 0
436188 0.981371 0
436444 0.981755 0
436700 0.958649 0
436956 0.969208 0
437212 0.978865 0
437468 0.970914 0
437724 0.984012 0
437980 0.981883 0
438236 0.987847 0
438492 0.98033 0
438748 0.976787 0
439004 0.971057 0
439260 0.968906 0
439516 0.978281 0
439772 0.988633 0
440028 0.978641 0
440284 0.969404 0
440540 0.99081 0
440796 0.987641 0
441052 0.978254 0
441308 0.967655 0
441564 0.979613 0
441820 0.971661 0
442076 0.975844 0
442332 0.984179 0
442588 0.973239 0
442844 0.986962 0
443100 0.975873 0
443356 0.978997 0
443612 0.976745 0
443868 0.983996 0
444124 0.977789 0
444380 0.984503 0
444636 0.980172 0
444892 0.966723 0
445148 0.991318 0
445404 0.978139 0
445660 0.979846 0
445916 0.97495 0
446172 0.972813 0
446428 0.978553 0
446684 0.978808 0
446940 0.986652 0
447196 0.98493 0
447452 0.987461 0
447708 0.977523 0
447964 0.982481 0
448220 0.979695 0
448476 0.966956 0
448732 0.975194 0
448988 0.968009 0
449244 0.983618 0
449500 0.977296 0
449756 0.984719 0
450012 0.972942 0
450268 0.979531 0
450524 0.981702 0
450780 0.974237 0
451036 0.981667 0
451292 0.976592 0
451548 0.963814 0
451804 0.973021 0
452060 0.976105 0
452316 0.98912 0
452572 0.979776 0
452828 0.981355 0
453084 0.991483 0
453340 0.979987 0
453596 0.984817 0
453852 0.978312 0
454108 0.98797 0
454364 0.977667 0
454620 0.971965 0
454876 0.977161 0
455132 0.97382 0
455388 0.979229 0
455644 0.968398 0
455900 0.983636 0
456156 0.970442 0
456412 0.975607 0
456668 0.966918 0
456924 0.987478 0
457180 0.969822 0
457436 0.984388 0
457692 0.988007 0
457948 0.974143 0
458204 0.96625 0
458460 0.971393 0
458716 0.970475 0
458972 0.97493 0
459228 0.984849 0
459484 0.987446 0
459740 0.981175 0
459996 0.986949 0
460252 0.975567 0
460508 0.970011 0
460764 0.974385 0
461020 0.982128 0
461276 0.966934 0
461532 0.984827 0
461788 0.979893 0
462044 0.982315 0
462300 0.978988 0
462556 0.973732 0
462812 0.978292 0
463068 0.98216 0
463324 0.978467 0
463580 0.986126 0
463836 0.977722 0
464092 0.974517 0
464348 0.979421 0
464604 0.978151 0
464860 0.983095 0
465116 0.975836 0
465372 0.981945 0
465628 0.987044 0
465884 0.97188 0
466140 0.976846 0
466396 0.992431 0
466652 0.982087 0
466908 0.971939 0
467164 0.97661 0
467420 0.989547 0
467676 0.975376 0
467932 0.977288 0
468188 0.983847 0
468444 0.97741 0
468700 0.973588 0
468956 0.985151 0
469212 0.970375 0
469468 0.981818 0
469724 0.981503 0
469980 0.972463 0
470236 0.985885 0
470492 0.973328 0
470748 0.981181 0
471004 0.980192 0
471260 0.964225 0
471516 0.965348 0
471772 0.983125 0
472028 0.973576 0
472284 0.990016 0
472540 0.991204 0
472796 0.974044 0
473052 0.986784 0
473308 0.97218 0
473564 0.974195 0
473820 0.975461 0
474076 0.977214 0
474332 0.977672 0
474588 0.965577 0
474844 0.985722 0
475100 0.979496 0
475356 0.987059 0
475612 0.986401 0
475868 0.981909 0
476124 0.971746 0
476380 0.976064 0
476636 0.977888 0
476892 0.979334 0
477148 0.986625 0
477404 0.967104 0
477660 0.981801 0
477916 0.974302 0
478172 0.990692 0
478428 0.972805 0
478684 0.978988 0
478940 0.983577 0
479196 0.981921 0
479452 0.97025 0
479708 0.974312 0
479964 0.981269 0
480220 0.975411 0
480476 0.977283 0
480732 0.981614 0
480988 0.973344 0
481244 0.975964 0
481500 0.974075 0
481756 0.986806 0
482012 0.973127 0
482268 0.972177 0
482524 0.978598 0
482780 0.977024 0
483036 0.98532 0
483292 0.978033 0
483548 0.983607 0
483804 0.989775 0
484060 0.959747 0
484316 0.975427 0
484572 0.979538 0
484828 0.967454 0
485084 0.98422 0
485340 0.979774 0
485596 0.98168 0
485852 0.980704 0
486108 0.979037 0
486364 0.986179 0
486620 0.977097 0
486876 0.977457 0
487132 0.989168 0
487388 0.975552 0
487644 0.972631 0
487900 0.97209 0
488156 0.983711 0
488412 0.975061 0
488668 0.98751 0
488924 0.981808 0
489180 0.990099 0
489436 0.977766 0
489692 0.970382 0
489948 0.985196 0
490204 0.976546 0
490460 0.972582 0
490716 0.984131 0
490972 0.979555 0
491228 0.984233 0
491484 0.970185 0
491740 0.982932 0
491996 0.975165 0
492252 0.987068 0
492508 0.973824 0
492764 0.989103 0
493020 0.976436 0
493276 0.973547 0
493532 0.973891 0
493788 0.974918 0
494044 0.979529 0
494300 0.965138 0
494556 0.987379 0
494812 0.963849 0
495068 0.975279 0
495324 0.974672 0
495580 0.987097 0
495836 0.969701 0
496092 0.97898 0
496348 0.976577 0
496604 0.976819 0
496860 0.984084 0
497116 0.974546 0
497372 0.970216 0
497628 0.991316 0
497884 0.982326 0
498140 0.974173 0
498396 0.969535 0
498652 0.97454 0
498908 0.980586 0
499164 0.982169 0
499420 0.984369 0
499676 0.971465 0
499932 0.967321 0
500188 0.984352 0
500444 0.956321 0
500700 0.965545 0
500956 0.981706 0
501212 0.990882 0
501468 0.970401 0
501724 0.98222 0
501980 0.976807 0
502236 0.993277 0
502492 0.979235 0
502748 0.963102 0
503004 0.988765 0
503260 0.969376 0
503516 0.984294 0
503772 0.979027 0
504028 0.974796 0
504284 0.980361 0
504540 0.963941 0
504796 0.978848 0
505052 0.974417 0
505308 0.978237 0
505564 0.986892 0
505820 0.972874 0
506076 0.971313 0
506332 0.984435 0
506588 0.980923 0
506844 0.982701 0
507100 0.974748 0
507356 0.975041 0
507612 0.978398 0
507868 0.972678 0
508124 0.981229 0
508380 0.983143 0
508636 0.978637 0
508892 0.986096 0
509148 0.970374 0
509404 0.970222 0
509660 0.976863 0
509916 0.967114 0
510172 0.973687 0
510428 0.986736 0
510684 0.978495 0
510940 0.985139 0
511196 0.978273 0
511452 0.981482 0
511708 0.982317 0
511964 0.978248 0
512220 0.968376 0
512476 0.986946 0
512732 0.982418 0
512988 0.978385 0
513244 0.962738 0
513500 0.984211 0
513756 0.986942 0
514012 0.972392 0
514268 0.973836 0
514524 0.972347 0
514780 0.974226 0
515036 0.982926 0
515292 0.979256 0
515548 0.969943 0
515804 0.973181 0
516060 0.97143 0
516316 0.976158 0
516572 0.982335 0
516828 0.996623 0
517084 0.993191 0
517340 0.987269 0
517596 0.96671 0
517852 0.975204 0
518108 0.961794 0
518364 0.985427 0
518620 0.982808 0
518876 0.988477 0
519132 0.990592 0
519388 0.987443 0
519644 0.975776 0
519900 0.977197 0
520156 0.979891 0
520412 0.987198 0
520668 0.984305 0
520924 0.97585 0
521180 0.978765 0
521436 0.970281 0
521692 0.969731 0
521948 0.974594 0
522204 0.981396 0
522460 0.982581 0
522716 0.970704 0
522972 0.979155 0
523228 0.972618 0
523484 0.982839 0
523740 0.978124 0
523996 0.973189 0
524252 0.97362 0
524508 0.976683 0
524764 0.978769 0
525020 0.975052 0
525276 0.974453 0
525532 0.972701 0
