# Supplementary material for: Probing decoherence in molecular 4f qubits
Source: Chem Sci. 2024 Oct 30;15(48):20328–37. doi: 10.1039/d4sc05304d (PMC11575486; doi:10.1039/d4sc05304d)
Supplement: SC-015-D4SC05304D-s001 [file SC-015-D4SC05304D-s001.zip › data_archive/Parallel_0c5pct/T1/8_Gdtrensal_T1_970647_4678G_at21_VG24_32-64-300_1sc_5p5K_4pc.dat]

1500 0 0
34268 0.473993 0
67036 0.572192 0
99804 0.618565 0
132572 0.645057 0
165340 0.663356 0
198108 0.679884 0
230876 0.695927 0
263644 0.711358 0
296412 0.7154 0
329180 0.727401 0
361948 0.731083 0
394716 0.742864 0
427484 0.748238 0
460252 0.751762 0
493020 0.757512 0
525788 0.761147 0
558556 0.772442 0
591324 0.776171 0
624092 0.781717 0
656860 0.782845 0
689628 0.787952 0
722396 0.793404 0
755164 0.796365 0
787932 0.798872 0
820700 0.80235 0
853468 0.806815 0
886236 0.808726 0
919004 0.815103 0
951772 0.816419 0
984540 0.818565 0
1.01731e+06 0.824769 0
1.05008e+06 0.823672 0
1.08284e+06 0.833386 0
1.11561e+06 0.830017 0
1.14838e+06 0.831083 0
1.18115e+06 0.837616 0
1.21392e+06 0.840013 0
1.24668e+06 0.843318 0
1.27945e+06 0.845418 0
1.31222e+06 0.84288 0
1.34499e+06 0.85159 0
1.37776e+06 0.851026 0
1.41052e+06 0.853188 0
1.44329e+06 0.85535 0
1.47606e+06 0.85723 0
1.50883e+06 0.856588 0
1.5416e+06 0.859799 0
1.57436e+06 0.859329 0
1.60713e+06 0.861147 0
1.6399e+06 0.867225 0
1.67267e+06 0.867633 0
1.70544e+06 0.871205 0
1.7382e+06 0.87227 0
1.77097e+06 0.872239 0
1.80374e+06 0.87462 0
1.83651e+06 0.872317 0
1.86928e+06 0.877017 0
1.90204e+06 0.879304 0
1.93481e+06 0.884051 0
1.96758e+06 0.879179 0
2.00035e+06 0.88308 0
2.03312e+06 0.886527 0
2.06588e+06 0.886918 0
2.09865e+06 0.888736 0
2.13142e+06 0.891383 0
2.16419e+06 0.889221 0
2.19696e+06 0.888798 0
2.22972e+06 0.887874 0
2.26249e+06 0.89118 0
2.29526e+06 0.89295 0
2.32803e+06 0.899671 0
2.3608e+06 0.89613 0
2.39356e+06 0.896303 0
2.42633e+06 0.901253 0
2.4591e+06 0.899342 0
2.49187e+06 0.900501 0
2.52464e+06 0.903274 0
2.5574e+06 0.905233 0
2.59017e+06 0.902679 0
2.62294e+06 0.906032 0
2.65571e+06 0.90694 0
2.68848e+06 0.906188 0
2.72124e+06 0.907285 0
2.75401e+06 0.906094 0
2.78678e+06 0.908272 0
2.81955e+06 0.912925 0
2.85232e+06 0.912392 0
2.88508e+06 0.91117 0
2.91785e+06 0.914993 0
2.95062e+06 0.913755 0
2.98339e+06 0.919348 0
3.01616e+06 0.912956 0
3.04892e+06 0.91609 0
3.08169e+06 0.917233 0
3.11446e+06 0.917468 0
3.14723e+06 0.917218 0
3.18e+06 0.918189 0
3.21276e+06 0.918878 0
3.24553e+06 0.920633 0
3.2783e+06 0.918878 0
3.31107e+06 0.921824 0
3.34384e+06 0.922748 0
3.3766e+06 0.922356 0
3.40937e+06 0.923547 0
3.44214e+06 0.924691 0
3.47491e+06 0.927605 0
3.50768e+06 0.92773 0
3.54044e+06 0.92903 0
3.57321e+06 0.925631 0
3.60598e+06 0.92715 0
3.63875e+06 0.9269 0
3.67152e+06 0.930738 0
3.70428e+06 0.927934 0
3.73705e+06 0.929845 0
3.76982e+06 0.932164 0
3.80259e+06 0.932712 0
3.83536e+06 0.932461 0
3.86812e+06 0.933401 0
3.90089e+06 0.933621 0
3.93366e+06 0.932352 0
3.96643e+06 0.932571 0
3.9992e+06 0.937083 0
4.03196e+06 0.932446 0
4.06473e+06 0.933683 0
4.0975e+06 0.938681 0
4.13027e+06 0.937569 0
4.16304e+06 0.934435 0
4.1958e+06 0.937819 0
4.22857e+06 0.93749 0
4.26134e+06 0.940044 0
4.29411e+06 0.936331 0
4.32688e+06 0.937694 0
4.35964e+06 0.939652 0
4.39241e+06 0.942786 0
4.42518e+06 0.940263 0
4.45795e+06 0.941297 0
4.49072e+06 0.941517 0
4.52348e+06 0.94313 0
4.55625e+06 0.942253 0
4.58902e+06 0.943835 0
4.62179e+06 0.943209 0
4.65456e+06 0.946232 0
4.68732e+06 0.942848 0
4.72009e+06 0.942363 0
4.75286e+06 0.9436 0
4.78563e+06 0.945778 0
4.8184e+06 0.947141 0
4.85116e+06 0.944838 0
4.88393e+06 0.944384 0
4.9167e+06 0.948112 0
4.94947e+06 0.948911 0
4.98224e+06 0.946279 0
5.015e+06 0.946906 0
5.04777e+06 0.94971 0
5.08054e+06 0.949037 0
5.11331e+06 0.949522 0
5.14608e+06 0.947752 0
5.17884e+06 0.953392 0
5.21161e+06 0.949742 0
5.24438e+06 0.948598 0
5.27715e+06 0.948598 0
5.30992e+06 0.952765 0
5.34268e+06 0.95123 0
5.37545e+06 0.952875 0
5.40822e+06 0.953564 0
5.44099e+06 0.952499 0
5.47376e+06 0.955381 0
5.50652e+06 0.954332 0
5.53929e+06 0.950791 0
5.57206e+06 0.952593 0
5.60483e+06 0.952796 0
5.6376e+06 0.953517 0
5.67036e+06 0.953486 0
5.70313e+06 0.955538 0
5.7359e+06 0.955977 0
5.76867e+06 0.956008 0
5.80144e+06 0.95582 0
5.8342e+06 0.954755 0
5.86697e+06 0.955366 0
5.89974e+06 0.957669 0
5.93251e+06 0.95875 0
5.96528e+06 0.959596 0
5.99804e+06 0.957324 0
6.03081e+06 0.961538 0
6.06358e+06 0.960724 0
6.09635e+06 0.958201 0
6.12912e+06 0.956525 0
6.16188e+06 0.957465 0
6.19465e+06 0.961288 0
6.22742e+06 0.956713 0
6.26019e+06 0.958718 0
6.29296e+06 0.959173 0
6.32572e+06 0.96345 0
6.35849e+06 0.962149 0
6.39126e+06 0.963418 0
6.42403e+06 0.961006 0
6.4568e+06 0.961491 0
6.48956e+06 0.958092 0
6.52233e+06 0.959972 0
6.5551e+06 0.966411 0
6.58787e+06 0.96334 0
6.62064e+06 0.961241 0
6.6534e+06 0.966176 0
6.68617e+06 0.963732 0
6.71894e+06 0.965345 0
6.75171e+06 0.966019 0
6.78448e+06 0.962604 0
6.81724e+06 0.965831 0
6.85001e+06 0.966238 0
6.88278e+06 0.965643 0
6.91555e+06 0.964781 0
6.94832e+06 0.964405 0
6.98108e+06 0.966505 0
7.01385e+06 0.964515 0
7.04662e+06 0.970312 0
7.07939e+06 0.965784 0
7.11216e+06 0.964437 0
7.14492e+06 0.966097 0
7.17769e+06 0.971079 0
7.21046e+06 0.967022 0
7.24323e+06 0.966881 0
7.276e+06 0.968244 0
7.30876e+06 0.970014 0
7.34153e+06 0.971314 0
7.3743e+06 0.969826 0
7.40707e+06 0.969951 0
7.43984e+06 0.971236 0
7.4726e+06 0.969152 0
7.50537e+06 0.967476 0
7.53814e+06 0.969105 0
7.57091e+06 0.97075 0
7.60368e+06 0.971142 0
7.63644e+06 0.970484 0
7.66921e+06 0.972364 0
7.70198e+06 0.967915 0
7.73475e+06 0.971675 0
7.76752e+06 0.968118 0
7.80028e+06 0.970797 0
7.83305e+06 0.971816 0
7.86582e+06 0.972897 0
7.89859e+06 0.96746 0
7.93136e+06 0.968447 0
7.96412e+06 0.972646 0
7.99689e+06 0.97227 0
8.02966e+06 0.972035 0
8.06243e+06 0.970515 0
8.0952e+06 0.966912 0
8.12796e+06 0.973492 0
8.16073e+06 0.972709 0
8.1935e+06 0.969356 0
8.22627e+06 0.970014 0
8.25904e+06 0.976453 0
8.2918e+06 0.975247 0
8.32457e+06 0.972552 0
8.35734e+06 0.974181 0
8.39011e+06 0.973962 0
8.42288e+06 0.970719 0
8.45564e+06 0.970672 0
8.48841e+06 0.977048 0
8.52118e+06 0.972787 0
8.55395e+06 0.975936 0
8.58672e+06 0.976171 0
8.61948e+06 0.97509 0
8.65225e+06 0.976594 0
8.68502e+06 0.974197 0
8.71779e+06 0.97451 0
8.75056e+06 0.973147 0
8.78332e+06 0.976234 0
8.81609e+06 0.977503 0
8.84886e+06 0.975388 0
8.88163e+06 0.974009 0
8.9144e+06 0.975967 0
8.94716e+06 0.977205 0
8.97993e+06 0.973837 0
9.0127e+06 0.974307 0
9.04547e+06 0.9778 0
9.07824e+06 0.974432 0
9.111e+06 0.976594 0
9.14377e+06 0.973617 0
9.17654e+06 0.975889 0
9.20931e+06 0.97509 0
9.24208e+06 0.978944 0
9.27484e+06 0.977644 0
9.30761e+06 0.975905 0
9.34038e+06 0.97733 0
9.37315e+06 0.978286 0
9.40592e+06 0.980558 0
9.43868e+06 0.982626 0
9.47145e+06 0.979132 0
9.50422e+06 0.983205 0
9.53699e+06 0.980965 0
9.56976e+06 0.974996 0
9.60252e+06 0.97932 0
9.63529e+06 0.978521 0
9.66806e+06 0.978286 0
9.70083e+06 0.980009 0
9.7336e+06 0.981404 0
9.76636e+06 0.979148 0
9.79913e+06 0.977675 0
9.8319e+06 0.979414 0
9.86467e+06 0.97896 0
9.89744e+06 0.981357 0
9.9302e+06 0.980605 0
9.96297e+06 0.978662 0
9.99574e+06 0.982171 0
1.00285e+07 0.975309 0
1.00613e+07 0.981748 0
1.0094e+07 0.981592 0
1.01268e+07 0.981795 0
1.01596e+07 0.982516 0
1.01923e+07 0.981325 0
1.02251e+07 0.98131 0
1.02579e+07 0.982876 0
1.02907e+07 0.97885 0
1.03234e+07 0.981184 0
1.03562e+07 0.982845 0
1.0389e+07 0.982375 0
1.04217e+07 0.981842 0
1.04545e+07 0.983096 0
1.04873e+07 0.9799 0
1.052e+07 0.981357 0
1.05528e+07 0.979915 0
1.05856e+07 0.980025 0
1.06183e+07 0.982218 0
1.06511e+07 0.97968 0
1.06839e+07 0.983425 0
1.07166e+07 0.983346 0
1.07494e+07 0.985555 0
1.07822e+07 0.985211 0
1.08149e+07 0.983127 0
1.08477e+07 0.984224 0
1.08805e+07 0.982532 0
1.09132e+07 0.983033 0
1.0946e+07 0.982876 0
1.09788e+07 0.986448 0
1.10115e+07 0.979054 0
1.10443e+07 0.982124 0
1.10771e+07 0.980824 0
1.11099e+07 0.983284 0
1.11426e+07 0.983879 0
1.11754e+07 0.982375 0
1.12082e+07 0.981075 0
1.12409e+07 0.983096 0
1.12737e+07 0.981028 0
1.13065e+07 0.984177 0
1.13392e+07 0.98485 0
1.1372e+07 0.986918 0
1.14048e+07 0.983848 0
1.14375e+07 0.982422 0
1.14703e+07 0.984083 0
1.15031e+07 0.983299 0
1.15358e+07 0.988501 0
1.15686e+07 0.980526 0
1.16014e+07 0.983769 0
1.16341e+07 0.985477 0
1.16669e+07 0.985712 0
1.16997e+07 0.986401 0
1.17324e+07 0.982782 0
1.17652e+07 0.982751 0
1.1798e+07 0.986856 0
1.18307e+07 0.984803 0
1.18635e+07 0.983973 0
1.18963e+07 0.984772 0
1.19291e+07 0.98485 0
1.19618e+07 0.986574 0
1.19946e+07 0.984678 0
1.20274e+07 0.986245 0
1.20601e+07 0.986746 0
1.20929e+07 0.984098 0
1.21257e+07 0.980777 0
1.21584e+07 0.984318 0
1.21912e+07 0.983707 0
1.2224e+07 0.983409 0
1.22567e+07 0.982516 0
1.22895e+07 0.985273 0
1.23223e+07 0.985884 0
1.2355e+07 0.98413 0
1.23878e+07 0.99002 0
1.24206e+07 0.983393 0
1.24533e+07 0.982986 0
1.24861e+07 0.987279 0
1.25189e+07 0.984835 0
1.25516e+07 0.985634 0
1.25844e+07 0.983049 0
1.26172e+07 0.987858 0
1.26499e+07 0.988234 0
1.26827e+07 0.983879 0
1.27155e+07 0.986072 0
1.27483e+07 0.984647 0
1.2781e+07 0.991462 0
1.28138e+07 0.98579 0
1.28466e+07 0.98485 0
1.28793e+07 0.98908 0
1.29121e+07 0.982281 0
1.29449e+07 0.987952 0
1.29776e+07 0.985132 0
1.30104e+07 0.987843 0
1.30432e+07 0.98695 0
1.30759e+07 0.987561 0
1.31087e+07 0.987106 0
1.31415e+07 0.986903 0
1.31742e+07 0.987263 0
1.3207e+07 0.987984 0
1.32398e+07 0.98836 0
1.32725e+07 0.988078 0
1.33053e+07 0.986809 0
1.33381e+07 0.988736 0
1.33708e+07 0.98225 0
1.34036e+07 0.987764 0
1.34364e+07 0.99002 0
1.34691e+07 0.988939 0
1.35019e+07 0.987279 0
1.35347e+07 0.988078 0
1.35675e+07 0.98319 0
1.36002e+07 0.984647 0
1.3633e+07 0.988375 0
1.36658e+07 0.986245 0
1.36985e+07 0.988877 0
1.37313e+07 0.987279 0
1.37641e+07 0.985399 0
1.37968e+07 0.985336 0
1.38296e+07 0.988485 0
1.38624e+07 0.989989 0
1.38951e+07 0.989926 0
1.39279e+07 0.986229 0
1.39607e+07 0.990208 0
1.39934e+07 0.98742 0
1.40262e+07 0.988172 0
1.4059e+07 0.986683 0
1.40917e+07 0.990146 0
1.41245e+07 0.988438 0
1.41573e+07 0.987529 0
1.419e+07 0.989065 0
1.42228e+07 0.989159 0
1.42556e+07 0.991054 0
1.42883e+07 0.987467 0
1.43211e+07 0.992386 0
1.43539e+07 0.987185 0
1.43867e+07 0.989237 0
1.44194e+07 0.989284 0
1.44522e+07 0.985806 0
1.4485e+07 0.989644 0
1.45177e+07 0.988845 0
1.45505e+07 0.991697 0
1.45833e+07 0.993608 0
1.4616e+07 0.986777 0
1.46488e+07 0.987263 0
1.46816e+07 0.989503 0
1.47143e+07 0.988344 0
1.47471e+07 0.986965 0
1.47799e+07 0.989049 0
1.48126e+07 0.990537 0
1.48454e+07 0.98825 0
1.48782e+07 0.992104 0
1.49109e+07 0.988626 0
1.49437e+07 0.992887 0
1.49765e+07 0.993185 0
1.50092e+07 0.989033 0
1.5042e+07 0.989785 0
1.50748e+07 0.984615 0
1.51075e+07 0.992261 0
1.51403e+07 0.991227 0
1.51731e+07 0.991368 0
1.52059e+07 0.989206 0
1.52386e+07 0.993702 0
1.52714e+07 0.991086 0
1.53042e+07 0.989503 0
1.53369e+07 0.989832 0
1.53697e+07 0.995692 0
1.54025e+07 0.989127 0
1.54352e+07 0.993937 0
1.5468e+07 0.993326 0
1.55008e+07 0.988924 0
1.55335e+07 0.994564 0
1.55663e+07 0.993498 0
1.55991e+07 0.990898 0
1.56318e+07 0.987717 0
1.56646e+07 0.991148 0
1.56974e+07 0.987921 0
1.57301e+07 0.989879 0
1.57629e+07 0.988093 0
1.57957e+07 0.990114 0
1.58284e+07 0.991947 0
1.58612e+07 0.99107 0
1.5894e+07 0.990866 0
1.59267e+07 0.99212 0
1.59595e+07 0.991744 0
1.59923e+07 0.990177 0
1.60251e+07 0.987764 0
1.60578e+07 0.989143 0
1.60906e+07 0.991039 0
1.61234e+07 0.989644 0
1.61561e+07 0.991164 0
1.61889e+07 0.994282 0
1.62217e+07 0.992605 0
1.62544e+07 0.990177 0
1.62872e+07 0.992151 0
1.632e+07 0.991822 0
1.63527e+07 0.992198 0
1.63855e+07 0.988078 0
1.64183e+07 0.99013 0
1.6451e+07 0.989033 0
1.64838e+07 0.988407 0
1.65166e+07 0.99013 0
1.65493e+07 0.987404 0
1.65821e+07 0.990788 0
1.66149e+07 0.990161 0
1.66476e+07 0.989879 0
1.66804e+07 0.99096 0
1.67132e+07 0.990428 0
1.67459e+07 0.993467 0
1.67787e+07 0.987874 0
1.68115e+07 0.991477 0
1.68443e+07 0.993263 0
1.6877e+07 0.990882 0
1.69098e+07 0.991211 0
1.69426e+07 0.994501 0
1.69753e+07 0.994626 0
1.70081e+07 0.990835 0
1.70409e+07 0.991133 0
1.70736e+07 0.991979 0
1.71064e+07 0.988422 0
1.71392e+07 0.989362 0
1.71719e+07 0.989817 0
1.72047e+07 0.99635 0
1.72375e+07 0.992856 0
1.72702e+07 0.988469 0
1.7303e+07 0.989989 0
1.73358e+07 0.994094 0
1.73685e+07 0.993279 0
1.74013e+07 0.992041 0
1.74341e+07 0.990663 0
1.74668e+07 0.990099 0
1.74996e+07 0.991712 0
1.75324e+07 0.99201 0
1.75651e+07 0.989597 0
1.75979e+07 0.990945 0
1.76307e+07 0.988939 0
1.76635e+07 0.992104 0
1.76962e+07 0.991603 0
1.7729e+07 0.99096 0
1.77618e+07 0.993357 0
1.77945e+07 0.993984 0
1.78273e+07 0.990287 0
1.78601e+07 0.990694 0
1.78928e+07 0.989629 0
1.79256e+07 0.993201 0
1.79584e+07 0.992605 0
1.79911e+07 0.995096 0
1.80239e+07 0.993577 0
1.80567e+07 0.989644 0
1.80894e+07 0.988407 0
1.81222e+07 0.991994 0
1.8155e+07 0.993639 0
1.81877e+07 0.988657 0
1.82205e+07 0.994282 0
1.82533e+07 0.991305 0
1.8286e+07 0.993326 0
1.83188e+07 0.99447 0
1.83516e+07 0.989315 0
1.83843e+07 0.995284 0
1.84171e+07 0.991587 0
1.84499e+07 0.994047 0
1.84827e+07 0.993075 0
1.85154e+07 0.993483 0
1.85482e+07 0.992261 0
1.8581e+07 0.996052 0
1.86137e+07 0.991932 0
1.86465e+07 0.992668 0
1.86793e+07 0.989989 0
1.8712e+07 0.99002 0
1.87448e+07 0.989018 0
1.87776e+07 0.987702 0
1.88103e+07 0.98977 0
1.88431e+07 0.993561 0
1.88759e+07 0.993984 0
1.89086e+07 0.992355 0
1.89414e+07 0.992966 0
1.89742e+07 0.994235 0
1.90069e+07 0.994 0
1.90397e+07 0.988234 0
1.90725e+07 0.991336 0
1.91052e+07 0.995143 0
1.9138e+07 0.993169 0
1.91708e+07 0.992355 0
1.92035e+07 0.992762 0
1.92363e+07 0.992746 0
1.92691e+07 0.993686 0
1.93019e+07 0.993984 0
1.93346e+07 0.994125 0
1.93674e+07 0.9919 0
1.94002e+07 0.993075 0
1.94329e+07 0.993248 0
1.94657e+07 0.993154 0
1.94985e+07 0.989958 0
1.95312e+07 0.99201 0
1.9564e+07 0.994376 0
1.95968e+07 0.992715 0
1.96295e+07 0.989801 0
1.96623e+07 0.993201 0
1.96951e+07 0.992872 0
1.97278e+07 0.992104 0
1.97606e+07 0.993201 0
1.97934e+07 0.994282 0
1.98261e+07 0.99624 0
1.98589e+07 0.996726 0
1.98917e+07 0.99342 0
1.99244e+07 0.994767 0
1.99572e+07 0.996444 0
1.999e+07 0.992417 0
2.00227e+07 0.99248 0
2.00555e+07 0.992699 0
2.00883e+07 0.990772 0
2.01211e+07 0.991258 0
2.01538e+07 0.98789 0
2.01866e+07 0.990412 0
2.02194e+07 0.995394 0
2.02521e+07 0.988924 0
2.02849e+07 0.991133 0
2.03177e+07 0.992104 0
2.03504e+07 0.991838 0
2.03832e+07 0.991462 0
2.0416e+07 0.993968 0
2.04487e+07 0.994125 0
2.04815e+07 0.995284 0
2.05143e+07 0.994062 0
2.0547e+07 0.992355 0
2.05798e+07 0.992856 0
2.06126e+07 0.991947 0
2.06453e+07 0.992292 0
2.06781e+07 1 0
2.07109e+07 0.991869 0
2.07436e+07 0.992511 0
2.07764e+07 0.995143 0
2.08092e+07 0.992276 0
2.08419e+07 0.993827 0
2.08747e+07 0.989707 0
2.09075e+07 0.993467 0
2.09403e+07 0.991086 0
2.0973e+07 0.992715 0
2.10058e+07 0.992762 0
2.10386e+07 0.991023 0
2.10713e+07 0.994799 0
2.11041e+07 0.994501 0
2.11369e+07 0.995112 0
2.11696e+07 0.994642 0
2.12024e+07 0.995222 0
2.12352e+07 0.992433 0
2.12679e+07 0.996522 0
2.13007e+07 0.99248 0
2.13335e+07 0.994156 0
2.13662e+07 0.990741 0
2.1399e+07 0.990255 0
2.14318e+07 0.996397 0
2.14645e+07 0.99353 0
2.14973e+07 0.993326 0
2.15301e+07 0.995253 0
2.15628e+07 0.99566 0
2.15956e+07 0.993404 0
2.16284e+07 0.995363 0
2.16611e+07 0.995002 0
2.16939e+07 0.991195 0
2.17267e+07 0.991117 0
2.17595e+07 0.996553 0
2.17922e+07 0.991681 0
2.1825e+07 0.990976 0
2.18578e+07 0.992292 0
2.18905e+07 0.993749 0
2.19233e+07 0.992026 0
2.19561e+07 0.991509 0
2.19888e+07 0.99353 0
2.20216e+07 0.994438 0
2.20544e+07 0.994282 0
2.20871e+07 0.995895 0
2.21199e+07 0.991211 0
2.21527e+07 0.99389 0
2.21854e+07 0.991634 0
2.22182e+07 0.992558 0
2.2251e+07 0.994579 0
2.22837e+07 0.991054 0
2.23165e+07 0.994344 0
2.23493e+07 0.994908 0
2.2382e+07 0.992041 0
2.24148e+07 0.991932 0
2.24476e+07 0.995786 0
2.24803e+07 0.99201 0
2.25131e+07 0.991117 0
2.25459e+07 0.994579 0
2.25787e+07 0.988861 0
2.26114e+07 0.997023 0
2.26442e+07 0.993796 0
2.2677e+07 0.996083 0
2.27097e+07 0.990804 0
2.27425e+07 0.991415 0
2.27753e+07 0.991885 0
2.2808e+07 0.989989 0
2.28408e+07 0.992981 0
2.28736e+07 0.991916 0
2.29063e+07 0.993765 0
2.29391e+07 0.991274 0
2.29719e+07 0.996287 0
2.30046e+07 0.991712 0
2.30374e+07 0.993984 0
2.30702e+07 0.991211 0
2.31029e+07 0.994658 0
2.31357e+07 0.993702 0
2.31685e+07 0.992793 0
2.32012e+07 0.992339 0
2.3234e+07 0.995739 0
2.32668e+07 0.992464 0
2.32995e+07 0.996146 0
2.33323e+07 0.995394 0
2.33651e+07 0.993561 0
2.33979e+07 0.993827 0
2.34306e+07 0.991509 0
2.34634e+07 0.993107 0
2.34962e+07 0.994094 0
2.35289e+07 0.992464 0
2.35617e+07 0.994172 0
2.35945e+07 0.996099 0
2.36272e+07 0.991775 0
2.366e+07 0.995958 0
2.36928e+07 0.994235 0
2.37255e+07 0.992558 0
2.37583e+07 0.992699 0
2.37911e+07 0.993232 0
2.38238e+07 0.996068 0
2.38566e+07 0.9966 0
2.38894e+07 0.991963 0
2.39221e+07 0.992543 0
2.39549e+07 0.993185 0
2.39877e+07 0.992668 0
2.40204e+07 0.995363 0
2.40532e+07 0.991274 0
2.4086e+07 0.995566 0
2.41187e+07 0.995394 0
2.41515e+07 0.993451 0
2.41843e+07 0.991994 0
2.42171e+07 0.992652 0
2.42498e+07 0.994814 0
2.42826e+07 0.995425 0
2.43154e+07 0.992355 0
2.43481e+07 0.998621 0
2.43809e+07 0.99519 0
2.44137e+07 0.995175 0
2.44464e+07 0.993075 0
2.44792e+07 0.992637 0
2.4512e+07 0.993107 0
2.45447e+07 0.992762 0
2.45775e+07 0.995786 0
2.46103e+07 0.994297 0
2.4643e+07 0.999671 0
2.46758e+07 0.991274 0
2.47086e+07 0.994219 0
2.47413e+07 0.99389 0
2.47741e+07 0.991744 0
2.48069e+07 0.993216 0
2.48396e+07 0.989879 0
2.48724e+07 0.994767 0
2.49052e+07 0.996428 0
2.49379e+07 0.990945 0
2.49707e+07 0.998449 0
2.50035e+07 0.993859 0
2.50363e+07 0.997901 0
2.5069e+07 0.99284 0
2.51018e+07 0.994579 0
2.51346e+07 0.991697 0
2.51673e+07 0.995676 0
2.52001e+07 0.996083 0
2.52329e+07 0.994125 0
2.52656e+07 0.993028 0
2.52984e+07 0.999577 0
2.53312e+07 0.991195 0
2.53639e+07 0.990083 0
2.53967e+07 0.992621 0
2.54295e+07 0.99143 0
2.54622e+07 0.995378 0
2.5495e+07 0.991227 0
2.55278e+07 0.998903 0
2.55605e+07 0.998151 0
2.55933e+07 0.997399 0
2.56261e+07 0.995551 0
2.56588e+07 0.992386 0
2.56916e+07 0.98955 0
2.57244e+07 0.992903 0
2.57571e+07 0.994799 0
2.57899e+07 0.994783 0
2.58227e+07 0.99447 0
2.58555e+07 0.990569 0
2.58882e+07 0.997039 0
2.5921e+07 0.997901 0
2.59538e+07 0.993373 0
2.59865e+07 0.997164 0
2.60193e+07 0.991258 0
2.60521e+07 0.997619 0
2.60848e+07 0.989378 0
2.61176e+07 0.993326 0
2.61504e+07 0.994846 0
2.61831e+07 0.995363 0
2.62159e+07 0.998214 0
2.62487e+07 0.991477 0
2.62814e+07 0.991305 0
2.63142e+07 0.992621 0
2.6347e+07 0.996036 0
2.63797e+07 0.992339 0
2.64125e+07 0.990882 0
2.64453e+07 0.997321 0
2.6478e+07 0.992417 0
2.65108e+07 0.992104 0
2.65436e+07 0.993404 0
2.65763e+07 0.994799 0
2.66091e+07 0.993624 0
2.66419e+07 0.995613 0
2.66747e+07 0.996788 0
2.67074e+07 0.992731 0
2.67402e+07 0.995425 0
2.6773e+07 0.991618 0
2.68057e+07 0.993749 0
2.68385e+07 0.997634 0
2.68713e+07 0.992981 0
2.6904e+07 0.992558 0
2.69368e+07 0.994235 0
2.69696e+07 0.992276 0
2.70023e+07 0.996287 0
2.70351e+07 0.990866 0
2.70679e+07 0.99765 0
2.71006e+07 0.994861 0
2.71334e+07 0.998825 0
2.71662e+07 0.994125 0
2.71989e+07 0.992261 0
2.72317e+07 0.997243 0
2.72645e+07 0.994673 0
2.72972e+07 0.992981 0
2.733e+07 0.995128 0
2.73628e+07 0.989691 0
2.73955e+07 0.994219 0
2.74283e+07 0.993796 0
2.74611e+07 0.995143 0
2.74939e+07 0.993498 0
2.75266e+07 0.996992 0
2.75594e+07 0.995786 0
2.75922e+07 0.994955 0
2.76249e+07 0.992652 0
2.76577e+07 0.991744 0
2.76905e+07 0.993953 0
2.77232e+07 0.993514 0
2.7756e+07 0.994846 0
2.77888e+07 0.992261 0
2.78215e+07 0.99096 0
2.78543e+07 0.99613 0
2.78871e+07 0.989143 0
2.79198e+07 0.9953 0
2.79526e+07 0.995143 0
2.79854e+07 0.991289 0
2.80181e+07 0.993467 0
2.80509e+07 0.993608 0
2.80837e+07 0.994423 0
2.81164e+07 0.994532 0
2.81492e+07 0.99353 0
2.8182e+07 0.993467 0
2.82147e+07 0.994282 0
2.82475e+07 0.995989 0
2.82803e+07 0.995331 0
2.83131e+07 0.996052 0
2.83458e+07 0.992527 0
2.83786e+07 0.996945 0
2.84114e+07 0.991477 0
2.84441e+07 0.991697 0
2.84769e+07 0.994235 0
2.85097e+07 0.997807 0
2.85424e+07 0.997055 0
2.85752e+07 0.995143 0
2.8608e+07 0.99237 0
2.86407e+07 0.995002 0
2.86735e+07 0.995425 0
2.87063e+07 0.991759 0
2.8739e+07 0.990772 0
2.87718e+07 0.996099 0
2.88046e+07 0.99165 0
2.88373e+07 0.992746 0
2.88701e+07 0.995316 0
2.89029e+07 0.992417 0
2.89356e+07 0.992872 0
2.89684e+07 0.998355 0
2.90012e+07 0.991509 0
2.90339e+07 0.995049 0
2.90667e+07 0.991415 0
2.90995e+07 0.992684 0
2.91323e+07 0.992229 0
2.9165e+07 0.992543 0
2.91978e+07 0.993169 0
2.92306e+07 0.994297 0
2.92633e+07 0.994814 0
2.92961e+07 0.996115 0
2.93289e+07 0.98908 0
2.93616e+07 0.992198 0
2.93944e+07 0.995707 0
2.94272e+07 0.993671 0
2.94599e+07 0.993091 0
2.94927e+07 0.993733 0
2.95255e+07 0.991415 0
2.95582e+07 0.992872 0
2.9591e+07 0.994548 0
2.96238e+07 0.997572 0
2.96565e+07 0.997995 0
2.96893e+07 0.994736 0
2.97221e+07 0.991054 0
2.97548e+07 0.99107 0
2.97876e+07 0.995034 0
2.98204e+07 0.99577 0
2.98531e+07 0.999561 0
2.98859e+07 0.994391 0
2.99187e+07 0.991979 0
2.99515e+07 0.997305 0
2.99842e+07 0.99165 0
3.0017e+07 0.994313 0
3.00498e+07 0.998684 0
3.00825e+07 0.994548 0
3.01153e+07 0.991618 0
3.01481e+07 0.996522 0
3.01808e+07 0.99635 0
3.02136e+07 0.994047 0
3.02464e+07 0.993075 0
3.02791e+07 0.992151 0
3.03119e+07 0.99729 0
3.03447e+07 0.996068 0
3.03774e+07 0.9966 0
3.04102e+07 0.99588 0
3.0443e+07 0.992496 0
3.04757e+07 0.995488 0
3.05085e+07 0.99284 0
3.05413e+07 0.994893 0
3.0574e+07 0.991133 0
3.06068e+07 0.998637 0
3.06396e+07 0.994188 0
3.06723e+07 0.993545 0
3.07051e+07 0.993796 0
3.07379e+07 0.995269 0
3.07707e+07 0.991806 0
3.08034e+07 0.995175 0
3.08362e+07 0.992214 0
3.0869e+07 0.997258 0
3.09017e+07 0.989785 0
3.09345e+07 0.99541 0
3.09673e+07 0.995895 0
3.1e+07 0.994188 0
3.10328e+07 0.999655 0
3.10656e+07 0.993498 0
3.10983e+07 0.993937 0
3.11311e+07 0.993326 0
3.11639e+07 0.990334 0
3.11966e+07 0.995441 0
3.12294e+07 0.995848 0
3.12622e+07 0.994423 0
3.12949e+07 0.99483 0
3.13277e+07 0.993028 0
3.13605e+07 0.99588 0
3.13932e+07 0.994454 0
3.1426e+07 0.995457 0
3.14588e+07 0.994438 0
3.14915e+07 0.995065 0
3.15243e+07 0.993138 0
3.15571e+07 0.994579 0
3.15899e+07 0.991587 0
3.16226e+07 0.994924 0
3.16554e+07 0.994078 0
3.16882e+07 0.99472 0
3.17209e+07 0.99425 0
3.17537e+07 0.9966 0
3.17865e+07 0.996209 0
3.18192e+07 0.99472 0
3.1852e+07 0.995128 0
3.18848e+07 0.992793 0
3.19175e+07 0.991822 0
3.19503e+07 0.993013 0
3.19831e+07 0.994094 0
3.20158e+07 0.991258 0
3.20486e+07 0.996209 0
3.20814e+07 0.993921 0
3.21141e+07 0.995629 0
3.21469e+07 0.993577 0
3.21797e+07 0.995645 0
3.22124e+07 0.992026 0
3.22452e+07 0.993953 0
3.2278e+07 0.993169 0
3.23107e+07 0.996287 0
3.23435e+07 0.99002 0
3.23763e+07 0.998073 0
3.24091e+07 0.995049 0
3.24418e+07 0.993906 0
3.24746e+07 0.994438 0
3.25074e+07 0.992151 0
3.25401e+07 0.992558 0
3.25729e+07 0.99682 0
3.26057e+07 0.993279 0
3.26384e+07 0.995692 0
3.26712e+07 0.990224 0
3.2704e+07 0.993874 0
3.27367e+07 0.995801 0
3.27695e+07 0.993639 0
3.28023e+07 0.992182 0
3.2835e+07 0.996068 0
3.28678e+07 0.993263 0
3.29006e+07 0.993921 0
3.29333e+07 0.993044 0
3.29661e+07 0.994109 0
3.29989e+07 0.992167 0
3.30316e+07 0.994626 0
3.30644e+07 0.995018 0
3.30972e+07 0.995535 0
3.31299e+07 0.99306 0
3.31627e+07 0.990647 0
3.31955e+07 0.996835 0
3.32283e+07 0.993279 0
3.3261e+07 0.998136 0
3.32938e+07 0.993185 0
3.33266e+07 0.993216 0
3.33593e+07 0.993498 0
3.33921e+07 0.996099 0
3.34249e+07 0.998261 0
3.34576e+07 0.996914 0
3.34904e+07 0.992386 0
3.35232e+07 0.996083 0
