# Supplementary material for: Probing decoherence in molecular 4f qubits
Source: Chem Sci. 2024 Oct 30;15(48):20328–37. doi: 10.1039/d4sc05304d (PMC11575486; doi:10.1039/d4sc05304d)
Supplement: SC-015-D4SC05304D-s001 [file SC-015-D4SC05304D-s001.zip › data_archive/Parallel_0c5pct/T2/10_Gdtrensal_T2_970642_3862G_at43_VG51_400-800-1500_10sc_5p5K.dat]

0 1 0
16 0.995501 0
32 0.970539 0
48 0.958482 0
64 0.943879 0
80 0.946726 0
96 0.940286 0
112 0.936872 0
128 0.901245 0
144 0.918967 0
160 0.907259 0
176 0.889387 0
192 0.881685 0
208 0.882824 0
224 0.872884 0
240 0.847554 0
256 0.853268 0
272 0.849286 0
288 0.839595 0
304 0.829019 0
320 0.816478 0
336 0.832813 0
352 0.804286 0
368 0.784926 0
384 0.795811 0
400 0.793668 0
416 0.761784 0
432 0.744102 0
448 0.740909 0
464 0.737407 0
480 0.719257 0
496 0.712613 0
512 0.696822 0
528 0.689022 0
544 0.67336 0
560 0.666613 0
576 0.652777 0
592 0.652244 0
608 0.651534 0
624 0.644831 0
640 0.639051 0
656 0.640844 0
672 0.611056 0
688 0.615472 0
704 0.603547 0
720 0.601279 0
736 0.589368 0
752 0.586213 0
768 0.564898 0
784 0.562286 0
800 0.570161 0
816 0.5625 0
832 0.558608 0
848 0.553844 0
864 0.542179 0
880 0.548201 0
896 0.548238 0
912 0.526343 0
928 0.523457 0
944 0.517339 0
960 0.52562 0
976 0.521974 0
992 0.496582 0
1008 0.487691 0
1024 0.495107 0
1040 0.466551 0
1056 0.490921 0
1072 0.472859 0
1088 0.463266 0
1104 0.477614 0
1120 0.464097 0
1136 0.43634 0
1152 0.448936 0
1168 0.447779 0
1184 0.450643 0
1200 0.446526 0
1216 0.436056 0
1232 0.435292 0
1248 0.429814 0
1264 0.43491 0
1280 0.432985 0
1296 0.40944 0
1312 0.431452 0
1328 0.406268 0
1344 0.406667 0
1360 0.411351 0
1376 0.382304 0
1392 0.389587 0
1408 0.385042 0
1424 0.393301 0
1440 0.36526 0
1456 0.378965 0
1472 0.359463 0
1488 0.360258 0
1504 0.349689 0
1520 0.355974 0
1536 0.346428 0
1552 0.33528 0
1568 0.352933 0
1584 0.335141 0
1600 0.327161 0
1616 0.331863 0
1632 0.324875 0
1648 0.327016 0
1664 0.33199 0
1680 0.335195 0
1696 0.32687 0
1712 0.327326 0
1728 0.302948 0
1744 0.305647 0
1760 0.312272 0
1776 0.302455 0
1792 0.307294 0
1808 0.290386 0
1824 0.296594 0
1840 0.297843 0
1856 0.278815 0
1872 0.276282 0
1888 0.281391 0
1904 0.264766 0
1920 0.261123 0
1936 0.26215 0
1952 0.253992 0
1968 0.254355 0
1984 0.259189 0
2000 0.249095 0
2016 0.257097 0
2032 0.248328 0
2048 0.23953 0
2064 0.245196 0
2080 0.248819 0
2096 0.261642 0
2112 0.260543 0
2128 0.264814 0
2144 0.251052 0
2160 0.237586 0
2176 0.248826 0
2192 0.234636 0
2208 0.245637 0
2224 0.237335 0
2240 0.238874 0
2256 0.232444 0
2272 0.225654 0
2288 0.21353 0
2304 0.220374 0
2320 0.219854 0
2336 0.207771 0
2352 0.221243 0
2368 0.215698 0
2384 0.189375 0
2400 0.199291 0
2416 0.201702 0
2432 0.195687 0
2448 0.205911 0
2464 0.194871 0
2480 0.179067 0
2496 0.197892 0
2512 0.175211 0
2528 0.185163 0
2544 0.173629 0
2560 0.189852 0
2576 0.190829 0
2592 0.180898 0
2608 0.18799 0
2624 0.187514 0
2640 0.181915 0
2656 0.180052 0
2672 0.155658 0
2688 0.173278 0
2704 0.177877 0
2720 0.176452 0
2736 0.167618 0
2752 0.160333 0
2768 0.156312 0
2784 0.14516 0
2800 0.158408 0
2816 0.150972 0
2832 0.160593 0
2848 0.159076 0
2864 0.133154 0
2880 0.138344 0
2896 0.153151 0
2912 0.128459 0
2928 0.150281 0
2944 0.130645 0
2960 0.118313 0
2976 0.136496 0
2992 0.158796 0
3008 0.13977 0
3024 0.132213 0
3040 0.136345 0
3056 0.121285 0
3072 0.135636 0
3088 0.118271 0
3104 0.131908 0
3120 0.123713 0
3136 0.13069 0
3152 0.125512 0
3168 0.13727 0
3184 0.124912 0
3200 0.116304 0
3216 0.119272 0
3232 0.114807 0
3248 0.122439 0
3264 0.116704 0
3280 0.114862 0
3296 0.094287 0
3312 0.0941379 0
3328 0.111248 0
3344 0.0884245 0
3360 0.108673 0
3376 0.0934958 0
3392 0.094791 0
3408 0.103045 0
3424 0.11372 0
3440 0.101309 0
3456 0.115886 0
3472 0.111704 0
3488 0.116446 0
3504 0.0966017 0
3520 0.093844 0
3536 0.0866684 0
3552 0.118965 0
3568 0.0968904 0
3584 0.102606 0
3600 0.102659 0
3616 0.0879029 0
3632 0.090212 0
3648 0.100528 0
3664 0.0938545 0
3680 0.0756291 0
3696 0.0892093 0
3712 0.089632 0
3728 0.0934505 0
3744 0.0909729 0
3760 0.0947198 0
3776 0.0898915 0
3792 0.0890067 0
3808 0.0749558 0
3824 0.0833135 0
3840 0.0877022 0
3856 0.0747799 0
3872 0.0796381 0
3888 0.0944768 0
3904 0.0743354 0
3920 0.0837875 0
3936 0.0872009 0
3952 0.0885683 0
3968 0.0993283 0
3984 0.0979242 0
4000 0.084053 0
4016 0.0912387 0
4032 0.087901 0
4048 0.0874225 0
4064 0.0832057 0
4080 0.0801305 0
4096 0.0683258 0
4112 0.0749847 0
4128 0.0879707 0
4144 0.0862363 0
4160 0.0823093 0
4176 0.0747271 0
4192 0.0695959 0
4208 0.0906022 0
4224 0.0846353 0
4240 0.0760095 0
4256 0.0665757 0
4272 0.0766127 0
4288 0.0653603 0
4304 0.0676174 0
4320 0.067134 0
4336 0.0702698 0
4352 0.0747668 0
4368 0.0726984 0
4384 0.0502696 0
4400 0.049435 0
4416 0.0448085 0
4432 0.0507931 0
4448 0.0504823 0
4464 0.0469458 0
4480 0.0521185 0
4496 0.0381287 0
4512 0.0429858 0
4528 0.0446895 0
4544 0.0527723 0
4560 0.0539293 0
4576 0.0504935 0
4592 0.0606312 0
4608 0.0529618 0
4624 0.047452 0
4640 0.0474966 0
4656 0.065303 0
4672 0.0524821 0
4688 0.0652161 0
4704 0.0512094 0
4720 0.0566245 0
4736 0.059821 0
4752 0.0502183 0
4768 0.0441196 0
4784 0.0397844 0
4800 0.0461617 0
4816 0.0740834 0
4832 0.0473191 0
4848 0.0575253 0
4864 0.0482907 0
4880 0.0646171 0
4896 0.0642883 0
4912 0.0688215 0
4928 0.0557168 0
4944 0.0544853 0
4960 0.0544917 0
4976 0.0538776 0
4992 0.057155 0
5008 0.0757373 0
5024 0.0555244 0
5040 0.0696812 0
5056 0.035356 0
5072 0.0529176 0
5088 0.056736 0
5104 0.0671516 0
5120 0.0698988 0
5136 0.0577874 0
5152 0.0544666 0
5168 0.066393 0
5184 0.0547969 0
5200 0.0474636 0
5216 0.0569674 0
5232 0.0498461 0
5248 0.0382118 0
5264 0.0411998 0
5280 0.0408729 0
5296 0.0384866 0
5312 0.0404872 0
5328 0.0246211 0
5344 0.0330559 0
5360 0.0331577 0
5376 0.0308074 0
5392 0.0267523 0
5408 0.0463291 0
5424 0.0584798 0
5440 0.0481054 0
5456 0.0418026 0
5472 0.0558235 0
5488 0.0380227 0
5504 0.0360981 0
5520 0.041785 0
5536 0.0359884 0
5552 0.0384346 0
5568 0.0441634 0
5584 0.0480092 0
5600 0.0304704 0
5616 0.0505175 0
5632 0.0462991 0
5648 0.0442454 0
5664 0.0506849 0
5680 0.0411103 0
5696 0.0446985 0
5712 0.0530872 0
5728 0.0453076 0
5744 0.0544876 0
5760 0.0514839 0
5776 0.0515423 0
5792 0.049587 0
5808 0.0524525 0
5824 0.0570165 0
5840 0.0263948 0
5856 0.0535507 0
5872 0.058245 0
5888 0.0404973 0
5904 0.0328593 0
5920 0.0317547 0
5936 0.0401169 0
5952 0.0422422 0
5968 0.0268018 0
5984 0.0335876 0
6000 0.0411736 0
6016 0.040394 0
6032 0.0294213 0
6048 0.0362599 0
6064 0.0284294 0
6080 0.0325343 0
6096 0.0308988 0
6112 0.0280071 0
6128 0.0432292 0
6144 0.0148488 0
6160 0.0323145 0
6176 0.00137903 0
6192 0.00780913 0
6208 0.0180558 0
6224 0.0294936 0
6240 0.0432741 0
6256 0.0238052 0
6272 0.0245949 0
6288 0.0319015 0
6304 0.0301967 0
6320 0.0339152 0
6336 0.0342076 0
6352 0.0418318 0
6368 0.0408276 0
6384 0.0380838 0
6400 0.0472446 0
6416 0.0422317 0
6432 0.0434048 0
6448 0.0249379 0
6464 0.0257395 0
6480 0.0263847 0
6496 0.0298002 0
6512 0.0327073 0
6528 0.0282965 0
6544 0.0321659 0
6560 0.033476 0
6576 0.0226022 0
6592 0.0292842 0
6608 0.0517681 0
6624 0.0432179 0
6640 0.0499899 0
6656 0.0359622 0
6672 0.0468424 0
6688 0.0338107 0
6704 0.0315316 0
6720 0.0403989 0
6736 0.0175522 0
6752 0.0341077 0
6768 0.0231383 0
6784 0.0281512 0
6800 0.0334854 0
6816 0.0351205 0
6832 0.0368111 0
6848 0.0327054 0
6864 0.0432692 0
6880 0.0388738 0
6896 0.0356702 0
6912 0.0415465 0
6928 0.0393171 0
6944 0.0197651 0
6960 0.021826 0
6976 0.0264648 0
6992 0.0525847 0
7008 0.0526652 0
7024 0.0309976 0
7040 0.0327436 0
7056 0.0426934 0
7072 0.0395695 0
7088 0.0420157 0
7104 0.0279311 0
7120 0.0397402 0
7136 0.0320745 0
7152 0.0248989 0
7168 0.0275495 0
7184 0.0271556 0
7200 0.0417794 0
7216 0.0333712 0
7232 0.0214871 0
7248 0.0335689 0
7264 0.0275709 0
7280 0.0373993 0
7296 0.0267647 0
7312 0.0540368 0
7328 0.0317798 0
7344 0.038414 0
7360 0.0306584 0
7376 0.0317233 0
7392 0.0271859 0
7408 0.0308333 0
7424 0.032358 0
7440 0.0295632 0
7456 0.0345765 0
7472 0.0302181 0
7488 0.0121087 0
7504 0.0273642 0
7520 0.0278281 0
7536 0.0399821 0
7552 0.0328024 0
7568 0 0
7584 0.0115778 0
7600 0.0310639 0
7616 0.0175537 0
7632 0.0230818 0
7648 0.0275282 0
7664 0.0268789 0
7680 0.0497435 0
7696 0.0287956 0
7712 0.0183378 0
7728 0.0160489 0
7744 0.0405879 0
7760 0.0267134 0
7776 0.0470091 0
7792 0.0199033 0
7808 0.0320524 0
7824 0.0297792 0
7840 0.0360637 0
7856 0.0348423 0
7872 0.0239924 0
7888 0.0201609 0
7904 0.00762491 0
7920 0.0263622 0
7936 0.0327867 0
7952 0.0272541 0
7968 0.0253651 0
7984 0.0114179 0
8000 0.0239209 0
8016 0.0169512 0
8032 0.0217945 0
8048 0.0135791 0
8064 0.034518 0
8080 0.036801 0
8096 0.0180184 0
8112 0.0139872 0
8128 0.0455158 0
8144 0.0283766 0
8160 0.026619 0
8176 0.02083 0
8192 0.0342024 0
8208 0.022753 0
8224 0.0261297 0
8240 0.0221034 0
8256 0.0321715 0
8272 0.0490482 0
8288 0.0367804 0
8304 0.0280026 0
8320 0.0164401 0
8336 0.0309231 0
8352 0.0294344 0
8368 0.0295707 0
8384 0.0350422 0
8400 0.0202586 0
8416 0.0336175 0
8432 0.0328046 0
8448 0.0224015 0
8464 0.0120424 0
8480 0.0165315 0
8496 0.0284444 0
8512 0.0220001 0
8528 0.041278 0
8544 0.0192824 0
8560 0.0324373 0
8576 0.0383601 0
8592 0.0273956 0
8608 0.0197471 0
8624 0.0441574 0
8640 0.0401087 0
8656 0.0354841 0
8672 0.0236352 0
8688 0.0292625 0
8704 0.0352025 0
8720 0.0224805 0
8736 0.0387428 0
8752 0.0305083 0
8768 0.0271313 0
8784 0.0103384 0
8800 0.0200478 0
8816 0.0103721 0
8832 0.019318 0
8848 0.00685171 0
8864 0.0221813 0
8880 0.0118429 0
8896 0.0144066 0
8912 0.0201455 0
8928 0.0213778 0
8944 0.0250607 0
8960 0.0259151 0
8976 0.0072254 0
8992 0.0330241 0
9008 0.010611 0
9024 0.0121814 0
9040 0.0461741 0
9056 0.0298541 0
9072 0.0265618 0
9088 0.0197202 0
9104 0.0292075 0
9120 0.0441836 0
9136 0.0298403 0
9152 0.0244425 0
9168 0.012123 0
9184 0.0243616 0
9200 0.0290854 0
9216 0.0417577 0
9232 0.0298455 0
9248 0.0248607 0
9264 0.0220109 0
9280 0.0405846 0
9296 0.0253067 0
9312 0.0227036 0
9328 0.0309621 0
9344 0.0232072 0
9360 0.0180154 0
9376 0.0195157 0
9392 0.0233907 0
9408 0.0366594 0
9424 0.0239119 0
9440 0.0275147 0
9456 0.0191379 0
9472 0.0231335 0
9488 0.0140472 0
9504 0.0272893 0
9520 0.0268898 0
9536 0.0172216 0
9552 0.0102467 0
9568 0.0198501 0
9584 0.00892756 0
9600 0.00176282 0
9616 0.00655516 0
9632 0.0328133 0
9648 0.00962924 0
9664 0.0254636 0
9680 0.0126157 0
9696 0.0297339 0
9712 0.0388996 0
9728 0.0242298 0
9744 0.029306 0
9760 0.0229275 0
9776 0.0307625 0
9792 0.0227066 0
9808 0.024198 0
9824 0.0201991 0
9840 0.0296145 0
9856 0.0237371 0
9872 0.0260683 0
9888 0.021817 0
9904 0.0334015 0
9920 0.0231016 0
9936 0.0303768 0
9952 0.0132245 0
9968 0.0195535 0
9984 0.00860967 0
10000 0.00339384 0
10016 0.00617774 0
10032 0.0287346 0
10048 0.0299597 0
10064 0.0394774 0
10080 0.0310415 0
10096 0.0244867 0
10112 0.0162402 0
10128 0.0284354 0
10144 0.0252314 0
10160 0.0297965 0
10176 0.0311923 0
10192 0.0414832 0
10208 0.0245428 0
10224 0.0324029 0
10240 0.022352 0
10256 0.0413671 0
10272 0.0291259 0
10288 0.0439361 0
10304 0.0302286 0
10320 0.0259091 0
10336 0.0264251 0
10352 0.0170261 0
10368 0.0137401 0
10384 0.0221248 0
10400 0.0204552 0
10416 0.0125416 0
10432 0.024648 0
10448 0.00961277 0
10464 0.0239224 0
10480 0.0390311 0
10496 0.0176499 0
10512 0.0166708 0
10528 0.0210483 0
10544 0.023612 0
10560 0.0255538 0
10576 0.0169696 0
10592 0.0265749 0
10608 0.0224288 0
10624 0.0083105 0
10640 0.0233304 0
10656 0.0140067 0
10672 0.0275203 0
10688 0.0436366 0
10704 0.024605 0
10720 0.0397717 0
10736 0.0507328 0
10752 0.0446344 0
10768 0.0461872 0
10784 0.0456334 0
10800 0.0358065 0
10816 0.0458334 0
10832 0.0454743 0
10848 0.0374386 0
10864 0.0174608 0
10880 0.023093 0
10896 0.0280438 0
10912 0.0212988 0
10928 0.0143265 0
10944 0.0206701 0
10960 0.00864149 0
10976 0.0160616 0
10992 0.011625 0
11008 0.00523567 0
11024 0.00708236 0
11040 0.00923796 0
11056 0.0166667 0
11072 0.0299073 0
11088 0.0228875 0
11104 0.0249985 0
11120 0.0230796 0
11136 0.0146373 0
11152 0.0281138 0
11168 0.0225576 0
11184 0.0311485 0
11200 0.0470409 0
11216 0.0391082 0
11232 0.038724 0
11248 0.0123184 0
11264 0.0319978 0
11280 0.0323512 0
11296 0.0363722 0
11312 0.0286084 0
11328 0.0207221 0
11344 0.0232439 0
11360 0.016976 0
11376 0.0179723 0
11392 0.0218207 0
11408 0.0145025 0
11424 0.017465 0
11440 0.0246686 0
11456 0.0144766 0
11472 0.00222112 0
11488 0.0048882 0
11504 0.0276435 0
11520 0.0238524 0
11536 0.0300462 0
11552 0.0291 0
11568 0.0340785 0
11584 0.0359323 0
11600 0.0202571 0
11616 0.0295527 0
11632 0.0313612 0
11648 0.0217039 0
11664 0.0270373 0
11680 0.0202833 0
11696 0.0200066 0
11712 0.0162013 0
11728 0.036288 0
11744 0.00686969 0
11760 0.0248031 0
11776 0.0220517 0
11792 0.0198329 0
11808 0.0191814 0
11824 0.0222004 0
11840 0.0179135 0
11856 0.0267771 0
11872 0.0310115 0
11888 0.0241317 0
11904 0.0302832 0
11920 0.0239505 0
11936 0.0303802 0
11952 0.00836404 0
11968 0.0332304 0
11984 0.0225808 0
12000 0.0329604 0
12016 0.0250936 0
12032 0.00183471 0
12048 0.0225804 0
12064 0.0398477 0
12080 0.0256605 0
12096 0.0238131 0
12112 0.0256103 0
12128 0.0235678 0
12144 0.0294651 0
12160 0.0113936 0
12176 0.0309055 0
12192 0.0104683 0
12208 0.0166948 0
12224 0.0268422 0
12240 0.0126917 0
12256 0.00935628 0
12272 0.0305914 0
12288 0.0283373 0
12304 0.0176862 0
12320 0.0314481 0
12336 0.0246151 0
12352 0.0187084 0
12368 0.0246039 0
12384 0.0114804 0
12400 0.0281748 0
12416 0.0218316 0
12432 0.0093312 0
12448 0.0109847 0
12464 0.027065 0
12480 0.0140412 0
12496 0.0127037 0
12512 0.039486 0
12528 0.0340571 0
12544 0.0457221 0
12560 0.0285803 0
12576 0.0296639 0
12592 0.0431532 0
12608 0.0166622 0
12624 0.0326571 0
12640 0.0203219 0
12656 0.0541543 0
12672 0.0350572 0
12688 0.0313462 0
12704 0.0166199 0
12720 0.0244739 0
12736 0.0507609 0
12752 0.0317547 0
12768 0.0305498 0
12784 0.0111045 0
12800 0.0199969 0
12816 0.0113232 0
12832 0.0199313 0
12848 0.00966594 0
12864 0.00293329 0
12880 0.0186527 0
12896 0.00537009 0
12912 0.00397908 0
12928 0.0168438 0
12944 0.0249472 0
12960 0.00243942 0
12976 0.0177031 0
12992 0.0149791 0
13008 0.0236464 0
13024 0.0191653 0
13040 0.0221753 0
13056 0.00603583 0
13072 0.0276143 0
13088 0.0212759 0
13104 0.0277244 0
13120 0.0177098 0
13136 0.00910317 0
13152 0.0179244 0
13168 0.035104 0
13184 0.00299432 0
13200 0.0214077 0
13216 0.0202474 0
13232 0.0400716 0
13248 0.0308224 0
13264 0.026582 0
13280 0.0265891 0
13296 0.0271032 0
13312 0.0389925 0
13328 0.0239336 0
13344 0.0250221 0
13360 0.0228306 0
13376 0.0285859 0
13392 0.00876805 0
13408 0.0233016 0
13424 0.0337954 0
13440 0.0235963 0
13456 0.027211 0
13472 0.0220989 0
13488 0.00517539 0
13504 0.00154003 0
13520 0.0254692 0
13536 0.00545284 0
13552 0.0117156 0
13568 0.0179843 0
13584 0.0206907 0
13600 0.0224722 0
13616 0.0283995 0
13632 0.027071 0
13648 0.0355107 0
13664 0.0435669 0
13680 0.031062 0
13696 0.0421141 0
13712 0.0407036 0
13728 0.028192 0
13744 0.0323078 0
13760 0.0220296 0
13776 0.0445974 0
13792 0.0371548 0
13808 0.0128756 0
13824 0.032401 0
13840 0.0301233 0
13856 0.0202504 0
13872 0.0113464 0
13888 0.00208184 0
13904 0.0188739 0
13920 0.0181138 0
13936 0.0153 0
13952 0.0126168 0
13968 0.0151042 0
13984 0.0122735 0
14000 0.0153726 0
14016 0.00411425 0
14032 0.00762529 0
14048 0.0163121 0
14064 0.0306363 0
14080 0.0308295 0
14096 0.0273885 0
14112 0.0345109 0
14128 0.0227587 0
14144 0.0316173 0
14160 0.0391902 0
14176 0.0223595 0
14192 0.0188724 0
14208 0.0311856 0
14224 0.0308119 0
14240 0.0362726 0
14256 0.0140449 0
14272 0.0211995 0
14288 0.0178151 0
14304 0.0223498 0
14320 0.0168554 0
14336 0.0183276 0
14352 0.0179607 0
14368 0.00852617 0
14384 0.0218233 0
14400 0.032574 0
14416 0.0116748 0
14432 0.0232301 0
14448 0.02169 0
14464 0.018149 0
14480 0.0207326 0
14496 0.0375592 0
14512 0.0172145 0
14528 0.0105642 0
14544 0.00831873 0
14560 0.01195 0
14576 0.00259481 0
14592 0.0118549 0
14608 0.02657 0
14624 0.0195457 0
14640 0.0267999 0
14656 0.0219855 0
14672 0.0120754 0
14688 0.0151618 0
14704 0.00719282 0
14720 0.0273211 0
14736 0.00786155 0
14752 0.0197258 0
14768 0.0211411 0
14784 0.0184572 0
14800 0.0163143 0
14816 0.0329496 0
14832 0.0276405 0
14848 0.0200995 0
14864 0.029765 0
14880 0.0312777 0
14896 0.0284201 0
14912 0.0135128 0
14928 0.0295392 0
14944 0.0221401 0
14960 0.00894665 0
14976 0.0120627 0
14992 0.0286885 0
15008 0.0152873 0
15024 0.0299635 0
15040 0.0254179 0
15056 0.0206121 0
15072 0.0164929 0
15088 0.0209693 0
15104 0.00989247 0
15120 0.00243792 0
15136 0.032325 0
15152 0.0236176 0
15168 0.0170928 0
15184 0.0300908 0
15200 0.0206349 0
15216 0.0168771 0
15232 0.020514 0
15248 0.0253988 0
15264 0.0209086 0
15280 0.0107739 0
15296 0.0231769 0
15312 0.0128797 0
15328 0.0239082 0
15344 0.0315743 0
15360 0.0200021 0
15376 0.0292303 0
15392 0.0208985 0
15408 0.00943379 0
15424 0.02264 0
15440 0.0236038 0
15456 0.0312358 0
15472 0.0165304 0
15488 0.0120615 0
15504 0.016354 0
15520 0.0229829 0
15536 0.015403 0
15552 0.0261196 0
15568 0.0178166 0
15584 0.0174178 0
15600 0.0152255 0
15616 0.0148001 0
15632 0.0114707 0
15648 0.0178585 0
15664 0.023846 0
15680 0.0178259 0
15696 0.0333217 0
15712 0.0273634 0
15728 0.0260724 0
15744 0.020162 0
15760 0.0305569 0
15776 0.00647391 0
15792 0.0264629 0
15808 0.0328784 0
15824 0.0324838 0
15840 0.020651 0
15856 0.0143385 0
15872 0.0118945 0
15888 0.0226205 0
15904 0.0120256 0
15920 0.0246338 0
15936 0.0311235 0
15952 0.0293767 0
15968 0.0304877 0
15984 0.0210404 0
16000 0.0318427 0
16016 0.0376356 0
16032 0.0252969 0
16048 0.0184808 0
16064 0.0289319 0
16080 0.0354332 0
16096 0.0360075 0
16112 0.0250554 0
16128 0.0246319 0
16144 0.011334 0
16160 0.0188436 0
16176 0.0183366 0
16192 0.018659 0
16208 0.0290225 0
16224 0.031086 0
16240 0.00558689 0
16256 0.0197786 0
16272 0.0215159 0
16288 0.015701 0
16304 0.030761 0
16320 0.00932857 0
16336 0.0247705 0
16352 0.0143224 0
16368 0.0365044 0
