# Supplementary material for: Probing decoherence in molecular 4f qubits
Source: Chem Sci. 2024 Oct 30;15(48):20328–37. doi: 10.1039/d4sc05304d (PMC11575486; doi:10.1039/d4sc05304d)
Supplement: SC-015-D4SC05304D-s001 [file SC-015-D4SC05304D-s001.zip › data_archive/Parallel_0c5pct/T2/13_Gdtrensal_T2_970644_3520G_at45_VG48_400-800-1500_30sc_5p5K.dat]

0 1 0
16 0.997383 0
32 0.988385 0
48 0.991321 0
64 0.985693 0
80 0.985611 0
96 0.98135 0
112 0.972252 0
128 0.975186 0
144 0.970837 0
160 0.964105 0
176 0.964473 0
192 0.962527 0
208 0.963555 0
224 0.956122 0
240 0.947017 0
256 0.947609 0
272 0.940493 0
288 0.943097 0
304 0.930348 0
320 0.927871 0
336 0.918517 0
352 0.916599 0
368 0.915245 0
384 0.907449 0
400 0.905595 0
416 0.89758 0
432 0.892386 0
448 0.883967 0
464 0.874017 0
480 0.872998 0
496 0.857971 0
512 0.852683 0
528 0.849712 0
544 0.84055 0
560 0.832148 0
576 0.819559 0
592 0.812784 0
608 0.80387 0
624 0.803436 0
640 0.784273 0
656 0.776905 0
672 0.771154 0
688 0.767497 0
704 0.743897 0
720 0.749212 0
736 0.731746 0
752 0.72371 0
768 0.715391 0
784 0.709288 0
800 0.695744 0
816 0.685686 0
832 0.677245 0
848 0.669623 0
864 0.662388 0
880 0.645751 0
896 0.643036 0
912 0.630685 0
928 0.620496 0
944 0.604815 0
960 0.598025 0
976 0.593851 0
992 0.57437 0
1008 0.571022 0
1024 0.558444 0
1040 0.554632 0
1056 0.543758 0
1072 0.534159 0
1088 0.520885 0
1104 0.514726 0
1120 0.509297 0
1136 0.497643 0
1152 0.489552 0
1168 0.483111 0
1184 0.475216 0
1200 0.461553 0
1216 0.45823 0
1232 0.447001 0
1248 0.434828 0
1264 0.432144 0
1280 0.422774 0
1296 0.414479 0
1312 0.405925 0
1328 0.400158 0
1344 0.391888 0
1360 0.390902 0
1376 0.379212 0
1392 0.372742 0
1408 0.362816 0
1424 0.357149 0
1440 0.350698 0
1456 0.341101 0
1472 0.33576 0
1488 0.330362 0
1504 0.317438 0
1520 0.320935 0
1536 0.310572 0
1552 0.306503 0
1568 0.293474 0
1584 0.283183 0
1600 0.286667 0
1616 0.279012 0
1632 0.272237 0
1648 0.271469 0
1664 0.266448 0
1680 0.263881 0
1696 0.262243 0
1712 0.258265 0
1728 0.259155 0
1744 0.249588 0
1760 0.251022 0
1776 0.249516 0
1792 0.244963 0
1808 0.238125 0
1824 0.240053 0
1840 0.236236 0
1856 0.234013 0
1872 0.231882 0
1888 0.231558 0
1904 0.229597 0
1920 0.230544 0
1936 0.220969 0
1952 0.223106 0
1968 0.220226 0
1984 0.218158 0
2000 0.219694 0
2016 0.215827 0
2032 0.212486 0
2048 0.217068 0
2064 0.213931 0
2080 0.212031 0
2096 0.211014 0
2112 0.209516 0
2128 0.210526 0
2144 0.207322 0
2160 0.204376 0
2176 0.205713 0
2192 0.211457 0
2208 0.203522 0
2224 0.215388 0
2240 0.204381 0
2256 0.200244 0
2272 0.205179 0
2288 0.208256 0
2304 0.205295 0
2320 0.209651 0
2336 0.197999 0
2352 0.196082 0
2368 0.197387 0
2384 0.192885 0
2400 0.196565 0
2416 0.193771 0
2432 0.186861 0
2448 0.185259 0
2464 0.19078 0
2480 0.181267 0
2496 0.187522 0
2512 0.182819 0
2528 0.176319 0
2544 0.174125 0
2560 0.173328 0
2576 0.175221 0
2592 0.176728 0
2608 0.166696 0
2624 0.17169 0
2640 0.163901 0
2656 0.161816 0
2672 0.168725 0
2688 0.166673 0
2704 0.168047 0
2720 0.16528 0
2736 0.158537 0
2752 0.152973 0
2768 0.153009 0
2784 0.152435 0
2800 0.146454 0
2816 0.153469 0
2832 0.143517 0
2848 0.137849 0
2864 0.14007 0
2880 0.140032 0
2896 0.134855 0
2912 0.131965 0
2928 0.138342 0
2944 0.131053 0
2960 0.136058 0
2976 0.131742 0
2992 0.132019 0
3008 0.120568 0
3024 0.124007 0
3040 0.12725 0
3056 0.119599 0
3072 0.115173 0
3088 0.113315 0
3104 0.122334 0
3120 0.113179 0
3136 0.111705 0
3152 0.115977 0
3168 0.110706 0
3184 0.114239 0
3200 0.108169 0
3216 0.105288 0
3232 0.100966 0
3248 0.102003 0
3264 0.0978509 0
3280 0.102047 0
3296 0.0959434 0
3312 0.0973206 0
3328 0.0891376 0
3344 0.0889464 0
3360 0.0837728 0
3376 0.0865458 0
3392 0.0880591 0
3408 0.0794551 0
3424 0.0850896 0
3440 0.0854829 0
3456 0.0835807 0
3472 0.0820917 0
3488 0.083169 0
3504 0.0877138 0
3520 0.0810706 0
3536 0.080318 0
3552 0.074424 0
3568 0.0739311 0
3584 0.0732416 0
3600 0.073273 0
3616 0.0753243 0
3632 0.0647164 0
3648 0.0659311 0
3664 0.07249 0
3680 0.0680758 0
3696 0.0659147 0
3712 0.0642265 0
3728 0.0648959 0
3744 0.0601231 0
3760 0.0611005 0
3776 0.0602607 0
3792 0.0561488 0
3808 0.0576926 0
3824 0.0530925 0
3840 0.0580232 0
3856 0.0572174 0
3872 0.0538823 0
3888 0.0614451 0
3904 0.056867 0
3920 0.0564439 0
3936 0.0577563 0
3952 0.060546 0
3968 0.0585874 0
3984 0.0566274 0
4000 0.056904 0
4016 0.0546065 0
4032 0.0556925 0
4048 0.0593238 0
4064 0.0570659 0
4080 0.049521 0
4096 0.0559473 0
4112 0.0542733 0
4128 0.0538021 0
4144 0.0554176 0
4160 0.0561465 0
4176 0.0540139 0
4192 0.0517041 0
4208 0.0499363 0
4224 0.0532359 0
4240 0.0508892 0
4256 0.0557153 0
4272 0.0470773 0
4288 0.052582 0
4304 0.0545747 0
4320 0.0498426 0
4336 0.0507327 0
4352 0.0586785 0
4368 0.0452919 0
4384 0.0469234 0
4400 0.0474607 0
4416 0.0445743 0
4432 0.0446093 0
4448 0.0497653 0
4464 0.0485047 0
4480 0.043339 0
4496 0.0445268 0
4512 0.0414088 0
4528 0.0451245 0
4544 0.0409931 0
4560 0.0464891 0
4576 0.0501937 0
4592 0.0482828 0
4608 0.0465075 0
4624 0.0472774 0
4640 0.0477713 0
4656 0.0461598 0
4672 0.0427263 0
4688 0.0442128 0
4704 0.0501212 0
4720 0.0429214 0
4736 0.0454108 0
4752 0.0427622 0
4768 0.0426344 0
4784 0.037323 0
4800 0.0403857 0
4816 0.0374059 0
4832 0.0390294 0
4848 0.0405203 0
4864 0.0430771 0
4880 0.0366668 0
4896 0.0392836 0
4912 0.0335892 0
4928 0.040722 0
4944 0.0403085 0
4960 0.0343218 0
4976 0.0380121 0
4992 0.0343559 0
5008 0.0341044 0
5024 0.0373071 0
5040 0.0354819 0
5056 0.0356811 0
5072 0.0416182 0
5088 0.0328844 0
5104 0.0287334 0
5120 0.0341049 0
5136 0.0289726 0
5152 0.0320333 0
5168 0.0329575 0
5184 0.03435 0
5200 0.0312444 0
5216 0.0310348 0
5232 0.0326597 0
5248 0.032851 0
5264 0.0303742 0
5280 0.0296682 0
5296 0.0342896 0
5312 0.0303211 0
5328 0.0353795 0
5344 0.0293682 0
5360 0.0269774 0
5376 0.0304407 0
5392 0.0241411 0
5408 0.0233139 0
5424 0.0284945 0
5440 0.0255618 0
5456 0.0342513 0
5472 0.0249494 0
5488 0.0232287 0
5504 0.0255577 0
5520 0.0252297 0
5536 0.0322085 0
5552 0.0268564 0
5568 0.0300753 0
5584 0.0220097 0
5600 0.0246918 0
5616 0.0240048 0
5632 0.0248195 0
5648 0.031487 0
5664 0.0218139 0
5680 0.0347647 0
5696 0.0251803 0
5712 0.0186541 0
5728 0.0279538 0
5744 0.0309477 0
5760 0.022928 0
5776 0.0265692 0
5792 0.022157 0
5808 0.0224596 0
5824 0.0264172 0
5840 0.0287871 0
5856 0.026804 0
5872 0.0157305 0
5888 0.019102 0
5904 0.0211811 0
5920 0.0238484 0
5936 0.022352 0
5952 0.0228909 0
5968 0.0258073 0
5984 0.0240332 0
6000 0.0236688 0
6016 0.0151024 0
6032 0.0230276 0
6048 0.0211699 0
6064 0.0221594 0
6080 0.0268865 0
6096 0.0240187 0
6112 0.0210816 0
6128 0.0229896 0
6144 0.0197354 0
6160 0.0196695 0
6176 0.0199325 0
6192 0.0166656 0
6208 0.0274559 0
6224 0.0184881 0
6240 0.0121116 0
6256 0.0203698 0
6272 0.0204963 0
6288 0.0121779 0
6304 0.0187613 0
6320 0.0219492 0
6336 0.0153962 0
6352 0.0168186 0
6368 0.0225208 0
6384 0.014777 0
6400 0.0179781 0
6416 0.0192562 0
6432 0.0233609 0
6448 0.0237596 0
6464 0.0255398 0
6480 0.0236576 0
6496 0.0227178 0
6512 0.0248455 0
6528 0.0308797 0
6544 0.0223405 0
6560 0.0255833 0
6576 0.0193785 0
6592 0.023212 0
6608 0.0176031 0
6624 0.0198926 0
6640 0.0178797 0
6656 0.0219683 0
6672 0.0161521 0
6688 0.020916 0
6704 0.0184286 0
6720 0.0134679 0
6736 0.0234948 0
6752 0.0187265 0
6768 0.0232052 0
6784 0.0232854 0
6800 0.0155233 0
6816 0.0189041 0
6832 0.0200218 0
6848 0.0186796 0
6864 0.0118067 0
6880 0.0167326 0
6896 0.0174218 0
6912 0.013414 0
6928 0.0216336 0
6944 0.0145115 0
6960 0.0155539 0
6976 0.0170961 0
6992 0.0169727 0
7008 0.0180658 0
7024 0.0233754 0
7040 0.0196526 0
7056 0.0203074 0
7072 0.0230599 0
7088 0.0207797 0
7104 0.023544 0
7120 0.0177893 0
7136 0.0180593 0
7152 0.0159927 0
7168 0.0139311 0
7184 0.0159406 0
7200 0.00744378 0
7216 0.0147788 0
7232 0.0123383 0
7248 0.0172929 0
7264 0.0143954 0
7280 0.0114348 0
7296 0.0133449 0
7312 0.0129046 0
7328 0.0135595 0
7344 0.0119268 0
7360 0.0127068 0
7376 0.0192156 0
7392 0.0117085 0
7408 0.0182475 0
7424 0.014376 0
7440 0.0156662 0
7456 0.0165669 0
7472 0.0149682 0
7488 0.019053 0
7504 0.0148977 0
7520 0.023224 0
7536 0.0166773 0
7552 0.0204864 0
7568 0.0163182 0
7584 0.0173229 0
7600 0.0160452 0
7616 0.0206245 0
7632 0.0203814 0
7648 0.0203002 0
7664 0.0237298 0
7680 0.0241248 0
7696 0.0244448 0
7712 0.0185816 0
7728 0.027942 0
7744 0.0233691 0
7760 0.0195358 0
7776 0.0223627 0
7792 0.017882 0
7808 0.0238769 0
7824 0.0244435 0
7840 0.017076 0
7856 0.0171223 0
7872 0.0162148 0
7888 0.0162253 0
7904 0.0143345 0
7920 0.0185449 0
7936 0.0131416 0
7952 0.0130201 0
7968 0.0146305 0
7984 0.0118396 0
8000 0.00718315 0
8016 0.0105468 0
8032 0.0175929 0
8048 0.018237 0
8064 0.016413 0
8080 0.0187146 0
8096 0.0154023 0
8112 0.0187949 0
8128 0.0193448 0
8144 0.0221459 0
8160 0.0197772 0
8176 0.0148975 0
8192 0.0158419 0
8208 0.0172408 0
8224 0.0136793 0
8240 0.00914124 0
8256 0.0111191 0
8272 0.0139243 0
8288 0.0140965 0
8304 0.0157904 0
8320 0.0120599 0
8336 0.0103583 0
8352 0.0102907 0
8368 0.0119901 0
8384 0.0113699 0
8400 0.0119501 0
8416 0.0110645 0
8432 0.0141703 0
8448 0.0223266 0
8464 0.0196102 0
8480 0.0193436 0
8496 0.0163999 0
8512 0.0140444 0
8528 0.0130802 0
8544 0.0178897 0
8560 0.0135329 0
8576 0.0147106 0
8592 0.0244416 0
8608 0.016391 0
8624 0.00666069 0
8640 0.0132893 0
8656 0.00881717 0
8672 0.0130722 0
8688 0.0153032 0
8704 0.0181767 0
8720 0.0190005 0
8736 0.0144101 0
8752 0.00718661 0
8768 0.0162785 0
8784 0.0134299 0
8800 0.0160968 0
8816 0.01131 0
8832 0.0170882 0
8848 0.00953779 0
8864 0.0118886 0
8880 0.0102745 0
8896 0.0200217 0
8912 0.011192 0
8928 0.016953 0
8944 0.01091 0
8960 0.0169991 0
8976 0.0107738 0
8992 0.00588141 0
9008 0.0138205 0
9024 0.0136458 0
9040 0.0172021 0
9056 0.0169862 0
9072 0.0134548 0
9088 0.0168307 0
9104 0.016612 0
9120 0.014786 0
9136 0.0201113 0
9152 0.0184419 0
9168 0.0196265 0
9184 0.0134761 0
9200 0.0190767 0
9216 0.0155254 0
9232 0.0145512 0
9248 0.0149394 0
9264 0.016635 0
9280 0.0219343 0
9296 0.0133946 0
9312 0.0169136 0
9328 0.00710398 0
9344 0.00886176 0
9360 0.0176838 0
9376 0.0101509 0
9392 0.00986424 0
9408 0.00634593 0
9424 0.0229689 0
9440 0.0177635 0
9456 0.0138752 0
9472 0.0175678 0
9488 0.0143293 0
9504 0.0142768 0
9520 0.0186462 0
9536 0.0186057 0
9552 0.0231242 0
9568 0.0162682 0
9584 0.0115989 0
9600 0.0136 0
9616 0.0209457 0
9632 0.020529 0
9648 0.0174086 0
9664 0.0157485 0
9680 0.0116893 0
9696 0.0158111 0
9712 0.0164183 0
9728 0.0214089 0
9744 0.0134361 0
9760 0.0140129 0
9776 0.0135009 0
9792 0.0123276 0
9808 0.0121185 0
9824 0.0123916 0
9840 0.0169975 0
9856 0.00711841 0
9872 0.0155234 0
9888 0.0101523 0
9904 0.00979747 0
9920 0.00583742 0
9936 0.0146867 0
9952 0.0173333 0
9968 0.0137481 0
9984 0.0115325 0
10000 0.0157549 0
10016 0.0149555 0
10032 0.00923364 0
10048 0.0134059 0
10064 0.00755085 0
10080 0.0159173 0
10096 0.0146982 0
10112 0.0131614 0
10128 0.0144285 0
10144 0.00912812 0
10160 0.0171196 0
10176 0.0155436 0
10192 0.0168852 0
10208 0.0166939 0
10224 0.021805 0
10240 0.0153442 0
10256 0.0129186 0
10272 0.0177463 0
10288 0.0154222 0
10304 0.0212895 0
10320 0.00965296 0
10336 0.00914338 0
10352 0.0105722 0
10368 0.0134479 0
10384 0.0091776 0
10400 0.0149705 0
10416 0.0172647 0
10432 0.00968039 0
10448 0.0191446 0
10464 0.0157268 0
10480 0.0243442 0
10496 0.0169577 0
10512 0.0150767 0
10528 0.0108697 0
10544 0.00835719 0
10560 0.018441 0
10576 0.00441944 0
10592 0.00817954 0
10608 0.0132881 0
10624 0.017801 0
10640 0.0110612 0
10656 0.0134837 0
10672 0.0199238 0
10688 0.0149528 0
10704 0.0106128 0
10720 0.0149015 0
10736 0.0142167 0
10752 0.01533 0
10768 0.0154284 0
10784 0.012738 0
10800 0.0110459 0
10816 0.0161457 0
10832 0.0115364 0
10848 0.0146806 0
10864 0.0137215 0
10880 0.0209495 0
10896 0.0179539 0
10912 0.0166661 0
10928 0.0157956 0
10944 0.0143689 0
10960 0.0199654 0
10976 0.0231148 0
10992 0.0196106 0
11008 0.0120735 0
11024 0.0169459 0
11040 0.0106553 0
11056 0.0124979 0
11072 0.0121113 0
11088 0.0153001 0
11104 0.0169625 0
11120 0.012355 0
11136 0.0107193 0
11152 0.00675619 0
11168 0.00747907 0
11184 0.0107383 0
11200 0.00816106 0
11216 0.0147168 0
11232 0.0124353 0
11248 0.011362 0
11264 0.0119482 0
11280 0.00974227 0
11296 0.0158081 0
11312 0.0102003 0
11328 0.00548069 0
11344 0.0127281 0
11360 0.0149521 0
11376 0.0111434 0
11392 0.0109402 0
11408 0.0107425 0
11424 0.0104646 0
11440 0.0114417 0
11456 0.00875768 0
11472 0.0116212 0
11488 0.0136345 0
11504 0.0198385 0
11520 0.0143838 0
11536 0.0135127 0
11552 0.0144354 0
11568 0.0143761 0
11584 0.0188134 0
11600 0.015147 0
11616 0.0168794 0
11632 0.0159839 0
11648 0.0154382 0
11664 0.017674 0
11680 0.0138153 0
11696 0.012658 0
11712 0.0201991 0
11728 0.0128422 0
11744 0.0108801 0
11760 0.0137688 0
11776 0.0161105 0
11792 0.0133619 0
11808 0.00745439 0
11824 0.0124888 0
11840 0.0129018 0
11856 0.00702744 0
11872 0.0151166 0
11888 0.0163598 0
11904 0.0134592 0
11920 0.00520539 0
11936 0.00721963 0
11952 0.0150102 0
11968 0.00867052 0
11984 0.00853186 0
12000 0.00651607 0
12016 0.0119407 0
12032 0.0127883 0
12048 0.00739156 0
12064 0.0105665 0
12080 0.0188202 0
12096 0.00791414 0
12112 0.0140966 0
12128 0.0188368 0
12144 0.0138721 0
12160 0.00606049 0
12176 0.0165168 0
12192 0.00974072 0
12208 0.0117703 0
12224 0.012238 0
12240 0.0085259 0
12256 0.00379361 0
12272 0.00978364 0
12288 0.00839153 0
12304 0.0120245 0
12320 0.0118395 0
12336 0.0181834 0
12352 0.0151306 0
12368 0.0162103 0
12384 0.0148079 0
12400 0.0139694 0
12416 0.0180593 0
12432 0.0186417 0
12448 0.0193908 0
12464 0.0131973 0
12480 0.0170791 0
12496 0.0123289 0
12512 0.0147965 0
12528 0.0103574 0
12544 0.016168 0
12560 0.0118032 0
12576 0.00994495 0
12592 0.0128414 0
12608 0.0104708 0
12624 0.0119579 0
12640 0.00766507 0
12656 0.0165147 0
12672 0.0136463 0
12688 0.00724968 0
12704 0.0122631 0
12720 0.0125656 0
12736 0.00957451 0
12752 0.0132583 0
12768 0.0153602 0
12784 0.00739764 0
12800 0.0116812 0
12816 0.00592648 0
12832 0.00896859 0
12848 0.00949165 0
12864 0.0173431 0
12880 0.0173741 0
12896 0.0151999 0
12912 0.0117504 0
12928 0.0124316 0
12944 0.00729832 0
12960 0.0109313 0
12976 0.00646849 0
12992 0.0189516 0
13008 0.0153304 0
13024 0.0157499 0
13040 0.0109146 0
13056 0.0113751 0
13072 0.0178121 0
13088 0.0115976 0
13104 0.0124544 0
13120 0.00878653 0
13136 0.0135991 0
13152 0.00989917 0
13168 0.0118923 0
13184 0.00738977 0
13200 0.0129121 0
13216 0.0111719 0
13232 0.0104665 0
13248 0.00720211 0
13264 0.0128974 0
13280 0.00872751 0
13296 0.0128113 0
13312 0.0108983 0
13328 0.0111496 0
13344 0.0125391 0
13360 0.0146449 0
13376 0.0131059 0
13392 0.0127503 0
13408 0.00624864 0
13424 0.0065175 0
13440 0.0100155 0
13456 0.0124499 0
13472 0.00734721 0
13488 0.00913933 0
13504 0.00736342 0
13520 0.00966393 0
13536 0.00988975 0
13552 0.0062273 0
13568 0.00919227 0
13584 0.0116214 0
13600 0.0122294 0
13616 0.00748885 0
13632 0.00780981 0
13648 0.0100817 0
13664 0.00770573 0
13680 0.00706165 0
13696 0.00319973 0
13712 0.010047 0
13728 0.00507531 0
13744 0.0088992 0
13760 0.0115139 0
13776 0.0145556 0
13792 0.014662 0
13808 0.0163311 0
13824 0.0168106 0
13840 0.0159774 0
13856 0.0131021 0
13872 0.0124482 0
13888 0.00928681 0
13904 0.0107197 0
13920 0.0110839 0
13936 0.0100675 0
13952 0.0124824 0
13968 0.00110417 0
13984 0.00531723 0
14000 0.00711984 0
14016 0.00467876 0
14032 0.00265843 0
14048 0.0177682 0
14064 0.0164089 0
14080 0.00753773 0
14096 0.00454999 0
14112 0.00245348 0
14128 0.0148147 0
14144 0.0114389 0
14160 0.0126221 0
14176 0.0125209 0
14192 0.0176549 0
14208 0.0145432 0
14224 0.0186145 0
14240 0.0110068 0
14256 0.0108537 0
14272 0.0142049 0
14288 0.00827552 0
14304 0.0122444 0
14320 0.0119104 0
14336 0.0130226 0
14352 0.0160936 0
14368 0.0133505 0
14384 0.0106397 0
14400 0.00550119 0
14416 0.00993565 0
14432 0.0157123 0
14448 0.00799712 0
14464 0.0100183 0
14480 0.0100601 0
14496 0.00598788 0
14512 0.00786895 0
14528 0.0128027 0
14544 0.00770167 0
14560 0.0062602 0
14576 0.011056 0
14592 0.0155873 0
14608 0.00720711 0
14624 0.0109774 0
14640 0.0128021 0
14656 0.002102 0
14672 0.0121732 0
14688 0.0124856 0
14704 0.0101109 0
14720 0.0118918 0
14736 0.008702 0
14752 0.00740599 0
14768 0.00568039 0
14784 0.00828851 0
14800 0.00770966 0
14816 0.0072126 0
14832 0 0
14848 0.00207433 0
14864 0.00704174 0
14880 0.0122284 0
14896 0.00599933 0
14912 0.000824225 0
14928 0.0101746 0
14944 0.00525654 0
14960 0.00727865 0
14976 0.0105577 0
14992 0.00718231 0
15008 0.00433514 0
15024 0.0156612 0
15040 0.00960742 0
15056 0.0131205 0
15072 0.00712926 0
15088 0.00767544 0
15104 0.00480442 0
15120 0.00524664 0
15136 0.0134795 0
15152 0.00824786 0
15168 0.00976838 0
15184 0.00868554 0
15200 0.010963 0
15216 0.0113951 0
15232 0.0128825 0
15248 0.00766805 0
15264 0.00579378 0
15280 0.00972021 0
15296 0.0142839 0
15312 0.0116091 0
15328 0.00682928 0
15344 0.00305272 0
15360 0.0116184 0
15376 0.00812303 0
15392 0.00836363 0
15408 0.00814973 0
15424 0.00558668 0
15440 0.00736521 0
15456 0.00834097 0
15472 0.00601447 0
15488 0.00842682 0
15504 0.00324027 0
15520 0.00484294 0
15536 0.014083 0
15552 0.0147623 0
15568 0.0119082 0
15584 0.0120181 0
15600 0.00731525 0
15616 0.0114665 0
15632 0.00999324 0
15648 0.0113571 0
15664 0.0100033 0
15680 0.00458707 0
15696 0.0139849 0
15712 0.0101405 0
15728 0.00758662 0
15744 0.00875458 0
15760 0.00830032 0
15776 0.00622229 0
15792 0.00828136 0
15808 0.00613215 0
15824 0.00687053 0
15840 0.00800523 0
15856 0.00819671 0
15872 0.0097958 0
15888 0.0132974 0
15904 0.0124259 0
15920 0.0142535 0
15936 0.00799295 0
15952 0.0121612 0
15968 0.0108018 0
15984 0.00695196 0
16000 0.00898099 0
16016 0.010666 0
16032 0.00125977 0
16048 0.00955424 0
16064 0.00376988 0
16080 0.00446582 0
16096 0.00746119 0
16112 0.00280139 0
16128 0.000437449 0
16144 0.00528038 0
16160 0.00336939 0
16176 0.00262922 0
16192 0.00660692 0
16208 0.0096067 0
16224 0.0113899 0
16240 0.00452495 0
16256 0.00680806 0
16272 0.0193071 0
16288 0.00576111 0
16304 0.0115315 0
16320 0.00954697 0
16336 0.0167583 0
16352 0.00852924 0
16368 0.00395123 0
