# Supplementary material for: Probing decoherence in molecular 4f qubits
Source: Chem Sci. 2024 Oct 30;15(48):20328–37. doi: 10.1039/d4sc05304d (PMC11575486; doi:10.1039/d4sc05304d)
Supplement: SC-015-D4SC05304D-s001 [file SC-015-D4SC05304D-s001.zip › data_archive/Parallel_0c5pct/T2/16_Gdtrensal_T2_970642_2328G_at43_VG51_400-800-1500_30sc_5p5K.dat]

0 0.992289 0
16 1 0
32 0.977427 0
48 0.972337 0
64 0.964712 0
80 0.950975 0
96 0.939645 0
112 0.933775 0
128 0.923925 0
144 0.916231 0
160 0.893985 0
176 0.898574 0
192 0.87102 0
208 0.875551 0
224 0.850866 0
240 0.854004 0
256 0.83666 0
272 0.847275 0
288 0.828333 0
304 0.82202 0
320 0.810517 0
336 0.806766 0
352 0.797266 0
368 0.770523 0
384 0.766415 0
400 0.75742 0
416 0.756164 0
432 0.742636 0
448 0.732911 0
464 0.738227 0
480 0.726558 0
496 0.711255 0
512 0.702751 0
528 0.707868 0
544 0.690349 0
560 0.691453 0
576 0.688817 0
592 0.691217 0
608 0.662431 0
624 0.657559 0
640 0.635151 0
656 0.635531 0
672 0.635763 0
688 0.610597 0
704 0.624985 0
720 0.609983 0
736 0.600378 0
752 0.59371 0
768 0.592869 0
784 0.594209 0
800 0.586004 0
816 0.571911 0
832 0.557402 0
848 0.57362 0
864 0.564127 0
880 0.554573 0
896 0.555672 0
912 0.542353 0
928 0.5327 0
944 0.523528 0
960 0.507725 0
976 0.493165 0
992 0.47604 0
1008 0.480737 0
1024 0.478585 0
1040 0.482439 0
1056 0.478141 0
1072 0.466172 0
1088 0.473845 0
1104 0.467578 0
1120 0.463225 0
1136 0.446188 0
1152 0.450907 0
1168 0.422286 0
1184 0.426002 0
1200 0.427853 0
1216 0.438571 0
1232 0.420695 0
1248 0.415681 0
1264 0.427847 0
1280 0.40061 0
1296 0.394268 0
1312 0.391193 0
1328 0.370355 0
1344 0.365507 0
1360 0.354178 0
1376 0.354597 0
1392 0.354556 0
1408 0.337672 0
1424 0.351795 0
1440 0.345694 0
1456 0.344531 0
1472 0.343895 0
1488 0.345033 0
1504 0.31748 0
1520 0.336711 0
1536 0.327106 0
1552 0.31222 0
1568 0.30248 0
1584 0.307574 0
1600 0.292575 0
1616 0.2811 0
1632 0.296246 0
1648 0.283158 0
1664 0.284895 0
1680 0.295435 0
1696 0.292031 0
1712 0.28711 0
1728 0.286396 0
1744 0.289056 0
1760 0.271367 0
1776 0.289822 0
1792 0.26985 0
1808 0.260577 0
1824 0.271749 0
1840 0.257317 0
1856 0.250707 0
1872 0.239685 0
1888 0.238669 0
1904 0.251864 0
1920 0.254668 0
1936 0.245203 0
1952 0.240816 0
1968 0.218118 0
1984 0.228329 0
2000 0.226011 0
2016 0.23152 0
2032 0.210128 0
2048 0.226482 0
2064 0.211732 0
2080 0.22749 0
2096 0.212936 0
2112 0.208897 0
2128 0.213236 0
2144 0.208394 0
2160 0.21527 0
2176 0.190972 0
2192 0.193678 0
2208 0.18332 0
2224 0.198401 0
2240 0.197878 0
2256 0.201669 0
2272 0.199248 0
2288 0.192089 0
2304 0.212045 0
2320 0.199597 0
2336 0.194161 0
2352 0.199152 0
2368 0.188831 0
2384 0.197505 0
2400 0.177637 0
2416 0.186387 0
2432 0.170308 0
2448 0.178267 0
2464 0.1715 0
2480 0.170053 0
2496 0.172944 0
2512 0.170832 0
2528 0.157859 0
2544 0.154704 0
2560 0.156127 0
2576 0.164858 0
2592 0.146739 0
2608 0.162229 0
2624 0.144195 0
2640 0.155137 0
2656 0.157958 0
2672 0.155141 0
2688 0.152719 0
2704 0.135412 0
2720 0.141355 0
2736 0.136287 0
2752 0.143144 0
2768 0.148889 0
2784 0.132436 0
2800 0.131617 0
2816 0.143926 0
2832 0.137775 0
2848 0.139804 0
2864 0.132356 0
2880 0.147671 0
2896 0.125942 0
2912 0.145803 0
2928 0.139708 0
2944 0.129725 0
2960 0.117659 0
2976 0.131788 0
2992 0.133388 0
3008 0.126296 0
3024 0.132176 0
3040 0.120218 0
3056 0.107935 0
3072 0.115523 0
3088 0.114245 0
3104 0.111813 0
3120 0.112582 0
3136 0.108256 0
3152 0.108101 0
3168 0.097305 0
3184 0.121463 0
3200 0.122721 0
3216 0.115864 0
3232 0.116651 0
3248 0.117447 0
3264 0.109941 0
3280 0.089829 0
3296 0.0999165 0
3312 0.10313 0
3328 0.112455 0
3344 0.0928845 0
3360 0.0880942 0
3376 0.0919372 0
3392 0.103927 0
3408 0.0991447 0
3424 0.0928353 0
3440 0.106395 0
3456 0.0959929 0
3472 0.101657 0
3488 0.10684 0
3504 0.0909935 0
3520 0.0994584 0
3536 0.0935285 0
3552 0.0970772 0
3568 0.0884303 0
3584 0.100011 0
3600 0.0834919 0
3616 0.0848364 0
3632 0.0809428 0
3648 0.0676978 0
3664 0.0739509 0
3680 0.0798058 0
3696 0.0883298 0
3712 0.0800827 0
3728 0.0965271 0
3744 0.10591 0
3760 0.0764967 0
3776 0.0724567 0
3792 0.0901768 0
3808 0.081277 0
3824 0.0739361 0
3840 0.0805792 0
3856 0.0743828 0
3872 0.0785836 0
3888 0.0804542 0
3904 0.0731645 0
3920 0.0774494 0
3936 0.0731804 0
3952 0.0631948 0
3968 0.0566323 0
3984 0.0691482 0
4000 0.0524314 0
4016 0.0490256 0
4032 0.0583983 0
4048 0.0514148 0
4064 0.0442033 0
4080 0.0371007 0
4096 0.0590414 0
4112 0.0604263 0
4128 0.0429491 0
4144 0.066173 0
4160 0.0489755 0
4176 0.0511404 0
4192 0.0686346 0
4208 0.0684552 0
4224 0.0544088 0
4240 0.075428 0
4256 0.0677278 0
4272 0.0622034 0
4288 0.0581021 0
4304 0.0462489 0
4320 0.0462151 0
4336 0.0473794 0
4352 0.0453027 0
4368 0.0427389 0
4384 0.0542586 0
4400 0.0282024 0
4416 0.0471822 0
4432 0.0679285 0
4448 0.0531276 0
4464 0.0693984 0
4480 0.0684802 0
4496 0.0488462 0
4512 0.0655838 0
4528 0.0720866 0
4544 0.0602346 0
4560 0.0607771 0
4576 0.0442897 0
4592 0.0490423 0
4608 0.0472189 0
4624 0.0397685 0
4640 0.0471798 0
4656 0.0403291 0
4672 0.045794 0
4688 0.0376324 0
4704 0.0410399 0
4720 0.0407081 0
4736 0.0434098 0
4752 0.0479359 0
4768 0.0476213 0
4784 0.0533896 0
4800 0.0363976 0
4816 0.0510267 0
4832 0.0392658 0
4848 0.0473477 0
4864 0.0378302 0
4880 0.0534242 0
4896 0.0545218 0
4912 0.0627317 0
4928 0.0568921 0
4944 0.067502 0
4960 0.0611104 0
4976 0.0446789 0
4992 0.0419872 0
5008 0.0478404 0
5024 0.049663 0
5040 0.033952 0
5056 0.0454392 0
5072 0.0446639 0
5088 0.0489916 0
5104 0.0419829 0
5120 0.0491227 0
5136 0.0335341 0
5152 0.0352986 0
5168 0.0541655 0
5184 0.0549843 0
5200 0.0489531 0
5216 0.0452729 0
5232 0.0457018 0
5248 0.032304 0
5264 0.0413225 0
5280 0.0225098 0
5296 0.0315156 0
5312 0.0312917 0
5328 0.045838 0
5344 0.0473152 0
5360 0.0364383 0
5376 0.0252031 0
5392 0.0483762 0
5408 0.0352828 0
5424 0.0338282 0
5440 0.0334811 0
5456 0.0333147 0
5472 0.0390548 0
5488 0.0572544 0
5504 0.0403364 0
5520 0.0514819 0
5536 0.0499172 0
5552 0.0552481 0
5568 0.0281004 0
5584 0.0541629 0
5600 0.0414419 0
5616 0.0374956 0
5632 0.0437357 0
5648 0.0278026 0
5664 0.0231661 0
5680 0.0319132 0
5696 0.0392671 0
5712 0.0434667 0
5728 0.0351057 0
5744 0.0455206 0
5760 0.0329921 0
5776 0.0304032 0
5792 0.0462043 0
5808 0.0245254 0
5824 0.0340439 0
5840 0.0248131 0
5856 0.0288569 0
5872 0.0213214 0
5888 0.0318605 0
5904 0.0350746 0
5920 0.0292498 0
5936 0.0382682 0
5952 0.026748 0
5968 0.0396797 0
5984 0.0217223 0
6000 0.0402581 0
6016 0.0566627 0
6032 0.0502802 0
6048 0.0530829 0
6064 0.036752 0
6080 0.0450661 0
6096 0.0340323 0
6112 0.0368037 0
6128 0.0328251 0
6144 0.0178147 0
6160 0.0312243 0
6176 0.0236794 0
6192 0.0296784 0
6208 0.0141721 0
6224 0.0362056 0
6240 0.0291671 0
6256 0.034255 0
6272 0.0377297 0
6288 0.0418737 0
6304 0.0410724 0
6320 0.0382703 0
6336 0.0279667 0
6352 0.0566535 0
6368 0.0438511 0
6384 0.0295379 0
6400 0.0306235 0
6416 0.030977 0
6432 0.029115 0
6448 0.0251196 0
6464 0.0298664 0
6480 0.0308127 0
6496 0.0394464 0
6512 0.0231123 0
6528 0.0275399 0
6544 0.0258439 0
6560 0.0431355 0
6576 0.0382625 0
6592 0.0436705 0
6608 0.0423458 0
6624 0.0358733 0
6640 0.0225654 0
6656 0.0439729 0
6672 0.031985 0
6688 0.0434888 0
6704 0.0351778 0
6720 0.034079 0
6736 0.0317064 0
6752 0.0534878 0
6768 0.0457024 0
6784 0.0370381 0
6800 0.0445337 0
6816 0.0419253 0
6832 0.047733 0
6848 0.0401063 0
6864 0.0391486 0
6880 0.0465431 0
6896 0.0342377 0
6912 0.0515242 0
6928 0.0520597 0
6944 0.0396708 0
6960 0.0264968 0
6976 0.0389074 0
6992 0.0388535 0
7008 0.0321698 0
7024 0.0231704 0
7040 0.0392959 0
7056 0.0172647 0
7072 0.0240338 0
7088 0.0339733 0
7104 0.0251187 0
7120 0.044398 0
7136 0.0294347 0
7152 0.0425238 0
7168 0.0415983 0
7184 0.0471167 0
7200 0.0597924 0
7216 0.0391599 0
7232 0.0426697 0
7248 0.0380526 0
7264 0.035284 0
7280 0.0509728 0
7296 0.0505955 0
7312 0.0468029 0
7328 0.0468656 0
7344 0.0319374 0
7360 0.0408985 0
7376 0.0302661 0
7392 0.0239446 0
7408 0.0312609 0
7424 0.0508527 0
7440 0.0378924 0
7456 0.0540523 0
7472 0.0501885 0
7488 0.0382752 0
7504 0.0454025 0
7520 0.0429142 0
7536 0.0352149 0
7552 0.047355 0
7568 0.0384837 0
7584 0.0403897 0
7600 0.0319247 0
7616 0.0409398 0
7632 0.0349982 0
7648 0.0463155 0
7664 0.0388737 0
7680 0.0401138 0
7696 0.0423883 0
7712 0.0363049 0
7728 0.0337628 0
7744 0.0355886 0
7760 0.0195612 0
7776 0.0115375 0
7792 0.00713291 0
7808 0.0285123 0
7824 0.0329521 0
7840 0.0322943 0
7856 0.0325316 0
7872 0.0328492 0
7888 0.0450926 0
7904 0.0342239 0
7920 0.0381334 0
7936 0.0573839 0
7952 0.0452549 0
7968 0.0342068 0
7984 0.0369723 0
8000 0.0277971 0
8016 0.0300628 0
8032 0.0319345 0
8048 0.0211064 0
8064 0.0294188 0
8080 0.0291282 0
8096 0.0356339 0
8112 0.0221616 0
8128 0.030826 0
8144 0.029226 0
8160 0.0323122 0
8176 0.0471303 0
8192 0.0450636 0
8208 0.0429116 0
8224 0.0396287 0
8240 0.0354554 0
8256 0.0381761 0
8272 0.0296375 0
8288 0.018842 0
8304 0.0481702 0
8320 0.0489584 0
8336 0.0120505 0
8352 0.0340717 0
8368 0.018345 0
8384 0.0294684 0
8400 0.0399107 0
8416 0.039437 0
8432 0.0441929 0
8448 0.0414679 0
8464 0.0282896 0
8480 0.0316868 0
8496 0.0264491 0
8512 0.0353211 0
8528 0.0246723 0
8544 0.0323945 0
8560 0.0330329 0
8576 0.0245586 0
8592 0.0306944 0
8608 0.0408055 0
8624 0.0155823 0
8640 0.0395757 0
8656 0.0182474 0
8672 0.0366254 0
8688 0.0173597 0
8704 0.0446776 0
8720 0.0389759 0
8736 0.036769 0
8752 0.0462947 0
8768 0.0383345 0
8784 0.0358539 0
8800 0.0330067 0
8816 0.0433143 0
8832 0.0322419 0
8848 0.0380499 0
8864 0.0319296 0
8880 0.0325667 0
8896 0.0580389 0
8912 0.0438653 0
8928 0.0584424 0
8944 0.0523381 0
8960 0.0522443 0
8976 0.0509566 0
8992 0.0454215 0
9008 0.063868 0
9024 0.0480809 0
9040 0.0451486 0
9056 0.0361138 0
9072 0.0318337 0
9088 0.0445443 0
9104 0.0253762 0
9120 0.0247144 0
9136 0.0323029 0
9152 0.0435371 0
9168 0.0410409 0
9184 0.0511899 0
9200 0.0416176 0
9216 0.0500397 0
9232 0.0439432 0
9248 0.0316557 0
9264 0.024982 0
9280 0.0475481 0
9296 0.0371715 0
9312 0.0448862 0
9328 0.0351356 0
9344 0.0399041 0
9360 0.0407303 0
9376 0.0468998 0
9392 0.0246409 0
9408 0.0192142 0
9424 0.0335847 0
9440 0.0486955 0
9456 0.0416526 0
9472 0.0511498 0
9488 0.042027 0
9504 0.0462233 0
9520 0.0257356 0
9536 0.0343148 0
9552 0.0206862 0
9568 0.0336298 0
9584 0.0275474 0
9600 0.0301294 0
9616 0.0353364 0
9632 0.0397514 0
9648 0.0402139 0
9664 0.0296201 0
9680 0.0425732 0
9696 0.0484968 0
9712 0.0433869 0
9728 0.0517927 0
9744 0.0413478 0
9760 0.0363055 0
9776 0.0370226 0
9792 0.0266227 0
9808 0.0339275 0
9824 0.0237171 0
9840 0.0155816 0
9856 0.0296139 0
9872 0.044769 0
9888 0.0338259 0
9904 0.0414751 0
9920 0.0312082 0
9936 0.0416729 0
9952 0.0457998 0
9968 0.0542818 0
9984 0.0455765 0
10000 0.0415002 0
10016 0.0297221 0
10032 0.0367004 0
10048 0.0395173 0
10064 0.0340615 0
10080 0.0374437 0
10096 0.0335313 0
10112 0.0326726 0
10128 0.0273972 0
10144 0.0271325 0
10160 0.0406027 0
10176 0.0438882 0
10192 0.0468537 0
10208 0.0428308 0
10224 0.0430718 0
10240 0.0240996 0
10256 0.0382855 0
10272 0.0376528 0
10288 0.0240234 0
10304 0.0400823 0
10320 0.0291165 0
10336 0.0490913 0
10352 0.024109 0
10368 0.0221619 0
10384 0.0435551 0
10400 0.021075 0
10416 0.0236482 0
10432 0.0395119 0
10448 0.0334079 0
10464 0.0338351 0
10480 0.0408282 0
10496 0.0227289 0
10512 0.0363061 0
10528 0.0431832 0
10544 0.032773 0
10560 0.0361592 0
10576 0.0243426 0
10592 0.0268098 0
10608 0.0293256 0
10624 0.0268295 0
10640 0.0304075 0
10656 0.0303998 0
10672 0.0237974 0
10688 0.0324506 0
10704 0.0355205 0
10720 0.027097 0
10736 0.0341573 0
10752 0.0379114 0
10768 0.0373028 0
10784 0.0437909 0
10800 0.0545727 0
10816 0.0345827 0
10832 0.0506024 0
10848 0.0360134 0
10864 0.043477 0
10880 0.0408747 0
10896 0.0323078 0
10912 0.0383359 0
10928 0.0362548 0
10944 0.0228536 0
10960 0.0458763 0
10976 0.0339794 0
10992 0.0363355 0
11008 0.0344552 0
11024 0.0353709 0
11040 0.0408061 0
11056 0.0426205 0
11072 0.0310282 0
11088 0.0376427 0
11104 0.0297492 0
11120 0.0268834 0
11136 0.0300154 0
11152 0.0228092 0
11168 0.0323677 0
11184 0.0471625 0
11200 0.0508708 0
11216 0.0394874 0
11232 0.0515055 0
11248 0.0593368 0
11264 0.0543254 0
11280 0.0573024 0
11296 0.0558014 0
11312 0.0527043 0
11328 0.0242697 0
11344 0.0483148 0
11360 0.0376736 0
11376 0.0420028 0
11392 0.0372037 0
11408 0.032253 0
11424 0.0437252 0
11440 0.0396742 0
11456 0.0338354 0
11472 0.0396697 0
11488 0.0447673 0
11504 0.0334449 0
11520 0.0351049 0
11536 0.0355345 0
11552 0.0399308 0
11568 0.0448257 0
11584 0.017164 0
11600 0.0223906 0
11616 0.0145256 0
11632 0.019656 0
11648 0.0245975 0
11664 0.0309499 0
11680 0.0266602 0
11696 0.0556816 0
11712 0.0459049 0
11728 0.0458127 0
11744 0.0484585 0
11760 0.0417778 0
11776 0.0456679 0
11792 0.0461525 0
11808 0.0390283 0
11824 0.0411205 0
11840 0.0492465 0
11856 0.0429342 0
11872 0.0311166 0
11888 0.0333282 0
11904 0.0425811 0
11920 0.029896 0
11936 0.0369598 0
11952 0.0213736 0
11968 0.0285329 0
11984 0.00513498 0
12000 0.0244161 0
12016 0.0209897 0
12032 0.0254104 0
12048 0.0275137 0
12064 0.022752 0
12080 0.0266633 0
12096 0.0395905 0
12112 0.0434139 0
12128 0.0184043 0
12144 0.0220997 0
12160 0.0232491 0
12176 0.0385882 0
12192 0.0346277 0
12208 0.0375205 0
12224 0.0262152 0
12240 0.033067 0
12256 0.0432543 0
12272 0.0327496 0
12288 0.0480138 0
12304 0.0385894 0
12320 0.0487039 0
12336 0.0253353 0
12352 0.0399079 0
12368 0.0393534 0
12384 0.0416361 0
12400 0.0436166 0
12416 0.0341617 0
12432 0.0310712 0
12448 0.0298312 0
12464 0.0391081 0
12480 0.0382778 0
12496 0.0373907 0
12512 0.0416778 0
12528 0.0361852 0
12544 0.0424143 0
12560 0.0412432 0
12576 0.0418768 0
12592 0.0509858 0
12608 0.0477265 0
12624 0.0610749 0
12640 0.0612534 0
12656 0.056286 0
12672 0.0326744 0
12688 0.0455526 0
12704 0.0393604 0
12720 0.0359127 0
12736 0.0395472 0
12752 0.0238409 0
12768 0.0329031 0
12784 0.0375019 0
12800 0.0428362 0
12816 0.0493554 0
12832 0.0505204 0
12848 0.0364729 0
12864 0.0403222 0
12880 0.0379966 0
12896 0.0489983 0
12912 0.0453 0
12928 0.0375601 0
12944 0.0308755 0
12960 0.0464019 0
12976 0.0260541 0
12992 0.0286655 0
13008 0.00133966 0
13024 0 0
13040 0.00998978 0
13056 0.0370739 0
13072 0.0456102 0
13088 0.0437941 0
13104 0.0537917 0
13120 0.0481683 0
13136 0.0561979 0
13152 0.0491262 0
13168 0.0586192 0
13184 0.0524364 0
13200 0.0470217 0
13216 0.0282536 0
13232 0.0613542 0
13248 0.0278427 0
13264 0.034784 0
13280 0.0530374 0
13296 0.0225081 0
13312 0.0461628 0
13328 0.0414728 0
13344 0.049123 0
13360 0.0471799 0
13376 0.0464573 0
13392 0.05159 0
13408 0.0595561 0
13424 0.0542798 0
13440 0.0507582 0
13456 0.0366313 0
13472 0.043272 0
13488 0.0443387 0
13504 0.025536 0
13520 0.0351656 0
13536 0.0424805 0
13552 0.0422738 0
13568 0.0468578 0
13584 0.0436296 0
13600 0.027301 0
13616 0.0394707 0
13632 0.0432216 0
13648 0.0312448 0
13664 0.0242806 0
13680 0.0381896 0
13696 0.0251222 0
13712 0.0421465 0
13728 0.0384859 0
13744 0.0440856 0
13760 0.0344958 0
13776 0.0315492 0
13792 0.0392826 0
13808 0.0381024 0
13824 0.0369311 0
13840 0.0293439 0
13856 0.046789 0
13872 0.0288932 0
13888 0.0269136 0
13904 0.0273009 0
13920 0.0154841 0
13936 0.0209414 0
13952 0.018551 0
13968 0.0208051 0
13984 0.0342792 0
14000 0.0316538 0
14016 0.0440306 0
14032 0.0347831 0
14048 0.0462576 0
14064 0.0373608 0
14080 0.0298143 0
14096 0.0504624 0
14112 0.0354139 0
14128 0.0315863 0
14144 0.0381755 0
14160 0.0326929 0
14176 0.0453775 0
14192 0.0515484 0
14208 0.0399945 0
14224 0.0544657 0
14240 0.0402917 0
14256 0.0535869 0
14272 0.0433099 0
14288 0.0292869 0
14304 0.0300398 0
14320 0.0502196 0
14336 0.0463519 0
14352 0.0408773 0
14368 0.0304471 0
14384 0.0485446 0
14400 0.0453055 0
14416 0.0384054 0
14432 0.044059 0
14448 0.0482152 0
14464 0.0414805 0
14480 0.0257314 0
14496 0.0505433 0
14512 0.0395821 0
14528 0.0429447 0
14544 0.0281637 0
14560 0.0316013 0
14576 0.0226063 0
14592 0.0274548 0
14608 0.0325267 0
14624 0.0518557 0
14640 0.0410033 0
14656 0.0381156 0
14672 0.0422888 0
14688 0.0274461 0
14704 0.0371929 0
14720 0.031288 0
14736 0.0302645 0
14752 0.0329958 0
14768 0.0476933 0
14784 0.0342644 0
14800 0.0335087 0
14816 0.0454366 0
14832 0.0309844 0
14848 0.0262731 0
14864 0.0369396 0
14880 0.0297389 0
14896 0.0330079 0
14912 0.0473408 0
14928 0.0415217 0
14944 0.0431316 0
14960 0.0321609 0
14976 0.0430344 0
14992 0.0440446 0
15008 0.0287015 0
15024 0.0472929 0
15040 0.049758 0
15056 0.0271672 0
15072 0.017348 0
15088 0.0340879 0
15104 0.0343638 0
15120 0.0268091 0
15136 0.0350021 0
15152 0.0271316 0
15168 0.0301126 0
15184 0.0528125 0
15200 0.0435067 0
15216 0.0381688 0
15232 0.0489328 0
15248 0.0394219 0
15264 0.0349148 0
15280 0.0281162 0
15296 0.0396078 0
15312 0.0296954 0
15328 0.0370675 0
15344 0.0347417 0
15360 0.0343796 0
15376 0.0207928 0
15392 0.0225912 0
15408 0.0270781 0
15424 0.0245031 0
15440 0.0158907 0
15456 0.0324667 0
15472 0.0249796 0
15488 0.028952 0
15504 0.0186705 0
15520 0.0165167 0
15536 0.0330695 0
15552 0.0215973 0
15568 0.0316537 0
15584 0.0306314 0
15600 0.0198363 0
15616 0.0457619 0
15632 0.0416595 0
15648 0.0391132 0
15664 0.0343232 0
15680 0.0512136 0
15696 0.0261981 0
15712 0.0434989 0
15728 0.0269133 0
15744 0.034664 0
15760 0.0544402 0
15776 0.0440974 0
15792 0.0374861 0
15808 0.0465172 0
15824 0.0373495 0
15840 0.0511036 0
15856 0.036373 0
15872 0.0370862 0
15888 0.0409568 0
15904 0.036628 0
15920 0.0379273 0
15936 0.0245758 0
15952 0.0212653 0
15968 0.0364248 0
15984 0.0377645 0
16000 0.0280776 0
16016 0.0573101 0
16032 0.0445754 0
16048 0.031603 0
16064 0.0380641 0
16080 0.0441985 0
16096 0.0414628 0
16112 0.0273041 0
16128 0.0383512 0
16144 0.0372188 0
16160 0.0558658 0
16176 0.0477777 0
16192 0.0346578 0
16208 0.0361217 0
16224 0.0345966 0
16240 0.0475027 0
16256 0.0327971 0
16272 0.032937 0
16288 0.0340338 0
16304 0.0336173 0
16320 0.0466101 0
16336 0.0402834 0
16352 0.0204333 0
16368 0.0219695 0
