# Supplementary material for: Probing decoherence in molecular 4f qubits
Source: Chem Sci. 2024 Oct 30;15(48):20328–37. doi: 10.1039/d4sc05304d (PMC11575486; doi:10.1039/d4sc05304d)
Supplement: SC-015-D4SC05304D-s001 [file SC-015-D4SC05304D-s001.zip › data_archive/Parallel_0c5pct/T2/20_Gdtrensal_T2_970640_3142G_at42_VG51_400-800-1500_15sc_5p5K.dat]

0 1 0
16 0.982596 0
32 0.964301 0
48 0.979974 0
64 0.965263 0
80 0.959138 0
96 0.942153 0
112 0.956935 0
128 0.94005 0
144 0.928121 0
160 0.907391 0
176 0.898046 0
192 0.89658 0
208 0.883111 0
224 0.871304 0
240 0.867999 0
256 0.858114 0
272 0.848804 0
288 0.836687 0
304 0.82934 0
320 0.824658 0
336 0.813796 0
352 0.801884 0
368 0.796343 0
384 0.790618 0
400 0.781013 0
416 0.780237 0
432 0.776088 0
448 0.752581 0
464 0.755663 0
480 0.75025 0
496 0.751588 0
512 0.73077 0
528 0.716756 0
544 0.722433 0
560 0.713884 0
576 0.715148 0
592 0.68883 0
608 0.695785 0
624 0.694548 0
640 0.680748 0
656 0.666967 0
672 0.663591 0
688 0.656698 0
704 0.655585 0
720 0.640261 0
736 0.643817 0
752 0.655985 0
768 0.648043 0
784 0.655169 0
800 0.647686 0
816 0.630162 0
832 0.634069 0
848 0.604849 0
864 0.60745 0
880 0.58276 0
896 0.584897 0
912 0.613288 0
928 0.590606 0
944 0.581234 0
960 0.569507 0
976 0.571043 0
992 0.553046 0
1008 0.560039 0
1024 0.564339 0
1040 0.557521 0
1056 0.554975 0
1072 0.546054 0
1088 0.547319 0
1104 0.529628 0
1120 0.534102 0
1136 0.50142 0
1152 0.527174 0
1168 0.498545 0
1184 0.497577 0
1200 0.49486 0
1216 0.502146 0
1232 0.500463 0
1248 0.479866 0
1264 0.476396 0
1280 0.460588 0
1296 0.461953 0
1312 0.450491 0
1328 0.446195 0
1344 0.456247 0
1360 0.435672 0
1376 0.442042 0
1392 0.429395 0
1408 0.415728 0
1424 0.40165 0
1440 0.40155 0
1456 0.411874 0
1472 0.387789 0
1488 0.391785 0
1504 0.387441 0
1520 0.405919 0
1536 0.393559 0
1552 0.381935 0
1568 0.371395 0
1584 0.360136 0
1600 0.350602 0
1616 0.360475 0
1632 0.365045 0
1648 0.356103 0
1664 0.367205 0
1680 0.346344 0
1696 0.331417 0
1712 0.347876 0
1728 0.328654 0
1744 0.332188 0
1760 0.308862 0
1776 0.316829 0
1792 0.293324 0
1808 0.286152 0
1824 0.286699 0
1840 0.297881 0
1856 0.289039 0
1872 0.289735 0
1888 0.270937 0
1904 0.264136 0
1920 0.272644 0
1936 0.269029 0
1952 0.249593 0
1968 0.253711 0
1984 0.261189 0
2000 0.264131 0
2016 0.267099 0
2032 0.232041 0
2048 0.247853 0
2064 0.257413 0
2080 0.239915 0
2096 0.227781 0
2112 0.231665 0
2128 0.249603 0
2144 0.219599 0
2160 0.216549 0
2176 0.218704 0
2192 0.198867 0
2208 0.203246 0
2224 0.194054 0
2240 0.200717 0
2256 0.177275 0
2272 0.186996 0
2288 0.191274 0
2304 0.158934 0
2320 0.175814 0
2336 0.170004 0
2352 0.176073 0
2368 0.178834 0
2384 0.169968 0
2400 0.170459 0
2416 0.164789 0
2432 0.177847 0
2448 0.156086 0
2464 0.154079 0
2480 0.168559 0
2496 0.153839 0
2512 0.155597 0
2528 0.142826 0
2544 0.163286 0
2560 0.150173 0
2576 0.144405 0
2592 0.134017 0
2608 0.145704 0
2624 0.151396 0
2640 0.144159 0
2656 0.154022 0
2672 0.166699 0
2688 0.15218 0
2704 0.152229 0
2720 0.14413 0
2736 0.141396 0
2752 0.136404 0
2768 0.127391 0
2784 0.14248 0
2800 0.143625 0
2816 0.150686 0
2832 0.147689 0
2848 0.164227 0
2864 0.141668 0
2880 0.153411 0
2896 0.13692 0
2912 0.151406 0
2928 0.144585 0
2944 0.159983 0
2960 0.147103 0
2976 0.145183 0
2992 0.139932 0
3008 0.139135 0
3024 0.128134 0
3040 0.116231 0
3056 0.133319 0
3072 0.120935 0
3088 0.134711 0
3104 0.123084 0
3120 0.136766 0
3136 0.133235 0
3152 0.122643 0
3168 0.116755 0
3184 0.114927 0
3200 0.133923 0
3216 0.124813 0
3232 0.114834 0
3248 0.119977 0
3264 0.121996 0
3280 0.125819 0
3296 0.117046 0
3312 0.112071 0
3328 0.115607 0
3344 0.122368 0
3360 0.120031 0
3376 0.108984 0
3392 0.117184 0
3408 0.112151 0
3424 0.109993 0
3440 0.138075 0
3456 0.113995 0
3472 0.120635 0
3488 0.0960512 0
3504 0.098434 0
3520 0.097026 0
3536 0.108574 0
3552 0.106534 0
3568 0.101369 0
3584 0.0934937 0
3600 0.0958338 0
3616 0.0787373 0
3632 0.0905027 0
3648 0.104458 0
3664 0.093122 0
3680 0.0907228 0
3696 0.0891579 0
3712 0.0869221 0
3728 0.0948934 0
3744 0.0889197 0
3760 0.0843751 0
3776 0.082759 0
3792 0.0669471 0
3808 0.0579497 0
3824 0.0722873 0
3840 0.0714068 0
3856 0.071317 0
3872 0.0807798 0
3888 0.0779985 0
3904 0.0792635 0
3920 0.0863264 0
3936 0.0791024 0
3952 0.0784279 0
3968 0.0753201 0
3984 0.0670246 0
4000 0.0542334 0
4016 0.0690608 0
4032 0.0622099 0
4048 0.0687668 0
4064 0.0811861 0
4080 0.0673755 0
4096 0.0603151 0
4112 0.0530911 0
4128 0.0456595 0
4144 0.0429886 0
4160 0.052223 0
4176 0.0439811 0
4192 0.0568557 0
4208 0.0514114 0
4224 0.0594463 0
4240 0.0402883 0
4256 0.0535099 0
4272 0.0660822 0
4288 0.0651639 0
4304 0.0474385 0
4320 0.0459372 0
4336 0.0561439 0
4352 0.0410916 0
4368 0.0459502 0
4384 0.0473104 0
4400 0.03565 0
4416 0.0661551 0
4432 0.0421535 0
4448 0.0452318 0
4464 0.0549822 0
4480 0.03888 0
4496 0.0488806 0
4512 0.0420232 0
4528 0.0630723 0
4544 0.0515576 0
4560 0.0420865 0
4576 0.0445988 0
4592 0.0527314 0
4608 0.0662034 0
4624 0.0529588 0
4640 0.0499114 0
4656 0.0551586 0
4672 0.0427224 0
4688 0.0480752 0
4704 0.0371356 0
4720 0.0471583 0
4736 0.0463803 0
4752 0.0712485 0
4768 0.074082 0
4784 0.0654669 0
4800 0.0738436 0
4816 0.0745036 0
4832 0.0590717 0
4848 0.0739007 0
4864 0.0648391 0
4880 0.0681331 0
4896 0.0720314 0
4912 0.0560669 0
4928 0.0671102 0
4944 0.0639627 0
4960 0.04177 0
4976 0.0559481 0
4992 0.0355519 0
5008 0.0533175 0
5024 0.0473754 0
5040 0.0609751 0
5056 0.0478482 0
5072 0.0572875 0
5088 0.0597699 0
5104 0.0548232 0
5120 0.0366731 0
5136 0.0651722 0
5152 0.0507509 0
5168 0.0472297 0
5184 0.049124 0
5200 0.0532152 0
5216 0.0545102 0
5232 0.0416247 0
5248 0.0466279 0
5264 0.0423811 0
5280 0.0428382 0
5296 0.0420484 0
5312 0.0371057 0
5328 0.0523288 0
5344 0.0329507 0
5360 0.0421562 0
5376 0.0356311 0
5392 0.0476316 0
5408 0.0463923 0
5424 0.0519078 0
5440 0.0463791 0
5456 0.0589431 0
5472 0.0496685 0
5488 0.0595705 0
5504 0.0445574 0
5520 0.0434604 0
5536 0.0501584 0
5552 0.0568908 0
5568 0.0384109 0
5584 0.0524544 0
5600 0.0515782 0
5616 0.0488083 0
5632 0.0374425 0
5648 0.0394492 0
5664 0.0325758 0
5680 0.0645562 0
5696 0.0469346 0
5712 0.0594375 0
5728 0.038896 0
5744 0.0480899 0
5760 0.0423031 0
5776 0.0318123 0
5792 0.024169 0
5808 0.0420745 0
5824 0.0341291 0
5840 0.0599262 0
5856 0.0319911 0
5872 0.0371869 0
5888 0.0481262 0
5904 0.0597613 0
5920 0.0419189 0
5936 0.0366385 0
5952 0.0503481 0
5968 0.0354596 0
5984 0.047981 0
6000 0.0195253 0
6016 0.0386879 0
6032 0.0291785 0
6048 0.0476073 0
6064 0.0418814 0
6080 0.0373027 0
6096 0.0339714 0
6112 0.0189519 0
6128 0.0504038 0
6144 0.0384865 0
6160 0.0372009 0
6176 0.0311943 0
6192 0.0397876 0
6208 0.0373311 0
6224 0.0489592 0
6240 0.0359238 0
6256 0.0385351 0
6272 0.0240026 0
6288 0.0254676 0
6304 0.0418728 0
6320 0.0558772 0
6336 0.0342989 0
6352 0.0452601 0
6368 0.0430836 0
6384 0.0303066 0
6400 0.0466605 0
6416 0.0432104 0
6432 0.028068 0
6448 0.0327893 0
6464 0.0502791 0
6480 0.033423 0
6496 0.0535089 0
6512 0.0345521 0
6528 0.0448287 0
6544 0.0473467 0
6560 0.035704 0
6576 0.0364994 0
6592 0.0405773 0
6608 0.0521119 0
6624 0.0417607 0
6640 0.0222469 0
6656 0.0421824 0
6672 0.0286529 0
6688 0.0478688 0
6704 0.0367678 0
6720 0.0262893 0
6736 0.0322358 0
6752 0.0336821 0
6768 0.0340194 0
6784 0.0243645 0
6800 0.0258624 0
6816 0.0351586 0
6832 0.0437728 0
6848 0.0287481 0
6864 0.0326008 0
6880 0.0414972 0
6896 0.0427565 0
6912 0.0511153 0
6928 0.0373341 0
6944 0.0323952 0
6960 0.0274689 0
6976 0.047018 0
6992 0.0224106 0
7008 0.0372993 0
7024 0.0513677 0
7040 0.0349451 0
7056 0.0326325 0
7072 0.0410155 0
7088 0.0515473 0
7104 0.0328918 0
7120 0.0338946 0
7136 0.031697 0
7152 0.0320984 0
7168 0.0404193 0
7184 0.0390685 0
7200 0.0308942 0
7216 0.0364948 0
7232 0.0302296 0
7248 0.0288213 0
7264 0.0493309 0
7280 0.0473826 0
7296 0.0540553 0
7312 0.0336595 0
7328 0.0309509 0
7344 0.0278303 0
7360 0.0316131 0
7376 0.043551 0
7392 0.0352403 0
7408 0.0225823 0
7424 0.0130145 0
7440 0.0237349 0
7456 0.037828 0
7472 0.0300671 0
7488 0.0210378 0
7504 0.0293073 0
7520 0.0260155 0
7536 0.0319372 0
7552 0.027716 0
7568 0.0345312 0
7584 0.0449087 0
7600 0.0229533 0
7616 0.0308255 0
7632 0.0297366 0
7648 0.0383699 0
7664 0.0607339 0
7680 0.0337937 0
7696 0.0431393 0
7712 0.0330972 0
7728 0.0424184 0
7744 0.031379 0
7760 0.0280693 0
7776 0.0440669 0
7792 0.0385314 0
7808 0.0393457 0
7824 0.0286103 0
7840 0.0347624 0
7856 0.00902659 0
7872 0.035715 0
7888 0.0289712 0
7904 0.00900746 0
7920 0.0264941 0
7936 0.0300473 0
7952 0.0225541 0
7968 0.0297874 0
7984 0.0519926 0
8000 0.0407263 0
8016 0.0463619 0
8032 0.0380866 0
8048 0.0517505 0
8064 0.0460989 0
8080 0.0214888 0
8096 0.01909 0
8112 0.0415845 0
8128 0.0303625 0
8144 0.0459458 0
8160 0.0511494 0
8176 0.0188042 0
8192 0.0415744 0
8208 0.0205923 0
8224 0.041098 0
8240 0.0374308 0
8256 0.0397054 0
8272 0.0432649 0
8288 0.0446766 0
8304 0.0409292 0
8320 0.0332005 0
8336 0.0303233 0
8352 0.0493677 0
8368 0.0532417 0
8384 0.0564597 0
8400 0.050892 0
8416 0.0375318 0
8432 0.042166 0
8448 0.0478642 0
8464 0.0453589 0
8480 0.0472564 0
8496 0.0281218 0
8512 0.0378137 0
8528 0.0428051 0
8544 0.0491787 0
8560 0.0364979 0
8576 0.0320437 0
8592 0.040186 0
8608 0.0396516 0
8624 0.0353642 0
8640 0.0310412 0
8656 0.0371852 0
8672 0.0209046 0
8688 0.0359641 0
8704 0.04157 0
8720 0.036388 0
8736 0.0525802 0
8752 0.0257596 0
8768 0.0256558 0
8784 0.0218926 0
8800 0.0346377 0
8816 0.0171285 0
8832 0.0302617 0
8848 0.0206222 0
8864 0.0402979 0
8880 0.0391109 0
8896 0.0302548 0
8912 0.0219201 0
8928 0.0426768 0
8944 0.0286134 0
8960 0.0346159 0
8976 0.0205739 0
8992 0.0186634 0
9008 0.0189227 0
9024 0.0132292 0
9040 0.0121158 0
9056 0.0210432 0
9072 0.0212545 0
9088 0.0270067 0
9104 0.0250397 0
9120 0.0183469 0
9136 0.00812739 0
9152 0.0240048 0
9168 0.00584075 0
9184 0.0227182 0
9200 0.0213757 0
9216 0.0134637 0
9232 0.027809 0
9248 0.0357303 0
9264 0.0223271 0
9280 0.0365703 0
9296 0.0401637 0
9312 0.0517559 0
9328 0.0315022 0
9344 0.0287737 0
9360 0.0411247 0
9376 0.0489817 0
9392 0.0324046 0
9408 0.0340101 0
9424 0.0297433 0
9440 0.0417415 0
9456 0.039868 0
9472 0.0306322 0
9488 0.0307774 0
9504 0.0279382 0
9520 0.0439494 0
9536 0.0515172 0
9552 0.0427087 0
9568 0.0500034 0
9584 0.04327 0
9600 0.0421333 0
9616 0.0428574 0
9632 0.0338955 0
9648 0.0366466 0
9664 0.023061 0
9680 0.0222523 0
9696 0.036297 0
9712 0.0344061 0
9728 0.0283568 0
9744 0.0407594 0
9760 0.0459301 0
9776 0.020293 0
9792 0.0179187 0
9808 0.00532405 0
9824 0.0368826 0
9840 0.016467 0
9856 0.0158855 0
9872 0.02488 0
9888 0.0236999 0
9904 0.0324711 0
9920 0.0197534 0
9936 0.0226473 0
9952 0.023563 0
9968 0.0312534 0
9984 0.0402461 0
10000 0.0455128 0
10016 0.0574411 0
10032 0.0330084 0
10048 0.0319335 0
10064 0.0362048 0
10080 0.0158144 0
10096 0.0274753 0
10112 0.0365902 0
10128 0.0321256 0
10144 0.0455844 0
10160 0.0414005 0
10176 0.0406289 0
10192 0.0129463 0
10208 0.0451128 0
10224 0.0360575 0
10240 0.0458361 0
10256 0.0184982 0
10272 0.0229368 0
10288 0.0308034 0
10304 0.0330015 0
10320 0.0331075 0
10336 0.0352435 0
10352 0.0353841 0
10368 0.0368289 0
10384 0.0304977 0
10400 0.0349513 0
10416 0.0468732 0
10432 0.0461185 0
10448 0.0421409 0
10464 0.0339135 0
10480 0.0420543 0
10496 0.0390859 0
10512 0.0314749 0
10528 0.04517 0
10544 0.0382377 0
10560 0.0344513 0
10576 0.0380054 0
10592 0.0264512 0
10608 0.0396384 0
10624 0.0264588 0
10640 0.0486385 0
10656 0.0435183 0
10672 0.0471183 0
10688 0.0169768 0
10704 0.0307514 0
10720 0.0409883 0
10736 0.0341262 0
10752 0.027606 0
10768 0.0431118 0
10784 0.0324917 0
10800 0.0292776 0
10816 0.0438132 0
10832 0.031315 0
10848 0.0292761 0
10864 0.0126599 0
10880 0.0267601 0
10896 0.0486243 0
10912 0.0331683 0
10928 0.0287548 0
10944 0.0118459 0
10960 0.0231461 0
10976 0.0284655 0
10992 0.034558 0
11008 0.0305713 0
11024 0.0432296 0
11040 0.0361572 0
11056 0.0408175 0
11072 0.0185986 0
11088 0.040545 0
11104 0.0299366 0
11120 0.0284868 0
11136 0.0301167 0
11152 0.0331244 0
11168 0.0400825 0
11184 0.0306091 0
11200 0.0212339 0
11216 0.0218664 0
11232 0.0133033 0
11248 0.0192355 0
11264 0.0240686 0
11280 0.0142179 0
11296 0.0374622 0
11312 0.0314901 0
11328 0.0246413 0
11344 0.0183125 0
11360 0.0218357 0
11376 0.0350018 0
11392 0.0504587 0
11408 0.0479044 0
11424 0.0402584 0
11440 0.0331202 0
11456 0.0441334 0
11472 0.0497737 0
11488 0.0407214 0
11504 0.0387512 0
11520 0.0491287 0
11536 0.0334304 0
11552 0.0254342 0
11568 0.0451901 0
11584 0.0443417 0
11600 0.0302475 0
11616 0.0287813 0
11632 0.0261703 0
11648 0.0212204 0
11664 0.0309104 0
11680 0.0246597 0
11696 0.01396 0
11712 0.0368493 0
11728 0.0224187 0
11744 0.0450272 0
11760 0.0222675 0
11776 0.0312568 0
11792 0.0209978 0
11808 0.0221316 0
11824 0.0212086 0
11840 0.0405665 0
11856 0.0282687 0
11872 0.0446496 0
11888 0.0453312 0
11904 0.0449615 0
11920 0.0312313 0
11936 0.0372948 0
11952 0.0327142 0
11968 0.0434486 0
11984 0.0356103 0
12000 0.0236319 0
12016 0.02227 0
12032 0.00553014 0
12048 0.0157418 0
12064 0.0303689 0
12080 0.0472147 0
12096 0.0388832 0
12112 0.0389006 0
12128 0.0486201 0
12144 0.0319487 0
12160 0.0269127 0
12176 0.0383822 0
12192 0.0230014 0
12208 0.0361576 0
12224 0.0248626 0
12240 0.0195275 0
12256 0.0266386 0
12272 0.0215197 0
12288 0.0200989 0
12304 0.0185105 0
12320 0.0180682 0
12336 0.032038 0
12352 0.0197328 0
12368 0.0279365 0
12384 0.0251037 0
12400 0.025683 0
12416 0.0212655 0
12432 0.0216051 0
12448 0.0117453 0
12464 0.0348956 0
12480 0.0530577 0
12496 0.0371094 0
12512 0.0448991 0
12528 0.0546902 0
12544 0.0356988 0
12560 0.0566371 0
12576 0.047493 0
12592 0.0480636 0
12608 0.0438338 0
12624 0.0467802 0
12640 0.0450812 0
12656 0.0359145 0
12672 0.0305144 0
12688 0.0374369 0
12704 0.0340751 0
12720 0.0406978 0
12736 0.0426655 0
12752 0.0349348 0
12768 0.0351657 0
12784 0.0230256 0
12800 0.043867 0
12816 0.0523523 0
12832 0.0365438 0
12848 0.0354412 0
12864 0.0325599 0
12880 0.0267186 0
12896 0.0345884 0
12912 0.0342758 0
12928 0.0275457 0
12944 0.0413522 0
12960 0.038777 0
12976 0.0335123 0
12992 0.0353387 0
13008 0.0433522 0
13024 0.0295762 0
13040 0.0413171 0
13056 0.0409922 0
13072 0.0447468 0
13088 0.03656 0
13104 0.0510549 0
13120 0.0208578 0
13136 0.036967 0
13152 0.0368228 0
13168 0.00301385 0
13184 0.0249811 0
13200 0.0297595 0
13216 0.0268889 0
13232 0.0145165 0
13248 0.0431346 0
13264 0.0308785 0
13280 0.0218973 0
13296 0.041292 0
13312 0.0257821 0
13328 0.0360163 0
13344 0.0232636 0
13360 0.0340091 0
13376 0.0249359 0
13392 0.0401522 0
13408 0.0343683 0
13424 0.0238667 0
13440 0.0305645 0
13456 0.0213195 0
13472 0.038906 0
13488 0.0303611 0
13504 0.0295966 0
13520 0.0203913 0
13536 0.0388474 0
13552 0.0285384 0
13568 0.0136617 0
13584 0.0262503 0
13600 0.0172607 0
13616 0.0198891 0
13632 0.0250476 0
13648 0.0451604 0
13664 0.02228 0
13680 0.0218414 0
13696 0.0274532 0
13712 0.0184298 0
13728 0.0329613 0
13744 0.0222857 0
13760 0.022374 0
13776 0.0295298 0
13792 0.0193697 0
13808 0.0218431 0
13824 0.0403867 0
13840 0.0164175 0
13856 0.0305605 0
13872 0.0263997 0
13888 0.028176 0
13904 0.0222133 0
13920 0.0146122 0
13936 0.0263405 0
13952 0.0231542 0
13968 0.0166503 0
13984 0.0327461 0
14000 0.0273055 0
14016 0.0555283 0
14032 0.0374734 0
14048 0.0359648 0
14064 0.0333676 0
14080 0.0388491 0
14096 0.0383376 0
14112 0.0598548 0
14128 0.03768 0
14144 0.055704 0
14160 0.0317838 0
14176 0.0419307 0
14192 0.0311727 0
14208 0.033079 0
14224 0.0328832 0
14240 0.0248466 0
14256 0.0305681 0
14272 0.0440475 0
14288 0.0322468 0
14304 0.0219272 0
14320 0.0259151 0
14336 0.0182396 0
14352 0.0330236 0
14368 0.0206131 0
14384 0.0381815 0
14400 0.0262983 0
14416 0.0438726 0
14432 0.0390707 0
14448 0.0415246 0
14464 0.0386224 0
14480 0.0210805 0
14496 0.0283683 0
14512 0.0412982 0
14528 0.0421027 0
14544 0.0282091 0
14560 0.0104128 0
14576 0.0410013 0
14592 0.0324249 0
14608 0.0311322 0
14624 0.0278364 0
14640 0.0310534 0
14656 0.0264868 0
14672 0.0269915 0
14688 0.046145 0
14704 0.0178243 0
14720 0.023034 0
14736 0.0190932 0
14752 0.0212339 0
14768 0.0301125 0
14784 0.0311231 0
14800 0.0376113 0
14816 0.0206728 0
14832 0.0393025 0
14848 0.0173144 0
14864 0.0185844 0
14880 0.0378788 0
14896 0.0331224 0
14912 0.0125991 0
14928 0.0421574 0
14944 0.0285192 0
14960 0.0124573 0
14976 0.0218421 0
14992 0.0392242 0
15008 0.0142397 0
15024 0.0427963 0
15040 0.0359562 0
15056 0.0121793 0
15072 0.0219005 0
15088 0.0300752 0
15104 0.0403251 0
15120 0.0359457 0
15136 0.0299921 0
15152 0.0239163 0
15168 0.0176275 0
15184 0.00911467 0
15200 0.0211328 0
15216 0.0295308 0
15232 0.0334583 0
15248 0.0210717 0
15264 0.0206438 0
15280 0.0151102 0
15296 0.0180942 0
15312 0.0238351 0
15328 0.0287094 0
15344 0.0187517 0
15360 0.0191398 0
15376 0.0183093 0
15392 0.0208173 0
15408 0.0485099 0
15424 0.0301756 0
15440 0.0463666 0
15456 0.0359621 0
15472 0.0238863 0
15488 0.0271154 0
15504 0.0182075 0
15520 0.0247949 0
15536 0.0401971 0
15552 0.0303152 0
15568 0.0336828 0
15584 0.0201102 0
15600 0.0234707 0
15616 0.0396153 0
15632 0.023744 0
15648 0.0222891 0
15664 0.0199313 0
15680 0.0227158 0
15696 0 0
15712 0.0154454 0
15728 0.0344959 0
15744 0.0350087 0
15760 0.0336239 0
15776 0.0137537 0
15792 0.0140734 0
15808 0.0331683 0
15824 0.0325954 0
15840 0.0333997 0
15856 0.033253 0
15872 0.0320066 0
15888 0.0453045 0
15904 0.026239 0
15920 0.0257988 0
15936 0.0423485 0
15952 0.0334971 0
15968 0.032011 0
15984 0.0148085 0
16000 0.0244119 0
16016 0.00951974 0
16032 0.0265778 0
16048 0.0468003 0
16064 0.0212942 0
16080 0.0245412 0
16096 0.028135 0
16112 0.0399409 0
16128 0.0430421 0
16144 0.0181052 0
16160 0.0228448 0
16176 0.0317932 0
16192 0.0410371 0
16208 0.0429719 0
16224 0.0370914 0
16240 0.0269939 0
16256 0.0164817 0
16272 0.0309489 0
16288 0.0354979 0
16304 0.036732 0
16320 0.0237514 0
16336 0.0121769 0
16352 0.0162567 0
16368 0.0372676 0
