# Supplementary material for: Probing decoherence in molecular 4f qubits
Source: Chem Sci. 2024 Oct 30;15(48):20328–37. doi: 10.1039/d4sc05304d (PMC11575486; doi:10.1039/d4sc05304d)
Supplement: SC-015-D4SC05304D-s001 [file SC-015-D4SC05304D-s001.zip › data_archive/Parallel_0c5pct/T2/21_Gdtrensal_T2_970644_3520G_at45_VG51_600-1200-2100_40sc_5p5K.dat]

0 1 0
16 0.997933 0
32 0.994077 0
48 0.970239 0
64 0.962703 0
80 0.970322 0
96 0.965471 0
112 0.931508 0
128 0.927559 0
144 0.920929 0
160 0.906487 0
176 0.887083 0
192 0.894347 0
208 0.871205 0
224 0.864456 0
240 0.866312 0
256 0.854643 0
272 0.840744 0
288 0.857275 0
304 0.85922 0
320 0.838033 0
336 0.821157 0
352 0.825376 0
368 0.811716 0
384 0.812266 0
400 0.786776 0
416 0.771012 0
432 0.761749 0
448 0.768055 0
464 0.761603 0
480 0.758151 0
496 0.759614 0
512 0.73893 0
528 0.732219 0
544 0.723298 0
560 0.707392 0
576 0.719424 0
592 0.693088 0
608 0.680786 0
624 0.696397 0
640 0.688401 0
656 0.687139 0
672 0.680401 0
688 0.687448 0
704 0.66855 0
720 0.660147 0
736 0.658937 0
752 0.666391 0
768 0.659808 0
784 0.662539 0
800 0.63331 0
816 0.653483 0
832 0.634348 0
848 0.619883 0
864 0.610181 0
880 0.622125 0
896 0.576089 0
912 0.589012 0
928 0.586486 0
944 0.579594 0
960 0.609811 0
976 0.576458 0
992 0.584343 0
1008 0.571604 0
1024 0.566273 0
1040 0.56013 0
1056 0.545094 0
1072 0.542988 0
1088 0.540558 0
1104 0.531941 0
1120 0.523386 0
1136 0.541724 0
1152 0.525693 0
1168 0.517719 0
1184 0.532312 0
1200 0.511277 0
1216 0.496795 0
1232 0.513373 0
1248 0.473572 0
1264 0.488227 0
1280 0.475083 0
1296 0.476382 0
1312 0.482985 0
1328 0.462067 0
1344 0.464157 0
1360 0.463133 0
1376 0.457594 0
1392 0.447927 0
1408 0.442975 0
1424 0.439448 0
1440 0.417186 0
1456 0.397912 0
1472 0.408811 0
1488 0.400233 0
1504 0.392123 0
1520 0.390573 0
1536 0.393509 0
1552 0.376246 0
1568 0.400876 0
1584 0.382748 0
1600 0.394264 0
1616 0.382181 0
1632 0.376066 0
1648 0.377534 0
1664 0.389271 0
1680 0.38108 0
1696 0.372335 0
1712 0.368012 0
1728 0.378633 0
1744 0.380716 0
1760 0.370506 0
1776 0.357943 0
1792 0.371504 0
1808 0.363229 0
1824 0.364233 0
1840 0.346058 0
1856 0.34077 0
1872 0.348998 0
1888 0.327499 0
1904 0.309172 0
1920 0.330137 0
1936 0.300027 0
1952 0.314873 0
1968 0.325971 0
1984 0.340853 0
2000 0.335894 0
2016 0.329274 0
2032 0.312926 0
2048 0.305761 0
2064 0.307795 0
2080 0.285469 0
2096 0.290706 0
2112 0.309939 0
2128 0.285366 0
2144 0.29511 0
2160 0.287776 0
2176 0.268528 0
2192 0.267618 0
2208 0.258625 0
2224 0.260105 0
2240 0.249328 0
2256 0.233562 0
2272 0.261539 0
2288 0.266303 0
2304 0.263477 0
2320 0.260263 0
2336 0.248221 0
2352 0.251933 0
2368 0.264235 0
2384 0.251949 0
2400 0.25031 0
2416 0.245128 0
2432 0.251776 0
2448 0.249528 0
2464 0.236543 0
2480 0.227275 0
2496 0.251427 0
2512 0.247137 0
2528 0.247517 0
2544 0.256656 0
2560 0.238792 0
2576 0.248602 0
2592 0.228936 0
2608 0.240388 0
2624 0.241648 0
2640 0.228489 0
2656 0.249526 0
2672 0.241129 0
2688 0.241969 0
2704 0.244505 0
2720 0.25733 0
2736 0.24511 0
2752 0.222151 0
2768 0.235692 0
2784 0.216565 0
2800 0.20382 0
2816 0.198682 0
2832 0.219797 0
2848 0.214142 0
2864 0.228502 0
2880 0.225366 0
2896 0.244911 0
2912 0.23173 0
2928 0.22313 0
2944 0.193393 0
2960 0.214565 0
2976 0.203328 0
2992 0.213391 0
3008 0.206481 0
3024 0.19938 0
3040 0.190219 0
3056 0.205184 0
3072 0.186877 0
3088 0.198913 0
3104 0.191262 0
3120 0.211432 0
3136 0.196244 0
3152 0.20965 0
3168 0.219788 0
3184 0.235353 0
3200 0.192956 0
3216 0.2061 0
3232 0.194194 0
3248 0.172666 0
3264 0.161178 0
3280 0.181958 0
3296 0.173498 0
3312 0.181571 0
3328 0.193419 0
3344 0.203162 0
3360 0.193742 0
3376 0.197485 0
3392 0.21335 0
3408 0.214586 0
3424 0.193033 0
3440 0.205136 0
3456 0.191631 0
3472 0.19237 0
3488 0.1906 0
3504 0.185048 0
3520 0.180745 0
3536 0.174084 0
3552 0.183409 0
3568 0.198651 0
3584 0.182781 0
3600 0.180935 0
3616 0.191456 0
3632 0.18095 0
3648 0.202325 0
3664 0.179248 0
3680 0.197354 0
3696 0.169041 0
3712 0.188389 0
3728 0.16703 0
3744 0.179582 0
3760 0.168663 0
3776 0.174143 0
3792 0.170418 0
3808 0.174785 0
3824 0.185581 0
3840 0.169599 0
3856 0.17348 0
3872 0.1739 0
3888 0.170227 0
3904 0.176002 0
3920 0.150777 0
3936 0.172894 0
3952 0.144138 0
3968 0.141183 0
3984 0.13512 0
4000 0.147327 0
4016 0.145006 0
4032 0.141866 0
4048 0.139475 0
4064 0.127213 0
4080 0.140255 0
4096 0.15134 0
4112 0.151654 0
4128 0.15056 0
4144 0.149547 0
4160 0.169163 0
4176 0.137982 0
4192 0.155413 0
4208 0.150408 0
4224 0.145634 0
4240 0.140211 0
4256 0.132587 0
4272 0.117901 0
4288 0.142076 0
4304 0.139166 0
4320 0.12425 0
4336 0.131625 0
4352 0.154572 0
4368 0.138873 0
4384 0.124218 0
4400 0.14584 0
4416 0.104564 0
4432 0.12077 0
4448 0.141311 0
4464 0.14013 0
4480 0.148764 0
4496 0.141073 0
4512 0.138448 0
4528 0.130967 0
4544 0.121593 0
4560 0.126216 0
4576 0.121587 0
4592 0.127501 0
4608 0.123194 0
4624 0.126992 0
4640 0.130917 0
4656 0.136719 0
4672 0.112798 0
4688 0.125095 0
4704 0.109283 0
4720 0.104303 0
4736 0.102885 0
4752 0.121291 0
4768 0.129798 0
4784 0.135967 0
4800 0.134032 0
4816 0.125591 0
4832 0.124811 0
4848 0.121477 0
4864 0.127228 0
4880 0.12379 0
4896 0.128834 0
4912 0.10724 0
4928 0.123125 0
4944 0.123293 0
4960 0.104172 0
4976 0.123814 0
4992 0.137383 0
5008 0.112637 0
5024 0.114908 0
5040 0.128829 0
5056 0.129569 0
5072 0.129906 0
5088 0.136087 0
5104 0.124681 0
5120 0.133963 0
5136 0.116248 0
5152 0.132915 0
5168 0.109395 0
5184 0.120079 0
5200 0.12135 0
5216 0.122322 0
5232 0.11512 0
5248 0.12684 0
5264 0.119928 0
5280 0.132407 0
5296 0.134347 0
5312 0.123285 0
5328 0.10421 0
5344 0.137355 0
5360 0.124184 0
5376 0.135106 0
5392 0.107659 0
5408 0.134497 0
5424 0.10913 0
5440 0.112206 0
5456 0.11779 0
5472 0.0946696 0
5488 0.0928807 0
5504 0.0801896 0
5520 0.0986773 0
5536 0.0923572 0
5552 0.118242 0
5568 0.111962 0
5584 0.101489 0
5600 0.101253 0
5616 0.12248 0
5632 0.0997248 0
5648 0.117741 0
5664 0.128977 0
5680 0.112926 0
5696 0.126355 0
5712 0.118266 0
5728 0.11381 0
5744 0.124953 0
5760 0.122161 0
5776 0.126042 0
5792 0.100191 0
5808 0.125765 0
5824 0.0873107 0
5840 0.10225 0
5856 0.102556 0
5872 0.108501 0
5888 0.107548 0
5904 0.102203 0
5920 0.111104 0
5936 0.0765118 0
5952 0.0916178 0
5968 0.0840019 0
5984 0.105732 0
6000 0.0925134 0
6016 0.0877366 0
6032 0.111155 0
6048 0.100373 0
6064 0.110319 0
6080 0.089523 0
6096 0.0778259 0
6112 0.0816505 0
6128 0.101028 0
6144 0.0882344 0
6160 0.0904656 0
6176 0.108414 0
6192 0.116677 0
6208 0.0971262 0
6224 0.0939097 0
6240 0.103568 0
6256 0.0923786 0
6272 0.10285 0
6288 0.103686 0
6304 0.0838555 0
6320 0.0900063 0
6336 0.0951896 0
6352 0.0976963 0
6368 0.0849865 0
6384 0.0911758 0
6400 0.0908478 0
6416 0.109885 0
6432 0.105465 0
6448 0.125581 0
6464 0.0989028 0
6480 0.0870277 0
6496 0.104107 0
6512 0.0806338 0
6528 0.0971027 0
6544 0.0798601 0
6560 0.0922275 0
6576 0.102353 0
6592 0.103961 0
6608 0.0858846 0
6624 0.0820618 0
6640 0.0822977 0
6656 0.082012 0
6672 0.0994208 0
6688 0.101079 0
6704 0.110153 0
6720 0.127473 0
6736 0.0987249 0
6752 0.0978203 0
6768 0.0793562 0
6784 0.0930484 0
6800 0.0976314 0
6816 0.0928932 0
6832 0.108657 0
6848 0.104615 0
6864 0.0968177 0
6880 0.0884755 0
6896 0.0965586 0
6912 0.126065 0
6928 0.106701 0
6944 0.104002 0
6960 0.0941529 0
6976 0.0912817 0
6992 0.0997067 0
7008 0.0823919 0
7024 0.0850024 0
7040 0.0777415 0
7056 0.0996099 0
7072 0.100965 0
7088 0.108126 0
7104 0.0857827 0
7120 0.0818724 0
7136 0.0871817 0
7152 0.0841423 0
7168 0.0936326 0
7184 0.0889571 0
7200 0.0735111 0
7216 0.0887357 0
7232 0.0945399 0
7248 0.0990517 0
7264 0.0914848 0
7280 0.108657 0
7296 0.11236 0
7312 0.102232 0
7328 0.0765734 0
7344 0.0686362 0
7360 0.0709661 0
7376 0.0612136 0
7392 0.0728294 0
7408 0.0859596 0
7424 0.087172 0
7440 0.0977686 0
7456 0.0764521 0
7472 0.0966457 0
7488 0.0969487 0
7504 0.0767772 0
7520 0.0775582 0
7536 0.0996886 0
7552 0.0720629 0
7568 0.078353 0
7584 0.0853595 0
7600 0.0791016 0
7616 0.0735135 0
7632 0.0562297 0
7648 0.0699643 0
7664 0.0559617 0
7680 0.0586928 0
7696 0.0689511 0
7712 0.0645607 0
7728 0.0713492 0
7744 0.0727681 0
7760 0.111076 0
7776 0.0918985 0
7792 0.105636 0
7808 0.0954117 0
7824 0.0937877 0
7840 0.076675 0
7856 0.0844116 0
7872 0.0794686 0
7888 0.0840153 0
7904 0.0897205 0
7920 0.0934722 0
7936 0.0795556 0
7952 0.105363 0
7968 0.0883583 0
7984 0.0953421 0
8000 0.0917269 0
8016 0.102909 0
8032 0.0783408 0
8048 0.0922899 0
8064 0.0749362 0
8080 0.0694198 0
8096 0.080349 0
8112 0.0699153 0
8128 0.0700235 0
8144 0.0924787 0
8160 0.0805305 0
8176 0.073197 0
8192 0.0640117 0
8208 0.0598673 0
8224 0.048002 0
8240 0.0587857 0
8256 0.0540196 0
8272 0.0768828 0
8288 0.0649413 0
8304 0.0692836 0
8320 0.0590043 0
8336 0.0636437 0
8352 0.0634923 0
8368 0.0549127 0
8384 0.0661153 0
8400 0.0714791 0
8416 0.0432197 0
8432 0.0898189 0
8448 0.0717492 0
8464 0.0910956 0
8480 0.0657111 0
8496 0.0714603 0
8512 0.0694817 0
8528 0.0732397 0
8544 0.0658994 0
8560 0.0673231 0
8576 0.0494687 0
8592 0.0528712 0
8608 0.064716 0
8624 0.0637951 0
8640 0.0647653 0
8656 0.0675167 0
8672 0.0526132 0
8688 0.0845874 0
8704 0.0512785 0
8720 0.0640447 0
8736 0.0571349 0
8752 0.0790028 0
8768 0.0542884 0
8784 0.0606271 0
8800 0.0810217 0
8816 0.0576235 0
8832 0.0521279 0
8848 0.0616895 0
8864 0.0589269 0
8880 0.0692134 0
8896 0.0620531 0
8912 0.0891237 0
8928 0.0714003 0
8944 0.0433731 0
8960 0.0700067 0
8976 0.0577171 0
8992 0.0611917 0
9008 0.06208 0
9024 0.057387 0
9040 0.0619858 0
9056 0.0621151 0
9072 0.0762964 0
9088 0.0777402 0
9104 0.0630977 0
9120 0.0583873 0
9136 0.0794576 0
9152 0.0581243 0
9168 0.0671533 0
9184 0.0521714 0
9200 0.0662191 0
9216 0.0649245 0
9232 0.057886 0
9248 0.041064 0
9264 0.0491667 0
9280 0.0614578 0
9296 0.0486029 0
9312 0.0703369 0
9328 0.0735082 0
9344 0.0636901 0
9360 0.0762844 0
9376 0.048095 0
9392 0.0639636 0
9408 0.0665269 0
9424 0.0590776 0
9440 0.0381508 0
9456 0.051202 0
9472 0.0460495 0
9488 0.0407255 0
9504 0.0733485 0
9520 0.0695563 0
9536 0.0596435 0
9552 0.0575418 0
9568 0.0441943 0
9584 0.0569704 0
9600 0.0568646 0
9616 0.0491286 0
9632 0.0741472 0
9648 0.0573514 0
9664 0.0345791 0
9680 0.050152 0
9696 0.0560338 0
9712 0.0562054 0
9728 0.0701487 0
9744 0.0874759 0
9760 0.0726838 0
9776 0.0782273 0
9792 0.0924311 0
9808 0.0873285 0
9824 0.0837176 0
9840 0.0807183 0
9856 0.0688914 0
9872 0.0519315 0
9888 0.0603645 0
9904 0.0523405 0
9920 0.0389732 0
9936 0.061008 0
9952 0.0506058 0
9968 0.0698102 0
9984 0.0646458 0
10000 0.0575289 0
10016 0.0417554 0
10032 0.0561438 0
10048 0.0564605 0
10064 0.0452774 0
10080 0.073077 0
10096 0.0684415 0
10112 0.0640639 0
10128 0.0639683 0
10144 0.0540571 0
10160 0.0504957 0
10176 0.0556913 0
10192 0.0517525 0
10208 0.0496781 0
10224 0.0565784 0
10240 0.0593202 0
10256 0.0767649 0
10272 0.0857447 0
10288 0.0759999 0
10304 0.0704988 0
10320 0.0829301 0
10336 0.0618917 0
10352 0.0694329 0
10368 0.0621395 0
10384 0.0640945 0
10400 0.0651638 0
10416 0.0527447 0
10432 0.0702795 0
10448 0.0511724 0
10464 0.0651486 0
10480 0.0658512 0
10496 0.0819524 0
10512 0.0552996 0
10528 0.0577865 0
10544 0.0682406 0
10560 0.0695823 0
10576 0.0633397 0
10592 0.0531545 0
10608 0.06672 0
10624 0.0797228 0
10640 0.0655447 0
10656 0.0569694 0
10672 0.0689886 0
10688 0.0743844 0
10704 0.0788909 0
10720 0.066938 0
10736 0.0870395 0
10752 0.0791116 0
10768 0.068996 0
10784 0.0548359 0
10800 0.0637894 0
10816 0.0422778 0
10832 0.0748458 0
10848 0.0733447 0
10864 0.0750698 0
10880 0.0791008 0
10896 0.0726909 0
10912 0.0888202 0
10928 0.0709803 0
10944 0.0547468 0
10960 0.0558389 0
10976 0.0465309 0
10992 0.0720629 0
11008 0.0661737 0
11024 0.0740129 0
11040 0.0662605 0
11056 0.0602311 0
11072 0.0681051 0
11088 0.0612157 0
11104 0.0694985 0
11120 0.0483411 0
11136 0.0542176 0
11152 0.0578575 0
11168 0.0696496 0
11184 0.0858267 0
11200 0.0786769 0
11216 0.0758319 0
11232 0.0743467 0
11248 0.0578928 0
11264 0.0785022 0
11280 0.0657163 0
11296 0.0775694 0
11312 0.0642619 0
11328 0.0593483 0
11344 0.0583548 0
11360 0.0622545 0
11376 0.0487424 0
11392 0.0779415 0
11408 0.0886562 0
11424 0.0541626 0
11440 0.0600449 0
11456 0.070735 0
11472 0.0705749 0
11488 0.0572604 0
11504 0.0537465 0
11520 0.0429273 0
11536 0.0604111 0
11552 0.0555126 0
11568 0.0565835 0
11584 0.0434381 0
11600 0.0735995 0
11616 0.0661421 0
11632 0.0475215 0
11648 0.0585798 0
11664 0.067999 0
11680 0.0623208 0
11696 0.0707379 0
11712 0.055159 0
11728 0.0774191 0
11744 0.0506556 0
11760 0.0799274 0
11776 0.0641587 0
11792 0.0859803 0
11808 0.0538267 0
11824 0.046493 0
11840 0.0630544 0
11856 0.0424845 0
11872 0.0687782 0
11888 0.0591373 0
11904 0.0621977 0
11920 0.0647862 0
11936 0.0580331 0
11952 0.0724001 0
11968 0.040191 0
11984 0.0578635 0
12000 0.0701023 0
12016 0.0414491 0
12032 0.0695501 0
12048 0.0553385 0
12064 0.0686349 0
12080 0.0584952 0
12096 0.0608964 0
12112 0.0449959 0
12128 0.0443967 0
12144 0.0354874 0
12160 0.026278 0
12176 0.0462084 0
12192 0.0516246 0
12208 0.0252317 0
12224 0.0203502 0
12240 0.0345702 0
12256 0.0467293 0
12272 0.0464655 0
12288 0.0476242 0
12304 0.053091 0
12320 0.0479237 0
12336 0.0551249 0
12352 0.0624641 0
12368 0.0537303 0
12384 0.0372621 0
12400 0.0318485 0
12416 0.0591496 0
12432 0.0416003 0
12448 0.0596364 0
12464 0.048466 0
12480 0.0448552 0
12496 0.0190506 0
12512 0.045217 0
12528 0.030826 0
12544 0.0348951 0
12560 0.0256118 0
12576 0.0164283 0
12592 0.0399015 0
12608 0.0260352 0
12624 0.0367869 0
12640 0.0174975 0
12656 0.0305718 0
12672 0.0237526 0
12688 0.0268371 0
12704 0.0213329 0
12720 0.0400746 0
12736 0.0434196 0
12752 0.0463809 0
12768 0.0457264 0
12784 0.0463897 0
12800 0.0465747 0
12816 0.0422248 0
12832 0.0511813 0
12848 0.0499244 0
12864 0.0605867 0
12880 0.0413555 0
12896 0.0540065 0
12912 0.0568991 0
12928 0.0619897 0
12944 0.0529988 0
12960 0.0327074 0
12976 0.0494129 0
12992 0.05849 0
13008 0.0449517 0
13024 0.0535629 0
13040 0.0422519 0
13056 0.047516 0
13072 0.0448377 0
13088 0.0408824 0
13104 0.0286252 0
13120 0.0278851 0
13136 0.0402546 0
13152 0.0487265 0
13168 0.0592497 0
13184 0.0246026 0
13200 0.0521945 0
13216 0.0505822 0
13232 0.0655171 0
13248 0.0439192 0
13264 0.0619871 0
13280 0.0605388 0
13296 0.0569461 0
13312 0.0398163 0
13328 0.0488079 0
13344 0.0530936 0
13360 0.0693517 0
13376 0.0676066 0
13392 0.0627539 0
13408 0.0498082 0
13424 0.0372357 0
13440 0.0446794 0
13456 0.0396547 0
13472 0.0371403 0
13488 0.0269526 0
13504 0.0466672 0
13520 0.0405261 0
13536 0.0269576 0
13552 0.0336283 0
13568 0.036052 0
13584 0.0455771 0
13600 0.0431153 0
13616 0.0351059 0
13632 0.028801 0
13648 0.037101 0
13664 0.0457478 0
13680 0.0547036 0
13696 0.041154 0
13712 0.053736 0
13728 0.046745 0
13744 0.0252332 0
13760 0.0253262 0
13776 0.0275959 0
13792 0.0204364 0
13808 0.0370893 0
13824 0.0539147 0
13840 0.036046 0
13856 0.0431146 0
13872 0.0511801 0
13888 0.0500637 0
13904 0.0319651 0
13920 0.019893 0
13936 0.0218897 0
13952 0.030658 0
13968 0.0570201 0
13984 0.0500551 0
14000 0.0400257 0
14016 0.0548068 0
14032 0.0317427 0
14048 0.0484339 0
14064 0.0518325 0
14080 0.0617633 0
14096 0.0591222 0
14112 0.0660144 0
14128 0.0468247 0
14144 0.0608189 0
14160 0.0573202 0
14176 0.057296 0
14192 0.0477576 0
14208 0.0613945 0
14224 0.0578492 0
14240 0.0637181 0
14256 0.0534036 0
14272 0.0558266 0
14288 0.0512265 0
14304 0.0469142 0
14320 0.0492064 0
14336 0.0464246 0
14352 0.0585953 0
14368 0.0654899 0
14384 0.0556808 0
14400 0.0573503 0
14416 0.0317852 0
14432 0.0177997 0
14448 0.0357347 0
14464 0.0556512 0
14480 0.0550172 0
14496 0.0348102 0
14512 0.0516841 0
14528 0.0450298 0
14544 0.0331596 0
14560 0.0385123 0
14576 0.034944 0
14592 0.0364664 0
14608 0.0478978 0
14624 0.0503851 0
14640 0.0440771 0
14656 0.0412767 0
14672 0.0545226 0
14688 0.0668536 0
14704 0.0486308 0
14720 0.0568701 0
14736 0.0664169 0
14752 0.0552095 0
14768 0.0470303 0
14784 0.046443 0
14800 0.0541607 0
14816 0.0507219 0
14832 0.0405517 0
14848 0.0538527 0
14864 0.03615 0
14880 0.0516774 0
14896 0.0491507 0
14912 0.0393655 0
14928 0.0154828 0
14944 0.0348036 0
14960 0.0366399 0
14976 0.0507866 0
14992 0.0443874 0
15008 0.043981 0
15024 0.0344219 0
15040 0.0345106 0
15056 0.0413256 0
15072 0.0509108 0
15088 0.0532839 0
15104 0.041779 0
15120 0.0453839 0
15136 0.0521908 0
15152 0.0508322 0
15168 0.0522796 0
15184 0.0297324 0
15200 0.0421326 0
15216 0.0496395 0
15232 0.0590941 0
15248 0.0353685 0
15264 0.023645 0
15280 0 0
15296 0.0291731 0
15312 0.0299729 0
15328 0.0136188 0
15344 0.0367965 0
15360 0.0263964 0
15376 0.0413925 0
15392 0.0444766 0
15408 0.0436761 0
15424 0.0513501 0
15440 0.0451262 0
15456 0.0556117 0
15472 0.036351 0
15488 0.0410509 0
15504 0.0418541 0
15520 0.0445647 0
15536 0.040497 0
15552 0.0235447 0
15568 0.0387738 0
15584 0.0425144 0
15600 0.0481289 0
15616 0.039553 0
15632 0.0437706 0
15648 0.0496673 0
15664 0.0550596 0
15680 0.022891 0
15696 0.0361565 0
15712 0.0386345 0
15728 0.0285026 0
15744 0.0298325 0
15760 0.0569267 0
15776 0.0494747 0
15792 0.0535092 0
15808 0.0308019 0
15824 0.0518686 0
15840 0.0431101 0
15856 0.029942 0
15872 0.045303 0
15888 0.0379886 0
15904 0.0358754 0
15920 0.0577021 0
15936 0.0409704 0
15952 0.0560882 0
15968 0.03888 0
15984 0.0297596 0
16000 0.0508254 0
16016 0.0475352 0
16032 0.031869 0
16048 0.0331937 0
16064 0.0282734 0
16080 0.0432904 0
16096 0.0464393 0
16112 0.0623675 0
16128 0.0632884 0
16144 0.0480731 0
16160 0.0530848 0
16176 0.0506365 0
16192 0.0299858 0
16208 0.0429789 0
16224 0.044669 0
16240 0.0502652 0
16256 0.0390036 0
16272 0.0324653 0
16288 0.0420294 0
16304 0.037075 0
16320 0.0413291 0
16336 0.0340886 0
16352 0.0207132 0
16368 0.0274411 0
