# Supplementary material for: Probing decoherence in molecular 4f qubits
Source: Chem Sci. 2024 Oct 30;15(48):20328–37. doi: 10.1039/d4sc05304d (PMC11575486; doi:10.1039/d4sc05304d)
Supplement: SC-015-D4SC05304D-s001 [file SC-015-D4SC05304D-s001.zip › data_archive/Parallel_0c5pct/T2/22_Gdtrensal_T2_970640_3520G_at47_VG51_600-1200-2100_40sc_5p5K.dat]

0 1 0
16 0.981434 0
32 0.978231 0
48 0.955599 0
64 0.947115 0
80 0.932718 0
96 0.914311 0
112 0.913375 0
128 0.8976 0
144 0.881921 0
160 0.87985 0
176 0.863654 0
192 0.841325 0
208 0.837355 0
224 0.832777 0
240 0.824648 0
256 0.80823 0
272 0.793899 0
288 0.775474 0
304 0.76917 0
320 0.766838 0
336 0.757939 0
352 0.735161 0
368 0.720997 0
384 0.709995 0
400 0.708733 0
416 0.701814 0
432 0.702452 0
448 0.688543 0
464 0.677856 0
480 0.672367 0
496 0.658839 0
512 0.653125 0
528 0.647539 0
544 0.647277 0
560 0.634012 0
576 0.628573 0
592 0.610278 0
608 0.6092 0
624 0.597025 0
640 0.589556 0
656 0.598439 0
672 0.577327 0
688 0.584744 0
704 0.566145 0
720 0.558326 0
736 0.569948 0
752 0.551916 0
768 0.545094 0
784 0.545471 0
800 0.539267 0
816 0.546613 0
832 0.544325 0
848 0.528583 0
864 0.535943 0
880 0.521985 0
896 0.528992 0
912 0.514731 0
928 0.526301 0
944 0.515566 0
960 0.502111 0
976 0.485289 0
992 0.490201 0
1008 0.487014 0
1024 0.47672 0
1040 0.484982 0
1056 0.469744 0
1072 0.472948 0
1088 0.470626 0
1104 0.474338 0
1120 0.452135 0
1136 0.456342 0
1152 0.44574 0
1168 0.431293 0
1184 0.437864 0
1200 0.427184 0
1216 0.430542 0
1232 0.418512 0
1248 0.422643 0
1264 0.418155 0
1280 0.411639 0
1296 0.409016 0
1312 0.401806 0
1328 0.391256 0
1344 0.390601 0
1360 0.384035 0
1376 0.385209 0
1392 0.384573 0
1408 0.382012 0
1424 0.37839 0
1440 0.370689 0
1456 0.380325 0
1472 0.365863 0
1488 0.370463 0
1504 0.35025 0
1520 0.346369 0
1536 0.341088 0
1552 0.351218 0
1568 0.343352 0
1584 0.341653 0
1600 0.34759 0
1616 0.335495 0
1632 0.341344 0
1648 0.345106 0
1664 0.326335 0
1680 0.316651 0
1696 0.32305 0
1712 0.313913 0
1728 0.305234 0
1744 0.306111 0
1760 0.302559 0
1776 0.299152 0
1792 0.298132 0
1808 0.291523 0
1824 0.290565 0
1840 0.282319 0
1856 0.275002 0
1872 0.269926 0
1888 0.283043 0
1904 0.271529 0
1920 0.273564 0
1936 0.271598 0
1952 0.270904 0
1968 0.267773 0
1984 0.269483 0
2000 0.261689 0
2016 0.241245 0
2032 0.246238 0
2048 0.25838 0
2064 0.24609 0
2080 0.237765 0
2096 0.230257 0
2112 0.242441 0
2128 0.243807 0
2144 0.236901 0
2160 0.22398 0
2176 0.230223 0
2192 0.220483 0
2208 0.212153 0
2224 0.22395 0
2240 0.215045 0
2256 0.221305 0
2272 0.204849 0
2288 0.203051 0
2304 0.19925 0
2320 0.187273 0
2336 0.202536 0
2352 0.194752 0
2368 0.202452 0
2384 0.195932 0
2400 0.188015 0
2416 0.192931 0
2432 0.193177 0
2448 0.1931 0
2464 0.180421 0
2480 0.178535 0
2496 0.186878 0
2512 0.186456 0
2528 0.172356 0
2544 0.178768 0
2560 0.191835 0
2576 0.184208 0
2592 0.183511 0
2608 0.174942 0
2624 0.185274 0
2640 0.170044 0
2656 0.159656 0
2672 0.171559 0
2688 0.161854 0
2704 0.151361 0
2720 0.164778 0
2736 0.152646 0
2752 0.164827 0
2768 0.169392 0
2784 0.14945 0
2800 0.154288 0
2816 0.154814 0
2832 0.162882 0
2848 0.143221 0
2864 0.135659 0
2880 0.141447 0
2896 0.157049 0
2912 0.141634 0
2928 0.147786 0
2944 0.142208 0
2960 0.148636 0
2976 0.143091 0
2992 0.149217 0
3008 0.143986 0
3024 0.151598 0
3040 0.137924 0
3056 0.146034 0
3072 0.136894 0
3088 0.144873 0
3104 0.137579 0
3120 0.148545 0
3136 0.1307 0
3152 0.138636 0
3168 0.137595 0
3184 0.142018 0
3200 0.129256 0
3216 0.122054 0
3232 0.135951 0
3248 0.11979 0
3264 0.13964 0
3280 0.134623 0
3296 0.128628 0
3312 0.139104 0
3328 0.122905 0
3344 0.124836 0
3360 0.124132 0
3376 0.121751 0
3392 0.146017 0
3408 0.13403 0
3424 0.116976 0
3440 0.120749 0
3456 0.116094 0
3472 0.125097 0
3488 0.130203 0
3504 0.115443 0
3520 0.115742 0
3536 0.114233 0
3552 0.121155 0
3568 0.10578 0
3584 0.107752 0
3600 0.103683 0
3616 0.109242 0
3632 0.109484 0
3648 0.120404 0
3664 0.109605 0
3680 0.107957 0
3696 0.107358 0
3712 0.111825 0
3728 0.0982825 0
3744 0.109089 0
3760 0.103292 0
3776 0.110616 0
3792 0.102957 0
3808 0.108626 0
3824 0.0926613 0
3840 0.0912997 0
3856 0.0870072 0
3872 0.109531 0
3888 0.100565 0
3904 0.0971631 0
3920 0.0923755 0
3936 0.0955267 0
3952 0.0916163 0
3968 0.0973272 0
3984 0.107335 0
4000 0.0901299 0
4016 0.092933 0
4032 0.100973 0
4048 0.102127 0
4064 0.101992 0
4080 0.0971826 0
4096 0.0929373 0
4112 0.088874 0
4128 0.101681 0
4144 0.0950807 0
4160 0.0948656 0
4176 0.0972014 0
4192 0.0872199 0
4208 0.0895506 0
4224 0.0767468 0
4240 0.0761351 0
4256 0.0869185 0
4272 0.0930414 0
4288 0.0613765 0
4304 0.0738088 0
4320 0.0728211 0
4336 0.0763593 0
4352 0.0837091 0
4368 0.077574 0
4384 0.0899821 0
4400 0.0948215 0
4416 0.0700846 0
4432 0.088074 0
4448 0.0833745 0
4464 0.0747943 0
4480 0.0770822 0
4496 0.0734224 0
4512 0.0874007 0
4528 0.0714987 0
4544 0.0799281 0
4560 0.0820431 0
4576 0.0806822 0
4592 0.0786279 0
4608 0.0859023 0
4624 0.0703978 0
4640 0.0826537 0
4656 0.079505 0
4672 0.0807055 0
4688 0.0771584 0
4704 0.0772376 0
4720 0.0659047 0
4736 0.0871341 0
4752 0.0692619 0
4768 0.0765842 0
4784 0.0908162 0
4800 0.0863982 0
4816 0.0806012 0
4832 0.0779893 0
4848 0.0659877 0
4864 0.0676963 0
4880 0.0703731 0
4896 0.064767 0
4912 0.0619016 0
4928 0.0654151 0
4944 0.0779974 0
4960 0.0766696 0
4976 0.0676252 0
4992 0.0644593 0
5008 0.0843639 0
5024 0.0661339 0
5040 0.0704056 0
5056 0.0823515 0
5072 0.0692659 0
5088 0.0730922 0
5104 0.0714128 0
5120 0.0746431 0
5136 0.067528 0
5152 0.0817734 0
5168 0.0790567 0
5184 0.0763809 0
5200 0.0756865 0
5216 0.0716069 0
5232 0.0783018 0
5248 0.0647288 0
5264 0.0606154 0
5280 0.0531404 0
5296 0.0610429 0
5312 0.065952 0
5328 0.0571548 0
5344 0.0718407 0
5360 0.0742352 0
5376 0.0664562 0
5392 0.0697075 0
5408 0.0720656 0
5424 0.0801512 0
5440 0.071583 0
5456 0.0661915 0
5472 0.067599 0
5488 0.048403 0
5504 0.0647139 0
5520 0.069249 0
5536 0.0538389 0
5552 0.0630611 0
5568 0.0597917 0
5584 0.0540769 0
5600 0.0610177 0
5616 0.0632342 0
5632 0.044768 0
5648 0.0399619 0
5664 0.065605 0
5680 0.0490295 0
5696 0.0678857 0
5712 0.0486288 0
5728 0.0730573 0
5744 0.0634407 0
5760 0.0723424 0
5776 0.0599773 0
5792 0.0625983 0
5808 0.0563679 0
5824 0.0530259 0
5840 0.062954 0
5856 0.0562416 0
5872 0.0517217 0
5888 0.0462731 0
5904 0.0547964 0
5920 0.0656758 0
5936 0.0521789 0
5952 0.0610884 0
5968 0.0654334 0
5984 0.0634403 0
6000 0.0621726 0
6016 0.0515273 0
6032 0.0565566 0
6048 0.0481387 0
6064 0.0510485 0
6080 0.0554942 0
6096 0.0516872 0
6112 0.0777461 0
6128 0.0649396 0
6144 0.0607731 0
6160 0.0627807 0
6176 0.0568695 0
6192 0.0530228 0
6208 0.0531463 0
6224 0.0593831 0
6240 0.0579416 0
6256 0.0687933 0
6272 0.0523614 0
6288 0.0451783 0
6304 0.0524942 0
6320 0.0514956 0
6336 0.0608703 0
6352 0.0596154 0
6368 0.0540126 0
6384 0.0648746 0
6400 0.0494635 0
6416 0.054174 0
6432 0.0606016 0
6448 0.0642497 0
6464 0.0481467 0
6480 0.0500056 0
6496 0.0473985 0
6512 0.0418416 0
6528 0.0542496 0
6544 0.0528028 0
6560 0.0425733 0
6576 0.0626719 0
6592 0.0553431 0
6608 0.0454114 0
6624 0.0534074 0
6640 0.0476801 0
6656 0.0496138 0
6672 0.0551417 0
6688 0.0463034 0
6704 0.0578119 0
6720 0.0493897 0
6736 0.0486738 0
6752 0.0564407 0
6768 0.0588461 0
6784 0.0468464 0
6800 0.0441084 0
6816 0.043044 0
6832 0.0400879 0
6848 0.0395436 0
6864 0.0481153 0
6880 0.0349516 0
6896 0.0427777 0
6912 0.0547428 0
6928 0.0546111 0
6944 0.0598305 0
6960 0.0543449 0
6976 0.0560591 0
6992 0.0452456 0
7008 0.0508567 0
7024 0.0591566 0
7040 0.058364 0
7056 0.055291 0
7072 0.0445692 0
7088 0.0515537 0
7104 0.0605307 0
7120 0.0474482 0
7136 0.05144 0
7152 0.047032 0
7168 0.0539929 0
7184 0.0384038 0
7200 0.0458134 0
7216 0.0316359 0
7232 0.038892 0
7248 0.0387665 0
7264 0.045175 0
7280 0.0460927 0
7296 0.0513239 0
7312 0.0532916 0
7328 0.0570179 0
7344 0.0474089 0
7360 0.0526656 0
7376 0.0440401 0
7392 0.0435347 0
7408 0.0337793 0
7424 0.0417074 0
7440 0.0281307 0
7456 0.0283351 0
7472 0.0470568 0
7488 0.036986 0
7504 0.051979 0
7520 0.0535879 0
7536 0.0507816 0
7552 0.059887 0
7568 0.0502653 0
7584 0.0439815 0
7600 0.0539429 0
7616 0.0437295 0
7632 0.0464752 0
7648 0.0420346 0
7664 0.0446158 0
7680 0.0406085 0
7696 0.043637 0
7712 0.0378454 0
7728 0.0426037 0
7744 0.0518736 0
7760 0.0510926 0
7776 0.0443147 0
7792 0.0514791 0
7808 0.0549525 0
7824 0.0502854 0
7840 0.0372465 0
7856 0.0389676 0
7872 0.0323382 0
7888 0.0346337 0
7904 0.0408648 0
7920 0.0468079 0
7936 0.031806 0
7952 0.0491172 0
7968 0.0388035 0
7984 0.0312513 0
8000 0.0270415 0
8016 0.0250153 0
8032 0.0153501 0
8048 0.0286608 0
8064 0.0293562 0
8080 0.0396204 0
8096 0.0434085 0
8112 0.0352405 0
8128 0.0350643 0
8144 0.037852 0
8160 0.0379218 0
8176 0.0253668 0
8192 0.0311712 0
8208 0.0372851 0
8224 0.0376428 0
8240 0.0405357 0
8256 0.0322856 0
8272 0.0295131 0
8288 0.035347 0
8304 0.0276577 0
8320 0.031175 0
8336 0.0285331 0
8352 0.0290767 0
8368 0.0348593 0
8384 0.048722 0
8400 0.0470743 0
8416 0.04768 0
8432 0.0331573 0
8448 0.0318137 0
8464 0.0334044 0
8480 0.0318185 0
8496 0.045506 0
8512 0.0439269 0
8528 0.0350935 0
8544 0.0414509 0
8560 0.0559617 0
8576 0.0350747 0
8592 0.0398952 0
8608 0.0466761 0
8624 0.0456285 0
8640 0.054068 0
8656 0.0385792 0
8672 0.0515677 0
8688 0.0407602 0
8704 0.0409507 0
8720 0.0503215 0
8736 0.0537443 0
8752 0.0423917 0
8768 0.0457613 0
8784 0.0321445 0
8800 0.0312031 0
8816 0.0250226 0
8832 0.0336363 0
8848 0.0173594 0
8864 0.0228961 0
8880 0.0272433 0
8896 0.0443057 0
8912 0.0527555 0
8928 0.0485062 0
8944 0.0459171 0
8960 0.0377526 0
8976 0.0338261 0
8992 0.0383726 0
9008 0.0439094 0
9024 0.0282641 0
9040 0.0294632 0
9056 0.0388239 0
9072 0.0323163 0
9088 0.0206638 0
9104 0.035733 0
9120 0.0288051 0
9136 0.039311 0
9152 0.0299827 0
9168 0.0316489 0
9184 0.0374582 0
9200 0.0349467 0
9216 0.0433314 0
9232 0.0354658 0
9248 0.0408454 0
9264 0.0298718 0
9280 0.0442765 0
9296 0.0358789 0
9312 0.0436812 0
9328 0.039991 0
9344 0.0402682 0
9360 0.0352514 0
9376 0.0446384 0
9392 0.0347778 0
9408 0.0356665 0
9424 0.0282065 0
9440 0.0422019 0
9456 0.0358535 0
9472 0.0275198 0
9488 0.0123269 0
9504 0.0324096 0
9520 0.0267381 0
9536 0.0285051 0
9552 0.0288077 0
9568 0.0117769 0
9584 0.0291146 0
9600 0.031175 0
9616 0.0339108 0
9632 0.0258411 0
9648 0.0227182 0
9664 0.0408454 0
9680 0.0271856 0
9696 0.0364027 0
9712 0.0590847 0
9728 0.037536 0
9744 0.0425892 0
9760 0.0352406 0
9776 0.0274812 0
9792 0.0270398 0
9808 0.0310898 0
9824 0.0335633 0
9840 0.0240469 0
9856 0.0239139 0
9872 0.0251583 0
9888 0.0195041 0
9904 0.0308785 0
9920 0.0325123 0
9936 0.0374298 0
9952 0.0354745 0
9968 0.0446401 0
9984 0.0433897 0
10000 0.0321578 0
10016 0.032348 0
10032 0.0347901 0
10048 0.0224116 0
10064 0.0273192 0
10080 0.0284839 0
10096 0.0319241 0
10112 0.030725 0
10128 0.0272456 0
10144 0.028234 0
10160 0.0385877 0
10176 0.0303486 0
10192 0.0257789 0
10208 0.030222 0
10224 0.0438051 0
10240 0.0326427 0
10256 0.0380243 0
10272 0.0375407 0
10288 0.0252019 0
10304 0.0320286 0
10320 0.0278531 0
10336 0.0402014 0
10352 0.0385769 0
10368 0.0348981 0
10384 0.0408692 0
10400 0.0407316 0
10416 0.0196345 0
10432 0.017818 0
10448 0.0240294 0
10464 0.0194207 0
10480 0.0212495 0
10496 0.0240402 0
10512 0.0244821 0
10528 0.0310319 0
10544 0.0313584 0
10560 0.0342486 0
10576 0.0191479 0
10592 0.0357085 0
10608 0.0258376 0
10624 0.0280899 0
10640 0.0271952 0
10656 0.0313812 0
10672 0.0282031 0
10688 0.0417676 0
10704 0.0271343 0
10720 0.033383 0
10736 0.0259505 0
10752 0.0259509 0
10768 0.0155949 0
10784 0.0344594 0
10800 0.0261 0
10816 0.0330053 0
10832 0.0284903 0
10848 0.0446982 0
10864 0.0390511 0
10880 0.0294766 0
10896 0.0328592 0
10912 0.0264235 0
10928 0.0152439 0
10944 0.0332662 0
10960 0.0285266 0
10976 0.0402493 0
10992 0.0309648 0
11008 0.0438295 0
11024 0.0365272 0
11040 0.0350205 0
11056 0.0306515 0
11072 0.025861 0
11088 0.0361551 0
11104 0.0366587 0
11120 0.0383166 0
11136 0.0206078 0
11152 0.0260879 0
11168 0.0277413 0
11184 0.027612 0
11200 0.0433042 0
11216 0.0286543 0
11232 0.0228171 0
11248 0.0363324 0
11264 0.0384165 0
11280 0.024628 0
11296 0.0303699 0
11312 0.0299825 0
11328 0.0273701 0
11344 0.0335571 0
11360 0.0306001 0
11376 0.0329862 0
11392 0.0304259 0
11408 0.0330983 0
11424 0.0291553 0
11440 0.0223918 0
11456 0.0183485 0
11472 0.0288447 0
11488 0.0265587 0
11504 0.0197933 0
11520 0.00540788 0
11536 0.0211476 0
11552 0.0191396 0
11568 0.0187257 0
11584 0.0179422 0
11600 0.0222525 0
11616 0.0191209 0
11632 0.0226636 0
11648 0.0243087 0
11664 0.0149595 0
11680 0.0347507 0
11696 0.0240375 0
11712 0.02688 0
11728 0.0270798 0
11744 0.0222003 0
11760 0.0228646 0
11776 0.0371476 0
11792 0.0306538 0
11808 0.0276693 0
11824 0.0123093 0
11840 0.0210053 0
11856 0.0234287 0
11872 0.0334033 0
11888 0.0285731 0
11904 0.0155986 0
11920 0.027075 0
11936 0.0304441 0
11952 0.0150869 0
11968 0.0237233 0
11984 0.0248464 0
12000 0.0181177 0
12016 0.0228101 0
12032 0.0370777 0
12048 0.0255076 0
12064 0.0310266 0
12080 0.0367307 0
12096 0.0372627 0
12112 0.0169352 0
12128 0.0207726 0
12144 0.0314673 0
12160 0.0253436 0
12176 0.0357542 0
12192 0.0290762 0
12208 0.0258439 0
12224 0.034175 0
12240 0.0184181 0
12256 0.0192007 0
12272 0.0183671 0
12288 0.0206514 0
12304 0.0287724 0
12320 0.0322426 0
12336 0.0377022 0
12352 0.0349577 0
12368 0.0302283 0
12384 0.0307565 0
12400 0.0321267 0
12416 0.0288046 0
12432 0.0220736 0
12448 0.0332828 0
12464 0.032506 0
12480 0.0308588 0
12496 0.0364343 0
12512 0.0371504 0
12528 0.0255486 0
12544 0.0286701 0
12560 0.0286242 0
12576 0.0242514 0
12592 0.0301827 0
12608 0.0297395 0
12624 0.0296171 0
12640 0.0262272 0
12656 0.0252506 0
12672 0.016793 0
12688 0.0151295 0
12704 0.0125512 0
12720 0.0120471 0
12736 0.00698187 0
12752 0.0176646 0
12768 0.0268371 0
12784 0.028427 0
12800 0.0227847 0
12816 0.021896 0
12832 0.0200935 0
12848 0.0200857 0
12864 0.0177214 0
12880 0.0257197 0
12896 0.0255604 0
12912 0.020465 0
12928 0.0123981 0
12944 0.0146661 0
12960 0.0102327 0
12976 0.0238532 0
12992 0.0125246 0
13008 0.0225648 0
13024 0.00982744 0
13040 0.0206614 0
13056 0.00415553 0
13072 0.013013 0
13088 0.0210843 0
13104 0.013065 0
13120 0.0311177 0
13136 0.0442443 0
13152 0.041168 0
13168 0.0384485 0
13184 0.0297822 0
13200 0.0357901 0
13216 0.0306269 0
13232 0.0345011 0
13248 0.0309319 0
13264 0.011053 0
13280 0.0218381 0
13296 0.00887012 0
13312 0.013764 0
13328 0.0379177 0
13344 0.0349448 0
13360 0.0336092 0
13376 0.0305058 0
13392 0.0369634 0
13408 0.0330653 0
13424 0.0225344 0
13440 0.0334623 0
13456 0.0237995 0
13472 0.0248839 0
13488 0.0267855 0
13504 0.0181573 0
13520 0.0207715 0
13536 0.0112247 0
13552 0.0151463 0
13568 0.0213772 0
13584 0.030266 0
13600 0.0363415 0
13616 0.017773 0
13632 0.0295252 0
13648 0.0230266 0
13664 0.0368271 0
13680 0.0219478 0
13696 0.0336239 0
13712 0.0286726 0
13728 0.0179649 0
13744 0.0192225 0
13760 0.0218473 0
13776 0.0212088 0
13792 0.0170069 0
13808 0.0179954 0
13824 0.0226894 0
13840 0.0265982 0
13856 0.0204976 0
13872 0.0185851 0
13888 0.0254663 0
13904 0.028462 0
13920 0.0351875 0
13936 0.0238938 0
13952 0.0257035 0
13968 0.0328988 0
13984 0.0217172 0
14000 0.0248866 0
14016 0.0147635 0
14032 0.0133727 0
14048 0.0142278 0
14064 0.0188626 0
14080 0.0260265 0
14096 0.0230262 0
14112 0.0200068 0
14128 0.0300235 0
14144 0.023947 0
14160 0.0157573 0
14176 0.0283533 0
14192 0.0236102 0
14208 0.0129235 0
14224 0.0148913 0
14240 0.032104 0
14256 0.0199982 0
14272 0.032387 0
14288 0.0242829 0
14304 0.0234418 0
14320 0.0106515 0
14336 0.0183488 0
14352 0.0151525 0
14368 0.0197411 0
14384 0.0170371 0
14400 0.0285985 0
14416 0.0242292 0
14432 0.0317903 0
14448 0.0289761 0
14464 0.0282996 0
14480 0.0258156 0
14496 0.0114962 0
14512 0.0232238 0
14528 0.00447628 0
14544 0.0166178 0
14560 0.0129784 0
14576 0.0265518 0
14592 0.0213975 0
14608 0.0228495 0
14624 0.0323759 0
14640 0.0212123 0
14656 0.0384682 0
14672 0.0434078 0
14688 0.032539 0
14704 0.0185161 0
14720 0.0321266 0
14736 0.0137645 0
14752 0.0324223 0
14768 0.032196 0
14784 0.0299886 0
14800 0.0213121 0
14816 0.0186808 0
14832 0.00948622 0
14848 0.0180633 0
14864 0.0333572 0
14880 0.012862 0
14896 0.0291838 0
14912 0.0207286 0
14928 0.00801426 0
14944 0.0150523 0
14960 0.0100547 0
14976 0.0106849 0
14992 0.0131565 0
15008 0.00962025 0
15024 0.0175089 0
15040 0.0175877 0
15056 0.0187735 0
15072 0.0144947 0
15088 0.0149559 0
15104 0.00765458 0
15120 0.0274922 0
15136 0.024241 0
15152 0.0234635 0
15168 0.0331693 0
15184 0.0261596 0
15200 0.0234977 0
15216 0.0237012 0
15232 0.0132872 0
15248 0.00225274 0
15264 0.0102554 0
15280 0.00845103 0
15296 0.0105094 0
15312 0.0132884 0
15328 0.0130342 0
15344 0.0263001 0
15360 0.0140979 0
15376 0.0216737 0
15392 0.0137119 0
15408 0.0291925 0
15424 0.010604 0
15440 0.0309743 0
15456 0.0164055 0
15472 0.00652116 0
15488 0.0202099 0
15504 0.0262619 0
15520 0.0292926 0
15536 0.0211154 0
15552 0.0219836 0
15568 0.021765 0
15584 0.0309975 0
15600 0.0238147 0
15616 0.0185207 0
15632 0.0207657 0
15648 0.0236715 0
15664 0.0189929 0
15680 0.0184937 0
15696 0.0257337 0
15712 0.0297863 0
15728 0.0214777 0
15744 0 0
15760 0.0325976 0
15776 0.0135135 0
15792 0.00915629 0
15808 0.0143462 0
15824 0.0221574 0
15840 0.02455 0
15856 0.0232497 0
15872 0.0163257 0
15888 0.0183724 0
15904 0.0181994 0
15920 0.0166522 0
15936 0.0181807 0
15952 0.0173797 0
15968 0.0150141 0
15984 0.0194466 0
16000 0.016119 0
16016 0.0176485 0
16032 0.0180953 0
16048 0.0184285 0
16064 0.0215153 0
16080 0.0163167 0
16096 0.0159816 0
16112 0.020315 0
16128 0.0138041 0
16144 0.0216167 0
16160 0.0295822 0
16176 0.0315712 0
16192 0.0319708 0
16208 0.0339263 0
16224 0.0248288 0
16240 0.0272747 0
16256 0.0299223 0
16272 0.0136211 0
16288 0.0131567 0
16304 0.0294764 0
16320 0.0195441 0
16336 0.0133418 0
16352 0.0268736 0
16368 0.0234562 0
