# Supplementary material for: Probing decoherence in molecular 4f qubits
Source: Chem Sci. 2024 Oct 30;15(48):20328–37. doi: 10.1039/d4sc05304d (PMC11575486; doi:10.1039/d4sc05304d)
Supplement: SC-015-D4SC05304D-s001 [file SC-015-D4SC05304D-s001.zip › data_archive/Parallel_0c5pct/T2/24_Gdtrensal_T2_970639_6360G_at40_VG51_400-800-1500_85sc_10K.dat]

0 1 0
16 0.980842 0
32 0.995794 0
48 0.983599 0
64 0.966653 0
80 0.966068 0
96 0.950235 0
112 0.947138 0
128 0.947537 0
144 0.92916 0
160 0.920537 0
176 0.916306 0
192 0.917385 0
208 0.891936 0
224 0.895548 0
240 0.883159 0
256 0.862713 0
272 0.861152 0
288 0.851032 0
304 0.833471 0
320 0.827008 0
336 0.823669 0
352 0.832578 0
368 0.806562 0
384 0.797792 0
400 0.776017 0
416 0.78892 0
432 0.780035 0
448 0.754884 0
464 0.735876 0
480 0.738557 0
496 0.735781 0
512 0.72793 0
528 0.719346 0
544 0.717722 0
560 0.711381 0
576 0.708455 0
592 0.68948 0
608 0.692094 0
624 0.681695 0
640 0.673497 0
656 0.683335 0
672 0.65633 0
688 0.665739 0
704 0.666667 0
720 0.627896 0
736 0.633183 0
752 0.611088 0
768 0.624495 0
784 0.593793 0
800 0.599548 0
816 0.583518 0
832 0.583709 0
848 0.570702 0
864 0.573083 0
880 0.581492 0
896 0.557463 0
912 0.561424 0
928 0.548517 0
944 0.551038 0
960 0.544166 0
976 0.548354 0
992 0.537059 0
1008 0.514049 0
1024 0.522594 0
1040 0.513883 0
1056 0.509558 0
1072 0.516455 0
1088 0.492921 0
1104 0.492645 0
1120 0.500431 0
1136 0.481802 0
1152 0.476696 0
1168 0.439025 0
1184 0.466306 0
1200 0.45447 0
1216 0.45449 0
1232 0.437507 0
1248 0.439149 0
1264 0.423632 0
1280 0.42894 0
1296 0.421264 0
1312 0.413515 0
1328 0.388287 0
1344 0.39307 0
1360 0.377018 0
1376 0.393877 0
1392 0.386307 0
1408 0.378715 0
1424 0.366901 0
1440 0.375518 0
1456 0.37213 0
1472 0.364738 0
1488 0.36069 0
1504 0.370183 0
1520 0.349168 0
1536 0.35606 0
1552 0.339614 0
1568 0.342136 0
1584 0.342324 0
1600 0.33432 0
1616 0.339174 0
1632 0.329913 0
1648 0.317537 0
1664 0.32461 0
1680 0.30675 0
1696 0.304378 0
1712 0.306127 0
1728 0.308869 0
1744 0.31225 0
1760 0.301455 0
1776 0.305747 0
1792 0.29421 0
1808 0.300438 0
1824 0.288957 0
1840 0.289407 0
1856 0.29062 0
1872 0.272824 0
1888 0.282538 0
1904 0.281001 0
1920 0.271796 0
1936 0.266117 0
1952 0.265888 0
1968 0.270436 0
1984 0.252843 0
2000 0.260416 0
2016 0.247474 0
2032 0.242578 0
2048 0.243589 0
2064 0.242028 0
2080 0.246535 0
2096 0.232159 0
2112 0.229054 0
2128 0.228299 0
2144 0.223297 0
2160 0.219537 0
2176 0.227222 0
2192 0.224084 0
2208 0.210652 0
2224 0.212435 0
2240 0.204089 0
2256 0.216583 0
2272 0.205881 0
2288 0.189413 0
2304 0.199494 0
2320 0.217679 0
2336 0.203016 0
2352 0.197749 0
2368 0.210954 0
2384 0.192844 0
2400 0.195453 0
2416 0.187143 0
2432 0.183019 0
2448 0.189676 0
2464 0.192763 0
2480 0.183234 0
2496 0.169665 0
2512 0.163303 0
2528 0.152613 0
2544 0.173116 0
2560 0.171695 0
2576 0.174009 0
2592 0.161838 0
2608 0.153718 0
2624 0.154738 0
2640 0.158272 0
2656 0.150672 0
2672 0.165231 0
2688 0.169786 0
2704 0.164977 0
2720 0.143479 0
2736 0.161299 0
2752 0.163941 0
2768 0.149958 0
2784 0.139915 0
2800 0.144301 0
2816 0.141044 0
2832 0.126866 0
2848 0.137259 0
2864 0.129922 0
2880 0.118875 0
2896 0.107923 0
2912 0.112248 0
2928 0.11561 0
2944 0.114033 0
2960 0.12956 0
2976 0.112191 0
2992 0.122059 0
3008 0.136984 0
3024 0.126128 0
3040 0.126388 0
3056 0.124824 0
3072 0.115325 0
3088 0.112673 0
3104 0.124181 0
3120 0.112263 0
3136 0.0982569 0
3152 0.107854 0
3168 0.121313 0
3184 0.111728 0
3200 0.111108 0
3216 0.112874 0
3232 0.112475 0
3248 0.110694 0
3264 0.101933 0
3280 0.109982 0
3296 0.103865 0
3312 0.100143 0
3328 0.101433 0
3344 0.112336 0
3360 0.102188 0
3376 0.0970057 0
3392 0.113693 0
3408 0.0778277 0
3424 0.103082 0
3440 0.0980853 0
3456 0.100448 0
3472 0.10047 0
3488 0.0866178 0
3504 0.0797344 0
3520 0.114097 0
3536 0.0957777 0
3552 0.102827 0
3568 0.0817514 0
3584 0.0757761 0
3600 0.0803572 0
3616 0.0819064 0
3632 0.0823452 0
3648 0.0789398 0
3664 0.0661056 0
3680 0.0578602 0
3696 0.0737125 0
3712 0.0716386 0
3728 0.0840783 0
3744 0.0777837 0
3760 0.0852487 0
3776 0.0739535 0
3792 0.077899 0
3808 0.0659354 0
3824 0.0666823 0
3840 0.0695573 0
3856 0.0672958 0
3872 0.0675151 0
3888 0.0573456 0
3904 0.0681103 0
3920 0.0604651 0
3936 0.0621504 0
3952 0.0659192 0
3968 0.0666582 0
3984 0.0566659 0
4000 0.0545543 0
4016 0.0653396 0
4032 0.0759753 0
4048 0.0522577 0
4064 0.068008 0
4080 0.0706745 0
4096 0.0566455 0
4112 0.0586302 0
4128 0.0667211 0
4144 0.0761201 0
4160 0.0578885 0
4176 0.0663393 0
4192 0.0588528 0
4208 0.0657238 0
4224 0.0498874 0
4240 0.0642608 0
4256 0.059347 0
4272 0.065027 0
4288 0.0425433 0
4304 0.0693958 0
4320 0.0578618 0
4336 0.0658512 0
4352 0.0529414 0
4368 0.061556 0
4384 0.0416544 0
4400 0.0474999 0
4416 0.0479333 0
4432 0.0552572 0
4448 0.0536001 0
4464 0.0496807 0
4480 0.0461025 0
4496 0.0595549 0
4512 0.0410163 0
4528 0.0505313 0
4544 0.0380861 0
4560 0.0695828 0
4576 0.0345525 0
4592 0.0503393 0
4608 0.0349679 0
4624 0.0456275 0
4640 0.0464471 0
4656 0.0360824 0
4672 0.0295671 0
4688 0.0347077 0
4704 0.0306099 0
4720 0.0448498 0
4736 0.0420301 0
4752 0.0421969 0
4768 0.0368887 0
4784 0.0441239 0
4800 0.0490053 0
4816 0.050115 0
4832 0.0521295 0
4848 0.0333628 0
4864 0.0372427 0
4880 0.0288191 0
4896 0.0405168 0
4912 0.0387508 0
4928 0.0345811 0
4944 0.0387086 0
4960 0.0401619 0
4976 0.0396953 0
4992 0.0364291 0
5008 0.0337837 0
5024 0.0450189 0
5040 0.043478 0
5056 0.0374631 0
5072 0.0334267 0
5088 0.0419086 0
5104 0.0326016 0
5120 0.0257883 0
5136 0.0371786 0
5152 0.0236374 0
5168 0.0518429 0
5184 0.0344771 0
5200 0.0488231 0
5216 0.0455208 0
5232 0.0303801 0
5248 0.0315775 0
5264 0.0336162 0
5280 0.0228539 0
5296 0.0440983 0
5312 0.0407724 0
5328 0.0312649 0
5344 0.0236183 0
5360 0.0315678 0
5376 0.0320323 0
5392 0.0174156 0
5408 0.0279683 0
5424 0.0324672 0
5440 0.0418088 0
5456 0.0342085 0
5472 0.0271642 0
5488 0.0371974 0
5504 0.0340082 0
5520 0.0166666 0
5536 0.0277797 0
5552 0.033691 0
5568 0.0211262 0
5584 0.0110351 0
5600 0.0215035 0
5616 0.0158367 0
5632 0.021711 0
5648 0.0303445 0
5664 7.07605e-05 0
5680 0.0112231 0
5696 0.0283481 0
5712 0.00325786 0
5728 0.0292787 0
5744 0.0147546 0
5760 0.0338989 0
5776 0.014779 0
5792 0.0311917 0
5808 0.0266165 0
5824 0.0385672 0
5840 0.038014 0
5856 0.0310223 0
5872 0.0334519 0
5888 0.0373828 0
5904 0.0258432 0
5920 0.0327625 0
5936 0.0166133 0
5952 0.0374504 0
5968 0.0284829 0
5984 0.0228047 0
6000 0.0213147 0
6016 0.0235392 0
6032 0.0303015 0
6048 0.034253 0
6064 0.0242747 0
6080 0.0219273 0
6096 0.0269977 0
6112 0.0329328 0
6128 0.0204566 0
6144 0.0208278 0
6160 0.0362676 0
6176 0.0361633 0
6192 0.0165493 0
6208 0.0222761 0
6224 0.0203131 0
6240 0.0235019 0
6256 0.0317524 0
6272 0.0278672 0
6288 0.0272717 0
6304 0.025965 0
6320 0.0307628 0
6336 0.0425162 0
6352 0.0279994 0
6368 0.0251508 0
6384 0.0267497 0
6400 0.0226075 0
6416 0.0328145 0
6432 0.0293255 0
6448 0.0388364 0
6464 0.0244833 0
6480 0.0235203 0
6496 0.0300023 0
6512 0.0452784 0
6528 0.0286648 0
6544 0.0223988 0
6560 0.0301438 0
6576 0.0245241 0
6592 0.0114109 0
6608 0.023011 0
6624 0.0181987 0
6640 0.0135276 0
6656 0.0240067 0
6672 0.0314401 0
6688 0.0350006 0
6704 0.0320403 0
6720 0.0294948 0
6736 0.027231 0
6752 0.0311476 0
6768 0.0128739 0
6784 0.0295951 0
6800 0.0298701 0
6816 0.0196502 0
6832 0.0269767 0
6848 0.0177579 0
6864 0.0167232 0
6880 0.0174321 0
6896 0.0203775 0
6912 0.0160933 0
6928 0.0279583 0
6944 0.0173913 0
6960 0.0168999 0
6976 0.0244263 0
6992 0.0220895 0
7008 0.0206278 0
7024 0.0245825 0
7040 0.0243116 0
7056 0.0218716 0
7072 0.0284245 0
7088 0.0318433 0
7104 0.0277054 0
7120 0.0080834 0
7136 0.0339872 0
7152 0.0145472 0
7168 0.0297195 0
7184 0.0313254 0
7200 0.0441381 0
7216 0.0308154 0
7232 0.0222611 0
7248 0.0368794 0
7264 0.00456316 0
7280 0.0176428 0
7296 0.0291045 0
7312 0.0336401 0
7328 0.0368354 0
7344 0.0449205 0
7360 0.0367693 0
7376 0.0135239 0
7392 0.0333272 0
7408 0.0309208 0
7424 0.0432011 0
7440 0.0495087 0
7456 0.0203365 0
7472 0.0241397 0
7488 0.0268139 0
7504 0.0237952 0
7520 0.0169163 0
7536 0.029389 0
7552 0.0160774 0
7568 0.0145646 0
7584 0.01061 0
7600 0 0
7616 0.0161586 0
7632 0.00929741 0
7648 0.0220628 0
7664 0.0256521 0
7680 0.0365602 0
7696 0.0306656 0
7712 0.0248159 0
7728 0.0241492 0
7744 0.0174317 0
7760 0.0290648 0
7776 0.0243819 0
7792 0.03586 0
7808 0.0332848 0
7824 0.0364355 0
7840 0.0231402 0
7856 0.0424927 0
7872 0.0155405 0
7888 0.0329127 0
7904 0.0235163 0
7920 0.0277086 0
7936 0.025032 0
7952 0.0108121 0
7968 0.0143473 0
7984 0.0243148 0
8000 0.0219635 0
8016 0.0203601 0
8032 0.0146488 0
8048 0.0211262 0
8064 0.0220752 0
8080 0.0161166 0
8096 0.00898563 0
8112 0.013528 0
8128 0.0255559 0
8144 0.031321 0
8160 0.00869711 0
8176 0.0133305 0
8192 0.0178734 0
8208 0.0148308 0
8224 0.0254522 0
8240 0.0229305 0
8256 0.0230171 0
8272 0.0290752 0
8288 0.0206899 0
8304 0.0168417 0
8320 0.0234529 0
8336 0.0160476 0
8352 0.02223 0
8368 0.0163876 0
8384 0.0223803 0
8400 0.0238597 0
8416 0.0108529 0
8432 0.0299268 0
8448 0.0352229 0
8464 0.0209005 0
8480 0.0247472 0
8496 0.0303431 0
8512 0.0272346 0
8528 0.0309144 0
8544 0.023951 0
8560 0.0264874 0
8576 0.0319223 0
8592 0.037863 0
8608 0.0280692 0
8624 0.0315842 0
8640 0.0307551 0
8656 0.0397447 0
8672 0.0359392 0
8688 0.0209832 0
8704 0.0288681 0
8720 0.0507111 0
8736 0.0270316 0
8752 0.0250537 0
8768 0.0180223 0
8784 0.0290557 0
8800 0.0212791 0
8816 0.0240754 0
8832 0.0216753 0
8848 0.0265145 0
8864 0.0314019 0
8880 0.0290984 0
8896 0.0258388 0
8912 0.0306119 0
8928 0.0182234 0
8944 0.0395543 0
8960 0.0302681 0
8976 0.0279957 0
8992 0.0198517 0
9008 0.0155601 0
9024 0.0139439 0
9040 0.0202868 0
9056 0.0266373 0
9072 0.0349516 0
9088 0.0299773 0
9104 0.0413006 0
9120 0.0264725 0
9136 0.018843 0
9152 0.0147364 0
9168 0.0278052 0
9184 0.0315384 0
9200 0.0399797 0
9216 0.0329636 0
9232 0.0539862 0
9248 0.043867 0
9264 0.0474895 0
9280 0.0287392 0
9296 0.0407516 0
9312 0.0266384 0
9328 0.0349163 0
9344 0.0187201 0
9360 0.0317408 0
9376 0.017026 0
9392 0.0302929 0
9408 0.0235167 0
9424 0.0184764 0
9440 0.0339418 0
9456 0.0287426 0
9472 0.0260894 0
9488 0.0339802 0
9504 0.0424694 0
9520 0.0414432 0
9536 0.0426531 0
9552 0.0487632 0
9568 0.0455585 0
9584 0.0384703 0
9600 0.029831 0
9616 0.0283343 0
9632 0.0297751 0
9648 0.0464212 0
9664 0.0380464 0
9680 0.0384386 0
9696 0.0331464 0
9712 0.055055 0
9728 0.0480935 0
9744 0.0257515 0
9760 0.0245794 0
9776 0.0231228 0
9792 0.0195759 0
9808 0.0330007 0
9824 0.033588 0
9840 0.0363192 0
9856 0.0226628 0
9872 0.0259274 0
9888 0.0191301 0
9904 0.0431983 0
9920 0.0331964 0
9936 0.020937 0
9952 0.0279789 0
9968 0.0347494 0
9984 0.0182295 0
10000 0.0261658 0
10016 0.0405489 0
10032 0.0437064 0
10048 0.0459304 0
10064 0.0374126 0
10080 0.0301739 0
10096 0.0249883 0
10112 0.0393422 0
10128 0.0357033 0
10144 0.0218536 0
10160 0.0401218 0
10176 0.0380089 0
10192 0.0369559 0
10208 0.0372317 0
10224 0.0293042 0
10240 0.0262992 0
10256 0.0385041 0
10272 0.0322838 0
10288 0.0407578 0
10304 0.0291312 0
10320 0.0236481 0
10336 0.0263718 0
10352 0.0335257 0
10368 0.0378574 0
10384 0.0415392 0
10400 0.0297078 0
10416 0.034739 0
10432 0.0350698 0
10448 0.0308806 0
10464 0.0351713 0
10480 0.0348526 0
10496 0.0390629 0
10512 0.0456197 0
10528 0.030016 0
10544 0.0367285 0
10560 0.0415612 0
10576 0.0259624 0
10592 0.0220875 0
10608 0.0320156 0
10624 0.0359801 0
10640 0.0403912 0
10656 0.0286376 0
10672 0.0235505 0
10688 0.0380849 0
10704 0.0472183 0
10720 0.0347137 0
10736 0.0582845 0
10752 0.0523744 0
10768 0.0411615 0
10784 0.0329012 0
10800 0.0338401 0
10816 0.0299305 0
10832 0.0287207 0
10848 0.0342935 0
10864 0.0424322 0
10880 0.0444748 0
10896 0.0424972 0
10912 0.0416406 0
10928 0.0492586 0
10944 0.037045 0
10960 0.0344367 0
10976 0.0427344 0
10992 0.0374251 0
11008 0.0314511 0
11024 0.0449708 0
11040 0.0485921 0
11056 0.0365906 0
11072 0.0506418 0
11088 0.023418 0
11104 0.0366716 0
11120 0.0406472 0
11136 0.0269895 0
11152 0.00900082 0
11168 0.0446105 0
11184 0.0432912 0
11200 0.0304089 0
11216 0.033809 0
11232 0.0265381 0
11248 0.0405466 0
11264 0.0468381 0
11280 0.0211511 0
11296 0.0373016 0
11312 0.0376228 0
11328 0.0407467 0
11344 0.0382773 0
11360 0.0496722 0
11376 0.0463444 0
11392 0.0410724 0
11408 0.0417658 0
11424 0.0360957 0
11440 0.0406022 0
11456 0.0324844 0
11472 0.0294906 0
11488 0.0261997 0
11504 0.0334682 0
11520 0.0511718 0
11536 0.0278724 0
11552 0.0426897 0
11568 0.0282417 0
11584 0.0362713 0
11600 0.023033 0
11616 0.0353092 0
11632 0.0428019 0
11648 0.0281051 0
11664 0.0262582 0
11680 0.0433652 0
11696 0.0279927 0
11712 0.024653 0
11728 0.0278245 0
11744 0.0303662 0
11760 0.0287709 0
11776 0.0375341 0
11792 0.0299708 0
11808 0.0205341 0
11824 0.0203438 0
11840 0.0332511 0
11856 0.0381054 0
11872 0.0334397 0
11888 0.0163874 0
11904 0.0375922 0
11920 0.0253718 0
11936 0.0340406 0
11952 0.0416207 0
11968 0.0450353 0
11984 0.0394467 0
12000 0.0363055 0
12016 0.0314422 0
12032 0.0274421 0
12048 0.0419324 0
12064 0.0342781 0
12080 0.033271 0
12096 0.0372605 0
12112 0.0489561 0
12128 0.0360588 0
12144 0.0246471 0
12160 0.00883726 0
12176 0.0173329 0
12192 0.0104801 0
12208 0.00475204 0
12224 0.0417446 0
12240 0.0252304 0
12256 0.030978 0
12272 0.0290119 0
12288 0.0397923 0
12304 0.0377706 0
12320 0.0266767 0
12336 0.0335327 0
12352 0.0356091 0
12368 0.032948 0
12384 0.0447735 0
12400 0.0316528 0
12416 0.0371287 0
12432 0.0478284 0
12448 0.050105 0
12464 0.0413436 0
12480 0.035155 0
12496 0.0385515 0
12512 0.0339858 0
12528 0.0409974 0
12544 0.0187517 0
12560 0.0258091 0
12576 0.0274675 0
12592 0.0436078 0
12608 0.0451018 0
12624 0.0350056 0
12640 0.0399496 0
12656 0.0435371 0
12672 0.0323136 0
12688 0.024244 0
12704 0.0300528 0
12720 0.0325498 0
12736 0.0288106 0
12752 0.0434174 0
12768 0.0358119 0
12784 0.0165035 0
12800 0.0304132 0
12816 0.0274742 0
12832 0.0173579 0
12848 0.0376111 0
12864 0.0284947 0
12880 0.0270813 0
12896 0.0355434 0
12912 0.0327618 0
12928 0.0392417 0
12944 0.0313962 0
12960 0.0538572 0
12976 0.0459635 0
12992 0.0277669 0
13008 0.0330072 0
13024 0.0407388 0
13040 0.0409096 0
13056 0.0405679 0
13072 0.0439579 0
13088 0.0490203 0
13104 0.0254918 0
13120 0.0510137 0
13136 0.0399281 0
13152 0.0501625 0
13168 0.055227 0
13184 0.0445616 0
13200 0.0522137 0
13216 0.0506252 0
13232 0.0416033 0
13248 0.0442146 0
13264 0.0318946 0
13280 0.0357027 0
13296 0.0335406 0
13312 0.0365848 0
13328 0.0205059 0
13344 0.0352619 0
13360 0.0333391 0
13376 0.02952 0
13392 0.0396186 0
13408 0.0342061 0
13424 0.0427433 0
13440 0.0359127 0
13456 0.0437296 0
13472 0.0280058 0
13488 0.0414199 0
13504 0.0472609 0
13520 0.0439651 0
13536 0.0360487 0
13552 0.0266202 0
13568 0.0395104 0
13584 0.0407184 0
13600 0.0424666 0
13616 0.0264683 0
13632 0.0426203 0
13648 0.04973 0
13664 0.0365799 0
13680 0.0455751 0
13696 0.0417351 0
13712 0.0378279 0
13728 0.044062 0
13744 0.0364837 0
13760 0.0441313 0
13776 0.0256714 0
13792 0.0404401 0
13808 0.0329669 0
13824 0.0349792 0
13840 0.0310722 0
13856 0.0458685 0
13872 0.0497639 0
13888 0.0329351 0
13904 0.0335024 0
13920 0.0364887 0
13936 0.0284801 0
13952 0.0562056 0
13968 0.0385422 0
13984 0.031243 0
14000 0.0162074 0
14016 0.0353144 0
14032 0.0303805 0
14048 0.0290217 0
14064 0.0320351 0
14080 0.0166104 0
14096 0.0420419 0
14112 0.0290686 0
14128 0.0377726 0
14144 0.0304644 0
14160 0.0345382 0
14176 0.0513517 0
14192 0.0402623 0
14208 0.0440348 0
14224 0.0394303 0
14240 0.0362651 0
14256 0.0394215 0
14272 0.0257336 0
14288 0.0468384 0
14304 0.026132 0
14320 0.0367838 0
14336 0.0324595 0
14352 0.0354829 0
14368 0.0339035 0
14384 0.0230508 0
14400 0.0400236 0
14416 0.0335908 0
14432 0.0213861 0
14448 0.0252975 0
14464 0.0197533 0
14480 0.0306949 0
14496 0.0300602 0
14512 0.0213656 0
14528 0.021048 0
14544 0.0453468 0
14560 0.0361697 0
14576 0.0293255 0
14592 0.0344378 0
14608 0.0240246 0
14624 0.0135732 0
14640 0.0322267 0
14656 0.0308858 0
14672 0.0310477 0
14688 0.0300222 0
14704 0.031546 0
14720 0.0456575 0
14736 0.0310307 0
14752 0.0347656 0
14768 0.0411958 0
14784 0.032768 0
14800 0.0500262 0
14816 0.0449737 0
14832 0.0335543 0
14848 0.033879 0
14864 0.0453056 0
14880 0.0307684 0
14896 0.0431844 0
14912 0.035223 0
14928 0.0315178 0
14944 0.018954 0
14960 0.0241419 0
14976 0.0360521 0
14992 0.044278 0
15008 0.0132963 0
15024 0.0438117 0
15040 0.0329561 0
15056 0.0407037 0
15072 0.032863 0
15088 0.0318362 0
15104 0.0355947 0
15120 0.0423289 0
15136 0.040515 0
15152 0.0397225 0
15168 0.0317166 0
15184 0.0316913 0
15200 0.0279867 0
15216 0.0378239 0
15232 0.0164085 0
15248 0.042897 0
15264 0.0247822 0
15280 0.0363688 0
15296 0.0365468 0
15312 0.0369043 0
15328 0.0323807 0
15344 0.0381719 0
15360 0.0413931 0
15376 0.0339926 0
15392 0.037178 0
15408 0.037724 0
15424 0.026415 0
15440 0.020716 0
15456 0.0452953 0
15472 0.0293937 0
15488 0.0581341 0
15504 0.0352687 0
15520 0.0286262 0
15536 0.0328383 0
15552 0.0361942 0
15568 0.0332532 0
15584 0.0427536 0
15600 0.042294 0
15616 0.0336695 0
15632 0.0468055 0
15648 0.0449384 0
15664 0.0476649 0
15680 0.0414617 0
15696 0.037824 0
15712 0.0372775 0
15728 0.0468266 0
15744 0.0303331 0
15760 0.0369236 0
15776 0.0166773 0
15792 0.035667 0
15808 0.0215867 0
15824 0.0364976 0
15840 0.0178605 0
15856 0.0332938 0
15872 0.0308503 0
15888 0.0549401 0
15904 0.0396486 0
15920 0.0417395 0
15936 0.0446447 0
15952 0.0331852 0
15968 0.040518 0
15984 0.0442275 0
16000 0.0308313 0
16016 0.0458237 0
16032 0.0307853 0
16048 0.0406559 0
16064 0.0388756 0
16080 0.0410561 0
16096 0.0299748 0
16112 0.0421577 0
16128 0.0514078 0
16144 0.0340377 0
16160 0.0447993 0
16176 0.0436466 0
16192 0.0339672 0
16208 0.038919 0
16224 0.0482628 0
16240 0.0331729 0
16256 0.0374105 0
16272 0.0193684 0
16288 0.0212225 0
16304 0.0277377 0
16320 0.0337636 0
16336 0.0232181 0
16352 0.0385123 0
16368 0.0365332 0
