# Supplementary material for: Probing decoherence in molecular 4f qubits
Source: Chem Sci. 2024 Oct 30;15(48):20328–37. doi: 10.1039/d4sc05304d (PMC11575486; doi:10.1039/d4sc05304d)
Supplement: SC-015-D4SC05304D-s001 [file SC-015-D4SC05304D-s001.zip › data_archive/Parallel_0c5pct/T2/25_Gdtrensal_T2_970638_4677G_at42_VG51_400-800-1500_20sc_10K.dat]

0 0.983595 0
16 0.999611 0
32 1 0
48 0.97805 0
64 0.99203 0
80 0.981245 0
96 0.970073 0
112 0.930539 0
128 0.945543 0
144 0.934975 0
160 0.927363 0
176 0.914249 0
192 0.911803 0
208 0.895399 0
224 0.880256 0
240 0.885157 0
256 0.854204 0
272 0.886596 0
288 0.860976 0
304 0.832966 0
320 0.834295 0
336 0.816091 0
352 0.80501 0
368 0.794248 0
384 0.786953 0
400 0.777121 0
416 0.758609 0
432 0.758411 0
448 0.746096 0
464 0.74739 0
480 0.716629 0
496 0.728385 0
512 0.679792 0
528 0.708133 0
544 0.703583 0
560 0.692072 0
576 0.658459 0
592 0.675935 0
608 0.659153 0
624 0.66785 0
640 0.633439 0
656 0.64097 0
672 0.58684 0
688 0.62655 0
704 0.629357 0
720 0.611181 0
736 0.61733 0
752 0.589162 0
768 0.585389 0
784 0.603876 0
800 0.580403 0
816 0.57633 0
832 0.574336 0
848 0.554469 0
864 0.550514 0
880 0.526834 0
896 0.54704 0
912 0.536783 0
928 0.536478 0
944 0.526122 0
960 0.542808 0
976 0.502875 0
992 0.512694 0
1008 0.485465 0
1024 0.491379 0
1040 0.495596 0
1056 0.49156 0
1072 0.50128 0
1088 0.447289 0
1104 0.474141 0
1120 0.477236 0
1136 0.472919 0
1152 0.457865 0
1168 0.489034 0
1184 0.482638 0
1200 0.435559 0
1216 0.468395 0
1232 0.446047 0
1248 0.440441 0
1264 0.450334 0
1280 0.451863 0
1296 0.454451 0
1312 0.41427 0
1328 0.438254 0
1344 0.43431 0
1360 0.411011 0
1376 0.403499 0
1392 0.391191 0
1408 0.41256 0
1424 0.398563 0
1440 0.377012 0
1456 0.366543 0
1472 0.357434 0
1488 0.364882 0
1504 0.370818 0
1520 0.366565 0
1536 0.362631 0
1552 0.340807 0
1568 0.309722 0
1584 0.317047 0
1600 0.354398 0
1616 0.315704 0
1632 0.3302 0
1648 0.339434 0
1664 0.332693 0
1680 0.337346 0
1696 0.331494 0
1712 0.320757 0
1728 0.305307 0
1744 0.281444 0
1760 0.311069 0
1776 0.311263 0
1792 0.287054 0
1808 0.315078 0
1824 0.287354 0
1840 0.296564 0
1856 0.292806 0
1872 0.292276 0
1888 0.257156 0
1904 0.239318 0
1920 0.248747 0
1936 0.240328 0
1952 0.247042 0
1968 0.29005 0
1984 0.280852 0
2000 0.249723 0
2016 0.288014 0
2032 0.266141 0
2048 0.288873 0
2064 0.256302 0
2080 0.261156 0
2096 0.257553 0
2112 0.253606 0
2128 0.248309 0
2144 0.257667 0
2160 0.241452 0
2176 0.270906 0
2192 0.226749 0
2208 0.188467 0
2224 0.246075 0
2240 0.221442 0
2256 0.225223 0
2272 0.21812 0
2288 0.236187 0
2304 0.218771 0
2320 0.208976 0
2336 0.201907 0
2352 0.188742 0
2368 0.211692 0
2384 0.223443 0
2400 0.190778 0
2416 0.178631 0
2432 0.191755 0
2448 0.211374 0
2464 0.187792 0
2480 0.195058 0
2496 0.185458 0
2512 0.17924 0
2528 0.181351 0
2544 0.184096 0
2560 0.192453 0
2576 0.176882 0
2592 0.183992 0
2608 0.157645 0
2624 0.153205 0
2640 0.150538 0
2656 0.164524 0
2672 0.157524 0
2688 0.14159 0
2704 0.153831 0
2720 0.119496 0
2736 0.154381 0
2752 0.149468 0
2768 0.132677 0
2784 0.140618 0
2800 0.139642 0
2816 0.153112 0
2832 0.141456 0
2848 0.125599 0
2864 0.116965 0
2880 0.131733 0
2896 0.144336 0
2912 0.119837 0
2928 0.11034 0
2944 0.134707 0
2960 0.147269 0
2976 0.105582 0
2992 0.126666 0
3008 0.133794 0
3024 0.119433 0
3040 0.135528 0
3056 0.118914 0
3072 0.144024 0
3088 0.127653 0
3104 0.116299 0
3120 0.128858 0
3136 0.1104 0
3152 0.121787 0
3168 0.110967 0
3184 0.131373 0
3200 0.108903 0
3216 0.110698 0
3232 0.102142 0
3248 0.127062 0
3264 0.104318 0
3280 0.0995165 0
3296 0.121928 0
3312 0.109294 0
3328 0.129702 0
3344 0.0916165 0
3360 0.104708 0
3376 0.0781471 0
3392 0.0828257 0
3408 0.107453 0
3424 0.129831 0
3440 0.0998618 0
3456 0.106114 0
3472 0.0954694 0
3488 0.117868 0
3504 0.070592 0
3520 0.0888264 0
3536 0.106645 0
3552 0.0923654 0
3568 0.110898 0
3584 0.0707885 0
3600 0.0773756 0
3616 0.0639089 0
3632 0.0953875 0
3648 0.0970562 0
3664 0.0973265 0
3680 0.118192 0
3696 0.105175 0
3712 0.107323 0
3728 0.0954639 0
3744 0.0985885 0
3760 0.114122 0
3776 0.0952342 0
3792 0.0931224 0
3808 0.0865308 0
3824 0.100622 0
3840 0.122412 0
3856 0.0838812 0
3872 0.102705 0
3888 0.0733453 0
3904 0.0979361 0
3920 0.111357 0
3936 0.0906211 0
3952 0.0916465 0
3968 0.0754703 0
3984 0.111752 0
4000 0.0673746 0
4016 0.077094 0
4032 0.0948038 0
4048 0.119671 0
4064 0.0731656 0
4080 0.0737074 0
4096 0.0776717 0
4112 0.0715114 0
4128 0.0831187 0
4144 0.0833494 0
4160 0.0793268 0
4176 0.0691771 0
4192 0.0817125 0
4208 0.06462 0
4224 0.0501334 0
4240 0.0606752 0
4256 0.0599955 0
4272 0.0516615 0
4288 0.0663438 0
4304 0.0716292 0
4320 0.033711 0
4336 0.067886 0
4352 0.0702562 0
4368 0.0959202 0
4384 0.0581944 0
4400 0.0647178 0
4416 0.0249711 0
4432 0.0445881 0
4448 0.0810528 0
4464 0.0730832 0
4480 0.0665157 0
4496 0.0699541 0
4512 0.0403372 0
4528 0.0391743 0
4544 0.0647519 0
4560 0.0344662 0
4576 0.0385524 0
4592 0.0300605 0
4608 0.0423289 0
4624 0.055857 0
4640 0.0758597 0
4656 0.0702544 0
4672 0.0536614 0
4688 0.04781 0
4704 0.0354716 0
4720 0.0567318 0
4736 0.0446104 0
4752 0.0553019 0
4768 0.0611656 0
4784 0.0531278 0
4800 0.062061 0
4816 0.0370693 0
4832 0.0350253 0
4848 0.0447933 0
4864 0.06723 0
4880 0.0473896 0
4896 0.0564079 0
4912 0.0125663 0
4928 0.0446773 0
4944 0.0357163 0
4960 0.0350976 0
4976 0.0339162 0
4992 0.0462473 0
5008 0.024786 0
5024 0.0386321 0
5040 0.0487117 0
5056 0.0279624 0
5072 0.0463196 0
5088 0.074373 0
5104 0.0429062 0
5120 0.0603308 0
5136 0.0451304 0
5152 0.0535404 0
5168 0.0488614 0
5184 0.0300596 0
5200 0.0515073 0
5216 0.0715291 0
5232 0.0448124 0
5248 0.0396006 0
5264 0.0420254 0
5280 0.0407766 0
5296 0.0705765 0
5312 0.0464588 0
5328 0.0377618 0
5344 0.0625236 0
5360 0.0402753 0
5376 0.0465293 0
5392 0.0677368 0
5408 0.0604596 0
5424 0.0560389 0
5440 0.0488491 0
5456 0.038224 0
5472 0.0509636 0
5488 0.0430249 0
5504 0.0498618 0
5520 0.0583332 0
5536 0.0646937 0
5552 0.0369433 0
5568 0.0338224 0
5584 0.0585579 0
5600 0.0493017 0
5616 0.0386753 0
5632 0.0406311 0
5648 0.0502184 0
5664 0.0480052 0
5680 0.061308 0
5696 0.0626578 0
5712 0.0607771 0
5728 0.0725136 0
5744 0.0726324 0
5760 0.0535263 0
5776 0.069769 0
5792 0.0464056 0
5808 0.0580388 0
5824 0.0693368 0
5840 0.0537092 0
5856 0.0625355 0
5872 0.0461449 0
5888 0.0496611 0
5904 0.0440358 0
5920 0.0197985 0
5936 0.0470939 0
5952 0.0160716 0
5968 0.0158214 0
5984 0.0332824 0
6000 0.0651614 0
6016 0.0443779 0
6032 0.0521433 0
6048 0.0219235 0
6064 0.0311424 0
6080 0.0395328 0
6096 0.0537933 0
6112 0.0488204 0
6128 0.0367691 0
6144 0.0197384 0
6160 0.044095 0
6176 0.0670821 0
6192 0.0304882 0
6208 0.0332797 0
6224 0.0380538 0
6240 0.0611092 0
6256 0.0551891 0
6272 0.0585711 0
6288 0.0539489 0
6304 0.0557469 0
6320 0.0561313 0
6336 0.05468 0
6352 0.0632706 0
6368 0.0422925 0
6384 0.0696011 0
6400 0.040233 0
6416 0.0550699 0
6432 0.0573005 0
6448 0.0600751 0
6464 0.0478628 0
6480 0.0509937 0
6496 0.0615896 0
6512 0.0248943 0
6528 0.0295574 0
6544 0.0688946 0
6560 0.0415905 0
6576 0.0458246 0
6592 0.0257641 0
6608 0.0690747 0
6624 0.055857 0
6640 0.042939 0
6656 0.0313303 0
6672 0.0374533 0
6688 0.0570976 0
6704 0.0534926 0
6720 0.0645354 0
6736 0.0411115 0
6752 0.0416174 0
6768 0.0536878 0
6784 0.0633871 0
6800 0.0434812 0
6816 0.0452519 0
6832 0.0498049 0
6848 0.0287562 0
6864 0.0346827 0
6880 0.0161417 0
6896 0.0391125 0
6912 0.0506706 0
6928 0.0512803 0
6944 0.0561695 0
6960 0.0307448 0
6976 0.0244689 0
6992 0.0725341 0
7008 0.0446341 0
7024 0.0480425 0
7040 0.0542824 0
7056 0.0539749 0
7072 0.0344307 0
7088 0.0491284 0
7104 0.0302025 0
7120 0.0416401 0
7136 0.0550226 0
7152 0.0453797 0
7168 0.0417015 0
7184 0.0475862 0
7200 0.0568282 0
7216 0.0612712 0
7232 0.04566 0
7248 0.0513226 0
7264 0.0440681 0
7280 0.0498572 0
7296 0.0612311 0
7312 0.0673737 0
7328 0.0367381 0
7344 0.0597112 0
7360 0.0834708 0
7376 0.0774593 0
7392 0.058648 0
7408 0.0348238 0
7424 0 0
7440 0.0509604 0
7456 0.0451814 0
7472 0.0266576 0
7488 0.0399459 0
7504 0.0413394 0
7520 0.0179901 0
7536 0.0581003 0
7552 0.0437524 0
7568 0.025604 0
7584 0.0126105 0
7600 0.0620851 0
7616 0.0232492 0
7632 0.0395033 0
7648 0.0211597 0
7664 0.0255953 0
7680 0.0518949 0
7696 0.0520509 0
7712 0.0397835 0
7728 0.0357632 0
7744 0.0438998 0
7760 0.0524253 0
7776 0.0225418 0
7792 0.0353711 0
7808 0.0296411 0
7824 0.040415 0
7840 0.0262759 0
7856 0.0516187 0
7872 0.0223775 0
7888 0.0705069 0
7904 0.0474269 0
7920 0.0482163 0
7936 0.0397903 0
7952 0.0489965 0
7968 0.0537883 0
7984 0.0490047 0
8000 0.035811 0
8016 0.0468332 0
8032 0.0703882 0
8048 0.0562614 0
8064 0.0403117 0
8080 0.0618685 0
8096 0.0466358 0
8112 0.0353865 0
8128 0.0461122 0
8144 0.0258924 0
8160 0.0466567 0
8176 0.0618571 0
8192 0.0360735 0
8208 0.0704669 0
8224 0.0558488 0
8240 0.0259693 0
8256 0.0508121 0
8272 0.0379833 0
8288 0.0341086 0
8304 0.0227083 0
8320 0.0457964 0
8336 0.0281876 0
8352 0.0378177 0
8368 0.0240326 0
8384 0.0364174 0
8400 0.0376949 0
8416 0.0433216 0
8432 0.0220732 0
8448 0.0498804 0
8464 0.0434098 0
8480 0.0421824 0
8496 0.00646013 0
8512 0.0350703 0
8528 0.0418166 0
8544 0.0555349 0
8560 0.0497949 0
8576 0.0313885 0
8592 0.0491289 0
8608 0.0239098 0
8624 0.0434348 0
8640 0.0162208 0
8656 0.0288154 0
8672 0.0487312 0
8688 0.0277836 0
8704 0.028996 0
8720 0.0413499 0
8736 0.0308835 0
8752 0.0174801 0
8768 0.0205773 0
8784 0.0129457 0
8800 0.0361172 0
8816 0.0668792 0
8832 0.0606056 0
8848 0.0432711 0
8864 0.0439244 0
8880 0.0543447 0
8896 0.0134848 0
8912 0.0128839 0
8928 0.0310787 0
8944 0.0245126 0
8960 0.0335995 0
8976 0.0310218 0
8992 0.0297644 0
9008 0.0492781 0
9024 0.0286916 0
9040 0.0409136 0
9056 0.0258519 0
9072 0.0488254 0
9088 0.0597076 0
9104 0.0292589 0
9120 0.0537456 0
9136 0.0524836 0
9152 0.0437096 0
9168 0.0576203 0
9184 0.0447665 0
9200 0.0514004 0
9216 0.0637497 0
9232 0.046427 0
9248 0.0327533 0
9264 0.0592048 0
9280 0.0466317 0
9296 0.0641582 0
9312 0.0490597 0
9328 0.0327838 0
9344 0.041353 0
9360 0.0647569 0
9376 0.0396652 0
9392 0.0445408 0
9408 0.0480356 0
9424 0.0351008 0
9440 0.0300269 0
9456 0.0416465 0
9472 0.0582927 0
9488 0.00112643 0
9504 0.0645495 0
9520 0.0462718 0
9536 0.0397371 0
9552 0.0454352 0
9568 0.0343101 0
9584 0.0677513 0
9600 0.0466299 0
9616 0.0610446 0
9632 0.0645304 0
9648 0.0590529 0
9664 0.0814318 0
9680 0.0497626 0
9696 0.0594619 0
9712 0.0441837 0
9728 0.034226 0
9744 0.0640754 0
9760 0.0336364 0
9776 0.0351245 0
9792 0.0517243 0
9808 0.052585 0
9824 0.0593199 0
9840 0.0583587 0
9856 0.0454812 0
9872 0.0735577 0
9888 0.0590797 0
9904 0.0501766 0
9920 0.0690265 0
9936 0.0717571 0
9952 0.0664561 0
9968 0.059915 0
9984 0.049102 0
10000 0.0573441 0
10016 0.0554939 0
10032 0.0475084 0
10048 0.0493618 0
10064 0.0473837 0
10080 0.0488318 0
10096 0.0553147 0
10112 0.0278327 0
10128 0.0254343 0
10144 0.0315318 0
10160 0.0207711 0
10176 0.0661095 0
10192 0.0494751 0
10208 0.0520846 0
10224 0.0503868 0
10240 0.0445936 0
10256 0.0407871 0
10272 0.0430331 0
10288 0.0382435 0
10304 0.041056 0
10320 0.0450399 0
10336 0.0466208 0
10352 0.0449239 0
10368 0.0346186 0
10384 0.053858 0
10400 0.0606652 0
10416 0.0504218 0
10432 0.0413944 0
10448 0.0577345 0
10464 0.0430218 0
10480 0.0415837 0
10496 0.0158164 0
10512 0.068032 0
10528 0.0510901 0
10544 0.0401684 0
10560 0.0203258 0
10576 0.0221555 0
10592 0.0551504 0
10608 0.0365321 0
10624 0.0518881 0
10640 0.0410432 0
10656 0.0471785 0
10672 0.064408 0
10688 0.0545308 0
10704 0.0401138 0
10720 0.04103 0
10736 0.0617939 0
10752 0.0594669 0
10768 0.0751327 0
10784 0.0367245 0
10800 0.0609504 0
10816 0.066563 0
10832 0.0702899 0
10848 0.052222 0
10864 0.0404186 0
10880 0.074247 0
10896 0.0574133 0
10912 0.0352569 0
10928 0.0695156 0
10944 0.053994 0
10960 0.0886485 0
10976 0.0534963 0
10992 0.0592758 0
11008 0.0524281 0
11024 0.0365894 0
11040 0.0514104 0
11056 0.0793109 0
11072 0.0765367 0
11088 0.0236118 0
11104 0.0642064 0
11120 0.0432793 0
11136 0.0465025 0
11152 0.0329289 0
11168 0.0235203 0
11184 0.0332369 0
11200 0.0346814 0
11216 0.0408321 0
11232 0.0792426 0
11248 0.0364743 0
11264 0.0473892 0
11280 0.0381776 0
11296 0.0572254 0
11312 0.0326055 0
11328 0.0295656 0
11344 0.0532975 0
11360 0.0279255 0
11376 0.0391157 0
11392 0.0578614 0
11408 0.047674 0
11424 0.045281 0
11440 0.0474283 0
11456 0.0359074 0
11472 0.0807517 0
11488 0.0693732 0
11504 0.0629458 0
11520 0.0636027 0
11536 0.0465621 0
11552 0.0554248 0
11568 0.0380547 0
11584 0.0539407 0
11600 0.0450663 0
11616 0.051409 0
11632 0.03678 0
11648 0.0663169 0
11664 0.0282249 0
11680 0.0762919 0
11696 0.0640399 0
11712 0.0496939 0
11728 0.0621597 0
11744 0.0822452 0
11760 0.0811702 0
11776 0.0571967 0
11792 0.0608199 0
11808 0.0546564 0
11824 0.0377813 0
11840 0.0222797 0
11856 0.0634977 0
11872 0.0575334 0
11888 0.0335781 0
11904 0.0516119 0
11920 0.0470539 0
11936 0.0522011 0
11952 0.0437342 0
11968 0.0539016 0
11984 0.0541837 0
12000 0.0478778 0
12016 0.0531369 0
12032 0.0266239 0
12048 0.0338875 0
12064 0.0545822 0
12080 0.0581803 0
12096 0.0654921 0
12112 0.0528448 0
12128 0.0302507 0
12144 0.0686953 0
12160 0.0598222 0
12176 0.0370129 0
12192 0.060107 0
12208 0.0477449 0
12224 0.0750595 0
12240 0.0525859 0
12256 0.0597353 0
12272 0.0766663 0
12288 0.0569083 0
12304 0.0422247 0
12320 0.0599291 0
12336 0.0354798 0
12352 0.0746969 0
12368 0.0529494 0
12384 0.0478173 0
12400 0.0670516 0
12416 0.0609423 0
12432 0.0742533 0
12448 0.0674042 0
12464 0.0806275 0
12480 0.0678678 0
12496 0.0572409 0
12512 0.0515924 0
12528 0.0164802 0
12544 0.0538734 0
12560 0.0546464 0
12576 0.0453497 0
12592 0.0514914 0
12608 0.03362 0
12624 0.050839 0
12640 0.018385 0
12656 0.0333111 0
12672 0.0514559 0
12688 0.0597198 0
12704 0.0526929 0
12720 0.0381594 0
12736 0.0380998 0
12752 0.0316578 0
12768 0.0347619 0
12784 0.0418175 0
12800 0.0444152 0
12816 0.0347023 0
12832 0.0454439 0
12848 0.0601211 0
12864 0.0394946 0
12880 0.066912 0
12896 0.0744253 0
12912 0.0504168 0
12928 0.0492299 0
12944 0.0380757 0
12960 0.0428939 0
12976 0.0381839 0
12992 0.0383623 0
13008 0.0263919 0
13024 0.024372 0
13040 0.074872 0
13056 0.0586344 0
13072 0.0565253 0
13088 0.0261185 0
13104 0.0495765 0
13120 0.0574938 0
13136 0.0682873 0
13152 0.0703295 0
13168 0.0767518 0
13184 0.0574756 0
13200 0.0416956 0
13216 0.079411 0
13232 0.0784187 0
13248 0.0682727 0
13264 0.0705824 0
13280 0.0704355 0
13296 0.0726615 0
13312 0.0809241 0
13328 0.091693 0
13344 0.0830919 0
13360 0.0729258 0
13376 0.0757 0
13392 0.0629681 0
13408 0.0677818 0
13424 0.0366021 0
13440 0.0469115 0
13456 0.0637142 0
13472 0.0593413 0
13488 0.0428098 0
13504 0.0400706 0
13520 0.0320823 0
13536 0.0486712 0
13552 0.057123 0
13568 0.0288936 0
13584 0.0247218 0
13600 0.0211633 0
13616 0.012241 0
13632 0.0272054 0
13648 0.0270015 0
13664 0.0336537 0
13680 0.0304809 0
13696 0.0580648 0
13712 0.0329899 0
13728 0.0169083 0
13744 0.0279783 0
13760 0.0235076 0
13776 0.0140435 0
13792 0.0265066 0
13808 0.0230468 0
13824 0.0577099 0
13840 0.0230977 0
13856 0.0428384 0
13872 0.0364297 0
13888 0.0482158 0
13904 0.0281685 0
13920 0.0482017 0
13936 0.0650085 0
13952 0.0366649 0
13968 0.0236532 0
13984 0.0519222 0
14000 0.0639248 0
14016 0.0466895 0
14032 0.0575639 0
14048 0.0783291 0
14064 0.0314649 0
14080 0.0410259 0
14096 0.0352655 0
14112 0.0717457 0
14128 0.0249143 0
14144 0.0556727 0
14160 0.0330349 0
14176 0.0385816 0
14192 0.0615469 0
14208 0.0386202 0
14224 0.0635409 0
14240 0.0383755 0
14256 0.0255544 0
14272 0.0390565 0
14288 0.0713121 0
14304 0.0499873 0
14320 0.0449794 0
14336 0.0573282 0
14352 0.0465375 0
14368 0.0257646 0
14384 0.0402944 0
14400 0.0452901 0
14416 0.0397712 0
14432 0.0485934 0
14448 0.0403999 0
14464 0.0400314 0
14480 0.0601548 0
14496 0.04311 0
14512 0.0517507 0
14528 0.0385356 0
14544 0.0645053 0
14560 0.0462768 0
14576 0.056558 0
14592 0.0533953 0
14608 0.0686212 0
14624 0.0648065 0
14640 0.0559875 0
14656 0.0660248 0
14672 0.0505542 0
14688 0.0692121 0
14704 0.0211269 0
14720 0.0529212 0
14736 0.0564989 0
14752 0.0471476 0
14768 0.0523339 0
14784 0.0359393 0
14800 0.0629226 0
14816 0.0264697 0
14832 0.0317211 0
14848 0.0396288 0
14864 0.0355166 0
14880 0.0723899 0
14896 0.0507794 0
14912 0.0362013 0
14928 0.0416319 0
14944 0.0639662 0
14960 0.0700556 0
14976 0.0799241 0
14992 0.0628284 0
15008 0.0761554 0
15024 0.0883637 0
15040 0.0592513 0
15056 0.0762305 0
15072 0.0559384 0
15088 0.0486316 0
15104 0.0740763 0
15120 0.0970344 0
15136 0.078063 0
15152 0.0649457 0
15168 0.0754061 0
15184 0.0401411 0
15200 0.0416706 0
15216 0.037739 0
15232 0.0280647 0
15248 0.0430695 0
15264 0.0668178 0
15280 0.0560212 0
15296 0.0809132 0
15312 0.0398181 0
15328 0.0669693 0
15344 0.0391684 0
15360 0.0937434 0
15376 0.0699901 0
15392 0.0647988 0
15408 0.0584264 0
15424 0.0477904 0
15440 0.0599751 0
15456 0.0556636 0
15472 0.0305874 0
15488 0.0367532 0
15504 0.0605537 0
15520 0.0428421 0
15536 0.0420163 0
15552 0.0515346 0
15568 0.0299682 0
15584 0.0425764 0
15600 0.0126004 0
15616 0.0334853 0
15632 0.040061 0
15648 0.0477331 0
15664 0.0730323 0
15680 0.0427315 0
15696 0.0678137 0
15712 0.0589364 0
15728 0.0510801 0
15744 0.037194 0
15760 0.0459347 0
15776 0.0487326 0
15792 0.0744462 0
15808 0.077593 0
15824 0.0453265 0
15840 0.0909346 0
15856 0.07621 0
15872 0.0462682 0
15888 0.0634531 0
15904 0.0604823 0
15920 0.0442483 0
15936 0.0666763 0
15952 0.0488513 0
15968 0.0521501 0
15984 0.0431719 0
16000 0.0606698 0
16016 0.0365289 0
16032 0.0428393 0
16048 0.0595315 0
16064 0.0566335 0
16080 0.0597371 0
16096 0.0140594 0
16112 0.0448838 0
16128 0.0527829 0
16144 0.050672 0
16160 0.0482131 0
16176 0.0604914 0
16192 0.061046 0
16208 0.0432579 0
16224 0.0688009 0
16240 0.0711188 0
16256 0.0709104 0
16272 0.068007 0
16288 0.0725778 0
16304 0.0328871 0
16320 0.0568046 0
16336 0.0413917 0
16352 0.0545076 0
16368 0.0382877 0
