# Supplementary material for: Probing decoherence in molecular 4f qubits
Source: Chem Sci. 2024 Oct 30;15(48):20328–37. doi: 10.1039/d4sc05304d (PMC11575486; doi:10.1039/d4sc05304d)
Supplement: SC-015-D4SC05304D-s001 [file SC-015-D4SC05304D-s001.zip › data_archive/Parallel_0c5pct/T2/26_Gdtrensal_T2_970633_3862G_at43_VG51_400-800-1500_20sc_10K.dat]

0 0.997003 0
16 1 0
32 0.979242 0
48 0.969213 0
64 0.95535 0
80 0.960173 0
96 0.961289 0
112 0.927653 0
128 0.924801 0
144 0.906666 0
160 0.900142 0
176 0.888167 0
192 0.868885 0
208 0.865894 0
224 0.856546 0
240 0.849432 0
256 0.845153 0
272 0.832802 0
288 0.815231 0
304 0.815716 0
320 0.832701 0
336 0.799644 0
352 0.804115 0
368 0.763966 0
384 0.802018 0
400 0.740429 0
416 0.740159 0
432 0.753596 0
448 0.729974 0
464 0.724238 0
480 0.710695 0
496 0.687882 0
512 0.680122 0
528 0.702149 0
544 0.67313 0
560 0.645311 0
576 0.67767 0
592 0.64145 0
608 0.639952 0
624 0.623426 0
640 0.615228 0
656 0.633758 0
672 0.62855 0
688 0.607993 0
704 0.603025 0
720 0.588915 0
736 0.570249 0
752 0.55729 0
768 0.557637 0
784 0.524321 0
800 0.547887 0
816 0.539232 0
832 0.52245 0
848 0.525659 0
864 0.521236 0
880 0.507998 0
896 0.532486 0
912 0.513597 0
928 0.512461 0
944 0.504992 0
960 0.501397 0
976 0.486777 0
992 0.487345 0
1008 0.504537 0
1024 0.479347 0
1040 0.492538 0
1056 0.480179 0
1072 0.476442 0
1088 0.473689 0
1104 0.458507 0
1120 0.454127 0
1136 0.449654 0
1152 0.427165 0
1168 0.42897 0
1184 0.440637 0
1200 0.422726 0
1216 0.399837 0
1232 0.387208 0
1248 0.408911 0
1264 0.375526 0
1280 0.390915 0
1296 0.401136 0
1312 0.380152 0
1328 0.370638 0
1344 0.369941 0
1360 0.368205 0
1376 0.348622 0
1392 0.359992 0
1408 0.356481 0
1424 0.312836 0
1440 0.316374 0
1456 0.320248 0
1472 0.330741 0
1488 0.356014 0
1504 0.344193 0
1520 0.334727 0
1536 0.336801 0
1552 0.299359 0
1568 0.315075 0
1584 0.297436 0
1600 0.32936 0
1616 0.311033 0
1632 0.294284 0
1648 0.299641 0
1664 0.326124 0
1680 0.308472 0
1696 0.279406 0
1712 0.312549 0
1728 0.295505 0
1744 0.305709 0
1760 0.283528 0
1776 0.276015 0
1792 0.26909 0
1808 0.285541 0
1824 0.257094 0
1840 0.28433 0
1856 0.277404 0
1872 0.289145 0
1888 0.275463 0
1904 0.271315 0
1920 0.270477 0
1936 0.275312 0
1952 0.275576 0
1968 0.293407 0
1984 0.270351 0
2000 0.272828 0
2016 0.282451 0
2032 0.257444 0
2048 0.261305 0
2064 0.263398 0
2080 0.239554 0
2096 0.248048 0
2112 0.253524 0
2128 0.218639 0
2144 0.226935 0
2160 0.243153 0
2176 0.236922 0
2192 0.22004 0
2208 0.242285 0
2224 0.226474 0
2240 0.247137 0
2256 0.229069 0
2272 0.206399 0
2288 0.204521 0
2304 0.201945 0
2320 0.205014 0
2336 0.214233 0
2352 0.205159 0
2368 0.189487 0
2384 0.213647 0
2400 0.199733 0
2416 0.1839 0
2432 0.188864 0
2448 0.19094 0
2464 0.189702 0
2480 0.181893 0
2496 0.191747 0
2512 0.181423 0
2528 0.151743 0
2544 0.186071 0
2560 0.188941 0
2576 0.162803 0
2592 0.15615 0
2608 0.161403 0
2624 0.183737 0
2640 0.173986 0
2656 0.170818 0
2672 0.172389 0
2688 0.168685 0
2704 0.164155 0
2720 0.176247 0
2736 0.136155 0
2752 0.192098 0
2768 0.173248 0
2784 0.157605 0
2800 0.146719 0
2816 0.149661 0
2832 0.157612 0
2848 0.157124 0
2864 0.149373 0
2880 0.166916 0
2896 0.148672 0
2912 0.145843 0
2928 0.130927 0
2944 0.147605 0
2960 0.151248 0
2976 0.126576 0
2992 0.133246 0
3008 0.112698 0
3024 0.117048 0
3040 0.123814 0
3056 0.130473 0
3072 0.125346 0
3088 0.0897358 0
3104 0.118833 0
3120 0.119614 0
3136 0.0977581 0
3152 0.101538 0
3168 0.12097 0
3184 0.12454 0
3200 0.106358 0
3216 0.132189 0
3232 0.0842779 0
3248 0.116599 0
3264 0.0902308 0
3280 0.127566 0
3296 0.0865619 0
3312 0.101612 0
3328 0.0902788 0
3344 0.087265 0
3360 0.0857616 0
3376 0.0925918 0
3392 0.087281 0
3408 0.106421 0
3424 0.0864713 0
3440 0.0870306 0
3456 0.0782922 0
3472 0.109437 0
3488 0.105346 0
3504 0.12268 0
3520 0.112465 0
3536 0.120341 0
3552 0.0674189 0
3568 0.108061 0
3584 0.0885635 0
3600 0.0933106 0
3616 0.0836387 0
3632 0.0860226 0
3648 0.0948406 0
3664 0.0579158 0
3680 0.0904599 0
3696 0.0869007 0
3712 0.0788707 0
3728 0.0975819 0
3744 0.0768732 0
3760 0.0851568 0
3776 0.10063 0
3792 0.0968943 0
3808 0.072674 0
3824 0.0812846 0
3840 0.0938617 0
3856 0.0862062 0
3872 0.0661019 0
3888 0.0732993 0
3904 0.0817452 0
3920 0.100984 0
3936 0.12133 0
3952 0.112917 0
3968 0.0886889 0
3984 0.0961145 0
4000 0.109808 0
4016 0.0957421 0
4032 0.0732087 0
4048 0.0665817 0
4064 0.0803315 0
4080 0.108389 0
4096 0.0722433 0
4112 0.0804254 0
4128 0.0621637 0
4144 0.0825245 0
4160 0.0714419 0
4176 0.0961342 0
4192 0.0656987 0
4208 0.0702761 0
4224 0.0712952 0
4240 0.090525 0
4256 0.0626321 0
4272 0.046082 0
4288 0.092103 0
4304 0.0833707 0
4320 0.0743921 0
4336 0.0813371 0
4352 0.086557 0
4368 0.0564329 0
4384 0.0988349 0
4400 0.0744015 0
4416 0.0909803 0
4432 0.0655348 0
4448 0.0470396 0
4464 0.0539104 0
4480 0.0625592 0
4496 0.0569029 0
4512 0.0793969 0
4528 0.0740676 0
4544 0.0626735 0
4560 0.0805942 0
4576 0.0716971 0
4592 0.0502759 0
4608 0.0765556 0
4624 0.0529565 0
4640 0.0822398 0
4656 0.0595938 0
4672 0.0820464 0
4688 0.0533798 0
4704 0.0973422 0
4720 0.0836272 0
4736 0.0564591 0
4752 0.0844307 0
4768 0.0822615 0
4784 0.0552659 0
4800 0.056741 0
4816 0.0513732 0
4832 0.0755288 0
4848 0.0638642 0
4864 0.0664125 0
4880 0.0704207 0
4896 0.0677278 0
4912 0.0423098 0
4928 0.0793497 0
4944 0.0501616 0
4960 0.0509917 0
4976 0.0712677 0
4992 0.0654254 0
5008 0.0648796 0
5024 0.0721712 0
5040 0.0793305 0
5056 0.0590803 0
5072 0.0756603 0
5088 0.06167 0
5104 0.0754706 0
5120 0.0717389 0
5136 0.0819779 0
5152 0.0720958 0
5168 0.0755124 0
5184 0.0788834 0
5200 0.0523677 0
5216 0.0901235 0
5232 0.0572659 0
5248 0.0444524 0
5264 0.0747674 0
5280 0.0735886 0
5296 0.0863652 0
5312 0.0841353 0
5328 0.0638876 0
5344 0.0858407 0
5360 0.0575401 0
5376 0.0653394 0
5392 0.0551721 0
5408 0.0413489 0
5424 0.0522976 0
5440 0.0573819 0
5456 0.046484 0
5472 0.0333423 0
5488 0.0214085 0
5504 0.0711042 0
5520 0.0649345 0
5536 0.0590148 0
5552 0.0477842 0
5568 0.0373464 0
5584 0.0536113 0
5600 0.0359893 0
5616 0.0486094 0
5632 0.0686068 0
5648 0.0529553 0
5664 0.0573106 0
5680 0.0722753 0
5696 0.0731141 0
5712 0.0429429 0
5728 0.0605247 0
5744 0.0787241 0
5760 0.0665248 0
5776 0.064503 0
5792 0.0345388 0
5808 0.0382872 0
5824 0.0805569 0
5840 0.0693439 0
5856 0.0776558 0
5872 0.0398914 0
5888 0.0231885 0
5904 0.049935 0
5920 0.0485922 0
5936 0.0520251 0
5952 0.0482906 0
5968 0.0405036 0
5984 0.0421689 0
6000 0.0403901 0
6016 0.0360672 0
6032 0.0420644 0
6048 0.042418 0
6064 0.0378054 0
6080 0.0553925 0
6096 0.0323511 0
6112 0.0428691 0
6128 0.0306858 0
6144 0.047292 0
6160 0.0543747 0
6176 0.0563706 0
6192 0.0536949 0
6208 0.0374747 0
6224 0.036379 0
6240 0.0492564 0
6256 0.0247493 0
6272 0.0295623 0
6288 0.042107 0
6304 0.0653742 0
6320 0.0509921 0
6336 0.0214413 0
6352 0.0341491 0
6368 0.0587759 0
6384 0.0544157 0
6400 0.0543267 0
6416 0.0370264 0
6432 0.0511409 0
6448 0.0381901 0
6464 0.0414985 0
6480 0.0342749 0
6496 0.0465291 0
6512 0.0499903 0
6528 0.060435 0
6544 0.0463861 0
6560 0.0140538 0
6576 0.029859 0
6592 0.0685695 0
6608 0.0410957 0
6624 0.0477706 0
6640 0.0400742 0
6656 0.0502009 0
6672 0.0303191 0
6688 0.0417403 0
6704 0.0266608 0
6720 0.0661966 0
6736 0.0460816 0
6752 0.0533417 0
6768 0.0504509 0
6784 0.0340807 0
6800 0.0549221 0
6816 0.063166 0
6832 0.0387224 0
6848 0.0553872 0
6864 0.0441332 0
6880 0.0403413 0
6896 0.0320876 0
6912 0.0538186 0
6928 0.0439238 0
6944 0.0720405 0
6960 0.0620146 0
6976 0.038118 0
6992 0.0489192 0
7008 0.0416685 0
7024 0.0406696 0
7040 0.0346994 0
7056 0.064029 0
7072 0.0447597 0
7088 0.0351071 0
7104 0.0575646 0
7120 0.039707 0
7136 0.0577765 0
7152 0.0629619 0
7168 0.0728965 0
7184 0.0642166 0
7200 0.0487049 0
7216 0.0466332 0
7232 0.068649 0
7248 0.0567873 0
7264 0.0338967 0
7280 0.0558117 0
7296 0.051406 0
7312 0.0514486 0
7328 0.0436542 0
7344 0.0455895 0
7360 0.0493396 0
7376 0.0547336 0
7392 0.0329838 0
7408 0.0499854 0
7424 0.0151548 0
7440 0.0417431 0
7456 0.031875 0
7472 0.0419164 0
7488 0.0531663 0
7504 0.0196429 0
7520 0.0485324 0
7536 0.0398226 0
7552 0.0678208 0
7568 0.0340893 0
7584 0.0276733 0
7600 0.0295738 0
7616 0.0321143 0
7632 0.0548619 0
7648 0.0467008 0
7664 0.0495686 0
7680 0.0309866 0
7696 0.0434932 0
7712 0.0450626 0
7728 0.0398255 0
7744 0.0451052 0
7760 0.0695754 0
7776 0.0537482 0
7792 0.0351325 0
7808 0.060628 0
7824 0.0549783 0
7840 0.0492855 0
7856 0.0497887 0
7872 0.0556068 0
7888 0.0834674 0
7904 0.0480505 0
7920 0.04939 0
7936 0.0462496 0
7952 0.0734845 0
7968 0.030876 0
7984 0.0573389 0
8000 0.0617802 0
8016 0.0555384 0
8032 0.0631623 0
8048 0.0629882 0
8064 0.0567562 0
8080 0.0685027 0
8096 0.0436432 0
8112 0.0449499 0
8128 0.0271304 0
8144 0.0411904 0
8160 0.0584997 0
8176 0.0463906 0
8192 0.0299368 0
8208 0.055059 0
8224 0.0674398 0
8240 0.0543288 0
8256 0.0480558 0
8272 0.0461353 0
8288 0.063443 0
8304 0.056539 0
8320 0.050534 0
8336 0.0557576 0
8352 0.0373833 0
8368 0.0521522 0
8384 0.0617315 0
8400 0.0465336 0
8416 0.0322331 0
8432 0.0428527 0
8448 0.0517715 0
8464 0.0449277 0
8480 0.0421861 0
8496 0.0239171 0
8512 0.0486869 0
8528 0.0658757 0
8544 0.0449556 0
8560 0.0392735 0
8576 0.0501857 0
8592 0.0362475 0
8608 0.0500329 0
8624 0.0377308 0
8640 0.0374911 0
8656 0.046911 0
8672 0.0466647 0
8688 0.0247677 0
8704 0.052103 0
8720 0.0504275 0
8736 0.037151 0
8752 0.0280568 0
8768 0.0436792 0
8784 0.0504267 0
8800 0.0584255 0
8816 0.0466557 0
8832 0.0759955 0
8848 0.0687514 0
8864 0.0680901 0
8880 0.0434502 0
8896 0.0674877 0
8912 0.0774632 0
8928 0.0648452 0
8944 0.0847385 0
8960 0.042336 0
8976 0.0625133 0
8992 0.0706506 0
9008 0.0645596 0
9024 0.0445967 0
9040 0.0551381 0
9056 0.0542866 0
9072 0.0592827 0
9088 0.0711337 0
9104 0.0454703 0
9120 0.0689956 0
9136 0.0473662 0
9152 0.0435301 0
9168 0.0444196 0
9184 0.0607652 0
9200 0.0589492 0
9216 0.0397394 0
9232 0.0549283 0
9248 0.065384 0
9264 0.0661117 0
9280 0.0534298 0
9296 0.05228 0
9312 0.0533015 0
9328 0.0675729 0
9344 0.0539035 0
9360 0.0363089 0
9376 0.0750711 0
9392 0.076892 0
9408 0.0647108 0
9424 0.0517293 0
9440 0.0391772 0
9456 0.0698032 0
9472 0.0529709 0
9488 0.0677881 0
9504 0.0604866 0
9520 0.0511311 0
9536 0.073237 0
9552 0.0531983 0
9568 0.0455801 0
9584 0.0419701 0
9600 0.0348871 0
9616 0.0684953 0
9632 0.0348248 0
9648 0.0636745 0
9664 0.0396403 0
9680 0.0166623 0
9696 0.0488885 0
9712 0.0559768 0
9728 0.0557711 0
9744 0.0426323 0
9760 0.0469794 0
9776 0.0328317 0
9792 0.0515666 0
9808 0.0478739 0
9824 0.0424676 0
9840 0.050609 0
9856 0.0419902 0
9872 0.0431154 0
9888 0.0400914 0
9904 0.0466643 0
9920 0.0624616 0
9936 0.0553548 0
9952 0.0605141 0
9968 0.0640425 0
9984 0.0516113 0
10000 0.0579662 0
10016 0.0443717 0
10032 0.0382225 0
10048 0.04052 0
10064 0.0418365 0
10080 0.0625469 0
10096 0.0498514 0
10112 0.0547808 0
10128 0.0320184 0
10144 0.0856145 0
10160 0.0519678 0
10176 0.0499579 0
10192 0.0656164 0
10208 0.0327109 0
10224 0.0405614 0
10240 0.051438 0
10256 0.0668423 0
10272 0.0315209 0
10288 0.0551975 0
10304 0.0522796 0
10320 0.0356091 0
10336 0.0497621 0
10352 0.0743405 0
10368 0.0372485 0
10384 0.0692238 0
10400 0.072397 0
10416 0.0556707 0
10432 0.0596388 0
10448 0.0803155 0
10464 0.0535093 0
10480 0.0236614 0
10496 0.0698102 0
10512 0.0540375 0
10528 0.0247042 0
10544 0.0418058 0
10560 0.027425 0
10576 0.0402037 0
10592 0.0434686 0
10608 0.0407757 0
10624 0.0405048 0
10640 0.0453662 0
10656 0.055497 0
10672 0.0470175 0
10688 0.0297582 0
10704 0.0516895 0
10720 0.0420599 0
10736 0.0368859 0
10752 0.0573979 0
10768 0.0469905 0
10784 0.0183272 0
10800 0.0441836 0
10816 0.0642031 0
10832 0.0700134 0
10848 0.0669411 0
10864 0.0465696 0
10880 0.0766433 0
10896 0.0495998 0
10912 0.0821971 0
10928 0.0372956 0
10944 0.0711882 0
10960 0.0699741 0
10976 0.0739701 0
10992 0.0771768 0
11008 0.0471621 0
11024 0.0714669 0
11040 0.0403377 0
11056 0.0484316 0
11072 0.054991 0
11088 0.0391047 0
11104 0.0423578 0
11120 0.0445942 0
11136 0.0517994 0
11152 0.0422205 0
11168 0.0591307 0
11184 0.0653639 0
11200 0.0672111 0
11216 0.0580461 0
11232 0.033825 0
11248 0.0641679 0
11264 0.0472748 0
11280 0.0863734 0
11296 0.0644457 0
11312 0.0563919 0
11328 0.0696385 0
11344 0.0482886 0
11360 0.0685379 0
11376 0.0354402 0
11392 0.0682445 0
11408 0.0546918 0
11424 0.0519071 0
11440 0.0717389 0
11456 0.0618503 0
11472 0.059622 0
11488 0.0621855 0
11504 0.0584194 0
11520 0.027945 0
11536 0.0416493 0
11552 0.0812772 0
11568 0.0566218 0
11584 0.0793899 0
11600 0.0562383 0
11616 0.0482066 0
11632 0.0712251 0
11648 0.0827991 0
11664 0.0563825 0
11680 0.0504599 0
11696 0.0526369 0
11712 0.0480566 0
11728 0.0550196 0
11744 0.048582 0
11760 0.0421996 0
11776 0.0512089 0
11792 0.0546373 0
11808 0.034404 0
11824 0.0630554 0
11840 0.0552061 0
11856 0.0677221 0
11872 0.0576728 0
11888 0.0535203 0
11904 0.0600699 0
11920 0.0763061 0
11936 0.0589775 0
11952 0.0237773 0
11968 0.0540047 0
11984 0.0365064 0
12000 0.0447245 0
12016 0.0552626 0
12032 0.0551704 0
12048 0.0626051 0
12064 0.0415026 0
12080 0.0479878 0
12096 0.0322273 0
12112 0.0574589 0
12128 0.0677762 0
12144 0.0627374 0
12160 0.0545632 0
12176 0.0639745 0
12192 0.0696045 0
12208 0.0479505 0
12224 0.067064 0
12240 0.0566603 0
12256 0.0667579 0
12272 0.0454248 0
12288 0.0625842 0
12304 0.0471363 0
12320 0.0685281 0
12336 0.0485021 0
12352 0.0550008 0
12368 0.0518293 0
12384 0.0475686 0
12400 0.0315103 0
12416 0.0480169 0
12432 0.0341413 0
12448 0.069153 0
12464 0.0428609 0
12480 0.0311968 0
12496 0.0218773 0
12512 0.0356591 0
12528 0.0562366 0
12544 0.0484553 0
12560 0.0451929 0
12576 0.0536277 0
12592 0.0595901 0
12608 0.0653144 0
12624 0.0576896 0
12640 0.0676516 0
12656 0.0651009 0
12672 0.0507356 0
12688 0.0533429 0
12704 0.056439 0
12720 0.0582166 0
12736 0.0504824 0
12752 0.049056 0
12768 0.0532708 0
12784 0.0421926 0
12800 0.0399566 0
12816 0.0371342 0
12832 0.0534384 0
12848 0.0392645 0
12864 0.0639863 0
12880 0.0435383 0
12896 0.0661392 0
12912 0.0610029 0
12928 0.0541424 0
12944 0.0443754 0
12960 0.0369818 0
12976 0.0472437 0
12992 0.0669792 0
13008 0.0532757 0
13024 0.0447761 0
13040 0.0509323 0
13056 0.0568717 0
13072 0.0682671 0
13088 0.0491257 0
13104 0.05176 0
13120 0.0644809 0
13136 0.0427097 0
13152 0.0666649 0
13168 0.0658429 0
13184 0.0513503 0
13200 0.0745736 0
13216 0.0512093 0
13232 0.0740483 0
13248 0.0617421 0
13264 0.0399824 0
13280 0.0573356 0
13296 0.0473592 0
13312 0.0447307 0
13328 0.0543792 0
13344 0.0395579 0
13360 0.0488081 0
13376 0.0378779 0
13392 0.0297512 0
13408 0.0363024 0
13424 0.037296 0
13440 0.0466065 0
13456 0.0550307 0
13472 0.0372657 0
13488 0.0326924 0
13504 0.0299975 0
13520 0.0530061 0
13536 0.0358816 0
13552 0.0581555 0
13568 0.024122 0
13584 0.0507258 0
13600 0.0376988 0
13616 0.0473101 0
13632 0.0624993 0
13648 0.0216618 0
13664 0.0418226 0
13680 0.0427728 0
13696 0.041762 0
13712 0.0572307 0
13728 0.0821824 0
13744 0.0314955 0
13760 0.0524333 0
13776 0.0565116 0
13792 0.046225 0
13808 0.0650197 0
13824 0.0705252 0
13840 0.0521276 0
13856 0.0570684 0
13872 0.0266842 0
13888 0.0506701 0
13904 0.0708063 0
13920 0.0575601 0
13936 0.0573827 0
13952 0.0455657 0
13968 0.05475 0
13984 0.042997 0
14000 0.0464688 0
14016 0.0461373 0
14032 0.0352284 0
14048 0.0405278 0
14064 0.0464508 0
14080 0.058244 0
14096 0.0551569 0
14112 0.0204759 0
14128 0.0326629 0
14144 0.0424922 0
14160 0.0352993 0
14176 0.0630062 0
14192 0.0531118 0
14208 0.0610976 0
14224 0.0662716 0
14240 0.0508934 0
14256 0.0674013 0
14272 0.0312378 0
14288 0.0451548 0
14304 0.0516334 0
14320 0.0498686 0
14336 0.0407814 0
14352 0.0497662 0
14368 0.0454801 0
14384 0.047154 0
14400 0.0357873 0
14416 0.0441935 0
14432 0.0392125 0
14448 0.0482722 0
14464 0.040931 0
14480 0.080704 0
14496 0.041369 0
14512 0.0482144 0
14528 0.0445676 0
14544 0.00242535 0
14560 0.0370944 0
14576 0.0178703 0
14592 0.0527029 0
14608 0.0521022 0
14624 0.0288846 0
14640 0.0575745 0
14656 0.0330489 0
14672 0.0576113 0
14688 0.037909 0
14704 0.026217 0
14720 0.0274623 0
14736 0.0629169 0
14752 0.0376021 0
14768 0.0635635 0
14784 0.0774063 0
14800 0.042629 0
14816 0.0574847 0
14832 0.0393227 0
14848 0.0493134 0
14864 0.048557 0
14880 0.0358553 0
14896 0.0378279 0
14912 0.0484115 0
14928 0.0281917 0
14944 0.0432539 0
14960 0.0460058 0
14976 0.040143 0
14992 0.043165 0
15008 0.0350309 0
15024 0.0503824 0
15040 0.0584329 0
15056 0.0625092 0
15072 0.0718664 0
15088 0.0509475 0
15104 0.0684613 0
15120 0.0684973 0
15136 0.0719073 0
15152 0.0534712 0
15168 0.0628743 0
15184 0.0710313 0
15200 0.0436997 0
15216 0.0608312 0
15232 0.0830957 0
15248 0.0556847 0
15264 0.063477 0
15280 0.0564837 0
15296 0.06394 0
15312 0.0663805 0
15328 0.0731497 0
15344 0.0402991 0
15360 0.0465315 0
15376 0.0511638 0
15392 0.0589435 0
15408 0.0634537 0
15424 0.0542587 0
15440 0.0504742 0
15456 0.0598052 0
15472 0.073432 0
15488 0.0487659 0
15504 0.0389084 0
15520 0.0664449 0
15536 0.0338713 0
15552 0.0664953 0
15568 0.0508119 0
15584 0.0697307 0
15600 0.0568537 0
15616 0.0534687 0
15632 0.0546152 0
15648 0.0715836 0
15664 0.0768851 0
15680 0.0559285 0
15696 0.033314 0
15712 0.0506525 0
15728 0.0638564 0
15744 0.0675262 0
15760 0.0387548 0
15776 0.0727658 0
15792 0.0721602 0
15808 0.0250918 0
15824 0.0604247 0
15840 0.0278237 0
15856 0.0466565 0
15872 0.0604563 0
15888 0.0710128 0
15904 0.034563 0
15920 0.0247464 0
15936 0.0451605 0
15952 0.0399336 0
15968 0.0352382 0
15984 0.0500407 0
16000 0.0354226 0
16016 0.0460304 0
16032 0.0577933 0
16048 0.0518297 0
16064 0.0599601 0
16080 0.0278585 0
16096 0.0333685 0
16112 0.0406347 0
16128 0 0
16144 0.0636307 0
16160 0.0575974 0
16176 0.0415538 0
16192 0.0464701 0
16208 0.0506914 0
16224 0.0590516 0
16240 0.0564231 0
16256 0.049356 0
16272 0.0651734 0
16288 0.0220314 0
16304 0.0548877 0
16320 0.0714324 0
16336 0.0487995 0
16352 0.0458747 0
16368 0.0507119 0
