# Supplementary material for: Probing decoherence in molecular 4f qubits
Source: Chem Sci. 2024 Oct 30;15(48):20328–37. doi: 10.1039/d4sc05304d (PMC11575486; doi:10.1039/d4sc05304d)
Supplement: SC-015-D4SC05304D-s001 [file SC-015-D4SC05304D-s001.zip › data_archive/Parallel_0c5pct/T2/27_Gdtrensal_T2_970633_3520G_at45_VG51_400-800-1500_15sc_10K.dat]

0 1 0
16 0.983378 0
32 0.991569 0
48 0.963145 0
64 0.968401 0
80 0.953337 0
96 0.956044 0
112 0.950404 0
128 0.965835 0
144 0.957518 0
160 0.97041 0
176 0.948509 0
192 0.952781 0
208 0.953086 0
224 0.951081 0
240 0.952578 0
256 0.945363 0
272 0.942717 0
288 0.928258 0
304 0.94405 0
320 0.918985 0
336 0.914265 0
352 0.912672 0
368 0.897402 0
384 0.903324 0
400 0.902433 0
416 0.882766 0
432 0.884423 0
448 0.87461 0
464 0.869805 0
480 0.872005 0
496 0.844881 0
512 0.832156 0
528 0.825296 0
544 0.827527 0
560 0.837939 0
576 0.811904 0
592 0.792896 0
608 0.787411 0
624 0.78969 0
640 0.776951 0
656 0.77297 0
672 0.771616 0
688 0.731205 0
704 0.734907 0
720 0.746454 0
736 0.716715 0
752 0.706422 0
768 0.696142 0
784 0.685231 0
800 0.671406 0
816 0.659481 0
832 0.668044 0
848 0.639586 0
864 0.642368 0
880 0.638754 0
896 0.634771 0
912 0.615619 0
928 0.599146 0
944 0.620965 0
960 0.571574 0
976 0.594321 0
992 0.56615 0
1008 0.571524 0
1024 0.550265 0
1040 0.552329 0
1056 0.536829 0
1072 0.522688 0
1088 0.525776 0
1104 0.503213 0
1120 0.50706 0
1136 0.5164 0
1152 0.486672 0
1168 0.48065 0
1184 0.444773 0
1200 0.449662 0
1216 0.438599 0
1232 0.415072 0
1248 0.415532 0
1264 0.413794 0
1280 0.381991 0
1296 0.403218 0
1312 0.412891 0
1328 0.366896 0
1344 0.379495 0
1360 0.387208 0
1376 0.358927 0
1392 0.342214 0
1408 0.330066 0
1424 0.317086 0
1440 0.338282 0
1456 0.310568 0
1472 0.326018 0
1488 0.313698 0
1504 0.306412 0
1520 0.303276 0
1536 0.293095 0
1552 0.289779 0
1568 0.276467 0
1584 0.281534 0
1600 0.260773 0
1616 0.272685 0
1632 0.274529 0
1648 0.259056 0
1664 0.259657 0
1680 0.247021 0
1696 0.257281 0
1712 0.261099 0
1728 0.25118 0
1744 0.234105 0
1760 0.241696 0
1776 0.236214 0
1792 0.24358 0
1808 0.208473 0
1824 0.232886 0
1840 0.23296 0
1856 0.223255 0
1872 0.21948 0
1888 0.221653 0
1904 0.208505 0
1920 0.20339 0
1936 0.229371 0
1952 0.224295 0
1968 0.210258 0
1984 0.202563 0
2000 0.211972 0
2016 0.195352 0
2032 0.194324 0
2048 0.202816 0
2064 0.202811 0
2080 0.187166 0
2096 0.207389 0
2112 0.18712 0
2128 0.191415 0
2144 0.200597 0
2160 0.196762 0
2176 0.174946 0
2192 0.183159 0
2208 0.203797 0
2224 0.174826 0
2240 0.179 0
2256 0.184778 0
2272 0.196632 0
2288 0.188433 0
2304 0.17754 0
2320 0.189174 0
2336 0.187323 0
2352 0.190228 0
2368 0.189461 0
2384 0.173824 0
2400 0.177209 0
2416 0.171391 0
2432 0.18769 0
2448 0.179612 0
2464 0.176916 0
2480 0.184903 0
2496 0.168921 0
2512 0.173693 0
2528 0.165769 0
2544 0.159227 0
2560 0.173674 0
2576 0.17372 0
2592 0.158565 0
2608 0.170912 0
2624 0.167702 0
2640 0.157009 0
2656 0.165466 0
2672 0.165443 0
2688 0.172194 0
2704 0.15774 0
2720 0.161575 0
2736 0.151391 0
2752 0.14726 0
2768 0.138505 0
2784 0.149733 0
2800 0.139986 0
2816 0.155424 0
2832 0.135778 0
2848 0.149929 0
2864 0.134888 0
2880 0.131227 0
2896 0.147353 0
2912 0.135527 0
2928 0.148573 0
2944 0.142734 0
2960 0.121271 0
2976 0.126451 0
2992 0.13686 0
3008 0.121857 0
3024 0.103445 0
3040 0.123231 0
3056 0.121243 0
3072 0.109124 0
3088 0.11349 0
3104 0.117251 0
3120 0.1092 0
3136 0.121256 0
3152 0.0990835 0
3168 0.107126 0
3184 0.11788 0
3200 0.112437 0
3216 0.103778 0
3232 0.107529 0
3248 0.10381 0
3264 0.0873587 0
3280 0.105308 0
3296 0.099687 0
3312 0.101254 0
3328 0.0876254 0
3344 0.0824078 0
3360 0.0936872 0
3376 0.104293 0
3392 0.0980774 0
3408 0.0938395 0
3424 0.0886805 0
3440 0.0979419 0
3456 0.0876763 0
3472 0.0898082 0
3488 0.101298 0
3504 0.0829495 0
3520 0.0851301 0
3536 0.0821961 0
3552 0.0853173 0
3568 0.0868108 0
3584 0.0703436 0
3600 0.0741591 0
3616 0.0834549 0
3632 0.0692481 0
3648 0.0727201 0
3664 0.069666 0
3680 0.0689657 0
3696 0.0724162 0
3712 0.0642492 0
3728 0.0613294 0
3744 0.0616774 0
3760 0.0651937 0
3776 0.0701623 0
3792 0.0784626 0
3808 0.0613075 0
3824 0.0745305 0
3840 0.0715983 0
3856 0.0574732 0
3872 0.0731706 0
3888 0.0565609 0
3904 0.0690888 0
3920 0.0823598 0
3936 0.0634152 0
3952 0.0698447 0
3968 0.0776539 0
3984 0.0602131 0
4000 0.0732571 0
4016 0.0582903 0
4032 0.0595231 0
4048 0.0604834 0
4064 0.0525182 0
4080 0.065423 0
4096 0.0884535 0
4112 0.0658812 0
4128 0.0535921 0
4144 0.0607423 0
4160 0.0714024 0
4176 0.0617345 0
4192 0.0748832 0
4208 0.0485349 0
4224 0.0420362 0
4240 0.05299 0
4256 0.0563514 0
4272 0.0672436 0
4288 0.0544125 0
4304 0.0621004 0
4320 0.0516576 0
4336 0.046752 0
4352 0.0377775 0
4368 0.0442941 0
4384 0.0591085 0
4400 0.0738588 0
4416 0.0552281 0
4432 0.061432 0
4448 0.0520176 0
4464 0.0489612 0
4480 0.0556555 0
4496 0.0536488 0
4512 0.0524336 0
4528 0.0496373 0
4544 0.0551424 0
4560 0.0596583 0
4576 0.0528812 0
4592 0.0346263 0
4608 0.0574652 0
4624 0.0427225 0
4640 0.0491392 0
4656 0.0367054 0
4672 0.0476874 0
4688 0.0633123 0
4704 0.0492491 0
4720 0.0734647 0
4736 0.0536796 0
4752 0.0533174 0
4768 0.0661409 0
4784 0.0541345 0
4800 0.0369911 0
4816 0.0478354 0
4832 0.0620857 0
4848 0.0452519 0
4864 0.0538931 0
4880 0.0459653 0
4896 0.057998 0
4912 0.0351738 0
4928 0.050732 0
4944 0.0568455 0
4960 0.0472139 0
4976 0.0513092 0
4992 0.0367271 0
5008 0.0289062 0
5024 0.0383455 0
5040 0.0206161 0
5056 0.0430148 0
5072 0.0388594 0
5088 0.0609075 0
5104 0.0506683 0
5120 0.0284601 0
5136 0.0556885 0
5152 0.0513027 0
5168 0.049144 0
5184 0.0651395 0
5200 0.0504445 0
5216 0.0542967 0
5232 0.063327 0
5248 0.0265439 0
5264 0.0344321 0
5280 0.0417879 0
5296 0.0410697 0
5312 0.0447025 0
5328 0.0309982 0
5344 0.0329247 0
5360 0.0343131 0
5376 0.0441216 0
5392 0.032083 0
5408 0.0185494 0
5424 0.038377 0
5440 0.0311392 0
5456 0.0294208 0
5472 0.0271295 0
5488 0.0245815 0
5504 0.0300661 0
5520 0.0259183 0
5536 0.0264347 0
5552 0.0584463 0
5568 0.021876 0
5584 0.0344446 0
5600 0.034215 0
5616 0.0389626 0
5632 0.0256239 0
5648 0.0479555 0
5664 0.0285714 0
5680 0.0281484 0
5696 0.0394036 0
5712 0.0196302 0
5728 0.0352361 0
5744 0.028582 0
5760 0.0286992 0
5776 0.0414711 0
5792 0.0176345 0
5808 0.0492528 0
5824 0.048298 0
5840 0.0319838 0
5856 0.0307693 0
5872 0.0322614 0
5888 0.0427097 0
5904 0.0329386 0
5920 0.0384107 0
5936 0.0468007 0
5952 0.0571088 0
5968 0.0294409 0
5984 0.0324833 0
6000 0.0152052 0
6016 0.0394816 0
6032 0.0298669 0
6048 0.0301635 0
6064 0.0578735 0
6080 0.0357587 0
6096 0.0173422 0
6112 0.03867 0
6128 0.0333133 0
6144 0.0427203 0
6160 0.0509437 0
6176 0.0274712 0
6192 0.0236263 0
6208 0.0285831 0
6224 0.0380602 0
6240 0.0412242 0
6256 0.042501 0
6272 0.0298416 0
6288 0.0416524 0
6304 0.0386762 0
6320 0.0351247 0
6336 0.0357019 0
6352 0.0512906 0
6368 0.0321863 0
6384 0.0297288 0
6400 0.034323 0
6416 0.0360887 0
6432 0.0497278 0
6448 0.0406221 0
6464 0.0344428 0
6480 0.0486668 0
6496 0.0444769 0
6512 0.0426705 0
6528 0.0654267 0
6544 0.0397863 0
6560 0.0352401 0
6576 0.0417538 0
6592 0.045695 0
6608 0.0224532 0
6624 0.0354825 0
6640 0.0387348 0
6656 0.0358964 0
6672 0.0381093 0
6688 0.0452332 0
6704 0.0407309 0
6720 0.0419461 0
6736 0.0381324 0
6752 0.0450116 0
6768 0.0485067 0
6784 0.0374504 0
6800 0.0487382 0
6816 0.053625 0
6832 0.0462872 0
6848 0.0491041 0
6864 0.0497325 0
6880 0.0382572 0
6896 0.0322845 0
6912 0.0322204 0
6928 0.053951 0
6944 0.0512858 0
6960 0.0544095 0
6976 0.0206227 0
6992 0.0434587 0
7008 0.0257835 0
7024 0.0385488 0
7040 0.048191 0
7056 0.0624674 0
7072 0.0379218 0
7088 0.05967 0
7104 0.053617 0
7120 0.05164 0
7136 0.0427936 0
7152 0.014951 0
7168 0.0503072 0
7184 0.0524893 0
7200 0.0419582 0
7216 0.0281187 0
7232 0.0636262 0
7248 0.0345966 0
7264 0.0313077 0
7280 0.0364194 0
7296 0.0241343 0
7312 0.0292406 0
7328 0.0115398 0
7344 0.0245486 0
7360 0.0214299 0
7376 0.0473585 0
7392 0.0224613 0
7408 0.0229114 0
7424 0.0234454 0
7440 0.0302126 0
7456 0.0291069 0
7472 0.027439 0
7488 0.0248672 0
7504 0.0200034 0
7520 0.0349258 0
7536 0.0317365 0
7552 0.0258139 0
7568 0.0339809 0
7584 0.0213593 0
7600 0.0332869 0
7616 0.0228968 0
7632 0.0265944 0
7648 0.02429 0
7664 0.0327961 0
7680 0.0165076 0
7696 0.0289725 0
7712 0.0276976 0
7728 0.0172056 0
7744 0.0174023 0
7760 0.0278778 0
7776 0.028667 0
7792 0.0268035 0
7808 0.0396691 0
7824 0.0389484 0
7840 0.0432946 0
7856 0.0325734 0
7872 0.0196123 0
7888 0.0370182 0
7904 0.039909 0
7920 0.0384792 0
7936 0.02307 0
7952 0.0426478 0
7968 0.0290139 0
7984 0.0324115 0
8000 0.0381291 0
8016 0.0454383 0
8032 0.0197774 0
8048 0.0348123 0
8064 0.0483379 0
8080 0.0410151 0
8096 0.0487166 0
8112 0.0439392 0
8128 0.0331514 0
8144 0.0350386 0
8160 0.0301221 0
8176 0.0307795 0
8192 0.0395721 0
8208 0.0428269 0
8224 0.0300683 0
8240 0.0293702 0
8256 0.0394237 0
8272 0.0322229 0
8288 0.0229136 0
8304 0.0241772 0
8320 0.0179297 0
8336 0.045435 0
8352 0.021267 0
8368 0.0371545 0
8384 0.036415 0
8400 0.0212706 0
8416 0.0262003 0
8432 0.0255224 0
8448 0.0324716 0
8464 0.0332455 0
8480 0.0458759 0
8496 0.0261729 0
8512 0.0313842 0
8528 0.0292252 0
8544 0.033492 0
8560 0.0418344 0
8576 0.0243537 0
8592 0.0232334 0
8608 0.0439077 0
8624 0.0392556 0
8640 0.0247731 0
8656 0.0263608 0
8672 0.028619 0
8688 0.0430558 0
8704 0.0529109 0
8720 0.0489316 0
8736 0.0318765 0
8752 0.0477383 0
8768 0.053981 0
8784 0.0562902 0
8800 0.0409807 0
8816 0.0326434 0
8832 0.0539792 0
8848 0.0499995 0
8864 0.0422439 0
8880 0.039723 0
8896 0.0231055 0
8912 0.0282641 0
8928 0.0268797 0
8944 0.0239142 0
8960 0.0294314 0
8976 0.0422948 0
8992 0.0407873 0
9008 0.0146851 0
9024 0.0512298 0
9040 0.047037 0
9056 0.0244885 0
9072 0.0595506 0
9088 0.0400152 0
9104 0.0534229 0
9120 0.0521904 0
9136 0.0549113 0
9152 0.0233202 0
9168 0.0438554 0
9184 0.0226594 0
9200 0.0384525 0
9216 0.0283901 0
9232 0.0325613 0
9248 0.0403584 0
9264 0.0618572 0
9280 0.0303408 0
9296 0.0356975 0
9312 0.0453559 0
9328 0.0306155 0
9344 0.0353001 0
9360 0.0329518 0
9376 0.0446417 0
9392 0.0275664 0
9408 0.0226873 0
9424 0.0506914 0
9440 0.0378478 0
9456 0.0529662 0
9472 0.0389597 0
9488 0.0628241 0
9504 0.0562324 0
9520 0.0564353 0
9536 0.0525417 0
9552 0.0373698 0
9568 0.046399 0
9584 0.0396223 0
9600 0.0405913 0
9616 0.0444992 0
9632 0.0347859 0
9648 0.044115 0
9664 0.0441103 0
9680 0.0271189 0
9696 0.0189523 0
9712 0.0385089 0
9728 0.0296083 0
9744 0.0200649 0
9760 0.0358455 0
9776 0.0283088 0
9792 0.0255312 0
9808 0.0357272 0
9824 0.0283323 0
9840 0.0267537 0
9856 0.030755 0
9872 0.0270086 0
9888 0.0407708 0
9904 0.0355906 0
9920 0.0295588 0
9936 0.0427822 0
9952 0.033459 0
9968 0.0425944 0
9984 0.0305448 0
10000 0.0130809 0
10016 0.0453844 0
10032 0.0331305 0
10048 0.0348921 0
10064 0.0464876 0
10080 0.037528 0
10096 0.0583258 0
10112 0.0266757 0
10128 0.0267416 0
10144 0.0185941 0
10160 0.0399511 0
10176 0.0498135 0
10192 0.0279444 0
10208 0.0375101 0
10224 0.024535 0
10240 0.0315296 0
10256 0.0162578 0
10272 0.0207315 0
10288 0.0311322 0
10304 0.0199009 0
10320 0.0021345 0
10336 0.025755 0
10352 0.0112947 0
10368 0.031908 0
10384 0.0208645 0
10400 0.0259029 0
10416 0.0154374 0
10432 0.0387553 0
10448 0.0204678 0
10464 0.0236542 0
10480 0.0296486 0
10496 0.0370757 0
10512 0.0368032 0
10528 0.0352372 0
10544 0.027102 0
10560 0.026289 0
10576 0.039282 0
10592 0.0332004 0
10608 0.0356668 0
10624 0.0382074 0
10640 0.0567777 0
10656 0.0316292 0
10672 0.03294 0
10688 0.0495139 0
10704 0.037442 0
10720 0.0404126 0
10736 0.0355781 0
10752 0.0347541 0
10768 0.0306455 0
10784 0.0442905 0
10800 0.0342919 0
10816 0.0148122 0
10832 0.0284476 0
10848 0.0325027 0
10864 0.0179205 0
10880 0.0225151 0
10896 0.0277258 0
10912 0.0286985 0
10928 0.0274536 0
10944 0.0307861 0
10960 0.0145236 0
10976 0.0272987 0
10992 0.0468992 0
11008 0.0263937 0
11024 0.033615 0
11040 0.0322932 0
11056 0.0484507 0
11072 0.039412 0
11088 0.0251378 0
11104 0.0288681 0
11120 0.0550629 0
11136 0.0376566 0
11152 0.0472135 0
11168 0.021453 0
11184 0.0409719 0
11200 0.0385037 0
11216 0.0277448 0
11232 0.0452218 0
11248 0.0277338 0
11264 0.0309059 0
11280 0.036738 0
11296 0.0378397 0
11312 0.0447065 0
11328 0.0217369 0
11344 0.0317285 0
11360 0.0354104 0
11376 0.0305045 0
11392 0.0246024 0
11408 0.0347566 0
11424 0.0304279 0
11440 0.0277587 0
11456 0.0309381 0
11472 0.0344127 0
11488 0.0519872 0
11504 0.028422 0
11520 0.0171954 0
11536 0.0239688 0
11552 0.0474534 0
11568 0.0189479 0
11584 0.0210128 0
11600 0.0201093 0
11616 0.0247214 0
11632 0.0344457 0
11648 0.0187201 0
11664 0.0455972 0
11680 0.0266677 0
11696 0.0137406 0
11712 0.0248635 0
11728 0.020221 0
11744 0.0142885 0
11760 0.0325895 0
11776 0.0385832 0
11792 0.0258498 0
11808 0.0157014 0
11824 0.0266439 0
11840 0.0227323 0
11856 0.0257854 0
11872 0.029201 0
11888 0.0356986 0
11904 0.0378895 0
11920 0.0372028 0
11936 0.0254078 0
11952 0.0367197 0
11968 0.0144815 0
11984 0.0166713 0
12000 0.0338795 0
12016 0.0376277 0
12032 0.0219559 0
12048 0.0239153 0
12064 0.037083 0
12080 0.0328917 0
12096 0.035347 0
12112 0.022439 0
12128 0.0294896 0
12144 0.0407767 0
12160 0.0285209 0
12176 0.0266783 0
12192 0.0232117 0
12208 0.0136563 0
12224 0.0279722 0
12240 0.0233143 0
12256 0.013705 0
12272 0.0209915 0
12288 0.0166826 0
12304 0.026675 0
12320 0.0337886 0
12336 0.0262663 0
12352 0.0355254 0
12368 0.0251265 0
12384 0.0317201 0
12400 0.0473406 0
12416 0.0365707 0
12432 0.0447571 0
12448 0.0416491 0
12464 0.0359426 0
12480 0.042071 0
12496 0.0361198 0
12512 0.0506885 0
12528 0.0115387 0
12544 0.0290516 0
12560 0.0351899 0
12576 0.0378613 0
12592 0.0237018 0
12608 0.0221452 0
12624 0.0301782 0
12640 0.0293761 0
12656 0.0421182 0
12672 0.0281792 0
12688 0.037257 0
12704 0.0344629 0
12720 0.0151916 0
12736 0.0165911 0
12752 0.0266625 0
12768 0.0282671 0
12784 0.0298947 0
12800 0.0360242 0
12816 0.0311985 0
12832 0.0428562 0
12848 0.0258725 0
12864 0.0202254 0
12880 0.0324855 0
12896 0.0308825 0
12912 0.0255627 0
12928 0.0386414 0
12944 0.0189658 0
12960 0.00980375 0
12976 0.0402284 0
12992 0.0357536 0
13008 0.0372599 0
13024 0.0195573 0
13040 0.00662947 0
13056 0.0279532 0
13072 0.0474776 0
13088 0.0316772 0
13104 0.0156037 0
13120 0.0398328 0
13136 0.00984074 0
13152 0.0257 0
13168 0.0402291 0
13184 0.0381942 0
13200 0.0391388 0
13216 0.0462693 0
13232 0.0321405 0
13248 0.0138457 0
13264 0.0157758 0
13280 0.0198434 0
13296 0.03485 0
13312 0.0309345 0
13328 0.017369 0
13344 0.0301214 0
13360 0.0358785 0
13376 0.0402251 0
13392 0.0317058 0
13408 0.0340388 0
13424 0.0212021 0
13440 0.0173943 0
13456 0.0253583 0
13472 0.0318798 0
13488 0.028403 0
13504 0.0282125 0
13520 0.0229594 0
13536 0.0170353 0
13552 0.0309359 0
13568 0.0162904 0
13584 0.0255008 0
13600 0.0238252 0
13616 0.0237285 0
13632 0.01399 0
13648 0.0308019 0
13664 0.0215471 0
13680 0.0158824 0
13696 0.0296544 0
13712 0.0301122 0
13728 0.0331243 0
13744 0.0348251 0
13760 0.040476 0
13776 0.0364652 0
13792 0.041233 0
13808 0.0473061 0
13824 0.0412272 0
13840 0.0660346 0
13856 0.0335748 0
13872 0.0359524 0
13888 0.0380657 0
13904 0.0406818 0
13920 0.0270504 0
13936 0.0309477 0
13952 0.0583544 0
13968 0.0367794 0
13984 0.040932 0
14000 0.0271009 0
14016 0.0317252 0
14032 0.0480496 0
14048 0.0287414 0
14064 0.0431756 0
14080 0.0412257 0
14096 0.0502556 0
14112 0.0335561 0
14128 0.0260784 0
14144 0.0363908 0
14160 0.0397497 0
14176 0.030573 0
14192 0.0302961 0
14208 0.0357821 0
14224 0.0416989 0
14240 0.044141 0
14256 0.0284403 0
14272 0.0358777 0
14288 0.0223697 0
14304 0.0129736 0
14320 0.0261498 0
14336 0.0248551 0
14352 0.0389125 0
14368 0.0349427 0
14384 0.0324518 0
14400 0.034846 0
14416 0.0501772 0
14432 0.030032 0
14448 0.0270823 0
14464 0.0419117 0
14480 0.0325668 0
14496 0.0409221 0
14512 0.0443 0
14528 0.0318472 0
14544 0.0335561 0
14560 0.0264161 0
14576 0.0277639 0
14592 0.0321365 0
14608 0.041696 0
14624 0.0265981 0
14640 0.0451812 0
14656 0.0355873 0
14672 0.0268479 0
14688 0.0389597 0
14704 0.0237703 0
14720 0.0539385 0
14736 0.0413198 0
14752 0.0277704 0
14768 0.0409213 0
14784 0.0474061 0
14800 0.0387737 0
14816 0.0348493 0
14832 0.0431133 0
14848 0.0296581 0
14864 0.0376518 0
14880 0.0441817 0
14896 0.03288 0
14912 0.0245584 0
14928 0.0365282 0
14944 0.026334 0
14960 0.0235267 0
14976 0.04255 0
14992 0.0405137 0
15008 0.046637 0
15024 0.0322632 0
15040 0.0435301 0
15056 0.0273386 0
15072 0.0192379 0
15088 0.0261329 0
15104 0.0218343 0
15120 0.0345823 0
15136 0.0432152 0
15152 0.0355682 0
15168 0.0431009 0
15184 0.0504105 0
15200 0.0398171 0
15216 0.0374672 0
15232 0.0315413 0
15248 0.0318541 0
15264 0.0325485 0
15280 0.0259923 0
15296 0.0172016 0
15312 0.034063 0
15328 0.0345548 0
15344 0.0262816 0
15360 0.0289538 0
15376 0.0311714 0
15392 0.0406756 0
15408 0.0266578 0
15424 0.0323544 0
15440 0.0395534 0
15456 0.040677 0
15472 0.0407324 0
15488 0.0272097 0
15504 0.0429046 0
15520 0.0492909 0
15536 0.032921 0
15552 0.0367523 0
15568 0.0243585 0
15584 0.0320973 0
15600 0.0290545 0
15616 0.0283381 0
15632 0.0260051 0
15648 0.0225701 0
15664 0.03107 0
15680 0.0309832 0
15696 0.0295988 0
15712 0.0285897 0
15728 0.0298225 0
15744 0.0429101 0
15760 0.0296921 0
15776 0.0480474 0
15792 0.02514 0
15808 0.0486356 0
15824 0.039471 0
15840 0.00748173 0
15856 0.0276576 0
15872 0.0332426 0
15888 0.027714 0
15904 0.0295391 0
15920 0.0428782 0
15936 0.0473864 0
15952 0.0267713 0
15968 0.0132256 0
15984 0.0230678 0
16000 0.0232978 0
16016 0.0128246 0
16032 0.0277206 0
16048 0 0
16064 0.00946204 0
16080 0.00896943 0
16096 0.0268376 0
16112 0.0131875 0
16128 0.0532463 0
16144 0.0242867 0
16160 0.0358836 0
16176 0.031823 0
16192 0.0305235 0
16208 0.0325925 0
16224 0.042742 0
16240 0.0262611 0
16256 0.0235469 0
16272 0.0399695 0
16288 0.0254023 0
16304 0.0293526 0
16320 0.0349449 0
16336 0.026234 0
16352 0.0233421 0
16368 0.0235732 0
