# Supplementary material for: Probing decoherence in molecular 4f qubits
Source: Chem Sci. 2024 Oct 30;15(48):20328–37. doi: 10.1039/d4sc05304d (PMC11575486; doi:10.1039/d4sc05304d)
Supplement: SC-015-D4SC05304D-s001 [file SC-015-D4SC05304D-s001.zip › data_archive/Parallel_0c5pct/T2/28_Gdtrensal_T2_970636_3520G_at45_VG51_500-1000-2250_50sc_10K.dat]

0 0.993451 0
16 1 0
32 0.973489 0
48 0.936228 0
64 0.916565 0
80 0.911035 0
96 0.918466 0
112 0.880921 0
128 0.871137 0
144 0.829473 0
160 0.833708 0
176 0.802901 0
192 0.840416 0
208 0.784326 0
224 0.802259 0
240 0.794159 0
256 0.8039 0
272 0.774017 0
288 0.782146 0
304 0.749999 0
320 0.735928 0
336 0.732677 0
352 0.731023 0
368 0.706168 0
384 0.724355 0
400 0.704728 0
416 0.711962 0
432 0.633274 0
448 0.621539 0
464 0.648791 0
480 0.614297 0
496 0.587825 0
512 0.611538 0
528 0.596873 0
544 0.597435 0
560 0.625184 0
576 0.596911 0
592 0.576677 0
608 0.556215 0
624 0.594476 0
640 0.565078 0
656 0.578551 0
672 0.585924 0
688 0.547573 0
704 0.511699 0
720 0.522719 0
736 0.523492 0
752 0.528291 0
768 0.548524 0
784 0.506992 0
800 0.51305 0
816 0.519283 0
832 0.511192 0
848 0.514196 0
864 0.469432 0
880 0.458916 0
896 0.463649 0
912 0.449071 0
928 0.462494 0
944 0.468239 0
960 0.476767 0
976 0.440837 0
992 0.42967 0
1008 0.438302 0
1024 0.465308 0
1040 0.486831 0
1056 0.439172 0
1072 0.485241 0
1088 0.446722 0
1104 0.469638 0
1120 0.457494 0
1136 0.471947 0
1152 0.417661 0
1168 0.422923 0
1184 0.426397 0
1200 0.388528 0
1216 0.409642 0
1232 0.430747 0
1248 0.379644 0
1264 0.386868 0
1280 0.381844 0
1296 0.395904 0
1312 0.40624 0
1328 0.384926 0
1344 0.354276 0
1360 0.387352 0
1376 0.367008 0
1392 0.383552 0
1408 0.356273 0
1424 0.360055 0
1440 0.374967 0
1456 0.326493 0
1472 0.342046 0
1488 0.353882 0
1504 0.347902 0
1520 0.372503 0
1536 0.35679 0
1552 0.351041 0
1568 0.324326 0
1584 0.308313 0
1600 0.305334 0
1616 0.307623 0
1632 0.310279 0
1648 0.279013 0
1664 0.312222 0
1680 0.343218 0
1696 0.315385 0
1712 0.332924 0
1728 0.313789 0
1744 0.280807 0
1760 0.28852 0
1776 0.293677 0
1792 0.31602 0
1808 0.304091 0
1824 0.288295 0
1840 0.266581 0
1856 0.292801 0
1872 0.265615 0
1888 0.278857 0
1904 0.280415 0
1920 0.303947 0
1936 0.246465 0
1952 0.24041 0
1968 0.255025 0
1984 0.243712 0
2000 0.226746 0
2016 0.260169 0
2032 0.248279 0
2048 0.210335 0
2064 0.245758 0
2080 0.236051 0
2096 0.229309 0
2112 0.22968 0
2128 0.197633 0
2144 0.223288 0
2160 0.186781 0
2176 0.185286 0
2192 0.233193 0
2208 0.198757 0
2224 0.178229 0
2240 0.208915 0
2256 0.141932 0
2272 0.185844 0
2288 0.194958 0
2304 0.211458 0
2320 0.177896 0
2336 0.216248 0
2352 0.198458 0
2368 0.207955 0
2384 0.210541 0
2400 0.220749 0
2416 0.187344 0
2432 0.205311 0
2448 0.158421 0
2464 0.175792 0
2480 0.190738 0
2496 0.198253 0
2512 0.172282 0
2528 0.166219 0
2544 0.167447 0
2560 0.154983 0
2576 0.151006 0
2592 0.151179 0
2608 0.154515 0
2624 0.139042 0
2640 0.157255 0
2656 0.146884 0
2672 0.149643 0
2688 0.137209 0
2704 0.137474 0
2720 0.149337 0
2736 0.159556 0
2752 0.146439 0
2768 0.178215 0
2784 0.149825 0
2800 0.143356 0
2816 0.14821 0
2832 0.102283 0
2848 0.136657 0
2864 0.147385 0
2880 0.190972 0
2896 0.151653 0
2912 0.129699 0
2928 0.128886 0
2944 0.157558 0
2960 0.172583 0
2976 0.140995 0
2992 0.170412 0
3008 0.153768 0
3024 0.113611 0
3040 0.111756 0
3056 0.150346 0
3072 0.159166 0
3088 0.183746 0
3104 0.156377 0
3120 0.140614 0
3136 0.131148 0
3152 0.145227 0
3168 0.15269 0
3184 0.151357 0
3200 0.14287 0
3216 0.115767 0
3232 0.134601 0
3248 0.121633 0
3264 0.118979 0
3280 0.0909475 0
3296 0.0870847 0
3312 0.127031 0
3328 0.10609 0
3344 0.114846 0
3360 0.123696 0
3376 0.146526 0
3392 0.125661 0
3408 0.119314 0
3424 0.1397 0
3440 0.125994 0
3456 0.117843 0
3472 0.141324 0
3488 0.139597 0
3504 0.110292 0
3520 0.111202 0
3536 0.0924166 0
3552 0.153918 0
3568 0.0862521 0
3584 0.0878465 0
3600 0.139306 0
3616 0.13054 0
3632 0.110136 0
3648 0.139681 0
3664 0.0885261 0
3680 0.127269 0
3696 0.137418 0
3712 0.0986566 0
3728 0.126855 0
3744 0.101414 0
3760 0.1273 0
3776 0.122376 0
3792 0.11429 0
3808 0.102484 0
3824 0.166942 0
3840 0.10366 0
3856 0.118392 0
3872 0.14092 0
3888 0.0785807 0
3904 0.0868898 0
3920 0.100821 0
3936 0.105284 0
3952 0.0683504 0
3968 0.133369 0
3984 0.0839448 0
4000 0.10099 0
4016 0.0745742 0
4032 0.070137 0
4048 0.0897407 0
4064 0.122567 0
4080 0.118504 0
4096 0.106679 0
4112 0.10202 0
4128 0.106745 0
4144 0.0908824 0
4160 0.110736 0
4176 0.115618 0
4192 0.130188 0
4208 0.118008 0
4224 0.144952 0
4240 0.10752 0
4256 0.131401 0
4272 0.138306 0
4288 0.130972 0
4304 0.0988715 0
4320 0.116106 0
4336 0.0994969 0
4352 0.104919 0
4368 0.0950555 0
4384 0.0736112 0
4400 0.111722 0
4416 0.110684 0
4432 0.0902857 0
4448 0.112157 0
4464 0.0780985 0
4480 0.0947722 0
4496 0.120624 0
4512 0.127193 0
4528 0.0885243 0
4544 0.089993 0
4560 0.108848 0
4576 0.125976 0
4592 0.118949 0
4608 0.113423 0
4624 0.0997137 0
4640 0.121437 0
4656 0.0994262 0
4672 0.10625 0
4688 0.100097 0
4704 0.0932731 0
4720 0.143514 0
4736 0.0942409 0
4752 0.11053 0
4768 0.103753 0
4784 0.111605 0
4800 0.0746896 0
4816 0.122818 0
4832 0.0660888 0
4848 0.0916765 0
4864 0.105511 0
4880 0.0905343 0
4896 0.0872367 0
4912 0.073027 0
4928 0.123509 0
4944 0.098509 0
4960 0.0749625 0
4976 0.101575 0
4992 0.122611 0
5008 0.0936346 0
5024 0.0993717 0
5040 0.118482 0
5056 0.0833815 0
5072 0.102494 0
5088 0.0690274 0
5104 0.083256 0
5120 0.089578 0
5136 0.0937215 0
5152 0.0844884 0
5168 0.124282 0
5184 0.0784163 0
5200 0.117177 0
5216 0.0376146 0
5232 0.0671897 0
5248 0.10201 0
5264 0.0673303 0
5280 0.083835 0
5296 0.0825174 0
5312 0.109697 0
5328 0.0758568 0
5344 0.10921 0
5360 0.0936405 0
5376 0.0944235 0
5392 0.0955495 0
5408 0.0856314 0
5424 0.114217 0
5440 0.0830104 0
5456 0.10694 0
5472 0.0871549 0
5488 0.0645555 0
5504 0.0722847 0
5520 0.0632138 0
5536 0.0833711 0
5552 0.0708852 0
5568 0.0783171 0
5584 0.108615 0
5600 0.0755027 0
5616 0.121533 0
5632 0.0840195 0
5648 0.0855653 0
5664 0.105763 0
5680 0.11547 0
5696 0.107888 0
5712 0.0555151 0
5728 0.108881 0
5744 0.0582837 0
5760 0.107293 0
5776 0.105008 0
5792 0.0909391 0
5808 0.0855957 0
5824 0.0985602 0
5840 0.0937688 0
5856 0.106785 0
5872 0.108514 0
5888 0.0795517 0
5904 0.0833144 0
5920 0.07511 0
5936 0.0591238 0
5952 0.0956634 0
5968 0.0616887 0
5984 0.0954732 0
6000 0.0618563 0
6016 0.10147 0
6032 0.0967278 0
6048 0.100195 0
6064 0.115074 0
6080 0.0762572 0
6096 0.0709002 0
6112 0.0984598 0
6128 0.0756491 0
6144 0.115228 0
6160 0.114441 0
6176 0.0791209 0
6192 0.108249 0
6208 0.120371 0
6224 0.0851099 0
6240 0.0629813 0
6256 0.0688495 0
6272 0.0986897 0
6288 0.126867 0
6304 0.0914438 0
6320 0.0769129 0
6336 0.103216 0
6352 0.107543 0
6368 0.081337 0
6384 0.0855875 0
6400 0.0932384 0
6416 0.0886302 0
6432 0.0737868 0
6448 0.0611701 0
6464 0.0606866 0
6480 0.100723 0
6496 0.0818769 0
6512 0.08121 0
6528 0.0891589 0
6544 0.0690378 0
6560 0.11089 0
6576 0.0895795 0
6592 0.12038 0
6608 0.0934701 0
6624 0.096487 0
6640 0.0979792 0
6656 0.0998957 0
6672 0.0973974 0
6688 0.0813406 0
6704 0.0835044 0
6720 0.0924975 0
6736 0.0803996 0
6752 0.108217 0
6768 0.0761968 0
6784 0.0872242 0
6800 0.106133 0
6816 0.0541862 0
6832 0.0774133 0
6848 0.114008 0
6864 0.0466663 0
6880 0.0603843 0
6896 0.058637 0
6912 0.0748275 0
6928 0.0756495 0
6944 0.0939645 0
6960 0.122517 0
6976 0.115308 0
6992 0.0869179 0
7008 0.0976655 0
7024 0.0511447 0
7040 0.105662 0
7056 0.0769479 0
7072 0.066698 0
7088 0.0757418 0
7104 0.0866526 0
7120 0.0449127 0
7136 0.0298582 0
7152 0.0649094 0
7168 0.101405 0
7184 0.0727081 0
7200 0.0569162 0
7216 0.0507966 0
7232 0.0407059 0
7248 0.0831094 0
7264 0.0213634 0
7280 0.0490562 0
7296 0.093541 0
7312 0.0974298 0
7328 0.0850168 0
7344 0.0695543 0
7360 0.0803208 0
7376 0.0954393 0
7392 0.0854565 0
7408 0.0924274 0
7424 0.0970962 0
7440 0.100951 0
7456 0.104773 0
7472 0.100332 0
7488 0.0898933 0
7504 0.102335 0
7520 0.0976341 0
7536 0.103203 0
7552 0.128525 0
7568 0.0976036 0
7584 0.0776156 0
7600 0.0627533 0
7616 0.140651 0
7632 0.122629 0
7648 0.115368 0
7664 0.147364 0
7680 0.109754 0
7696 0.118014 0
7712 0.082615 0
7728 0.0788491 0
7744 0.0820084 0
7760 0.0854749 0
7776 0.0949206 0
7792 0.132114 0
7808 0.0716194 0
7824 0.0915431 0
7840 0.09723 0
7856 0.0842293 0
7872 0.107005 0
7888 0.0915968 0
7904 0.0866067 0
7920 0.0846852 0
7936 0.0999374 0
7952 0.0907372 0
7968 0.0797015 0
7984 0.0754166 0
8000 0.0688089 0
8016 0.0986054 0
8032 0.0899861 0
8048 0.125669 0
8064 0.0968857 0
8080 0.101178 0
8096 0.110975 0
8112 0.115925 0
8128 0.0876332 0
8144 0.0877529 0
8160 0.0798877 0
8176 0.108423 0
8192 0.1019 0
8208 0.126139 0
8224 0.0887755 0
8240 0.0571806 0
8256 0.0865299 0
8272 0.082222 0
8288 0.0715207 0
8304 0.0648821 0
8320 0.0425784 0
8336 0.0628887 0
8352 0.0491408 0
8368 0.0483895 0
8384 0.0590734 0
8400 0.0505826 0
8416 0.0834995 0
8432 0.0762657 0
8448 0.0788119 0
8464 0.0579177 0
8480 0.0875887 0
8496 0.106821 0
8512 0.129451 0
8528 0.0792549 0
8544 0.104808 0
8560 0.076231 0
8576 0.0977756 0
8592 0.124097 0
8608 0.0841397 0
8624 0.0860961 0
8640 0.142395 0
8656 0.091629 0
8672 0.0991135 0
8688 0.0872522 0
8704 0.108476 0
8720 0.0902432 0
8736 0.0693723 0
8752 0.0939597 0
8768 0.115269 0
8784 0.0707202 0
8800 0.0760481 0
8816 0.112169 0
8832 0.0726305 0
8848 0.10295 0
8864 0.0477734 0
8880 0.0775588 0
8896 0.0760065 0
8912 0.103848 0
8928 0.10321 0
8944 0.127352 0
8960 0.103602 0
8976 0.0780603 0
8992 0.0813115 0
9008 0.0886741 0
9024 0.0602233 0
9040 0.0857634 0
9056 0.100324 0
9072 0.0665864 0
9088 0.0696116 0
9104 0.0406683 0
9120 0.0701334 0
9136 0.0605915 0
9152 0.101604 0
9168 0.0895148 0
9184 0.0748288 0
9200 0.0669215 0
9216 0.103242 0
9232 0.0617885 0
9248 0.0680511 0
9264 0.103787 0
9280 0.0707081 0
9296 0.0979991 0
9312 0.0911833 0
9328 0.0935691 0
9344 0.0807825 0
9360 0.10514 0
9376 0.065339 0
9392 0.107028 0
9408 0.0896184 0
9424 0.103152 0
9440 0.0651051 0
9456 0.0724206 0
9472 0.0684527 0
9488 0.0959237 0
9504 0.0763122 0
9520 0.0481626 0
9536 0.050572 0
9552 0.0687912 0
9568 0.0549187 0
9584 0.0392747 0
9600 0.0265429 0
9616 0.0249849 0
9632 0.0500663 0
9648 0.0818387 0
9664 0.076971 0
9680 0.0398468 0
9696 0.0685387 0
9712 0.0685849 0
9728 0.0484854 0
9744 0.0739507 0
9760 0.0681886 0
9776 0.095269 0
9792 0.122896 0
9808 0.115045 0
9824 0.108354 0
9840 0.121145 0
9856 0.113491 0
9872 0.119191 0
9888 0.11146 0
9904 0.105059 0
9920 0.159532 0
9936 0.139863 0
9952 0.099231 0
9968 0.107654 0
9984 0.108244 0
10000 0.111616 0
10016 0.108657 0
10032 0.0779221 0
10048 0.071012 0
10064 0.0868034 0
10080 0.0701761 0
10096 0.0547259 0
10112 0.054415 0
10128 0.0860138 0
10144 0.070004 0
10160 0.0529786 0
10176 0.0792407 0
10192 0.0694528 0
10208 0.0636008 0
10224 0.120828 0
10240 0.0711684 0
10256 0.10226 0
10272 0.0746415 0
10288 0.109343 0
10304 0.0739691 0
10320 0.0830128 0
10336 0.0706075 0
10352 0.0836299 0
10368 0.0788018 0
10384 0.101323 0
10400 0.0748002 0
10416 0.0823789 0
10432 0.102331 0
10448 0.086699 0
10464 0.0701954 0
10480 0.0583875 0
10496 0.0986566 0
10512 0.0954331 0
10528 0.0745912 0
10544 0.0720547 0
10560 0.0339122 0
10576 0.0869622 0
10592 0.0810474 0
10608 0.0507858 0
10624 0.0800535 0
10640 0.0757949 0
10656 0.053381 0
10672 0.0891519 0
10688 0.039505 0
10704 0.0856798 0
10720 0.0455285 0
10736 0.080942 0
10752 0.0831837 0
10768 0.0425205 0
10784 0.0473589 0
10800 0.0646666 0
10816 0.0460598 0
10832 0.0927529 0
10848 0.0926927 0
10864 0.0352602 0
10880 0.0566403 0
10896 0.0669997 0
10912 0.0640948 0
10928 0.0590582 0
10944 0.0570558 0
10960 0.0675862 0
10976 0.0796318 0
10992 0.0816589 0
11008 0.0872573 0
11024 0.113611 0
11040 0.0843701 0
11056 0.0615274 0
11072 0.0819116 0
11088 0.0775325 0
11104 0.0653264 0
11120 0.0852977 0
11136 0.0573775 0
11152 0.106446 0
11168 0.0858729 0
11184 0.0602384 0
11200 0.0760911 0
11216 0.0663962 0
11232 0.0514234 0
11248 0.059089 0
11264 0.051343 0
11280 0.0379152 0
11296 0.0865024 0
11312 0.0707233 0
11328 0.0632017 0
11344 0.0557873 0
11360 0.0536246 0
11376 0.0924687 0
11392 0.067968 0
11408 0.0485924 0
11424 0.0684811 0
11440 0.0605917 0
11456 0.092911 0
11472 0.090126 0
11488 0.0713878 0
11504 0.0533018 0
11520 0.0658109 0
11536 0.0642369 0
11552 0.0749265 0
11568 0.0906161 0
11584 0.0624246 0
11600 0.106009 0
11616 0.0607769 0
11632 0.112471 0
11648 0.0810287 0
11664 0.0495227 0
11680 0.0986223 0
11696 0.0696832 0
11712 0.0581991 0
11728 0.0668592 0
11744 0.0949005 0
11760 0.0700537 0
11776 0.0957453 0
11792 0.0570173 0
11808 0.0811916 0
11824 0.0939061 0
11840 0.0704563 0
11856 0.0995897 0
11872 0.113773 0
11888 0.111439 0
11904 0.0661446 0
11920 0.0822158 0
11936 0.0851248 0
11952 0.0830323 0
11968 0.111002 0
11984 0.0805193 0
12000 0.0543535 0
12016 0.0952963 0
12032 0.0649125 0
12048 0.0691259 0
12064 0.0391643 0
12080 0.0455715 0
12096 0.0520391 0
12112 0.0666929 0
12128 0.0541867 0
12144 0.0798168 0
12160 0.0523044 0
12176 0.038712 0
12192 0.0732666 0
12208 0.0639125 0
12224 0.0521755 0
12240 0.0230564 0
12256 0.0713448 0
12272 0.0592209 0
12288 0.0407755 0
12304 0.0308615 0
12320 0.0616516 0
12336 0.064688 0
12352 0.033838 0
12368 0.0515682 0
12384 0.0429891 0
12400 0.0513033 0
12416 0.0517222 0
12432 0.060153 0
12448 0.0508744 0
12464 0.0212152 0
12480 0.0426136 0
12496 0.0460318 0
12512 0.0739048 0
12528 0.0612387 0
12544 0.0604498 0
12560 0.0816645 0
12576 0.0561875 0
12592 0.0526083 0
12608 0.0501815 0
12624 0.086789 0
12640 0.0860869 0
12656 0.0618749 0
12672 0.0897153 0
12688 0.0683975 0
12704 0.0647075 0
12720 0.0577851 0
12736 0.0566055 0
12752 0.0690197 0
12768 0.0702887 0
12784 0.0686361 0
12800 0.0791228 0
12816 0.0642657 0
12832 0.0520706 0
12848 0.0833568 0
12864 0.0797057 0
12880 0.0554999 0
12896 0.0492951 0
12912 0.0495734 0
12928 0.0619581 0
12944 0.0259288 0
12960 0.0593241 0
12976 0.0866551 0
12992 0.056223 0
13008 0.0610733 0
13024 0.0749969 0
13040 0.061737 0
13056 0.120907 0
13072 0.0671223 0
13088 0.0735739 0
13104 0.0775992 0
13120 0.0869019 0
13136 0.0759285 0
13152 0.130272 0
13168 0.0827348 0
13184 0.0888619 0
13200 0.0821814 0
13216 0.0641732 0
13232 0.0802914 0
13248 0.0758867 0
13264 0.040064 0
13280 0.0169912 0
13296 0.0708284 0
13312 0.059577 0
13328 0.0616491 0
13344 0.0671226 0
13360 0.0698554 0
13376 0.075899 0
13392 0.0994077 0
13408 0.0759403 0
13424 0.101936 0
13440 0.0708886 0
13456 0.0843807 0
13472 0.079935 0
13488 0.0668849 0
13504 0.0539679 0
13520 0.076737 0
13536 0.0413029 0
13552 0.0649233 0
13568 0.0703875 0
13584 0.0638888 0
13600 0.0749303 0
13616 0.0771988 0
13632 0.050634 0
13648 0.086787 0
13664 0.0790319 0
13680 0.078549 0
13696 0.074109 0
13712 0.0616339 0
13728 0.0851899 0
13744 0.0545633 0
13760 0.0412439 0
13776 0.085695 0
13792 0.0987054 0
13808 0.0689202 0
13824 0.0711231 0
13840 0.0896169 0
13856 0.086077 0
13872 0.0890429 0
13888 0.106162 0
13904 0.079284 0
13920 0.0675032 0
13936 0.0906752 0
13952 0.0708876 0
13968 0.0730193 0
13984 0.0937388 0
14000 0.0563487 0
14016 0.0622032 0
14032 0.0388845 0
14048 0.0478068 0
14064 0.0630019 0
14080 0.0574642 0
14096 0.0446576 0
14112 0.0236831 0
14128 0.0656638 0
14144 0.0788386 0
14160 0.0399524 0
14176 0.0815676 0
14192 0.104866 0
14208 0.0585568 0
14224 0.0367629 0
14240 0.0726271 0
14256 0.0463326 0
14272 0.0582307 0
14288 0.0737513 0
14304 0.0648148 0
14320 0.0572414 0
14336 0.0906292 0
14352 0.0890215 0
14368 0.0940659 0
14384 0.0878411 0
14400 0.0684664 0
14416 0.0811523 0
14432 0.0791197 0
14448 0.049742 0
14464 0.0685438 0
14480 0.0709326 0
14496 0.051191 0
14512 0.0385498 0
14528 0 0
14544 0.0194822 0
14560 0.0497636 0
14576 0.00750967 0
14592 0.0716757 0
14608 0.0364189 0
14624 0.0350012 0
14640 0.0992557 0
14656 0.0655366 0
14672 0.0792423 0
14688 0.0449818 0
14704 0.0678075 0
14720 0.0754058 0
14736 0.0748501 0
14752 0.0386909 0
14768 0.0779024 0
14784 0.0723126 0
14800 0.0662369 0
14816 0.0957445 0
14832 0.0679852 0
14848 0.0941055 0
14864 0.0491876 0
14880 0.0662701 0
14896 0.108588 0
14912 0.0847999 0
14928 0.0469775 0
14944 0.0744096 0
14960 0.0554196 0
14976 0.0555752 0
14992 0.084925 0
15008 0.0532247 0
15024 0.0664673 0
15040 0.0863836 0
15056 0.0719053 0
15072 0.0606267 0
15088 0.081769 0
15104 0.062701 0
15120 0.0636628 0
15136 0.0323216 0
15152 0.02688 0
15168 0.057757 0
15184 0.0986054 0
15200 0.0428101 0
15216 0.043562 0
15232 0.100536 0
15248 0.092298 0
15264 0.0815018 0
15280 0.0603002 0
15296 0.0501946 0
15312 0.0373682 0
15328 0.0216429 0
15344 0.0521121 0
15360 0.0399463 0
15376 0.0595151 0
15392 0.0685158 0
15408 0.0492769 0
15424 0.0489488 0
15440 0.0684366 0
15456 0.020506 0
15472 0.0669628 0
15488 0.0531988 0
15504 0.088982 0
15520 0.0473462 0
15536 0.0487337 0
15552 0.076655 0
15568 0.0850547 0
15584 0.0648597 0
15600 0.0682097 0
15616 0.0380707 0
15632 0.088787 0
15648 0.0580353 0
15664 0.0734188 0
15680 0.04389 0
15696 0.0517837 0
15712 0.0630754 0
15728 0.0580417 0
15744 0.0671806 0
15760 0.0729679 0
15776 0.0531601 0
15792 0.0615751 0
15808 0.0864164 0
15824 0.0969494 0
15840 0.0960412 0
15856 0.0713646 0
15872 0.0794766 0
15888 0.0962667 0
15904 0.106692 0
15920 0.0721244 0
15936 0.0830125 0
15952 0.0644877 0
15968 0.0586532 0
15984 0.0772132 0
16000 0.0951111 0
16016 0.0930367 0
16032 0.0179737 0
16048 0.0685711 0
16064 0.0505237 0
16080 0.0406187 0
16096 0.0761386 0
16112 0.0523108 0
16128 0.0723685 0
16144 0.0586909 0
16160 0.0479258 0
16176 0.0385673 0
16192 0.0812739 0
16208 0.0322316 0
16224 0.0492269 0
16240 0.0406876 0
16256 0.0247628 0
16272 0.0546884 0
16288 0.0421117 0
16304 0.0385416 0
16320 0.0403921 0
16336 0.000804444 0
16352 0.0494635 0
16368 0.0465871 0
