# Supplementary material for: Probing decoherence in molecular 4f qubits
Source: Chem Sci. 2024 Oct 30;15(48):20328–37. doi: 10.1039/d4sc05304d (PMC11575486; doi:10.1039/d4sc05304d)
Supplement: SC-015-D4SC05304D-s001 [file SC-015-D4SC05304D-s001.zip › data_archive/Parallel_0c5pct/T2/29_Gdtrensal_T2_970636_3142G_at43_VG51_400-800-1500_30sc_10K.dat]

0 1 0
16 0.982616 0
32 0.959656 0
48 0.944742 0
64 0.922192 0
80 0.941869 0
96 0.919761 0
112 0.880741 0
128 0.891271 0
144 0.873695 0
160 0.842386 0
176 0.869983 0
192 0.850998 0
208 0.88022 0
224 0.834904 0
240 0.84449 0
256 0.863946 0
272 0.842155 0
288 0.817115 0
304 0.834391 0
320 0.77663 0
336 0.804251 0
352 0.773624 0
368 0.755595 0
384 0.755706 0
400 0.748203 0
416 0.710277 0
432 0.720181 0
448 0.697397 0
464 0.689956 0
480 0.70204 0
496 0.692518 0
512 0.697145 0
528 0.68063 0
544 0.685819 0
560 0.687592 0
576 0.660917 0
592 0.659969 0
608 0.63221 0
624 0.638899 0
640 0.615015 0
656 0.654098 0
672 0.65832 0
688 0.626075 0
704 0.616707 0
720 0.618707 0
736 0.599498 0
752 0.59103 0
768 0.59715 0
784 0.598014 0
800 0.570255 0
816 0.581303 0
832 0.554206 0
848 0.596217 0
864 0.554308 0
880 0.576827 0
896 0.562936 0
912 0.544633 0
928 0.582272 0
944 0.559125 0
960 0.562596 0
976 0.544497 0
992 0.544121 0
1008 0.518925 0
1024 0.542378 0
1040 0.527269 0
1056 0.507256 0
1072 0.498132 0
1088 0.536669 0
1104 0.509155 0
1120 0.496398 0
1136 0.498426 0
1152 0.469249 0
1168 0.512891 0
1184 0.497691 0
1200 0.463371 0
1216 0.481944 0
1232 0.477026 0
1248 0.457972 0
1264 0.427476 0
1280 0.46081 0
1296 0.454959 0
1312 0.424275 0
1328 0.439161 0
1344 0.42573 0
1360 0.426679 0
1376 0.418235 0
1392 0.41971 0
1408 0.370544 0
1424 0.386214 0
1440 0.374569 0
1456 0.385263 0
1472 0.383389 0
1488 0.379786 0
1504 0.356771 0
1520 0.364898 0
1536 0.35993 0
1552 0.342113 0
1568 0.345542 0
1584 0.347214 0
1600 0.338062 0
1616 0.342491 0
1632 0.322401 0
1648 0.333578 0
1664 0.311485 0
1680 0.338731 0
1696 0.331062 0
1712 0.309557 0
1728 0.292369 0
1744 0.305504 0
1760 0.289972 0
1776 0.293411 0
1792 0.2932 0
1808 0.272013 0
1824 0.28327 0
1840 0.270672 0
1856 0.277452 0
1872 0.277027 0
1888 0.260118 0
1904 0.265869 0
1920 0.256313 0
1936 0.252853 0
1952 0.253569 0
1968 0.232862 0
1984 0.246862 0
2000 0.236027 0
2016 0.254237 0
2032 0.22384 0
2048 0.25555 0
2064 0.229351 0
2080 0.203747 0
2096 0.223235 0
2112 0.21862 0
2128 0.20101 0
2144 0.168871 0
2160 0.20156 0
2176 0.197024 0
2192 0.199871 0
2208 0.172738 0
2224 0.160861 0
2240 0.183568 0
2256 0.168531 0
2272 0.150869 0
2288 0.165174 0
2304 0.162753 0
2320 0.169315 0
2336 0.163424 0
2352 0.159958 0
2368 0.153413 0
2384 0.168088 0
2400 0.17452 0
2416 0.161838 0
2432 0.154 0
2448 0.141686 0
2464 0.15689 0
2480 0.126246 0
2496 0.15512 0
2512 0.125316 0
2528 0.156408 0
2544 0.129953 0
2560 0.15078 0
2576 0.141223 0
2592 0.136568 0
2608 0.151642 0
2624 0.168462 0
2640 0.164376 0
2656 0.147231 0
2672 0.137712 0
2688 0.138194 0
2704 0.187721 0
2720 0.149398 0
2736 0.177058 0
2752 0.144406 0
2768 0.180096 0
2784 0.153603 0
2800 0.151346 0
2816 0.153452 0
2832 0.157803 0
2848 0.162767 0
2864 0.151302 0
2880 0.124044 0
2896 0.120422 0
2912 0.133714 0
2928 0.135599 0
2944 0.119338 0
2960 0.110063 0
2976 0.133697 0
2992 0.102546 0
3008 0.14542 0
3024 0.153477 0
3040 0.108807 0
3056 0.147565 0
3072 0.131239 0
3088 0.116491 0
3104 0.110716 0
3120 0.116594 0
3136 0.136715 0
3152 0.128841 0
3168 0.114979 0
3184 0.117837 0
3200 0.114917 0
3216 0.100014 0
3232 0.113887 0
3248 0.10936 0
3264 0.124941 0
3280 0.132767 0
3296 0.155299 0
3312 0.115915 0
3328 0.132045 0
3344 0.156187 0
3360 0.0948901 0
3376 0.119505 0
3392 0.12286 0
3408 0.116394 0
3424 0.122176 0
3440 0.128226 0
3456 0.101618 0
3472 0.141595 0
3488 0.122289 0
3504 0.105131 0
3520 0.0805701 0
3536 0.115315 0
3552 0.0943266 0
3568 0.0924369 0
3584 0.109796 0
3600 0.0795075 0
3616 0.101782 0
3632 0.0840489 0
3648 0.12114 0
3664 0.102761 0
3680 0.0852741 0
3696 0.0847998 0
3712 0.103452 0
3728 0.102858 0
3744 0.0769577 0
3760 0.102421 0
3776 0.0676816 0
3792 0.0778451 0
3808 0.0928175 0
3824 0.0811245 0
3840 0.08903 0
3856 0.0830948 0
3872 0.0641053 0
3888 0.103602 0
3904 0.114329 0
3920 0.072051 0
3936 0.0693489 0
3952 0.0708815 0
3968 0.0848992 0
3984 0.0725606 0
4000 0.0803893 0
4016 0.0593922 0
4032 0.0717619 0
4048 0.0876173 0
4064 0.0957564 0
4080 0.0693998 0
4096 0.0783555 0
4112 0.0897699 0
4128 0.0953664 0
4144 0.0878537 0
4160 0.0775389 0
4176 0.0653053 0
4192 0.0920091 0
4208 0.0693873 0
4224 0.0631455 0
4240 0.0795926 0
4256 0.0603839 0
4272 0.0730668 0
4288 0.0565486 0
4304 0.0574485 0
4320 0.0560709 0
4336 0.0672032 0
4352 0.0541501 0
4368 0.0427016 0
4384 0.0682486 0
4400 0.0576079 0
4416 0.0519368 0
4432 0.0641764 0
4448 0.0826589 0
4464 0.0321733 0
4480 0.0672824 0
4496 0.0608115 0
4512 0.0510715 0
4528 0.0595345 0
4544 0.0418403 0
4560 0.0333649 0
4576 0.0693923 0
4592 0.0761887 0
4608 0.0907713 0
4624 0.0612329 0
4640 0.0711012 0
4656 0.0807739 0
4672 0.0505582 0
4688 0.0326616 0
4704 0.0702968 0
4720 0.0664983 0
4736 0.0444438 0
4752 0.063281 0
4768 0.0436501 0
4784 0.0625622 0
4800 0.0658131 0
4816 0.0633684 0
4832 0.0757009 0
4848 0.072604 0
4864 0.0512959 0
4880 0.0682454 0
4896 0.0604456 0
4912 0.0506185 0
4928 0.0568678 0
4944 0.0537693 0
4960 0.0743318 0
4976 0.0485671 0
4992 0.0531877 0
5008 0.0434937 0
5024 0.0678805 0
5040 0.0577953 0
5056 0.0789746 0
5072 0.0569844 0
5088 0.0658698 0
5104 0.0909026 0
5120 0.0804506 0
5136 0.0555681 0
5152 0.0820692 0
5168 0.0817494 0
5184 0.0549095 0
5200 0.0609493 0
5216 0.0634275 0
5232 0.0550315 0
5248 0.0484095 0
5264 0.057408 0
5280 0.0574464 0
5296 0.0418755 0
5312 0.076912 0
5328 0.0532008 0
5344 0.0688354 0
5360 0.0616794 0
5376 0.0705938 0
5392 0.0736434 0
5408 0.0537488 0
5424 0.0396242 0
5440 0.0550365 0
5456 0.0598534 0
5472 0.0415389 0
5488 0.0374123 0
5504 0.0740443 0
5520 0.0423717 0
5536 0.0321385 0
5552 0.0481171 0
5568 0.0453851 0
5584 0.052661 0
5600 0.0543282 0
5616 0.0565212 0
5632 0.0595329 0
5648 0.0484734 0
5664 0.0421375 0
5680 0.0162654 0
5696 0.0517635 0
5712 0.0734808 0
5728 0.065131 0
5744 0.0477659 0
5760 0.0510687 0
5776 0.0434507 0
5792 0.0752854 0
5808 0.0526893 0
5824 0.024076 0
5840 0.0539095 0
5856 0.0134998 0
5872 0.0490001 0
5888 0.0581089 0
5904 0.0548037 0
5920 0.0611662 0
5936 0.0122153 0
5952 0.0481686 0
5968 0.0556549 0
5984 0.0594911 0
6000 0.0518514 0
6016 0.0466769 0
6032 0.0371164 0
6048 0.0446531 0
6064 0.0463276 0
6080 0.072167 0
6096 0.058314 0
6112 0.0491461 0
6128 0.0520631 0
6144 0.0294517 0
6160 0.0701266 0
6176 0.0799806 0
6192 0.0448839 0
6208 0.0257173 0
6224 0.0296445 0
6240 0.0775063 0
6256 0.0748137 0
6272 0.0735218 0
6288 0.0574565 0
6304 0.0771064 0
6320 0.0464467 0
6336 0.0734919 0
6352 0.0740662 0
6368 0.0850904 0
6384 0.0738947 0
6400 0.0646557 0
6416 0.0548851 0
6432 0.0717679 0
6448 0.0590578 0
6464 0.0327569 0
6480 0.0804713 0
6496 0.066862 0
6512 0.0344692 0
6528 0.0696113 0
6544 0.0735894 0
6560 0.0748328 0
6576 0.0527697 0
6592 0.0643451 0
6608 0.0479652 0
6624 0.0653133 0
6640 0.0522094 0
6656 0.0656085 0
6672 0.0608513 0
6688 0.0633405 0
6704 0.0396021 0
6720 0.0534342 0
6736 0.064677 0
6752 0.0309867 0
6768 0.0753139 0
6784 0.0621278 0
6800 0.05083 0
6816 0.0435767 0
6832 0.0694002 0
6848 0.0558134 0
6864 0.041903 0
6880 0.0491258 0
6896 0.0350365 0
6912 0.0527826 0
6928 0.0561183 0
6944 0.0599012 0
6960 0.0789406 0
6976 0.035355 0
6992 0.0613652 0
7008 0.0711473 0
7024 0.041969 0
7040 0.0608519 0
7056 0.0493938 0
7072 0.0533441 0
7088 0.0785556 0
7104 0.0474034 0
7120 0.0384521 0
7136 0.0302746 0
7152 0.0519997 0
7168 0.0457667 0
7184 0.0639287 0
7200 0.0548648 0
7216 0.0636418 0
7232 0.046707 0
7248 0.0505532 0
7264 0.0837781 0
7280 0.0722596 0
7296 0.046044 0
7312 0.0289065 0
7328 0.0822353 0
7344 0.0464802 0
7360 0.0418204 0
7376 0.0545232 0
7392 0.0589076 0
7408 0.0851591 0
7424 0.0662355 0
7440 0.0421383 0
7456 0.0603176 0
7472 0.0672709 0
7488 0.0590956 0
7504 0.0612331 0
7520 0.068139 0
7536 0.0502187 0
7552 0.0352889 0
7568 0.0649235 0
7584 0.0919577 0
7600 0.0457715 0
7616 0.0629993 0
7632 0.0645866 0
7648 0.0267163 0
7664 0.0458998 0
7680 0.0192617 0
7696 0.0360188 0
7712 0.0306379 0
7728 0.0278817 0
7744 0.0732964 0
7760 0.0619692 0
7776 0.0514875 0
7792 0.071478 0
7808 0.0686971 0
7824 0.0586057 0
7840 0.0713568 0
7856 0.0688974 0
7872 0.0514989 0
7888 0.0781054 0
7904 0.0786525 0
7920 0.0863228 0
7936 0.0568899 0
7952 0.082718 0
7968 0.0623564 0
7984 0.0570174 0
8000 0.0328562 0
8016 0.0567335 0
8032 0.0442309 0
8048 0.0721473 0
8064 0.0343661 0
8080 0.0581963 0
8096 0.0626404 0
8112 0.0203548 0
8128 0.05794 0
8144 0.0552908 0
8160 0.0432555 0
8176 0.0294489 0
8192 0.0478011 0
8208 0.0636959 0
8224 0.0483849 0
8240 0.0428128 0
8256 0.0713712 0
8272 0.0728081 0
8288 0.0683517 0
8304 0.0407724 0
8320 0.0851766 0
8336 0.0502257 0
8352 0.0640449 0
8368 0.0353882 0
8384 0.093749 0
8400 0.0733043 0
8416 0.050777 0
8432 0.0550458 0
8448 0.0343307 0
8464 0.0628021 0
8480 0.0506855 0
8496 0.0268856 0
8512 0.0384032 0
8528 0.0465663 0
8544 0 0
8560 0.0607844 0
8576 0.0461885 0
8592 0.0277398 0
8608 0.0482354 0
8624 0.0447906 0
8640 0.0651762 0
8656 0.0585271 0
8672 0.0597643 0
8688 0.0573101 0
8704 0.0876792 0
8720 0.0659042 0
8736 0.0739442 0
8752 0.0930751 0
8768 0.0767629 0
8784 0.0815779 0
8800 0.0598901 0
8816 0.0539609 0
8832 0.0467695 0
8848 0.0737693 0
8864 0.0701503 0
8880 0.0811583 0
8896 0.0516644 0
8912 0.0689173 0
8928 0.0419266 0
8944 0.066912 0
8960 0.0485639 0
8976 0.0479077 0
8992 0.0542701 0
9008 0.05974 0
9024 0.0473584 0
9040 0.0518849 0
9056 0.0510701 0
9072 0.0775031 0
9088 0.0510556 0
9104 0.0350422 0
9120 0.0769687 0
9136 0.0568827 0
9152 0.0658606 0
9168 0.0725888 0
9184 0.0596376 0
9200 0.0372231 0
9216 0.0656895 0
9232 0.0664213 0
9248 0.0450038 0
9264 0.0696851 0
9280 0.0616284 0
9296 0.0334863 0
9312 0.0210639 0
9328 0.0381805 0
9344 0.0442424 0
9360 0.0689187 0
9376 0.045317 0
9392 0.0245384 0
9408 0.0508855 0
9424 0.0493988 0
9440 0.0635299 0
9456 0.0710968 0
9472 0.0446264 0
9488 0.0410432 0
9504 0.0611024 0
9520 0.0591276 0
9536 0.0580544 0
9552 0.0413106 0
9568 0.0289344 0
9584 0.0716726 0
9600 0.0406751 0
9616 0.0391891 0
9632 0.038428 0
9648 0.0501479 0
9664 0.0453825 0
9680 0.0683708 0
9696 0.0540293 0
9712 0.0542225 0
9728 0.0484225 0
9744 0.0573731 0
9760 0.0631483 0
9776 0.078442 0
9792 0.0408954 0
9808 0.0824358 0
9824 0.0678867 0
9840 0.0577359 0
9856 0.0586215 0
9872 0.0456604 0
9888 0.0734555 0
9904 0.0431746 0
9920 0.0798616 0
9936 0.0684641 0
9952 0.0678706 0
9968 0.0622832 0
9984 0.0546762 0
10000 0.0602957 0
10016 0.0592178 0
10032 0.0671919 0
10048 0.0682064 0
10064 0.0613302 0
10080 0.0354139 0
10096 0.0539515 0
10112 0.0475667 0
10128 0.0425496 0
10144 0.0504893 0
10160 0.0873901 0
10176 0.0854641 0
10192 0.0526141 0
10208 0.0523508 0
10224 0.042706 0
10240 0.0308638 0
10256 0.0413031 0
10272 0.0595456 0
10288 0.0574659 0
10304 0.0639501 0
10320 0.0499965 0
10336 0.0205118 0
10352 0.0810134 0
10368 0.0490954 0
10384 0.0567496 0
10400 0.0577048 0
10416 0.043549 0
10432 0.0587124 0
10448 0.0771931 0
10464 0.0856056 0
10480 0.074293 0
10496 0.0416161 0
10512 0.0801605 0
10528 0.0528964 0
10544 0.0456475 0
10560 0.0458932 0
10576 0.0548119 0
10592 0.0760244 0
10608 0.0400763 0
10624 0.0469434 0
10640 0.0857323 0
10656 0.04325 0
10672 0.0676101 0
10688 0.0892134 0
10704 0.0846147 0
10720 0.0642404 0
10736 0.0610634 0
10752 0.053354 0
10768 0.0584712 0
10784 0.0406302 0
10800 0.0655644 0
10816 0.0716099 0
10832 0.0419487 0
10848 0.0574285 0
10864 0.0568988 0
10880 0.0647599 0
10896 0.049244 0
10912 0.0427599 0
10928 0.0730988 0
10944 0.0405496 0
10960 0.0560196 0
10976 0.0434611 0
10992 0.0575974 0
11008 0.018898 0
11024 0.0451843 0
11040 0.0722361 0
11056 0.081675 0
11072 0.0743087 0
11088 0.062014 0
11104 0.0381053 0
11120 0.0689338 0
11136 0.0683477 0
11152 0.0825638 0
11168 0.0773843 0
11184 0.0651137 0
11200 0.0533443 0
11216 0.0726447 0
11232 0.0648172 0
11248 0.0584366 0
11264 0.0460701 0
11280 0.0550088 0
11296 0.0706945 0
11312 0.050622 0
11328 0.0594143 0
11344 0.0406174 0
11360 0.0668749 0
11376 0.0428582 0
11392 0.0228329 0
11408 0.0545986 0
11424 0.0593783 0
11440 0.0606778 0
11456 0.0709098 0
11472 0.0415739 0
11488 0.0449997 0
11504 0.0613143 0
11520 0.0679525 0
11536 0.0530918 0
11552 0.0536292 0
11568 0.060248 0
11584 0.0523863 0
11600 0.0610508 0
11616 0.0631575 0
11632 0.0656885 0
11648 0.0622024 0
11664 0.035893 0
11680 0.0719726 0
11696 0.0558071 0
11712 0.066741 0
11728 0.0517396 0
11744 0.0602975 0
11760 0.0698968 0
11776 0.0420701 0
11792 0.0169065 0
11808 0.0564698 0
11824 0.0372913 0
11840 0.0723672 0
11856 0.0416073 0
11872 0.0491535 0
11888 0.0404571 0
11904 0.0502943 0
11920 0.0382728 0
11936 0.088323 0
11952 0.0215048 0
11968 0.0641175 0
11984 0.0674782 0
12000 0.0448972 0
12016 0.0635421 0
12032 0.032705 0
12048 0.0716217 0
12064 0.0654989 0
12080 0.0373616 0
12096 0.0787922 0
12112 0.0426891 0
12128 0.0589456 0
12144 0.0699135 0
12160 0.0593853 0
12176 0.0505711 0
12192 0.0550309 0
12208 0.0505363 0
12224 0.0491027 0
12240 0.0499746 0
12256 0.0451471 0
12272 0.0638588 0
12288 0.0621724 0
12304 0.0424629 0
12320 0.0431871 0
12336 0.0607174 0
12352 0.0588063 0
12368 0.0400737 0
12384 0.0800206 0
12400 0.0486417 0
12416 0.0586187 0
12432 0.0548996 0
12448 0.0717683 0
12464 0.0669149 0
12480 0.0406755 0
12496 0.0448417 0
12512 0.0579941 0
12528 0.0696439 0
12544 0.0503455 0
12560 0.0638318 0
12576 0.0774335 0
12592 0.0613421 0
12608 0.0425432 0
12624 0.0381365 0
12640 0.0382509 0
12656 0.0470458 0
12672 0.0500468 0
12688 0.0639394 0
12704 0.0656203 0
12720 0.0491766 0
12736 0.0666012 0
12752 0.054364 0
12768 0.0496165 0
12784 0.0551843 0
12800 0.0745079 0
12816 0.0662625 0
12832 0.0328968 0
12848 0.06093 0
12864 0.052637 0
12880 0.0559233 0
12896 0.0572311 0
12912 0.0596463 0
12928 0.0512985 0
12944 0.0782504 0
12960 0.0598552 0
12976 0.0318441 0
12992 0.0677798 0
13008 0.0333785 0
13024 0.0490536 0
13040 0.0538019 0
13056 0.0459891 0
13072 0.0610731 0
13088 0.0348612 0
13104 0.0425028 0
13120 0.0535128 0
13136 0.0532951 0
13152 0.0884394 0
13168 0.0513035 0
13184 0.0485677 0
13200 0.0821571 0
13216 0.0585164 0
13232 0.0775218 0
13248 0.0538887 0
13264 0.0579649 0
13280 0.0616467 0
13296 0.0781539 0
13312 0.0590098 0
13328 0.0527321 0
13344 0.0671121 0
13360 0.0633294 0
13376 0.0697653 0
13392 0.0495596 0
13408 0.0530009 0
13424 0.0482253 0
13440 0.0389642 0
13456 0.0521692 0
13472 0.0452527 0
13488 0.059778 0
13504 0.0581043 0
13520 0.0612599 0
13536 0.0547914 0
13552 0.0325172 0
13568 0.0655681 0
13584 0.0464062 0
13600 0.0555584 0
13616 0.0638355 0
13632 0.0695855 0
13648 0.0739173 0
13664 0.0825244 0
13680 0.0363926 0
13696 0.059522 0
13712 0.0551057 0
13728 0.0727916 0
13744 0.0784018 0
13760 0.0860375 0
13776 0.0522136 0
13792 0.0546467 0
13808 0.0661447 0
13824 0.0784464 0
13840 0.103414 0
13856 0.0674472 0
13872 0.0710401 0
13888 0.0866909 0
13904 0.0826649 0
13920 0.0713441 0
13936 0.0644531 0
13952 0.0788634 0
13968 0.0684728 0
13984 0.064591 0
14000 0.0392617 0
14016 0.0365878 0
14032 0.0555988 0
14048 0.0494844 0
14064 0.0466775 0
14080 0.0298357 0
14096 0.0352316 0
14112 0.0302452 0
14128 0.0442874 0
14144 0.0681057 0
14160 0.0790194 0
14176 0.067626 0
14192 0.0710331 0
14208 0.0811531 0
14224 0.0886119 0
14240 0.0591877 0
14256 0.0901778 0
14272 0.0513138 0
14288 0.0937413 0
14304 0.0585084 0
14320 0.0500494 0
14336 0.0434442 0
14352 0.0455118 0
14368 0.0250593 0
14384 0.0418083 0
14400 0.04905 0
14416 0.0549593 0
14432 0.0587967 0
14448 0.0719659 0
14464 0.0351369 0
14480 0.0915885 0
14496 0.0466495 0
14512 0.0687983 0
14528 0.0782789 0
14544 0.0755636 0
14560 0.0667794 0
14576 0.055628 0
14592 0.0574316 0
14608 0.0489647 0
14624 0.0566398 0
14640 0.0605337 0
14656 0.0535037 0
14672 0.0510321 0
14688 0.0696115 0
14704 0.0846392 0
14720 0.0682562 0
14736 0.0789257 0
14752 0.0743915 0
14768 0.068524 0
14784 0.0943213 0
14800 0.0876527 0
14816 0.0541268 0
14832 0.0645478 0
14848 0.0568244 0
14864 0.0425586 0
14880 0.0532311 0
14896 0.0456837 0
14912 0.0518528 0
14928 0.0651539 0
14944 0.0582731 0
14960 0.0879438 0
14976 0.0792506 0
14992 0.0720566 0
15008 0.0705439 0
15024 0.0578821 0
15040 0.059826 0
15056 0.0664517 0
15072 0.0507752 0
15088 0.0485279 0
15104 0.047743 0
15120 0.0520709 0
15136 0.0440414 0
15152 0.0783821 0
15168 0.0666973 0
15184 0.0934613 0
15200 0.0512579 0
15216 0.0565834 0
15232 0.0650063 0
15248 0.0419199 0
15264 0.0795017 0
15280 0.0519292 0
15296 0.0765216 0
15312 0.0800821 0
15328 0.0617504 0
15344 0.0419698 0
15360 0.0329175 0
15376 0.0565809 0
15392 0.0674145 0
15408 0.0450056 0
15424 0.0537619 0
15440 0.0677558 0
15456 0.045663 0
15472 0.0578509 0
15488 0.0721766 0
15504 0.056369 0
15520 0.0762343 0
15536 0.0927277 0
15552 0.0422766 0
15568 0.0519917 0
15584 0.0895519 0
15600 0.07968 0
15616 0.085864 0
15632 0.0813415 0
15648 0.0961834 0
15664 0.0774516 0
15680 0.0602062 0
15696 0.0616258 0
15712 0.0592008 0
15728 0.0429688 0
15744 0.0565009 0
15760 0.0562629 0
15776 0.0434207 0
15792 0.0440876 0
15808 0.043902 0
15824 0.0640568 0
15840 0.0545719 0
15856 0.0322482 0
15872 0.0614529 0
15888 0.0723369 0
15904 0.0705849 0
15920 0.0785793 0
15936 0.0473789 0
15952 0.0688863 0
15968 0.0703531 0
15984 0.0447818 0
16000 0.0525245 0
16016 0.0268974 0
16032 0.0559511 0
16048 0.0417915 0
16064 0.0547406 0
16080 0.062128 0
16096 0.042512 0
16112 0.069678 0
16128 0.0608827 0
16144 0.0601967 0
16160 0.0886137 0
16176 0.0590429 0
16192 0.0625355 0
16208 0.0653857 0
16224 0.0649106 0
16240 0.0360888 0
16256 0.0480044 0
16272 0.042618 0
16288 0.042435 0
16304 0.0649147 0
16320 0.0398741 0
16336 0.0482953 0
16352 0.0753515 0
16368 0.0442239 0
