# Supplementary material for: Probing decoherence in molecular 4f qubits
Source: Chem Sci. 2024 Oct 30;15(48):20328–37. doi: 10.1039/d4sc05304d (PMC11575486; doi:10.1039/d4sc05304d)
Supplement: SC-015-D4SC05304D-s001 [file SC-015-D4SC05304D-s001.zip › data_archive/Parallel_0c5pct/T2/30_Gdtrensal_T2_970636_2329G_at43_VG57_400-800-1500_30sc_10K.dat]

0 0.993544 0
16 1 0
32 0.94585 0
48 0.981377 0
64 0.950585 0
80 0.947316 0
96 0.918225 0
112 0.951692 0
128 0.899705 0
144 0.919775 0
160 0.902614 0
176 0.895448 0
192 0.875242 0
208 0.905751 0
224 0.874399 0
240 0.883336 0
256 0.832324 0
272 0.832812 0
288 0.84084 0
304 0.833028 0
320 0.793683 0
336 0.73558 0
352 0.786165 0
368 0.786537 0
384 0.754761 0
400 0.716836 0
416 0.74406 0
432 0.742609 0
448 0.758833 0
464 0.73192 0
480 0.707222 0
496 0.736808 0
512 0.642149 0
528 0.651003 0
544 0.652335 0
560 0.674046 0
576 0.686099 0
592 0.623685 0
608 0.650441 0
624 0.596315 0
640 0.5964 0
656 0.600895 0
672 0.594884 0
688 0.594819 0
704 0.584165 0
720 0.583682 0
736 0.547594 0
752 0.531911 0
768 0.540667 0
784 0.568278 0
800 0.548771 0
816 0.538774 0
832 0.522379 0
848 0.537925 0
864 0.548153 0
880 0.545091 0
896 0.535036 0
912 0.522693 0
928 0.549034 0
944 0.510669 0
960 0.514015 0
976 0.485086 0
992 0.49698 0
1008 0.449345 0
1024 0.442983 0
1040 0.450926 0
1056 0.431352 0
1072 0.433557 0
1088 0.393901 0
1104 0.432822 0
1120 0.412973 0
1136 0.373122 0
1152 0.382214 0
1168 0.393017 0
1184 0.397048 0
1200 0.37429 0
1216 0.377037 0
1232 0.369503 0
1248 0.39021 0
1264 0.401874 0
1280 0.389878 0
1296 0.38306 0
1312 0.366111 0
1328 0.344909 0
1344 0.330126 0
1360 0.333023 0
1376 0.327136 0
1392 0.280288 0
1408 0.286557 0
1424 0.290023 0
1440 0.295849 0
1456 0.308764 0
1472 0.273194 0
1488 0.324633 0
1504 0.325627 0
1520 0.304761 0
1536 0.280209 0
1552 0.276411 0
1568 0.262073 0
1584 0.295726 0
1600 0.309743 0
1616 0.270505 0
1632 0.25996 0
1648 0.287247 0
1664 0.259792 0
1680 0.288285 0
1696 0.251469 0
1712 0.26597 0
1728 0.227943 0
1744 0.263853 0
1760 0.27626 0
1776 0.269836 0
1792 0.257732 0
1808 0.265491 0
1824 0.263544 0
1840 0.239688 0
1856 0.192785 0
1872 0.217944 0
1888 0.212731 0
1904 0.158947 0
1920 0.180238 0
1936 0.159095 0
1952 0.241365 0
1968 0.216508 0
1984 0.203708 0
2000 0.182706 0
2016 0.185948 0
2032 0.202621 0
2048 0.210813 0
2064 0.257194 0
2080 0.205857 0
2096 0.224003 0
2112 0.212872 0
2128 0.188112 0
2144 0.215772 0
2160 0.196179 0
2176 0.19397 0
2192 0.197587 0
2208 0.192513 0
2224 0.213185 0
2240 0.222187 0
2256 0.184677 0
2272 0.184927 0
2288 0.182344 0
2304 0.161146 0
2320 0.165162 0
2336 0.182798 0
2352 0.169725 0
2368 0.143944 0
2384 0.120531 0
2400 0.173697 0
2416 0.141333 0
2432 0.125451 0
2448 0.149066 0
2464 0.162447 0
2480 0.135844 0
2496 0.104214 0
2512 0.163805 0
2528 0.200744 0
2544 0.239626 0
2560 0.183262 0
2576 0.145189 0
2592 0.129674 0
2608 0.203932 0
2624 0.156071 0
2640 0.166421 0
2656 0.168951 0
2672 0.191385 0
2688 0.135063 0
2704 0.144497 0
2720 0.123316 0
2736 0.116212 0
2752 0.118941 0
2768 0.10483 0
2784 0.120301 0
2800 0.143883 0
2816 0.106758 0
2832 0.135288 0
2848 0.0688712 0
2864 0.0841091 0
2880 0.10413 0
2896 0.0760436 0
2912 0.0685873 0
2928 0.0897329 0
2944 0.0863156 0
2960 0.0854756 0
2976 0.0733742 0
2992 0.125848 0
3008 0.102126 0
3024 0.103441 0
3040 0.11764 0
3056 0.0803385 0
3072 0.116688 0
3088 0.122046 0
3104 0.106988 0
3120 0.0896256 0
3136 0.0879154 0
3152 0.122606 0
3168 0.107573 0
3184 0.100154 0
3200 0.0802695 0
3216 0.171203 0
3232 0.120488 0
3248 0.121382 0
3264 0.156015 0
3280 0.0975788 0
3296 0.109048 0
3312 0.0529647 0
3328 0.115051 0
3344 0.102994 0
3360 0.0914298 0
3376 0.122404 0
3392 0.0884684 0
3408 0.0659409 0
3424 0.109525 0
3440 0.077256 0
3456 0.0642119 0
3472 0.0912248 0
3488 0.0822626 0
3504 0.0393488 0
3520 0.097445 0
3536 0.0387693 0
3552 0.0641876 0
3568 0.0921529 0
3584 0.0748408 0
3600 0.0855915 0
3616 0.103974 0
3632 0.0865572 0
3648 0.078358 0
3664 0.0799449 0
3680 0.0967937 0
3696 0.0771826 0
3712 0.0468933 0
3728 0.0821461 0
3744 0.0644684 0
3760 0.0836248 0
3776 0.0454285 0
3792 0.0748488 0
3808 0.0726871 0
3824 0.047525 0
3840 0.0635742 0
3856 0.0373729 0
3872 0.0259614 0
3888 0.0233625 0
3904 0.0405745 0
3920 0.0619179 0
3936 0.0213666 0
3952 0.0981007 0
3968 0.101838 0
3984 0.0406124 0
4000 0.0481778 0
4016 0.022591 0
4032 0.0278051 0
4048 0.0517351 0
4064 0.0124177 0
4080 0.0351551 0
4096 0.0448931 0
4112 0.0867496 0
4128 0.0629142 0
4144 0.048684 0
4160 0.0513569 0
4176 0.0784181 0
4192 0.0243813 0
4208 0.0857832 0
4224 0.0429872 0
4240 0.0488168 0
4256 0.0891703 0
4272 0.0631361 0
4288 0.0729999 0
4304 0.129273 0
4320 0.0262055 0
4336 0.0697392 0
4352 0.0628476 0
4368 0.0649625 0
4384 0.0526605 0
4400 0.0716193 0
4416 0.0228595 0
4432 0.0300754 0
4448 0.0693675 0
4464 0.0493729 0
4480 0.0331354 0
4496 0.0712352 0
4512 0.061605 0
4528 0.0526506 0
4544 0.0617814 0
4560 0.042412 0
4576 0.0814763 0
4592 0.0676585 0
4608 0.0477885 0
4624 0.0692513 0
4640 0.0672427 0
4656 0.0547631 0
4672 0.0400529 0
4688 0.00253292 0
4704 0.0558549 0
4720 0.0386568 0
4736 0.0550901 0
4752 0.053043 0
4768 0.03795 0
4784 0.0554862 0
4800 0.0598757 0
4816 0.0919649 0
4832 0.0610348 0
4848 0.0759055 0
4864 0.0496232 0
4880 0.0508248 0
4896 0.0817654 0
4912 0.0610465 0
4928 0.0759792 0
4944 0.0740267 0
4960 0.0521056 0
4976 0.0675324 0
4992 0.0570127 0
5008 0.065866 0
5024 0.0649403 0
5040 0.0911767 0
5056 0.0517998 0
5072 0.072909 0
5088 0.0714047 0
5104 0.0518658 0
5120 0.0467475 0
5136 0.0503985 0
5152 0.0869228 0
5168 0 0
5184 0.0551743 0
5200 0.0400332 0
5216 0.0165668 0
5232 0.0920972 0
5248 0.0499605 0
5264 0.027031 0
5280 0.0791573 0
5296 0.00938077 0
5312 0.0361082 0
5328 0.0346045 0
5344 0.0278627 0
5360 0.0691986 0
5376 0.0622172 0
5392 0.0775297 0
5408 0.0630884 0
5424 0.0600829 0
5440 0.0524844 0
5456 0.0635951 0
5472 0.057336 0
5488 0.0914131 0
5504 0.0869604 0
5520 0.0914134 0
5536 0.045726 0
5552 0.0974096 0
5568 0.0741235 0
5584 0.0461387 0
5600 0.0849173 0
5616 0.0733066 0
5632 0.0302847 0
5648 0.0443903 0
5664 0.0232506 0
5680 0.0585059 0
5696 0.0394635 0
5712 0.0692904 0
5728 0.0329551 0
5744 0.0659711 0
5760 0.0360216 0
5776 0.0535892 0
5792 0.0134753 0
5808 0.0504016 0
5824 0.0578157 0
5840 0.0263097 0
5856 0.0459362 0
5872 0.0405809 0
5888 0.00112944 0
5904 0.0189332 0
5920 0.0504922 0
5936 0.0545741 0
5952 0.0431585 0
5968 0.0469858 0
5984 0.0216742 0
6000 0.0594978 0
6016 0.0557402 0
6032 0.0908336 0
6048 0.109822 0
6064 0.0341905 0
6080 0.0548312 0
6096 0.0228434 0
6112 0.0445691 0
6128 0.070557 0
6144 0.0448345 0
6160 0.0326246 0
6176 0.0177317 0
6192 0.0479994 0
6208 0.0191351 0
6224 0.0276731 0
6240 0.070516 0
6256 0.0705222 0
6272 0.0203974 0
6288 0.0927497 0
6304 0.0308337 0
6320 0.040764 0
6336 0.0594852 0
6352 0.047967 0
6368 0.070615 0
6384 0.0751633 0
6400 0.0602087 0
6416 0.0378603 0
6432 0.0646376 0
6448 0.0566539 0
6464 0.0478412 0
6480 0.0192994 0
6496 0.0214501 0
6512 0.0395911 0
6528 0.0457343 0
6544 0.0826819 0
6560 0.0976648 0
6576 0.0426937 0
6592 0.0119183 0
6608 0.0581378 0
6624 0.0585432 0
6640 0.102653 0
6656 0.0710259 0
6672 0.055936 0
6688 0.086605 0
6704 0.0380317 0
6720 0.0722783 0
6736 0.0981016 0
6752 0.0411105 0
6768 0.0664807 0
6784 0.046705 0
6800 0.0846723 0
6816 0.0378199 0
6832 0.0178263 0
6848 0.0394173 0
6864 0.0545485 0
6880 0.026986 0
6896 0.0699137 0
6912 0.0590468 0
6928 0.0711649 0
6944 0.0493794 0
6960 0.0402292 0
6976 0.0531154 0
6992 0.0507887 0
7008 0.0605289 0
7024 0.0584424 0
7040 0.0485351 0
7056 0.0816357 0
7072 0.0909412 0
7088 0.0404925 0
7104 0.0479599 0
7120 0.0367916 0
7136 0.0281506 0
7152 0.0538802 0
7168 0.0308423 0
7184 0.0621522 0
7200 0.0706729 0
7216 0.076732 0
7232 0.0366954 0
7248 0.0806489 0
7264 0.0662957 0
7280 0.0601791 0
7296 0.0480931 0
7312 0.00881235 0
7328 0.0177051 0
7344 0.014671 0
7360 0.0405896 0
7376 0.0126433 0
7392 0.0568274 0
7408 0.0509666 0
7424 0.0473705 0
7440 0.0158137 0
7456 0.0434591 0
7472 0.0489056 0
7488 0.0621081 0
7504 0.0895655 0
7520 0.0898648 0
7536 0.0967783 0
7552 0.0612123 0
7568 0.0853849 0
7584 0.0600468 0
7600 0.0513723 0
7616 0.0384574 0
7632 0.0544246 0
7648 0.028047 0
7664 0.0788996 0
7680 0.0571418 0
7696 0.0728572 0
7712 0.0642825 0
7728 0.0516457 0
7744 0.104945 0
7760 0.0721979 0
7776 0.0475533 0
7792 0.0390705 0
7808 0.0742357 0
7824 0.0616692 0
7840 0.0260829 0
7856 0.0829257 0
7872 0.0792088 0
7888 0.0536114 0
7904 0.0828933 0
7920 0.08427 0
7936 0.106793 0
7952 0.0446181 0
7968 0.0144497 0
7984 0.0464572 0
8000 0.041322 0
8016 0.0349491 0
8032 0.0385591 0
8048 0.0207683 0
8064 0.0550155 0
8080 0.084335 0
8096 0.0670648 0
8112 0.0327165 0
8128 0.0383701 0
8144 0.0479611 0
8160 0.0456736 0
8176 0.0358499 0
8192 0.0760886 0
8208 0.0331465 0
8224 0.0104899 0
8240 0.0239855 0
8256 0.0470999 0
8272 0.0408886 0
8288 0.0618137 0
8304 0.0722389 0
8320 0.0591717 0
8336 0.0798025 0
8352 0.0530168 0
8368 0.031338 0
8384 0.0589553 0
8400 0.00287539 0
8416 0.062978 0
8432 0.0174428 0
8448 0.0570367 0
8464 0.0587596 0
8480 0.0714084 0
8496 0.0508618 0
8512 0.0654206 0
8528 0.0182045 0
8544 0.0770692 0
8560 0.0757375 0
8576 0.0651916 0
8592 0.0808194 0
8608 0.070394 0
8624 0.047565 0
8640 0.0731504 0
8656 0.0725869 0
8672 0.0278226 0
8688 0.0661277 0
8704 0.0534798 0
8720 0.0265727 0
8736 0.0790053 0
8752 0.0593418 0
8768 0.0588308 0
8784 0.00954321 0
8800 0.0813428 0
8816 0.0508627 0
8832 0.0608958 0
8848 0.0696967 0
8864 0.0997363 0
8880 0.0599673 0
8896 0.0557723 0
8912 0.106322 0
8928 0.0922291 0
8944 0.0731618 0
8960 0.0664557 0
8976 0.0337516 0
8992 0.0961396 0
9008 0.055292 0
9024 0.0384447 0
9040 0.0518054 0
9056 0.0491165 0
9072 0.0654983 0
9088 0.0505853 0
9104 0.0769348 0
9120 0.0622998 0
9136 0.0674723 0
9152 0.0642428 0
9168 0.0438478 0
9184 0.0309517 0
9200 0.0659113 0
9216 0.0879777 0
9232 0.0469744 0
9248 0.080833 0
9264 0.0861022 0
9280 0.0581178 0
9296 0.118914 0
9312 0.0758994 0
9328 0.067432 0
9344 0.110213 0
9360 0.0970779 0
9376 0.0651558 0
9392 0.0907966 0
9408 0.0661311 0
9424 0.0462938 0
9440 0.0460583 0
9456 0.117983 0
9472 0.0392813 0
9488 0.0428349 0
9504 0.0423777 0
9520 0.0497253 0
9536 0.115254 0
9552 0.0669724 0
9568 0.0834192 0
9584 0.100512 0
9600 0.0701307 0
9616 0.0725736 0
9632 0.0437402 0
9648 0.049745 0
9664 0.0184779 0
9680 0.037045 0
9696 0.0132657 0
9712 0.0597044 0
9728 0.0410205 0
9744 0.0407554 0
9760 0.0698693 0
9776 0.0852136 0
9792 0.0599291 0
9808 0.0378211 0
9824 0.0715527 0
9840 0.115892 0
9856 0.0790109 0
9872 0.049045 0
9888 0.0112463 0
9904 0.0404478 0
9920 0.0181678 0
9936 0.0375545 0
9952 0.0696807 0
9968 0.0709476 0
9984 0.0885492 0
10000 0.0519416 0
10016 0.0539758 0
10032 0.0444618 0
10048 0.0445195 0
10064 0.0788669 0
10080 0.0932701 0
10096 0.06181 0
10112 0.0587583 0
10128 0.108401 0
10144 0.106294 0
10160 0.0677485 0
10176 0.0492555 0
10192 0.0685216 0
10208 0.0592552 0
10224 0.0453737 0
10240 0.0287172 0
10256 0.0858125 0
10272 0.0337004 0
10288 0.0487157 0
10304 0.0801049 0
10320 0.0495009 0
10336 0.0741093 0
10352 0.0426968 0
10368 0.0732305 0
10384 0.119811 0
10400 0.0702549 0
10416 0.0743988 0
10432 0.0976633 0
10448 0.115981 0
10464 0.102533 0
10480 0.100027 0
10496 0.105822 0
10512 0.0946834 0
10528 0.154058 0
10544 0.104393 0
10560 0.0987388 0
10576 0.0929674 0
10592 0.133924 0
10608 0.0893928 0
10624 0.0919467 0
10640 0.0675278 0
10656 0.0564091 0
10672 0.104626 0
10688 0.0873066 0
10704 0.0920099 0
10720 0.0407474 0
10736 0.0582885 0
10752 0.0454899 0
10768 0.0629469 0
10784 0.0603378 0
10800 0.0672273 0
10816 0.0757042 0
10832 0.075293 0
10848 0.0883673 0
10864 0.0761897 0
10880 0.0966766 0
10896 0.0941951 0
10912 0.0712654 0
10928 0.113319 0
10944 0.0764265 0
10960 0.0567069 0
10976 0.0567081 0
10992 0.0502814 0
11008 0.0607983 0
11024 0.0720095 0
11040 0.0932294 0
11056 0.0615718 0
11072 0.0762011 0
11088 0.069927 0
11104 0.0930851 0
11120 0.0586378 0
11136 0.0534237 0
11152 0.0696844 0
11168 0.0773179 0
11184 0.106815 0
11200 0.0642918 0
11216 0.129101 0
11232 0.0910802 0
11248 0.0341683 0
11264 0.0720622 0
11280 0.046844 0
11296 0.0594565 0
11312 0.0980357 0
11328 0.0443974 0
11344 0.0787973 0
11360 0.0807436 0
11376 0.0515477 0
11392 0.0646925 0
11408 0.0847817 0
11424 0.0367077 0
11440 0.0548383 0
11456 0.0623976 0
11472 0.0830934 0
11488 0.0548287 0
11504 0.0686647 0
11520 0.0683413 0
11536 0.068759 0
11552 0.0874068 0
11568 0.108444 0
11584 0.0812691 0
11600 0.0604278 0
11616 0.0666342 0
11632 0.091021 0
11648 0.0904039 0
11664 0.0647727 0
11680 0.0563339 0
11696 0.0655655 0
11712 0.0617268 0
11728 0.0215278 0
11744 0.0768556 0
11760 0.0530794 0
11776 0.0933302 0
11792 0.0713002 0
11808 0.0966439 0
11824 0.0786308 0
11840 0.0811088 0
11856 0.0889992 0
11872 0.0670374 0
11888 0.0466877 0
11904 0.0562038 0
11920 0.0709581 0
11936 0.081361 0
11952 0.0945422 0
11968 0.0902476 0
11984 0.11876 0
12000 0.0975908 0
12016 0.100269 0
12032 0.0706375 0
12048 0.0747262 0
12064 0.0507456 0
12080 0.0734617 0
12096 0.0391479 0
12112 0.0433589 0
12128 0.026569 0
12144 0.0291703 0
12160 0.0203157 0
12176 0.063007 0
12192 0.0343089 0
12208 0.0590669 0
12224 0.0632909 0
12240 0.0771361 0
12256 0.0813955 0
12272 0.0992511 0
12288 0.0652619 0
12304 0.0840144 0
12320 0.0670106 0
12336 0.0987058 0
12352 0.0857283 0
12368 0.0212411 0
12384 0.0654221 0
12400 0.0534376 0
12416 0.0408732 0
12432 0.0179579 0
12448 0.057066 0
12464 0.0539659 0
12480 0.0248166 0
12496 0.0315547 0
12512 0.0373273 0
12528 0.0449307 0
12544 0.0856932 0
12560 0.0592441 0
12576 0.0455666 0
12592 0.0525026 0
12608 0.0215876 0
12624 0.053121 0
12640 0.0618085 0
12656 0.073183 0
12672 0.0822173 0
12688 0.073085 0
12704 0.0474343 0
12720 0.100166 0
12736 0.0752052 0
12752 0.0672353 0
12768 0.059139 0
12784 0.102168 0
12800 0.0978316 0
12816 0.070869 0
12832 0.054477 0
12848 0.0574689 0
12864 0.0530032 0
12880 0.0350728 0
12896 0.0224254 0
12912 0.0612564 0
12928 0.0302569 0
12944 0.0628082 0
12960 0.0647865 0
12976 0.0502841 0
12992 0.0255539 0
13008 0.040199 0
13024 0.0600212 0
13040 0.0756851 0
13056 0.0427701 0
13072 0.0949331 0
13088 0.091689 0
13104 0.0666468 0
13120 0.101035 0
13136 0.0966504 0
13152 0.0790738 0
13168 0.0607842 0
13184 0.0923265 0
13200 0.125315 0
13216 0.0690047 0
13232 0.0875748 0
13248 0.105043 0
13264 0.11159 0
13280 0.0971315 0
13296 0.106514 0
13312 0.0886475 0
13328 0.0633695 0
13344 0.0892048 0
13360 0.0550873 0
13376 0.0638297 0
13392 0.0628547 0
13408 0.0632736 0
13424 0.0749626 0
13440 0.0869663 0
13456 0.0992409 0
13472 0.0836698 0
13488 0.0554511 0
13504 0.0812966 0
13520 0.076682 0
13536 0.0487515 0
13552 0.0929683 0
13568 0.0759176 0
13584 0.0652107 0
13600 0.0501587 0
13616 0.0577485 0
13632 0.0494127 0
13648 0.0759071 0
13664 0.0527822 0
13680 0.0647619 0
13696 0.0690565 0
13712 0.0326012 0
13728 0.120598 0
13744 0.0941464 0
13760 0.0954352 0
13776 0.0424246 0
13792 0.0772162 0
13808 0.042289 0
13824 0.0470811 0
13840 0.069508 0
13856 0.0446308 0
13872 0.0420704 0
13888 0.0492197 0
13904 0.0514953 0
13920 0.0516216 0
13936 0.0377351 0
13952 0.0559563 0
13968 0.0810891 0
13984 0.0524283 0
14000 0.0777119 0
14016 0.0888118 0
14032 0.0855872 0
14048 0.0898386 0
14064 0.110343 0
14080 0.0819236 0
14096 0.0629447 0
14112 0.0794067 0
14128 0.0656308 0
14144 0.0916493 0
14160 0.0734965 0
14176 0.0676517 0
14192 0.077092 0
14208 0.0413244 0
14224 0.0823637 0
14240 0.0312782 0
14256 0.0704313 0
14272 0.070988 0
14288 0.0953739 0
14304 0.0445093 0
14320 0.0620363 0
14336 0.068771 0
14352 0.0676262 0
14368 0.0746257 0
14384 0.0672547 0
14400 0.115992 0
14416 0.0678462 0
14432 0.0834063 0
14448 0.0785257 0
14464 0.0730591 0
14480 0.0697053 0
14496 0.0636071 0
14512 0.085515 0
14528 0.0886142 0
14544 0.0607102 0
14560 0.0424338 0
14576 0.081697 0
14592 0.101371 0
14608 0.0895263 0
14624 0.0639595 0
14640 0.0722626 0
14656 0.0609155 0
14672 0.0601726 0
14688 0.0281811 0
14704 0.0758698 0
14720 0.0426259 0
14736 0.0373628 0
14752 0.0684128 0
14768 0.0735039 0
14784 0.0793641 0
14800 0.058218 0
14816 0.0664915 0
14832 0.0672936 0
14848 0.0871922 0
14864 0.053653 0
14880 0.0534625 0
14896 0.0550892 0
14912 0.0902658 0
14928 0.100221 0
14944 0.0722068 0
14960 0.0640658 0
14976 0.0960625 0
14992 0.101618 0
15008 0.110763 0
15024 0.0715385 0
15040 0.0663321 0
15056 0.059827 0
15072 0.0927574 0
15088 0.0918139 0
15104 0.0921529 0
15120 0.0895852 0
15136 0.0712913 0
15152 0.0283217 0
15168 0.0693471 0
15184 0.0837882 0
15200 0.0569723 0
15216 0.0279167 0
15232 0.0561782 0
15248 0.0548583 0
15264 0.0686671 0
15280 0.0634022 0
15296 0.0440297 0
15312 0.049872 0
15328 0.0635353 0
15344 0.105763 0
15360 0.0953733 0
15376 0.104489 0
15392 0.0636025 0
15408 0.0353212 0
15424 0.0601439 0
15440 0.0616054 0
15456 0.0747037 0
15472 0.0497231 0
15488 0.0470543 0
15504 0.0626158 0
15520 0.0567081 0
15536 0.0536962 0
15552 0.0480382 0
15568 0.0470157 0
15584 0.0648013 0
15600 0.0639841 0
15616 0.0978042 0
15632 0.0601889 0
15648 0.0469266 0
15664 0.0260397 0
15680 0.0502875 0
15696 0.0696344 0
15712 0.0704652 0
15728 0.0494216 0
15744 0.0685247 0
15760 0.103859 0
15776 0.0691085 0
15792 0.071205 0
15808 0.0746324 0
15824 0.0855286 0
15840 0.105871 0
15856 0.0900368 0
15872 0.0637776 0
15888 0.0506966 0
15904 0.0888235 0
15920 0.0471566 0
15936 0.0902917 0
15952 0.0586057 0
15968 0.0820993 0
15984 0.0800358 0
16000 0.0873007 0
16016 0.0714898 0
16032 0.0796588 0
16048 0.0851744 0
16064 0.0874829 0
16080 0.0980064 0
16096 0.0882807 0
16112 0.0979836 0
16128 0.0511583 0
16144 0.0605816 0
16160 0.0683438 0
16176 0.0433583 0
16192 0.0577152 0
16208 0.0854318 0
16224 0.0693712 0
16240 0.0906194 0
16256 0.0874629 0
16272 0.0786709 0
16288 0.102241 0
16304 0.0083025 0
16320 0.0308096 0
16336 0.0723292 0
16352 0.0712626 0
16368 0.0682874 0
