# Supplementary material for: Probing decoherence in molecular 4f qubits
Source: Chem Sci. 2024 Oct 30;15(48):20328–37. doi: 10.1039/d4sc05304d (PMC11575486; doi:10.1039/d4sc05304d)
Supplement: SC-015-D4SC05304D-s001 [file SC-015-D4SC05304D-s001.zip › data_archive/Parallel_0c5pct/T2/31_Gdtrensal_T2_970638_647G_at20_VG51_32-64-300_15sc_10K.dat]

0 0.400857 0
16 0.479264 0
32 0.534641 0
48 0.623084 0
64 0.719446 0
80 0.813635 0
96 0.88366 0
112 0.925589 0
128 0.956596 0
144 0.978668 0
160 0.992124 0
176 0.995167 0
192 1 0
208 0.997501 0
224 0.995135 0
240 0.989827 0
256 0.986223 0
272 0.973441 0
288 0.966111 0
304 0.955737 0
320 0.943447 0
336 0.927686 0
352 0.901976 0
368 0.871771 0
384 0.863332 0
400 0.811715 0
416 0.795952 0
432 0.765989 0
448 0.744507 0
464 0.737851 0
480 0.698026 0
496 0.704599 0
512 0.679732 0
528 0.659151 0
544 0.63576 0
560 0.625893 0
576 0.599269 0
592 0.590381 0
608 0.570568 0
624 0.53418 0
640 0.522131 0
656 0.487927 0
672 0.493773 0
688 0.46257 0
704 0.441437 0
720 0.432607 0
736 0.430086 0
752 0.387659 0
768 0.378581 0
784 0.34665 0
800 0.337211 0
816 0.299371 0
832 0.287576 0
848 0.260068 0
864 0.236246 0
880 0.24449 0
896 0.245369 0
912 0.23848 0
928 0.234125 0
944 0.25859 0
960 0.251695 0
976 0.273266 0
992 0.270593 0
1008 0.267919 0
1024 0.273875 0
1040 0.272463 0
1056 0.296274 0
1072 0.303895 0
1088 0.323248 0
1104 0.306293 0
1120 0.345041 0
1136 0.351188 0
1152 0.356375 0
1168 0.348866 0
1184 0.352438 0
1200 0.345375 0
1216 0.387417 0
1232 0.389736 0
1248 0.377804 0
1264 0.406073 0
1280 0.419129 0
1296 0.413576 0
1312 0.414394 0
1328 0.418979 0
1344 0.417186 0
1360 0.407193 0
1376 0.38238 0
1392 0.349862 0
1408 0.33473 0
1424 0.289865 0
1440 0.261073 0
1456 0.244154 0
1472 0.241119 0
1488 0.213454 0
1504 0.197058 0
1520 0.201597 0
1536 0.208319 0
1552 0.185939 0
1568 0.18925 0
1584 0.212669 0
1600 0.217262 0
1616 0.217173 0
1632 0.23459 0
1648 0.253841 0
1664 0.271956 0
1680 0.272564 0
1696 0.277169 0
1712 0.282643 0
1728 0.312336 0
1744 0.313863 0
1760 0.322441 0
1776 0.303713 0
1792 0.2836 0
1808 0.284722 0
1824 0.269706 0
1840 0.247766 0
1856 0.206257 0
1872 0.197544 0
1888 0.194862 0
1904 0.18302 0
1920 0.171437 0
1936 0.169395 0
1952 0.152393 0
1968 0.160138 0
1984 0.157269 0
2000 0.169474 0
2016 0.168798 0
2032 0.162047 0
2048 0.167335 0
2064 0.167173 0
2080 0.149552 0
2096 0.156805 0
2112 0.165138 0
2128 0.164476 0
2144 0.162285 0
2160 0.156668 0
2176 0.165807 0
2192 0.175173 0
2208 0.193351 0
2224 0.192958 0
2240 0.205125 0
2256 0.190413 0
2272 0.207123 0
2288 0.199309 0
2304 0.195365 0
2320 0.191227 0
2336 0.180798 0
2352 0.168749 0
2368 0.177509 0
2384 0.146178 0
2400 0.139316 0
2416 0.13431 0
2432 0.130453 0
2448 0.0941188 0
2464 0.0869105 0
2480 0.0843998 0
2496 0.08542 0
2512 0.0674006 0
2528 0.0504541 0
2544 0.0624833 0
2560 0.0508357 0
2576 0.0470363 0
2592 0.0355506 0
2608 0.0268685 0
2624 0.045885 0
2640 0.027687 0
2656 0.0361737 0
2672 0.0443791 0
2688 0.0452824 0
2704 0.0405372 0
2720 0.0316021 0
2736 0.0530316 0
2752 0.0507458 0
2768 0.0634367 0
2784 0.0672284 0
2800 0.0740538 0
2816 0.0626799 0
2832 0.0869182 0
2848 0.0855832 0
2864 0.0859969 0
2880 0.0984643 0
2896 0.0974801 0
2912 0.112267 0
2928 0.1144 0
2944 0.103152 0
2960 0.116409 0
2976 0.112994 0
2992 0.126332 0
3008 0.112589 0
3024 0.118 0
3040 0.121321 0
3056 0.0985144 0
3072 0.105035 0
3088 0.110846 0
3104 0.107858 0
3120 0.0997428 0
3136 0.108642 0
3152 0.0999355 0
3168 0.0930844 0
3184 0.0976522 0
3200 0.0721033 0
3216 0.0790354 0
3232 0.0668224 0
3248 0.0605559 0
3264 0.0703469 0
3280 0.063366 0
3296 0.0559393 0
3312 0.0652728 0
3328 0.0582958 0
3344 0.0416217 0
3360 0.0632697 0
3376 0.0391765 0
3392 0.0632684 0
3408 0.046751 0
3424 0.0474706 0
3440 0.0473652 0
3456 0.0465634 0
3472 0.0298854 0
3488 0.0529262 0
3504 0.0319605 0
3520 0.0450909 0
3536 0.0426021 0
3552 0.0269662 0
3568 0.0348567 0
3584 0.039643 0
3600 0.0346357 0
3616 0.0321032 0
3632 0.0292314 0
3648 0.0264779 0
3664 0.023858 0
3680 0.0272977 0
3696 0.0278078 0
3712 0.0268518 0
3728 0.0233646 0
3744 0.00682538 0
3760 0.0279709 0
3776 0.0314594 0
3792 0.0242987 0
3808 0.0255528 0
3824 0.0178459 0
3840 0.0224305 0
3856 0.0321481 0
3872 0.0318436 0
3888 0.0441183 0
3904 0.036608 0
3920 0.0261155 0
3936 0.018861 0
3952 0.0268801 0
3968 0.0430929 0
3984 0.0358731 0
4000 0.0327366 0
4016 0.0399154 0
4032 0.0391303 0
4048 0.032896 0
4064 0.039332 0
4080 0.0442853 0
4096 0.0364204 0
4112 0.0430094 0
4128 0.0274094 0
4144 0.0443495 0
4160 0.0334086 0
4176 0.0413377 0
4192 0.0315006 0
4208 0.036671 0
4224 0.0366813 0
4240 0.042471 0
4256 0.0340023 0
4272 0.0453029 0
4288 0.0369614 0
4304 0.0319079 0
4320 0.038678 0
4336 0.0436146 0
4352 0.0229932 0
4368 0.0480012 0
4384 0.0320325 0
4400 0.0291428 0
4416 0.0218805 0
4432 0.0359437 0
4448 0.0321083 0
4464 0.031286 0
4480 0.0371387 0
4496 0.0238207 0
4512 0.0266501 0
4528 0.0247934 0
4544 0.0213666 0
4560 0.0266462 0
4576 0.0182674 0
4592 0.0381653 0
4608 0.0287958 0
4624 0.0111221 0
4640 0.0258714 0
4656 0.0323088 0
4672 0.0318128 0
4688 0.0332005 0
4704 0.0289089 0
4720 0.0210145 0
4736 0.0162244 0
4752 0.0263867 0
4768 0.0288588 0
4784 0.0363549 0
4800 0.0290965 0
4816 0.0422603 0
4832 0.022514 0
4848 0.0431841 0
4864 0.031868 0
4880 0.0203386 0
4896 0.0166317 0
4912 0.0239955 0
4928 0.0281855 0
4944 0.0164737 0
4960 0.00761173 0
4976 0.0332223 0
4992 0.0297737 0
5008 0.031399 0
5024 0.0320582 0
5040 0.036486 0
5056 0.0261888 0
5072 0.0331516 0
5088 0.020435 0
5104 0.0342425 0
5120 0.0173037 0
5136 0.0231487 0
5152 0.0304893 0
5168 0.0252251 0
5184 0.039855 0
5200 0.0240559 0
5216 0.0261374 0
5232 0.0252097 0
5248 0.0325323 0
5264 0.0171136 0
5280 0.0277268 0
5296 0.0237963 0
5312 0.0221606 0
5328 0.0322792 0
5344 0.0152003 0
5360 0.0206907 0
5376 0.0380355 0
5392 0.0263301 0
5408 0.0349415 0
5424 0.0237642 0
5440 0.0172973 0
5456 0.0256723 0
5472 0.0198337 0
5488 0.024697 0
5504 0.0257776 0
5520 0.0256941 0
5536 0.0368817 0
5552 0.0194187 0
5568 0.0308016 0
5584 0.0242704 0
5600 0.0261181 0
5616 0.0171457 0
5632 0.0258213 0
5648 0.0239274 0
5664 0.0311999 0
5680 0.0224934 0
5696 0.0360285 0
5712 0.0222095 0
5728 0.0183561 0
5744 0.0232489 0
5760 0.0186529 0
5776 0.00986545 0
5792 0.029667 0
5808 0.0171328 0
5824 0.00701811 0
5840 0.0348786 0
5856 0.0259511 0
5872 0.0343723 0
5888 0.0140516 0
5904 0.0264381 0
5920 0.00999137 0
5936 0.0381242 0
5952 0.0181826 0
5968 0.0299677 0
5984 0.0320698 0
6000 0.0385881 0
6016 0.0184331 0
6032 0.0244722 0
6048 0.0209014 0
6064 0.0258894 0
6080 0.0265408 0
6096 0.0130764 0
6112 0.00149562 0
6128 0.0211854 0
6144 0.0338622 0
6160 0.032224 0
6176 0.0299934 0
6192 0.0266706 0
6208 0.0247201 0
6224 0.0248923 0
6240 0.0192863 0
6256 0.0262376 0
6272 0.0268968 0
6288 0.0228416 0
6304 0.0171547 0
6320 0.023204 0
6336 0.0242614 0
6352 0.0195176 0
6368 0.0298867 0
6384 0.0290374 0
6400 0.025229 0
6416 0.0203425 0
6432 0.0283654 0
6448 0.0239312 0
6464 0.0317819 0
6480 0.0367198 0
6496 0.023885 0
6512 0.0297788 0
6528 0.0254204 0
6544 0.0309121 0
6560 0.0179693 0
6576 0.0216814 0
6592 0.0190036 0
6608 0.0195125 0
6624 0.0334125 0
6640 0.0274403 0
6656 0.0220064 0
6672 0.028066 0
6688 0.0243938 0
6704 0.0230241 0
6720 0.0309069 0
6736 0.0332596 0
6752 0.0333534 0
6768 0.025193 0
6784 0.0298533 0
6800 0.0212034 0
6816 0.0117941 0
6832 0.0288048 0
6848 0.033514 0
6864 0.0310007 0
6880 0.0236987 0
6896 0.0335847 0
6912 0.0330758 0
6928 0.0295796 0
6944 0.0261078 0
6960 0.0389363 0
6976 0.0361891 0
6992 0.0224369 0
7008 0.0231217 0
7024 0.0302902 0
7040 0.00313901 0
7056 0.0320222 0
7072 0.017165 0
7088 0.0195998 0
7104 0.0257725 0
7120 0.0274917 0
7136 0.0288344 0
7152 0.0339984 0
7168 0.0235368 0
7184 0.0265935 0
7200 0.0228403 0
7216 0.0216942 0
7232 0.0284014 0
7248 0.0166844 0
7264 0.0208346 0
7280 0.00959176 0
7296 0.0194482 0
7312 0.0137805 0
7328 0.019948 0
7344 0.0283487 0
7360 0.0263211 0
7376 0.0331722 0
7392 0.0340241 0
7408 0.0403715 0
7424 0.0221671 0
7440 0.0257943 0
7456 0.0144191 0
7472 0.021824 0
7488 0.0224703 0
7504 0.0234558 0
7520 0.0278386 0
7536 0.0190113 0
7552 0.0229843 0
7568 0.0291852 0
7584 0.0315121 0
7600 0.0142328 0
7616 0.0118969 0
7632 0.0201935 0
7648 0.016209 0
7664 0.0344378 0
7680 0.0170146 0
7696 0.0304071 0
7712 0.0242692 0
7728 0.0192478 0
7744 0.0240314 0
7760 0.0298893 0
7776 0.0208462 0
7792 0.0154548 0
7808 0.0107662 0
7824 0.0302298 0
7840 0.0127616 0
7856 0.0217032 0
7872 0.0157117 0
7888 0.0185526 0
7904 0.0112339 0
7920 0.0194983 0
7936 0.0224176 0
7952 0.0176596 0
7968 0.0198838 0
7984 0.016448 0
8000 0.0395055 0
8016 0.00946584 0
8032 0.0330591 0
8048 0.020976 0
8064 0.0205031 0
8080 0.0106955 0
8096 0.0186696 0
8112 0.0355827 0
8128 0.0252727 0
8144 0.0356456 0
8160 0.0334716 0
8176 0.0243809 0
8192 0.0242293 0
8208 0.026758 0
8224 0.0355698 0
8240 0.029013 0
8256 0.0118249 0
8272 0.0109949 0
8288 0.0133527 0
8304 0.0111593 0
8320 0.031196 0
8336 0.00743442 0
8352 0.0262736 0
8368 0.0189278 0
8384 0.0150063 0
8400 0.0201806 0
8416 0.0220206 0
8432 0.0217726 0
8448 0.0142791 0
8464 0.0135544 0
8480 0.0187389 0
8496 0.0204106 0
8512 0.0156732 0
8528 0.0251018 0
8544 0.0286198 0
8560 0.0236061 0
8576 0.0178999 0
8592 0.0283461 0
8608 0.0168167 0
8624 0.0207305 0
8640 0.0248358 0
8656 0.0213049 0
8672 0.0186169 0
8688 0.0220283 0
8704 0.0183291 0
8720 0.0223251 0
8736 0.0234391 0
8752 0.0170172 0
8768 0.0226746 0
8784 0.0228943 0
8800 0.0158068 0
8816 0.0251724 0
8832 0.0181171 0
8848 0.0198504 0
8864 0.0213589 0
8880 0.00732006 0
8896 0.0272797 0
8912 0.0329165 0
8928 0.0294499 0
8944 0.0254243 0
8960 0.00318269 0
8976 0.0188302 0
8992 0.00954037 0
9008 0.0241368 0
9024 0.0248371 0
9040 0.0390969 0
9056 0.0301617 0
9072 0.0126138 0
9088 0.0208834 0
9104 0.014563 0
9120 0.0174476 0
9136 0.0262093 0
9152 0.0284823 0
9168 0.025581 0
9184 0.0331568 0
9200 0.0296464 0
9216 0.0168283 0
9232 0.0247793 0
9248 0.0387589 0
9264 0.0182455 0
9280 0.0224125 0
9296 0.0145772 0
9312 0.0210543 0
9328 0.0473703 0
9344 0.0258007 0
9360 0.0291518 0
9376 0.0286931 0
9392 0.0249232 0
9408 0.0174348 0
9424 0.015068 0
9440 0.00829402 0
9456 0.00989371 0
9472 0.0233209 0
9488 0.0176622 0
9504 0.0276369 0
9520 0.00894417 0
9536 0.0216634 0
9552 0.0372235 0
9568 0.0203181 0
9584 0.00924355 0
9600 0.0265627 0
9616 0.0220617 0
9632 0.0338172 0
9648 0.010612 0
9664 0.0189073 0
9680 0.0199686 0
9696 0.0351342 0
9712 0.0279234 0
9728 0.0359142 0
9744 0.0191386 0
9760 0.0293394 0
9776 0.0205378 0
9792 0.0174296 0
9808 0.0181659 0
9824 0.0230112 0
9840 0.0197527 0
9856 0.0233158 0
9872 0.0242435 0
9888 0.024936 0
9904 0.01611 0
9920 0.0262954 0
9936 0.0150115 0
9952 0.0373905 0
9968 0.0198517 0
9984 0.0229483 0
10000 0.0245505 0
10016 0.026695 0
10032 0.0252521 0
10048 0.0188983 0
10064 0.0163272 0
10080 0.0406387 0
10096 0.0258496 0
10112 0.0306692 0
10128 0.03622 0
10144 0.013422 0
10160 0.0185295 0
10176 0.0280545 0
10192 0.0172973 0
10208 0.0209978 0
10224 0.0314736 0
10240 0.0149228 0
10256 0.0342271 0
10272 0.0303531 0
10288 0.0284078 0
10304 0.0248319 0
10320 0.0229457 0
10336 0.0204157 0
10352 0.0178357 0
10368 0.0159944 0
10384 0.0309506 0
10400 0.0158762 0
10416 0.0233158 0
10432 0.0169041 0
10448 0.0293573 0
10464 0.0199031 0
10480 0.0404216 0
10496 0.0055726 0
10512 0.0318385 0
10528 0.0128091 0
10544 0.0259369 0
10560 0.0291209 0
10576 0.0332519 0
10592 0.0329114 0
10608 0.0206779 0
10624 0.0324565 0
10640 0.0166818 0
10656 0.024088 0
10672 0.00845206 0
10688 0.0173513 0
10704 0.0300036 0
10720 0.0238053 0
10736 0.0310753 0
10752 0.0400875 0
10768 0.0184511 0
10784 0.0191257 0
10800 0.00191193 0
10816 0.0168617 0
10832 0.00801905 0
10848 0.035548 0
10864 0.0172857 0
10880 0.0285697 0
10896 0.0183496 0
10912 0.0312436 0
10928 0.00972539 0
10944 0.0162604 0
10960 0.00546724 0
10976 0.020408 0
10992 0.0311639 0
11008 0.0215053 0
11024 0.0326197 0
11040 0.0233504 0
11056 0.0219538 0
11072 0.0225345 0
11088 0.00265845 0
11104 0.0301373 0
11120 0.0184049 0
11136 0.0186734 0
11152 0.0229187 0
11168 0.0241946 0
11184 0.0111876 0
11200 0.0269572 0
11216 0.0280159 0
11232 0.0310187 0
11248 0.023628 0
11264 0.0364243 0
11280 0.0260603 0
11296 0.0282408 0
11312 0.0196846 0
11328 0.0409587 0
11344 0.026988 0
11360 0.0281958 0
11376 0.0237745 0
11392 0.0231397 0
11408 0.0282035 0
11424 0.0216672 0
11440 0.00628957 0
11456 0.00950696 0
11472 0.000552506 0
11488 0.0205699 0
11504 0.0223135 0
11520 0.0240533 0
11536 0.013652 0
11552 0.0181774 0
11568 0.0251365 0
11584 0.0210261 0
11600 0.0279555 0
11616 0.0277846 0
11632 0.027033 0
11648 0.0126151 0
11664 0.0255926 0
11680 0.0222339 0
11696 0.0298829 0
11712 0.0275122 0
11728 0.0158775 0
11744 0.0114934 0
11760 0.013787 0
11776 0.0265627 0
11792 0.0265074 0
11808 0.00875401 0
11824 0.0268531 0
11840 0.0219229 0
11856 0.0164608 0
11872 0.0229586 0
11888 0.0218073 0
11904 0.0266282 0
11920 0.0160278 0
11936 0.022 0
11952 0.0278335 0
11968 0.0203142 0
11984 0.0328715 0
12000 0.024467 0
12016 0.0358589 0
12032 0.0163131 0
12048 0.021373 0
12064 0.0172587 0
12080 0.0366646 0
12096 0.0356444 0
12112 0.0184331 0
12128 0.0169966 0
12144 0.0211751 0
12160 0.010955 0
12176 0.0243257 0
12192 0.0281161 0
12208 0.0316971 0
12224 0.0180695 0
12240 0.0268916 0
12256 0.0263468 0
12272 0.029243 0
12288 0.0347629 0
12304 0.0358178 0
12320 0.0216852 0
12336 0.0082362 0
12352 0.0264792 0
12368 0.0225782 0
12384 0.0326313 0
12400 0.0134413 0
12416 0.0342759 0
12432 0.0118378 0
12448 0.00706051 0
12464 0.0334151 0
12480 0.0185372 0
12496 0.0445487 0
12512 0.0107584 0
12528 0.0158389 0
12544 0.033496 0
12560 0.0296464 0
12576 0.0327906 0
12592 0.0153327 0
12608 0.0245762 0
12624 0.015325 0
12640 0.0215709 0
12656 0.0286198 0
12672 0.016579 0
12688 0.0233839 0
12704 0.0292635 0
12720 0.0125432 0
12736 0.0154496 0
12752 0.0107148 0
12768 0.0030375 0
12784 0.0181479 0
12800 0.0427203 0
12816 0.0214398 0
12832 0.0197604 0
12848 0.0374149 0
12864 0.0191051 0
12880 0.0164326 0
12896 0.0172112 0
12912 0.0100351 0
12928 0.0197065 0
12944 0.0151875 0
12960 0.0363973 0
12976 0.0152042 0
12992 0.0284721 0
13008 0.0254461 0
13024 0.0293599 0
13040 0.0160985 0
13056 0.0185115 0
13072 0.037979 0
13088 0.0204748 0
13104 0.0157464 0
13120 0.0159212 0
13136 0.028251 0
13152 0.0191 0
13168 0.0303557 0
13184 0.0163246 0
13200 0.0301321 0
13216 0.024016 0
13232 0.0334523 0
13248 0.0244542 0
13264 0.0302195 0
13280 0.0219422 0
13296 0.0337299 0
13312 0.0308632 0
13328 0.0262415 0
13344 0.0256864 0
13360 0.0280031 0
13376 0.0160509 0
13392 0.0300139 0
13408 0.025865 0
13424 0.0306628 0
13440 0.0222506 0
13456 0.0139386 0
13472 0.021869 0
13488 0.0203502 0
13504 0.0271075 0
13520 0.0236254 0
13536 0.0155807 0
13552 0.0236652 0
13568 0.0263301 0
13584 0.0334009 0
13600 0.029906 0
13616 0.0232387 0
13632 0.0216749 0
13648 0.0371374 0
13664 0.0139771 0
13680 0.0270882 0
13696 0.0278759 0
13712 0.0349634 0
13728 0.0172202 0
13744 0.0203913 0
13760 0.026925 0
13776 0.00106261 0
13792 0.0236678 0
13808 0.0286391 0
13824 0.026686 0
13840 0.0155614 0
13856 0.0200675 0
13872 0.0285414 0
13888 0.0294511 0
13904 0.0298482 0
13920 0.0283847 0
13936 0.0185526 0
13952 0.0200213 0
13968 0.0273323 0
13984 0.0276728 0
14000 0.025103 0
14016 0.020913 0
14032 0.0361275 0
14048 0.0271627 0
14064 0.015271 0
14080 0.0201228 0
14096 0.0211044 0
14112 0.0397188 0
14128 0.0158351 0
14144 0.0295501 0
14160 0.0219975 0
14176 0.0225114 0
14192 0.0168746 0
14208 0.0144847 0
14224 0.0185963 0
14240 0.0164248 0
14256 0.0163696 0
14272 0.0104719 0
14288 0.0185539 0
14304 0.0220411 0
14320 0.0263931 0
14336 0 0
14352 0.0264509 0
14368 0.0137587 0
14384 0.0182533 0
14400 0.0261914 0
14416 0.0125547 0
14432 0.0278694 0
14448 0.0337851 0
14464 0.0264548 0
14480 0.0371567 0
14496 0.0196962 0
14512 0.0160599 0
14528 0.0340267 0
14544 0.0252688 0
14560 0.0356893 0
14576 0.0302529 0
14592 0.0244657 0
14608 0.00618036 0
14624 0.0322856 0
14640 0.0102226 0
14656 0.0313965 0
14672 0.0238708 0
14688 0.0320402 0
14704 0.0101443 0
14720 0.0235342 0
14736 0.0305896 0
14752 0.0316804 0
14768 0.0443585 0
14784 0.030966 0
14800 0.0337427 0
14816 0.01376 0
14832 0.0300795 0
14848 0.0299124 0
14864 0.0333341 0
14880 0.0247587 0
14896 0.0346588 0
14912 0.0266745 0
14928 0.0252418 0
14944 0.0295385 0
14960 0.0243809 0
14976 0.0188572 0
14992 0.0310637 0
15008 0.0418106 0
15024 0.0151708 0
15040 0.0363934 0
15056 0.029455 0
15072 0.0162077 0
15088 0.0224947 0
15104 0.0321417 0
15120 0.0224395 0
15136 0.0305125 0
15152 0.0121526 0
15168 0.0146298 0
15184 0.0417797 0
15200 0.0394502 0
15216 0.0282498 0
15232 0.0211995 0
15248 0.0214077 0
15264 0.0214488 0
15280 0.0374304 0
15296 0.020949 0
15312 0.0252727 0
15328 0.02628 0
15344 0.0298006 0
15360 0.0230858 0
15376 0.0228853 0
15392 0.0283294 0
15408 0.0271306 0
15424 0.0240918 0
15440 0.0230369 0
15456 0.0127346 0
15472 0.0166561 0
15488 0.0165919 0
15504 0.0159507 0
15520 0.0232811 0
15536 0.0161704 0
15552 0.0196422 0
15568 0.00706951 0
15584 0.027606 0
15600 0.0177637 0
15616 0.024115 0
15632 0.0260179 0
15648 0.030109 0
15664 0.0261772 0
15680 0.0253382 0
15696 0.024936 0
15712 0.0107366 0
15728 0.0141313 0
15744 0.0248139 0
15760 0.0106171 0
15776 0.0172459 0
15792 0.020462 0
15808 0.0078186 0
15824 0.0253266 0
15840 0.0229984 0
15856 0.0185578 0
15872 0.0245094 0
15888 0.0342027 0
15904 0.0149922 0
15920 0.0256491 0
15936 0.0254397 0
15952 0.0301822 0
15968 0.0190486 0
15984 0.0317331 0
16000 0.0270792 0
16016 0.0125226 0
16032 0.0277461 0
16048 0.0293175 0
16064 0.0242267 0
16080 0.0325709 0
16096 0.0291415 0
16112 0.0306153 0
16128 0.0232605 0
16144 0.018464 0
16160 0.0213897 0
16176 0.0179719 0
16192 0.0194097 0
16208 0.0267182 0
16224 0.0277564 0
16240 0.0288999 0
16256 0.0265974 0
16272 0.0169478 0
16288 0.0184871 0
16304 0.0259716 0
16320 0.0212458 0
16336 0.0159314 0
16352 0.0268325 0
16368 0.0348657 0
