# Supplementary material for: Probing decoherence in molecular 4f qubits
Source: Chem Sci. 2024 Oct 30;15(48):20328–37. doi: 10.1039/d4sc05304d (PMC11575486; doi:10.1039/d4sc05304d)
Supplement: SC-015-D4SC05304D-s001 [file SC-015-D4SC05304D-s001.zip › data_archive/Parallel_0c5pct/T2/35_Gdtrensal_T2_970638_3520G_at22_VG18_32-64-300_2sc_10K.dat]

0 1 0
16 0.985531 0
32 0.937343 0
48 0.86559 0
64 0.787873 0
80 0.71161 0
96 0.648287 0
112 0.599187 0
128 0.568745 0
144 0.541262 0
160 0.51225 0
176 0.480675 0
192 0.445551 0
208 0.416983 0
224 0.395834 0
240 0.388267 0
256 0.383732 0
272 0.394035 0
288 0.39857 0
304 0.397313 0
320 0.38701 0
336 0.372196 0
352 0.363421 0
368 0.357333 0
384 0.347523 0
400 0.349298 0
416 0.346783 0
432 0.341656 0
448 0.334632 0
464 0.329505 0
480 0.322554 0
496 0.324698 0
512 0.331082 0
528 0.341558 0
544 0.358245 0
560 0.370594 0
576 0.379246 0
592 0.379739 0
608 0.3807 0
624 0.381883 0
640 0.387626 0
656 0.39931 0
672 0.410451 0
688 0.415529 0
704 0.420286 0
720 0.422307 0
736 0.414937 0
752 0.420508 0
768 0.423811 0
784 0.435617 0
800 0.452083 0
816 0.470348 0
832 0.48807 0
848 0.492975 0
864 0.495046 0
880 0.494848 0
896 0.495958 0
912 0.500764 0
928 0.504954 0
944 0.509958 0
960 0.512817 0
976 0.5105 0
992 0.49968 0
1008 0.491053 0
1024 0.487503 0
1040 0.48388 0
1056 0.484397 0
1072 0.495317 0
1088 0.506236 0
1104 0.507986 0
1120 0.505028 0
1136 0.497634 0
1152 0.488957 0
1168 0.483066 0
1184 0.478901 0
1200 0.47895 0
1216 0.478112 0
1232 0.475622 0
1248 0.466995 0
1264 0.447794 0
1280 0.436382 0
1296 0.424033 0
1312 0.419201 0
1328 0.422652 0
1344 0.430959 0
1360 0.431846 0
1376 0.429233 0
1392 0.419374 0
1408 0.403525 0
1424 0.390288 0
1440 0.373527 0
1456 0.364062 0
1472 0.354055 0
1488 0.347104 0
1504 0.33404 0
1520 0.3105 0
1536 0.291151 0
1552 0.276189 0
1568 0.258812 0
1584 0.247597 0
1600 0.242371 0
1616 0.246833 0
1632 0.240449 0
1648 0.239241 0
1664 0.237466 0
1680 0.236431 0
1696 0.23298 0
1712 0.233744 0
1728 0.233621 0
1744 0.239783 0
1760 0.243382 0
1776 0.24072 0
1792 0.235396 0
1808 0.229233 0
1824 0.21792 0
1840 0.211289 0
1856 0.207 0
1872 0.203352 0
1888 0.201282 0
1904 0.203821 0
1920 0.19157 0
1936 0.184052 0
1952 0.172393 0
1968 0.165467 0
1984 0.15366 0
2000 0.145723 0
2016 0.139882 0
2032 0.130318 0
2048 0.123268 0
2064 0.111511 0
2080 0.104807 0
2096 0.0953414 0
2112 0.0895982 0
2128 0.0857037 0
2144 0.0847671 0
2160 0.0806754 0
2176 0.0777422 0
2192 0.0752034 0
2208 0.0737737 0
2224 0.0707173 0
2240 0.0695588 0
2256 0.0695095 0
2272 0.0685728 0
2288 0.0663298 0
2304 0.0655657 0
2320 0.0648262 0
2336 0.0646783 0
2352 0.060069 0
2368 0.0561499 0
2384 0.0553365 0
2400 0.0544737 0
2416 0.0537589 0
2432 0.0525265 0
2448 0.0527237 0
2464 0.0518117 0
2480 0.0529702 0
2496 0.0523047 0
2512 0.0521814 0
2528 0.0535617 0
2544 0.0504314 0
2560 0.0486813 0
2576 0.0459206 0
2592 0.0475967 0
2608 0.0489031 0
2624 0.0479172 0
2640 0.0487059 0
2656 0.0492482 0
2672 0.04772 0
2688 0.049544 0
2704 0.0504314 0
2720 0.0494208 0
2736 0.054178 0
2752 0.0573823 0
2768 0.0590584 0
2784 0.0608085 0
2800 0.0629036 0
2816 0.0645058 0
2832 0.0692137 0
2848 0.0684496 0
2864 0.0725659 0
2880 0.0736258 0
2896 0.0757703 0
2912 0.0777668 0
2928 0.078457 0
2944 0.0751787 0
2960 0.0752526 0
2976 0.0757949 0
2992 0.074735 0
3008 0.074735 0
3024 0.0755977 0
3040 0.0723441 0
3056 0.0718265 0
3072 0.0719744 0
3088 0.0672665 0
3104 0.0671925 0
3120 0.0659108 0
3136 0.0634705 0
3152 0.0639142 0
3168 0.0625092 0
3184 0.0591817 0
3200 0.0574809 0
3216 0.0559773 0
3232 0.0557062 0
3248 0.0556569 0
3264 0.0567414 0
3280 0.0558541 0
3296 0.0573084 0
3312 0.0563471 0
3328 0.0578999 0
3344 0.0579739 0
3360 0.0619423 0
3376 0.0625339 0
3392 0.0618191 0
3408 0.0625832 0
3424 0.0575548 0
3440 0.0650234 0
3456 0.0612768 0
3472 0.0591324 0
3488 0.0534139 0
3504 0.0564456 0
3520 0.053266 0
3536 0.0528962 0
3552 0.053685 0
3568 0.0538329 0
3584 0.0531427 0
3600 0.0521075 0
3616 0.0464136 0
3632 0.0461425 0
3648 0.0470052 0
3664 0.0455509 0
3680 0.0443431 0
3696 0.0438255 0
3712 0.0433572 0
3728 0.0406704 0
3744 0.0391669 0
3760 0.0372443 0
3776 0.0368006 0
3792 0.0336948 0
3808 0.0328568 0
3824 0.0317722 0
3840 0.029825 0
3856 0.0278284 0
3872 0.0298003 0
3888 0.0290362 0
3904 0.0303426 0
3920 0.0311067 0
3936 0.0310574 0
3952 0.0306877 0
3968 0.0288144 0
3984 0.0263742 0
4000 0.0230712 0
4016 0.0201627 0
4032 0.0225536 0
4048 0.0193 0
4064 0.0212226 0
4080 0.0199408 0
4096 0.0213458 0
4112 0.0192753 0
4128 0.0206064 0
4144 0.0187084 0
4160 0.0190042 0
4176 0.0160463 0
4192 0.0197683 0
4208 0.0160463 0
4224 0.0168105 0
4240 0.0133843 0
4256 0.0154055 0
4272 0.0147646 0
4288 0.0147893 0
4304 0.0156766 0
4320 0.0118068 0
4336 0.0114617 0
4352 0.0122504 0
4368 0.0143209 0
4384 0.0143702 0
4400 0.0135815 0
4416 0.013828 0
4432 0.0106236 0
4448 0.0110673 0
4464 0.0114863 0
4480 0.0104018 0
4496 0.010032 0
4512 0.00914469 0
4528 0.0137787 0
4544 0.0117082 0
4560 0.0107469 0
4576 0.0114124 0
4592 0.0114863 0
4608 0.010525 0
4624 0.0105497 0
4640 0.0115356 0
4656 0.0120779 0
4672 0.00946512 0
4688 0.00939118 0
4704 0.00983485 0
4720 0.00934188 0
4736 0.0132857 0
4752 0.0118561 0
4768 0.0100074 0
4784 0.010032 0
4800 0.0143209 0
4816 0.0136308 0
4832 0.0118314 0
4848 0.013754 0
4864 0.0116835 0
4880 0.0128174 0
4896 0.0134089 0
4912 0.0157259 0
4928 0.0134336 0
4944 0.0127681 0
4960 0.0138526 0
4976 0.013335 0
4992 0.0129652 0
5008 0.010525 0
5024 0.011437 0
5040 0.0113631 0
5056 0.0126941 0
5072 0.0139512 0
5088 0.0116589 0
5104 0.0131131 0
5120 0.00948977 0
5136 0.0134089 0
5152 0.0111166 0
5168 0.00963766 0
5184 0.00840523 0
5200 0.00971161 0
5216 0.0111166 0
5232 0.0103032 0
5248 0.0117575 0
5264 0.0118314 0
5280 0.0104511 0
5296 0.0099581 0
5312 0.0122258 0
5328 0.0106236 0
5344 0.0104018 0
5360 0.012349 0
5376 0.0141237 0
5392 0.0136554 0
5408 0.00912004 0
5424 0.00946512 0
5440 0.00983485 0
5456 0.0107469 0
5472 0.00823268 0
5488 0.0088489 0
5504 0.00882425 0
5520 0.00828198 0
5536 0.00993345 0
5552 0.00751787 0
5568 0.010944 0
5584 0.0111166 0
5600 0.00961301 0
5616 0.00887355 0
5632 0.0089475 0
5648 0.00776436 0
5664 0.00828198 0
5680 0.00739463 0
5696 0.00719744 0
5712 0.00766576 0
5728 0.006877 0
5744 0.00830663 0
5760 0.00840523 0
5776 0.00847917 0
5792 0.00820804 0
5808 0.0101553 0
5824 0.00919399 0
5840 0.0104018 0
5856 0.00983485 0
5872 0.00875031 0
5888 0.0059157 0
5904 0.00759182 0
5920 0.00650727 0
5936 0.00916934 0
5952 0.00973626 0
5968 0.00882425 0
5984 0.00850382 0
6000 0.00815874 0
6016 0.00808479 0
6032 0.00672911 0
6048 0.00640868 0
6064 0.00576781 0
6080 0.00838058 0
6096 0.00914469 0
6112 0.0089968 0
6128 0.0070249 0
6144 0.0089968 0
6160 0.00897215 0
6176 0.00675376 0
6192 0.00682771 0
6208 0.00566921 0
6224 0.00675376 0
6240 0.00744392 0
6256 0.0060143 0
6272 0.00317969 0
6288 0.00406704 0
6304 0.00574316 0
6320 0.00401775 0
6336 0.00478186 0
6352 0.00655657 0
6368 0.00618684 0
6384 0.00574316 0
6400 0.00414099 0
6416 0.0039931 0
6432 0.00446142 0
6448 0.0039438 0
6464 0.00606359 0
6480 0.00665516 0
6496 0.00483116 0
6512 0.00478186 0
6528 0.00507764 0
6544 0.00332758 0
6560 0.00263742 0
6576 0.00559527 0
6592 0.00266207 0
6608 0.00320434 0
6624 0.00475721 0
6640 0.00276066 0
6656 0.00510229 0
6672 0.00409169 0
6688 0.00525018 0
6704 0.00581711 0
6720 0.00552132 0
6736 0.00271136 0
6752 0.00377126 0
6768 0.00347547 0
6784 0.00589105 0
6800 0.00608824 0
6816 0.00613754 0
6832 0.00478186 0
6848 0.00813409 0
6864 0.00542273 0
6880 0.00423959 0
6896 0.00539808 0
6912 0.00330293 0
6928 0.00345083 0
6944 0.00421494 0
6960 0.00453537 0
6976 0.00677841 0
6992 0.00663052 0
7008 0.00719744 0
7024 0.00505299 0
7040 0.00554597 0
7056 0.0049051 0
7072 0.00764111 0
7088 0.0060143 0
7104 0.00529948 0
7120 0.00581711 0
7136 0.00682771 0
7152 0.00643333 0
7168 0.00547202 0
7184 0.00759182 0
7200 0.00633473 0
7216 0.00552132 0
7232 0.00761647 0
7248 0.00685235 0
7264 0.00808479 0
7280 0.00680306 0
7296 0.00571851 0
7312 0.005965 0
7328 0.00729603 0
7344 0.00665516 0
7360 0.00374661 0
7376 0.00453537 0
7392 0.00645797 0
7408 0.00707419 0
7424 0.00618684 0
7440 0.0098595 0
7456 0.00756717 0
7472 0.0048558 0
7488 0.00732068 0
7504 0.00628543 0
7520 0.00759182 0
7536 0.00645797 0
7552 0.00584175 0
7568 0.006877 0
7584 0.00367266 0
7600 0.00379591 0
7616 0.00305645 0
7632 0.00160217 0
7648 0.00364802 0
7664 0.00635938 0
7680 0.0060143 0
7696 0.00635938 0
7712 0.00451072 0
7728 0.00451072 0
7744 0.00280996 0
7760 0.00357407 0
7776 0.00488045 0
7792 0.00522554 0
7808 0.00268671 0
7824 0.00463397 0
7840 0.00633473 0
7856 0.00456002 0
7872 0.00406704 0
7888 0.00221839 0
7904 0.0050037 0
7920 0.00160217 0
7936 0.00317969 0
7952 0.00310574 0
7968 0.00226769 0
7984 0.00256347 0
8000 0.0030318 0
8016 0.00613754 0
8032 0.00502835 0
8048 0.00542273 0
8064 0.00470791 0
8080 0.00510229 0
8096 0.00285926 0
8112 0.00497905 0
8128 0.00359872 0
8144 0.0028839 0
8160 0.00138033 0
8176 0.00300715 0
8192 0.00631008 0
8208 0.00421494 0
8224 0.00241558 0
8240 0.00618684 0
8256 0.00744392 0
8272 0.00714814 0
8288 0.00537343 0
8304 0.0050037 0
8320 0.00416564 0
8336 0.00414099 0
8352 0.00421494 0
8368 0.00317969 0
8384 0.00483116 0
8400 0.00377126 0
8416 0.00441213 0
8432 0.0039438 0
8448 0.00569386 0
8464 0.00517624 0
8480 0.00492975 0
8496 0.00488045 0
8512 0.00525018 0
8528 0.00478186 0
8544 0.00564456 0
8560 0.00465861 0
8576 0.00650727 0
8592 0.00537343 0
8608 0.00594035 0
8624 0.00460932 0
8640 0.00552132 0
8656 0.00554597 0
8672 0.00658122 0
8688 0.00456002 0
8704 0.00559527 0
8720 0.00773971 0
8736 0.00468326 0
8752 0.00507764 0
8768 0.00507764 0
8784 0.00379591 0
8800 0.00529948 0
8816 0.00510229 0
8832 0.00719744 0
8848 0.00517624 0
8864 0.00643333 0
8880 0.00522554 0
8896 0.00475721 0
8912 0.0039931 0
8928 0.00128174 0
8944 0.00231698 0
8960 0.00251417 0
8976 0.00623614 0
8992 0.0039931 0
9008 0.00695095 0
9024 0.00655657 0
9040 0.00345083 0
9056 0.00534878 0
9072 0.00377126 0
9088 0.00473256 0
9104 0.00386985 0
9120 0.00456002 0
9136 0.00660587 0
9152 0.00517624 0
9168 0.0029332 0
9184 0.00670446 0
9200 0.00480651 0
9216 0.00423959 0
9232 0.00478186 0
9248 0.00342618 0
9264 0.00285926 0
9280 0.0048558 0
9296 0.00559527 0
9312 0.00544737 0
9328 0.00544737 0
9344 0.00510229 0
9360 0.00401775 0
9376 0.00665516 0
9392 0.00332758 0
9408 0.00478186 0
9424 0.00746857 0
9440 0.00463397 0
9456 0.00426423 0
9472 0.00557062 0
9488 0.0038945 0
9504 0.00608824 0
9520 0.00712349 0
9536 0.00411634 0
9552 0.00544737 0
9568 0.00507764 0
9584 0.0039438 0
9600 0.00569386 0
9616 0.00456002 0
9632 0.00663052 0
9648 0.00276066 0
9664 0.00433818 0
9680 0.00635938 0
9696 0.00631008 0
9712 0.00290855 0
9728 0.00505299 0
9744 0.00497905 0
9760 0.00234163 0
9776 0.00364802 0
9792 0.00700025 0
9808 0.00606359 0
9824 0.00505299 0
9840 0.00473256 0
9856 0.00372196 0
9872 0.00431353 0
9888 0.00310574 0
9904 0.00209514 0
9920 0.000714814 0
9936 0.00337688 0
9952 0.0020705 0
9968 0.00515159 0
9984 0.0039438 0
10000 0.00391915 0
10016 0.0050037 0
10032 0.00709884 0
10048 0.0060143 0
10064 0.00391915 0
10080 0.00574316 0
10096 0.00655657 0
10112 0.00584175 0
10128 0.00510229 0
10144 0.00313039 0
10160 0.00231698 0
10176 0.00308109 0
10192 0.00658122 0
10208 0.00606359 0
10224 0.00268671 0
10240 0.00478186 0
10256 0.00613754 0
10272 0.00643333 0
10288 0.00722209 0
10304 0.00847917 0
10320 0.00465861 0
10336 0.00660587 0
10352 0.00428888 0
10368 0.00606359 0
10384 0.00359872 0
10400 0.00426423 0
10416 0.00618684 0
10432 0.00672911 0
10448 0.00638403 0
10464 0.00527483 0
10480 0.00645797 0
10496 0.00446142 0
10512 0.0070249 0
10528 0.00613754 0
10544 0.00857777 0
10560 0.00502835 0
10576 0.00557062 0
10592 0.00682771 0
10608 0.00549667 0
10624 0.00672911 0
10640 0.00660587 0
10656 0.00628543 0
10672 0.00606359 0
10688 0.0049051 0
10704 0.00571851 0
10720 0.00409169 0
10736 0.00618684 0
10752 0.00483116 0
10768 0.00448607 0
10784 0.00453537 0
10800 0.0050037 0
10816 0.0039931 0
10832 0.0089475 0
10848 0.00426423 0
10864 0.00579246 0
10880 0.00584175 0
10896 0.00492975 0
10912 0.0060143 0
10928 0.00453537 0
10944 0.00278531 0
10960 0.00475721 0
10976 0.00290855 0
10992 0.00273601 0
11008 0.00473256 0
11024 0.00571851 0
11040 0.00475721 0
11056 0.00315504 0
11072 0.00300715 0
11088 0 0
11104 0.00224304 0
11120 0.00320434 0
11136 0.0029332 0
11152 0.00330293 0
11168 0.0039931 0
11184 0.00532413 0
11200 0.00606359 0
11216 0.00357407 0
11232 0.00246488 0
11248 0.00372196 0
11264 0.00157752 0
11280 0.00214444 0
11296 0.00115849 0
11312 0.00315504 0
11328 0.00544737 0
11344 0.00369731 0
11360 0.00273601 0
11376 0.00626078 0
11392 0.00342618 0
11408 0.00667981 0
11424 0.00663052 0
11440 0.00675376 0
11456 0.00497905 0
11472 0.00436283 0
11488 0.00241558 0
11504 0.00426423 0
11520 0.00463397 0
11536 0.00320434 0
11552 0.00352477 0
11568 0.00350012 0
11584 0.00520089 0
11600 0.00446142 0
11616 0.00700025 0
11632 0.00741928 0
11648 0.00806014 0
11664 0.00606359 0
11680 0.00724673 0
11696 0.00700025 0
11712 0.00579246 0
11728 0.00542273 0
11744 0.0050037 0
11760 0.00704954 0
11776 0.00579246 0
11792 0.00579246 0
11808 0.00709884 0
11824 0.00372196 0
11840 0.00643333 0
11856 0.00539808 0
11872 0.00714814 0
11888 0.00603895 0
11904 0.00579246 0
11920 0.00749322 0
11936 0.00574316 0
11952 0.00532413 0
11968 0.00552132 0
11984 0.00554597 0
12000 0.0060143 0
12016 0.00483116 0
12032 0.00409169 0
12048 0.00300715 0
12064 0.00409169 0
12080 0.00778901 0
12096 0.00327828 0
12112 0.00475721 0
12128 0.00386985 0
12144 0.00712349 0
12160 0.00544737 0
12176 0.00354942 0
12192 0.00354942 0
12208 0.00569386 0
12224 0.00453537 0
12240 0.0038945 0
12256 0.0039931 0
12272 0.0029332 0
12288 0.00317969 0
12304 0.00194725 0
12320 0.00305645 0
12336 0.00187331 0
12352 0.00470791 0
12368 0.00310574 0
12384 0.0039438 0
12400 0.0020705 0
12416 0.00276066 0
12432 0.000813409 0
12448 0.00379591 0
12464 0.00426423 0
12480 0.0030318 0
12496 0.00379591 0
12512 0.00226769 0
12528 0.00423959 0
12544 0.00229233 0
12560 0.00382056 0
12576 0.00194725 0
12592 0.00374661 0
12608 0.006877 0
12624 0.00313039 0
12640 0.00231698 0
12656 0.0039438 0
12672 0.00648262 0
12688 0.00613754 0
12704 0.00621149 0
12720 0.0069756 0
12736 0.00650727 0
12752 0.00751787 0
12768 0.00825733 0
12784 0.0079862 0
12800 0.00542273 0
12816 0.00384521 0
12832 0.00527483 0
12848 0.006877 0
12864 0.00411634 0
12880 0.00741928 0
12896 0.00842987 0
12912 0.00468326 0
12928 0.00759182 0
12944 0.00751787 0
12960 0.00663052 0
12976 0.00640868 0
12992 0.00803549 0
13008 0.00749322 0
13024 0.00769041 0
13040 0.00769041 0
13056 0.00638403 0
13072 0.00386985 0
13088 0.00566921 0
13104 0.00520089 0
13120 0.00734533 0
13136 0.00670446 0
13152 0.00663052 0
13168 0.00561992 0
13184 0.00613754 0
13200 0.00502835 0
13216 0.00138033 0
13232 0.00382056 0
13248 0.00756717 0
13264 0.00525018 0
13280 0.00436283 0
13296 0.00401775 0
13312 0.00478186 0
13328 0.00552132 0
13344 0.00882425 0
13360 0.00396845 0
13376 0.00460932 0
13392 0.0030318 0
13408 0.00352477 0
13424 0.00142963 0
13440 0.00359872 0
13456 0.00145428 0
13472 0.00463397 0
13488 0.0029332 0
13504 0.00478186 0
13520 0.0039438 0
13536 0.00463397 0
13552 0.00561992 0
13568 0.00552132 0
13584 0.00428888 0
13600 0.0058664 0
13616 0.00317969 0
13632 0.00584175 0
13648 0.00534878 0
13664 0.000369731 0
13680 0.00428888 0
13696 0.00475721 0
13712 0.0049544 0
13728 0.00635938 0
13744 0.00648262 0
13760 0.00438748 0
13776 0.00315504 0
13792 0.00549667 0
13808 0.00436283 0
13824 0.00547202 0
13840 0.00382056 0
13856 0.00480651 0
13872 0.00448607 0
13888 0.00510229 0
13904 0.00717279 0
13920 0.00406704 0
13936 0.00645797 0
13952 0.00527483 0
13968 0.00456002 0
13984 0.00653192 0
14000 0.00357407 0
14016 0.00554597 0
14032 0.00468326 0
14048 0.00411634 0
14064 0.00579246 0
14080 0.00581711 0
14096 0.00655657 0
14112 0.0069756 0
14128 0.00746857 0
14144 0.00820804 0
14160 0.00717279 0
14176 0.00695095 0
14192 0.00606359 0
14208 0.00327828 0
14224 0.00216909 0
14240 0.0029825 0
14256 0.00290855 0
14272 0.00433818 0
14288 0.00537343 0
14304 0.00759182 0
14320 0.00458467 0
14336 0.00391915 0
14352 0.00502835 0
14368 0.00736998 0
14384 0.00184866 0
14400 0.00603895 0
14416 0.0038945 0
14432 0.00537343 0
14448 0.00584175 0
14464 0.00337688 0
14480 0.00502835 0
14496 0.00584175 0
14512 0.00542273 0
14528 0.0060143 0
14544 0.00350012 0
14560 0.00650727 0
14576 0.00492975 0
14592 0.00340153 0
14608 0.00658122 0
14624 0.00256347 0
14640 0.00525018 0
14656 0.00606359 0
14672 0.00650727 0
14688 0.00813409 0
14704 0.0078876 0
14720 0.00391915 0
14736 0.00700025 0
14752 0.00460932 0
14768 0.00532413 0
14784 0.00539808 0
14800 0.0019226 0
14816 0.00719744 0
14832 0.00561992 0
14848 0.00700025 0
14864 0.00815874 0
14880 0.0060143 0
14896 0.0048558 0
14912 0.00224304 0
14928 0.00364802 0
14944 0.00345083 0
14960 0.00771506 0
14976 0.00386985 0
14992 0.00579246 0
15008 0.00520089 0
15024 0.00384521 0
15040 0.0039438 0
15056 0.00539808 0
15072 0.00350012 0
15088 0.0079369 0
15104 0.00268671 0
15120 0.00648262 0
15136 0.00340153 0
15152 0.00350012 0
15168 0.00261277 0
15184 0.00280996 0
15200 0.0028839 0
15216 0.00507764 0
15232 0.00433818 0
15248 0.00436283 0
15264 0.00478186 0
15280 0.00369731 0
15296 0.00273601 0
15312 0.00285926 0
15328 0.00305645 0
15344 0.00468326 0
15360 0.00475721 0
15376 0.0040424 0
15392 0.00564456 0
15408 0.00729603 0
15424 0.00660587 0
15440 0.00310574 0
15456 0.00648262 0
15472 0.00342618 0
15488 0.00552132 0
15504 0.0060143 0
15520 0.00502835 0
15536 0.00722209 0
15552 0.00359872 0
15568 0.00626078 0
15584 0.00517624 0
15600 0.00542273 0
15616 0.00616219 0
15632 0.00327828 0
15648 0.00756717 0
15664 0.00875031 0
15680 0.00719744 0
15696 0.00704954 0
15712 0.00732068 0
15728 0.00773971 0
15744 0.00638403 0
15760 0.00584175 0
15776 0.00791225 0
15792 0.00744392 0
15808 0.00643333 0
15824 0.0070249 0
15840 0.00640868 0
15856 0.00865171 0
15872 0.00665516 0
15888 0.00796155 0
15904 0.00724673 0
15920 0.00529948 0
15936 0.00357407 0
15952 0.00566921 0
15968 0.00537343 0
15984 0.00234163 0
16000 0.00589105 0
16016 0.0039931 0
16032 0.00520089 0
16048 0.00475721 0
16064 0.00428888 0
16080 0.00633473 0
16096 0.00640868 0
16112 0.00497905 0
16128 0.00569386 0
16144 0.00532413 0
16160 0.00401775 0
16176 0.00123244 0
16192 0.00177471 0
16208 0.00322899 0
16224 0.00492975 0
16240 0.0049051 0
16256 0.00187331 0
16272 0.00184866 0
16288 0.00670446 0
16304 0.00409169 0
16320 0.00359872 0
16336 0.00532413 0
16352 0.00416564 0
16368 0.00182401 0
