# Supplementary material for: Probing decoherence in molecular 4f qubits
Source: Chem Sci. 2024 Oct 30;15(48):20328–37. doi: 10.1039/d4sc05304d (PMC11575486; doi:10.1039/d4sc05304d)
Supplement: SC-015-D4SC05304D-s001 [file SC-015-D4SC05304D-s001.zip › data_archive/Parallel_0c5pct/T2/3_Gdtrensal_T2_970645_648G_at15_VG27_16-32-300_2sc_5p5K.dat]

0 0.40028 0
16 0.467267 0
32 0.524486 0
48 0.591482 0
64 0.659537 0
80 0.742825 0
96 0.816957 0
112 0.870652 0
128 0.911071 0
144 0.944644 0
160 0.959283 0
176 0.982606 0
192 0.990127 0
208 0.994464 0
224 0.996126 0
240 1 0
256 0.992497 0
272 0.988789 0
288 0.976021 0
304 0.967941 0
320 0.952331 0
336 0.943105 0
352 0.925614 0
368 0.899685 0
384 0.892418 0
400 0.868247 0
416 0.839773 0
432 0.831439 0
448 0.803454 0
464 0.79582 0
480 0.776983 0
496 0.764311 0
512 0.759405 0
528 0.743848 0
544 0.716196 0
560 0.709838 0
576 0.710538 0
592 0.676152 0
608 0.681924 0
624 0.63965 0
640 0.625098 0
656 0.590118 0
672 0.562143 0
688 0.551762 0
704 0.510896 0
720 0.492427 0
736 0.488736 0
752 0.480385 0
768 0.438172 0
784 0.40634 0
800 0.402081 0
816 0.364416 0
832 0.367897 0
848 0.323332 0
864 0.282073 0
880 0.272505 0
896 0.276415 0
912 0.238863 0
928 0.253502 0
944 0.253065 0
960 0.265352 0
976 0.270652 0
992 0.250293 0
1008 0.280717 0
1024 0.281172 0
1040 0.302361 0
1056 0.299843 0
1072 0.312401 0
1088 0.284897 0
1104 0.323026 0
1120 0.31777 0
1136 0.36063 0
1152 0.361321 0
1168 0.390459 0
1184 0.408299 0
1200 0.388255 0
1216 0.401321 0
1232 0.418164 0
1248 0.39805 0
1264 0.406349 0
1280 0.43317 0
1296 0.443568 0
1312 0.454534 0
1328 0.458986 0
1344 0.464066 0
1360 0.456467 0
1376 0.452269 0
1392 0.422003 0
1408 0.407092 0
1424 0.373599 0
1440 0.314543 0
1456 0.283332 0
1472 0.260901 0
1488 0.254324 0
1504 0.250713 0
1520 0.231176 0
1536 0.201321 0
1552 0.217455 0
1568 0.213362 0
1584 0.21345 0
1600 0.218679 0
1616 0.232234 0
1632 0.242213 0
1648 0.254438 0
1664 0.242877 0
1680 0.286952 0
1696 0.270652 0
1712 0.290013 0
1728 0.327836 0
1744 0.334718 0
1760 0.357368 0
1776 0.349375 0
1792 0.331911 0
1808 0.336038 0
1824 0.319388 0
1840 0.308212 0
1856 0.272672 0
1872 0.245623 0
1888 0.222536 0
1904 0.21498 0
1920 0.197158 0
1936 0.1846 0
1952 0.188937 0
1968 0.188369 0
1984 0.185597 0
2000 0.153293 0
2016 0.178749 0
2032 0.170774 0
2048 0.198898 0
2064 0.171902 0
2080 0.171753 0
2096 0.165868 0
2112 0.188273 0
2128 0.176519 0
2144 0.186052 0
2160 0.186629 0
2176 0.180227 0
2192 0.196589 0
2208 0.19401 0
2224 0.206585 0
2240 0.21101 0
2256 0.21728 0
2272 0.208771 0
2288 0.209357 0
2304 0.204819 0
2320 0.212505 0
2336 0.212383 0
2352 0.217105 0
2368 0.193529 0
2384 0.172007 0
2400 0.179676 0
2416 0.172077 0
2432 0.150092 0
2448 0.131841 0
2464 0.133021 0
2480 0.099038 0
2496 0.103699 0
2512 0.100883 0
2528 0.0820289 0
2544 0.0896196 0
2560 0.0751115 0
2576 0.0591692 0
2592 0.0677219 0
2608 0.0587844 0
2624 0.0460603 0
2640 0.0578924 0
2656 0.0518321 0
2672 0.0488763 0
2688 0.0390555 0
2704 0.0467425 0
2720 0.0656843 0
2736 0.0641364 0
2752 0.0516135 0
2768 0.0576476 0
2784 0.0671098 0
2800 0.0715697 0
2816 0.0889725 0
2832 0.0984871 0
2848 0.103725 0
2864 0.0822737 0
2880 0.0974902 0
2896 0.0956449 0
2912 0.117289 0
2928 0.111622 0
2944 0.126253 0
2960 0.152269 0
2976 0.118129 0
2992 0.121058 0
3008 0.137543 0
3024 0.141172 0
3040 0.127495 0
3056 0.113669 0
3072 0.117586 0
3088 0.140122 0
3104 0.129086 0
3120 0.122536 0
3136 0.120166 0
3152 0.103612 0
3168 0.112602 0
3184 0.109908 0
3200 0.101355 0
3216 0.0900131 0
3232 0.0868474 0
3248 0.0769217 0
3264 0.0906603 0
3280 0.0869261 0
3296 0.0730127 0
3312 0.0581198 0
3328 0.0735024 0
3344 0.067923 0
3360 0.0559248 0
3376 0.0743769 0
3392 0.0673808 0
3408 0.0646786 0
3424 0.0623524 0
3440 0.0617753 0
3456 0.0521119 0
3472 0.0457718 0
3488 0.0586533 0
3504 0.0576213 0
3520 0.076502 0
3536 0.0376476 0
3552 0.0493397 0
3568 0.0515348 0
3584 0.0469086 0
3600 0.0445999 0
3616 0.0618452 0
3632 0.0461303 0
3648 0.0303542 0
3664 0.0507477 0
3680 0.0344731 0
3696 0.0301093 0
3712 0.0386707 0
3728 0.034648 0
3744 0.0455881 0
3760 0.0418889 0
3776 0.0416703 0
3792 0.042265 0
3808 0.0350415 0
3824 0.0509838 0
3840 0.036878 0
3856 0.0517359 0
3872 0.0422475 0
3888 0.0361959 0
3904 0.0436817 0
3920 0.0304941 0
3936 0.0559685 0
3952 0.0460079 0
3968 0.0489287 0
3984 0.0557149 0
4000 0.0591342 0
4016 0.0629996 0
4032 0.0534762 0
4048 0.058592 0
4064 0.0552514 0
4080 0.0480542 0
4096 0.0577962 0
4112 0.0760735 0
4128 0.0634368 0
4144 0.0551815 0
4160 0.0642064 0
4176 0.0632444 0
4192 0.0741495 0
4208 0.039519 0
4224 0.0561697 0
4240 0.0381723 0
4256 0.0409007 0
4272 0.0584521 0
4288 0.0642151 0
4304 0.0638916 0
4320 0.0260429 0
4336 0.0446524 0
4352 0.0375776 0
4368 0.040927 0
4384 0.0366594 0
4400 0.0447049 0
4416 0.0404547 0
4432 0.0411718 0
4448 0.0332138 0
4464 0.0534062 0
4480 0.0286839 0
4496 0.0521906 0
4512 0.039108 0
4528 0.0385746 0
4544 0.0408658 0
4560 0.0310363 0
4576 0.041338 0
4592 0.0464626 0
4608 0.017805 0
4624 0.0304154 0
4640 0.0496021 0
4656 0.0379974 0
4672 0.0549191 0
4688 0.0616003 0
4704 0.0465763 0
4720 0.043638 0
4736 0.0398776 0
4752 0.0390206 0
4768 0.0341321 0
4784 0.040481 0
4800 0.0234018 0
4816 0.0303017 0
4832 0.0435418 0
4848 0.0241539 0
4864 0.0451334 0
4880 0.0514823 0
4896 0.0211544 0
4912 0.0313336 0
4928 0.0368518 0
4944 0.0304766 0
4960 0.039965 0
4976 0.0267599 0
4992 0.0479318 0
5008 0.0386095 0
5024 0.0357149 0
5040 0.0422038 0
5056 0.0292785 0
5072 0.0262877 0
5088 0.0366944 0
5104 0.029366 0
5120 0.0504154 0
5136 0.0402536 0
5152 0.0331526 0
5168 0.0464014 0
5184 0.0373065 0
5200 0.0365544 0
5216 0.0341583 0
5232 0.0468387 0
5248 0.0289725 0
5264 0.0268387 0
5280 0.0375514 0
5296 0.0388631 0
5312 0.0458854 0
5328 0.0372628 0
5344 0.053756 0
5360 0.046174 0
5376 0.0543769 0
5392 0.056467 0
5408 0.0342545 0
5424 0.0496108 0
5440 0.0353739 0
5456 0.0459117 0
5472 0.0469174 0
5488 0.048439 0
5504 0.0393966 0
5520 0.0105378 0
5536 0.0481854 0
5552 0.0424836 0
5568 0.0465588 0
5584 0.042746 0
5600 0.0357674 0
5616 0.0595715 0
5632 0.0269611 0
5648 0.0333887 0
5664 0.0447748 0
5680 0.0392742 0
5696 0.0322256 0
5712 0.0247923 0
5728 0.056502 0
5744 0.024801 0
5760 0.0323043 0
5776 0.0287976 0
5792 0.0396939 0
5808 0.0354526 0
5824 0.043122 0
5840 0.0246874 0
5856 0.0447923 0
5872 0.0357237 0
5888 0.0234631 0
5904 0.047547 0
5920 0.0236817 0
5936 0.0429821 0
5952 0.0365544 0
5968 0.0388981 0
5984 0.0193441 0
6000 0.0445824 0
6016 0.0450547 0
6032 0.0221513 0
6048 0.0291911 0
6064 0.0269174 0
6080 0.0366944 0
6096 0.0530564 0
6112 0.0361609 0
6128 0.0276432 0
6144 0.0281067 0
6160 0.0398776 0
6176 0.0277744 0
6192 0.00362921 0
6208 0.0205422 0
6224 0.040516 0
6240 0.0497158 0
6256 0.0515348 0
6272 0.0403673 0
6288 0.0345518 0
6304 0.020857 0
6320 0.0318321 0
6336 0.0277132 0
6352 0.0370442 0
6368 0.0374814 0
6384 0.0389156 0
6400 0.0276957 0
6416 0.0256756 0
6432 0.0399825 0
6448 0.027923 0
6464 0.030669 0
6480 0.0219502 0
6496 0.0434718 0
6512 0.0347617 0
6528 0.0177525 0
6544 0.0277744 0
6560 0.0271447 0
6576 0.0192829 0
6592 0.0403061 0
6608 0.0356275 0
6624 0.0341408 0
6640 0.0521994 0
6656 0.0365544 0
6672 0.0188894 0
6688 0.0422475 0
6704 0.0410319 0
6720 0.0302842 0
6736 0.0249235 0
6752 0.0259379 0
6768 0.0371229 0
6784 0.0307477 0
6800 0.0391167 0
6816 0.0199563 0
6832 0.028885 0
6848 0.0283516 0
6864 0.0308876 0
6880 0.0218977 0
6896 0.0318846 0
6912 0.0346218 0
6928 0.0263139 0
6944 0.0324443 0
6960 0.0261565 0
6976 0.0393966 0
6992 0.0272322 0
7008 0.0446699 0
7024 0.0212505 0
7040 0.0226672 0
7056 0.0325142 0
7072 0.0527678 0
7088 0.0206034 0
7104 0.0190643 0
7120 0.0386882 0
7136 0.0229209 0
7152 0.0287888 0
7168 0.0319895 0
7184 0.0178924 0
7200 0.0417665 0
7216 0.0406996 0
7232 0.0406996 0
7248 0.0265063 0
7264 0.0279843 0
7280 0.0360647 0
7296 0.0400437 0
7312 0.0276869 0
7328 0.00998688 0
7344 0.0326017 0
7360 0.0541146 0
7376 0.0192392 0
7392 0.0335724 0
7408 0.0337735 0
7424 0.0299082 0
7440 0.0296021 0
7456 0.0447923 0
7472 0.0320332 0
7488 0.023052 0
7504 0.0635767 0
7520 0.0228946 0
7536 0.044941 0
7552 0.0202798 0
7568 0.0247661 0
7584 0.0428596 0
7600 0.0423437 0
7616 0.0205859 0
7632 0.0422387 0
7648 0.0080892 0
7664 0.0154263 0
7680 0.0201137 0
7696 0.0227722 0
7712 0.0432969 0
7728 0.0313511 0
7744 0.0199475 0
7760 0.0417927 0
7776 0.0338959 0
7792 0.0408395 0
7808 0.0361871 0
7824 0.0284303 0
7840 0.0546568 0
7856 0.0248972 0
7872 0.024906 0
7888 0.030669 0
7904 0.0185396 0
7920 0.0234193 0
7936 0.0287276 0
7952 0.0521557 0
7968 0.0258592 0
7984 0.0406559 0
8000 0.0416703 0
8016 0.0241364 0
8032 0.0271447 0
8048 0.0302317 0
8064 0.0264276 0
8080 0.0205684 0
8096 0.0392742 0
8112 0.0469873 0
8128 0.0387669 0
8144 0.0382685 0
8160 0.0342282 0
8176 0.0321732 0
8192 0.0263402 0
8208 0.0254307 0
8224 0.0195365 0
8240 0.0366244 0
8256 0.0398776 0
8272 0.0231132 0
8288 0.0317621 0
8304 0.0380236 0
8320 0.0408745 0
8336 0.02669 0
8352 0.0331613 0
8368 0.0222562 0
8384 0.0370966 0
8400 0.027923 0
8416 0.0410057 0
8432 0.0278793 0
8448 0.0202361 0
8464 0.0443813 0
8480 0.0276432 0
8496 0.0361697 0
8512 0.0226935 0
8528 0.044836 0
8544 0.0487101 0
8560 0.0360385 0
8576 0.0326891 0
8592 0.0291386 0
8608 0.0476869 0
8624 0.0247136 0
8640 0.0414779 0
8656 0.02453 0
8672 0.0346917 0
8688 0.0263489 0
8704 0.0288937 0
8720 0.025693 0
8736 0.0439265 0
8752 0.0387844 0
8768 0.0478706 0
8784 0.027101 0
8800 0.0281329 0
8816 0.035094 0
8832 0.0389593 0
8848 0.0420026 0
8864 0.0398251 0
8880 0.0357062 0
8896 0.0379886 0
8912 0.0403585 0
8928 0.0464889 0
8944 0.027958 0
8960 0.0404023 0
8976 0.0317884 0
8992 0.0499694 0
9008 0.0280892 0
9024 0.0193878 0
9040 0.0372016 0
9056 0.0344469 0
9072 0.0261216 0
9088 0.0400875 0
9104 0.0190206 0
9120 0.0429471 0
9136 0.0408658 0
9152 0.0352164 0
9168 0.036021 0
9184 0.0310275 0
9200 0.0179362 0
9216 0.0329952 0
9232 0.0408045 0
9248 0.0208133 0
9264 0.0153126 0
9280 0.0176126 0
9296 0.0445824 0
9312 0.0195103 0
9328 0.0431745 0
9344 0.0306515 0
9360 0.0374464 0
9376 0.0144819 0
9392 0.0518671 0
9408 0.0192392 0
9424 0.0298382 0
9440 0.039178 0
9456 0.0329077 0
9472 0.0366506 0
9488 0.00905116 0
9504 0.0361172 0
9520 0.0496546 0
9536 0.0287976 0
9552 0.0510188 0
9568 0.0459292 0
9584 0.0249235 0
9600 0.0290599 0
9616 0.0360997 0
9632 0.0499606 0
9648 0.0452383 0
9664 0.02453 0
9680 0.0360122 0
9696 0.0374464 0
9712 0.0366944 0
9728 0.0248623 0
9744 0.0400262 0
9760 0.0353389 0
9776 0.0384871 0
9792 0.019554 0
9808 0.0370267 0
9824 0.0331701 0
9840 0.0209095 0
9856 0.0332138 0
9872 0.0244163 0
9888 0.0367031 0
9904 0.011185 0
9920 0.0309401 0
9936 0.027958 0
9952 0.0422213 0
9968 0.0402536 0
9984 0.0218015 0
10000 0.0254394 0
10016 0.0193704 0
10032 0.0481854 0
10048 0.0365719 0
10064 0.0323568 0
10080 0.0462615 0
10096 0.0382947 0
10112 0.018286 0
10128 0.0321119 0
10144 0.0233756 0
10160 0.03784 0
10176 0.0339659 0
10192 0.0297683 0
10208 0.0296895 0
10224 0.0314036 0
10240 0.0413293 0
10256 0.0430258 0
10272 0.0261303 0
10288 0.0471622 0
10304 0.0322519 0
10320 0.0357499 0
10336 0.0682029 0
10352 0.0378837 0
10368 0.0397639 0
10384 0.0420551 0
10400 0.0328553 0
10416 0.0400262 0
10432 0.0482816 0
10448 0.00634018 0
10464 0.0505028 0
10480 0.0405247 0
10496 0.0365719 0
10512 0.0265501 0
10528 0.0324443 0
10544 0.0252995 0
10560 0.0388194 0
10576 0.0397114 0
10592 0.0288588 0
10608 0.0355225 0
10624 0.0215566 0
10640 0.0187495 0
10656 0.0402711 0
10672 0.0474683 0
10688 0.0250721 0
10704 0.0367381 0
10720 0.0233494 0
10736 0.0294359 0
10752 0.0477481 0
10768 0.0434193 0
10784 0.0414779 0
10800 0.0228859 0
10816 0.0312112 0
10832 0.0296895 0
10848 0.0245387 0
10864 0.0280979 0
10880 0.0303367 0
10896 0.0504154 0
10912 0.0374289 0
10928 0.0379012 0
10944 0.0459641 0
10960 0.0186533 0
10976 0.0421863 0
10992 0.0352164 0
11008 0.0172016 0
11024 0.0332401 0
11040 0.0313861 0
11056 0.0263139 0
11072 0.0327766 0
11088 0.0254045 0
11104 0.0402186 0
11120 0.0312287 0
11136 0.0438041 0
11152 0.0349716 0
11168 0.0310363 0
11184 0.0311325 0
11200 0.0284827 0
11216 0.0335024 0
11232 0.0357674 0
11248 0.049742 0
11264 0.028885 0
11280 0.0291911 0
11296 0.0405597 0
11312 0.0292436 0
11328 0.030669 0
11344 0.0308089 0
11360 0.0328728 0
11376 0.036432 0
11392 0.0179099 0
11408 0.0283516 0
11424 0.0462702 0
11440 0.0282291 0
11456 0.0278531 0
11472 0.0393878 0
11488 0.0477481 0
11504 0.0403411 0
11520 0.0223962 0
11536 0.0382597 0
11552 0.0341408 0
11568 0.0348404 0
11584 0.0245824 0
11600 0.0466025 0
11616 0.0210407 0
11632 0.024941 0
11648 0.0250984 0
11664 0.0260603 0
11680 0.0370617 0
11696 0.0485964 0
11712 0.023944 0
11728 0.0490424 0
11744 0.0374464 0
11760 0.0358286 0
11776 0.0279318 0
11792 0.0404198 0
11808 0.021408 0
11824 0.0382597 0
11840 0.0295759 0
11856 0.0257543 0
11872 0.0322344 0
11888 0.0428072 0
11904 0.0389156 0
11920 0.0365282 0
11936 0.0228072 0
11952 0.0275995 0
11968 0.0251771 0
11984 0.0303367 0
12000 0.0586183 0
12016 0.0261828 0
12032 0.0177525 0
12048 0.0510013 0
12064 0.0293835 0
12080 0.0428946 0
12096 0.0493922 0
12112 0.0205334 0
12128 0.0413293 0
12144 0.0413992 0
12160 0.0406034 0
12176 0.0329165 0
12192 0.0150678 0
12208 0.0248972 0
12224 0.0583297 0
12240 0.021373 0
12256 0.0349628 0
12272 0.0246174 0
12288 0.0341933 0
12304 0.0340621 0
12320 0.0346568 0
12336 0.0380586 0
12352 0.0354526 0
12368 0.0448972 0
12384 0.0273983 0
12400 0.0330039 0
12416 0.023052 0
12432 0.0483253 0
12448 0.0448885 0
12464 0.0442326 0
12480 0.0228072 0
12496 0.0296721 0
12512 0.0559423 0
12528 0.0267512 0
12544 0.0383472 0
12560 0.0352252 0
12576 0.0505116 0
12592 0.0319895 0
12608 0.0261915 0
12624 0.0243113 0
12640 0.0557586 0
12656 0.0190031 0
12672 0.0268212 0
12688 0.0173852 0
12704 0.0335461 0
12720 0.0335111 0
12736 0.0419239 0
12752 0.0340359 0
12768 0.034578 0
12784 0.0299082 0
12800 0.0484652 0
12816 0.0233581 0
12832 0.0235942 0
12848 0.0244775 0
12864 0.0352777 0
12880 0.0214954 0
12896 0.0227197 0
12912 0.0402886 0
12928 0.0384871 0
12944 0.0186882 0
12960 0.034648 0
12976 0.0223787 0
12992 0.0362833 0
13008 0.0257105 0
13024 0.0294884 0
13040 0.0428684 0
13056 0.0279668 0
13072 0.0442851 0
13088 0.0382335 0
13104 0.041303 0
13120 0.0381898 0
13136 0.0440927 0
13152 0.0291386 0
13168 0.0103542 0
13184 0.027066 0
13200 0.0420726 0
13216 0.00892873 0
13232 0.0294884 0
13248 0.0412331 0
13264 0.0365982 0
13280 0.0364145 0
13296 0.0290774 0
13312 0.0164145 0
13328 0.0257718 0
13344 0.0331701 0
13360 0.0295409 0
13376 0.0397989 0
13392 0.0329427 0
13408 0.0393616 0
13424 0.044906 0
13440 0.0378312 0
13456 0.035986 0
13472 0.0490774 0
13488 0.0328378 0
13504 0.0229996 0
13520 0.0348317 0
13536 0.0211893 0
13552 0.0322693 0
13568 0.0361522 0
13584 0.0168255 0
13600 0.0399125 0
13616 0.0295496 0
13632 0.0415916 0
13648 0.0459729 0
13664 0.0426323 0
13680 0.0433319 0
13696 0.038216 0
13712 0.0416178 0
13728 0.0285527 0
13744 0.0188282 0
13760 0.0280455 0
13776 0.0589156 0
13792 0.0443376 0
13808 0.0456056 0
13824 0.0505466 0
13840 0.0397027 0
13856 0.0225011 0
13872 0.0379799 0
13888 0.0257455 0
13904 0.0321119 0
13920 0.0595977 0
13936 0.0496983 0
13952 0.0238478 0
13968 0.0253957 0
13984 0.0320157 0
14000 0.0447748 0
14016 0.0346218 0
14032 0.0438041 0
14048 0.0342632 0
14064 0.0290424 0
14080 0.0310188 0
14096 0.0350678 0
14112 0.0388107 0
14128 0.0239091 0
14144 0.0250459 0
14160 0.0268037 0
14176 0.0264276 0
14192 0.0359773 0
14208 0.0376826 0
14224 0.0436729 0
14240 0.0381198 0
14256 0.0390643 0
14272 0.0215216 0
14288 0.0152689 0
14304 0.0366419 0
14320 0.0337123 0
14336 0.0251509 0
14352 0.017254 0
14368 0.0433406 0
14384 0.0198164 0
14400 0.0366681 0
14416 0.0268649 0
14432 0.0172278 0
14448 0.0198688 0
14464 0.0335374 0
14480 0.0441014 0
14496 0.0411456 0
14512 0.0267949 0
14528 0.0453695 0
14544 0.0230608 0
14560 0.019108 0
14576 0.04 0
14592 0.0244687 0
14608 0.0399388 0
14624 0.0274596 0
14640 0.0160822 0
14656 0.0416703 0
14672 0.0319021 0
14688 0.0399388 0
14704 0.0260778 0
14720 0.0498382 0
14736 0.0314473 0
14752 0 0
14768 0.0301705 0
14784 0.05338 0
14800 0.0337035 0
14816 0.025247 0
14832 0.0415654 0
14848 0.0219152 0
14864 0.0392217 0
14880 0.0218452 0
14896 0.0483253 0
14912 0.0282641 0
14928 0.0358986 0
14944 0.0230695 0
14960 0.0374115 0
14976 0.0389856 0
14992 0.0497508 0
15008 0.0180061 0
15024 0.040516 0
15040 0.0210319 0
15056 0.0227285 0
15072 0.0397551 0
15088 0.022746 0
15104 0.0244862 0
15120 0.0425186 0
15136 0.0358811 0
15152 0.0467949 0
15168 0.0184609 0
15184 0.0283166 0
15200 0.0233144 0
15216 0.0362046 0
15232 0.0392829 0
15248 0.034718 0
15264 0.0376476 0
15280 0.00949716 0
15296 0.0285439 0
15312 0.0238566 0
15328 0.0496196 0
15344 0.0335986 0
15360 0.0279843 0
15376 0.0238216 0
15392 0.0327853 0
15408 0.0492086 0
15424 0.0325929 0
15440 0.0252383 0
15456 0.0451421 0
15472 0.037735 0
15488 0.0440227 0
15504 0.0217665 0
15520 0.0433319 0
15536 0.0296283 0
15552 0.032383 0
15568 0.037289 0
15584 0.0385571 0
15600 0.0385396 0
15616 0.0114735 0
15632 0.0324093 0
15648 0.0244075 0
15664 0.0285352 0
15680 0.0377438 0
15696 0.0198601 0
15712 0.0377175 0
15728 0.0358986 0
15744 0.0392916 0
15760 0.0317446 0
15776 0.0396327 0
15792 0.0275557 0
15808 0.0327503 0
15824 0.03108 0
15840 0.0380324 0
15856 0.0373328 0
15872 0.0460866 0
15888 0.0437691 0
15904 0.0348317 0
15920 0.017735 0
15936 0.0356537 0
15952 0.0284565 0
15968 0.0442151 0
15984 0.0355138 0
16000 0.0580673 0
16016 0.0193878 0
16032 0.030704 0
16048 0.0472322 0
16064 0.0219851 0
16080 0.0298907 0
16096 0.0338085 0
16112 0.034307 0
16128 0.0401487 0
16144 0.034648 0
16160 0.0139397 0
16176 0.0401662 0
16192 0.0315785 0
16208 0.0279318 0
16224 0.0326366 0
16240 0.0371753 0
16256 0.0414517 0
16272 0.0495846 0
16288 0.00822038 0
16304 0.0278618 0
16320 0.0312112 0
16336 0.0333537 0
16352 0.0335811 0
16368 0.0371141 0
