# Supplementary material for: Probing decoherence in molecular 4f qubits
Source: Chem Sci. 2024 Oct 30;15(48):20328–37. doi: 10.1039/d4sc05304d (PMC11575486; doi:10.1039/d4sc05304d)
Supplement: SC-015-D4SC05304D-s001 [file SC-015-D4SC05304D-s001.zip › data_archive/Parallel_0c5pct/T2/40_Gdxtrensal_T2_970644_6360G_at40_VG57_400-800-1500_30sc_20K.dat]

0 0.958437 0
16 0.944672 0
32 1 0
48 0.983489 0
64 0.863832 0
80 0.974979 0
96 0.9654 0
112 0.878259 0
128 0.872414 0
144 0.955989 0
160 0.866508 0
176 0.855405 0
192 0.909026 0
208 0.871904 0
224 0.76744 0
240 0.837369 0
256 0.74788 0
272 0.90177 0
288 0.758137 0
304 0.801352 0
320 0.793579 0
336 0.816436 0
352 0.795794 0
368 0.652101 0
384 0.663361 0
400 0.766375 0
416 0.787704 0
432 0.67016 0
448 0.665244 0
464 0.655364 0
480 0.694851 0
496 0.63733 0
512 0.676381 0
528 0.634387 0
544 0.592096 0
560 0.599775 0
576 0.604368 0
592 0.61021 0
608 0.594111 0
624 0.571107 0
640 0.580864 0
656 0.601591 0
672 0.473269 0
688 0.554116 0
704 0.505609 0
720 0.526275 0
736 0.479129 0
752 0.497127 0
768 0.507853 0
784 0.486287 0
800 0.495897 0
816 0.468458 0
832 0.437476 0
848 0.441451 0
864 0.426731 0
880 0.426868 0
896 0.479843 0
912 0.445114 0
928 0.429746 0
944 0.33826 0
960 0.395006 0
976 0.368913 0
992 0.390112 0
1008 0.446628 0
1024 0.370706 0
1040 0.413188 0
1056 0.319747 0
1072 0.342433 0
1088 0.383151 0
1104 0.451874 0
1120 0.388868 0
1136 0.36294 0
1152 0.343176 0
1168 0.380499 0
1184 0.329455 0
1200 0.357829 0
1216 0.335258 0
1232 0.30791 0
1248 0.331841 0
1264 0.400029 0
1280 0.287293 0
1296 0.353094 0
1312 0.323386 0
1328 0.347507 0
1344 0.322292 0
1360 0.338595 0
1376 0.256459 0
1392 0.29299 0
1408 0.290026 0
1424 0.236692 0
1440 0.241025 0
1456 0.32144 0
1472 0.298628 0
1488 0.313937 0
1504 0.226103 0
1520 0.252357 0
1536 0.236256 0
1552 0.178631 0
1568 0.250631 0
1584 0.284753 0
1600 0.195904 0
1616 0.227623 0
1632 0.214784 0
1648 0.191295 0
1664 0.239089 0
1680 0.226318 0
1696 0.199509 0
1712 0.214173 0
1728 0.243869 0
1744 0.245789 0
1760 0.25539 0
1776 0.170138 0
1792 0.186111 0
1808 0.181822 0
1824 0.211252 0
1840 0.172199 0
1856 0.200302 0
1872 0.223927 0
1888 0.17495 0
1904 0.198343 0
1920 0.157885 0
1936 0.183775 0
1952 0.234771 0
1968 0.174337 0
1984 0.258311 0
2000 0.229323 0
2016 0.149666 0
2032 0.158254 0
2048 0.2538 0
2064 0.196485 0
2080 0.119141 0
2096 0.210256 0
2112 0.167126 0
2128 0.181428 0
2144 0.138857 0
2160 0.239393 0
2176 0.152431 0
2192 0.166778 0
2208 0.0938511 0
2224 0.151596 0
2240 0.167929 0
2256 0.0854316 0
2272 0.138958 0
2288 0.147718 0
2304 0.141825 0
2320 0.164597 0
2336 0.193322 0
2352 0.162349 0
2368 0.134601 0
2384 0.139673 0
2400 0.212673 0
2416 0.0885288 0
2432 0.164982 0
2448 0.117224 0
2464 0.155073 0
2480 0.180135 0
2496 0.128359 0
2512 0.0618787 0
2528 0.130378 0
2544 0.0929343 0
2560 0.165841 0
2576 0.165903 0
2592 0.133922 0
2608 0.103103 0
2624 0.124109 0
2640 0.125831 0
2656 0.237113 0
2672 0.160523 0
2688 0.162177 0
2704 0.0980486 0
2720 0.157543 0
2736 0.124791 0
2752 0.172125 0
2768 0.169111 0
2784 0.117118 0
2800 0.168985 0
2816 0.0654138 0
2832 0.120714 0
2848 0.0762417 0
2864 0.177222 0
2880 0.0485121 0
2896 0.129545 0
2912 0.129616 0
2928 0.163931 0
2944 0.136651 0
2960 0.0683722 0
2976 0.166772 0
2992 0.164949 0
3008 0.0859083 0
3024 0.162603 0
3040 0.0824355 0
3056 0.106684 0
3072 0.0891325 0
3088 0.145769 0
3104 0.163203 0
3120 0.0829223 0
3136 0.175384 0
3152 0.113308 0
3168 0.123798 0
3184 0.200472 0
3200 0.140109 0
3216 0.0916108 0
3232 0.156491 0
3248 0.156522 0
3264 0.105639 0
3280 0.108427 0
3296 0.152407 0
3312 0.0801284 0
3328 0.0839978 0
3344 0.168413 0
3360 0.128832 0
3376 0.0923177 0
3392 0.0766423 0
3408 0.0991237 0
3424 0.0788253 0
3440 0.0934203 0
3456 0.0975067 0
3472 0.0623193 0
3488 0.106848 0
3504 0.115016 0
3520 0.177337 0
3536 0.0844259 0
3552 0.142217 0
3568 0.127851 0
3584 0.117833 0
3600 0 0
3616 0.0970158 0
3632 0.0397463 0
3648 0.103235 0
3664 0.180962 0
3680 0.0724047 0
3696 0.106306 0
3712 0.103754 0
3728 0.150695 0
3744 0.0960893 0
3760 0.109172 0
3776 0.122422 0
3792 0.102173 0
3808 0.120409 0
3824 0.0862955 0
3840 0.113553 0
3856 0.155026 0
3872 0.101461 0
3888 0.120728 0
3904 0.20038 0
3920 0.149858 0
3936 0.0759438 0
3952 0.087788 0
3968 0.151161 0
3984 0.121454 0
4000 0.0526363 0
4016 0.0322169 0
4032 0.0557992 0
4048 0.112326 0
4064 0.0752302 0
4080 0.116257 0
4096 0.0990659 0
4112 0.0731877 0
4128 0.102332 0
4144 0.0878392 0
4160 0.149109 0
4176 0.0364073 0
4192 0.100529 0
4208 0.123806 0
4224 0.0894406 0
4240 0.123468 0
4256 0.103939 0
4272 0.0909305 0
4288 0.103562 0
4304 0.143158 0
4320 0.0894042 0
4336 0.0848999 0
4352 0.0767463 0
4368 0.0656303 0
4384 0.122633 0
4400 0.0829992 0
4416 0.179335 0
4432 0.124097 0
4448 0.129067 0
4464 0.141466 0
4480 0.188548 0
4496 0.0878023 0
4512 0.113206 0
4528 0.105238 0
4544 0.1467 0
4560 0.106296 0
4576 0.0830646 0
4592 0.143013 0
4608 0.145276 0
4624 0.0848021 0
4640 0.0693414 0
4656 0.17685 0
4672 0.0532227 0
4688 0.140308 0
4704 0.151466 0
4720 0.128792 0
4736 0.126474 0
4752 0.15194 0
4768 0.0851071 0
4784 0.116725 0
4800 0.11797 0
4816 0.0829036 0
4832 0.0641702 0
4848 0.1549 0
4864 0.118991 0
4880 0.0964801 0
4896 0.111656 0
4912 0.0901044 0
4928 0.0377954 0
4944 0.116758 0
4960 0.16116 0
4976 0.0784758 0
4992 0.0996705 0
5008 0.13507 0
5024 0.125866 0
5040 0.118251 0
5056 0.153981 0
5072 0.117657 0
5088 0.171529 0
5104 0.0907985 0
5120 0.120921 0
5136 0.176467 0
5152 0.0914769 0
5168 0.0959594 0
5184 0.137686 0
5200 0.112458 0
5216 0.134163 0
5232 0.164244 0
5248 0.140114 0
5264 0.139016 0
5280 0.0965441 0
5296 0.120864 0
5312 0.0757215 0
5328 0.0805303 0
5344 0.141194 0
5360 0.0802987 0
5376 0.0591031 0
5392 0.125171 0
5408 0.165298 0
5424 0.123625 0
5440 0.170683 0
5456 0.175177 0
5472 0.0927485 0
5488 0.115794 0
5504 0.0391701 0
5520 0.11141 0
5536 0.166905 0
5552 0.201608 0
5568 0.0879036 0
5584 0.176783 0
5600 0.0809109 0
5616 0.125171 0
5632 0.092255 0
5648 0.0959168 0
5664 0.10228 0
5680 0.142353 0
5696 0.162238 0
5712 0.0738381 0
5728 0.135328 0
5744 0.136863 0
5760 0.171602 0
5776 0.0870256 0
5792 0.0912906 0
5808 0.0856139 0
5824 0.101237 0
5840 0.0565364 0
5856 0.100887 0
5872 0.0597935 0
5888 0.137924 0
5904 0.150704 0
5920 0.151465 0
5936 0.147321 0
5952 0.174506 0
5968 0.164416 0
5984 0.11284 0
6000 0.0858425 0
6016 0.139261 0
6032 0.217561 0
6048 0.161 0
6064 0.150383 0
6080 0.133862 0
6096 0.187961 0
6112 0.174024 0
6128 0.113954 0
6144 0.120342 0
6160 0.100439 0
6176 0.157056 0
6192 0.0630925 0
6208 0.1217 0
6224 0.169424 0
6240 0.17233 0
6256 0.0786906 0
6272 0.192319 0
6288 0.147561 0
6304 0.214379 0
6320 0.151581 0
6336 0.134864 0
6352 0.146259 0
6368 0.106772 0
6384 0.128122 0
6400 0.104301 0
6416 0.130279 0
6432 0.119591 0
6448 0.183875 0
6464 0.16524 0
6480 0.14072 0
6496 0.104581 0
6512 0.163654 0
6528 0.155576 0
6544 0.090236 0
6560 0.232654 0
6576 0.0710745 0
6592 0.176945 0
6608 0.143356 0
6624 0.139679 0
6640 0.212058 0
6656 0.078209 0
6672 0.0797985 0
6688 0.188366 0
6704 0.130652 0
6720 0.145927 0
6736 0.114915 0
6752 0.118322 0
6768 0.109566 0
6784 0.124533 0
6800 0.111195 0
6816 0.161456 0
6832 0.143639 0
6848 0.104256 0
6864 0.092263 0
6880 0.207622 0
6896 0.130632 0
6912 0.151323 0
6928 0.153564 0
6944 0.152084 0
6960 0.126189 0
6976 0.0867303 0
6992 0.178547 0
7008 0.164485 0
7024 0.219673 0
7040 0.113166 0
7056 0.180687 0
7072 0.111654 0
7088 0.0563025 0
7104 0.145617 0
7120 0.13399 0
7136 0.185481 0
7152 0.20482 0
7168 0.222915 0
7184 0.17469 0
7200 0.106846 0
7216 0.0688003 0
7232 0.142988 0
7248 0.148893 0
7264 0.141595 0
7280 0.146386 0
7296 0.189606 0
7312 0.124158 0
7328 0.0855672 0
7344 0.124694 0
7360 0.168197 0
7376 0.094948 0
7392 0.144376 0
7408 0.176722 0
7424 0.13541 0
7440 0.0468973 0
7456 0.127301 0
7472 0.150846 0
7488 0.136217 0
7504 0.132116 0
7520 0.213389 0
7536 0.135633 0
7552 0.154445 0
7568 0.187992 0
7584 0.0986093 0
7600 0.131067 0
7616 0.186281 0
7632 0.114626 0
7648 0.159745 0
7664 0.0914058 0
7680 0.211398 0
7696 0.195138 0
7712 0.102311 0
7728 0.104852 0
7744 0.0762363 0
7760 0.116072 0
7776 0.109679 0
7792 0.143204 0
7808 0.152598 0
7824 0.154818 0
7840 0.180501 0
7856 0.0589923 0
7872 0.130455 0
7888 0.161165 0
7904 0.153205 0
7920 0.132124 0
7936 0.171089 0
7952 0.197509 0
7968 0.165137 0
7984 0.197043 0
8000 0.161478 0
8016 0.164983 0
8032 0.146247 0
8048 0.157867 0
8064 0.202854 0
8080 0.118274 0
8096 0.205442 0
8112 0.169158 0
8128 0.12708 0
8144 0.167221 0
8160 0.177524 0
8176 0.159195 0
8192 0.120958 0
8208 0.134476 0
8224 0.255575 0
8240 0.127954 0
8256 0.177718 0
8272 0.167706 0
8288 0.155063 0
8304 0.203087 0
8320 0.164878 0
8336 0.181167 0
8352 0.151898 0
8368 0.161389 0
8384 0.120746 0
8400 0.127301 0
8416 0.193852 0
8432 0.159268 0
8448 0.116233 0
8464 0.129258 0
8480 0.156175 0
8496 0.127414 0
8512 0.174233 0
8528 0.123515 0
8544 0.109025 0
8560 0.161292 0
8576 0.131518 0
8592 0.135413 0
8608 0.166022 0
8624 0.137349 0
8640 0.202035 0
8656 0.119428 0
8672 0.199302 0
8688 0.154723 0
8704 0.130779 0
8720 0.149829 0
8736 0.081175 0
8752 0.141376 0
8768 0.113264 0
8784 0.212696 0
8800 0.0915601 0
8816 0.164708 0
8832 0.215112 0
8848 0.12893 0
8864 0.181324 0
8880 0.107728 0
8896 0.148513 0
8912 0.135829 0
8928 0.0872465 0
8944 0.14835 0
8960 0.131948 0
8976 0.171854 0
8992 0.12404 0
9008 0.122184 0
9024 0.30879 0
9040 0.200824 0
9056 0.164133 0
9072 0.182583 0
9088 0.174233 0
9104 0.154953 0
9120 0.212727 0
9136 0.179278 0
9152 0.162763 0
9168 0.236964 0
9184 0.139423 0
9200 0.152818 0
9216 0.155634 0
9232 0.177123 0
9248 0.162873 0
9264 0.0975049 0
9280 0.118943 0
9296 0.191927 0
9312 0.204358 0
9328 0.148359 0
9344 0.175375 0
9360 0.152294 0
9376 0.163085 0
9392 0.10332 0
9408 0.114106 0
9424 0.136241 0
9440 0.174798 0
9456 0.161724 0
9472 0.212286 0
9488 0.140432 0
9504 0.195606 0
9520 0.158285 0
9536 0.193423 0
9552 0.162099 0
9568 0.212938 0
9584 0.119461 0
9600 0.179101 0
9616 0.0868579 0
9632 0.206588 0
9648 0.227492 0
9664 0.136723 0
9680 0.144903 0
9696 0.228075 0
9712 0.180784 0
9728 0.256149 0
9744 0.12281 0
9760 0.104166 0
9776 0.182476 0
9792 0.175512 0
9808 0.13202 0
9824 0.176883 0
9840 0.169057 0
9856 0.155209 0
9872 0.137313 0
9888 0.181374 0
9904 0.185701 0
9920 0.133014 0
9936 0.131249 0
9952 0.131968 0
9968 0.103614 0
9984 0.17553 0
10000 0.111646 0
10016 0.185125 0
10032 0.152921 0
10048 0.130962 0
10064 0.159495 0
10080 0.116661 0
10096 0.191835 0
10112 0.183037 0
10128 0.166003 0
10144 0.199897 0
10160 0.177045 0
10176 0.148434 0
10192 0.203995 0
10208 0.193481 0
10224 0.159968 0
10240 0.222189 0
10256 0.152915 0
10272 0.225302 0
10288 0.192464 0
10304 0.208485 0
10320 0.132429 0
10336 0.219421 0
10352 0.162366 0
10368 0.20028 0
10384 0.186611 0
10400 0.143398 0
10416 0.159601 0
10432 0.11745 0
10448 0.184096 0
10464 0.163422 0
10480 0.144068 0
10496 0.0901307 0
10512 0.154949 0
10528 0.189641 0
10544 0.0806788 0
10560 0.127721 0
10576 0.163377 0
10592 0.234362 0
10608 0.218376 0
10624 0.167392 0
10640 0.140216 0
10656 0.191361 0
10672 0.153519 0
10688 0.122461 0
10704 0.121603 0
10720 0.1912 0
10736 0.177236 0
10752 0.155736 0
10768 0.159814 0
10784 0.186312 0
10800 0.251611 0
10816 0.0649318 0
10832 0.181488 0
10848 0.210202 0
10864 0.145822 0
10880 0.131714 0
10896 0.186148 0
10912 0.116631 0
10928 0.153394 0
10944 0.187807 0
10960 0.177104 0
10976 0.181936 0
10992 0.0968962 0
11008 0.0765453 0
11024 0.184694 0
11040 0.137193 0
11056 0.108228 0
11072 0.12278 0
11088 0.1833 0
11104 0.186488 0
11120 0.162146 0
11136 0.118944 0
11152 0.154639 0
11168 0.165407 0
11184 0.194629 0
11200 0.10643 0
11216 0.187061 0
11232 0.153297 0
11248 0.232879 0
11264 0.260295 0
11280 0.232389 0
11296 0.193851 0
11312 0.214758 0
11328 0.16674 0
11344 0.150833 0
11360 0.198985 0
11376 0.115113 0
11392 0.161491 0
11408 0.15493 0
11424 0.205193 0
11440 0.153491 0
11456 0.151363 0
11472 0.155242 0
11488 0.214229 0
11504 0.112484 0
11520 0.194053 0
11536 0.189972 0
11552 0.150615 0
11568 0.194573 0
11584 0.216029 0
11600 0.225266 0
11616 0.225122 0
11632 0.173321 0
11648 0.190131 0
11664 0.204432 0
11680 0.17832 0
11696 0.130902 0
11712 0.190196 0
11728 0.16908 0
11744 0.182363 0
11760 0.151125 0
11776 0.134005 0
11792 0.144123 0
11808 0.181849 0
11824 0.120026 0
11840 0.229972 0
11856 0.202924 0
11872 0.168156 0
11888 0.210968 0
11904 0.174636 0
11920 0.17556 0
11936 0.207694 0
11952 0.108703 0
11968 0.21043 0
11984 0.188379 0
12000 0.229 0
12016 0.0681921 0
12032 0.161528 0
12048 0.1556 0
12064 0.184211 0
12080 0.239451 0
12096 0.193086 0
12112 0.170587 0
12128 0.225456 0
12144 0.114201 0
12160 0.223398 0
12176 0.126808 0
12192 0.161181 0
12208 0.189242 0
12224 0.200484 0
12240 0.167281 0
12256 0.149676 0
12272 0.210621 0
12288 0.186495 0
12304 0.138069 0
12320 0.148139 0
12336 0.181208 0
12352 0.206671 0
12368 0.190603 0
12384 0.172165 0
12400 0.175384 0
12416 0.200984 0
12432 0.161674 0
12448 0.251326 0
12464 0.116737 0
12480 0.231711 0
12496 0.146426 0
12512 0.196978 0
12528 0.198253 0
12544 0.179072 0
12560 0.110162 0
12576 0.221444 0
12592 0.253615 0
12608 0.185222 0
12624 0.1301 0
12640 0.165065 0
12656 0.163067 0
12672 0.217198 0
12688 0.208582 0
12704 0.147629 0
12720 0.226057 0
12736 0.204354 0
12752 0.190685 0
12768 0.230598 0
12784 0.169064 0
12800 0.186745 0
12816 0.150968 0
12832 0.212236 0
12848 0.149577 0
12864 0.164418 0
12880 0.15689 0
12896 0.130636 0
12912 0.174173 0
12928 0.137152 0
12944 0.174557 0
12960 0.142814 0
12976 0.243886 0
12992 0.117201 0
13008 0.278158 0
13024 0.226041 0
13040 0.227116 0
13056 0.136574 0
13072 0.168754 0
13088 0.167917 0
13104 0.0963831 0
13120 0.134873 0
13136 0.145317 0
13152 0.228405 0
13168 0.165977 0
13184 0.236509 0
13200 0.164108 0
13216 0.213613 0
13232 0.144926 0
13248 0.0868815 0
13264 0.180441 0
13280 0.184361 0
13296 0.232436 0
13312 0.171447 0
13328 0.18658 0
13344 0.132357 0
13360 0.192693 0
13376 0.186584 0
13392 0.192839 0
13408 0.216584 0
13424 0.154167 0
13440 0.132799 0
13456 0.13446 0
13472 0.207049 0
13488 0.201828 0
13504 0.25371 0
13520 0.124413 0
13536 0.110447 0
13552 0.177894 0
13568 0.23471 0
13584 0.273972 0
13600 0.236053 0
13616 0.210633 0
13632 0.207438 0
13648 0.156272 0
13664 0.188851 0
13680 0.150982 0
13696 0.219852 0
13712 0.229429 0
13728 0.167307 0
13744 0.198987 0
13760 0.171573 0
13776 0.231246 0
13792 0.205593 0
13808 0.13451 0
13824 0.224029 0
13840 0.245391 0
13856 0.126867 0
13872 0.119847 0
13888 0.173005 0
13904 0.182606 0
13920 0.228585 0
13936 0.189954 0
13952 0.23855 0
13968 0.12628 0
13984 0.116004 0
14000 0.192482 0
14016 0.209878 0
14032 0.232397 0
14048 0.185273 0
14064 0.160215 0
14080 0.203179 0
14096 0.189915 0
14112 0.143962 0
14128 0.174515 0
14144 0.0804001 0
14160 0.23545 0
14176 0.222931 0
14192 0.233967 0
14208 0.18189 0
14224 0.162847 0
14240 0.20394 0
14256 0.155945 0
14272 0.163205 0
14288 0.176528 0
14304 0.218327 0
14320 0.131746 0
14336 0.223409 0
14352 0.196935 0
14368 0.187444 0
14384 0.153681 0
14400 0.207829 0
14416 0.205606 0
14432 0.178561 0
14448 0.149594 0
14464 0.140474 0
14480 0.172777 0
14496 0.13041 0
14512 0.154985 0
14528 0.210403 0
14544 0.135016 0
14560 0.242999 0
14576 0.170066 0
14592 0.185964 0
14608 0.206297 0
14624 0.130223 0
14640 0.18073 0
14656 0.246974 0
14672 0.19175 0
14688 0.21846 0
14704 0.299914 0
14720 0.167422 0
14736 0.169971 0
14752 0.215151 0
14768 0.264366 0
14784 0.213123 0
14800 0.196096 0
14816 0.173599 0
14832 0.194898 0
14848 0.222321 0
14864 0.116603 0
14880 0.138433 0
14896 0.165346 0
14912 0.254078 0
14928 0.182902 0
14944 0.210096 0
14960 0.170117 0
14976 0.173731 0
14992 0.166505 0
15008 0.246318 0
15024 0.100305 0
15040 0.234109 0
15056 0.212089 0
15072 0.139697 0
15088 0.162541 0
15104 0.178801 0
15120 0.174899 0
15136 0.185933 0
15152 0.244832 0
15168 0.16046 0
15184 0.176697 0
15200 0.214791 0
15216 0.232558 0
15232 0.172958 0
15248 0.149671 0
15264 0.211756 0
15280 0.217282 0
15296 0.1834 0
15312 0.206991 0
15328 0.196601 0
15344 0.138991 0
15360 0.235134 0
15376 0.2072 0
15392 0.242554 0
15408 0.100885 0
15424 0.222807 0
15440 0.268132 0
15456 0.150108 0
15472 0.265203 0
15488 0.21132 0
15504 0.180703 0
15520 0.202446 0
15536 0.168619 0
15552 0.304655 0
15568 0.188944 0
15584 0.193694 0
15600 0.119197 0
15616 0.189012 0
15632 0.115327 0
15648 0.175538 0
15664 0.162948 0
15680 0.205867 0
15696 0.242449 0
15712 0.180456 0
15728 0.243108 0
15744 0.20728 0
15760 0.194758 0
15776 0.172192 0
15792 0.195574 0
15808 0.167684 0
15824 0.175219 0
15840 0.177085 0
15856 0.233972 0
15872 0.209715 0
15888 0.157811 0
15904 0.176363 0
15920 0.252077 0
15936 0.213081 0
15952 0.234123 0
15968 0.25802 0
15984 0.234456 0
16000 0.231357 0
16016 0.206314 0
16032 0.221016 0
16048 0.177192 0
16064 0.248612 0
16080 0.154272 0
16096 0.230204 0
16112 0.175151 0
16128 0.216133 0
16144 0.21902 0
16160 0.202515 0
16176 0.198913 0
16192 0.209807 0
16208 0.264449 0
16224 0.237552 0
16240 0.237991 0
16256 0.18217 0
16272 0.233213 0
16288 0.155362 0
16304 0.215054 0
16320 0.225935 0
16336 0.25558 0
16352 0.226516 0
16368 0.292062 0
