# Supplementary material for: Probing decoherence in molecular 4f qubits
Source: Chem Sci. 2024 Oct 30;15(48):20328–37. doi: 10.1039/d4sc05304d (PMC11575486; doi:10.1039/d4sc05304d)
Supplement: SC-015-D4SC05304D-s001 [file SC-015-D4SC05304D-s001.zip › data_archive/Parallel_0c5pct/T2/41_Gdtrensal_T2_970647_3520G_at22_VG27_32-64-300_2sc_20K.dat]

0 1 0
16 0.978778 0
32 0.930993 0
48 0.864243 0
64 0.784171 0
80 0.711795 0
96 0.650486 0
112 0.607654 0
128 0.565815 0
144 0.541763 0
160 0.515319 0
176 0.477826 0
192 0.444207 0
208 0.413097 0
224 0.394536 0
240 0.387849 0
256 0.384245 0
272 0.397416 0
288 0.394469 0
304 0.389938 0
320 0.38699 0
336 0.372994 0
352 0.359182 0
368 0.352916 0
384 0.343181 0
400 0.343703 0
416 0.344091 0
432 0.343686 0
448 0.333277 0
464 0.323121 0
480 0.313419 0
496 0.320392 0
512 0.32595 0
528 0.335837 0
544 0.34148 0
560 0.359755 0
576 0.364235 0
592 0.366627 0
608 0.373431 0
624 0.369002 0
640 0.374358 0
656 0.377322 0
672 0.385323 0
688 0.394149 0
704 0.39713 0
720 0.396675 0
736 0.395294 0
752 0.395665 0
768 0.397349 0
784 0.410049 0
800 0.421906 0
816 0.434151 0
832 0.448603 0
848 0.456822 0
864 0.453673 0
880 0.449883 0
896 0.454565 0
912 0.453673 0
928 0.459147 0
944 0.460814 0
960 0.469202 0
976 0.461875 0
992 0.452948 0
1008 0.442236 0
1024 0.43176 0
1040 0.430783 0
1056 0.435482 0
1072 0.443937 0
1088 0.451129 0
1104 0.45278 0
1120 0.445689 0
1136 0.438379 0
1152 0.424938 0
1168 0.417106 0
1184 0.411447 0
1200 0.420593 0
1216 0.415354 0
1232 0.412306 0
1248 0.405602 0
1264 0.389315 0
1280 0.373583 0
1296 0.366206 0
1312 0.362837 0
1328 0.364488 0
1344 0.364538 0
1360 0.36885 0
1376 0.367284 0
1392 0.358677 0
1408 0.343248 0
1424 0.334709 0
1440 0.317175 0
1456 0.30909 0
1472 0.301292 0
1488 0.290125 0
1504 0.280945 0
1520 0.265466 0
1536 0.244564 0
1552 0.229304 0
1568 0.213438 0
1584 0.212528 0
1600 0.198245 0
1616 0.200131 0
1632 0.197874 0
1648 0.197723 0
1664 0.193091 0
1680 0.194152 0
1696 0.189537 0
1712 0.187819 0
1728 0.190985 0
1744 0.19427 0
1760 0.198363 0
1776 0.194135 0
1792 0.185326 0
1808 0.182311 0
1824 0.172407 0
1840 0.169342 0
1856 0.164761 0
1872 0.163817 0
1888 0.161577 0
1904 0.156238 0
1920 0.153812 0
1936 0.140894 0
1952 0.133584 0
1968 0.125785 0
1984 0.12373 0
2000 0.110256 0
2016 0.10874 0
2032 0.102693 0
2048 0.0965286 0
2064 0.0886291 0
2080 0.0833404 0
2096 0.0712301 0
2112 0.0712469 0
2128 0.0611746 0
2144 0.0663961 0
2160 0.0613094 0
2176 0.063718 0
2192 0.0596419 0
2208 0.0537299 0
2224 0.0533089 0
2240 0.0588166 0
2256 0.0495865 0
2272 0.0516245 0
2288 0.0517761 0
2304 0.0524162 0
2320 0.0505802 0
2336 0.0457294 0
2352 0.0437082 0
2368 0.0457968 0
2384 0.0450051 0
2400 0.0405754 0
2416 0.0422428 0
2432 0.0426471 0
2448 0.0427313 0
2464 0.0445335 0
2480 0.0376952 0
2496 0.0439609 0
2512 0.0401038 0
2528 0.0463694 0
2544 0.0388742 0
2560 0.041906 0
2576 0.0399185 0
2592 0.042765 0
2608 0.0360782 0
2624 0.03847 0
2640 0.0367183 0
2656 0.0392447 0
2672 0.035674 0
2688 0.0398006 0
2704 0.0424618 0
2720 0.0406259 0
2736 0.0412828 0
2752 0.0437924 0
2768 0.0472958 0
2784 0.0468579 0
2800 0.0456115 0
2816 0.0470937 0
2832 0.0485927 0
2848 0.051035 0
2864 0.0521467 0
2880 0.0520456 0
2896 0.0547237 0
2912 0.0513214 0
2928 0.0514898 0
2944 0.0559027 0
2960 0.048997 0
2976 0.0465716 0
2992 0.0538984 0
3008 0.0460663 0
3024 0.0525004 0
3040 0.0459652 0
3056 0.0520961 0
3072 0.0432703 0
3088 0.0450725 0
3104 0.0408785 0
3120 0.0447188 0
3136 0.0427481 0
3152 0.0399185 0
3168 0.0347476 0
3184 0.0389753 0
3200 0.0361961 0
3216 0.0363477 0
3232 0.034596 0
3248 0.034596 0
3264 0.0351855 0
3280 0.0327264 0
3296 0.035994 0
3312 0.031379 0
3328 0.0339728 0
3344 0.035775 0
3360 0.0392953 0
3376 0.0351687 0
3392 0.0337875 0
3408 0.0356908 0
3424 0.0365835 0
3440 0.033636 0
3456 0.0361456 0
3472 0.036314 0
3488 0.0310926 0
3504 0.0344444 0
3520 0.0367519 0
3536 0.0302841 0
3552 0.0308231 0
3568 0.0281956 0
3584 0.0314969 0
3600 0.0286672 0
3616 0.0262923 0
3632 0.0289198 0
3648 0.0261407 0
3664 0.0284988 0
3680 0.027185 0
3696 0.0283135 0
3712 0.0253996 0
3728 0.0273703 0
3744 0.0275555 0
3760 0.0248606 0
3776 0.0256859 0
3792 0.0231931 0
3808 0.0190497 0
3824 0.0189318 0
3840 0.0218962 0
3856 0.019875 0
3872 0.0181233 0
3888 0.0216099 0
3904 0.0182749 0
3920 0.0170622 0
3936 0.0210877 0
3952 0.0193866 0
3968 0.0150579 0
3984 0.0137441 0
4000 0.019555 0
4016 0.0175001 0
4032 0.0204645 0
4048 0.0175675 0
4064 0.0134577 0
4080 0.0186455 0
4096 0.0156811 0
4112 0.0115713 0
4128 0.0152937 0
4144 0.01494 0
4160 0.0152937 0
4176 0.0181065 0
4192 0.0099712 0
4208 0.013643 0
4224 0.0151084 0
4240 0.0109313 0
4256 0.0111671 0
4272 0.0104091 0
4288 0.00971855 0
4304 0.0138115 0
4320 0.0135251 0
4336 0.0123798 0
4352 0.0129356 0
4368 0.0122956 0
4384 0.0100723 0
4400 0.0117229 0
4416 0.00879217 0
4432 0.00919641 0
4448 0.0151421 0
4464 0.0129861 0
4480 0.00710785 0
4496 0.0113355 0
4512 0.0115039 0
4528 0.0115039 0
4544 0.00789948 0
4560 0.00912904 0
4576 0.0109818 0
4592 0.00933115 0
4608 0.00803423 0
4624 0.0118071 0
4640 0.00757946 0
4656 0.00953327 0
4672 0.00594566 0
4688 0.00843846 0
4704 0.00670361 0
4720 0.0102238 0
4736 0.0069731 0
4752 0.00975224 0
4768 0.0113187 0
4784 0.0102744 0
4800 0.0132051 0
4816 0.0118745 0
4832 0.00859005 0
4848 0.00973539 0
4864 0.0118745 0
4880 0.0105944 0
4896 0.00840478 0
4912 0.0126324 0
4928 0.00796685 0
4944 0.0103586 0
4960 0.0122619 0
4976 0.0139799 0
4992 0.0111334 0
5008 0.0154958 0
5024 0.00789948 0
5040 0.0141146 0
5056 0.0134746 0
5072 0.0118071 0
5088 0.0113187 0
5104 0.00877533 0
5120 0.0107291 0
5136 0.0105944 0
5152 0.0131546 0
5168 0.00855637 0
5184 0.0110155 0
5200 0.00887639 0
5216 0.0100891 0
5232 0.0130535 0
5248 0.00746156 0
5264 0.0108302 0
5280 0.00909535 0
5296 0.00732681 0
5312 0.00803423 0
5328 0.0133567 0
5344 0.0135757 0
5360 0.0133735 0
5376 0.0109818 0
5392 0.00987014 0
5408 0.0106281 0
5424 0.0116724 0
5440 0.00695626 0
5456 0.0112513 0
5472 0.00626569 0
5488 0.0100723 0
5504 0.014502 0
5520 0.010527 0
5536 0.00880901 0
5552 0.00857321 0
5568 0.013963 0
5584 0.0126493 0
5600 0.0086069 0
5616 0.00488454 0
5632 0.0101902 0
5648 0.0103923 0
5664 0.00936484 0
5680 0.0127672 0
5696 0.0127503 0
5712 0.00882586 0
5728 0.0142831 0
5744 0.0115208 0
5760 0.0133735 0
5776 0.00828687 0
5792 0.0101733 0
5808 0.0130704 0
5824 0.00739418 0
5840 0.0123461 0
5856 0.0134409 0
5872 0.0105607 0
5888 0.00734365 0
5904 0.0069731 0
5920 0.00909535 0
5936 0.0114366 0
5952 0.00813528 0
5968 0.0102912 0
5984 0.00491823 0
6000 0.0107628 0
6016 0.00827003 0
6032 0.00784895 0
6048 0.00567617 0
6064 0.00756261 0
6080 0.00626569 0
6096 0.00734365 0
6112 0.0137104 0
6128 0.00680467 0
6144 0.00591198 0
6160 0.00687204 0
6176 0.00722575 0
6192 0.00589513 0
6208 0.0125314 0
6224 0.0104597 0
6240 0.00835425 0
6256 0.00803423 0
6272 0.0136767 0
6288 0.0112513 0
6304 0.00382342 0
6320 0.00303178 0
6336 0.0103586 0
6352 0.00975224 0
6368 0.00965118 0
6384 0.00495191 0
6400 0.00660255 0
6416 0.0120934 0
6432 0.00631621 0
6448 0.00193697 0
6464 0.00980277 0
6480 0.00855637 0
6496 0.00889323 0
6512 0.0088427 0
6528 0.0145189 0
6544 0.00704047 0
6560 0.009348 0
6576 0.00988698 0
6592 0.00784895 0
6608 0.0101059 0
6624 0.0103249 0
6640 0.0104597 0
6656 0.00655202 0
6672 0.00754577 0
6688 0.0114029 0
6704 0.009348 0
6720 0.0105944 0
6736 0.0106449 0
6752 0.0105776 0
6768 0.00768052 0
6784 0.00992067 0
6800 0.00789948 0
6816 0.0115376 0
6832 0.00827003 0
6848 0.0107628 0
6864 0.000909535 0
6880 0.00949959 0
6896 0.00830372 0
6912 0.00793317 0
6928 0.00643412 0
6944 0.00331812 0
6960 0.00729312 0
6976 0.00816897 0
6992 0.013542 0
7008 0.00963433 0
7024 0.00719206 0
7040 0.00594566 0
7056 0.00963433 0
7072 0.00629937 0
7088 0.00914588 0
7104 0.0098533 0
7120 0.0136767 0
7136 0.0136767 0
7152 0.00650149 0
7168 0.00899429 0
7184 0.00938168 0
7200 0.0114366 0
7216 0.00629937 0
7232 0.0116724 0
7248 0.00981961 0
7264 0.00949959 0
7280 0.00776473 0
7296 0.0113355 0
7312 0.00732681 0
7328 0.00636674 0
7344 0.0100049 0
7360 0.0145526 0
7376 0.0057267 0
7392 0.00914588 0
7408 0.0129356 0
7424 0.0100554 0
7440 0.00399185 0
7456 0.00769736 0
7472 0.011925 0
7488 0.00746156 0
7504 0.00744471 0
7520 0.00587829 0
7536 0.00840478 0
7552 0.0109481 0
7568 0.0108807 0
7584 0.0114029 0
7600 0.011824 0
7616 0.00968486 0
7632 0.0102744 0
7648 0.0116892 0
7664 0.00752893 0
7680 0.00988698 0
7696 0.0075963 0
7712 0.00939853 0
7728 0.00928063 0
7744 0.00655202 0
7760 0.00518772 0
7776 0.00677098 0
7792 0.00882586 0
7808 0.00645096 0
7824 0.0101733 0
7840 0.00629937 0
7856 0.0101228 0
7872 0.0102238 0
7888 0.00557511 0
7904 0.00761314 0
7920 0.00754577 0
7936 0.0114702 0
7952 0.0140136 0
7968 0.0103923 0
7984 0.00924694 0
8000 0.0112176 0
8016 0.0114366 0
8032 0.0128682 0
8048 0.014182 0
8064 0.0125987 0
8080 0.0105102 0
8096 0.0135588 0
8112 0.00803423 0
8128 0.0106786 0
8144 0.00960065 0
8160 0.00793317 0
8176 0.0126661 0
8192 0.00941537 0
8208 0.00722575 0
8224 0.00864058 0
8240 0.0119924 0
8256 0.0123461 0
8272 0.00774789 0
8288 0.00737734 0
8304 0.011066 0
8320 0.00515403 0
8336 0.00592882 0
8352 0.01526 0
8368 0.0101565 0
8384 0.0098533 0
8400 0.00813528 0
8416 0.0113523 0
8432 0.00971855 0
8448 0.0119924 0
8464 0.00828687 0
8480 0.0110323 0
8496 0.00739418 0
8512 0.00773105 0
8528 0.0126156 0
8544 0.00729312 0
8560 0.0104428 0
8576 0.006232 0
8592 0.0098533 0
8608 0.0116218 0
8624 0.0063499 0
8640 0.0103754 0
8656 0.0107797 0
8672 0.0114366 0
8688 0.0159 0
8704 0.00746156 0
8720 0.0143336 0
8736 0.00960065 0
8752 0.0081016 0
8768 0.0114534 0
8784 0.0123124 0
8800 0.0148389 0
8816 0.0103417 0
8832 0.0125482 0
8848 0.00732681 0
8864 0.00683836 0
8880 0.0136767 0
8896 0.00961749 0
8912 0.0123629 0
8928 0.0101902 0
8944 0.0101059 0
8960 0.0103586 0
8976 0.0137441 0
8992 0.00650149 0
9008 0.00914588 0
9024 0.0122787 0
9040 0.0125145 0
9056 0.0042445 0
9072 0.0113692 0
9088 0.0102575 0
9104 0.00796685 0
9120 0.0104428 0
9136 0.0109313 0
9152 0.0125314 0
9168 0.00853952 0
9184 0.0102238 0
9200 0.00576039 0
9216 0.0135925 0
9232 0.0113187 0
9248 0.0121271 0
9264 0.0104765 0
9280 0.00764683 0
9296 0.010426 0
9312 0.00847215 0
9328 0.0139125 0
9344 0.00840478 0
9360 0.00973539 0
9376 0.0103081 0
9392 0.0122956 0
9408 0.00902798 0
9424 0.00552458 0
9440 0.00830372 0
9456 0.0143504 0
9472 0.00796685 0
9488 0.00640043 0
9504 0.0132219 0
9520 0.00867427 0
9536 0.00879217 0
9552 0.00867427 0
9568 0.0118408 0
9584 0.00773105 0
9600 0.00953327 0
9616 0.0128682 0
9632 0.00869111 0
9648 0.0104597 0
9664 0.00929747 0
9680 0.00587829 0
9696 0.0079837 0
9712 0.00816897 0
9728 0.0111334 0
9744 0.00766367 0
9760 0.0123293 0
9776 0.0130872 0
9792 0.00870796 0
9808 0.00416028 0
9824 0.0108807 0
9840 0.00629937 0
9856 0.00700679 0
9872 0.00670361 0
9888 0.00692257 0
9904 0.0081016 0
9920 0.0108976 0
9936 0.00993751 0
9952 0.00451399 0
9968 0.00793317 0
9984 0.00857321 0
10000 0.00879217 0
10016 0.00555827 0
10032 0.00843846 0
10048 0.0083374 0
10064 0.00754577 0
10080 0.0116892 0
10096 0.00928063 0
10112 0.0058446 0
10128 0.00693941 0
10144 0.00971855 0
10160 0.00416028 0
10176 0.0105776 0
10192 0.00865743 0
10208 0.0118576 0
10224 0.00658571 0
10240 0.0105944 0
10256 0.00902798 0
10272 0.00407606 0
10288 0.00842162 0
10304 0.0101059 0
10320 0.00626569 0
10336 0 0
10352 0.00693941 0
10368 0.00754577 0
10384 0.0067373 0
10400 0.00825319 0
10416 0.00978592 0
10432 0.00801738 0
10448 0.0107291 0
10464 0.00207172 0
10480 0.00683836 0
10496 0.0087248 0
10512 0.00882586 0
10528 0.00773105 0
10544 0.0117061 0
10560 0.00879217 0
10576 0.0112176 0
10592 0.00998804 0
10608 0.00746156 0
10624 0.0054909 0
10640 0.0100891 0
10656 0.00591198 0
10672 0.00741103 0
10688 0.0105102 0
10704 0.00936484 0
10720 0.0126324 0
10736 0.0113692 0
10752 0.00754577 0
10768 0.00933115 0
10784 0.00656886 0
10800 0.00912904 0
10816 0.00675414 0
10832 0.0118745 0
10848 0.00495191 0
10864 0.00929747 0
10880 0.0106955 0
10896 0.0079837 0
10912 0.00941537 0
10928 0.00762999 0
10944 0.0114702 0
10960 0.00704047 0
10976 0.0116218 0
10992 0.00887639 0
11008 0.00640043 0
11024 0.00559196 0
11040 0.0106281 0
11056 0.00988698 0
11072 0.009348 0
11088 0.00857321 0
11104 0.0116218 0
11120 0.00975224 0
11136 0.015799 0
11152 0.00803423 0
11168 0.00832056 0
11184 0.00864058 0
11200 0.0122113 0
11216 0.0135925 0
11232 0.00488454 0
11248 0.00683836 0
11264 0.00902798 0
11280 0.0122282 0
11296 0.0100386 0
11312 0.00641727 0
11328 0.00852268 0
11344 0.00737734 0
11360 0.0104765 0
11376 0.00729312 0
11392 0.00823634 0
11408 0.00754577 0
11424 0.00621516 0
11440 0.00783211 0
11456 0.0115881 0
11472 0.00779842 0
11488 0.0103081 0
11504 0.0106786 0
11520 0.0081016 0
11536 0.00889323 0
11552 0.0117566 0
11568 0.0140136 0
11584 0.00690573 0
11600 0.00442977 0
11616 0.0111165 0
11632 0.00715838 0
11648 0.0122113 0
11664 0.00808476 0
11680 0.0138283 0
11696 0.00488454 0
11712 0.0124808 0
11728 0.0115208 0
11744 0.0107797 0
11760 0.0110155 0
11776 0.010527 0
11792 0.0116555 0
11808 0.00828687 0
11824 0.0132893 0
11840 0.00842162 0
11856 0.00919641 0
11872 0.0075963 0
11888 0.00651833 0
11904 0.0145694 0
11920 0.00806791 0
11936 0.00715838 0
11952 0.00919641 0
11968 0.00847215 0
11984 0.00542352 0
12000 0.00805107 0
12016 0.00857321 0
12032 0.0114702 0
12048 0.0064678 0
12064 0.00587829 0
12080 0.0118408 0
12096 0.00953327 0
12112 0.00867427 0
12128 0.00988698 0
12144 0.00953327 0
12160 0.0109986 0
12176 0.00554143 0
12192 0.0100554 0
12208 0.00857321 0
12224 0.0100049 0
12240 0.0118576 0
12256 0.0104597 0
12272 0.00936484 0
12288 0.00591198 0
12304 0.0088427 0
12320 0.0116387 0
12336 0.0111671 0
12352 0.00855637 0
12368 0.00800054 0
12384 0.00838793 0
12400 0.0131714 0
12416 0.0114197 0
12432 0.0106955 0
12448 0.00975224 0
12464 0.00776473 0
12480 0.0126324 0
12496 0.00803423 0
12512 0.0063499 0
12528 0.00811844 0
12544 0.0102238 0
12560 0.0114702 0
12576 0.0133398 0
12592 0.0122956 0
12608 0.00485085 0
12624 0.00865743 0
12640 0.013643 0
12656 0.0126324 0
12672 0.0075963 0
12688 0.0142662 0
12704 0.0103081 0
12720 0.00892692 0
12736 0.012144 0
12752 0.00827003 0
12768 0.00870796 0
12784 0.0100554 0
12800 0.0068552 0
12816 0.0101733 0
12832 0.00914588 0
12848 0.011824 0
12864 0.00732681 0
12880 0.0102407 0
12896 0.0130535 0
12912 0.0111839 0
12928 0.0108639 0
12944 0.00853952 0
12960 0.0116387 0
12976 0.00936484 0
12992 0.0116218 0
13008 0.011605 0
13024 0.00806791 0
13040 0.00843846 0
13056 0.00793317 0
13072 0.00990383 0
13088 0.0127672 0
13104 0.012683 0
13120 0.0144515 0
13136 0.00862374 0
13152 0.00434556 0
13168 0.012144 0
13184 0.00874164 0
13200 0.0108807 0
13216 0.00749524 0
13232 0.0101396 0
13248 0.00938168 0
13264 0.0106281 0
13280 0.0103249 0
13296 0.0106112 0
13312 0.0150073 0
13328 0.0101396 0
13344 0.0130535 0
13360 0.00837109 0
13376 0.00641727 0
13392 0.0101396 0
13408 0.00690573 0
13424 0.0132556 0
13440 0.00722575 0
13456 0.011386 0
13472 0.0114702 0
13488 0.0114871 0
13504 0.00916272 0
13520 0.00965118 0
13536 0.00971855 0
13552 0.00776473 0
13568 0.0103081 0
13584 0.00813528 0
13600 0.0108134 0
13616 0.0100217 0
13632 0.00764683 0
13648 0.00862374 0
13664 0.00751209 0
13680 0.0106618 0
13696 0.00875848 0
13712 0.0121103 0
13728 0.012144 0
13744 0.0112008 0
13760 0.0115881 0
13776 0.00987014 0
13792 0.0100049 0
13808 0.0100554 0
13824 0.0127503 0
13840 0.0119755 0
13856 0.0116218 0
13872 0.00661939 0
13888 0.0118745 0
13904 0.0119755 0
13920 0.0112681 0
13936 0.0113018 0
13952 0.0121608 0
13968 0.00734365 0
13984 0.00742787 0
14000 0.0103754 0
14016 0.0115545 0
14032 0.0113018 0
14048 0.00976908 0
14064 0.0125145 0
14080 0.00730997 0
14096 0.0104933 0
14112 0.00624884 0
14128 0.0107628 0
14144 0.0105439 0
14160 0.00722575 0
14176 0.00865743 0
14192 0.0129188 0
14208 0.0099712 0
14224 0.00901113 0
14240 0.0131714 0
14256 0.0114366 0
14272 0.0104933 0
14288 0.0108639 0
14304 0.0114871 0
14320 0.0098533 0
14336 0.0169443 0
14352 0.00788264 0
14368 0.0100386 0
14384 0.0115208 0
14400 0.0124977 0
14416 0.00990383 0
14432 0.0142999 0
14448 0.0120934 0
14464 0.00857321 0
14480 0.0130535 0
14496 0.0130704 0
14512 0.0100554 0
14528 0.0087248 0
14544 0.00943221 0
14560 0.0152768 0
14576 0.0129019 0
14592 0.00842162 0
14608 0.0113187 0
14624 0.0100723 0
14640 0.0101902 0
14656 0.0101059 0
14672 0.00938168 0
14688 0.0129861 0
14704 0.00924694 0
14720 0.0116892 0
14736 0.0105776 0
14752 0.0107291 0
14768 0.00830372 0
14784 0.0140641 0
14800 0.0102238 0
14816 0.00714153 0
14832 0.00840478 0
14848 0.011066 0
14864 0.00407606 0
14880 0.0108807 0
14896 0.0106112 0
14912 0.0106955 0
14928 0.0112681 0
14944 0.0105102 0
14960 0.00695626 0
14976 0.00944906 0
14992 0.00966802 0
15008 0.0103417 0
15024 0.0138115 0
15040 0.00842162 0
15056 0.00840478 0
15072 0.0136767 0
15088 0.0119082 0
15104 0.00929747 0
15120 0.00919641 0
15136 0.00613094 0
15152 0.00557511 0
15168 0.0124303 0
15184 0.00594566 0
15200 0.0102238 0
15216 0.012144 0
15232 0.0160516 0
15248 0.00756261 0
15264 0.0114702 0
15280 0.00963433 0
15296 0.00761314 0
15312 0.010207 0
15328 0.00791632 0
15344 0.00690573 0
15360 0.00965118 0
15376 0.0131209 0
15392 0.0103417 0
15408 0.0132219 0
15424 0.00948274 0
15440 0.0129019 0
15456 0.0113018 0
15472 0.0110155 0
15488 0.013104 0
15504 0.00956696 0
15520 0.00838793 0
15536 0.0124135 0
15552 0.0139462 0
15568 0.0134914 0
15584 0.0130704 0
15600 0.0129356 0
15616 0.0105944 0
15632 0.0107965 0
15648 0.00815213 0
15664 0.0107628 0
15680 0.00695626 0
15696 0.00710785 0
15712 0.00897745 0
15728 0.00948274 0
15744 0.0133567 0
15760 0.00742787 0
15776 0.0104933 0
15792 0.0124135 0
15808 0.00796685 0
15824 0.00527193 0
15840 0.00823634 0
15856 0.0111165 0
15872 0.0029981 0
15888 0.00756261 0
15904 0.018696 0
15920 0.00850584 0
15936 0.00995435 0
15952 0.0103249 0
15968 0.0125819 0
15984 0.0132051 0
16000 0.0110492 0
16016 0.010207 0
16032 0.00847215 0
16048 0.0110492 0
16064 0.0105944 0
16080 0.0108134 0
16096 0.00914588 0
16112 0.0112344 0
16128 0.00815213 0
16144 0.0102407 0
16160 0.00628253 0
16176 0.00931431 0
16192 0.0113187 0
16208 0.0102575 0
16224 0.0112176 0
16240 0.00796685 0
16256 0.0112176 0
16272 0.011824 0
16288 0.0111334 0
16304 0.00955012 0
16320 0.012144 0
16336 0.00827003 0
16352 0.00589513 0
16368 0.00902798 0
