# Supplementary material for: Probing decoherence in molecular 4f qubits
Source: Chem Sci. 2024 Oct 30;15(48):20328–37. doi: 10.1039/d4sc05304d (PMC11575486; doi:10.1039/d4sc05304d)
Supplement: SC-015-D4SC05304D-s001 [file SC-015-D4SC05304D-s001.zip › data_archive/Parallel_0c5pct/T2/42_Gdtrensal_T2_970647_6360G_at19_VG36_32-64-300_10sc_20K.dat]

0 0.382301 0
16 0.394238 0
32 0.399999 0
48 0.407392 0
64 0.417203 0
80 0.427443 0
96 0.446712 0
112 0.472061 0
128 0.483119 0
144 0.5115 0
160 0.544728 0
176 0.586144 0
192 0.628597 0
208 0.676246 0
224 0.720521 0
240 0.764133 0
256 0.817498 0
272 0.862963 0
288 0.909 0
304 0.938605 0
320 0.972245 0
336 0.990274 0
352 0.992746 0
368 1 0
384 0.997946 0
400 0.981894 0
416 0.977975 0
432 0.972514 0
448 0.960622 0
464 0.942643 0
480 0.934452 0
496 0.924803 0
512 0.908401 0
528 0.88939 0
544 0.872862 0
560 0.850895 0
576 0.824188 0
592 0.800985 0
608 0.76158 0
624 0.731177 0
640 0.706247 0
656 0.679351 0
672 0.649577 0
688 0.626343 0
704 0.611516 0
720 0.590286 0
736 0.572722 0
752 0.564365 0
768 0.554474 0
784 0.543515 0
800 0.528488 0
816 0.50831 0
832 0.49676 0
848 0.477411 0
864 0.45587 0
880 0.432318 0
896 0.404974 0
912 0.38326 0
928 0.359616 0
944 0.34029 0
960 0.317924 0
976 0.297262 0
992 0.285743 0
1008 0.272754 0
1024 0.255435 0
1040 0.254863 0
1056 0.247793 0
1072 0.244953 0
1088 0.231752 0
1104 0.227342 0
1120 0.226663 0
1136 0.226885 0
1152 0.216434 0
1168 0.222671 0
1184 0.23315 0
1200 0.230482 0
1216 0.239817 0
1232 0.242473 0
1248 0.260103 0
1264 0.273107 0
1280 0.291239 0
1296 0.306504 0
1312 0.327853 0
1328 0.342884 0
1344 0.363205 0
1360 0.381978 0
1376 0.387812 0
1392 0.39223 0
1408 0.408785 0
1424 0.403853 0
1440 0.409799 0
1456 0.407319 0
1472 0.402644 0
1488 0.3941 0
1504 0.390941 0
1520 0.382404 0
1536 0.373119 0
1552 0.376543 0
1568 0.367373 0
1584 0.36274 0
1600 0.357486 0
1616 0.351905 0
1632 0.334851 0
1648 0.328717 0
1664 0.324437 0
1680 0.310853 0
1696 0.301864 0
1712 0.294337 0
1728 0.284223 0
1744 0.275314 0
1760 0.268885 0
1776 0.264735 0
1792 0.262479 0
1808 0.266386 0
1824 0.261116 0
1840 0.253819 0
1856 0.257254 0
1872 0.256249 0
1888 0.253815 0
1904 0.252453 0
1920 0.248971 0
1936 0.236854 0
1952 0.229426 0
1968 0.222894 0
1984 0.215616 0
2000 0.20508 0
2016 0.198673 0
2032 0.190889 0
2048 0.183884 0
2064 0.175989 0
2080 0.159158 0
2096 0.16333 0
2112 0.15626 0
2128 0.154713 0
2144 0.149619 0
2160 0.143915 0
2176 0.141225 0
2192 0.137229 0
2208 0.130784 0
2224 0.125 0
2240 0.130205 0
2256 0.127361 0
2272 0.12059 0
2288 0.116275 0
2304 0.121641 0
2320 0.113163 0
2336 0.120889 0
2352 0.123023 0
2368 0.128708 0
2384 0.130143 0
2400 0.131529 0
2416 0.132907 0
2432 0.13511 0
2448 0.137778 0
2464 0.135187 0
2480 0.13845 0
2496 0.132393 0
2512 0.141655 0
2528 0.134408 0
2544 0.121338 0
2560 0.126643 0
2576 0.122827 0
2592 0.118628 0
2608 0.12163 0
2624 0.118628 0
2640 0.116982 0
2656 0.1172 0
2672 0.110721 0
2688 0.110426 0
2704 0.107025 0
2720 0.108307 0
2736 0.106069 0
2752 0.0988186 0
2768 0.0971681 0
2784 0.0953832 0
2800 0.085392 0
2816 0.0899174 0
2832 0.0854918 0
2848 0.0918942 0
2864 0.0813809 0
2880 0.0853766 0
2896 0.0859601 0
2912 0.0797304 0
2928 0.0834191 0
2944 0.0826706 0
2960 0.083776 0
2976 0.0808013 0
2992 0.0818223 0
3008 0.0803484 0
3024 0.0783294 0
3040 0.0784023 0
3056 0.0795001 0
3072 0.0757155 0
3088 0.0803484 0
3104 0.0765829 0
3120 0.0741878 0
3136 0.071309 0
3152 0.0686682 0
3168 0.0684072 0
3184 0.0646763 0
3200 0.0639854 0
3216 0.0693361 0
3232 0.0692594 0
3248 0.0611681 0
3264 0.0642656 0
3280 0.0658816 0
3296 0.070384 0
3312 0.0651062 0
3328 0.0582394 0
3344 0.0611297 0
3360 0.0546697 0
3376 0.0605731 0
3392 0.0556984 0
3408 0.0563087 0
3424 0.0534376 0
3440 0.0474037 0
3456 0.0542974 0
3472 0.0502019 0
3488 0.0536833 0
3504 0.0550881 0
3520 0.0538675 0
3536 0.0500138 0
3552 0.0454385 0
3568 0.0436345 0
3584 0.0462522 0
3600 0.0439262 0
3616 0.0415541 0
3632 0.0464019 0
3648 0.041888 0
3664 0.0365604 0
3680 0.0429474 0
3696 0.0378923 0
3712 0.040606 0
3728 0.042387 0
3744 0.039704 0
3760 0.0392549 0
3776 0.0349982 0
3792 0.0357313 0
3808 0.0356852 0
3824 0.0296283 0
3840 0.0341422 0
3856 0.032461 0
3872 0.0343188 0
3888 0.0306032 0
3904 0.036879 0
3920 0.0253332 0
3936 0.0287301 0
3952 0.0208346 0
3968 0.0223661 0
3984 0.0280776 0
4000 0.0371745 0
4016 0.0254215 0
4032 0.0309909 0
4048 0.0266382 0
4064 0.0244235 0
4080 0.0283808 0
4096 0.0234217 0
4112 0.0241164 0
4128 0.0213182 0
4144 0.0189922 0
4160 0.0279701 0
4176 0.0199825 0
4192 0.0248572 0
4208 0.0236827 0
4224 0.0246845 0
4240 0.028876 0
4256 0.0275364 0
4272 0.0254714 0
4288 0.0321501 0
4304 0.0232835 0
4320 0.0225465 0
4336 0.0243352 0
4352 0.0286342 0
4368 0.0191304 0
4384 0.0237786 0
4400 0.0302386 0
4416 0.0275786 0
4432 0.033386 0
4448 0.0265768 0
4464 0.0238017 0
4480 0.030799 0
4496 0.0249877 0
4512 0.0302501 0
4528 0.0258705 0
4544 0.0233027 0
4560 0.0289336 0
4576 0.0255136 0
4592 0.0191342 0
4608 0.0178714 0
4624 0.0231108 0
4640 0.0157066 0
4656 0.0136722 0
4672 0.0216023 0
4688 0.0183243 0
4704 0.017288 0
4720 0.0235637 0
4736 0.0150694 0
4752 0.0195027 0
4768 0.0251489 0
4784 0.0213374 0
4800 0.0186084 0
4816 0.0176257 0
4832 0.0202857 0
4848 0.0172035 0
4864 0.0151155 0
4880 0.014793 0
4896 0.0171575 0
4912 0.0140369 0
4928 0.0180249 0
4944 0.0170308 0
4960 0.0186928 0
4976 0.021418 0
4992 0.01591 0
5008 0.0215332 0
5024 0.0230992 0
5040 0.0172189 0
5056 0.0130044 0
5072 0.0139025 0
5088 0.00839065 0
5104 0.0145013 0
5120 0.0129621 0
5136 0.0111504 0
5152 0.0110622 0
5168 0.0125438 0
5184 0.0124823 0
5200 0.0130696 0
5216 0.0166316 0
5232 0.0124977 0
5248 0.0145934 0
5264 0.0173148 0
5280 0.0106092 0
5296 0.0104288 0
5312 0.011185 0
5328 0.0119335 0
5344 0.00656359 0
5360 0.0163975 0
5376 0.0123825 0
5392 0.019211 0
5408 0.0193914 0
5424 0.00837914 0
5440 0.0173724 0
5456 0.0174377 0
5472 0.014628 0
5488 0.00712016 0
5504 0.0123825 0
5520 0.0166815 0
5536 0.0143094 0
5552 0.014628 0
5568 0.0125207 0
5584 0.00923125 0
5600 0.0155146 0
5616 0.00824096 0
5632 0.0165357 0
5648 0.0163284 0
5664 0.0177332 0
5680 0.0181401 0
5696 0.0111773 0
5712 0.00878984 0
5728 0.016551 0
5744 0.0178292 0
5760 0.018355 0
5776 0.0137874 0
5792 0.00906237 0
5808 0.0157296 0
5824 0.01135 0
5840 0.00898176 0
5856 0.0138718 0
5872 0.00780338 0
5888 0.0150771 0
5904 0.0158217 0
5920 0.0103828 0
5936 0.0146126 0
5952 0.017169 0
5968 0.0172074 0
5984 0.0120755 0
6000 0.0168427 0
6016 0.0114537 0
6032 0.0107858 0
6048 0.0177793 0
6064 0.0101448 0
6080 0.0177102 0
6096 0.0137336 0
6112 0.014674 0
6128 0.0134189 0
6144 0.0176718 0
6160 0.00966499 0
6176 0.0130773 0
6192 0.0162823 0
6208 0.0123749 0
6224 0.0165702 0
6240 0.0132692 0
6256 0.00910459 0
6272 0.0129122 0
6288 0.0137375 0
6304 0.00996438 0
6320 0.0102906 0
6336 0.0127741 0
6352 0.00869004 0
6368 0.00891651 0
6384 0.0102139 0
6400 0.00787631 0
6416 0.0130811 0
6432 0.0155799 0
6448 0.0141827 0
6464 0.00785712 0
6480 0.0156989 0
6496 0.00999125 0
6512 0.0127549 0
6528 0.00802601 0
6544 0.0163322 0
6560 0.00741187 0
6576 0.00983004 0
6592 0.00921206 0
6608 0.012444 0
6624 0.0127702 0
6640 0.0132846 0
6656 0.0156835 0
6672 0.00655976 0
6688 0.00694743 0
6704 0.006364 0
6720 0.0141098 0
6736 0.0135724 0
6752 0.0157181 0
6768 0.0100373 0
6784 0.00870924 0
6800 0.0106246 0
6816 0.0147086 0
6832 0.00975327 0
6848 0.00673248 0
6864 0.0143056 0
6880 0.00693975 0
6896 0.00864015 0
6912 0.0139256 0
6928 0.0087054 0
6944 0.0136684 0
6960 0.0153496 0
6976 0.00864782 0
6992 0.0103482 0
7008 0.0119028 0
7024 0.00911994 0
7040 0.0151155 0
7056 0.00841752 0
7072 0.0118912 0
7088 0.0110353 0
7104 0.0119527 0
7120 0.00948842 0
7136 0.0172035 0
7152 0.00736581 0
7168 0.0100834 0
7184 0.013891 0
7200 0.0093157 0
7216 0.00944236 0
7232 0.0112042 0
7248 0.00678622 0
7264 0.0129468 0
7280 0.00916216 0
7296 0.0149926 0
7312 0.0153266 0
7328 0.0108088 0
7344 0.0117569 0
7360 0.00881287 0
7376 0.0101563 0
7392 0.0112234 0
7408 0.00733127 0
7424 0.00908923 0
7440 0.0126627 0
7456 0.0142442 0
7472 0.00846742 0
7488 0.0154264 0
7504 0.0170845 0
7520 0.000356967 0
7536 0.00794156 0
7552 0.0161864 0
7568 0.00970337 0
7584 0.0108242 0
7600 0.0100795 0
7616 0.013131 0
7632 0.0115918 0
7648 0.0169694 0
7664 0.0134419 0
7680 0.0132884 0
7696 0.0132078 0
7712 0.0128201 0
7728 0.0143286 0
7744 0.0123595 0
7760 0.0147048 0
7776 0.00955751 0
7792 0.00745793 0
7808 0.0115957 0
7824 0.0107704 0
7840 0.0134611 0
7856 0.00370785 0
7872 0.0086056 0
7888 0.0159484 0
7904 0.00881671 0
7920 0.0222471 0
7936 0.00826399 0
7952 0.0165587 0
7968 0.00928115 0
7984 0.00784177 0
8000 0.0145589 0
8016 0.0101333 0
8032 0.0117684 0
8048 0.00641006 0
8064 0.0107205 0
8080 0.0130619 0
8096 0.00595329 0
8112 0.0103828 0
8128 0.0136223 0
8144 0.00844439 0
8160 0.0147355 0
8176 0.0165165 0
8192 0.00930418 0
8208 0.00699733 0
8224 0.00483633 0
8240 0.0112157 0
8256 0.0155223 0
8272 0.0131848 0
8288 0.0149734 0
8304 0.0142787 0
8320 0.0108549 0
8336 0.00539673 0
8352 0.00731975 0
8368 0.0169771 0
8384 0.00993751 0
8400 0.0136262 0
8416 0.0101371 0
8432 0.0224813 0
8448 0.015054 0
8464 0.0107858 0
8480 0.0170308 0
8496 0.0109163 0
8512 0.0107474 0
8528 0.0115496 0
8544 0.0118759 0
8560 0.0150387 0
8576 0.0130236 0
8592 0.0104557 0
8608 0.0201168 0
8624 0.0169655 0
8640 0.00973408 0
8656 0.00571148 0
8672 0.0165395 0
8688 0.0127779 0
8704 0.0134035 0
8720 0.00807591 0
8736 0.0102945 0
8752 0.00927731 0
8768 0.0133498 0
8784 0.0065137 0
8800 0.0103329 0
8816 0.00814116 0
8832 0.00955368 0
8848 0.00744642 0
8864 0.0121791 0
8880 0.0123595 0
8896 0.0158678 0
8912 0.00847894 0
8928 0.0124862 0
8944 0.0126973 0
8960 0.0146587 0
8976 0.0109854 0
8992 0.00801449 0
9008 0.00974943 0
9024 0.0101717 0
9040 0.01629 0
9056 0.0137145 0
9072 0.0198251 0
9088 0.0121407 0
9104 0.00658279 0
9120 0.0170922 0
9136 0.0106783 0
9152 0.00942701 0
9168 0.0133383 0
9184 0.00515492 0
9200 0.00951529 0
9216 0.00759227 0
9232 0.000529694 0
9248 0.00553108 0
9264 0.00652137 0
9280 0.0164704 0
9296 0.0136569 0
9312 0.0116379 0
9328 0.0120832 0
9344 0.00543128 0
9360 0.0109125 0
9376 0.0129506 0
9392 0.0096266 0
9408 0.012728 0
9424 0.0120486 0
9440 0.0175183 0
9456 0.0120985 0
9472 0.0121638 0
9488 0.0121369 0
9504 0.0128739 0
9520 0.00856338 0
9536 0.0118413 0
9552 0.0105171 0
9568 0.00672481 0
9584 0.0184548 0
9600 0.00201898 0
9616 0.0144284 0
9632 0.00764217 0
9648 0.0153765 0
9664 0.0155262 0
9680 0.012087 0
9696 0.00865166 0
9712 0.0115151 0
9728 0.0108779 0
9744 0.0111619 0
9760 0.011968 0
9776 0.0137106 0
9792 0.00477876 0
9808 0.0127779 0
9824 0.0174684 0
9840 0.0143478 0
9856 0.0113347 0
9872 0.00626804 0
9888 0.0136569 0
9904 0.00515108 0
9920 0.00637551 0
9936 0.0131848 0
9952 0.0138987 0
9968 0.0125898 0
9984 0.00519714 0
10000 0.0102484 0
10016 0.0121484 0
10032 0.0115074 0
10048 0.0145359 0
10064 0.0137375 0
10080 0.0102523 0
10096 0.017027 0
10112 0.0177601 0
10128 0.009546 0
10144 0 0
10160 0.0109931 0
10176 0.00834459 0
10192 0.0145973 0
10208 0.0166278 0
10224 0.00862479 0
10240 0.00555794 0
10256 0.00728904 0
10272 0.00960741 0
10288 0.0123902 0
10304 0.0068745 0
10320 0.00914297 0
10336 0.011043 0
10352 0.00751167 0
10368 0.00678622 0
10384 0.0136262 0
10400 0.0112579 0
10416 0.0137912 0
10432 0.00705874 0
10448 0.00612986 0
10464 0.00810661 0
10480 0.0142442 0
10496 0.01135 0
10512 0.00946155 0
10528 0.0159177 0
10544 0.0109739 0
10560 0.00609531 0
10576 0.00464441 0
10592 0.00818722 0
10608 0.0142058 0
10624 0.0128163 0
10640 0.0131464 0
10656 0.0133844 0
10672 0.0154187 0
10688 0.0106399 0
10704 0.00903934 0
10720 0.00927731 0
10736 0.0102945 0
10752 0.0091161 0
10768 0.0152383 0
10784 0.0111965 0
10800 0.0111428 0
10816 0.00983771 0
10832 0.0107896 0
10848 0.00864398 0
10864 0.0121522 0
10880 0.0100565 0
10896 0.0110276 0
10912 0.0134035 0
10928 0.0110276 0
10944 0.00643309 0
10960 0.0103943 0
10976 0.0103712 0
10992 0.00895489 0
11008 0.0167621 0
11024 0.0171536 0
11040 0.0134381 0
11056 0.0168312 0
11072 0.0121676 0
11088 0.0133805 0
11104 0.0168926 0
11120 0.00407634 0
11136 0.00956135 0
11152 0.0135072 0
11168 0.010329 0
11184 0.0133882 0
11200 0.0152498 0
11216 0.0105018 0
11232 0.0135302 0
11248 0.0136722 0
11264 0.0104519 0
11280 0.0108856 0
11296 0.0106054 0
11312 0.00665955 0
11328 0.0168657 0
11344 0.0148353 0
11360 0.0163092 0
11376 0.0124017 0
11392 0.0209382 0
11408 0.01287 0
11424 0.00689753 0
11440 0.0154264 0
11456 0.00571532 0
11472 0.0132577 0
11488 0.0103252 0
11504 0.0128508 0
11520 0.0038729 0
11536 0.0121676 0
11552 0.0197829 0
11568 0.0151845 0
11584 0.0122674 0
11600 0.0100143 0
11616 0.0136492 0
11632 0.0112042 0
11648 0.0122482 0
11664 0.0167851 0
11680 0.0147738 0
11696 0.0107282 0
11712 0.00950378 0
11728 0.00681693 0
11744 0.0179251 0
11760 0.0136876 0
11776 0.0108894 0
11792 0.0129928 0
11808 0.0114575 0
11824 0.0142557 0
11840 0.0140177 0
11856 0.0125937 0
11872 0.00667107 0
11888 0.0110506 0
11904 0.00801833 0
11920 0.0162056 0
11936 0.00916216 0
11952 0.0160251 0
11968 0.0141712 0
11984 0.0122597 0
12000 0.00592259 0
12016 0.0142672 0
12032 0.0101179 0
12048 0.0109892 0
12064 0.00751167 0
12080 0.0147431 0
12096 0.012444 0
12112 0.0189653 0
12128 0.0136799 0
12144 0.0196869 0
12160 0.0136876 0
12176 0.00375008 0
12192 0.0126704 0
12208 0.0129468 0
12224 0.0108741 0
12240 0.0170116 0
12256 0.0143439 0
12272 0.00867853 0
12288 0.00232221 0
12304 0.0182514 0
12320 0.0103098 0
12336 0.00881287 0
12352 0.00576138 0
12368 0.0166969 0
12384 0.0089856 0
12400 0.01819 0
12416 0.0148544 0
12432 0.0150809 0
12448 0.00640238 0
12464 0.0102484 0
12480 0.0126589 0
12496 0.0128163 0
12512 0.00959974 0
12528 0.0064446 0
12544 0.0170577 0
12560 0.00750399 0
12576 0.0114114 0
12592 0.012252 0
12608 0.0196025 0
12624 0.0103213 0
12640 0.0122636 0
12656 0.0105209 0
12672 0.00715086 0
12688 0.00964963 0
12704 0.010828 0
12720 0.0103137 0
12736 0.012087 0
12752 0.00830237 0
12768 0.00935792 0
12784 0.0130236 0
12800 0.018094 0
12816 0.00896641 0
12832 0.0150579 0
12848 0.0150118 0
12864 0.0109892 0
12880 0.00935408 0
12896 0.0122751 0
12912 0.0138949 0
12928 0.0157066 0
12944 0.0129698 0
12960 0.018428 0
12976 0.0139025 0
12992 0.0178445 0
13008 0.00670945 0
13024 0.013772 0
13040 0.0123825 0
13056 0.0138757 0
13072 0.015292 0
13088 0.0155569 0
13104 0.0100488 0
13120 0.0113232 0
13136 0.0142902 0
13152 0.016171 0
13168 0.0114383 0
13184 0.0100066 0
13200 0.0130773 0
13216 0.0131963 0
13232 0.0166815 0
13248 0.0100181 0
13264 0.0116801 0
13280 0.01363 0
13296 0.0088359 0
13312 0.00444866 0
13328 0.0146587 0
13344 0.0135916 0
13360 0.0148122 0
13376 0.012348 0
13392 0.0120179 0
13408 0.0101486 0
13424 0.0110353 0
13440 0.0144629 0
13456 0.00446017 0
13472 0.0102331 0
13488 0.0204815 0
13504 0.0117147 0
13520 0.013273 0
13536 0.0137605 0
13552 0.0189346 0
13568 0.0154302 0
13584 0.0134112 0
13600 0.00966499 0
13616 0.0146587 0
13632 0.0152652 0
13648 0.0086056 0
13664 0.00669794 0
13680 0.0129775 0
13696 0.0101218 0
13712 0.00963044 0
13728 0.0104557 0
13744 0.0139371 0
13760 0.0115228 0
13776 0.00951145 0
13792 0.0152153 0
13808 0.0124133 0
13824 0.0104288 0
13840 0.012966 0
13856 0.0166623 0
13872 0.0118183 0
13888 0.0106553 0
13904 0.00994135 0
13920 0.0120716 0
13936 0.0185815 0
13952 0.0121868 0
13968 0.00960357 0
13984 0.0144514 0
14000 0.00538138 0
14016 0.0154379 0
14032 0.00743874 0
14048 0.0152536 0
14064 0.0133805 0
14080 0.0167314 0
14096 0.0168581 0
14112 0.0121676 0
14128 0.00659814 0
14144 0.0154072 0
14160 0.00840984 0
14176 0.0164359 0
14192 0.00643309 0
14208 0.0145589 0
14224 0.0129007 0
14240 0.0121407 0
14256 0.0170154 0
14272 0.0117377 0
14288 0.00916984 0
14304 0.0119987 0
14320 0.012705 0
14336 0.0160213 0
14352 0.00929651 0
14368 0.0164858 0
14384 0.021349 0
14400 0.0164474 0
14416 0.0159522 0
14432 0.0111543 0
14448 0.00701268 0
14464 0.0151116 0
14480 0.00503977 0
14496 0.0136991 0
14512 0.0153534 0
14528 0.0125399 0
14544 0.0124516 0
14560 0.00854803 0
14576 0.0146702 0
14592 0.0113385 0
14608 0.0145781 0
14624 0.0130773 0
14640 0.0168619 0
14656 0.0145819 0
14672 0.0135993 0
14688 0.012371 0
14704 0.0166662 0
14720 0.00930034 0
14736 0.0070549 0
14752 0.0179597 0
14768 0.0108856 0
14784 0.0130466 0
14800 0.0107282 0
14816 0.00932721 0
14832 0.0107397 0
14848 0.00629875 0
14864 0.0184663 0
14880 0.0103981 0
14896 0.0140023 0
14912 0.013584 0
14928 0.0152421 0
14944 0.00985691 0
14960 0.0078149 0
14976 0.00996822 0
14992 0.0163629 0
15008 0.0129506 0
15024 0.00578441 0
15040 0.0149504 0
15056 0.00976862 0
15072 0.0127741 0
15088 0.0102868 0
15104 0.00608764 0
15120 0.0108779 0
15136 0.0140369 0
15152 0.0146932 0
15168 0.014367 0
15184 0.0129084 0
15200 0.0185239 0
15216 0.0107896 0
15232 0.0162401 0
15248 0.0127165 0
15264 0.0102407 0
15280 0.0182053 0
15296 0.0144054 0
15312 0.0184932 0
15328 0.0127357 0
15344 0.0103866 0
15360 0.013726 0
15376 0.00973024 0
15392 0.0100066 0
15408 0.017027 0
15424 0.00483249 0
15440 0.0151385 0
15456 0.0116955 0
15472 0.0108587 0
15488 0.0166585 0
15504 0.0171536 0
15520 0.0181977 0
15536 0.0181938 0
15552 0.0104941 0
15568 0.00986074 0
15584 0.0112694 0
15600 0.00756541 0
15616 0.00917368 0
15632 0.00975711 0
15648 0.0104058 0
15664 0.0121945 0
15680 0.00494764 0
15696 0.00750399 0
15712 0.0163284 0
15728 0.0120448 0
15744 0.0139102 0
15760 0.0194259 0
15776 0.0120486 0
15792 0.0121215 0
15808 0.010544 0
15824 0.0128547 0
15840 0.0154839 0
15856 0.0150195 0
15872 0.0113654 0
15888 0.0116379 0
15904 0.0135955 0
15920 0.0106514 0
15936 0.009926 0
15952 0.0107013 0
15968 0.00930418 0
15984 0.0154955 0
16000 0.00913146 0
16016 0.0134765 0
16032 0.00927731 0
16048 0.0182322 0
16064 0.00687066 0
16080 0.0154302 0
16096 0.0161595 0
16112 0.0157833 0
16128 0.0123365 0
16144 0.0131118 0
16160 0.00957287 0
16176 0.00373472 0
16192 0.00895105 0
16208 0.0117223 0
16224 0.0101908 0
16240 0.013964 0
16256 0.0134496 0
16272 0.0145435 0
16288 0.00853267 0
16304 0.0101141 0
16320 0.00927348 0
16336 0.0175567 0
16352 0.00564239 0
16368 0.0121983 0
