# Supplementary material for: Probing decoherence in molecular 4f qubits
Source: Chem Sci. 2024 Oct 30;15(48):20328–37. doi: 10.1039/d4sc05304d (PMC11575486; doi:10.1039/d4sc05304d)
Supplement: SC-015-D4SC05304D-s001 [file SC-015-D4SC05304D-s001.zip › data_archive/Parallel_0c5pct/T2/43_Gdtrensal_T2_970647_648G_at20_VG54_32-64-300_10sc_20K.dat]

0 0.356242 0
16 0.380935 0
32 0.448758 0
48 0.497448 0
64 0.580762 0
80 0.625707 0
96 0.746272 0
112 0.837069 0
128 0.89724 0
144 0.949072 0
160 0.959508 0
176 0.998142 0
192 0.992347 0
208 0.997135 0
224 1 0
240 0.987331 0
256 0.975824 0
272 0.95605 0
288 0.936598 0
304 0.904385 0
320 0.88084 0
336 0.840004 0
352 0.760407 0
368 0.730556 0
384 0.699404 0
400 0.666382 0
416 0.624776 0
432 0.615915 0
448 0.577925 0
464 0.597936 0
480 0.561901 0
496 0.52626 0
512 0.537954 0
528 0.514232 0
544 0.514707 0
560 0.490361 0
576 0.464364 0
592 0.469486 0
608 0.48576 0
624 0.423084 0
640 0.428618 0
656 0.383181 0
672 0.363791 0
688 0.368948 0
704 0.332462 0
720 0.322067 0
736 0.302506 0
752 0.289308 0
768 0.289194 0
784 0.295263 0
800 0.268091 0
816 0.222071 0
832 0.235001 0
848 0.213063 0
864 0.169672 0
880 0.186842 0
896 0.165177 0
912 0.192831 0
928 0.170446 0
944 0.215312 0
960 0.193337 0
976 0.206252 0
992 0.217809 0
1008 0.224759 0
1024 0.218221 0
1040 0.231926 0
1056 0.217817 0
1072 0.204758 0
1088 0.23005 0
1104 0.229949 0
1120 0.252369 0
1136 0.228635 0
1152 0.250368 0
1168 0.266001 0
1184 0.267776 0
1200 0.288432 0
1216 0.273811 0
1232 0.265629 0
1248 0.269012 0
1264 0.259833 0
1280 0.269213 0
1296 0.289073 0
1312 0.304826 0
1328 0.293605 0
1344 0.283458 0
1360 0.303258 0
1376 0.291186 0
1392 0.230941 0
1408 0.227004 0
1424 0.228496 0
1440 0.189226 0
1456 0.173707 0
1472 0.153338 0
1488 0.17326 0
1504 0.172012 0
1520 0.140317 0
1536 0.144903 0
1552 0.11478 0
1568 0.148135 0
1584 0.150529 0
1600 0.14877 0
1616 0.140699 0
1632 0.172221 0
1648 0.156305 0
1664 0.205586 0
1680 0.200705 0
1696 0.219655 0
1712 0.212058 0
1728 0.198908 0
1744 0.221647 0
1760 0.214436 0
1776 0.185551 0
1792 0.185945 0
1808 0.195507 0
1824 0.187505 0
1840 0.160456 0
1856 0.125674 0
1872 0.134423 0
1888 0.145321 0
1904 0.136763 0
1920 0.128685 0
1936 0.140793 0
1952 0.118103 0
1968 0.0944151 0
1984 0.14996 0
2000 0.119625 0
2016 0.113767 0
2032 0.0867296 0
2048 0.146688 0
2064 0.0976517 0
2080 0.0991856 0
2096 0.117112 0
2112 0.142952 0
2128 0.121581 0
2144 0.0830326 0
2160 0.117956 0
2176 0.111774 0
2192 0.128428 0
2208 0.110186 0
2224 0.112172 0
2240 0.119866 0
2256 0.110858 0
2272 0.141274 0
2288 0.0988479 0
2304 0.102267 0
2320 0.117466 0
2336 0.135842 0
2352 0.111947 0
2368 0.125499 0
2384 0.122785 0
2400 0.0908428 0
2416 0.0820415 0
2432 0.0845002 0
2448 0.061502 0
2464 0.0802986 0
2480 0.0830246 0
2496 0.0533481 0
2512 0.0562993 0
2528 0.0459039 0
2544 0.0517459 0
2560 0.0448484 0
2576 0.068508 0
2592 0.0576301 0
2608 0.0579256 0
2624 0.0488269 0
2640 0.0540879 0
2656 0.068699 0
2672 0.0504452 0
2688 0.0358321 0
2704 0.033858 0
2720 0.0750516 0
2736 0.0357698 0
2752 0.0356813 0
2768 0.0544276 0
2784 0.0257262 0
2800 0.0428924 0
2816 0.0592926 0
2832 0.0446755 0
2848 0.0405584 0
2864 0.0431497 0
2880 0.0822184 0
2896 0.0688558 0
2912 0.0550187 0
2928 0.0665821 0
2944 0.0834025 0
2960 0.0828256 0
2976 0.0753974 0
2992 0.0738313 0
3008 0.0565003 0
3024 0.0671088 0
3040 0.0820154 0
3056 0.073578 0
3072 0.0582412 0
3088 0.0519449 0
3104 0.0775082 0
3120 0.0856561 0
3136 0.0965742 0
3152 0.059751 0
3168 0.0385682 0
3184 0.0876644 0
3200 0.0536356 0
3216 0.079209 0
3232 0.0471784 0
3248 0.0491164 0
3264 0.0577186 0
3280 0.0182538 0
3296 0.0575457 0
3312 0.029781 0
3328 0.0289809 0
3344 0.0453731 0
3360 0.0621634 0
3376 0.0576824 0
3392 0.0239571 0
3408 0.0430572 0
3424 0.0432382 0
3440 0.0460205 0
3456 0.0319059 0
3472 0.0589308 0
3488 0.0514323 0
3504 0.0528113 0
3520 0.0281305 0
3536 0.042619 0
3552 0.0643727 0
3568 0.0180186 0
3584 0.0560661 0
3600 0.0491083 0
3616 0.0280642 0
3632 0.0440322 0
3648 0.00962546 0
3664 0.0134732 0
3680 0.0496129 0
3696 0.0634641 0
3712 0.030949 0
3728 0.0241239 0
3744 0.0602476 0
3760 0.0372554 0
3776 0.0116458 0
3792 0.0339444 0
3808 0.0494843 0
3824 0.0351466 0
3840 0.0341133 0
3856 0.0349355 0
3872 0.0301891 0
3888 0.0303821 0
3904 0.0349777 0
3920 0.0554248 0
3936 0.0523329 0
3952 0.0559635 0
3968 0.0363266 0
3984 0.0484972 0
4000 0.0279355 0
4016 0.0463703 0
4032 0.0659589 0
4048 0.040673 0
4064 0.0377419 0
4080 0.0698971 0
4096 0.0542688 0
4112 0.0534305 0
4128 0.0281466 0
4144 0.0265464 0
4160 0.031715 0
4176 0.0262469 0
4192 0.0604968 0
4208 0.0250547 0
4224 0.0601712 0
4240 0.0254769 0
4256 0.0323442 0
4272 0.049826 0
4288 0.0712702 0
4304 0.0196952 0
4320 0.0727196 0
4336 0.040086 0
4352 0.0291458 0
4368 0.034642 0
4384 0.0414731 0
4400 0.0333875 0
4416 0.0267937 0
4432 0.0351245 0
4448 0.0387994 0
4464 0.0364875 0
4480 0.0256277 0
4496 0.0446092 0
4512 0.0367408 0
4528 0.0587458 0
4544 0.0223046 0
4560 0.0478237 0
4576 0.0188147 0
4592 0.0326377 0
4608 0.0132702 0
4624 0.0304243 0
4640 0.0604727 0
4656 0.0406951 0
4672 0.0249582 0
4688 0.0507729 0
4704 0.0325412 0
4720 0.0306475 0
4736 0.0328488 0
4752 0.0466879 0
4768 0.05838 0
4784 0.038351 0
4800 0.0468728 0
4816 0.0191162 0
4832 0.0378927 0
4848 0.0272802 0
4864 0.0168868 0
4880 0.0527189 0
4896 0.051583 0
4912 0.0325553 0
4928 0.0418812 0
4944 0.0348149 0
4960 0.0179764 0
4976 0.00288683 0
4992 0.0379389 0
5008 0.0340309 0
5024 0.0340148 0
5040 0.030555 0
5056 0.0495888 0
5072 0.0584684 0
5088 0.0311943 0
5104 0.0591298 0
5120 0.0300122 0
5136 0.0453751 0
5152 0.0461752 0
5168 0.0218804 0
5184 0.0257041 0
5200 0.031733 0
5216 0.0470417 0
5232 0.0450093 0
5248 0.0606074 0
5264 0.0417385 0
5280 0.0421063 0
5296 0.0220352 0
5312 0.0396718 0
5328 0.0336931 0
5344 0.049625 0
5360 0.0425285 0
5376 0.0483243 0
5392 0.0404478 0
5408 0.0324105 0
5424 0.00229781 0
5440 0.0164143 0
5456 0.0283718 0
5472 0.0414128 0
5488 0.00313812 0
5504 0.0302414 0
5520 0.0274108 0
5536 0.0129023 0
5552 0.0476086 0
5568 0.0257945 0
5584 0.019844 0
5600 0.0125907 0
5616 0.033862 0
5632 0.0320125 0
5648 0.0236797 0
5664 0.0456606 0
5680 0.0417023 0
5696 0.0118871 0
5712 0.0417003 0
5728 0.0204149 0
5744 0.0517238 0
5760 4.62376e-05 0
5776 0.03814 0
5792 0.0305791 0
5808 0.0360673 0
5824 0.0307399 0
5840 0.0282512 0
5856 0.058006 0
5872 0.0379811 0
5888 0.0522444 0
5904 0.0454616 0
5920 0.0295157 0
5936 0.035026 0
5952 0.0334639 0
5968 0.0553886 0
5984 0.0283416 0
6000 0.0132923 0
6016 0.0123153 0
6032 0.0373318 0
6048 0.0213316 0
6064 0.0417224 0
6080 0.0157851 0
6096 0.0143638 0
6112 0.0364754 0
6128 0.0263212 0
6144 0.024725 0
6160 0.061307 0
6176 0.0489957 0
6192 0.0279375 0
6208 0.0329895 0
6224 0.0571416 0
6240 0.0349516 0
6256 0.0199103 0
6272 0.0281325 0
6288 0.0456465 0
6304 0.0361015 0
6320 0.0498521 0
6336 0.0318818 0
6352 0.0470377 0
6368 0.0527912 0
6384 0.0258247 0
6400 0.0466135 0
6416 0.0183362 0
6432 0.0316185 0
6448 0.0226464 0
6464 0.0336911 0
6480 0.0250849 0
6496 0.0590976 0
6512 0.0393301 0
6528 0.0326156 0
6544 0.00962546 0
6560 0.0602636 0
6576 0.02297 0
6592 0.0272822 0
6608 0.0298675 0
6624 0.0460285 0
6640 0.0634681 0
6656 0.0313611 0
6672 0.0185192 0
6688 0.0449067 0
6704 0.0368534 0
6720 0.0403272 0
6736 0.0655287 0
6752 0.0327744 0
6768 0.0276219 0
6784 0.0588383 0
6800 0.0115895 0
6816 0.0329573 0
6832 0.0121243 0
6848 0.0198359 0
6864 0.0581086 0
6880 0.0559575 0
6896 0.0399131 0
6912 0.0193293 0
6928 0.0343123 0
6944 0.0201174 0
6960 0.00851977 0
6976 0.0469191 0
6992 0.0485937 0
7008 0.0317652 0
7024 0.0149548 0
7040 0.0447258 0
7056 0.0336449 0
7072 0.0202762 0
7088 0.0402247 0
7104 0.028032 0
7120 0.0160203 0
7136 0.050017 0
7152 0.0203305 0
7168 0.0421928 0
7184 0.017136 0
7200 0.0526646 0
7216 0.0127575 0
7232 0.0550509 0
7248 0.0402106 0
7264 0.037959 0
7280 0.051973 0
7296 0.047687 0
7312 0.0508734 0
7328 0.0516936 0
7344 0.0382726 0
7360 0.0292503 0
7376 0.0480911 0
7392 0.0531873 0
7408 0.0276179 0
7424 0.0407956 0
7440 0.0364855 0
7456 0.0334941 0
7472 0.0497516 0
7488 0.042241 0
7504 0.0228233 0
7520 0.0658121 0
7536 0.0643406 0
7552 0.0237943 0
7568 0.0114488 0
7584 0.0173009 0
7600 0.0250608 0
7616 0.0245763 0
7632 0.0171964 0
7648 0.0305992 0
7664 0.0184327 0
7680 0.0483504 0
7696 0.0456586 0
7712 0.0390969 0
7728 0.0159922 0
7744 0.0387933 0
7760 0.0238244 0
7776 0.0280984 0
7792 0.0518444 0
7808 0.0240174 0
7824 0.0571516 0
7840 0.0398789 0
7856 0.0553665 0
7872 0.0384958 0
7888 0.0453651 0
7904 0.0696277 0
7920 0.0383933 0
7936 0.0169672 0
7952 0.0474779 0
7968 0.0268962 0
7984 0.0234887 0
8000 0.00533541 0
8016 0.024904 0
8032 0.0340992 0
8048 0.0399935 0
8064 0.0349657 0
8080 0.0303037 0
8096 0.0475021 0
8112 0.0210079 0
8128 0.0280521 0
8144 0.00349998 0
8160 0.0458074 0
8176 0.0328247 0
8192 0.0669259 0
8208 0.043011 0
8224 0.0270148 0
8240 0.0462356 0
8256 0.0411173 0
8272 0.0264117 0
8288 0.0252357 0
8304 0.0560299 0
8320 0.0187101 0
8336 0.0389722 0
8352 0.0482399 0
8368 0.0623524 0
8384 0.050803 0
8400 0.0592947 0
8416 0.0121786 0
8432 0.0496994 0
8448 0.0199103 0
8464 0.0109965 0
8480 0.0283979 0
8496 0.0427476 0
8512 0.0355647 0
8528 0.0213698 0
8544 0.0577266 0
8560 0.0539834 0
8576 0.0247733 0
8592 0.0619141 0
8608 0.0421465 0
8624 0.0440041 0
8640 0.0322959 0
8656 0.0165571 0
8672 0.0495526 0
8688 0.023941 0
8704 0.0450434 0
8720 0.00833281 0
8736 0.0138471 0
8752 0.025883 0
8768 0.0318496 0
8784 0.0267494 0
8800 0.0386124 0
8816 0.0481836 0
8832 0.0326357 0
8848 0.0244456 0
8864 0.0374323 0
8880 0.0443117 0
8896 0.0402689 0
8912 0.0557344 0
8928 0.0226624 0
8944 0.00819008 0
8960 0.062873 0
8976 0.0667952 0
8992 0.0145749 0
9008 0.0379409 0
9024 0.0457752 0
9040 0.0243129 0
9056 0.0464466 0
9072 0.0341454 0
9088 0.0181191 0
9104 0.0331202 0
9120 0.0221458 0
9136 0.015568 0
9152 0.0412942 0
9168 0.0333996 0
9184 0.034051 0
9200 0.0139095 0
9216 0.0530204 0
9232 0.0278008 0
9248 0.0184206 0
9264 0.0440503 0
9280 0.0534426 0
9296 0.0322738 0
9312 0.0388014 0
9328 0.0456465 0
9344 0.0235711 0
9360 0.0262227 0
9376 0.0262489 0
9392 0.0430934 0
9408 0.0379148 0
9424 0.0286713 0
9440 0.0471241 0
9456 0.0286914 0
9472 0.0432422 0
9488 0.0681421 0
9504 0.0476569 0
9520 0.0345958 0
9536 0.0268962 0
9552 0.0329734 0
9568 0.0267334 0
9584 0.0427537 0
9600 0.0468728 0
9616 0.0500753 0
9632 0.0415495 0
9648 0.0527209 0
9664 0.0435799 0
9680 0.0337615 0
9696 0.0472729 0
9712 0.0431939 0
9728 0.0351003 0
9744 0.0252799 0
9760 0.0378987 0
9776 0.0292583 0
9792 0.0424401 0
9808 0.0352069 0
9824 0.0455762 0
9840 0.0455299 0
9856 0.0152001 0
9872 0.0765855 0
9888 0.0622197 0
9904 0.0450997 0
9920 0.065977 0
9936 0.0314476 0
9952 0.0792251 0
9968 0.0370242 0
9984 0.0510684 0
10000 0.0368071 0
10016 0.0187443 0
10032 0.0156585 0
10048 0.0353476 0
10064 0.050415 0
10080 0.0362201 0
10096 0.0520132 0
10112 0.0468165 0
10128 0.0198641 0
10144 0.0495144 0
10160 0.029202 0
10176 0.0609572 0
10192 0.0545744 0
10208 0.0205114 0
10224 0.0219448 0
10240 0.0248356 0
10256 0.0663469 0
10272 0.0340329 0
10288 0.0213014 0
10304 0.0343867 0
10320 0.0414329 0
10336 0.0474558 0
10352 0.029383 0
10368 0.0293005 0
10384 0.0505276 0
10400 0.0452545 0
10416 0.03465 0
10432 0.0393844 0
10448 0.0441328 0
10464 0.0355205 0
10480 0.0440624 0
10496 0.0237561 0
10512 0.0252337 0
10528 0.0192348 0
10544 0.0250567 0
10560 0.0200731 0
10576 0.0549966 0
10592 0.0410851 0
10608 0.0321834 0
10624 0.0464185 0
10640 0.0514463 0
10656 0.0625534 0
10672 0.0500411 0
10688 0.0448585 0
10704 0.0544859 0
10720 0.0344852 0
10736 0.0559575 0
10752 0.0185875 0
10768 0.0370624 0
10784 0.0309028 0
10800 0.0426873 0
10816 0.0335645 0
10832 0.0194439 0
10848 0.023161 0
10864 0.0255332 0
10880 0.0302193 0
10896 0.021014 0
10912 0.0278109 0
10928 0.0583277 0
10944 0.0333353 0
10960 0.021221 0
10976 0.0321029 0
10992 0.0292322 0
11008 0.0358844 0
11024 0.0506261 0
11040 0.0225398 0
11056 0.0326638 0
11072 0.0411856 0
11088 0.0419335 0
11104 0.0309249 0
11120 0.0100094 0
11136 0.0601872 0
11152 0.0151599 0
11168 0.054295 0
11184 0.0415374 0
11200 0.0234063 0
11216 0.0420882 0
11232 0.0492953 0
11248 0.029976 0
11264 0.0529219 0
11280 0.0392718 0
11296 0.037943 0
11312 0.0518263 0
11328 0.0349536 0
11344 0.0376032 0
11360 0.0458435 0
11376 0.0579719 0
11392 0.0351104 0
11408 0.0164887 0
11424 0.0278913 0
11440 0.0239129 0
11456 0.0241742 0
11472 0.0264861 0
11488 0.0570471 0
11504 0.0124862 0
11520 0.0470839 0
11536 0.0185875 0
11552 0.0499848 0
11568 0.0117966 0
11584 0.0176607 0
11600 0.0304203 0
11616 0.0618518 0
11632 0.0513941 0
11648 0.0410429 0
11664 0.0396276 0
11680 0.0211265 0
11696 0.0265745 0
11712 0.0365558 0
11728 0.0230223 0
11744 0.0318356 0
11760 0.0494501 0
11776 0.0663167 0
11792 0.0224634 0
11808 0.0334278 0
11824 0.0449208 0
11840 0.0591941 0
11856 0.0433306 0
11872 0.036779 0
11888 0.0331624 0
11904 0.0535994 0
11920 0.0386144 0
11936 0.0446595 0
11952 0.0260257 0
11968 0.0360653 0
11984 0.0159319 0
12000 0.0384134 0
12016 0.0434311 0
12032 0.0271937 0
12048 0.0296343 0
12064 0.0211024 0
12080 0.0297971 0
12096 0.013429 0
12112 0.0580422 0
12128 0.0343404 0
12144 0.0444021 0
12160 0.0349817 0
12176 0.0318476 0
12192 0.034845 0
12208 0.0579658 0
12224 0.0789959 0
12240 0.059936 0
12256 0.014979 0
12272 0.0386968 0
12288 0.0618639 0
12304 0.0266771 0
12320 0.0816274 0
12336 0.0363849 0
12352 0.0404438 0
12368 0.0197113 0
12384 0.0265625 0
12400 0.0181513 0
12416 0.0586433 0
12432 0.0412178 0
12448 0.0170818 0
12464 0.023752 0
12480 0.055268 0
12496 0.0414771 0
12512 0.0198259 0
12528 0.036984 0
12544 0.0309289 0
12560 0.0509498 0
12576 0.031327 0
12592 0.0575577 0
12608 0.00806946 0
12624 0.0589368 0
12640 0.017321 0
12656 0.0310475 0
12672 0.00833884 0
12688 0.0529923 0
12704 0.0271616 0
12720 0.0258468 0
12736 0.0616085 0
12752 0.0493435 0
12768 0.0260599 0
12784 0.0564661 0
12800 0.0303238 0
12816 0.0343143 0
12832 0.0458737 0
12848 0.058583 0
12864 0.0191785 0
12880 0.0356632 0
12896 0.0285286 0
12912 0.0506844 0
12928 0.0135577 0
12944 0 0
12960 0.0410047 0
12976 0.0554228 0
12992 0.0633213 0
13008 0.0475986 0
13024 0.0490319 0
13040 0.0324588 0
13056 0.0593208 0
13072 0.0429969 0
13088 0.0662464 0
13104 0.0221036 0
13120 0.0598173 0
13136 0.0487867 0
13152 0.0396397 0
13168 0.0329513 0
13184 0.0351747 0
13200 0.0555172 0
13216 0.0196007 0
13232 0.0606396 0
13248 0.0456284 0
13264 0.0400417 0
13280 0.0153127 0
13296 0.0135898 0
13312 0.0295498 0
13328 0.0434131 0
13344 0.0400076 0
13360 0.0231228 0
13376 0.029186 0
13392 0.0218543 0
13408 0.0617995 0
13424 0.0522686 0
13440 0.0243652 0
13456 0.0399372 0
13472 0.0677019 0
13488 0.0318114 0
13504 0.0552197 0
13520 0.020043 0
13536 0.0468507 0
13552 0.0498521 0
13568 0.0371328 0
13584 0.0347103 0
13600 0.0479142 0
13616 0.0255875 0
13632 0.037949 0
13648 0.0290754 0
13664 0.0298735 0
13680 0.0463964 0
13696 0.0232816 0
13712 0.0370162 0
13728 0.0533381 0
13744 0.0410851 0
13760 0.0342078 0
13776 0.0344128 0
13792 0.0595841 0
13808 0.0181151 0
13824 0.0317612 0
13840 0.0639687 0
13856 0.013626 0
13872 0.0296343 0
13888 0.0287497 0
13904 0.038333 0
13920 0.0288382 0
13936 0.0289186 0
13952 0.0526505 0
13968 0.0578291 0
13984 0.0293749 0
14000 0.0776771 0
14016 0.0420621 0
14032 0.0440242 0
14048 0.0251251 0
14064 0.00988881 0
14080 0.0212773 0
14096 0.0413223 0
14112 0.0282833 0
14128 0.0397784 0
14144 0.00835091 0
14160 0.0203767 0
14176 0.0318195 0
14192 0.0368835 0
14208 0.0233319 0
14224 0.0392838 0
14240 0.0455159 0
14256 0.0494843 0
14272 0.0446856 0
14288 0.0477232 0
14304 0.0342701 0
14320 0.0421787 0
14336 0.0474438 0
14352 0.0460345 0
14368 0.0456847 0
14384 0.0451721 0
14400 0.0518243 0
14416 0.0267414 0
14432 0.0565023 0
14448 0.0316546 0
14464 0.0294131 0
14480 0.0122329 0
14496 0.0440041 0
14512 0.0286995 0
14528 0.0340771 0
14544 0.0585187 0
14560 0.0462818 0
14576 0.0321251 0
14592 0.0151137 0
14608 0.039503 0
14624 0.0647085 0
14640 0.0499768 0
14656 0.034843 0
14672 0.0310314 0
14688 0.0463059 0
14704 0.0497275 0
14720 0.0189373 0
14736 0.0240415 0
14752 0.0512151 0
14768 0.0642401 0
14784 0.0468889 0
14800 0.0576985 0
14816 0.043007 0
14832 0.0449148 0
14848 0.0438895 0
14864 0.0406609 0
14880 0.02452 0
14896 0.0581809 0
14912 0.0172647 0
14928 0.056826 0
14944 0.0687854 0
14960 0.0249743 0
14976 0.0630138 0
14992 0.0375027 0
15008 0.0279918 0
15024 0.0425687 0
15040 0.0318215 0
15056 0.0286452 0
15072 0.0384395 0
15088 0.0235872 0
15104 0.0486861 0
15120 0.0415696 0
15136 0.0712099 0
15152 0.042436 0
15168 0.0508352 0
15184 0.00790461 0
15200 0.0672938 0
15216 0.0636752 0
15232 0.0232555 0
15248 0.03815 0
15264 0.0276702 0
15280 0.0254206 0
15296 0.0505558 0
15312 0.0300042 0
15328 0.0350481 0
15344 0.0399412 0
15360 0.0405865 0
15376 0.0389682 0
15392 0.0591117 0
15408 0.0499687 0
15424 0.0479383 0
15440 0.0464627 0
15456 0.039515 0
15472 0.0242948 0
15488 0.0384134 0
15504 0.0316185 0
15520 0.0497134 0
15536 0.0593932 0
15552 0.037949 0
15568 0.0444544 0
15584 0.0407856 0
15600 0.056633 0
15616 0.0303298 0
15632 0.0159761 0
15648 0.0417968 0
15664 0.0335303 0
15680 0.0321432 0
15696 0.042243 0
15712 0.0646522 0
15728 0.0490179 0
15744 0.0124279 0
15760 0.0358824 0
15776 0.024522 0
15792 0.0570391 0
15808 0.0556419 0
15824 0.0537783 0
15840 0.026464 0
15856 0.0318919 0
15872 0.0676516 0
15888 0.0360171 0
15904 0.0172587 0
15920 0.0347787 0
15936 0.0339143 0
15952 0.0269465 0
15968 0.0297147 0
15984 0.00842127 0
16000 0.0345415 0
16016 0.040484 0
16032 0.0346983 0
16048 0.0304505 0
16064 0.0349013 0
16080 0.0183463 0
16096 0.0261122 0
16112 0.0324789 0
16128 0.0440865 0
16144 0.0547694 0
16160 0.0554006 0
16176 0.04905 0
16192 0.0439599 0
16208 0.0287939 0
16224 0.0434492 0
16240 0.0467402 0
16256 0.0357798 0
16272 0.0204069 0
16288 0.0580945 0
16304 0.0256116 0
16320 0.0536919 0
16336 0.0583779 0
16352 0.028416 0
16368 0.0374786 0
