# Supplementary material for: Probing decoherence in molecular 4f qubits
Source: Chem Sci. 2024 Oct 30;15(48):20328–37. doi: 10.1039/d4sc05304d (PMC11575486; doi:10.1039/d4sc05304d)
Supplement: SC-015-D4SC05304D-s001 [file SC-015-D4SC05304D-s001.zip › data_archive/Parallel_0c5pct/T2/47_Gdtrensal_T2_970642_6371G_at22_VG48_32-64-300_50sc_40K.dat]

0 0.478268 0
16 0.486767 0
32 0.495073 0
48 0.500455 0
64 0.511364 0
80 0.517915 0
96 0.534746 0
112 0.546721 0
128 0.56893 0
144 0.595863 0
160 0.624426 0
176 0.657229 0
192 0.707032 0
208 0.737926 0
224 0.785967 0
240 0.834773 0
256 0.873446 0
272 0.907864 0
288 0.949485 0
304 0.967635 0
320 0.988772 0
336 0.997586 0
352 1 0
368 0.992439 0
384 0.971763 0
400 0.960797 0
416 0.940853 0
432 0.921361 0
448 0.897362 0
464 0.885119 0
480 0.865086 0
496 0.837759 0
512 0.817598 0
528 0.79119 0
544 0.758388 0
560 0.739344 0
576 0.701244 0
592 0.672395 0
608 0.641998 0
624 0.610928 0
640 0.581844 0
656 0.555069 0
672 0.526149 0
688 0.492876 0
704 0.471675 0
720 0.449857 0
736 0.439927 0
752 0.416401 0
768 0.408549 0
784 0.393764 0
800 0.384413 0
816 0.36844 0
832 0.347645 0
848 0.329498 0
864 0.310279 0
880 0.287544 0
896 0.265119 0
912 0.261807 0
928 0.232786 0
944 0.220309 0
960 0.205102 0
976 0.18844 0
992 0.181491 0
1008 0.170037 0
1024 0.162792 0
1040 0.156382 0
1056 0.14541 0
1072 0.141302 0
1088 0.13749 0
1104 0.131551 0
1120 0.125953 0
1136 0.119017 0
1152 0.121045 0
1168 0.125433 0
1184 0.116115 0
1200 0.117106 0
1216 0.118255 0
1232 0.125856 0
1248 0.134151 0
1264 0.129798 0
1280 0.141541 0
1296 0.141634 0
1312 0.151144 0
1328 0.158765 0
1344 0.157205 0
1360 0.171026 0
1376 0.170351 0
1392 0.167478 0
1408 0.166255 0
1424 0.166912 0
1440 0.154005 0
1456 0.162232 0
1472 0.150608 0
1488 0.148845 0
1504 0.142761 0
1520 0.147341 0
1536 0.136708 0
1552 0.137243 0
1568 0.125631 0
1584 0.133041 0
1600 0.132632 0
1616 0.13144 0
1632 0.113492 0
1648 0.105124 0
1664 0.100198 0
1680 0.104797 0
1696 0.0976442 0
1712 0.0905003 0
1728 0.099045 0
1744 0.0878472 0
1760 0.0841059 0
1776 0.0857756 0
1792 0.0829446 0
1808 0.0736925 0
1824 0.0788229 0
1840 0.0702913 0
1856 0.0720674 0
1872 0.0726524 0
1888 0.0621015 0
1904 0.0586412 0
1920 0.0656219 0
1936 0.0611647 0
1952 0.0560119 0
1968 0.0601706 0
1984 0.060569 0
2000 0.0535315 0
2016 0.0535423 0
2032 0.0514486 0
2048 0.0519289 0
2064 0.0460774 0
2080 0.0478324 0
2096 0.0398676 0
2112 0.0454578 0
2128 0.0436254 0
2144 0.0435984 0
2160 0.0378914 0
2176 0.0309873 0
2192 0.0323294 0
2208 0.0344739 0
2224 0.030327 0
2240 0.0350102 0
2256 0.0309625 0
2272 0.0286884 0
2288 0.0293885 0
2304 0.0246673 0
2320 0.0315264 0
2336 0.0321971 0
2352 0.0333122 0
2368 0.0284009 0
2384 0.0211672 0
2400 0.032911 0
2416 0.0228137 0
2432 0.0301743 0
2448 0.030261 0
2464 0.0330292 0
2480 0.0271165 0
2496 0.02448 0
2512 0.0335326 0
2528 0.023256 0
2544 0.0286048 0
2560 0.0235356 0
2576 0.0232167 0
2592 0.0251306 0
2608 0.0257392 0
2624 0.0267706 0
2640 0.0257074 0
2656 0.0200856 0
2672 0.0219202 0
2688 0.0242882 0
2704 0.0185863 0
2720 0.0252232 0
2736 0.0215048 0
2752 0.015965 0
2768 0.0230784 0
2784 0.0221271 0
2800 0.0268871 0
2816 0.0177535 0
2832 0.0197591 0
2848 0.0190162 0
2864 0.0227208 0
2880 0.0204613 0
2896 0.0261324 0
2912 0.0234807 0
2928 0.0169619 0
2944 0.0177048 0
2960 0.0254306 0
2976 0.0201347 0
2992 0.0232028 0
3008 0.0175144 0
3024 0.0142138 0
3040 0.0169349 0
3056 0.0163254 0
3072 0.0114908 0
3088 0.0211707 0
3104 0.0255422 0
3120 0.017626 0
3136 0.0158548 0
3152 0.0201658 0
3168 0.0159221 0
3184 0.0202377 0
3200 0.0128274 0
3216 0.0187864 0
3232 0.0132704 0
3248 0.00926068 0
3264 0.0171426 0
3280 0.0186547 0
3296 0.0191195 0
3312 0.0214841 0
3328 0.0187335 0
3344 0.0151398 0
3360 0.0201931 0
3376 0.0130268 0
3392 0.0188241 0
3408 0.0122428 0
3424 0.0197857 0
3440 0.0112234 0
3456 0.0114511 0
3472 0.0135952 0
3488 0.0151533 0
3504 0.0155787 0
3520 0.0124338 0
3536 0.0152255 0
3552 0.0174388 0
3568 0.0159201 0
3584 0.0210998 0
3600 0.00776376 0
3616 0.0221078 0
3632 0.018767 0
3648 0.014503 0
3664 0.00663624 0
3680 0.0102773 0
3696 0.0182155 0
3712 0.0133917 0
3728 0.0143354 0
3744 0.0133696 0
3760 0.0180932 0
3776 0.0156035 0
3792 0.00691717 0
3808 0.0122656 0
3824 0.0134052 0
3840 0.0127583 0
3856 0.0106297 0
3872 0.0104037 0
3888 0.0153558 0
3904 0.0128115 0
3920 0.00897975 0
3936 0.0122614 0
3952 0.012805 0
3968 0.012231 0
3984 0.0148917 0
4000 0.0160839 0
4016 0.0118585 0
4032 0.00906579 0
4048 0.0149757 0
4064 0.0184218 0
4080 0.0162926 0
4096 0.019727 0
4112 0.0111588 0
4128 0.0182003 0
4144 0.0153876 0
4160 0.0165186 0
4176 0.0107915 0
4192 0.0139833 0
4208 0.0139259 0
4224 0.0106557 0
4240 0.0150548 0
4256 0.0111888 0
4272 0.0147151 0
4288 0.0133354 0
4304 0.0153893 0
4320 0.0142452 0
4336 0.0189015 0
4352 0.0127072 0
4368 0.0121474 0
4384 0.0110624 0
4400 0.0158942 0
4416 0.0118609 0
4432 0.0156098 0
4448 0.0156336 0
4464 0.0152791 0
4480 0.0114397 0
4496 0.0121792 0
4512 0.0164125 0
4528 0.0173631 0
4544 0.0145838 0
4560 0.0158053 0
4576 0.011976 0
4592 0.0181554 0
4608 0.00958307 0
4624 0.0204219 0
4640 0.0171046 0
4656 0.0135856 0
4672 0.0204454 0
4688 0.0118354 0
4704 0.0158796 0
4720 0.0138019 0
4736 0.0167563 0
4752 0.0122676 0
4768 0.0105271 0
4784 0.0165334 0
4800 0.0100682 0
4816 0.0132638 0
4832 0.0121436 0
4848 0.0128167 0
4864 0.0115534 0
4880 0.00922163 0
4896 0.0141008 0
4912 0.00606194 0
4928 0.0106671 0
4944 0.0175407 0
4960 0.0195124 0
4976 0.0162055 0
4992 0.0119349 0
5008 0.0128039 0
5024 0.00944727 0
5040 0.0102213 0
5056 0.0111774 0
5072 0.0131889 0
5088 0.0180687 0
5104 0.0141053 0
5120 0.0110586 0
5136 0.0178869 0
5152 0.0167259 0
5168 0.0133295 0
5184 0.0201354 0
5200 0.0163385 0
5216 0.0148133 0
5232 0.0126004 0
5248 0.0106978 0
5264 0.0104625 0
5280 0.0104967 0
5296 0.0101964 0
5312 0.0116819 0
5328 0.0157214 0
5344 0.0130064 0
5360 0.00892619 0
5376 0.0167159 0
5392 0.0143416 0
5408 0.015597 0
5424 0.0101297 0
5440 0.0107676 0
5456 0.0120537 0
5472 0.0149612 0
5488 0.0112286 0
5504 0.0168389 0
5520 0.00864249 0
5536 0.0130254 0
5552 0.0254479 0
5568 0.0161129 0
5584 0.0145545 0
5600 0.0132652 0
5616 0.0176779 0
5632 0.0161882 0
5648 0.0141429 0
5664 0.0100105 0
5680 0.00784635 0
5696 0.00710584 0
5712 0.01289 0
5728 0.00507609 0
5744 0.00929696 0
5760 0.0119905 0
5776 0.0192384 0
5792 0.0140144 0
5808 0.0148993 0
5824 0.0168475 0
5840 0.014533 0
5856 0.0178513 0
5872 0.0124459 0
5888 0.0153098 0
5904 0.0171547 0
5920 0.0229668 0
5936 0.0165486 0
5952 0.0139781 0
5968 0.0125786 0
5984 0.0117199 0
6000 0.0116128 0
6016 0.0173658 0
6032 0.0104411 0
6048 0.015174 0
6064 0.0104003 0
6080 0.0089559 0
6096 0.0121146 0
6112 0.0149104 0
6128 0.0137507 0
6144 0.0152051 0
6160 0.00418458 0
6176 0.00976414 0
6192 0.0170175 0
6208 0.015399 0
6224 0.0114929 0
6240 0.0202156 0
6256 0.0120399 0
6272 0.00962765 0
6288 0.0162521 0
6304 0.0164408 0
6320 0.00998356 0
6336 0.00337565 0
6352 0.00516559 0
6368 0.0112994 0
6384 0.00883462 0
6400 0.0172694 0
6416 0.0149221 0
6432 0.0113951 0
6448 0.0134677 0
6464 0.0134933 0
6480 0.00959482 0
6496 0.0106968 0
6512 0.0180483 0
6528 0.00472087 0
6544 0.00638814 0
6560 0.0158762 0
6576 0.0184979 0
6592 0.0190932 0
6608 0.0188831 0
6624 0.0149073 0
6640 0.0170199 0
6656 0.0186516 0
6672 0.0177121 0
6688 0.0103737 0
6704 0.0213213 0
6720 0.0132376 0
6736 0.0139539 0
6752 0.0120088 0
6768 0.0171875 0
6784 0.0110275 0
6800 0.0117206 0
6816 0.0217951 0
6832 0.0204416 0
6848 0.0122821 0
6864 0.00680141 0
6880 0.00768636 0
6896 0.016577 0
6912 0.0154626 0
6928 0.0143395 0
6944 0.00924202 0
6960 0.0122403 0
6976 0.0171364 0
6992 0.0119404 0
7008 0.013777 0
7024 0.00994728 0
7040 0.0153945 0
7056 0.0193286 0
7072 0.0173627 0
7088 0.0126944 0
7104 0.0163085 0
7120 0.00819985 0
7136 0.0108346 0
7152 0.0128202 0
7168 0.0134107 0
7184 0.0188818 0
7200 0.0168092 0
7216 0.0128271 0
7232 0.0106467 0
7248 0.013579 0
7264 0.0080789 0
7280 0.00504776 0
7296 0.0092624 0
7312 0.0151353 0
7328 0.0100129 0
7344 0.0160089 0
7360 0.0144342 0
7376 0.0150797 0
7392 0.0145773 0
7408 0.00981494 0
7424 0.0163219 0
7440 0.00767289 0
7456 0.0106525 0
7472 0.0131242 0
7488 0.0148264 0
7504 0.0102351 0
7520 0.0149664 0
7536 0.0158586 0
7552 0.00959517 0
7568 0.0101975 0
7584 0.0102178 0
7600 0.0137946 0
7616 0.0129691 0
7632 0.0103612 0
7648 0.012165 0
7664 0.0114729 0
7680 0.0105969 0
7696 0.0172587 0
7712 0.0151481 0
7728 0.00785119 0
7744 0.0130102 0
7760 0.00940131 0
7776 0.011985 0
7792 0.016456 0
7808 0.0216731 0
7824 0.0103053 0
7840 0.0102154 0
7856 0.00861243 0
7872 0.0142435 0
7888 0.00816598 0
7904 0.0139892 0
7920 0.00656955 0
7936 0.00713832 0
7952 0.00936676 0
7968 0.00774856 0
7984 0.00909723 0
8000 0.0137341 0
8016 0 0
8032 0.0128827 0
8048 0.00824408 0
8064 0.0171862 0
8080 0.0155897 0
8096 0.01109 0
8112 0.0123554 0
8128 0.0177487 0
8144 0.00880421 0
8160 0.010627 0
8176 0.0198984 0
8192 0.0109635 0
8208 0.0128402 0
8224 0.0158997 0
8240 0.0157701 0
8256 0.00731697 0
8272 0.0166385 0
8288 0.0126719 0
8304 0.0198534 0
8320 0.0148295 0
8336 0.0138026 0
8352 0.0174826 0
8368 0.00824546 0
8384 0.0102275 0
8400 0.0164363 0
8416 0.00515903 0
8432 0.0154508 0
8448 0.0148872 0
8464 0.0140424 0
8480 0.0100699 0
8496 0.0140399 0
8512 0.0129577 0
8528 0.0176596 0
8544 0.0115092 0
8560 0.0176215 0
8576 0.0212391 0
8592 0.0161661 0
8608 0.0100713 0
8624 0.0191831 0
8640 0.0123924 0
8656 0.0142297 0
8672 0.0185352 0
8688 0.0124152 0
8704 0.00726307 0
8720 0.0154826 0
8736 0.0121723 0
8752 0.0134104 0
8768 0.0147283 0
8784 0.0108492 0
8800 0.0111481 0
8816 0.00756024 0
8832 0.0133312 0
8848 0.0151972 0
8864 0.0112597 0
8880 0.012034 0
8896 0.0115136 0
8912 0.0162867 0
8928 0.00666665 0
8944 0.0132652 0
8960 0.00837953 0
8976 0.00640473 0
8992 0.0130265 0
9008 0.00663555 0
9024 0.0119511 0
9040 0.00953262 0
9056 0.0113018 0
9072 0.0163036 0
9088 0.0149218 0
9104 0.0121384 0
9120 0.0208431 0
9136 0.0158178 0
9152 0.0116719 0
9168 0.0196551 0
9184 0.0113025 0
9200 0.00959759 0
9216 0.0107645 0
9232 0.00865148 0
9248 0.0165313 0
9264 0.0136028 0
9280 0.0126712 0
9296 0.011476 0
9312 0.014541 0
9328 0.00995212 0
9344 0.0207235 0
9360 0.0127562 0
9376 0.01755 0
9392 0.0143368 0
9408 0.0123357 0
9424 0.0162065 0
9440 0.0152217 0
9456 0.00850566 0
9472 0.0140966 0
9488 0.00408126 0
9504 0.0164923 0
9520 0.0203248 0
9536 0.0133882 0
9552 0.0083778 0
9568 0.0192245 0
9584 0.0154508 0
9600 0.0160939 0
9616 0.0123685 0
9632 0.0119048 0
9648 0.0146205 0
9664 0.0157013 0
9680 0.0147117 0
9696 0.017445 0
9712 0.0144854 0
9728 0.00771884 0
9744 0.0183237 0
9760 0.00768532 0
9776 0.0090613 0
9792 0.0131868 0
9808 0.0159902 0
9824 0.0111532 0
9840 0.0142058 0
9856 0.00976241 0
9872 0.00632352 0
9888 0.0157663 0
9904 0.0176606 0
9920 0.0145818 0
9936 0.0081843 0
9952 0.0129131 0
9968 0.00875307 0
9984 0.0193904 0
10000 0.0133146 0
10016 0.0111163 0
10032 0.0163606 0
10048 0.0114908 0
10064 0.00973097 0
10080 0.0104542 0
10096 0.00579276 0
10112 0.0102327 0
10128 0.0118423 0
10144 0.0198994 0
10160 0.0153745 0
10176 0.0221959 0
10192 0.0176288 0
10208 0.0231811 0
10224 0.01092 0
10240 0.0157179 0
10256 0.00900497 0
10272 0.00737433 0
10288 0.0125931 0
10304 0.0158444 0
10320 0.0182304 0
10336 0.0213068 0
10352 0.0170635 0
10368 0.015474 0
10384 0.00711517 0
10400 0.0142746 0
10416 0.0169353 0
10432 0.0170182 0
10448 0.00690612 0
10464 0.01309 0
10480 0.0121256 0
10496 0.0130144 0
10512 0.0124387 0
10528 0.0125161 0
10544 0.0106221 0
10560 0.0181689 0
10576 0.0228528 0
10592 0.011862 0
10608 0.0150483 0
10624 0.0159881 0
10640 0.0133931 0
10656 0.014315 0
10672 0.016238 0
10688 0.0101809 0
10704 0.0229724 0
10720 0.0196772 0
10736 0.0148216 0
10752 0.00966151 0
10768 0.015813 0
10784 0.00526338 0
10800 0.0154439 0
10816 0.0122559 0
10832 0.0089134 0
10848 0.0152528 0
10864 0.0153264 0
10880 0.0163551 0
10896 0.0141892 0
10912 0.00817358 0
10928 0.0194716 0
10944 0.0167767 0
10960 0.0112704 0
10976 0.0154477 0
10992 0.0114801 0
11008 0.0100544 0
11024 0.012296 0
11040 0.0130997 0
11056 0.0140586 0
11072 0.0143572 0
11088 0.0217432 0
11104 0.0171423 0
11120 0.00337807 0
11136 0.0132974 0
11152 0.0184875 0
11168 0.00571294 0
11184 0.0116349 0
11200 0.0134985 0
11216 0.0122085 0
11232 0.0171927 0
11248 0.0186174 0
11264 0.013324 0
11280 0.0158779 0
11296 0.0146796 0
11312 0.0104943 0
11328 0.0130385 0
11344 0.0138844 0
11360 0.0294168 0
11376 0.011591 0
11392 0.0141647 0
11408 0.016228 0
11424 0.0175479 0
11440 0.0114819 0
11456 0.0125503 0
11472 0.0176095 0
11488 0.0133454 0
11504 0.0158212 0
11520 0.011354 0
11536 0.0154805 0
11552 0.0175683 0
11568 0.0100782 0
11584 0.0202595 0
11600 0.0178413 0
11616 0.016758 0
11632 0.00449039 0
11648 0.020341 0
11664 0.010289 0
11680 0.020255 0
11696 0.0175645 0
11712 0.0106733 0
11728 0.0162521 0
11744 0.0122794 0
11760 0.0119974 0
11776 0.0189301 0
11792 0.0145541 0
11808 0.00990029 0
11824 0.0117884 0
11840 0.0103139 0
11856 0.0139791 0
11872 0.0158758 0
11888 0.0150496 0
11904 0.0138997 0
11920 0.0140693 0
11936 0.0154812 0
11952 0.0263985 0
11968 0.0129846 0
11984 0.0111985 0
12000 0.0142189 0
12016 0.0141208 0
12032 0.00983567 0
12048 0.0151695 0
12064 0.0139197 0
12080 0.016351 0
12096 0.0110195 0
12112 0.0170314 0
12128 0.0191126 0
12144 0.00838506 0
12160 0.0203873 0
12176 0.013758 0
12192 0.0134919 0
12208 0.00857027 0
12224 0.0127856 0
12240 0.0157625 0
12256 0.0173603 0
12272 0.0218334 0
12288 0.0152977 0
12304 0.0118855 0
12320 0.0135517 0
12336 0.0120396 0
12352 0.00874097 0
12368 0.0190763 0
12384 0.019314 0
12400 0.0107469 0
12416 0.00747109 0
12432 0.0148914 0
12448 0.0191202 0
12464 0.0169688 0
12480 0.0182601 0
12496 0.017709 0
12512 0.0208251 0
12528 0.0123792 0
12544 0.011005 0
12560 0.00621744 0
12576 0.0160766 0
12592 0.0151011 0
12608 0.0147041 0
12624 0.0235156 0
12640 0.00709271 0
12656 0.0135468 0
12672 0.0135472 0
12688 0.0176585 0
12704 0.00999186 0
12720 0.0168693 0
12736 0.0148541 0
12752 0.0146429 0
12768 0.00780454 0
12784 0.01803 0
12800 0.0145299 0
12816 0.0125918 0
12832 0.013654 0
12848 0.0110492 0
12864 0.0152093 0
12880 0.0191682 0
12896 0.0176212 0
12912 0.00929074 0
12928 0.0167255 0
12944 0.0147075 0
12960 0.01342 0
12976 0.0150493 0
12992 0.0217332 0
13008 0.0204022 0
13024 0.00933946 0
13040 0.0125461 0
13056 0.014164 0
13072 0.0213345 0
13088 0.0148627 0
13104 0.0096121 0
13120 0.0187352 0
13136 0.0199194 0
13152 0.0179191 0
13168 0.0120233 0
13184 0.014212 0
13200 0.0221392 0
13216 0.0145324 0
13232 0.00872922 0
13248 0.006224 0
13264 0.0113924 0
13280 0.0230363 0
13296 0.0115168 0
13312 0.00236873 0
13328 0.0198624 0
13344 0.0186568 0
13360 0.0138575 0
13376 0.0230204 0
13392 0.0128323 0
13408 0.0139128 0
13424 0.0167342 0
13440 0.00934395 0
13456 0.0137117 0
13472 0.0138959 0
13488 0.013853 0
13504 0.0121056 0
13520 0.020642 0
13536 0.0113291 0
13552 0.00883704 0
13568 0.0124857 0
13584 0.0197864 0
13600 0.0182605 0
13616 0.00848907 0
13632 0.013957 0
13648 0.014437 0
13664 0.0197373 0
13680 0.0196862 0
13696 0.023217 0
13712 0.0228023 0
13728 0.0102756 0
13744 0.0190974 0
13760 0.0118972 0
13776 0.0180462 0
13792 0.0157635 0
13808 0.0125178 0
13824 0.0158427 0
13840 0.0179225 0
13856 0.013985 0
13872 0.00874581 0
13888 0.0158814 0
13904 0.0148205 0
13920 0.0151381 0
13936 0.0136025 0
13952 0.0125275 0
13968 0.0197266 0
13984 0.0184588 0
14000 0.0169619 0
14016 0.0216368 0
14032 0.0165887 0
14048 0.00657957 0
14064 0.0137518 0
14080 0.0114656 0
14096 0.0145603 0
14112 0.0168078 0
14128 0.0159615 0
14144 0.0167677 0
14160 0.0190697 0
14176 0.0154543 0
14192 0.00865424 0
14208 0.025319 0
14224 0.0151153 0
14240 0.0160472 0
14256 0.0118861 0
14272 0.0138001 0
14288 0.00978003 0
14304 0.015351 0
14320 0.00602324 0
14336 0.0183807 0
14352 0.0117275 0
14368 0.0220093 0
14384 0.00914699 0
14400 0.0161872 0
14416 0.0164861 0
14432 0.0138001 0
14448 0.00744137 0
14464 0.0175673 0
14480 0.0235453 0
14496 0.00751912 0
14512 0.0180556 0
14528 0.0144643 0
14544 0.0214374 0
14560 0.00989026 0
14576 0.0108633 0
14592 0.013392 0
14608 0.0138641 0
14624 0.0230031 0
14640 0.0122303 0
14656 0.0196523 0
14672 0.0135956 0
14688 0.0142013 0
14704 0.0135838 0
14720 0.0107089 0
14736 0.00757579 0
14752 0.00951604 0
14768 0.00879522 0
14784 0.021415 0
14800 0.0165324 0
14816 0.0156222 0
14832 0.0128955 0
14848 0.00812141 0
14864 0.010864 0
14880 0.016851 0
14896 0.0213224 0
14912 0.0123637 0
14928 0.0177667 0
14944 0.0124276 0
14960 0.00288636 0
14976 0.0186983 0
14992 0.0160148 0
15008 0.00983429 0
15024 0.0126512 0
15040 0.0137587 0
15056 0.0205155 0
15072 0.0182888 0
15088 0.0160908 0
15104 0.0206406 0
15120 0.0267495 0
15136 0.0124224 0
15152 0.0163935 0
15168 0.019578 0
15184 0.0166087 0
15200 0.0127013 0
15216 0.0104625 0
15232 0.0117984 0
15248 0.0142366 0
15264 0.0106567 0
15280 0.0141097 0
15296 0.0202367 0
15312 0.014146 0
15328 0.0178714 0
15344 0.0138941 0
15360 0.0126329 0
15376 0.0061777 0
15392 0.0229364 0
15408 0.0189948 0
15424 0.0143081 0
15440 0.0135831 0
15456 0.0192802 0
15472 0.016513 0
15488 0.019201 0
15504 0.0220193 0
15520 0.01475 0
15536 0.0153665 0
15552 0.0227972 0
15568 0.0175193 0
15584 0.0183907 0
15600 0.0168575 0
15616 0.0130614 0
15632 0.012429 0
15648 0.0159477 0
15664 0.0153295 0
15680 0.00935985 0
15696 0.0213303 0
15712 0.0173254 0
15728 0.0165956 0
15744 0.0128533 0
15760 0.013843 0
15776 0.0235584 0
15792 0.0085917 0
15808 0.0142608 0
15824 0.0171792 0
15840 0.0141484 0
15856 0.0199346 0
15872 0.0142148 0
15888 0.0130607 0
15904 0.0132317 0
15920 0.0113582 0
15936 0.0102396 0
15952 0.0120499 0
15968 0.0128734 0
15984 0.0158738 0
16000 0.0197698 0
16016 0.00845728 0
16032 0.0177446 0
16048 0.0124259 0
16064 0.0186768 0
16080 0.0114863 0
16096 0.019284 0
16112 0.0153461 0
16128 0.0237716 0
16144 0.0144404 0
16160 0.0176025 0
16176 0.013618 0
16192 0.0175922 0
16208 0.0211606 0
16224 0.0166962 0
16240 0.0187218 0
16256 0.0160179 0
16272 0.0159895 0
16288 0.0183503 0
16304 0.0189529 0
16320 0.01755 0
16336 0.0159332 0
16352 0.0207684 0
16368 0.0216057 0
