# Supplementary material for: Probing decoherence in molecular 4f qubits
Source: Chem Sci. 2024 Oct 30;15(48):20328–37. doi: 10.1039/d4sc05304d (PMC11575486; doi:10.1039/d4sc05304d)
Supplement: SC-015-D4SC05304D-s001 [file SC-015-D4SC05304D-s001.zip › data_archive/Parallel_0c5pct/T2/48_Gdtrensal_T1_970564_3527G_at22_VG33_32-64-300_3sc_40K_4pc.dat]

1500 0 0
1628 0.0284505 0
1756 0.0501743 0
1884 0.0715145 0
2012 0.0972347 0
2140 0.115897 0
2268 0.137599 0
2396 0.157628 0
2524 0.178383 0
2652 0.199556 0
2780 0.213181 0
2908 0.234415 0
3036 0.244736 0
3164 0.265669 0
3292 0.280463 0
3420 0.29953 0
3548 0.309884 0
3676 0.323219 0
3804 0.335328 0
3932 0.353096 0
4060 0.361849 0
4188 0.376557 0
4316 0.390459 0
4444 0.397374 0
4572 0.412614 0
4700 0.423372 0
4828 0.435759 0
4956 0.446395 0
5084 0.456047 0
5212 0.461089 0
5340 0.476056 0
5468 0.480353 0
5596 0.491119 0
5724 0.500531 0
5852 0.505796 0
5980 0.520727 0
6108 0.524563 0
6236 0.534053 0
6364 0.544065 0
6492 0.549695 0
6620 0.558966 0
6748 0.56155 0
6876 0.5751 0
7004 0.580276 0
7132 0.588057 0
7260 0.593192 0
7388 0.598606 0
7516 0.607359 0
7644 0.614349 0
7772 0.618934 0
7900 0.621499 0
8028 0.629038 0
8156 0.632542 0
8284 0.639599 0
8412 0.647057 0
8540 0.651708 0
8668 0.659574 0
8796 0.660522 0
8924 0.664304 0
9052 0.672271 0
9180 0.676233 0
9308 0.680923 0
9436 0.687994 0
9564 0.689888 0
9692 0.696365 0
9820 0.696563 0
9948 0.698255 0
10076 0.703678 0
10204 0.711082 0
10332 0.714928 0
10460 0.714818 0
10588 0.718322 0
10716 0.725738 0
10844 0.726122 0
10972 0.734854 0
11100 0.734056 0
11228 0.739109 0
11356 0.742425 0
11484 0.747902 0
11612 0.749595 0
11740 0.751882 0
11868 0.756801 0
11996 0.758644 0
12124 0.76104 0
12252 0.766712 0
12380 0.766364 0
12508 0.772684 0
12636 0.771921 0
12764 0.776165 0
12892 0.778062 0
13020 0.779622 0
13148 0.783416 0
13276 0.783675 0
13404 0.787262 0
13532 0.793146 0
13660 0.792025 0
13788 0.797142 0
13916 0.798394 0
14044 0.802756 0
14172 0.803257 0
14300 0.806973 0
14428 0.809414 0
14556 0.810205 0
14684 0.8143 0
14812 0.818805 0
14940 0.816816 0
15068 0.821236 0
15196 0.817595 0
15324 0.824818 0
15452 0.825011 0
15580 0.825647 0
15708 0.82748 0
15836 0.832505 0
15964 0.831474 0
16092 0.835537 0
16220 0.837629 0
16348 0.837824 0
16476 0.841421 0
16604 0.840362 0
16732 0.84224 0
16860 0.845615 0
16988 0.847985 0
17116 0.848802 0
17244 0.85265 0
17372 0.850122 0
17500 0.853744 0
17628 0.856171 0
17756 0.856032 0
17884 0.857571 0
18012 0.856957 0
18140 0.860266 0
18268 0.864319 0
18396 0.861848 0
18524 0.864641 0
18652 0.867379 0
18780 0.871189 0
18908 0.871458 0
19036 0.87102 0
19164 0.874327 0
19292 0.875348 0
19420 0.877944 0
19548 0.875694 0
19676 0.87725 0
19804 0.87894 0
19932 0.882214 0
20060 0.884231 0
20188 0.886015 0
20316 0.8811 0
20444 0.885473 0
20572 0.88801 0
20700 0.886139 0
20828 0.891322 0
20956 0.888201 0
21084 0.895128 0
21212 0.892402 0
21340 0.895398 0
21468 0.896768 0
21596 0.897241 0
21724 0.896269 0
21852 0.898632 0
21980 0.900478 0
22108 0.899101 0
22236 0.902393 0
22364 0.90401 0
22492 0.901438 0
22620 0.903001 0
22748 0.903853 0
22876 0.901214 0
23004 0.9057 0
23132 0.903796 0
23260 0.904709 0
23388 0.909162 0
23516 0.909332 0
23644 0.912474 0
23772 0.913968 0
23900 0.912507 0
24028 0.909497 0
24156 0.914992 0
24284 0.912968 0
24412 0.916063 0
24540 0.91426 0
24668 0.917438 0
24796 0.918104 0
24924 0.919681 0
25052 0.916435 0
25180 0.92295 0
25308 0.920806 0
25436 0.919777 0
25564 0.925294 0
25692 0.919408 0
25820 0.92319 0
25948 0.925252 0
26076 0.923559 0
26204 0.92846 0
26332 0.928205 0
26460 0.928328 0
26588 0.92994 0
26716 0.928646 0
26844 0.92841 0
26972 0.931861 0
27100 0.930618 0
27228 0.932786 0
27356 0.931216 0
27484 0.936109 0
27612 0.933529 0
27740 0.931192 0
27868 0.933974 0
27996 0.936182 0
28124 0.943054 0
28252 0.937961 0
28380 0.937083 0
28508 0.93609 0
28636 0.93926 0
28764 0.935 0
28892 0.939086 0
29020 0.940336 0
29148 0.938917 0
29276 0.943822 0
29404 0.942497 0
29532 0.946166 0
29660 0.940265 0
29788 0.943052 0
29916 0.939912 0
30044 0.942871 0
30172 0.944128 0
30300 0.944015 0
30428 0.949536 0
30556 0.944805 0
30684 0.946637 0
30812 0.948785 0
30940 0.947409 0
31068 0.947267 0
31196 0.949426 0
31324 0.948541 0
31452 0.949011 0
31580 0.949193 0
31708 0.952182 0
31836 0.952419 0
31964 0.953396 0
32092 0.950737 0
32220 0.953867 0
32348 0.955039 0
32476 0.951417 0
32604 0.953267 0
32732 0.952808 0
32860 0.955587 0
32988 0.953719 0
33116 0.953657 0
33244 0.954526 0
33372 0.956148 0
33500 0.957298 0
33628 0.956453 0
33756 0.958962 0
33884 0.961883 0
34012 0.960344 0
34140 0.954973 0
34268 0.958541 0
34396 0.963133 0
34524 0.956651 0
34652 0.957593 0
34780 0.964244 0
34908 0.958645 0
35036 0.960876 0
35164 0.961756 0
35292 0.964538 0
35420 0.961154 0
35548 0.962771 0
35676 0.959671 0
35804 0.962441 0
35932 0.959596 0
36060 0.960655 0
36188 0.965315 0
36316 0.966237 0
36444 0.963182 0
36572 0.96579 0
36700 0.963754 0
36828 0.963173 0
36956 0.968798 0
37084 0.966875 0
37212 0.965548 0
37340 0.964569 0
37468 0.966317 0
37596 0.967085 0
37724 0.968405 0
37852 0.969182 0
37980 0.967949 0
38108 0.97014 0
38236 0.969933 0
38364 0.967181 0
38492 0.966602 0
38620 0.968473 0
38748 0.969229 0
38876 0.967937 0
39004 0.970281 0
39132 0.968172 0
39260 0.970888 0
39388 0.971065 0
39516 0.970683 0
39644 0.972044 0
39772 0.969801 0
39900 0.969022 0
40028 0.971498 0
40156 0.973077 0
40284 0.9695 0
40412 0.972837 0
40540 0.970806 0
40668 0.974565 0
40796 0.973868 0
40924 0.974903 0
41052 0.972046 0
41180 0.9746 0
41308 0.974637 0
41436 0.974313 0
41564 0.974922 0
41692 0.976906 0
41820 0.974249 0
41948 0.972446 0
42076 0.974682 0
42204 0.977711 0
42332 0.976746 0
42460 0.974856 0
42588 0.978683 0
42716 0.97617 0
42844 0.974852 0
42972 0.975996 0
43100 0.977452 0
43228 0.976551 0
43356 0.976786 0
43484 0.972813 0
43612 0.978479 0
43740 0.981552 0
43868 0.975038 0
43996 0.976758 0
44124 0.979415 0
44252 0.980168 0
44380 0.978144 0
44508 0.979171 0
44636 0.974929 0
44764 0.975054 0
44892 0.97487 0
45020 0.98007 0
45148 0.981574 0
45276 0.981303 0
45404 0.980543 0
45532 0.97842 0
45660 0.979396 0
45788 0.979121 0
45916 0.982409 0
46044 0.979427 0
46172 0.983191 0
46300 0.982397 0
46428 0.978467 0
46556 0.982943 0
46684 0.980729 0
46812 0.982454 0
46940 0.980762 0
47068 0.982604 0
47196 0.983725 0
47324 0.97749 0
47452 0.983035 0
47580 0.983607 0
47708 0.983021 0
47836 0.984054 0
47964 0.983588 0
48092 0.98448 0
48220 0.985351 0
48348 0.979554 0
48476 0.985641 0
48604 0.982579 0
48732 0.981376 0
48860 0.983141 0
48988 0.984461 0
49116 0.986358 0
49244 0.980124 0
49372 0.984038 0
49500 0.983598 0
49628 0.982091 0
49756 0.982692 0
49884 0.984624 0
50012 0.982555 0
50140 0.983875 0
50268 0.981176 0
50396 0.984476 0
50524 0.985043 0
50652 0.98585 0
50780 0.984221 0
50908 0.986443 0
51036 0.984106 0
51164 0.984749 0
51292 0.987323 0
51420 0.985827 0
51548 0.98658 0
51676 0.984078 0
51804 0.985076 0
51932 0.985579 0
52060 0.984862 0
52188 0.981856 0
52316 0.98766 0
52444 0.987088 0
52572 0.984565 0
52700 0.982016 0
52828 0.98428 0
52956 0.987481 0
53084 0.983002 0
53212 0.987295 0
53340 0.984963 0
53468 0.986561 0
53596 0.984574 0
53724 0.986935 0
53852 0.98372 0
53980 0.984614 0
54108 0.988298 0
54236 0.985368 0
54364 0.986408 0
54492 0.986544 0
54620 0.987615 0
54748 0.988992 0
54876 0.987074 0
55004 0.984396 0
55132 0.985057 0
55260 0.988507 0
55388 0.987702 0
55516 0.988992 0
55644 0.989326 0
55772 0.987884 0
55900 0.988239 0
56028 0.988314 0
56156 0.990428 0
56284 0.988305 0
56412 0.989355 0
56540 0.986895 0
56668 0.989983 0
56796 0.988561 0
56924 0.987801 0
57052 0.987773 0
57180 0.989397 0
57308 0.987015 0
57436 0.987265 0
57564 0.986794 0
57692 0.992661 0
57820 0.989851 0
57948 0.98847 0
58076 0.988192 0
58204 0.989651 0
58332 0.987448 0
58460 0.991259 0
58588 0.987538 0
58716 0.989075 0
58844 0.987373 0
58972 0.993459 0
59100 0.984054 0
59228 0.990713 0
59356 0.986742 0
59484 0.987662 0
59612 0.989722 0
59740 0.993271 0
59868 0.987785 0
59996 0.991934 0
60124 0.98995 0
60252 0.990021 0
60380 0.989639 0
60508 0.990967 0
60636 0.988267 0
60764 0.990861 0
60892 0.992094 0
61020 0.98867 0
61148 0.988241 0
61276 0.98826 0
61404 0.985998 0
61532 0.992998 0
61660 0.992308 0
61788 0.990338 0
61916 0.98899 0
62044 0.991452 0
62172 0.990689 0
62300 0.989122 0
62428 0.99344 0
62556 0.993073 0
62684 0.989256 0
62812 0.990317 0
62940 0.991049 0
63068 0.989668 0
63196 0.991358 0
63324 0.989639 0
63452 0.991134 0
63580 0.989566 0
63708 0.987361 0
63836 0.988969 0
63964 0.992144 0
64092 0.990211 0
64220 0.992972 0
64348 0.991812 0
64476 0.991779 0
64604 0.991805 0
64732 0.993342 0
64860 0.989611 0
64988 0.988467 0
65116 0.994984 0
65244 0.991233 0
65372 0.991664 0
65500 0.992885 0
65628 0.994434 0
65756 0.990649 0
65884 0.99064 0
66012 0.990847 0
66140 0.992661 0
66268 0.991541 0
66396 0.991753 0
66524 0.992148 0
66652 0.993572 0
66780 0.993539 0
66908 0.992097 0
67036 0.991019 0
67164 0.991553 0
67292 0.990294 0
67420 0.993403 0
67548 0.991099 0
67676 0.989724 0
67804 0.992647 0
67932 0.992516 0
68060 0.995547 0
68188 0.990105 0
68316 0.995959 0
68444 0.989352 0
68572 0.992779 0
68700 0.990673 0
68828 0.990025 0
68956 0.989491 0
69084 0.99498 0
69212 0.990557 0
69340 0.993153 0
69468 0.995982 0
69596 0.99168 0
69724 0.995192 0
69852 0.994337 0
69980 0.99076 0
70108 0.989609 0
70236 0.991958 0
70364 0.990174 0
70492 0.99336 0
70620 0.994095 0
70748 0.990764 0
70876 0.991063 0
71004 0.990703 0
71132 0.990628 0
71260 0.994631 0
71388 0.992918 0
71516 0.989364 0
71644 0.990122 0
71772 0.992869 0
71900 0.99293 0
72028 0.990242 0
72156 0.992386 0
72284 0.990345 0
72412 0.9926 0
72540 0.992026 0
72668 0.994542 0
72796 0.991944 0
72924 0.993 0
73052 0.99285 0
73180 0.994099 0
73308 0.993817 0
73436 0.994829 0
73564 0.989851 0
73692 0.994022 0
73820 0.991009 0
73948 0.993478 0
74076 0.995785 0
74204 0.991273 0
74332 0.996874 0
74460 0.990044 0
74588 0.99144 0
74716 0.995481 0
74844 0.993525 0
74972 0.99156 0
75100 0.991263 0
75228 0.992671 0
75356 0.993824 0
75484 0.994747 0
75612 0.995024 0
75740 0.993292 0
75868 0.99409 0
75996 0.993772 0
76124 0.987639 0
76252 0.995436 0
76380 0.997359 0
76508 0.989246 0
76636 0.993838 0
76764 0.991468 0
76892 0.992334 0
77020 0.9949 0
77148 0.993353 0
77276 0.99293 0
77404 0.994264 0
77532 0.993485 0
77660 0.994234 0
77788 0.996554 0
77916 0.994471 0
78044 0.991623 0
78172 0.993224 0
78300 0.990974 0
78428 0.99316 0
78556 0.994052 0
78684 0.991788 0
78812 0.995526 0
78940 0.995987 0
79068 0.99244 0
79196 0.994839 0
79324 0.993231 0
79452 0.992624 0
79580 0.993469 0
79708 0.996091 0
79836 0.994057 0
79964 0.989406 0
80092 0.992412 0
80220 0.995295 0
80348 0.993448 0
80476 0.994125 0
80604 0.995156 0
80732 0.992137 0
80860 0.994528 0
80988 0.993262 0
81116 0.997463 0
81244 0.989136 0
81372 0.993113 0
81500 0.993683 0
81628 0.989877 0
81756 0.991937 0
81884 0.992873 0
82012 0.993768 0
82140 0.993177 0
82268 0.990077 0
82396 0.992 0
82524 0.99264 0
82652 0.991527 0
82780 0.991299 0
82908 0.992852 0
83036 0.992607 0
83164 0.995413 0
83292 0.995945 0
83420 0.99123 0
83548 0.991348 0
83676 0.993212 0
83804 0.99249 0
83932 0.993424 0
84060 0.99695 0
84188 0.992798 0
84316 0.994325 0
84444 0.99489 0
84572 0.995669 0
84700 0.996255 0
84828 0.995479 0
84956 0.997305 0
85084 0.99096 0
85212 0.993186 0
85340 0.992252 0
85468 0.990771 0
85596 0.995253 0
85724 0.996446 0
85852 0.993516 0
85980 0.994168 0
86108 0.994869 0
86236 0.994292 0
86364 0.990764 0
86492 0.994238 0
86620 0.994471 0
86748 0.9943 0
86876 0.993704 0
87004 0.995048 0
87132 0.991412 0
87260 0.993782 0
87388 0.993384 0
87516 0.99249 0
87644 0.994001 0
87772 0.995222 0
87900 0.993852 0
88028 0.993022 0
88156 0.997202 0
88284 0.995787 0
88412 0.994801 0
88540 0.994276 0
88668 0.992786 0
88796 0.990969 0
88924 0.989611 0
89052 0.994768 0
89180 0.994777 0
89308 0.990699 0
89436 0.993153 0
89564 0.991285 0
89692 0.992654 0
89820 0.992932 0
89948 0.995225 0
90076 0.992767 0
90204 0.993238 0
90332 0.992843 0
90460 0.995203 0
90588 0.99453 0
90716 0.99135 0
90844 0.99264 0
90972 0.988204 0
91100 0.995507 0
91228 0.991701 0
91356 0.991329 0
91484 0.995166 0
91612 0.991591 0
91740 0.991529 0
91868 0.993989 0
91996 0.992078 0
92124 0.993443 0
92252 0.993151 0
92380 0.995001 0
92508 0.995173 0
92636 0.994368 0
92764 0.992753 0
92892 0.994999 0
93020 0.994041 0
93148 0.992699 0
93276 0.994994 0
93404 0.996799 0
93532 0.990739 0
93660 0.992598 0
93788 0.991781 0
93916 0.995408 0
94044 0.993782 0
94172 0.995829 0
94300 0.992798 0
94428 0.995036 0
94556 0.993372 0
94684 0.991028 0
94812 0.99481 0
94940 0.99434 0
95068 0.99466 0
95196 0.993219 0
95324 0.992 0
95452 0.992786 0
95580 0.99562 0
95708 0.991028 0
95836 0.991471 0
95964 0.993593 0
96092 0.994928 0
96220 0.993066 0
96348 0.993561 0
96476 0.994453 0
96604 0.994634 0
96732 0.994984 0
96860 0.994469 0
96988 0.991525 0
97116 0.992765 0
97244 0.988474 0
97372 0.994276 0
97500 0.995476 0
97628 0.993763 0
97756 0.993365 0
97884 0.996611 0
98012 0.994408 0
98140 0.995719 0
98268 0.996425 0
98396 0.991569 0
98524 0.992047 0
98652 0.993711 0
98780 0.994304 0
98908 0.994064 0
99036 0.990661 0
99164 0.992697 0
99292 0.994384 0
99420 0.997291 0
99548 0.995472 0
99676 0.990494 0
99804 0.993617 0
99932 0.989995 0
100060 0.993238 0
100188 0.996222 0
100316 0.995319 0
100444 0.996637 0
100572 0.993619 0
100700 0.98987 0
100828 0.996222 0
100956 0.992473 0
101084 0.994048 0
101212 0.9953 0
101340 0.993518 0
101468 0.995135 0
101596 0.990282 0
101724 0.995375 0
101852 0.994857 0
101980 0.995406 0
102108 0.993144 0
102236 0.998312 0
102364 0.992407 0
102492 0.997418 0
102620 0.988649 0
102748 0.994043 0
102876 0.996051 0
103004 0.993739 0
103132 0.991273 0
103260 0.995309 0
103388 0.99743 0
103516 0.990673 0
103644 0.994615 0
103772 0.994361 0
103900 0.990844 0
104028 0.996674 0
104156 0.990727 0
104284 0.992793 0
104412 0.991962 0
104540 0.993509 0
104668 0.993196 0
104796 0.996896 0
104924 0.995319 0
105052 0.995566 0
105180 0.991692 0
105308 0.99639 0
105436 0.991433 0
105564 0.996853 0
105692 0.9912 0
105820 0.99349 0
105948 0.995281 0
106076 0.994321 0
106204 0.997531 0
106332 0.992965 0
106460 0.990247 0
106588 0.991598 0
106716 0.992506 0
106844 0.996959 0
106972 0.997129 0
107100 0.992363 0
107228 0.993099 0
107356 0.994368 0
107484 0.99466 0
107612 0.989508 0
107740 0.995366 0
107868 0.993278 0
107996 0.994424 0
108124 0.993939 0
108252 0.991751 0
108380 0.993278 0
108508 0.995217 0
108636 0.994775 0
108764 0.99642 0
108892 0.992266 0
109020 0.993742 0
109148 0.99466 0
109276 0.998388 0
109404 0.994001 0
109532 0.993466 0
109660 0.998637 0
109788 0.996095 0
109916 0.991984 0
110044 0.990673 0
110172 0.992471 0
110300 0.992996 0
110428 0.998414 0
110556 0.992457 0
110684 0.995215 0
110812 0.992581 0
110940 0.993433 0
111068 0.993784 0
111196 0.994194 0
111324 0.994429 0
111452 0.991678 0
111580 0.991765 0
111708 0.991296 0
111836 0.993629 0
111964 0.993473 0
112092 0.990769 0
112220 0.99425 0
112348 0.99446 0
112476 0.997729 0
112604 0.993219 0
112732 0.995601 0
112860 0.996088 0
112988 0.993838 0
113116 0.997093 0
113244 0.997084 0
113372 0.993073 0
113500 0.993831 0
113628 0.991934 0
113756 0.996434 0
113884 0.997863 0
114012 0.991904 0
114140 0.993156 0
114268 0.993902 0
114396 0.996832 0
114524 0.994309 0
114652 0.994248 0
114780 0.99348 0
114908 0.993116 0
115036 0.992419 0
115164 0.992548 0
115292 0.993878 0
115420 0.99365 0
115548 0.993092 0
115676 0.992205 0
115804 0.997246 0
115932 0.992925 0
116060 0.993817 0
116188 0.995928 0
116316 0.99413 0
116444 0.998513 0
116572 0.996757 0
116700 0.990433 0
116828 0.994462 0
116956 0.995723 0
117084 0.988458 0
117212 0.993987 0
117340 0.993549 0
117468 0.991381 0
117596 0.996696 0
117724 0.990371 0
117852 0.993433 0
117980 0.994947 0
118108 0.994759 0
118236 0.993777 0
118364 0.993492 0
118492 0.992624 0
118620 0.994627 0
118748 0.99454 0
118876 0.991376 0
119004 0.996197 0
119132 0.994646 0
119260 0.991353 0
119388 0.993349 0
119516 0.995187 0
119644 0.99694 0
119772 0.995575 0
119900 0.993052 0
120028 0.996679 0
120156 0.996201 0
120284 0.994944 0
120412 0.992158 0
120540 0.997319 0
120668 0.995655 0
120796 0.995691 0
120924 0.994839 0
121052 0.990981 0
121180 0.993273 0
121308 0.993883 0
121436 0.995403 0
121564 0.994335 0
121692 0.99823 0
121820 0.994024 0
121948 0.992781 0
122076 0.994455 0
122204 0.991452 0
122332 0.995321 0
122460 0.994914 0
122588 0.994631 0
122716 0.995142 0
122844 0.994387 0
122972 0.994977 0
123100 0.993829 0
123228 0.995686 0
123356 0.993699 0
123484 0.995787 0
123612 0.993158 0
123740 0.997235 0
123868 0.992497 0
123996 0.991944 0
124124 0.997409 0
124252 0.99344 0
124380 0.996088 0
124508 0.990131 0
124636 0.997387 0
124764 0.993022 0
124892 0.993956 0
125020 0.999089 0
125148 0.995036 0
125276 0.99284 0
125404 0.99458 0
125532 0.994109 0
125660 0.992838 0
125788 0.994591 0
125916 0.990169 0
126044 0.994147 0
126172 0.993664 0
126300 0.9932 0
126428 0.998072 0
126556 0.99357 0
126684 0.993535 0
126812 0.993177 0
126940 0.993502 0
127068 0.998329 0
127196 0.993777 0
127324 0.994834 0
127452 0.993824 0
127580 0.991838 0
127708 0.992713 0
127836 0.996178 0
127964 0.988305 0
128092 0.996253 0
128220 0.992438 0
128348 0.996093 0
128476 0.993396 0
128604 0.993666 0
128732 0.992838 0
128860 0.995215 0
128988 0.99425 0
129116 0.991925 0
129244 0.995655 0
129372 0.993695 0
129500 0.994493 0
129628 0.994942 0
129756 0.991873 0
129884 0.996693 0
130012 0.99417 0
130140 0.993989 0
130268 0.992833 0
130396 0.996505 0
130524 0.998336 0
130652 0.98967 0
130780 0.992231 0
130908 0.994751 0
131036 0.994236 0
131164 0.99546 0
131292 0.995571 0
131420 0.993843 0
131548 0.993728 0
131676 0.994264 0
131804 0.993575 0
131932 0.992953 0
132060 0.99485 0
132188 0.993022 0
132316 0.991586 0
132444 0.994718 0
132572 0.994528 0
132700 0.995474 0
132828 0.993801 0
132956 0.996611 0
133084 0.992334 0
133212 0.993172 0
133340 0.993716 0
133468 0.995354 0
133596 0.996366 0
133724 0.990576 0
133852 0.992028 0
133980 0.99317 0
134108 0.99513 0
134236 0.995149 0
134364 0.992054 0
134492 0.994024 0
134620 0.993229 0
134748 0.998079 0
134876 0.989679 0
135004 0.995799 0
135132 0.995229 0
135260 0.997503 0
135388 0.995893 0
135516 0.996736 0
135644 0.994001 0
135772 0.994688 0
135900 0.996366 0
136028 0.996281 0
136156 0.992899 0
136284 0.996399 0
136412 0.996326 0
136540 0.993928 0
136668 0.995159 0
136796 0.996477 0
136924 0.996604 0
137052 0.998762 0
137180 0.991692 0
137308 0.995469 0
137436 0.996455 0
137564 0.994337 0
137692 0.995403 0
137820 0.994227 0
137948 0.997453 0
138076 0.995808 0
138204 0.99651 0
138332 0.996616 0
138460 0.993099 0
138588 0.996554 0
138716 0.994229 0
138844 0.992388 0
138972 0.994507 0
139100 0.991739 0
139228 0.996251 0
139356 0.992115 0
139484 0.993217 0
139612 0.992996 0
139740 0.991125 0
139868 0.994806 0
139996 0.992066 0
140124 0.991673 0
140252 0.993841 0
140380 0.999195 0
140508 0.991946 0
140636 0.994848 0
140764 0.995747 0
140892 0.994726 0
141020 0.991885 0
141148 0.995563 0
141276 0.996696 0
141404 0.993172 0
141532 0.996559 0
141660 0.993337 0
141788 0.996931 0
141916 0.995427 0
142044 0.997522 0
142172 0.991447 0
142300 0.993146 0
142428 0.992843 0
142556 0.99521 0
142684 0.995328 0
142812 0.988976 0
142940 0.99586 0
143068 0.992464 0
143196 0.991188 0
143324 0.995502 0
143452 0.993142 0
143580 0.992428 0
143708 0.995914 0
143836 0.994227 0
143964 0.990699 0
144092 0.992414 0
144220 0.993819 0
144348 0.994617 0
144476 0.991452 0
144604 0.988743 0
144732 0.995792 0
144860 0.992188 0
144988 0.996098 0
145116 0.99647 0
145244 0.995309 0
145372 0.994544 0
145500 0.999468 0
145628 0.993386 0
145756 0.995709 0
145884 0.993 0
146012 0.995561 0
146140 0.996364 0
146268 0.995135 0
146396 0.99288 0
146524 0.992165 0
146652 0.997072 0
146780 0.9947 0
146908 0.993589 0
147036 0.995483 0
147164 0.994806 0
147292 0.992285 0
147420 0.994189 0
147548 0.993633 0
147676 0.996816 0
147804 0.994328 0
147932 0.994243 0
148060 0.995483 0
148188 0.992214 0
148316 0.996684 0
148444 0.995599 0
148572 0.994987 0
148700 0.992685 0
148828 0.993864 0
148956 0.995046 0
149084 0.993069 0
149212 0.993222 0
149340 0.993269 0
149468 0.993944 0
149596 0.990939 0
149724 0.992836 0
149852 0.996528 0
149980 0.99349 0
150108 0.996474 0
150236 0.994566 0
150364 0.991786 0
150492 0.995128 0
150620 0.995062 0
150748 0.991268 0
150876 0.993123 0
151004 0.992523 0
151132 0.996905 0
151260 0.991795 0
151388 0.991631 0
151516 0.9926 0
151644 0.995695 0
151772 0.993139 0
151900 0.994453 0
152028 0.991628 0
152156 0.994723 0
152284 0.992031 0
152412 0.994092 0
152540 0.994481 0
152668 0.997538 0
152796 0.994396 0
152924 0.990487 0
153052 0.992299 0
153180 0.995418 0
153308 0.995985 0
153436 0.99501 0
153564 0.99779 0
153692 0.990651 0
153820 0.993961 0
153948 0.991654 0
154076 0.992883 0
154204 0.991842 0
154332 0.994909 0
154460 0.994288 0
154588 0.997147 0
154716 0.992546 0
154844 0.99273 0
154972 0.994523 0
155100 0.991407 0
155228 0.995834 0
155356 0.99369 0
155484 0.993961 0
155612 0.996241 0
155740 0.996006 0
155868 0.990654 0
155996 0.995465 0
156124 0.995902 0
156252 0.994107 0
156380 0.996029 0
156508 0.993626 0
156636 0.993506 0
156764 0.995469 0
156892 0.990943 0
157020 0.994636 0
157148 0.995446 0
157276 0.993798 0
157404 0.994735 0
157532 0.995924 0
157660 0.993537 0
157788 0.995839 0
157916 0.997223 0
158044 0.993685 0
158172 0.992942 0
158300 0.995495 0
158428 0.99437 0
158556 0.991336 0
158684 0.993167 0
158812 0.993029 0
158940 0.994613 0
159068 0.996896 0
159196 0.994907 0
159324 0.993593 0
159452 0.991776 0
159580 0.991285 0
159708 0.997244 0
159836 0.991718 0
159964 0.993175 0
160092 0.993464 0
160220 0.991951 0
160348 0.995493 0
160476 0.994092 0
160604 0.993921 0
160732 0.994102 0
160860 0.992944 0
160988 0.993699 0
161116 0.994999 0
161244 0.995326 0
161372 0.992716 0
161500 0.992476 0
161628 0.994045 0
161756 0.995982 0
161884 0.993982 0
162012 0.993603 0
162140 0.994669 0
162268 0.99553 0
162396 0.994384 0
162524 0.99377 0
162652 0.992588 0
162780 0.994514 0
162908 0.992021 0
163036 0.99441 0
163164 0.994198 0
163292 0.996173 0
163420 0.992066 0
163548 0.993864 0
163676 0.992767 0
163804 0.996731 0
163932 0.99385 0
164060 0.991367 0
164188 0.992497 0
164316 0.993459 0
164444 0.993551 0
164572 0.992704 0
164700 0.993285 0
164828 0.993059 0
164956 0.993855 0
165084 0.993076 0
165212 0.995458 0
165340 0.993167 0
165468 0.99164 0
165596 0.994751 0
165724 0.994907 0
165852 0.992546 0
165980 0.992553 0
166108 0.99505 0
166236 0.991736 0
166364 0.997338 0
166492 0.995114 0
166620 0.995161 0
166748 0.997941 0
166876 0.99647 0
167004 0.993022 0
167132 0.996839 0
167260 0.998018 0
167388 0.996088 0
167516 0.995512 0
167644 0.991718 0
167772 0.993459 0
167900 0.995053 0
168028 0.996648 0
168156 0.994676 0
168284 0.994443 0
168412 0.994723 0
168540 0.99553 0
168668 0.996234 0
168796 0.99486 0
168924 0.994137 0
169052 0.991868 0
169180 0.997218 0
169308 0.99562 0
169436 0.993763 0
169564 0.992108 0
169692 0.99381 0
169820 0.997752 0
169948 0.993796 0
170076 0.997616 0
170204 0.993222 0
170332 0.995721 0
170460 0.993283 0
170588 0.993504 0
170716 0.991699 0
170844 0.996893 0
170972 0.994262 0
171100 0.995839 0
171228 0.996566 0
171356 0.994333 0
171484 0.995234 0
171612 0.995006 0
171740 0.996168 0
171868 0.994165 0
171996 0.992873 0
172124 0.992487 0
172252 0.992228 0
172380 0.997343 0
172508 0.992334 0
172636 0.991628 0
172764 0.991047 0
172892 0.994123 0
173020 0.993504 0
173148 0.993054 0
173276 0.993758 0
173404 0.989842 0
173532 0.994215 0
173660 0.995575 0
173788 0.995851 0
173916 0.992459 0
174044 0.995203 0
174172 0.996317 0
174300 0.995509 0
174428 0.992786 0
174556 0.992294 0
174684 0.994175 0
174812 0.996062 0
174940 0.99079 0
175068 0.99485 0
175196 0.992014 0
175324 0.993047 0
175452 0.990741 0
175580 0.993624 0
175708 0.995676 0
175836 0.994189 0
175964 0.99422 0
176092 0.994782 0
176220 0.992174 0
176348 0.994987 0
176476 0.994092 0
176604 0.996279 0
176732 0.995695 0
176860 0.993054 0
176988 0.99703 0
177116 0.994617 0
177244 0.991899 0
177372 0.993706 0
177500 0.996267 0
177628 0.993007 0
177756 0.996463 0
177884 0.993716 0
178012 0.995549 0
178140 0.994883 0
178268 0.990826 0
178396 0.994137 0
178524 0.993888 0
178652 0.994839 0
178780 0.995542 0
178908 0.996611 0
179036 0.99726 0
179164 0.995705 0
179292 0.996102 0
179420 0.995841 0
179548 0.990687 0
179676 0.994097 0
179804 0.992355 0
179932 0.992607 0
180060 0.993064 0
180188 0.994707 0
180316 0.994222 0
180444 0.994791 0
180572 0.992758 0
180700 0.995942 0
180828 0.993862 0
180956 0.995658 0
181084 0.992162 0
181212 0.995057 0
181340 0.995297 0
181468 0.99328 0
181596 0.99212 0
181724 0.996225 0
181852 0.994234 0
181980 0.99453 0
182108 0.996018 0
182236 0.99184 0
182364 0.995053 0
182492 0.994123 0
182620 0.992525 0
182748 0.994547 0
182876 0.997199 0
183004 0.996239 0
183132 0.992146 0
183260 0.993003 0
183388 0.995408 0
183516 0.992226 0
183644 0.994968 0
183772 0.992984 0
183900 0.993144 0
184028 0.994391 0
184156 0.997743 0
184284 0.996145 0
184412 0.994883 0
184540 0.992424 0
184668 0.994396 0
184796 0.994994 0
184924 0.996331 0
185052 0.993259 0
185180 0.996898 0
185308 0.998887 0
185436 0.994356 0
185564 0.99421 0
185692 0.995194 0
185820 0.991214 0
185948 0.992958 0
186076 0.995022 0
186204 0.99622 0
186332 0.997239 0
186460 0.993175 0
186588 0.994756 0
186716 0.997387 0
186844 0.994344 0
186972 0.992734 0
187100 0.994076 0
187228 0.995881 0
187356 0.995867 0
187484 0.997326 0
187612 0.993471 0
187740 0.994099 0
187868 0.995521 0
187996 0.992207 0
188124 0.993914 0
188252 0.99754 0
188380 0.993252 0
188508 0.993198 0
188636 0.993175 0
188764 0.992741 0
188892 0.993184 0
189020 0.993982 0
189148 0.991833 0
189276 0.993984 0
189404 0.993968 0
189532 0.993763 0
189660 0.994187 0
189788 0.993584 0
189916 0.993909 0
190044 0.990143 0
190172 0.990939 0
190300 0.993671 0
190428 0.994808 0
190556 0.997249 0
190684 0.990277 0
190812 0.995446 0
190940 0.997976 0
191068 0.993669 0
191196 0.996623 0
191324 0.995982 0
191452 0.993375 0
191580 0.993636 0
191708 0.994191 0
191836 0.995968 0
191964 0.996013 0
192092 0.995328 0
192220 0.997879 0
192348 0.993577 0
192476 0.994834 0
192604 0.995622 0
192732 0.994099 0
192860 0.992508 0
192988 0.995269 0
193116 0.996244 0
193244 0.9932 0
193372 0.993885 0
193500 0.992758 0
193628 0.994688 0
193756 0.994909 0
193884 0.98975 0
194012 0.9918 0
194140 0.994935 0
194268 0.995902 0
194396 0.991826 0
194524 0.992508 0
194652 0.993556 0
194780 0.99739 0
194908 0.996408 0
195036 0.99478 0
195164 0.994937 0
195292 0.992111 0
195420 0.989437 0
195548 0.994429 0
195676 0.99449 0
195804 0.996481 0
195932 0.994721 0
196060 0.996773 0
196188 0.992353 0
196316 0.993229 0
196444 0.994653 0
196572 0.995571 0
196700 0.993022 0
196828 0.994111 0
196956 0.994921 0
197084 0.994262 0
197212 0.996517 0
197340 0.996015 0
197468 0.995288 0
197596 0.998407 0
197724 0.993528 0
197852 0.995514 0
197980 0.99409 0
198108 0.992075 0
198236 0.993452 0
198364 0.994285 0
198492 0.995276 0
198620 0.991202 0
198748 0.99546 0
198876 0.989618 0
199004 0.995632 0
199132 0.994801 0
199260 0.996806 0
199388 0.9949 0
199516 0.995121 0
199644 0.994596 0
199772 0.993422 0
199900 0.994231 0
200028 0.992264 0
200156 0.995081 0
200284 0.993805 0
200412 0.99799 0
200540 0.995796 0
200668 0.997305 0
200796 0.994361 0
200924 0.994509 0
201052 0.993264 0
201180 0.996936 0
201308 0.99192 0
201436 0.996418 0
201564 0.994441 0
201692 0.995535 0
201820 0.994469 0
201948 0.990932 0
202076 0.99662 0
202204 0.993575 0
202332 0.994455 0
202460 0.993601 0
202588 0.993641 0
202716 0.998802 0
202844 0.994789 0
202972 0.995695 0
203100 0.993057 0
203228 0.993189 0
203356 0.993012 0
203484 0.993229 0
203612 0.995142 0
203740 0.995829 0
203868 0.992687 0
203996 0.993502 0
204124 0.9971 0
204252 0.99273 0
204380 0.997917 0
204508 0.994916 0
204636 0.993909 0
204764 0.99389 0
204892 0.994375 0
205020 0.994076 0
205148 0.993921 0
205276 0.997169 0
205404 0.992306 0
205532 0.994711 0
205660 0.996929 0
205788 0.994104 0
205916 0.994558 0
206044 0.991753 0
206172 0.993714 0
206300 0.994994 0
206428 0.995083 0
206556 0.993735 0
206684 0.992548 0
206812 0.993923 0
206940 0.995702 0
207068 0.995427 0
207196 0.992824 0
207324 0.993845 0
207452 0.997082 0
207580 0.996164 0
207708 0.994904 0
207836 0.995474 0
207964 0.991732 0
208092 0.994453 0
208220 0.997642 0
208348 0.996467 0
208476 0.992833 0
208604 0.994354 0
208732 0.991 0
208860 0.995476 0
208988 0.992857 0
209116 0.992355 0
209244 0.994481 0
209372 0.995076 0
209500 0.999343 0
209628 0.999228 0
209756 0.994909 0
209884 0.992454 0
210012 0.996382 0
210140 0.993801 0
210268 0.995403 0
210396 0.993193 0
210524 0.991459 0
210652 0.9975 0
210780 0.995815 0
210908 0.994627 0
211036 0.997293 0
211164 0.992172 0
211292 0.994933 0
211420 0.995749 0
211548 0.993789 0
211676 0.993415 0
211804 0.995921 0
211932 0.993987 0
212060 0.991852 0
212188 0.993782 0
212316 0.995055 0
212444 0.996411 0
212572 0.998282 0
212700 0.995636 0
212828 0.993589 0
212956 0.994071 0
213084 0.997138 0
213212 0.99477 0
213340 0.993499 0
213468 0.991807 0
213596 0.994132 0
213724 0.99087 0
213852 0.997733 0
213980 0.992974 0
214108 0.995761 0
214236 0.993645 0
214364 0.996053 0
214492 0.99505 0
214620 0.990901 0
214748 0.993655 0
214876 0.993841 0
215004 0.993876 0
215132 0.99072 0
215260 0.994083 0
215388 0.994464 0
215516 0.991814 0
215644 0.995655 0
215772 0.993664 0
215900 0.990651 0
216028 0.994165 0
216156 0.992428 0
216284 0.994008 0
216412 0.996766 0
216540 0.993683 0
216668 0.992466 0
216796 0.99553 0
216924 0.993431 0
217052 0.990993 0
217180 0.99691 0
217308 0.993702 0
217436 0.99348 0
217564 0.996086 0
217692 0.991929 0
217820 0.993914 0
217948 0.994142 0
218076 0.993177 0
218204 0.993798 0
218332 0.991866 0
218460 0.997635 0
218588 0.994217 0
218716 0.992556 0
218844 0.992871 0
218972 0.994876 0
219100 0.994017 0
219228 0.996025 0
219356 0.991567 0
219484 0.992339 0
219612 0.996051 0
219740 0.993859 0
219868 0.996917 0
219996 0.991367 0
220124 0.997197 0
220252 0.994012 0
220380 0.998056 0
220508 0.994759 0
220636 0.995236 0
220764 0.994059 0
220892 0.993822 0
221020 0.995297 0
221148 0.992713 0
221276 0.996027 0
221404 0.993636 0
221532 0.995512 0
221660 0.995709 0
221788 0.992127 0
221916 0.997169 0
222044 0.994413 0
222172 0.9928 0
222300 0.99257 0
222428 0.998642 0
222556 0.993078 0
222684 0.99691 0
222812 0.997209 0
222940 0.992506 0
223068 0.993598 0
223196 0.993789 0
223324 0.995665 0
223452 0.995495 0
223580 0.997322 0
223708 0.996961 0
223836 0.992586 0
223964 0.993902 0
224092 0.991256 0
224220 0.99707 0
224348 0.99316 0
224476 0.991346 0
224604 0.992697 0
224732 0.99425 0
224860 0.98822 0
224988 0.996818 0
225116 0.996439 0
225244 0.994629 0
225372 0.993596 0
225500 0.99626 0
225628 0.993492 0
225756 0.992725 0
225884 0.994987 0
226012 0.993163 0
226140 0.995568 0
226268 0.996074 0
226396 0.997854 0
226524 0.990442 0
226652 0.993631 0
226780 0.994316 0
226908 0.994857 0
227036 0.993007 0
227164 0.993528 0
227292 0.994509 0
227420 0.992857 0
227548 0.997369 0
227676 0.996161 0
227804 0.992725 0
227932 0.994511 0
228060 0.995825 0
228188 0.991487 0
228316 0.990997 0
228444 0.9947 0
228572 0.99329 0
228700 0.994718 0
228828 0.993495 0
228956 0.99574 0
229084 0.997934 0
229212 0.99321 0
229340 0.99301 0
229468 0.996164 0
229596 0.99461 0
229724 0.992297 0
229852 0.994528 0
229980 0.997635 0
230108 0.992337 0
230236 0.992092 0
230364 0.994582 0
230492 0.995813 0
230620 0.993998 0
230748 0.989948 0
230876 0.992313 0
231004 0.995844 0
231132 0.994027 0
231260 0.991984 0
231388 0.991654 0
231516 0.991652 0
231644 0.991671 0
231772 0.993099 0
231900 0.993972 0
232028 0.993123 0
232156 0.996434 0
232284 0.994144 0
232412 0.99434 0
232540 0.9928 0
232668 0.996971 0
232796 0.994999 0
232924 0.991786 0
233052 0.993198 0
233180 0.99562 0
233308 0.994222 0
233436 0.993469 0
233564 0.995862 0
233692 0.993648 0
233820 0.997176 0
233948 0.994813 0
234076 0.994434 0
234204 0.9963 0
234332 0.993167 0
234460 0.993904 0
234588 0.995853 0
234716 0.989964 0
234844 0.994883 0
234972 0.991414 0
235100 0.992607 0
235228 0.993923 0
235356 0.994471 0
235484 0.996192 0
235612 0.996305 0
235740 0.991372 0
235868 0.997566 0
235996 0.996213 0
236124 0.991904 0
236252 0.996338 0
236380 0.993899 0
236508 0.991108 0
236636 0.995135 0
236764 0.993681 0
236892 0.996025 0
237020 0.994057 0
237148 0.994158 0
237276 0.994316 0
237404 0.991701 0
237532 0.994351 0
237660 0.995356 0
237788 0.997107 0
237916 0.994535 0
238044 0.996834 0
238172 0.99478 0
238300 0.993003 0
238428 0.995126 0
238556 1 0
238684 0.995048 0
238812 0.992829 0
238940 0.996321 0
239068 0.997938 0
239196 0.994992 0
239324 0.993928 0
239452 0.993259 0
239580 0.996401 0
239708 0.995735 0
239836 0.996498 0
239964 0.992435 0
240092 0.997552 0
240220 0.995208 0
240348 0.994114 0
240476 0.995032 0
240604 0.993763 0
240732 0.994822 0
240860 0.996008 0
240988 0.990277 0
241116 0.995469 0
241244 0.993619 0
241372 0.993605 0
241500 0.997223 0
241628 0.993617 0
241756 0.995747 0
241884 0.994485 0
242012 0.994382 0
242140 0.995556 0
242268 0.993697 0
242396 0.992141 0
242524 0.994956 0
242652 0.994683 0
242780 0.991894 0
242908 0.992946 0
243036 0.992452 0
243164 0.996491 0
243292 0.989402 0
243420 0.994297 0
243548 0.989971 0
243676 0.998098 0
243804 0.995862 0
243932 0.989978 0
244060 0.992327 0
244188 0.993243 0
244316 0.993709 0
244444 0.991722 0
244572 0.990884 0
244700 0.989574 0
244828 0.992986 0
244956 0.995024 0
245084 0.991381 0
245212 0.99305 0
245340 0.991565 0
245468 0.994417 0
245596 0.990604 0
245724 0.994363 0
245852 0.99357 0
245980 0.992266 0
246108 0.99513 0
246236 0.992977 0
246364 0.994756 0
246492 0.993563 0
246620 0.994723 0
246748 0.994636 0
246876 0.994695 0
247004 0.993662 0
247132 0.993544 0
247260 0.992144 0
247388 0.995257 0
247516 0.993796 0
247644 0.993737 0
247772 0.994598 0
247900 0.995978 0
248028 0.995156 0
248156 0.994165 0
248284 0.992942 0
248412 0.994504 0
248540 0.997293 0
248668 0.993156 0
248796 0.994391 0
248924 0.99107 0
249052 0.993772 0
249180 0.995942 0
249308 0.997089 0
249436 0.99401 0
249564 0.994149 0
249692 0.992471 0
249820 0.991132 0
249948 0.992819 0
250076 0.995472 0
250204 0.996397 0
250332 0.995502 0
250460 0.994165 0
250588 0.996368 0
250716 0.994436 0
250844 0.993629 0
250972 0.993671 0
251100 0.995785 0
251228 0.994107 0
251356 0.99658 0
251484 0.995808 0
251612 0.993688 0
251740 0.99525 0
251868 0.993118 0
251996 0.992694 0
252124 0.995968 0
252252 0.995931 0
252380 0.994208 0
252508 0.99245 0
252636 0.993346 0
252764 0.997489 0
252892 0.995554 0
253020 0.99453 0
253148 0.993742 0
253276 0.994205 0
253404 0.992353 0
253532 0.992996 0
253660 0.988818 0
253788 0.994843 0
253916 0.995328 0
254044 0.989698 0
254172 0.992621 0
254300 0.997519 0
254428 0.993476 0
254556 0.991906 0
254684 0.99546 0
254812 0.995326 0
254940 0.995213 0
255068 0.99377 0
255196 0.995726 0
255324 0.997651 0
255452 0.993998 0
255580 0.99324 0
255708 0.990072 0
255836 0.991696 0
255964 0.992767 0
256092 0.991572 0
256220 0.993695 0
256348 0.991574 0
256476 0.992765 0
256604 0.995175 0
256732 0.994019 0
256860 0.993306 0
256988 0.993855 0
257116 0.997726 0
257244 0.99308 0
257372 0.993782 0
257500 0.994448 0
257628 0.993158 0
257756 0.993963 0
257884 0.993344 0
258012 0.994309 0
258140 0.991845 0
258268 0.995288 0
258396 0.99285 0
258524 0.994787 0
258652 0.994634 0
258780 0.99723 0
258908 0.993754 0
259036 0.990426 0
259164 0.992711 0
259292 0.99457 0
259420 0.991407 0
259548 0.993972 0
259676 0.991197 0
259804 0.997009 0
259932 0.996926 0
260060 0.995662 0
260188 0.990884 0
260316 0.993768 0
260444 0.994231 0
260572 0.995088 0
260700 0.993786 0
260828 0.994566 0
260956 0.995307 0
261084 0.993417 0
261212 0.993363 0
261340 0.997806 0
261468 0.993735 0
261596 0.993664 0
261724 0.995514 0
261852 0.992174 0
261980 0.992012 0
262108 0.995048 0
262236 0.993579 0
262364 0.99297 0
262492 0.993869 0
262620 0.994829 0
262748 0.998006 0
262876 0.996463 0
263004 0.992699 0
263132 0.993831 0
263260 0.994445 0
263388 0.995978 0
263516 0.993337 0
