# Supplementary material for: Probing decoherence in molecular 4f qubits
Source: Chem Sci. 2024 Oct 30;15(48):20328–37. doi: 10.1039/d4sc05304d (PMC11575486; doi:10.1039/d4sc05304d)
Supplement: SC-015-D4SC05304D-s001 [file SC-015-D4SC05304D-s001.zip › data_archive/Parallel_0c5pct/T2/49_Gdtrensal_T2_970563_3527G_at22_VG33_32-64-300_10sc_40K.dat]

0 1 0
16 0.976591 0
32 0.919515 0
48 0.843569 0
64 0.753634 0
80 0.674949 0
96 0.610769 0
112 0.561783 0
128 0.530408 0
144 0.506215 0
160 0.474687 0
176 0.437562 0
192 0.401172 0
208 0.371074 0
224 0.349642 0
240 0.340902 0
256 0.338994 0
272 0.344423 0
288 0.342859 0
304 0.337184 0
320 0.325938 0
336 0.312604 0
352 0.294526 0
368 0.286233 0
384 0.279915 0
400 0.275866 0
416 0.276439 0
432 0.269108 0
448 0.258384 0
464 0.25296 0
480 0.244995 0
496 0.239814 0
512 0.247024 0
528 0.244991 0
544 0.257861 0
560 0.265354 0
576 0.265989 0
592 0.265237 0
608 0.256787 0
624 0.259436 0
640 0.256798 0
656 0.260864 0
672 0.260626 0
688 0.267007 0
704 0.264565 0
720 0.259828 0
736 0.254612 0
752 0.253809 0
768 0.248822 0
784 0.255097 0
800 0.265257 0
816 0.266983 0
832 0.274853 0
848 0.273307 0
864 0.26763 0
880 0.265127 0
896 0.264913 0
912 0.260512 0
928 0.260001 0
944 0.261287 0
960 0.257038 0
976 0.253816 0
992 0.240151 0
1008 0.229912 0
1024 0.225457 0
1040 0.219445 0
1056 0.218474 0
1072 0.217376 0
1088 0.225365 0
1104 0.221283 0
1120 0.213589 0
1136 0.206386 0
1152 0.199161 0
1168 0.191299 0
1184 0.187641 0
1200 0.184314 0
1216 0.183428 0
1232 0.179081 0
1248 0.170413 0
1264 0.164654 0
1280 0.155416 0
1296 0.150205 0
1312 0.141126 0
1328 0.145064 0
1344 0.143271 0
1360 0.143572 0
1376 0.140753 0
1392 0.132729 0
1408 0.127375 0
1424 0.121111 0
1440 0.113546 0
1456 0.108743 0
1472 0.105673 0
1488 0.103697 0
1504 0.0957432 0
1520 0.0888377 0
1536 0.0810168 0
1552 0.0753565 0
1568 0.0709091 0
1584 0.0670617 0
1600 0.0641189 0
1616 0.0654452 0
1632 0.0636792 0
1648 0.0635116 0
1664 0.0598192 0
1680 0.0570206 0
1696 0.0545536 0
1712 0.0581703 0
1728 0.0524002 0
1744 0.05435 0
1760 0.0534093 0
1776 0.0549465 0
1792 0.0529984 0
1808 0.048268 0
1824 0.0482356 0
1840 0.0468877 0
1856 0.0438026 0
1872 0.0438548 0
1888 0.0417644 0
1904 0.0397822 0
1920 0.0389136 0
1936 0.0345364 0
1952 0.0327776 0
1968 0.0309593 0
1984 0.0290347 0
2000 0.0293681 0
2016 0.0274327 0
2032 0.0231168 0
2048 0.0227293 0
2064 0.0177683 0
2080 0.0163122 0
2096 0.015222 0
2112 0.0167177 0
2128 0.0163879 0
2144 0.0138073 0
2160 0.0149895 0
2176 0.0136235 0
2192 0.0115079 0
2208 0.0103528 0
2224 0.0145516 0
2240 0.00978155 0
2256 0.011061 0
2272 0.012463 0
2288 0.0119458 0
2304 0.0121152 0
2320 0.0040312 0
2336 0.00904091 0
2352 0.0108898 0
2368 0.00978696 0
2384 0.00899766 0
2400 0.00908957 0
2416 0.00807321 0
2432 0.0085075 0
2448 0.0102843 0
2464 0.00730373 0
2480 0.00983742 0
2496 0.00871474 0
2512 0.00731634 0
2528 0.00682979 0
2544 0.00743348 0
2560 0.00696855 0
2576 0.00729292 0
2592 0.00630179 0
2608 0.00883367 0
2624 0.0094734 0
2640 0.00906794 0
2656 0.00765513 0
2672 0.00871654 0
2688 0.00712713 0
2704 0.00690007 0
2720 0.00884088 0
2736 0.00714695 0
2752 0.00573234 0
2768 0.0107511 0
2784 0.00801374 0
2800 0.00551429 0
2816 0.00836874 0
2832 0.00579541 0
2848 0.00678834 0
2864 0.00804077 0
2880 0.00999059 0
2896 0.0106177 0
2912 0.0120936 0
2928 0.0106033 0
2944 0.00796328 0
2960 0.00602067 0
2976 0.00606392 0
2992 0.00771099 0
3008 0.00803717 0
3024 0.00813087 0
3040 0.00527462 0
3056 0.0057882 0
3072 0.00871294 0
3088 0.00466732 0
3104 0.00907155 0
3120 0.00628377 0
3136 0.00870032 0
3152 0.00496646 0
3168 0.00645857 0
3184 0.00644415 0
3200 0.0109132 0
3216 0.00579721 0
3232 0.00698657 0
3248 0.00732535 0
3264 0.00617384 0
3280 0.0079777 0
3296 0.00682799 0
3312 0.00927878 0
3328 0.00670905 0
3344 0.00455019 0
3360 0.00573054 0
3376 0.00611798 0
3392 0.00718479 0
3408 0.00351581 0
3424 0.00643874 0
3440 0.00517911 0
3456 0.00493763 0
3472 0.00837415 0
3488 0.00549627 0
3504 0.00605491 0
3520 0.00717398 0
3536 0.00822458 0
3552 0.00631981 0
3568 0.0043808 0
3584 0.00682618 0
3600 0.00699558 0
3616 0.00498088 0
3632 0.000538814 0
3648 0.00620087 0
3664 0.00656489 0
3680 0.00480968 0
3696 0.00544761 0
3712 0.0050854 0
3728 0.00371764 0
3744 0.00507639 0
3760 0.0054368 0
3776 0.00470156 0
3792 0.00196965 0
3808 0.00446189 0
3824 0.00511423 0
3840 0.0037717 0
3856 0.00507459 0
3872 0.00405643 0
3888 0.00430691 0
3904 0.00456821 0
3920 0.00431592 0
3936 0.00757764 0
3952 0.00716858 0
3968 0.00604589 0
3984 0.00152454 0
4000 0.00579721 0
4016 0.00547464 0
4032 0.00500431 0
4048 0.00621529 0
4064 0.00370142 0
4080 0.00535931 0
4096 0.00227239 0
4112 0.00633242 0
4128 0.004206 0
4144 0.00516289 0
4160 0.00551429 0
4176 0.00473039 0
4192 0.00609635 0
4208 0.0028977 0
4224 0.00222374 0
4240 0.00597201 0
4256 0.00398254 0
4272 0.00610356 0
4288 0.00522956 0
4304 0.00553591 0
4320 0.0071884 0
4336 0.00663517 0
4352 0.00528182 0
4368 0.00393569 0
4384 0.00498268 0
4400 0.00610716 0
4416 0.00179304 0
4432 0.00591795 0
4448 0.00409247 0
4464 0.00918147 0
4480 0.00449973 0
4496 0.0057882 0
4512 0.00323469 0
4528 0.00457542 0
4544 0.00258775 0
4560 0.00622069 0
4576 0.00643514 0
4592 0.00607473 0
4608 0.00375188 0
4624 0.00221653 0
4640 0.00626034 0
4656 0.00286166 0
4672 0.00739203 0
4688 0.00265623 0
4704 0.00294456 0
4720 0.00694872 0
4736 0.00225797 0
4752 0.00230122 0
4768 0.00830387 0
4784 0.0037663 0
4800 0.00371043 0
4816 0.00646577 0
4832 0.00484392 0
4848 0.00561701 0
4864 0.00459344 0
4880 0.00304547 0
4896 0.00519532 0
4912 0.00511243 0
4928 0.00753619 0
4944 0.00740464 0
4960 0.00473039 0
4976 0.00474842 0
4992 0.00575036 0
5008 0.00591975 0
5024 0.00338786 0
5040 0.00624412 0
5056 0.00509621 0
5072 0.00430871 0
5088 0.00417176 0
5104 0.00332479 0
5120 0.00155698 0
5136 0.00563683 0
5152 0.00288149 0
5168 0.00690367 0
5184 0.00351941 0
5200 0.00462047 0
5216 0.00531606 0
5232 0.00466011 0
5248 0.00510883 0
5264 0.00315179 0
5280 0.00184891 0
5296 0.00467994 0
5312 0.00414292 0
5328 0.00562782 0
5344 0.00389064 0
5360 0.00285265 0
5376 0.00822458 0
5392 0.00643694 0
5408 0.00529804 0
5424 0.00636666 0
5440 0.00577378 0
5456 0.00646397 0
5472 0.00687124 0
5488 0.00564764 0
5504 0.0035032 0
5520 0.00537373 0
5536 0.00586389 0
5552 0.00304187 0
5568 0.00541698 0
5584 0.00435917 0
5600 0.00442405 0
5616 0.00514307 0
5632 0.00636666 0
5648 0.00411049 0
5664 0.0053485 0
5680 0.00379693 0
5696 0.00171916 0
5712 0.00475562 0
5728 0.00484573 0
5744 0.00766955 0
5760 0.00565305 0
5776 0.00025409 0
5792 0.00562782 0
5808 0.00610897 0
5824 0.00449793 0
5840 0.00296979 0
5856 0.00525119 0
5872 0.0049088 0
5888 0.00126144 0
5904 0.00346175 0
5920 0.00628557 0
5936 0.00727129 0
5952 0.00487997 0
5968 0.00262019 0
5984 0.00556294 0
6000 0.00556475 0
6016 0.00724066 0
6032 0.00685502 0
6048 0.00444207 0
6064 0.0058747 0
6080 0.00528363 0
6096 0.0060513 0
6112 0.00575757 0
6128 0.0028905 0
6144 0.00293194 0
6160 0.00525659 0
6176 0.00373386 0
6192 0.00468534 0
6208 0.00487636 0
6224 0.00130649 0
6240 0.00215886 0
6256 0.00644235 0
6272 0.00407625 0
6288 0.00525299 0
6304 0.00276796 0
6320 0.00565124 0
6336 0.00262559 0
6352 0.00603508 0
6368 0.00575396 0
6384 0.00831648 0
6400 0.00285626 0
6416 0.00442765 0
6432 0.00444387 0
6448 0.005608 0
6464 0.00389604 0
6480 0.00310854 0
6496 0.00469075 0
6512 0.0051755 0
6528 0.00616303 0
6544 0.0054332 0
6560 0.00487095 0
6576 0.00676852 0
6592 0.00443846 0
6608 0.00928599 0
6624 0.00600805 0
6640 0.00661534 0
6656 0.000338786 0
6672 0.00528723 0
6688 0.00457542 0
6704 0.00371584 0
6720 0.00391947 0
6736 0.000888413 0
6752 0.00379873 0
6768 0.00618465 0
6784 0.00420059 0
6800 0.00401318 0
6816 0.00519713 0
6832 0.00211381 0
6848 0.0022796 0
6864 0.005435 0
6880 0.00572693 0
6896 0.00686223 0
6912 0.00354104 0
6928 0.00470697 0
6944 0.00617204 0
6960 0.00505116 0
6976 0.00598823 0
6992 0.00392307 0
7008 0.00260577 0
7024 0.00589813 0
7040 0.00314459 0
7056 0.00554492 0
7072 0.00528903 0
7088 0.00130108 0
7104 0.0024544 0
7120 0.00431592 0
7136 0.00100915 0
7152 0.00697215 0
7168 0.00705324 0
7184 0.00440062 0
7200 0.00606211 0
7216 0.00655768 0
7232 0.00435557 0
7248 0.00584406 0
7264 0.00214264 0
7280 0.00378612 0
7296 0.00382576 0
7312 0.00513045 0
7328 0.00425105 0
7344 0.00747132 0
7360 0.00417897 0
7376 0.00466372 0
7392 0.00477364 0
7408 0.00609095 0
7424 0.00358609 0
7440 0.00448892 0
7456 0.00466011 0
7472 0.0061378 0
7488 0.00348698 0
7504 0.00398434 0
7520 0.00586389 0
7536 0.00415554 0
7552 0.00143083 0
7568 0.00510162 0
7584 0.00768937 0
7600 0.00624953 0
7616 0.00389604 0
7632 0.00613239 0
7648 0.00687124 0
7664 0.00556835 0
7680 0.0043808 0
7696 0.00384018 0
7712 0.00486555 0
7728 0.00565665 0
7744 0.0046475 0
7760 0.00597021 0
7776 0.00654506 0
7792 0.00330497 0
7808 0.00769658 0
7824 0.00401498 0
7840 0.00682799 0
7856 0.00306349 0
7872 0.00325631 0
7888 0.00374287 0
7904 0.00198767 0
7920 0.00612338 0
7936 0.00664778 0
7952 0.00336083 0
7968 0.00466552 0
7984 0.00620628 0
8000 0.00299682 0
8016 0.00206696 0
8032 0.000901028 0
8048 0.00498629 0
8064 0.00593056 0
8080 0.00532327 0
8096 0.00180926 0
8112 0.00695773 0
8128 0.00444387 0
8144 0.00398434 0
8160 0.00232105 0
8176 0.00349959 0
8192 0.00492321 0
8208 0.00404021 0
8224 0.00316981 0
8240 0.00419158 0
8256 0.000944277 0
8272 0.00610356 0
8288 0.00536111 0
8304 0.00432493 0
8320 0.00270669 0
8336 0.00571251 0
8352 0.00608554 0
8368 0.006136 0
8384 0.00665859 0
8400 0.00318243 0
8416 0.00301304 0
8432 0.00411409 0
8448 0.00790922 0
8464 0.0082408 0
8480 0.00450874 0
8496 0.00493403 0
8512 0.00380053 0
8528 0.00567828 0
8544 0.00591074 0
8560 0.00463128 0
8576 0.00523677 0
8592 0.00554132 0
8608 0.00579721 0
8624 0.00602427 0
8640 0.00322027 0
8656 0.00304728 0
8672 0.00411049 0
8688 0.003687 0
8704 0.00681537 0
8720 0.00562962 0
8736 0.00895802 0
8752 0.00461506 0
8768 0.00185071 0
8784 0.00706406 0
8800 0.00514487 0
8816 0.00492862 0
8832 0.00453037 0
8848 0.00520794 0
8864 0.00553591 0
8880 0.00337345 0
8896 0.00398434 0
8912 0.00472679 0
8928 0.003505 0
8944 0.00265623 0
8960 0.00286707 0
8976 0.00357348 0
8992 0.00606572 0
9008 0.00255892 0
9024 0.00718119 0
9040 0.00688025 0
9056 0.00609455 0
9072 0.00259676 0
9088 0.00307611 0
9104 0.00292654 0
9120 0.00411409 0
9136 0.00538995 0
9152 0.00813628 0
9168 0.00542779 0
9184 0.00696494 0
9200 0.00183269 0
9216 0.00822818 0
9232 0.004907 0
9248 0.00399516 0
9264 0.00469075 0
9280 0.00512865 0
9296 0.00588731 0
9312 0.00588551 0
9328 0.00174439 0
9344 0.0051701 0
9360 0.00259496 0
9376 0.00603869 0
9392 0.00743708 0
9408 0.00469616 0
9424 0.00604409 0
9440 0.00196424 0
9456 0.00650001 0
9472 0.00267605 0
9488 0.00555213 0
9504 0.00425826 0
9520 0.00624232 0
9536 0.00477545 0
9552 0.00170114 0
9568 0.00287788 0
9584 0.00202731 0
9600 0.00352482 0
9616 0.00373386 0
9632 0.00388703 0
9648 0.00406904 0
9664 0.00306349 0
9680 0.00739203 0
9696 0.00765153 0
9712 0.00410688 0
9728 0.0049953 0
9744 0.00353203 0
9760 0.00314098 0
9776 0.00313558 0
9792 0.00551249 0
9808 0.00600625 0
9824 0.00432313 0
9840 0.00507999 0
9856 0.00398254 0
9872 0.0030653 0
9888 0.00190477 0
9904 0.00486014 0
9920 0.00383117 0
9936 0.00748754 0
9952 0.00468534 0
9968 0 0
9984 0.00409787 0
10000 0.00724967 0
10016 0.00560439 0
10032 0.00538634 0
10048 0.00679735 0
10064 0.00437539 0
10080 0.00810925 0
10096 0.00310854 0
10112 0.00421861 0
10128 0.00380234 0
10144 0.000580262 0
10160 0.00376449 0
10176 0.00265623 0
10192 0.000854174 0
10208 0.00447991 0
10224 0.0042078 0
10240 0.00402038 0
10256 0.00428709 0
10272 0.00523137 0
10288 0.00436278 0
10304 0.00558277 0
10320 0.00353743 0
10336 0.0051701 0
10352 0.00415734 0
10368 0.00619547 0
10384 0.00673788 0
10400 0.00655407 0
10416 0.00484392 0
10432 0.00431953 0
10448 0.00512504 0
10464 0.00506738 0
10480 0.00399155 0
10496 0.00397533 0
10512 0.00444026 0
10528 0.00455199 0
10544 0.00428168 0
10560 0.00358609 0
10576 0.00152454 0
10592 0.00637026 0
10608 0.0060495 0
10624 0.00662976 0
10640 0.0032455 0
10656 0.00660093 0
10672 0.00415914 0
10688 0.00843182 0
10704 0.00558817 0
10720 0.00880664 0
10736 0.0064892 0
10752 0.00483852 0
10768 0.00391767 0
10784 0.00459884 0
10800 0.00426006 0
10816 0.00624592 0
10832 0.00286887 0
10848 0.00425285 0
10864 0.00265623 0
10880 0.0067487 0
10896 0.00281841 0
10912 0.00373926 0
10928 0.00606932 0
10944 0.00709469 0
10960 0.00305629 0
10976 0.00182368 0
10992 0.00208678 0
11008 0.00541878 0
11024 0.00336804 0
11040 0.00453757 0
11056 0.00505657 0
11072 0.00631981 0
11088 0.00433574 0
11104 0.00518271 0
11120 0.00298781 0
11136 0.00722804 0
11152 0.00528002 0
11168 0.00720642 0
11184 0.00659552 0
11200 0.00453938 0
11216 0.00436998 0
11232 0.00717038 0
11248 0.00298781 0
11264 0.00505116 0
11280 0.0058765 0
11296 0.00532687 0
11312 0.00557195 0
11328 0.00479166 0
11344 0.00221292 0
11360 0.00444567 0
11376 0.00641712 0
11392 0.00448351 0
11408 0.00290491 0
11424 0.00653425 0
11440 0.00321306 0
11456 0.00602067 0
11472 0.00427808 0
11488 0.00538094 0
11504 0.00678834 0
11520 0.00465471 0
11536 0.00641892 0
11552 0.00520974 0
11568 0.00344733 0
11584 0.00531786 0
11600 0.00431232 0
11616 0.00360411 0
11632 0.00366358 0
11648 0.00755962 0
11664 0.00556294 0
11680 0.00457722 0
11696 0.00425465 0
11712 0.00331398 0
11728 0.00583505 0
11744 0.00629638 0
11760 0.00223455 0
11776 0.00449072 0
11792 0.00781912 0
11808 0.00603869 0
11824 0.00302385 0
11840 0.00273912 0
11856 0.00615222 0
11872 0.00759927 0
11888 0.00678294 0
11904 0.00714154 0
11920 0.00802996 0
11936 0.00495385 0
11952 0.00295537 0
11968 0.00593777 0
11984 0.00799211 0
12000 0.00897243 0
12016 0.00271029 0
12032 0.00487636 0
12048 0.00373566 0
12064 0.00537733 0
12080 0.00209219 0
12096 0.00362934 0
12112 0.00666941 0
12128 0.00135875 0
12144 0.00582424 0
12160 0.00547284 0
12176 0.0082462 0
12192 0.00435377 0
12208 0.00559899 0
12224 0.00676311 0
12240 0.00264902 0
12256 0.00814349 0
12272 0.00737221 0
12288 0.00462407 0
12304 0.0054368 0
12320 0.00557916 0
12336 0.0065757 0
12352 0.00785516 0
12368 0.00676852 0
12384 0.00108664 0
12400 0.00525119 0
12416 0.00651082 0
12432 0.00159302 0
12448 0.00379152 0
12464 0.00526921 0
12480 0.00593957 0
12496 0.00382216 0
12512 0.000890215 0
12528 0.00457362 0
12544 0.004734 0
12560 0.00231924 0
12576 0.0031536 0
12592 0.00434475 0
12608 0.00569269 0
12624 0.00606392 0
12640 0.00625854 0
12656 0.0054386 0
12672 0.00547104 0
12688 0.00617564 0
12704 0.00632341 0
12720 0.0026328 0
12736 0.003332 0
12752 0.00540797 0
12768 0.00643153 0
12784 0.00237511 0
12800 0.00567828 0
12816 0.0034221 0
12832 0.00313017 0
12848 0.00580442 0
12864 0.00690007 0
12880 0.00282923 0
12896 0.00363294 0
12912 0.0067523 0
12928 0.00683159 0
12944 0.00292654 0
12960 0.00621529 0
12976 0.0059612 0
12992 0.00437179 0
13008 0.00577559 0
13024 0.00416996 0
13040 0.00418077 0
13056 0.0050872 0
13072 0.00635224 0
13088 0.0023715 0
13104 0.00120918 0
13120 0.00564764 0
13136 0.00677573 0
13152 0.00353743 0
13168 0.00553231 0
13184 0.00449973 0
13200 0.00520614 0
13216 0.00431232 0
13232 0.00303106 0
13248 0.00385099 0
13264 0.00506918 0
13280 0.0070172 0
13296 0.00164347 0
13312 0.00322748 0
13328 0.00521154 0
13344 0.00498629 0
13360 0.00617925 0
13376 0.00752358 0
13392 0.00507279 0
13408 0.00559718 0
13424 0.00573594 0
13440 0.00617204 0
13456 0.00642433 0
13472 0.00660814 0
13488 0.00393569 0
13504 0.00258415 0
13520 0.00739744 0
13536 0.00269768 0
13552 0.00441143 0
13568 0.00466732 0
13584 0.00208318 0
13600 0.0058729 0
13616 0.00633963 0
13632 0.00623331 0
13648 0.00625313 0
13664 0.00709829 0
13680 0.00243458 0
13696 0.00471598 0
13712 0.00703522 0
13728 0.004388 0
13744 0.00557195 0
13760 0.007192 0
13776 0.00652704 0
13792 0.00525659 0
13808 0.00427087 0
13824 0.00486915 0
13840 0.00617925 0
13856 0.00541878 0
13872 0.00462768 0
13888 0.00495745 0
13904 0.00519532 0
13920 0.00698477 0
13936 0.00414473 0
13952 0.00653605 0
13968 0.00427988 0
13984 0.00510162 0
14000 0.00358789 0
14016 0.00436458 0
14032 0.00474121 0
14048 0.00661354 0
14064 0.00337165 0
14080 0.00429069 0
14096 0.00335723 0
14112 0.00542959 0
14128 0.00311035 0
14144 0.00507098 0
14160 0.00674149 0
14176 0.00641171 0
14192 0.00601166 0
14208 0.00653786 0
14224 0.00849489 0
14240 0.00651082 0
14256 0.00460065 0
14272 0.00496286 0
14288 0.00427447 0
14304 0.00363655 0
14320 0.00855436 0
14336 0.00332479 0
14352 0.00695053 0
14368 0.00316441 0
14384 0.00324911 0
14400 0.00186332 0
14416 0.00910939 0
14432 0.00768937 0
14448 0.00751277 0
14464 0.00213003 0
14480 0.0070136 0
14496 0.00682799 0
14512 0.00627115 0
14528 0.00576477 0
14544 0.0041249 0
14560 0.00441864 0
14576 0.00640631 0
14592 0.00601526 0
14608 0.00555754 0
14624 0.00624232 0
14640 0.00417716 0
14656 0.0090355 0
14672 0.00520974 0
14688 0.00602067 0
14704 0.0066604 0
14720 0.00442585 0
14736 0.00663156 0
14752 0.00541518 0
14768 0.00489979 0
14784 0.00310674 0
14800 0.00371584 0
14816 0.00539535 0
14832 0.00684781 0
14848 0.00619366 0
14864 0.00811646 0
14880 0.00295357 0
14896 0.00212102 0
14912 0.00427447 0
14928 0.0067487 0
14944 0.00575216 0
14960 0.0071055 0
14976 0.00362393 0
14992 0.00562061 0
15008 0.00460065 0
15024 0.00185792 0
15040 0.00387622 0
15056 0.00520073 0
15072 0.00597561 0
15088 0.0067541 0
15104 0.00375008 0
15120 0.00504936 0
15136 0.00664778 0
15152 0.00563503 0
15168 0.0047322 0
15184 0.0071866 0
15200 0.00656849 0
15216 0.00625674 0
15232 0.00323289 0
15248 0.00539175 0
15264 0.00156779 0
15280 0.00494664 0
15296 0.007192 0
15312 0.00578099 0
15328 0.0030653 0
15344 0.00620087 0
15360 0.00875438 0
15376 0.00468354 0
15392 0.00609635 0
15408 0.00641892 0
15424 0.00575396 0
15440 0.00568729 0
15456 0.00186873 0
15472 0.00553051 0
15488 0.00597922 0
15504 0.00416275 0
15520 0.00506738 0
15536 0.00827684 0
15552 0.00371404 0
15568 0.00489799 0
15584 0.00488537 0
15600 0.0056098 0
15616 0.00395551 0
15632 0.00671446 0
15648 0.0057017 0
15664 0.00833631 0
15680 0.00594498 0
15696 0.00591975 0
15712 0.00422222 0
15728 0.00656308 0
15744 0.00436638 0
15760 0.00768937 0
15776 0.00404561 0
15792 0.00453577 0
15808 0.0047322 0
15824 0.00858859 0
15840 0.00496106 0
15856 0.00782633 0
15872 0.00396272 0
15888 0.00918507 0
15904 0.00379152 0
15920 0.00284004 0
15936 0.00344733 0
15952 0.00944998 0
15968 0.00559538 0
15984 0.0048187 0
16000 0.00486014 0
16016 0.00635765 0
16032 0.00853453 0
16048 0.00684601 0
16064 0.00771099 0
16080 0.00593237 0
16096 0.00660453 0
16112 0.00591254 0
16128 0.00374107 0
16144 0.00746411 0
16160 0.00480428 0
16176 0.00439701 0
16192 0.00765693 0
16208 0.00564043 0
16224 0.00339868 0
16240 0.00612699 0
16256 0.00793625 0
16272 0.00688926 0
16288 0.00191739 0
16304 0.0025463 0
16320 0.0054332 0
16336 0.0105889 0
16352 0.00642252 0
16368 0.00453757 0
