# Supplementary material for: Probing decoherence in molecular 4f qubits
Source: Chem Sci. 2024 Oct 30;15(48):20328–37. doi: 10.1039/d4sc05304d (PMC11575486; doi:10.1039/d4sc05304d)
Supplement: SC-015-D4SC05304D-s001 [file SC-015-D4SC05304D-s001.zip › data_archive/Parallel_0c5pct/T2/4_Gdtrensal_T2_970645_648G_at15_VG27_200-400-500_1sc_5p5K.dat]

0 0.977893 0
16 1 0
32 0.941826 0
48 0.931825 0
64 0.835515 0
80 0.864273 0
96 0.839474 0
112 0.763844 0
128 0.756969 0
144 0.765327 0
160 0.737995 0
176 0.738939 0
192 0.740933 0
208 0.653106 0
224 0.687298 0
240 0.623054 0
256 0.640769 0
272 0.590694 0
288 0.622495 0
304 0.629922 0
320 0.50286 0
336 0.569762 0
352 0.571189 0
368 0.520072 0
384 0.542389 0
400 0.505861 0
416 0.486013 0
432 0.521638 0
448 0.465094 0
464 0.46508 0
480 0.516127 0
496 0.468326 0
512 0.463493 0
528 0.439637 0
544 0.503686 0
560 0.445253 0
576 0.463339 0
592 0.443428 0
608 0.47797 0
624 0.438588 0
640 0.445911 0
656 0.475019 0
672 0.472235 0
688 0.420943 0
704 0.416132 0
720 0.427629 0
736 0.445561 0
752 0.423923 0
768 0.420699 0
784 0.453296 0
800 0.436791 0
816 0.431231 0
832 0.417272 0
848 0.43421 0
864 0.418216 0
880 0.487614 0
896 0.412516 0
912 0.445491 0
928 0.427119 0
944 0.378771 0
960 0.427517 0
976 0.397934 0
992 0.376037 0
1008 0.388178 0
1024 0.404137 0
1040 0.428063 0
1056 0.425636 0
1072 0.403109 0
1088 0.318933 0
1104 0.358972 0
1120 0.362056 0
1136 0.353063 0
1152 0.334956 0
1168 0.381695 0
1184 0.32962 0
1200 0.346314 0
1216 0.36691 0
1232 0.333026 0
1248 0.395109 0
1264 0.363497 0
1280 0.30682 0
1296 0.361014 0
1312 0.379806 0
1328 0.318975 0
1344 0.342013 0
1360 0.360189 0
1376 0.327906 0
1392 0.366448 0
1408 0.298456 0
1424 0.320773 0
1440 0.371022 0
1456 0.279957 0
1472 0.344467 0
1488 0.275048 0
1504 0.276167 0
1520 0.309387 0
1536 0.293259 0
1552 0.313003 0
1568 0.319451 0
1584 0.305072 0
1600 0.324731 0
1616 0.280615 0
1632 0.285231 0
1648 0.264194 0
1664 0.224043 0
1680 0.280069 0
1696 0.249479 0
1712 0.256102 0
1728 0.24201 0
1744 0.252395 0
1760 0.249738 0
1776 0.223854 0
1792 0.244087 0
1808 0.215259 0
1824 0.277412 0
1840 0.199915 0
1856 0.185473 0
1872 0.255032 0
1888 0.239716 0
1904 0.171094 0
1920 0.217895 0
1936 0.240212 0
1952 0.248843 0
1968 0.224525 0
1984 0.220147 0
2000 0.19069 0
2016 0.266872 0
2032 0.222749 0
2048 0.217763 0
2064 0.187823 0
2080 0.253794 0
2096 0.208097 0
2112 0.259522 0
2128 0.174926 0
2144 0.162988 0
2160 0.201425 0
2176 0.188011 0
2192 0.182899 0
2208 0.181179 0
2224 0.171681 0
2240 0.118928 0
2256 0.185417 0
2272 0.170094 0
2288 0.116445 0
2304 0.190802 0
2320 0.174479 0
2336 0.21358 0
2352 0.185319 0
2368 0.163799 0
2384 0.206768 0
2400 0.188151 0
2416 0.186382 0
2432 0.160687 0
2448 0.223169 0
2464 0.205531 0
2480 0.151672 0
2496 0.221448 0
2512 0.179787 0
2528 0.201369 0
2544 0.205069 0
2560 0.195355 0
2576 0.147427 0
2592 0.164729 0
2608 0.17908 0
2624 0.22889 0
2640 0.181738 0
2656 0.200635 0
2672 0.19476 0
2688 0.175157 0
2704 0.194299 0
2720 0.170604 0
2736 0.117613 0
2752 0.135831 0
2768 0.132628 0
2784 0.132286 0
2800 0.133237 0
2816 0.0935546 0
2832 0.118144 0
2848 0.140818 0
2864 0.0915754 0
2880 0.136328 0
2896 0.0989188 0
2912 0.139035 0
2928 0.138524 0
2944 0.159463 0
2960 0.130495 0
2976 0.13579 0
2992 0.103269 0
3008 0.129439 0
3024 0.150665 0
3040 0.109262 0
3056 0.119725 0
3072 0.126614 0
3088 0.0596212 0
3104 0.137055 0
3120 0.138958 0
3136 0.177073 0
3152 0.117928 0
3168 0.13793 0
3184 0.119809 0
3200 0.134468 0
3216 0.110032 0
3232 0.13872 0
3248 0.162925 0
3264 0.151113 0
3280 0.143371 0
3296 0.110864 0
3312 0.12918 0
3328 0.150924 0
3344 0.131069 0
3360 0.122578 0
3376 0.120012 0
3392 0.143399 0
3408 0.0884702 0
3424 0.123453 0
3440 0.155463 0
3456 0.172276 0
3472 0.145797 0
3488 0.0996321 0
3504 0.0562293 0
3520 0.111857 0
3536 0.0868057 0
3552 0.115955 0
3568 0.107017 0
3584 0.0937924 0
3600 0.125656 0
3616 0.0994433 0
3632 0.168331 0
3648 0.12453 0
3664 0.0946666 0
3680 0.21614 0
3696 0.144853 0
3712 0.182619 0
3728 0.131789 0
3744 0.116004 0
3760 0.157155 0
3776 0.195586 0
3792 0.153519 0
3808 0.0940372 0
3824 0.0982684 0
3840 0.13337 0
3856 0.140559 0
3872 0.08091 0
3888 0.0807422 0
3904 0.0969955 0
3920 0.101471 0
3936 0.103968 0
3952 0.118214 0
3968 0.0854909 0
3984 0.0790777 0
4000 0.105143 0
4016 0.119893 0
4032 0.0735876 0
4048 0.16133 0
4064 0.0671255 0
4080 0.119921 0
4096 0.112165 0
4112 0.111892 0
4128 0.127047 0
4144 0.0877568 0
4160 0.111864 0
4176 0.109388 0
4192 0.14586 0
4208 0.108514 0
4224 0.0754969 0
4240 0.135594 0
4256 0.0919391 0
4272 0.106528 0
4288 0.0729722 0
4304 0.126208 0
4320 0.0628803 0
4336 0.134524 0
4352 0.110032 0
4368 0.119207 0
4384 0.125824 0
4400 0.0963311 0
4416 0.113235 0
4432 0.118683 0
4448 0.104346 0
4464 0.0925405 0
4480 0.0852741 0
4496 0.0662792 0
4512 0.0866099 0
4528 0.0744828 0
4544 0.103395 0
4560 0.133027 0
4576 0.108598 0
4592 0.0549704 0
4608 0.0967228 0
4624 0.0865679 0
4640 0.0675381 0
4656 0.0651392 0
4672 0.0290868 0
4688 0.0624956 0
4704 0.0936595 0
4720 0.0924216 0
4736 0.14621 0
4752 0.124886 0
4768 0.112249 0
4784 0.129978 0
4800 0.1524 0
4816 0.0602926 0
4832 0.0782874 0
4848 0.0888618 0
4864 0.089792 0
4880 0.0712937 0
4896 0.159079 0
4912 0.110018 0
4928 0.178871 0
4944 0.124376 0
4960 0.075427 0
4976 0.102479 0
4992 0.162456 0
5008 0.0566279 0
5024 0.144825 0
5040 0.10315 0
5056 0.120627 0
5072 0.0727833 0
5088 0.0868267 0
5104 0.138181 0
5120 0.0773292 0
5136 0.0769096 0
5152 0.0933448 0
5168 0.0692935 0
5184 0.0439484 0
5200 0.0540542 0
5216 0.0661393 0
5232 0.102891 0
5248 0.0826654 0
5264 0.0818402 0
5280 0.0660484 0
5296 0.0921489 0
5312 0.087617 0
5328 0.0997091 0
5344 0.124012 0
5360 0.0841621 0
5376 0.0670415 0
5392 0.106178 0
5408 0.152889 0
5424 0.0128264 0
5440 0.111109 0
5456 0.0784552 0
5472 0.0234429 0
5488 0.0380597 0
5504 0.134349 0
5520 0.0686571 0
5536 0.0650973 0
5552 0.0779377 0
5568 0.121536 0
5584 0.102374 0
5600 0.116774 0
5616 0.105605 0
5632 0.0834557 0
5648 0.0984572 0
5664 0.117165 0
5680 0.0519841 0
5696 0.0740982 0
5712 0.074308 0
5728 0.0508511 0
5744 0.0912187 0
5760 0.0722099 0
5776 0.0995902 0
5792 0.0467528 0
5808 0.070958 0
5824 0.0710699 0
5840 0.049858 0
5856 0.0368288 0
5872 0.110409 0
5888 0.099828 0
5904 0.0833089 0
5920 0.128187 0
5936 0.12688 0
5952 0.0869945 0
5968 0.119837 0
5984 0.115494 0
6000 0.0714056 0
6016 0.130258 0
6032 0.0684473 0
6048 0.0893864 0
6064 0.131698 0
6080 0.122285 0
6096 0.119781 0
6112 0.111451 0
6128 0.130132 0
6144 0.127796 0
6160 0.125642 0
6176 0.116949 0
6192 0.104647 0
6208 0.0817213 0
6224 0.0647826 0
6240 0.0954919 0
6256 0.0291987 0
6272 0.0571524 0
6288 0.0882184 0
6304 0.0622439 0
6320 0.0693075 0
6336 0.0237646 0
6352 0.0812247 0
6368 0.102269 0
6384 0.0786301 0
6400 0.105738 0
6416 0.117389 0
6432 0.10364 0
6448 0.125012 0
6464 0.0593485 0
6480 0.105115 0
6496 0.0669017 0
6512 0.0866798 0
6528 0.113018 0
6544 0.102003 0
6560 0.101485 0
6576 0.107003 0
6592 0.0918412 0
6608 0.078735 0
6624 0.0901347 0
6640 0.083099 0
6656 0.098639 0
6672 0.0769936 0
6688 0.063223 0
6704 0.077567 0
6720 0.0549075 0
6736 0.105759 0
6752 0.045487 0
6768 0.0926804 0
6784 0.054278 0
6800 0.0834977 0
6816 0.127096 0
6832 0.0793364 0
6848 0.0928902 0
6864 0.044319 0
6880 0.152351 0
6896 0.0801897 0
6912 0.0669926 0
6928 0.0478019 0
6944 0.0877568 0
6960 0.0586001 0
6976 0.0673213 0
6992 0.057663 0
7008 0.0369896 0
7024 0.0784552 0
7040 0.0371085 0
7056 0.054306 0
7072 0.0983383 0
7088 0.118284 0
7104 0.0638944 0
7120 0.0538724 0
7136 0.0603486 0
7152 0.0856168 0
7168 0.0433399 0
7184 0.0603066 0
7200 0.0754549 0
7216 0.0258417 0
7232 0.0269817 0
7248 0.0619921 0
7264 0.0647196 0
7280 0.0507113 0
7296 0.0168338 0
7312 0.0800148 0
7328 0.136279 0
7344 0.124096 0
7360 0.0741261 0
7376 0.135657 0
7392 0.128656 0
7408 0.0759375 0
7424 0.115228 0
7440 0.0638034 0
7456 0.0760634 0
7472 0.14472 0
7488 0.10329 0
7504 0.127166 0
7520 0.11734 0
7536 0.16624 0
7552 0.0636636 0
7568 0.116907 0
7584 0.12546 0
7600 0.068776 0
7616 0.128418 0
7632 0.0837285 0
7648 0.107843 0
7664 0.0931979 0
7680 0.0752241 0
7696 0.0721399 0
7712 0.0997021 0
7728 0.10315 0
7744 0.0128474 0
7760 0.0340313 0
7776 0.0765669 0
7792 0.0533619 0
7808 0.0858056 0
7824 0.0699789 0
7840 0.0946107 0
7856 0.11769 0
7872 0.0496482 0
7888 0.0913726 0
7904 0.117382 0
7920 0.0989537 0
7936 0.0717763 0
7952 0.0819171 0
7968 0.130062 0
7984 0.126257 0
8000 0.101835 0
8016 0.146679 0
8032 0.0652721 0
8048 0.102115 0
8064 0.0870715 0
8080 0.0761473 0
8096 0.0330732 0
8112 0.0781895 0
8128 0.0835606 0
8144 0.0868337 0
8160 0.123851 0
8176 0.0589149 0
8192 0.0196103 0
8208 0.019932 0
8224 0.0452772 0
8240 0.0419342 0
8256 0.0972403 0
8272 0 0
8288 0.0713706 0
8304 0.0740772 0
8320 0.0451583 0
8336 0.0549634 0
8352 0.110137 0
8368 0.0804764 0
8384 0.11948 0
8400 0.0905893 0
8416 0.0444239 0
8432 0.0412138 0
8448 0.146595 0
8464 0.0889388 0
8480 0.0823367 0
8496 0.115242 0
8512 0.121921 0
8528 0.172227 0
8544 0.0808331 0
8560 0.115676 0
8576 0.0429762 0
8592 0.0694404 0
8608 0.0879177 0
8624 0.0951702 0
8640 0.0730002 0
8656 0.124292 0
8672 0.0506973 0
8688 0.0868617 0
8704 0.102003 0
8720 0.155512 0
8736 0.116025 0
8752 0.134363 0
8768 0.142294 0
8784 0.0497182 0
8800 0.129034 0
8816 0.120837 0
8832 0.145259 0
8848 0.0902536 0
8864 0.124509 0
8880 0.0868197 0
8896 0.112375 0
8912 0.117347 0
8928 0.0524387 0
8944 0.0714895 0
8960 0.142496 0
8976 0.0741541 0
8992 0.0704195 0
9008 0.0854279 0
9024 0.0814975 0
9040 0.101052 0
9056 0.0884842 0
9072 0.0356748 0
9088 0.127236 0
9104 0.00186032 0
9120 0.0555719 0
9136 0.0376191 0
9152 0.0703775 0
9168 0.125523 0
9184 0.118452 0
9200 0.0501588 0
9216 0.096443 0
9232 0.0303596 0
9248 0.119382 0
9264 0.151518 0
9280 0.104633 0
9296 0.150784 0
9312 0.133517 0
9328 0.122096 0
9344 0.0970165 0
9360 0.067587 0
9376 0.0949044 0
9392 0.132237 0
9408 0.12325 0
9424 0.129292 0
9440 0.0989537 0
9456 0.123383 0
9472 0.051019 0
9488 0.117781 0
9504 0.10871 0
9520 0.0950862 0
9536 0.0954569 0
9552 0.115795 0
9568 0.106374 0
9584 0.0735527 0
9600 0.0486271 0
9616 0.0960723 0
9632 0.0815534 0
9648 0.0686011 0
9664 0.0181906 0
9680 0.115508 0
9696 0.0813506 0
9712 0.0559845 0
9728 0.0563412 0
9744 0.108808 0
9760 0.0481306 0
9776 0.0647686 0
9792 0.0792315 0
9808 0.0947296 0
9824 0.0940861 0
9840 0.108591 0
9856 0.0889668 0
9872 0.103891 0
9888 0.159086 0
9904 0.126544 0
9920 0.112983 0
9936 0.132468 0
9952 0.0895892 0
9968 0.153484 0
9984 0.124082 0
10000 0.0854699 0
10016 0.0930651 0
10032 0.0834907 0
10048 0.074287 0
10064 0.0600269 0
10080 0.110374 0
10096 0.119767 0
10112 0.0916104 0
10128 0.11599 0
10144 0.0301218 0
10160 0.100045 0
10176 0.0899878 0
10192 0.147042 0
10208 0.119536 0
10224 0.0924846 0
10240 0.0509071 0
10256 0.095296 0
10272 0.0787979 0
10288 0.112501 0
10304 0.0707132 0
10320 0.107654 0
10336 0.03885 0
10352 0.0585862 0
10368 0.137671 0
10384 0.0780916 0
10400 0.067622 0
10416 0.0903725 0
10432 0.0823717 0
10448 0.127768 0
10464 0.0342061 0
10480 0.0768187 0
10496 0.0866169 0
10512 0.143713 0
10528 0.0876869 0
10544 0.0880016 0
10560 0.0568937 0
10576 0.0789588 0
10592 0.128173 0
10608 0.131188 0
10624 0.0749724 0
10640 0.0581246 0
10656 0.112116 0
10672 0.100408 0
10688 0.112109 0
10704 0.0731121 0
10720 0.0854279 0
10736 0.0494594 0
10752 0.0663911 0
10768 0.045494 0
10784 0.101933 0
10800 0.127208 0
10816 0.107066 0
10832 0.101443 0
10848 0.0812247 0
10864 0.130558 0
10880 0.0835536 0
10896 0.110395 0
10912 0.121564 0
10928 0.100192 0
10944 0.0900927 0
10960 0.0959954 0
10976 0.11036 0
10992 0.0671814 0
11008 0.140531 0
11024 0.185648 0
11040 0.0909739 0
11056 0.112095 0
11072 0.0438155 0
11088 0.0370526 0
11104 0.066538 0
11120 0.0551173 0
11136 0.0799799 0
11152 0.0474312 0
11168 0.042123 0
11184 0.0793574 0
11200 0.0935896 0
11216 0.0847286 0
11232 0.0434029 0
11248 0.126425 0
11264 0.110102 0
11280 0.112647 0
11296 0.077574 0
11312 0.108136 0
11328 0.0574532 0
11344 0.0810988 0
11360 0.147469 0
11376 0.160156 0
11392 0.0974781 0
11408 0.0840222 0
11424 0.0556558 0
11440 0.11478 0
11456 0.106416 0
11472 0.148203 0
11488 0.106836 0
11504 0.103444 0
11520 0.120942 0
11536 0.113004 0
11552 0.0771684 0
11568 0.0577399 0
11584 0.0935826 0
11600 0.0581805 0
11616 0.0524737 0
11632 0.0878757 0
11648 0.0572574 0
11664 0.0904075 0
11680 0.10457 0
11696 0.0473123 0
11712 0.0746577 0
11728 0.151868 0
11744 0.059824 0
11760 0.0705733 0
11776 0.0960444 0
11792 0.0556628 0
11808 0.0946806 0
11824 0.0514666 0
11840 0.0735177 0
11856 0.0889458 0
11872 0.0452981 0
11888 0.114116 0
11904 0.150315 0
11920 0.116851 0
11936 0.111829 0
11952 0.0783713 0
11968 0.0832389 0
11984 0.163603 0
12000 0.105647 0
12016 0.0945967 0
12032 0.0868617 0
12048 0.0895053 0
12064 0.111969 0
12080 0.0917502 0
12096 0.0848335 0
12112 0.0993454 0
12128 0.0427105 0
12144 0.118781 0
12160 0.0922957 0
12176 0.0380247 0
12192 0.14435 0
12208 0.104423 0
12224 0.0732869 0
12240 0.00839243 0
12256 0.0558936 0
12272 0.0655099 0
12288 0.0647546 0
12304 0.0959185 0
12320 0.0745038 0
12336 0.0616844 0
12352 0.0736646 0
12368 0.0789868 0
12384 0.158246 0
12400 0.107906 0
12416 0.0885611 0
12432 0.104759 0
12448 0.085386 0
12464 0.108304 0
12480 0.113165 0
12496 0.069874 0
12512 0.0865469 0
12528 0.0817353 0
12544 0.120396 0
12560 0.116627 0
12576 0.144196 0
12592 0.0834347 0
12608 0.077616 0
12624 0.131964 0
12640 0.109109 0
12656 0.0789728 0
12672 0.120152 0
12688 0.125879 0
12704 0.0575021 0
12720 0.0203167 0
12736 0.0572084 0
12752 0.0960374 0
12768 0.166548 0
12784 0.0894563 0
12800 0.102555 0
12816 0.0607822 0
12832 0.100122 0
12848 0.0126726 0
12864 0.0337306 0
12880 0.0745807 0
12896 0.0660484 0
12912 0.0424867 0
12928 0.0885122 0
12944 0.0968347 0
12960 0.0568797 0
12976 0.0873442 0
12992 0.0749514 0
13008 0.112305 0
13024 0.119879 0
13040 0.0546627 0
13056 0.109032 0
13072 0.134461 0
13088 0.112242 0
13104 0.105626 0
13120 0.069804 0
13136 0.103017 0
13152 0.0404165 0
13168 0.101961 0
13184 0.0999189 0
13200 0.0851762 0
13216 0.0583694 0
13232 0.0616914 0
13248 0.0659016 0
13264 0.13274 0
13280 0.111207 0
13296 0.0413397 0
13312 0.0805953 0
13328 0.0794973 0
13344 0.0700768 0
13360 0.055474 0
13376 0.11918 0
13392 0.096457 0
13408 0.103926 0
13424 0.0706013 0
13440 0.067587 0
13456 0.159127 0
13472 0.0674262 0
13488 0.10143 0
13504 0.0401578 0
13520 0.0910928 0
13536 0.0688179 0
13552 0.0982823 0
13568 0.112528 0
13584 0.0958136 0
13600 0.139839 0
13616 0.110423 0
13632 0.125963 0
13648 0.100345 0
13664 0.114536 0
13680 0.0444449 0
13696 0.138755 0
13712 0.13444 0
13728 0.126124 0
13744 0.127138 0
13760 0.0693844 0
13776 0.150756 0
13792 0.0816164 0
13808 0.0664261 0
13824 0.154931 0
13840 0.0649714 0
13856 0.0835187 0
13872 0.0856867 0
13888 0.0679297 0
13904 0.0954359 0
13920 0.0613976 0
13936 0.11299 0
13952 0.120382 0
13968 0.085316 0
13984 0.109843 0
14000 0.112528 0
14016 0.0624257 0
14032 0.0863371 0
14048 0.0872043 0
14064 0.11876 0
14080 0.111123 0
14096 0.0865609 0
14112 0.131272 0
14128 0.109808 0
14144 0.123467 0
14160 0.109304 0
14176 0.0973382 0
14192 0.122047 0
14208 0.119368 0
14224 0.099765 0
14240 0.120103 0
14256 0.117956 0
14272 0.0927923 0
14288 0.152148 0
14304 0.0955618 0
14320 0.0807632 0
14336 0.11613 0
14352 0.0956527 0
14368 0.079791 0
14384 0.12446 0
14400 0.10122 0
14416 0.0463892 0
14432 0.190508 0
14448 0.0918761 0
14464 0.114676 0
14480 0.0486901 0
14496 0.137587 0
14512 0.0783293 0
14528 0.115193 0
14544 0.0463822 0
14560 0.107598 0
14576 0.0625026 0
14592 0.116172 0
14608 0.105416 0
14624 0.0785811 0
14640 0.054348 0
14656 0.14456 0
14672 0.114445 0
14688 0.112948 0
14704 0.091988 0
14720 0.0840012 0
14736 0.089785 0
14752 0.121369 0
14768 0.0850922 0
14784 0.105458 0
14800 0.121536 0
14816 0.092002 0
14832 0.129076 0
14848 0.128628 0
14864 0.0937434 0
14880 0.111144 0
14896 0.0777629 0
14912 0.0803225 0
14928 0.110402 0
14944 0.117683 0
14960 0.10143 0
14976 0.0863581 0
14992 0.147175 0
15008 0.111179 0
15024 0.0528024 0
15040 0.118697 0
15056 0.0563062 0
15072 0.0514876 0
15088 0.0758396 0
15104 0.0503756 0
15120 0.107493 0
15136 0.0816024 0
15152 0.115053 0
15168 0.107388 0
15184 0.0656638 0
15200 0.0625096 0
15216 0.0894633 0
15232 0.0827564 0
15248 0.128271 0
15264 0.0933238 0
15280 0.0933238 0
15296 0.0933238 0
15312 0.0933238 0
15328 0.0933238 0
15344 0.0933238 0
15360 0.0933238 0
15376 0.0933238 0
15392 0.0933238 0
15408 0.0933238 0
15424 0.0933238 0
15440 0.0933238 0
15456 0.0933238 0
15472 0.0933238 0
15488 0.0933238 0
15504 0.0933238 0
15520 0.0933238 0
15536 0.0933238 0
15552 0.0933238 0
15568 0.0933238 0
15584 0.0933238 0
15600 0.0933238 0
15616 0.0933238 0
15632 0.0933238 0
15648 0.0933238 0
15664 0.0933238 0
15680 0.0933238 0
15696 0.0933238 0
15712 0.0933238 0
15728 0.0933238 0
15744 0.0933238 0
15760 0.0933238 0
15776 0.0933238 0
15792 0.0933238 0
15808 0.0933238 0
15824 0.0933238 0
15840 0.0933238 0
15856 0.0933238 0
15872 0.0933238 0
15888 0.0933238 0
15904 0.0933238 0
15920 0.0933238 0
15936 0.0933238 0
15952 0.0933238 0
15968 0.0933238 0
15984 0.0933238 0
16000 0.0933238 0
16016 0.0933238 0
16032 0.0933238 0
16048 0.0933238 0
16064 0.0933238 0
16080 0.0933238 0
16096 0.0933238 0
16112 0.0933238 0
16128 0.0933238 0
16144 0.0933238 0
16160 0.0933238 0
16176 0.0933238 0
16192 0.0933238 0
16208 0.0933238 0
16224 0.0933238 0
16240 0.0933238 0
16256 0.0933238 0
16272 0.0933238 0
16288 0.0933238 0
16304 0.0933238 0
16320 0.0933238 0
16336 0.0933238 0
16352 0.0933238 0
16368 0.0933238 0
