# Supplementary material for: Probing decoherence in molecular 4f qubits
Source: Chem Sci. 2024 Oct 30;15(48):20328–37. doi: 10.1039/d4sc05304d (PMC11575486; doi:10.1039/d4sc05304d)
Supplement: SC-015-D4SC05304D-s001 [file SC-015-D4SC05304D-s001.zip › data_archive/Parallel_0c5pct/T2/50_Gdtrensal_T2_970556_650G_at19_VG51_32-64-300_50sc_40K.dat]

0 0.280228 0
16 0.327277 0
32 0.352396 0
48 0.419889 0
64 0.484655 0
80 0.557667 0
96 0.643274 0
112 0.69888 0
128 0.794097 0
144 0.852191 0
160 0.932132 0
176 0.977943 0
192 0.990309 0
208 0.987463 0
224 1 0
240 0.970156 0
256 0.91292 0
272 0.857773 0
288 0.778147 0
304 0.743946 0
320 0.670481 0
336 0.617509 0
352 0.57088 0
368 0.520394 0
384 0.491554 0
400 0.462614 0
416 0.428865 0
432 0.404471 0
448 0.405978 0
464 0.382323 0
480 0.380631 0
496 0.353229 0
512 0.347132 0
528 0.31918 0
544 0.316778 0
560 0.307696 0
576 0.309516 0
592 0.276503 0
608 0.270973 0
624 0.247905 0
640 0.239083 0
656 0.227301 0
672 0.199122 0
688 0.189113 0
704 0.197334 0
720 0.177712 0
736 0.17073 0
752 0.160958 0
768 0.148916 0
784 0.14458 0
800 0.12827 0
816 0.12468 0
832 0.109477 0
848 0.0974407 0
864 0.10503 0
880 0.0810183 0
896 0.090147 0
912 0.0834103 0
928 0.082571 0
944 0.0858929 0
960 0.0872474 0
976 0.0806508 0
992 0.0853835 0
1008 0.0945205 0
1024 0.0854413 0
1040 0.0988766 0
1056 0.0828807 0
1072 0.0829237 0
1088 0.0782823 0
1104 0.0919291 0
1120 0.0890558 0
1136 0.103879 0
1152 0.0903829 0
1168 0.0928347 0
1184 0.0916913 0
1200 0.0906081 0
1216 0.0991155 0
1232 0.089318 0
1248 0.104994 0
1264 0.0963978 0
1280 0.0940834 0
1296 0.0986978 0
1312 0.110579 0
1328 0.111615 0
1344 0.112709 0
1360 0.099168 0
1376 0.0942089 0
1392 0.0946948 0
1408 0.0876431 0
1424 0.0708486 0
1440 0.0689805 0
1456 0.0637821 0
1472 0.0612737 0
1488 0.0579594 0
1504 0.0629565 0
1520 0.0621069 0
1536 0.0449244 0
1552 0.0455129 0
1568 0.0565075 0
1584 0.0638259 0
1600 0.0534557 0
1616 0.0716674 0
1632 0.0554726 0
1648 0.0571261 0
1664 0.0567441 0
1680 0.051233 0
1696 0.0629356 0
1712 0.0597967 0
1728 0.0587599 0
1744 0.0406604 0
1760 0.0797418 0
1776 0.0504427 0
1792 0.0486986 0
1808 0.0524086 0
1824 0.0472159 0
1840 0.0493961 0
1856 0.0372449 0
1872 0.0590707 0
1888 0.0458006 0
1904 0.0297477 0
1920 0.0371718 0
1936 0.044106 0
1952 0.037192 0
1968 0.0334497 0
1984 0.0449677 0
2000 0.0195997 0
2016 0.0377022 0
2032 0.0468476 0
2048 0.0319415 0
2064 0.0447398 0
2080 0.0374739 0
2096 0.0346759 0
2112 0.0386275 0
2128 0.0261838 0
2144 0.0237556 0
2160 0.0383958 0
2176 0.0374199 0
2192 0.0344975 0
2208 0.0290019 0
2224 0.0343872 0
2240 0.0379237 0
2256 0.0461792 0
2272 0.0298188 0
2288 0.0184845 0
2304 0.0266445 0
2320 0.0222508 0
2336 0.0316573 0
2352 0.0327564 0
2368 0.0311033 0
2384 0.0393615 0
2400 0.0278913 0
2416 0.0356123 0
2432 0.0264307 0
2448 0.0271239 0
2464 0.0181954 0
2480 0.0221823 0
2496 0.0336254 0
2512 0.0345352 0
2528 0.0211391 0
2544 0.0367206 0
2560 0.0203017 0
2576 0.0145733 0
2592 0.00977778 0
2608 0.0285815 0
2624 0.0242852 0
2640 0.0310318 0
2656 0.0267579 0
2672 0.0252786 0
2688 0.0381059 0
2704 0.0248133 0
2720 0.0269055 0
2736 0.0270832 0
2752 0.0282623 0
2768 0.0391933 0
2784 0.0276086 0
2800 0.024184 0
2816 0.0296704 0
2832 0.0334892 0
2848 0.0239474 0
2864 0.0306985 0
2880 0.0273142 0
2896 0.0282048 0
2912 0.0352162 0
2928 0.0156774 0
2944 0.0354502 0
2960 0.0312041 0
2976 0.025594 0
2992 0.0354879 0
3008 0.0296822 0
3024 0.0220522 0
3040 0.034079 0
3056 0.0186531 0
3072 0.0398504 0
3088 0.0355742 0
3104 0.0290647 0
3120 0.0241296 0
3136 0.0365277 0
3152 0.033415 0
3168 0.0459825 0
3184 0.0379811 0
3200 0.0235528 0
3216 0.0255122 0
3232 0.0267518 0
3248 0.0375542 0
3264 0.0132245 0
3280 0.0207636 0
3296 0.0109245 0
3312 0.0314442 0
3328 0.0281843 0
3344 0.00740629 0
3360 0.0297058 0
3376 0.0311254 0
3392 0.0325582 0
3408 0.0260556 0
3424 0.0252687 0
3440 0.0173724 0
3456 0.0219187 0
3472 0.0396476 0
3488 0.0291884 0
3504 0.0293714 0
3520 0.0250755 0
3536 0.0376463 0
3552 0.0295536 0
3568 0.035018 0
3584 0.0252703 0
3600 0.0380572 0
3616 0.0160674 0
3632 0.0244397 0
3648 0.0260506 0
3664 0.040084 0
3680 0.0183407 0
3696 0.0348905 0
3712 0.0213636 0
3728 0.02505 0
3744 0.0254978 0
3760 0.0190647 0
3776 0.0298063 0
3792 0.0304843 0
3808 0.0328489 0
3824 0.00898145 0
3840 0.0230445 0
3856 0.0259079 0
3872 0.037173 0
3888 0.0180702 0
3904 0.0229931 0
3920 0.0162458 0
3936 0.0293508 0
3952 0.0150603 0
3968 0.0218551 0
3984 0.0258071 0
4000 0.0242068 0
4016 0.0100943 0
4032 0.0266365 0
4048 0.027033 0
4064 0.0358105 0
4080 0.0299489 0
4096 0.0278601 0
4112 0.0423737 0
4128 0.0188589 0
4144 0.0235969 0
4160 0.0292219 0
4176 0.0379918 0
4192 0.032597 0
4208 0.0206894 0
4224 0.0197842 0
4240 0.0245721 0
4256 0.0397073 0
4272 0.0314115 0
4288 0.0205535 0
4304 0.0177677 0
4320 0.0226229 0
4336 0.0275364 0
4352 0.0181988 0
4368 0.0342121 0
4384 0.0221835 0
4400 0.0214979 0
4416 0.035548 0
4432 0.00789329 0
4448 0.0123471 0
4464 0.0186862 0
4480 0.0181238 0
4496 0.0355632 0
4512 0.0265703 0
4528 0.0305341 0
4544 0.0209542 0
4560 0.0218186 0
4576 0.0312056 0
4592 0.0124788 0
4608 0.0284757 0
4624 0.0264707 0
4640 0.0217208 0
4656 0.0161705 0
4672 0.0284757 0
4688 0.022373 0
4704 0.0234166 0
4720 0.0360148 0
4736 0.0322866 0
4752 0.0175935 0
4768 0.0190613 0
4784 0.01533 0
4800 0.0300125 0
4816 0.0232899 0
4832 0.0154552 0
4848 0.0268306 0
4864 0.0212102 0
4880 0.0169052 0
4896 0.0101221 0
4912 0.013414 0
4928 0.0176947 0
4944 0.0280093 0
4960 0.0283418 0
4976 0.0225023 0
4992 0.0134231 0
5008 0.016675 0
5024 0.0215781 0
5040 0.0263086 0
5056 0.0275196 0
5072 0.0343111 0
5088 0.0396149 0
5104 0.024176 0
5120 0.0193368 0
5136 0.017525 0
5152 0.0303302 0
5168 0.015981 0
5184 0.0306734 0
5200 0.0256606 0
5216 0.0174439 0
5232 0.0213609 0
5248 0.0375535 0
5264 0.0153308 0
5280 0.0124301 0
5296 0.0306494 0
5312 0.0242422 0
5328 0.0214515 0
5344 0.0318406 0
5360 0.0247669 0
5376 0.0335737 0
5392 0.0264916 0
5408 0.0188281 0
5424 0.0244203 0
5440 0.021687 0
5456 0.0245192 0
5472 0.0346813 0
5488 0.0281367 0
5504 0.0332686 0
5520 0.0142251 0
5536 0.02459 0
5552 0.0212076 0
5568 0.0341364 0
5584 0.0303092 0
5600 0.0257611 0
5616 0.0146653 0
5632 0.0212947 0
5648 0.0091032 0
5664 0.0343156 0
5680 0.0161697 0
5696 0.0285518 0
5712 0.0321507 0
5728 0.0172628 0
5744 0.0170498 0
5760 0.0312848 0
5776 0.0282604 0
5792 0.00715403 0
5808 0.0268964 0
5824 0.0274504 0
5840 0.0255861 0
5856 0.0199824 0
5872 0.0245485 0
5888 0.0236654 0
5904 0.0246303 0
5920 0.0238047 0
5936 0.0215918 0
5952 0.0252151 0
5968 0.0261031 0
5984 0.0174755 0
6000 0.0341851 0
6016 0.018529 0
6032 0.0278244 0
6048 0.0420765 0
6064 0.0244857 0
6080 0.0331137 0
6096 0.0350088 0
6112 0.0180949 0
6128 0.024305 0
6144 0.0248692 0
6160 0.019804 0
6176 0.0196225 0
6192 0.0218844 0
6208 0.020775 0
6224 0.0321233 0
6240 0.0323067 0
6256 0.0163151 0
6272 0.0260118 0
6288 0.0357397 0
6304 0.0205067 0
6320 0.0258181 0
6336 0.025042 0
6352 0.034682 0
6368 0.0324631 0
6384 0.022166 0
6400 0.0253836 0
6416 0.0219107 0
6432 0.014329 0
6448 0.0340489 0
6464 0.0196476 0
6480 0.0285461 0
6496 0.0199178 0
6512 0.0260274 0
6528 0.0133672 0
6544 0.0190176 0
6560 0.0278263 0
6576 0.021305 0
6592 0.0333682 0
6608 0.0244827 0
6624 0.0353749 0
6640 0.032906 0
6656 0.014127 0
6672 0.0391259 0
6688 0.0165529 0
6704 0.0283593 0
6720 0.0209823 0
6736 0.0313342 0
6752 0.040975 0
6768 0.0292584 0
6784 0.0126252 0
6800 0.0187223 0
6816 0.027509 0
6832 0.0218757 0
6848 0.0369824 0
6864 0.0317794 0
6880 0.0220302 0
6896 0.0126032 0
6912 0.021612 0
6928 0.0314758 0
6944 0.0373145 0
6960 0.0305196 0
6976 0.0245417 0
6992 0.0191161 0
7008 0.0254289 0
7024 0.0331053 0
7040 0.0357363 0
7056 0.0182072 0
7072 0.0229471 0
7088 0.0270611 0
7104 0.0333709 0
7120 0.0255442 0
7136 0.0160929 0
7152 0.0228337 0
7168 0.0239736 0
7184 0.0367088 0
7200 0.0254753 0
7216 0.013183 0
7232 0.0355324 0
7248 0.0240448 0
7264 0.0264288 0
7280 0.0208035 0
7296 0.0214294 0
7312 0.024601 0
7328 0.028518 0
7344 0.0193246 0
7360 0.0138199 0
7376 0.0241794 0
7392 0.0224224 0
7408 0.0193764 0
7424 0.030964 0
7440 0.0194916 0
7456 0.0291465 0
7472 0.0244663 0
7488 0.00919679 0
7504 0.0244321 0
7520 0.00609252 0
7536 0.0374892 0
7552 0.0262797 0
7568 0.0158163 0
7584 0.0213034 0
7600 0.0331986 0
7616 0.0196598 0
7632 0.0221013 0
7648 0.0154537 0
7664 0.0303663 0
7680 0.0112536 0
7696 0.0197911 0
7712 0.0269268 0
7728 0.0143914 0
7744 0.0260727 0
7760 0.02021 0
7776 0.0222626 0
7792 0.0248715 0
7808 0.032527 0
7824 0.0194886 0
7840 0.0127089 0
7856 0.0350534 0
7872 0.0316725 0
7888 0.0225571 0
7904 0.0181512 0
7920 0.0313365 0
7936 0.0153346 0
7952 0.0149199 0
7968 0.0174443 0
7984 0.0276494 0
8000 0.0258516 0
8016 0.0209116 0
8032 0.0229958 0
8048 0.0271597 0
8064 0.0286066 0
8080 0.0199642 0
8096 0.0290476 0
8112 0.0241901 0
8128 0.0255708 0
8144 0.0231605 0
8160 0.0412653 0
8176 0.0247148 0
8192 0.022217 0
8208 0.0156466 0
8224 0.0186999 0
8240 0.0235916 0
8256 0.0195266 0
8272 0.00892856 0
8288 0.0132146 0
8304 0.0175805 0
8320 0.0226971 0
8336 0.0188022 0
8352 0.00959667 0
8368 0.0177217 0
8384 0.00607045 0
8400 0.0101126 0
8416 0.0271205 0
8432 0.0220819 0
8448 0.0222425 0
8464 0.0366373 0
8480 0.0289365 0
8496 0.0201217 0
8512 0.031214 0
8528 0.0297423 0
8544 0.00752728 0
8560 0.0195506 0
8576 0.0346105 0
8592 0.0396198 0
8608 0.0275303 0
8624 0.0162877 0
8640 0.007934 0
8656 0.0156546 0
8672 0.0171026 0
8688 0.0160761 0
8704 0.0212315 0
8720 0.0310291 0
8736 0.0348616 0
8752 0.0203663 0
8768 0.00946883 0
8784 0.0303895 0
8800 0.0313605 0
8816 0.0136259 0
8832 0.0275896 0
8848 0.0337426 0
8864 0.0219746 0
8880 0.0144877 0
8896 0.0239036 0
8912 0.0318277 0
8928 0.032298 0
8944 0.0242982 0
8960 0.0222314 0
8976 0.022352 0
8992 0.0283433 0
9008 0.0280439 0
9024 0.0209842 0
9040 0.0190476 0
9056 0.0223924 0
9072 0.0183871 0
9088 0.0242061 0
9104 0.0266487 0
9120 0.010581 0
9136 0.0151242 0
9152 0.0357903 0
9168 0 0
9184 0.0232051 0
9200 0.0270733 0
9216 0.0248597 0
9232 0.0137838 0
9248 0.017576 0
9264 0.0238233 0
9280 0.0190198 0
9296 0.0301049 0
9312 0.0281558 0
9328 0.018822 0
9344 0.0387082 0
9360 0.0273937 0
9376 0.0260544 0
9392 0.0143925 0
9408 0.0176574 0
9424 0.0287444 0
9440 0.0391438 0
9456 0.0266605 0
9472 0.0256412 0
9488 0.0222915 0
9504 0.0247692 0
9520 0.0472966 0
9536 0.0248643 0
9552 0.00999921 0
9568 0.0131488 0
9584 0.0235258 0
9600 0.0311733 0
9616 0.0260422 0
9632 0.0359033 0
9648 0.0252235 0
9664 0.0222991 0
9680 0.0383532 0
9696 0.0291766 0
9712 0.0143914 0
9728 0.0274568 0
9744 0.0198626 0
9760 0.0345683 0
9776 0.0174063 0
9792 0.0161069 0
9808 0.0283118 0
9824 0.0330148 0
9840 0.0249564 0
9856 0.0226062 0
9872 0.0275501 0
9888 0.0189906 0
9904 0.0314663 0
9920 0.0162888 0
9936 0.00892628 0
9952 0.0414906 0
9968 0.0251592 0
9984 0.015034 0
10000 0.0252353 0
10016 0.0140124 0
10032 0.0345256 0
10048 0.0252847 0
10064 0.0149222 0
10080 0.0250937 0
10096 0.0260575 0
10112 0.0335471 0
10128 0.0271175 0
10144 0.0189358 0
10160 0.0406703 0
10176 0.0166541 0
10192 0.0342783 0
10208 0.0263333 0
10224 0.0221142 0
10240 0.0165795 0
10256 0.0206616 0
10272 0.023455 0
10288 0.0255221 0
10304 0.0263478 0
10320 0.0306422 0
10336 0.0309827 0
10352 0.0172126 0
10368 0.0211619 0
10384 0.0310097 0
10400 0.0106061 0
10416 0.0250922 0
10432 0.0107784 0
10448 0.0170897 0
10464 0.0265943 0
10480 0.0189643 0
10496 0.0281527 0
10512 0.031292 0
10528 0.0279762 0
10544 0.0307034 0
10560 0.0336129 0
10576 0.0253722 0
10592 0.0301829 0
10608 0.00981316 0
10624 0.040832 0
10640 0.0358805 0
10656 0.0212791 0
10672 0.0289685 0
10688 0.0338701 0
10704 0.027227 0
10720 0.0302682 0
10736 0.0325103 0
10752 0.0144367 0
10768 0.0301951 0
10784 0.0410641 0
10800 0.0273982 0
10816 0.0332054 0
10832 0.0257021 0
10848 0.0392873 0
10864 0.031849 0
10880 0.0388912 0
10896 0.0254594 0
10912 0.0280241 0
10928 0.0226009 0
10944 0.0177841 0
10960 0.0399211 0
10976 0.0224327 0
10992 0.0234208 0
11008 0.0300593 0
11024 0.0211227 0
11040 0.021141 0
11056 0.0224053 0
11072 0.0320092 0
11088 0.0161435 0
11104 0.0209507 0
11120 0.0265707 0
11136 0.0275375 0
11152 0.0250815 0
11168 0.0300631 0
11184 0.0142324 0
11200 0.022766 0
11216 0.0271974 0
11232 0.027983 0
11248 0.0233085 0
11264 0.0227466 0
11280 0.0222101 0
11296 0.0317923 0
11312 0.0255183 0
11328 0.0203469 0
11344 0.0272986 0
11360 0.0248525 0
11376 0.025389 0
11392 0.0243442 0
11408 0.0221021 0
11424 0.0207666 0
11440 0.0301426 0
11456 0.0178332 0
11472 0.0188433 0
11488 0.020719 0
11504 0.0186439 0
11520 0.0205429 0
11536 0.0284765 0
11552 0.0155009 0
11568 0.0220766 0
11584 0.0327123 0
11600 0.0254403 0
11616 0.00991931 0
11632 0.0182372 0
11648 0.0289924 0
11664 0.0350355 0
11680 0.0287687 0
11696 0.019438 0
11712 0.0166271 0
11728 0.0323961 0
11744 0.0407707 0
11760 0.0144637 0
11776 0.0260076 0
11792 0.0252782 0
11808 0.0207111 0
11824 0.0321469 0
11840 0.0148871 0
11856 0.0315237 0
11872 0.0196895 0
11888 0.0313392 0
11904 0.0287478 0
11920 0.0276109 0
11936 0.0335064 0
11952 0.0325438 0
11968 0.0189955 0
11984 0.0287573 0
12000 0.0190237 0
12016 0.0196651 0
12032 0.0262709 0
12048 0.0450758 0
12064 0.0252954 0
12080 0.0326012 0
12096 0.0199547 0
12112 0.00925805 0
12128 0.0271426 0
12144 0.0278179 0
12160 0.0331282 0
12176 0.0248087 0
12192 0.014345 0
12208 0.0285998 0
12224 0.0106726 0
12240 0.0351188 0
12256 0.0173781 0
12272 0.0315112 0
12288 0.0188669 0
12304 0.0193744 0
12320 0.0289939 0
12336 0.0361465 0
12352 0.0320518 0
12368 0.0230468 0
12384 0.0244104 0
12400 0.0127824 0
12416 0.0378205 0
12432 0.0271502 0
12448 0.0273518 0
12464 0.0200852 0
12480 0.0295582 0
12496 0.0328828 0
12512 0.0372776 0
12528 0.0275915 0
12544 0.0299539 0
12560 0.0219719 0
12576 0.00755581 0
12592 0.0239611 0
12608 0.039005 0
12624 0.024534 0
12640 0.0333511 0
12656 0.0269508 0
12672 0.0420096 0
12688 0.0222813 0
12704 0.0349023 0
12720 0.0338301 0
12736 0.0326343 0
12752 0.0303549 0
12768 0.028163 0
12784 0.0265958 0
12800 0.0262412 0
12816 0.0288897 0
12832 0.0234447 0
12848 0.00913021 0
12864 0.0353646 0
12880 0.0309424 0
12896 0.0268039 0
12912 0.0395662 0
12928 0.0382284 0
12944 0.0146893 0
12960 0.0280314 0
12976 0.0194703 0
12992 0.0252904 0
13008 0.0264699 0
13024 0.0199946 0
13040 0.0217524 0
13056 0.0214667 0
13072 0.0336178 0
13088 0.0273229 0
13104 0.0256241 0
13120 0.039417 0
13136 0.021219 0
13152 0.0264459 0
13168 0.0365372 0
13184 0.0274865 0
13200 0.0251318 0
13216 0.0234851 0
13232 0.0205086 0
13248 0.0237419 0
13264 0.0177612 0
13280 0.024539 0
13296 0.039683 0
13312 0.0233432 0
13328 0.0285724 0
13344 0.0277924 0
13360 0.026533 0
13376 0.0221165 0
13392 0.0360053 0
13408 0.0197557 0
13424 0.0372133 0
13440 0.0210181 0
13456 0.0294813 0
13472 0.0268865 0
13488 0.0365836 0
13504 0.0307826 0
13520 0.0303073 0
13536 0.0372373 0
13552 0.0293984 0
13568 0.0214788 0
13584 0.0373762 0
13600 0.0289015 0
13616 0.018472 0
13632 0.0371623 0
13648 0.0229802 0
13664 0.0242297 0
13680 0.0245508 0
13696 0.0223349 0
13712 0.0444431 0
13728 0.0169976 0
13744 0.0186755 0
13760 0.0484563 0
13776 0.0294037 0
13792 0.026167 0
13808 0.0285267 0
13824 0.0244564 0
13840 0.0281223 0
13856 0.0252786 0
13872 0.0286359 0
13888 0.0177533 0
13904 0.0301879 0
13920 0.0134798 0
13936 0.0200136 0
13952 0.0278267 0
13968 0.0188753 0
13984 0.0252661 0
14000 0.0354852 0
14016 0.0198196 0
14032 0.0265551 0
14048 0.0180668 0
14064 0.0212799 0
14080 0.0265304 0
14096 0.0195833 0
14112 0.0304546 0
14128 0.0280698 0
14144 0.015736 0
14160 0.026514 0
14176 0.0399162 0
14192 0.0239207 0
14208 0.0234889 0
14224 0.0252257 0
14240 0.0424775 0
14256 0.0286976 0
14272 0.035825 0
14288 0.0244427 0
14304 0.0201091 0
14320 0.0218217 0
14336 0.0350648 0
14352 0.0368945 0
14368 0.0390963 0
14384 0.0339858 0
14400 0.0311177 0
14416 0.0288353 0
14432 0.0273016 0
14448 0.0315846 0
14464 0.026697 0
14480 0.0265563 0
14496 0.0265616 0
14512 0.0305969 0
14528 0.0235775 0
14544 0.027773 0
14560 0.0278936 0
14576 0.0248886 0
14592 0.0300125 0
14608 0.0291241 0
14624 0.0230757 0
14640 0.0171563 0
14656 0.0252832 0
14672 0.0329798 0
14688 0.0297005 0
14704 0.0383505 0
14720 0.0268112 0
14736 0.0191161 0
14752 0.0341558 0
14768 0.0350336 0
14784 0.0204291 0
14800 0.0370779 0
14816 0.0361792 0
14832 0.0471653 0
14848 0.0300189 0
14864 0.0311337 0
14880 0.0173579 0
14896 0.0406828 0
14912 0.0337624 0
14928 0.0165791 0
14944 0.0272015 0
14960 0.0360669 0
14976 0.0236004 0
14992 0.023393 0
15008 0.0231758 0
15024 0.0284582 0
15040 0.0329227 0
15056 0.0191842 0
15072 0.0187334 0
15088 0.0283011 0
15104 0.0342422 0
15120 0.0357797 0
15136 0.0250701 0
15152 0.0311014 0
15168 0.0336559 0
15184 0.0318015 0
15200 0.0269782 0
15216 0.0321469 0
15232 0.0215108 0
15248 0.0215724 0
15264 0.0270258 0
15280 0.0391686 0
15296 0.0185899 0
15312 0.0297865 0
15328 0.0440599 0
15344 0.01872 0
15360 0.0312053 0
15376 0.0415747 0
15392 0.0381051 0
15408 0.0381207 0
15424 0.0202731 0
15440 0.0375554 0
15456 0.0401787 0
15472 0.0288749 0
15488 0.0451454 0
15504 0.0334177 0
15520 0.0446093 0
15536 0.0314636 0
15552 0.039753 0
15568 0.0186436 0
15584 0.0345629 0
15600 0.0337563 0
15616 0.0285986 0
15632 0.0389616 0
15648 0.0434108 0
15664 0.0226712 0
15680 0.0209606 0
15696 0.0267377 0
15712 0.0201814 0
15728 0.0319654 0
15744 0.0331795 0
15760 0.0300642 0
15776 0.0304683 0
15792 0.0352375 0
15808 0.0321077 0
15824 0.0174816 0
15840 0.0233154 0
15856 0.0321998 0
15872 0.0342232 0
15888 0.0178149 0
15904 0.03579 0
15920 0.0267811 0
15936 0.035438 0
15952 0.0327077 0
15968 0.0195183 0
15984 0.0281196 0
16000 0.0447558 0
16016 0.0361073 0
16032 0.0314153 0
16048 0.0353273 0
16064 0.0225446 0
16080 0.0311976 0
16096 0.0306619 0
16112 0.0340915 0
16128 0.0362838 0
16144 0.0285952 0
16160 0.0179032 0
16176 0.0405463 0
16192 0.0387166 0
16208 0.0236403 0
16224 0.032664 0
16240 0.0241501 0
16256 0.0333743 0
16272 0.0312581 0
16288 0.0309785 0
16304 0.0316805 0
16320 0.0171045 0
16336 0.0425251 0
16352 0.0376139 0
16368 0.0353243 0
