# Supplementary material for: Probing decoherence in molecular 4f qubits
Source: Chem Sci. 2024 Oct 30;15(48):20328–37. doi: 10.1039/d4sc05304d (PMC11575486; doi:10.1039/d4sc05304d)
Supplement: SC-015-D4SC05304D-s001 [file SC-015-D4SC05304D-s001.zip › data_archive/Parallel_0c5pct/T2/56_Gdtrensal_T2_970556_2332G_at22_VG42_32-64-300_10sc_40K.dat]

0 0.91569 0
16 0.817743 0
32 0.765154 0
48 0.774619 0
64 0.773768 0
80 0.795024 0
96 0.844619 0
112 0.887804 0
128 0.957631 0
144 0.983278 0
160 1 0
176 0.984267 0
192 0.936553 0
208 0.871862 0
224 0.776634 0
240 0.668538 0
256 0.569403 0
272 0.52046 0
288 0.510771 0
304 0.54394 0
320 0.62365 0
336 0.69752 0
352 0.753797 0
368 0.797987 0
384 0.803974 0
400 0.807896 0
416 0.789597 0
432 0.736947 0
448 0.646176 0
464 0.59323 0
480 0.516982 0
496 0.464036 0
512 0.430337 0
528 0.411575 0
544 0.413829 0
560 0.415047 0
576 0.441689 0
592 0.4875 0
608 0.489933 0
624 0.496027 0
640 0.49872 0
656 0.45428 0
672 0.442765 0
688 0.46091 0
704 0.413099 0
720 0.43101 0
736 0.42261 0
752 0.389783 0
768 0.382312 0
784 0.364386 0
800 0.337148 0
816 0.306468 0
832 0.282442 0
848 0.259611 0
864 0.252175 0
880 0.248702 0
896 0.250497 0
912 0.26088 0
928 0.261487 0
944 0.291122 0
960 0.286803 0
976 0.292469 0
992 0.270346 0
1008 0.254511 0
1024 0.225768 0
1040 0.185424 0
1056 0.18293 0
1072 0.194695 0
1088 0.177121 0
1104 0.182104 0
1120 0.180115 0
1136 0.190564 0
1152 0.182966 0
1168 0.158068 0
1184 0.173704 0
1200 0.167636 0
1216 0.162041 0
1232 0.14689 0
1248 0.160853 0
1264 0.157706 0
1280 0.14411 0
1296 0.129989 0
1312 0.142111 0
1328 0.136302 0
1344 0.158517 0
1360 0.141525 0
1376 0.126873 0
1392 0.13642 0
1408 0.101654 0
1424 0.114164 0
1440 0.109794 0
1456 0.10374 0
1472 0.0943464 0
1488 0.101083 0
1504 0.101098 0
1520 0.0942546 0
1536 0.0989107 0
1552 0.102787 0
1568 0.100328 0
1584 0.081296 0
1600 0.0957437 0
1616 0.0887366 0
1632 0.100844 0
1648 0.0899503 0
1664 0.092133 0
1680 0.0855186 0
1696 0.0892109 0
1712 0.0894352 0
1728 0.0812654 0
1744 0.0780984 0
1760 0.0719276 0
1776 0.0752017 0
1792 0.0640739 0
1808 0.0650633 0
1824 0.0746662 0
1840 0.0868088 0
1856 0.0624828 0
1872 0.0540171 0
1888 0.0779403 0
1904 0.0548739 0
1920 0.0502943 0
1936 0.0685618 0
1952 0.0622431 0
1968 0.0637322 0
1984 0.0660832 0
2000 0.0726977 0
2016 0.0672358 0
2032 0.0375448 0
2048 0.0541803 0
2064 0.0456585 0
2080 0.0403802 0
2096 0.0655682 0
2112 0.0535989 0
2128 0.0508909 0
2144 0.0570923 0
2160 0.0520945 0
2176 0.0304764 0
2192 0.0512326 0
2208 0.0427567 0
2224 0.05442 0
2240 0.0247238 0
2256 0.0559601 0
2272 0.0508654 0
2288 0.0421907 0
2304 0.0580154 0
2320 0.0474792 0
2336 0.050483 0
2352 0.0314199 0
2368 0.0387075 0
2384 0.0517375 0
2400 0.0501974 0
2416 0.0380241 0
2432 0.0403292 0
2448 0.0318738 0
2464 0.0305121 0
2480 0.0401457 0
2496 0.0393909 0
2512 0.040778 0
2528 0.0395031 0
2544 0.0371521 0
2560 0.033623 0
2576 0.0272329 0
2592 0.0431596 0
2608 0.0224646 0
2624 0.0545118 0
2640 0.0344798 0
2656 0.0316851 0
2672 0.0459237 0
2688 0.0539763 0
2704 0.0300378 0
2720 0.0410483 0
2736 0.0190835 0
2752 0.0367543 0
2768 0.0397122 0
2784 0.0198433 0
2800 0.0324857 0
2816 0.0366727 0
2832 0.0458829 0
2848 0.0508042 0
2864 0.0309405 0
2880 0.0399774 0
2896 0.0294004 0
2912 0.0225105 0
2928 0.0223983 0
2944 0.0192467 0
2960 0.0240711 0
2976 0.0265394 0
2992 0.0436288 0
3008 0.0196903 0
3024 0.0371062 0
3040 0.0422672 0
3056 0.0315627 0
3072 0.0227298 0
3088 0.0402272 0
3104 0.0335975 0
3120 0.0351937 0
3136 0.038937 0
3152 0.0304917 0
3168 0.0219292 0
3184 0.0309711 0
3200 0.0301092 0
3216 0.0137644 0
3232 0.034898 0
3248 0.0216385 0
3264 0.0102455 0
3280 0.0190478 0
3296 0.0249125 0
3312 0.0251828 0
3328 0.0405077 0
3344 0.041747 0
3360 0.0412523 0
3376 0.0255551 0
3392 0.0375193 0
3408 0.0436798 0
3424 0.0544455 0
3440 0.0241731 0
3456 0.0460818 0
3472 0.0296401 0
3488 0.0191498 0
3504 0.0217456 0
3520 0.0496262 0
3536 0.0364177 0
3552 0.027799 0
3568 0.0367747 0
3584 0.0352396 0
3600 0.0315729 0
3616 0.027182 0
3632 0.0157431 0
3648 0.0225156 0
3664 0.0182624 0
3680 0.0192875 0
3696 0.0295024 0
3712 0.0264986 0
3728 0.030813 0
3744 0.0170843 0
3760 0.0438787 0
3776 0.0344339 0
3792 0.0310884 0
3808 0.0335363 0
3824 0.0269168 0
3840 0.0347705 0
3856 0.0359332 0
3872 0.0164418 0
3888 0.0231225 0
3904 0.0385596 0
3920 0.0181196 0
3936 0.0114899 0
3952 0.0412115 0
3968 0.0383913 0
3984 0.0149169 0
4000 0.0396816 0
4016 0.0243873 0
4032 0.0317718 0
4048 0.0356272 0
4064 0.0385851 0
4080 0.0259988 0
4096 0.0314403 0
4112 0.0348776 0
4128 0.0311955 0
4144 0.0434248 0
4160 0.0372541 0
4176 0.0335414 0
4192 0.0231072 0
4208 0.0222912 0
4224 0.0321186 0
4240 0.0375957 0
4256 0.0310425 0
4272 0.0531399 0
4288 0.0426905 0
4304 0.0351427 0
4320 0.0346022 0
4336 0.0376518 0
4352 0.0263048 0
4368 0.0360556 0
4384 0.0373102 0
4400 0.0331895 0
4416 0.0213682 0
4432 0.0333884 0
4448 0.0206134 0
4464 0.0144222 0
4480 0.0342809 0
4496 0.0387585 0
4512 0.0343778 0
4528 0.0216436 0
4544 0.0221994 0
4560 0.0292831 0
4576 0.0160134 0
4592 0.0405587 0
4608 0.0455616 0
4624 0.0318891 0
4640 0.0398091 0
4656 0.0251879 0
4672 0.048596 0
4688 0.0359944 0
4704 0.0197158 0
4720 0.0130249 0
4736 0.0330161 0
4752 0.0414002 0
4768 0.0280336 0
4784 0.0336893 0
4800 0.0280132 0
4816 0.0336842 0
4832 0.027697 0
4848 0.020593 0
4864 0.0365452 0
4880 0.0294718 0
4896 0.0171914 0
4912 0.0395082 0
4928 0.0186908 0
4944 0.0401762 0
4960 0.0349235 0
4976 0.0304356 0
4992 0.0365707 0
5008 0.0382944 0
5024 0.0358108 0
5040 0.0146007 0
5056 0.0321645 0
5072 0.0513295 0
5088 0.027901 0
5104 0.0279775 0
5120 0.0281866 0
5136 0.0209653 0
5152 0.0230154 0
5168 0.0362698 0
5184 0.0336128 0
5200 0.0336128 0
5216 0.0456432 0
5232 0.0105719 0
5248 0.0391512 0
5264 0.040421 0
5280 0.0397428 0
5296 0.0346226 0
5312 0.0181808 0
5328 0.0214039 0
5344 0.0318789 0
5360 0.0220821 0
5376 0.0250757 0
5392 0.0343268 0
5408 0.0254378 0
5424 0.0353263 0
5440 0.0392787 0
5456 0.0438328 0
5472 0.0227604 0
5488 0.0430423 0
5504 0.044251 0
5520 0.045939 0
5536 0.0367696 0
5552 0.0163194 0
5568 0.0453372 0
5584 0.0269882 0
5600 0.0267893 0
5616 0.0287221 0
5632 0.0266618 0
5648 0.0426752 0
5664 0.0343676 0
5680 0.011189 0
5696 0.0392583 0
5712 0.0172475 0
5728 0.0277225 0
5744 0.0426548 0
5760 0.03526 0
5776 0.0224136 0
5792 0.0276562 0
5808 0.0222096 0
5824 0.0347297 0
5840 0.0340667 0
5856 0.0289669 0
5872 0.0295993 0
5888 0.0246015 0
5904 0.0225003 0
5920 0.0347807 0
5936 0.0392226 0
5952 0.0328886 0
5968 0.0339596 0
5984 0.0413798 0
6000 0.0349744 0
6016 0.0270545 0
6032 0.0387483 0
6048 0.0276511 0
6064 0.0306804 0
6080 0.0167886 0
6096 0.0206593 0
6112 0.0287017 0
6128 0.0188183 0
6144 0.0132136 0
6160 0.0258203 0
6176 0.0316851 0
6192 0.0243414 0
6208 0.0310986 0
6224 0.0170384 0
6240 0.0544659 0
6256 0.018803 0
6272 0.031323 0
6288 0.0273349 0
6304 0.0411809 0
6320 0.0158043 0
6336 0.0221892 0
6352 0.0397428 0
6368 0.0393654 0
6384 0.0330875 0
6400 0.0426599 0
6416 0.00870026 0
6432 0.0428332 0
6448 0.0234336 0
6464 0.0235917 0
6480 0.0428383 0
6496 0.0485297 0
6512 0.027595 0
6528 0.0300225 0
6544 0.0344186 0
6560 0.0303744 0
6576 0.0355711 0
6592 0.0363361 0
6608 0.0497996 0
6624 0.0431545 0
6640 0.0357394 0
6656 0.0140194 0
6672 0.0303132 0
6688 0.0332099 0
6704 0.0216283 0
6720 0.042206 0
6736 0.0351019 0
6752 0.0244026 0
6768 0.0438073 0
6784 0.0115868 0
6800 0.0253766 0
6816 0.0260855 0
6832 0.035974 0
6848 0.0435523 0
6864 0.0167988 0
6880 0.00862377 0
6896 0.0285436 0
6912 0.029788 0
6928 0.0402425 0
6944 0.0183644 0
6960 0.0216436 0
6976 0.0359944 0
6992 0.0244995 0
7008 0.0236223 0
7024 0.0396102 0
7040 0.0420632 0
7056 0.0219496 0
7072 0.0305019 0
7088 0.0216079 0
7104 0.0335108 0
7120 0.0172985 0
7136 0.0298185 0
7152 0.031833 0
7168 0.0186704 0
7184 0.0207103 0
7200 0.0191447 0
7216 0.0328937 0
7232 0.0198025 0
7248 0.0463317 0
7264 0.0281407 0
7280 0.0374071 0
7296 0.0202717 0
7312 0.0231837 0
7328 0.0185633 0
7344 0.0320472 0
7360 0.0395235 0
7376 0.0246881 0
7392 0.0118978 0
7408 0.04011 0
7424 0.0259682 0
7440 0.0342809 0
7456 0.044506 0
7472 0.0168294 0
7488 0.035362 0
7504 0.0486368 0
7520 0.0267944 0
7536 0.0429607 0
7552 0.0259427 0
7568 0.0193181 0
7584 0.0286864 0
7600 0.0425273 0
7616 0.0318075 0
7632 0.0465255 0
7648 0.018548 0
7664 0.0239538 0
7680 0.021817 0
7696 0.0344747 0
7712 0.0424508 0
7728 0.0222249 0
7744 0.0286609 0
7760 0.0261569 0
7776 0.0249431 0
7792 0.0213733 0
7808 0.0406097 0
7824 0.0303489 0
7840 0.0475965 0
7856 0.0315015 0
7872 0.0349439 0
7888 0.0451231 0
7904 0.0357751 0
7920 0.0461583 0
7936 0.0295126 0
7952 0.0342554 0
7968 0.0355405 0
7984 0.0453271 0
8000 0.0328121 0
8016 0.0322053 0
8032 0.0196903 0
8048 0.0173648 0
8064 0.0293647 0
8080 0.0308436 0
8096 0.0251471 0
8112 0.0305376 0
8128 0.0218986 0
8144 0.0220159 0
8160 0.0309252 0
8176 0.0376263 0
8192 0.0274981 0
8208 0.0356527 0
8224 0.0275491 0
8240 0.0246983 0
8256 0.038223 0
8272 0.0475863 0
8288 0.0544404 0
8304 0.0438685 0
8320 0.0210571 0
8336 0.0200728 0
8352 0.0430678 0
8368 0.0285181 0
8384 0.0348215 0
8400 0.0278908 0
8416 0.0242955 0
8432 0.0437869 0
8448 0.0266822 0
8464 0.0372643 0
8480 0.0310935 0
8496 0.0346073 0
8512 0.0232296 0
8528 0.0236733 0
8544 0.0256877 0
8560 0.0315321 0
8576 0.0457452 0
8592 0.0295687 0
8608 0.0349795 0
8624 0.023607 0
8640 0.0324653 0
8656 0.0235305 0
8672 0.025907 0
8688 0.03526 0
8704 0.0433126 0
8720 0.0339494 0
8736 0.0380496 0
8752 0.0294514 0
8768 0.0271973 0
8784 0.0341636 0
8800 0.0287986 0
8816 0.0383658 0
8832 0.0232704 0
8848 0.0257948 0
8864 0.0276052 0
8880 0.0311445 0
8896 0.0318075 0
8912 0.0270647 0
8928 0.0194608 0
8944 0.0251471 0
8960 0.0249533 0
8976 0.0327407 0
8992 0.0274216 0
9008 0.0398754 0
9024 0.0417266 0
9040 0.0244383 0
9056 0.0362341 0
9072 0.0331385 0
9088 0.0465867 0
9104 0.0369685 0
9120 0.0382995 0
9136 0.0319554 0
9152 0.033368 0
9168 0.0412931 0
9184 0.0398244 0
9200 0.0325061 0
9216 0.0255449 0
9232 0.0180686 0
9248 0.0152025 0
9264 0.0446641 0
9280 0.0246116 0
9296 0.0395031 0
9312 0.0361984 0
9328 0.0289975 0
9344 0.0167223 0
9360 0.0283702 0
9376 0.0438787 0
9392 0.0393399 0
9408 0.0321186 0
9424 0.033164 0
9440 0.0265802 0
9456 0.0336332 0
9472 0.0297829 0
9488 0.0285793 0
9504 0.0284722 0
9520 0.0317616 0
9536 0.0296911 0
9552 0.0387024 0
9568 0.0386361 0
9584 0.0257591 0
9600 0.0290383 0
9616 0.0369787 0
9632 0.0194099 0
9648 0.0356986 0
9664 0.0460461 0
9680 0.0328172 0
9696 0.0122497 0
9712 0.0316851 0
9728 0.0307008 0
9744 0.0381414 0
9760 0.0464337 0
9776 0.0340004 0
9792 0.0314148 0
9808 0.0221739 0
9824 0.0311904 0
9840 0.0429199 0
9856 0.0221382 0
9872 0.0539916 0
9888 0.0368665 0
9904 0.0276715 0
9920 0.0211336 0
9936 0.0301857 0
9952 0.0191957 0
9968 0.0253562 0
9984 0.0277276 0
10000 0.0295789 0
10016 0.0234795 0
10032 0.0375142 0
10048 0.0302418 0
10064 0.0378609 0
10080 0.0326336 0
10096 0.0240099 0
10112 0.0335108 0
10128 0.0424865 0
10144 0.0148047 0
10160 0.0227706 0
10176 0.0258764 0
10192 0.0357139 0
10208 0.0255041 0
10224 0.0308487 0
10240 0.0434146 0
10256 0.0222045 0
10272 0.034439 0
10288 0.0389166 0
10304 0.0204451 0
10320 0.0351121 0
10336 0.0272227 0
10352 0.0347144 0
10368 0.0275899 0
10384 0.0300735 0
10400 0.0344594 0
10416 0.0216283 0
10432 0.0401508 0
10448 0.0415124 0
10464 0.018548 0
10480 0.0218323 0
10496 0.0326795 0
10512 0.0363565 0
10528 0.0362902 0
10544 0.0420479 0
10560 0.0405332 0
10576 0.0305733 0
10592 0.0472497 0
10608 0.0437206 0
10624 0.0331487 0
10640 0.0342809 0
10656 0.0402221 0
10672 0.0305784 0
10688 0.0141571 0
10704 0.0273502 0
10720 0.0326183 0
10736 0.0268046 0
10752 0.0137746 0
10768 0.0170435 0
10784 0.0413696 0
10800 0.0388452 0
10816 0.05161 0
10832 0.0361066 0
10848 0.0338474 0
10864 0.0213835 0
10880 0.0458115 0
10896 0.0185633 0
10912 0.0235407 0
10928 0.0106586 0
10944 0.0370705 0
10960 0.024576 0
10976 0.0327509 0
10992 0.0310221 0
11008 0.0396153 0
11024 0.00794039 0
11040 0.0221076 0
11056 0.0227859 0
11072 0.0324653 0
11088 0.0284263 0
11104 0.0167937 0
11120 0.0215926 0
11136 0.0602032 0
11152 0.0324959 0
11168 0.0386616 0
11184 0.0398193 0
11200 0.0259019 0
11216 0.0295738 0
11232 0.0394623 0
11248 0.0415226 0
11264 0.0174974 0
11280 0.0216079 0
11296 0.0339698 0
11312 0.0296962 0
11328 0.0413849 0
11344 0.0491009 0
11360 0.0469998 0
11376 0.0353212 0
11392 0.0210112 0
11408 0.0206032 0
11424 0.025346 0
11440 0.0256061 0
11456 0.0280234 0
11472 0.0312108 0
11488 0.0307569 0
11504 0.026315 0
11520 0.0195934 0
11536 0.0200473 0
11552 0.0419816 0
11568 0.0291352 0
11584 0.0181757 0
11600 0.0418745 0
11616 0.0311241 0
11632 0.0214141 0
11648 0.0346175 0
11664 0.0445876 0
11680 0.0393144 0
11696 0.0256418 0
11712 0.0352957 0
11728 0.0348062 0
11744 0.0293749 0
11760 0.0441235 0
11776 0.0267638 0
11792 0.0190019 0
11808 0.0368206 0
11824 0.0272227 0
11840 0.0377079 0
11856 0.0351988 0
11872 0.0369736 0
11888 0.0489938 0
11904 0.0207409 0
11920 0.0279418 0
11936 0.0330008 0
11952 0.035311 0
11968 0.0385698 0
11984 0.0423233 0
12000 0.0279316 0
12016 0.0198535 0
12032 0.0313587 0
12048 0.034949 0
12064 0.0249431 0
12080 0.0509929 0
12096 0.028819 0
12112 0.0297778 0
12128 0.0302877 0
12144 0.026417 0
12160 0.0413186 0
12176 0.0371623 0
12192 0.0304152 0
12208 0.0442714 0
12224 0.0358108 0
12240 0.0216691 0
12256 0.0254786 0
12272 0.0251369 0
12288 0.026978 0
12304 0.0382485 0
12320 0.0420632 0
12336 0.025754 0
12352 0.0190019 0
12368 0.0327866 0
12384 0.0223218 0
12400 0.0294412 0
12416 0.0277225 0
12432 0.0413135 0
12448 0.0380496 0
12464 0.05161 0
12480 0.0430321 0
12496 0.041135 0
12512 0.0222606 0
12528 0.0345461 0
12544 0.0331844 0
12560 0.0311547 0
12576 0.0201391 0
12592 0.0372796 0
12608 0.0322104 0
12624 0.0191855 0
12640 0.031272 0
12656 0.0148557 0
12672 0.0279928 0
12688 0.0384321 0
12704 0.0318891 0
12720 0.0302622 0
12736 0.025856 0
12752 0.0398397 0
12768 0.0281815 0
12784 0.0339545 0
12800 0.0361015 0
12816 0.0520027 0
12832 0.0358975 0
12848 0.0284263 0
12864 0.0256367 0
12880 0.0285487 0
12896 0.0160746 0
12912 0.0378762 0
12928 0.0256418 0
12944 0.0369634 0
12960 0.051304 0
12976 0.0300735 0
12992 0.0282529 0
13008 0.0334343 0
13024 0.0270698 0
13040 0.0323532 0
13056 0.0414818 0
13072 0.0467907 0
13088 0.0237345 0
13104 0.0393501 0
13120 0.0318636 0
13136 0.0285028 0
13152 0 0
13168 0.0265802 0
13184 0.03526 0
13200 0.0388044 0
13216 0.0346787 0
13232 0.0307875 0
13248 0.0305274 0
13264 0.0243414 0
13280 0.0310782 0
13296 0.0384678 0
13312 0.0387993 0
13328 0.0111533 0
13344 0.0361831 0
13360 0.0379935 0
13376 0.0443275 0
13392 0.0352141 0
13408 0.0301143 0
13424 0.0482237 0
13440 0.0306294 0
13456 0.0383862 0
13472 0.0342911 0
13488 0.0345155 0
13504 0.02708 0
13520 0.0381873 0
13536 0.0286558 0
13552 0.0345461 0
13568 0.0300021 0
13584 0.0278857 0
13600 0.0351019 0
13616 0.0230154 0
13632 0.0194353 0
13648 0.020389 0
13664 0.039906 0
13680 0.0212203 0
13696 0.0236274 0
13712 0.0488306 0
13728 0.0259733 0
13744 0.0363769 0
13760 0.0185225 0
13776 0.0205726 0
13792 0.0223575 0
13808 0.0184766 0
13824 0.0317667 0
13840 0.0337862 0
13856 0.0324704 0
13872 0.042104 0
13888 0.0218425 0
13904 0.0445315 0
13920 0.0392634 0
13936 0.0419765 0
13952 0.0342248 0
13968 0.0183797 0
13984 0.0310323 0
14000 0.0281968 0
14016 0.0469794 0
14032 0.0387942 0
14048 0.0387126 0
14064 0.0415124 0
14080 0.0283039 0
14096 0.0361627 0
14112 0.0449599 0
14128 0.0242394 0
14144 0.0308742 0
14160 0.0287425 0
14176 0.039804 0
14192 0.0387024 0
14208 0.0251726 0
14224 0.0248564 0
14240 0.0410534 0
14256 0.030405 0
14272 0.0390186 0
14288 0.0245658 0
14304 0.0443785 0
14320 0.0337301 0
14336 0.0331334 0
14352 0.027544 0
14368 0.0381363 0
14384 0.0198433 0
14400 0.0353314 0
14416 0.0232398 0
14432 0.041798 0
14448 0.0274267 0
14464 0.0421958 0
14480 0.0184868 0
14496 0.0194608 0
14512 0.0188897 0
14528 0.0296401 0
14544 0.0443428 0
14560 0.0337352 0
14576 0.0314199 0
14592 0.043945 0
14608 0.0319146 0
14624 0.0382791 0
14640 0.0315525 0
14656 0.0332201 0
14672 0.0357547 0
14688 0.0312822 0
14704 0.0125914 0
14720 0.039702 0
14736 0.0350305 0
14752 0.0165948 0
14768 0.0297676 0
14784 0.022485 0
14800 0.0401813 0
14816 0.0393093 0
14832 0.0107351 0
14848 0.0242139 0
14864 0.0430882 0
14880 0.0415838 0
14896 0.0328376 0
14912 0.0428332 0
14928 0.0417572 0
14944 0.0184358 0
14960 0.0310782 0
14976 0.0365809 0
14992 0.0375702 0
15008 0.0450823 0
15024 0.030252 0
15040 0.0286252 0
15056 0.0299256 0
15072 0.0202207 0
15088 0.0319044 0
15104 0.0375753 0
15120 0.0327815 0
15136 0.0427669 0
15152 0.0390033 0
15168 0.0291607 0
15184 0.02197 0
15200 0.021409 0
15216 0.0328274 0
15232 0.0211693 0
15248 0.0445213 0
15264 0.0317871 0
15280 0.0103271 0
15296 0.0272125 0
15312 0.0371929 0
15328 0.0617127 0
15344 0.0271871 0
15360 0.034898 0
15376 0.0246728 0
15392 0.0321747 0
15408 0.0422519 0
15424 0.0380241 0
15440 0.0457146 0
15456 0.0289516 0
15472 0.0326744 0
15488 0.0347909 0
15504 0.0372439 0
15520 0.0145242 0
15536 0.0250553 0
15552 0.0458625 0
15568 0.0323634 0
15584 0.0413849 0
15600 0.0322206 0
15616 0.0305529 0
15632 0.0403394 0
15648 0.0309252 0
15664 0.0449905 0
15680 0.0289312 0
15696 0.0147078 0
15712 0.0199402 0
15728 0.0415328 0
15744 0.0251777 0
15760 0.0383148 0
15776 0.0434452 0
15792 0.0205063 0
15808 0.0491519 0
15824 0.0391869 0
15840 0.0377028 0
15856 0.0304458 0
15872 0.0334292 0
15888 0.0420887 0
15904 0.04471 0
15920 0.0253307 0
15936 0.0387381 0
15952 0.028156 0
15968 0.0355303 0
15984 0.0120253 0
16000 0.0421601 0
16016 0.034337 0
16032 0.0318177 0
16048 0.0502892 0
16064 0.0191243 0
16080 0.0381465 0
16096 0.0307161 0
16112 0.0322614 0
16128 0.0295432 0
16144 0.0500648 0
16160 0.0319605 0
16176 0.0249074 0
16192 0.0328478 0
16208 0.023607 0
16224 0.0231837 0
16240 0.0213019 0
16256 0.0239028 0
16272 0.0337352 0
16288 0.0589537 0
16304 0.041033 0
16320 0.0425732 0
16336 0.0310323 0
16352 0.0242904 0
16368 0.0337811 0
