# Supplementary material for: Probing decoherence in molecular 4f qubits
Source: Chem Sci. 2024 Oct 30;15(48):20328–37. doi: 10.1039/d4sc05304d (PMC11575486; doi:10.1039/d4sc05304d)
Supplement: SC-015-D4SC05304D-s001 [file SC-015-D4SC05304D-s001.zip › data_archive/Parallel_0c5pct/T2/57_Gdtrensal_T2_970567_3148G_at22_VG39_32-64-300_10sc_40K.dat]

0 1 0
16 0.913674 0
32 0.815381 0
48 0.726484 0
64 0.696235 0
80 0.698246 0
96 0.69736 0
112 0.697457 0
128 0.666993 0
144 0.651444 0
160 0.603453 0
176 0.543134 0
192 0.509763 0
208 0.486662 0
224 0.477691 0
240 0.497957 0
256 0.499154 0
272 0.496894 0
288 0.481874 0
304 0.449403 0
320 0.42111 0
336 0.391247 0
352 0.37364 0
368 0.364857 0
384 0.380751 0
400 0.390424 0
416 0.407569 0
432 0.427125 0
448 0.416948 0
464 0.400013 0
480 0.372535 0
496 0.351173 0
512 0.355617 0
528 0.360741 0
544 0.360594 0
560 0.379591 0
576 0.395086 0
592 0.401789 0
608 0.398232 0
624 0.382893 0
640 0.371073 0
656 0.368994 0
672 0.368217 0
688 0.365962 0
704 0.365437 0
720 0.370464 0
736 0.36093 0
752 0.359078 0
768 0.351408 0
784 0.335699 0
800 0.316811 0
816 0.325346 0
832 0.334019 0
848 0.335011 0
864 0.332902 0
880 0.335124 0
896 0.33895 0
912 0.325098 0
928 0.301082 0
944 0.287729 0
960 0.293639 0
976 0.301359 0
992 0.298729 0
1008 0.28967 0
1024 0.28754 0
1040 0.270672 0
1056 0.265548 0
1072 0.255417 0
1088 0.23621 0
1104 0.233291 0
1120 0.227612 0
1136 0.225856 0
1152 0.219497 0
1168 0.222055 0
1184 0.203453 0
1200 0.191524 0
1216 0.169003 0
1232 0.158183 0
1248 0.146406 0
1264 0.147477 0
1280 0.139698 0
1296 0.15783 0
1312 0.148493 0
1328 0.140513 0
1344 0.151034 0
1360 0.145986 0
1376 0.138635 0
1392 0.135208 0
1408 0.121377 0
1424 0.126745 0
1440 0.128895 0
1456 0.129727 0
1472 0.136825 0
1488 0.128899 0
1504 0.126724 0
1520 0.108638 0
1536 0.104963 0
1552 0.103929 0
1568 0.0946763 0
1584 0.0922192 0
1600 0.0924166 0
1616 0.0868135 0
1632 0.101124 0
1648 0.0911061 0
1664 0.0845706 0
1680 0.0745028 0
1696 0.0720919 0
1712 0.0684461 0
1728 0.0733478 0
1744 0.0701556 0
1760 0.0740912 0
1776 0.0711427 0
1792 0.0725203 0
1808 0.0593612 0
1824 0.0666023 0
1840 0.0679883 0
1856 0.0533003 0
1872 0.0539807 0
1888 0.0568704 0
1904 0.0623937 0
1920 0.0449545 0
1936 0.0562824 0
1952 0.0545477 0
1968 0.0552282 0
1984 0.0425562 0
2000 0.0471848 0
2016 0.0487683 0
2032 0.0385199 0
2048 0.0483945 0
2064 0.0456392 0
2080 0.0458912 0
2096 0.0431821 0
2112 0.0392675 0
2128 0.0396581 0
2144 0.0356847 0
2160 0.0424386 0
2176 0.0300817 0
2192 0.0353529 0
2208 0.0332318 0
2224 0.0173425 0
2240 0.0343113 0
2256 0.0333998 0
2272 0.0360964 0
2288 0.028032 0
2304 0.0338535 0
2320 0.037726 0
2336 0.0347271 0
2352 0.0263225 0
2368 0.0292711 0
2384 0.0305017 0
2400 0.0299599 0
2416 0.0198921 0
2432 0.0341769 0
2448 0.0304933 0
2464 0.0229582 0
2480 0.0196946 0
2496 0.0346473 0
2512 0.0301909 0
2528 0.0272676 0
2544 0.0369742 0
2560 0.0197114 0
2576 0.0326354 0
2592 0.0267972 0
2608 0.0276876 0
2624 0.028284 0
2640 0.0226768 0
2656 0.027213 0
2672 0.0272088 0
2688 0.0281034 0
2704 0.0246131 0
2720 0.0155323 0
2736 0.0278388 0
2752 0.0266669 0
2768 0.0247769 0
2784 0.00966042 0
2800 0.0270828 0
2816 0.0234412 0
2832 0.0199047 0
2848 0.0198081 0
2864 0.0149946 0
2880 0.023773 0
2896 0.0233908 0
2912 0.0239452 0
2928 0.0188882 0
2944 0.0208455 0
2960 0.02694 0
2976 0.0153685 0
2992 0.024382 0
3008 0.0229162 0
3024 0.0204255 0
3040 0.0199593 0
3056 0.013701 0
3072 0.0221434 0
3088 0.0171703 0
3104 0.0150324 0
3120 0.032585 0
3136 0.0196694 0
3152 0.0215427 0
3168 0.033152 0
3184 0.0239746 0
3200 0.0249407 0
3216 0.0161665 0
3232 0.0208119 0
3248 0.0158557 0
3264 0.015024 0
3280 0.0205431 0
3296 0.0258353 0
3312 0.017771 0
3328 0.0109877 0
3344 0.0158809 0
3360 0.0226642 0
3376 0.0223324 0
3392 0.0246425 0
3408 0.0316526 0
3424 0.0203667 0
3440 0.0263981 0
3456 0.00903459 0
3472 0.0283848 0
3488 0.0157885 0
3504 0.0223492 0
3520 0.0227188 0
3536 0.0160741 0
3552 0.00977802 0
3568 0.0253565 0
3584 0.0184808 0
3600 0.0165025 0
3616 0.0155617 0
3632 0.0252641 0
3648 0.0173971 0
3664 0.0237562 0
3680 0.00893798 0
3696 0.0167587 0
3712 0.0156625 0
3728 0.0116807 0
3744 0.0120041 0
3760 0.0146166 0
3776 0.0248651 0
3792 0.0183884 0
3808 0.0254825 0
3824 0.0158095 0
3840 0.0126341 0
3856 0.0135876 0
3872 0.0205641 0
3888 0.0107777 0
3904 0.0192494 0
3920 0.0141378 0
3936 0.00962261 0
3952 0.0266585 0
3968 0.013176 0
3984 0.0297751 0
4000 0.0161119 0
4016 0.0200307 0
4032 0.0159019 0
4048 0.019052 0
4064 0.0134112 0
4080 0.0160867 0
4096 0.0160573 0
4112 0.0210135 0
4128 0.0202827 0
4144 0.0211395 0
4160 0.0180272 0
4176 0.0207489 0
4192 0.0273306 0
4208 0.0209589 0
4224 0.0146082 0
4240 0.0264023 0
4256 0.0124325 0
4272 0.0156079 0
4288 0.0160237 0
4304 0.0112397 0
4320 0.0190352 0
4336 0.019325 0
4352 0.0205767 0
4368 0.0250751 0
4384 0.0226138 0
4400 0.0242812 0
4416 0.0212109 0
4432 0.0148392 0
4448 0.0193544 0
4464 0.014646 0
4480 0.0171829 0
4496 0.0195812 0
4512 0.0291115 0
4528 0.0126341 0
4544 0.0168679 0
4560 0.0157759 0
4576 0.00991243 0
4592 0.0262301 0
4608 0.0193124 0
4624 0.0133482 0
4640 0.0207951 0
4656 0.0108323 0
4672 0.0223576 0
4688 0.0198333 0
4704 0.017582 0
4720 0.0235042 0
4736 0.0162631 0
4752 0.0244241 0
4768 0.0141168 0
4784 0.0241426 0
4800 0.0149232 0
4816 0.0209505 0
4832 0.0136758 0
4848 0.0235 0
4864 0.0154147 0
4880 0.0177584 0
4896 0.019619 0
4912 0.0174265 0
4928 0.0112271 0
4944 0.0164773 0
4960 0.0179894 0
4976 0.0187286 0
4992 0.0154273 0
5008 0.0270954 0
5024 0.013029 0
5040 0.0129156 0
5056 0.0191528 0
5072 0.0203499 0
5088 0.0158641 0
5104 0.0205515 0
5120 0.0131088 0
5136 0.0135792 0
5152 0.0171787 0
5168 0.0218577 0
5184 0.0245963 0
5200 0.0111599 0
5216 0.0139026 0
5232 0.0237814 0
5248 0.00847176 0
5264 0.0136842 0
5280 0.0190898 0
5296 0.019073 0
5312 0.0123821 0
5328 0.0182456 0
5344 0.014247 0
5360 0.0167545 0
5376 0.0181112 0
5392 0.0165067 0
5408 0.0127265 0
5424 0.0217989 0
5440 0.017708 0
5456 0.0212109 0
5472 0.0213537 0
5488 0.0192536 0
5504 0.0248063 0
5520 0.0143772 0
5536 0.0155029 0
5552 0.0124829 0
5568 0.0263435 0
5584 0.0239788 0
5600 0.0159313 0
5616 0.017792 0
5632 0.0166705 0
5648 0.0184346 0
5664 0.0125165 0
5680 0.0272256 0
5696 0.0177206 0
5712 0.0273264 0
5728 0.0248231 0
5744 0.0184766 0
5760 0.0204969 0
5776 0.023731 0
5792 0.0212235 0
5808 0.0173005 0
5824 0.0246341 0
5840 0.0192284 0
5856 0.0258353 0
5872 0.0149358 0
5888 0.0118781 0
5904 0.0179852 0
5920 0.0111809 0
5936 0.013827 0
5952 0.0175484 0
5968 0.00882038 0
5984 0.0205263 0
6000 0.0210681 0
6016 0.0129618 0
6032 0.0169855 0
6048 0.0140874 0
6064 0.0201105 0
6080 0.0215595 0
6096 0.0211143 0
6112 0.018128 0
6128 0.0114035 0
6144 0.0191444 0
6160 0.019619 0
6176 0.0111683 0
6192 0.0203541 0
6208 0.0221896 0
6224 0.0158263 0
6240 0.0207279 0
6256 0.0252599 0
6272 0.014415 0
6288 0.0201987 0
6304 0.0166579 0
6320 0.0204381 0
6336 0.0129702 0
6352 0.0259109 0
6368 0.0152929 0
6384 0.0196106 0
6400 0.0175904 0
6416 0.0214713 0
6432 0.0131928 0
6448 0.0209505 0
6464 0.023101 0
6480 0.0116639 0
6496 0.0106097 0
6512 0.0155491 0
6528 0.0166789 0
6544 0.0191822 0
6560 0.0190898 0
6576 0.0246887 0
6592 0.0214923 0
6608 0.0174518 0
6624 0.022975 0
6640 0.0178928 0
6656 0.0187118 0
6672 0.0169309 0
6688 0.0219165 0
6704 0.0116135 0
6720 0.0183464 0
6736 0.0225928 0
6752 0.0193544 0
6768 0.0236302 0
6784 0.0171283 0
6800 0.0201021 0
6816 0.0188168 0
6832 0.0190982 0
6848 0.0164815 0
6864 0.0180608 0
6880 0.0178508 0
6896 0.0178718 0
6912 0.0231178 0
6928 0.0201567 0
6944 0.0167671 0
6960 0.0158809 0
6976 0.0165067 0
6992 0.0120125 0
7008 0.022408 0
7024 0.0212361 0
7040 0.0217989 0
7056 0.0159061 0
7072 0.0221686 0
7088 0.0192032 0
7104 0.0199299 0
7120 0.0134154 0
7136 0.00879098 0
7152 0.0131802 0
7168 0.0227566 0
7184 0.00638007 0
7200 0.0204591 0
7216 0.0094084 0
7232 0.0194258 0
7248 0.0132684 0
7264 0.0233572 0
7280 0.00153307 0
7296 0.0137052 0
7312 0.014016 0
7328 0.0181574 0
7344 0.0121343 0
7360 0.0278934 0
7376 0.0161077 0
7392 0.0228238 0
7408 0.0247139 0
7424 0.0292123 0
7440 0.022933 0
7456 0.0215931 0
7472 0.0113909 0
7488 0.0225256 0
7504 0.0123107 0
7520 0.014562 0
7536 0.0239788 0
7552 0.0190898 0
7568 0.0197156 0
7584 0.0169561 0
7600 0.0141966 0
7616 0.0208119 0
7632 0.0185228 0
7648 0.0130962 0
7664 0.032081 0
7680 0.0222652 0
7696 0.0174938 0
7712 0.0309721 0
7728 0.0173635 0
7744 0.0203163 0
7760 0.0167671 0
7776 0.0161707 0
7792 0.0185984 0
7808 0.0175064 0
7824 0.022639 0
7840 0.0178172 0
7856 0.0171493 0
7872 0.0319718 0
7888 0.0142806 0
7904 0.0188504 0
7920 0.00649768 0
7936 0.0192326 0
7952 0.019283 0
7968 0.0193418 0
7984 0.0070353 0
8000 0.0169015 0
8016 0.019031 0
8032 0.01452 0
8048 0.0144906 0
8064 0.0157759 0
8080 0.013218 0
8096 0.0248735 0
8112 0.0206901 0
8128 0.0159355 0
8144 0.0126551 0
8160 0.0218157 0
8176 0.0212319 0
8192 0.0236638 0
8208 0.0092278 0
8224 0.0170107 0
8240 0.00951761 0
8256 0.0313627 0
8272 0.0115295 0
8288 0.0225424 0
8304 0.0118067 0
8320 0.0143982 0
8336 0.0184136 0
8352 0.0188504 0
8368 0.0183338 0
8384 0.0165277 0
8400 0.0274524 0
8416 0.0135288 0
8432 0.0132516 0
8448 0.0159061 0
8464 0.0218829 0
8480 0.0092278 0
8496 0.00948401 0
8512 0.0197534 0
8528 0.013974 0
8544 0.0250751 0
8560 0.0156541 0
8576 0.0156625 0
8592 0.0138228 0
8608 0.0167167 0
8624 0.0288384 0
8640 0.0130332 0
8656 0.0157087 0
8672 0.0105425 0
8688 0.0218157 0
8704 0.0216225 0
8720 0.022156 0
8736 0.0187454 0
8752 0.0138144 0
8768 0.0129534 0
8784 0.017855 0
8800 0.0110801 0
8816 0.0199215 0
8832 0.0179474 0
8848 0.0212529 0
8864 0.0116975 0
8880 0.0113657 0
8896 0.0205431 0
8912 0.0127811 0
8928 0.0147762 0
8944 0.0168805 0
8960 0.0190184 0
8976 0.0213201 0
8992 0.0157969 0
9008 0.0200559 0
9024 0.0142428 0
9040 0.0181742 0
9056 0.0116303 0
9072 0.0194888 0
9088 0.01024 0
9104 0.0228448 0
9120 0.0190814 0
9136 0.0173635 0
9152 0.0130626 0
9168 0.0121175 0
9184 0.013659 0
9200 0.0218745 0
9216 0.0324128 0
9232 0.0182414 0
9248 0.00628347 0
9264 0.00919 0
9280 0.0130206 0
9296 0.0243274 0
9312 0.0160027 0
9328 0.0204675 0
9344 0.0270492 0
9360 0 0
9376 0.0142638 0
9392 0.0199341 0
9408 0.0126719 0
9424 0.015003 0
9440 0.00955961 0
9456 0.0153265 0
9472 0.0149106 0
9488 0.0219039 0
9504 0.0235588 0
9520 0.0115967 0
9536 0.0199047 0
9552 0.0254783 0
9568 0.0255497 0
9584 0.0209715 0
9600 0.0204969 0
9616 0.00635487 0
9632 0.0205221 0
9648 0.0153307 0
9664 0.0165781 0
9680 0.0115715 0
9696 0.0108701 0
9712 0.0122519 0
9728 0.0264737 0
9744 0.0157969 0
9760 0.0184514 0
9776 0.0274356 0
9792 0.0225214 0
9808 0.0149736 0
9824 0.018317 0
9840 0.0219837 0
9856 0.0168973 0
9872 0.0133062 0
9888 0.0160321 0
9904 0.0144528 0
9920 0.0124073 0
9936 0.0172795 0
9952 0.0202281 0
9968 0.0207951 0
9984 0.0230254 0
10000 0.0212193 0
10016 0.0238192 0
10032 0.0104753 0
10048 0.0122057 0
10064 0.0210051 0
10080 0.0109499 0
10096 0.0176954 0
10112 0.0222232 0
10128 0.0175736 0
10144 0.0229162 0
10160 0.0130038 0
10176 0.0311275 0
10192 0.0173971 0
10208 0.00945881 0
10224 0.0199131 0
10240 0.00943361 0
10256 0.0172081 0
10272 0.0180692 0
10288 0.0160237 0
10304 0.0146754 0
10320 0.0203205 0
10336 0.0137346 0
10352 0.0201483 0
10368 0.0266039 0
10384 0.0137556 0
10400 0.0206985 0
10416 0.0284436 0
10432 0.00737552 0
10448 0.0169519 0
10464 0.0156667 0
10480 0.0139572 0
10496 0.0212277 0
10512 0.01431 0
10528 0.0250163 0
10544 0.0120839 0
10560 0.0214587 0
10576 0.0109919 0
10592 0.0202869 0
10608 0.0172837 0
10624 0.0151627 0
10640 0.0226726 0
10656 0.0176072 0
10672 0.0191234 0
10688 0.0203793 0
10704 0.0152677 0
10720 0.0161581 0
10736 0.0147762 0
10752 0.0127727 0
10768 0.0178004 0
10784 0.0187454 0
10800 0.0137808 0
10816 0.0107399 0
10832 0.0209001 0
10848 0.0126005 0
10864 0.0192494 0
10880 0.0193208 0
10896 0.0186824 0
10912 0.0282504 0
10928 0.017708 0
10944 0.022135 0
10960 0.0208749 0
10976 0.00861457 0
10992 0.017897 0
11008 0.0216939 0
11024 0.0121091 0
11040 0.0163807 0
11056 0.0112691 0
11072 0.0176912 0
11088 0.014394 0
11104 0.0213621 0
11120 0.0260453 0
11136 0.0114581 0
11152 0.0142554 0
11168 0.017939 0
11184 0.0165319 0
11200 0.0212571 0
11216 0.00862717 0
11232 0.0070479 0
11248 0.00987042 0
11264 0.0264065 0
11280 0.0246425 0
11296 0.0176324 0
11312 0.00675809 0
11328 0.0108617 0
11344 0.0260201 0
11360 0.0128148 0
11376 0.0163387 0
11392 0.022702 0
11408 0.0277968 0
11424 0.0192368 0
11440 0.0175484 0
11456 0.017603 0
11472 0.0403217 0
11488 0.0162799 0
11504 0.0233572 0
11520 0.0145326 0
11536 0.018737 0
11552 0.0227146 0
11568 0.0175778 0
11584 0.00897999 0
11600 0.0239998 0
11616 0.0194846 0
11632 0.0157507 0
11648 0.022261 0
11664 0.0237814 0
11680 0.0134196 0
11696 0.0241216 0
11712 0.0119075 0
11728 0.0120041 0
11744 0.0100678 0
11760 0.0189428 0
11776 0.0182876 0
11792 0.0118151 0
11808 0.0183044 0
11824 0.0175064 0
11840 0.0201735 0
11856 0.0122519 0
11872 0.0232564 0
11888 0.0167335 0
11904 0.0209253 0
11920 0.0169393 0
11936 0.0180608 0
11952 0.0178382 0
11968 0.0147846 0
11984 0.0231178 0
12000 0.00876998 0
12016 0.0233908 0
12032 0.0175232 0
12048 0.0171703 0
12064 0.0299179 0
12080 0.0237394 0
12096 0.0295525 0
12112 0.0144276 0
12128 0.0176366 0
12144 0.0171787 0
12160 0.0279144 0
12176 0.0193376 0
12192 0.0293467 0
12208 0.0170023 0
12224 0.0171577 0
12240 0.0175106 0
12256 0.0218325 0
12272 0.0174097 0
12288 0.0244577 0
12304 0.0220635 0
12320 0.0165109 0
12336 0.0151122 0
12352 0.0242644 0
12368 0.0121091 0
12384 0.0182372 0
12400 0.0170149 0
12416 0.0115463 0
12432 0.0270366 0
12448 0.0171787 0
12464 0.0270324 0
12480 0.0218913 0
12496 0.0224626 0
12512 0.0107441 0
12528 0.0174476 0
12544 0.0132684 0
12560 0.0181028 0
12576 0.0210513 0
12592 0.0136968 0
12608 0.0186152 0
12624 0.0109205 0
12640 0.0179348 0
12656 0.0238696 0
12672 0.0160489 0
12688 0.0206565 0
12704 0.0134994 0
12720 0.0194006 0
12736 0.0184556 0
12752 0.0276288 0
12768 0.0223324 0
12784 0.0203625 0
12800 0.0226516 0
12816 0.0209841 0
12832 0.0145998 0
12848 0.0151963 0
12864 0.0102232 0
12880 0.0260201 0
12896 0.0203625 0
12912 0.0168721 0
12928 0.0157129 0
12944 0.0270618 0
12960 0.0221014 0
12976 0.0248021 0
12992 0.0206817 0
13008 0.0103912 0
13024 0.0267972 0
13040 0.0222988 0
13056 0.019052 0
13072 0.0197745 0
13088 0.0134658 0
13104 0.0147888 0
13120 0.0188714 0
13136 0.0168091 0
13152 0.0238486 0
13168 0.0215049 0
13184 0.0128106 0
13200 0.0128694 0
13216 0.0219459 0
13232 0.00889178 0
13248 0.0103408 0
13264 0.0178172 0
13280 0.0136254 0
13296 0.0208665 0
13312 0.0263645 0
13328 0.0196694 0
13344 0.0137304 0
13360 0.0159271 0
13376 0.0180608 0
13392 0.0265577 0
13408 0.0217863 0
13424 0.0125627 0
13440 0.0150366 0
13456 0.00714031 0
13472 0.0207153 0
13488 0.0199803 0
13504 0.0158473 0
13520 0.018212 0
13536 0.0218493 0
13552 0.0144402 0
13568 0.0184262 0
13584 0.0237982 0
13600 0.0202617 0
13616 0.0180356 0
13632 0.0258941 0
13648 0.0192536 0
13664 0.010324 0
13680 0.0122519 0
13696 0.0110381 0
13712 0.0110507 0
13728 0.0155869 0
13744 0.0128946 0
13760 0.0250079 0
13776 0.0197576 0
13792 0.0184178 0
13808 0.0171451 0
13824 0.0215511 0
13840 0.0160153 0
13856 0.0142806 0
13872 0.0127895 0
13888 0.0338451 0
13904 0.0235882 0
13920 0.0166831 0
13936 0.0125753 0
13952 0.012903 0
13968 0.0123233 0
13984 0.0220341 0
14000 0.0261965 0
14016 0.0161791 0
14032 0.00717391 0
14048 0.0237772 0
14064 0.0166747 0
14080 0.0197576 0
14096 0.0127097 0
14112 0.0149862 0
14128 0.0183674 0
14144 0.0204717 0
14160 0.0107693 0
14176 0.0247811 0
14192 0.0197534 0
14208 0.0204927 0
14224 0.0257933 0
14240 0.0144444 0
14256 0.0234832 0
14272 0.0193502 0
14288 0.0106559 0
14304 0.00913539 0
14320 0.0256589 0
14336 0.0141714 0
14352 0.0236764 0
14368 0.017519 0
14384 0.0196442 0
14400 0.0157885 0
14416 0.0172459 0
14432 0.0182078 0
14448 0.0143646 0
14464 0.0130332 0
14480 0.0237016 0
14496 0.0237604 0
14512 0.0175526 0
14528 0.0182624 0
14544 0.018506 0
14560 0.0161371 0
14576 0.0228532 0
14592 0.0192578 0
14608 0.0288678 0
14624 0.0213075 0
14640 0.0142806 0
14656 0.0231556 0
14672 0.0264401 0
14688 0.0284184 0
14704 0.0113909 0
14720 0.018149 0
14736 0.0152677 0
14752 0.0201525 0
14768 0.017876 0
14784 0.0164731 0
14800 0.0210513 0
14816 0.0227776 0
14832 0.0145578 0
14848 0.0242728 0
14864 0.0154357 0
14880 0.0228868 0
14896 0.0229624 0
14912 0.00905139 0
14928 0.00625827 0
14944 0.00648928 0
14960 0.0163387 0
14976 0.0232396 0
14992 0.0286914 0
15008 0.0141084 0
15024 0.0101014 0
15040 0.024046 0
15056 0.0171703 0
15072 0.014688 0
15088 0.0120881 0
15104 0.0161035 0
15120 0.0241762 0
15136 0.0298255 0
15152 0.0212193 0
15168 0.0224248 0
15184 0.0190814 0
15200 0.0167167 0
15216 0.0202365 0
15232 0.0146964 0
15248 0.0309721 0
15264 0.00873218 0
15280 0.0183842 0
15296 0.0127013 0
15312 0.0164395 0
15328 0.0268224 0
15344 0.0165319 0
15360 0.0238654 0
15376 0.0127349 0
15392 0.0176156 0
15408 0.0247979 0
15424 0.024046 0
15440 0.0142134 0
15456 0.02224 0
15472 0.0230002 0
15488 0.0175064 0
15504 0.0157213 0
15520 0.0247055 0
15536 0.0253271 0
15552 0.0171955 0
15568 0.0125669 0
15584 0.0121091 0
15600 0.0191276 0
15616 0.0146838 0
15632 0.0167209 0
15648 0.0249659 0
15664 0.0161875 0
15680 0.0153475 0
15696 0.0197955 0
15712 0.0338115 0
15728 0.0182498 0
15744 0.0234748 0
15760 0.0292333 0
15776 0.0151207 0
15792 0.0195098 0
15808 0.0215805 0
15824 0.0203919 0
15840 0.0319634 0
15856 0.0201525 0
15872 0.0131718 0
15888 0.0189974 0
15904 0.0151795 0
15920 0.0210261 0
15936 0.0123989 0
15952 0.0165403 0
15968 0.0151038 0
15984 0.017834 0
16000 0.0199593 0
16016 0.0218325 0
16032 0.0297919 0
16048 0.0282546 0
16064 0.0165109 0
16080 0.0171451 0
16096 0.0195602 0
16112 0.0195434 0
16128 0.0190226 0
16144 0.0252473 0
16160 0.0254531 0
16176 0.0200811 0
16192 0.0111725 0
16208 0.0121133 0
16224 0.0222862 0
16240 0.0120755 0
16256 0.0235042 0
16272 0.0179516 0
16288 0.0292333 0
16304 0.0200475 0
16320 0.0218241 0
16336 0.0260075 0
16352 0.0187076 0
16368 0.0210135 0
