# Supplementary material for: Probing decoherence in molecular 4f qubits
Source: Chem Sci. 2024 Oct 30;15(48):20328–37. doi: 10.1039/d4sc05304d (PMC11575486; doi:10.1039/d4sc05304d)
Supplement: SC-015-D4SC05304D-s001 [file SC-015-D4SC05304D-s001.zip › data_archive/Parallel_0c5pct/T2/58_Gdtrensal_T2_970566_3869G_at22_VG36_32-64-300_10sc_40K.dat]

0 0.959447 0
16 0.97159 0
32 0.979417 0
48 0.997033 0
64 1 0
80 0.997539 0
96 0.976993 0
112 0.939633 0
128 0.907367 0
144 0.855732 0
160 0.809813 0
176 0.771835 0
192 0.734751 0
208 0.69844 0
224 0.653261 0
240 0.613424 0
256 0.583088 0
272 0.559229 0
288 0.549576 0
304 0.542605 0
320 0.547176 0
336 0.547707 0
352 0.553863 0
368 0.55802 0
384 0.56313 0
400 0.578743 0
416 0.577796 0
432 0.586755 0
448 0.588442 0
464 0.575241 0
480 0.562126 0
496 0.549139 0
512 0.532264 0
528 0.510779 0
544 0.491085 0
560 0.466304 0
576 0.450437 0
592 0.416402 0
608 0.39525 0
624 0.369215 0
640 0.339957 0
656 0.332715 0
672 0.301511 0
688 0.292462 0
704 0.281722 0
720 0.259846 0
736 0.237378 0
752 0.229831 0
768 0.215766 0
784 0.201541 0
800 0.197631 0
816 0.187488 0
832 0.180632 0
848 0.187093 0
864 0.177287 0
880 0.183221 0
896 0.187513 0
912 0.188702 0
928 0.202611 0
944 0.202549 0
960 0.216067 0
976 0.220112 0
992 0.229025 0
1008 0.226017 0
1024 0.237666 0
1040 0.245649 0
1056 0.239938 0
1072 0.237514 0
1088 0.235337 0
1104 0.237465 0
1120 0.225992 0
1136 0.219704 0
1152 0.212519 0
1168 0.209783 0
1184 0.201565 0
1200 0.198701 0
1216 0.189035 0
1232 0.180797 0
1248 0.177361 0
1264 0.162617 0
1280 0.160362 0
1296 0.154337 0
1312 0.155646 0
1328 0.149432 0
1344 0.144305 0
1360 0.14012 0
1376 0.132454 0
1392 0.118681 0
1408 0.115521 0
1424 0.10518 0
1440 0.103809 0
1456 0.0946287 0
1472 0.0833618 0
1488 0.0903038 0
1504 0.0775638 0
1520 0.0802385 0
1536 0.070202 0
1552 0.0743417 0
1568 0.0674984 0
1584 0.0698275 0
1600 0.0760165 0
1616 0.0610873 0
1632 0.0639513 0
1648 0.0637332 0
1664 0.0626139 0
1680 0.0589639 0
1696 0.0610214 0
1712 0.0572644 0
1728 0.0579023 0
1744 0.0593919 0
1760 0.0618485 0
1776 0.0590174 0
1792 0.0553921 0
1808 0.0551822 0
1824 0.0567871 0
1840 0.0543222 0
1856 0.050557 0
1872 0.0562357 0
1888 0.0504459 0
1904 0.0471909 0
1920 0.0468123 0
1936 0.051059 0
1952 0.044796 0
1968 0.0431746 0
1984 0.0436808 0
2000 0.0371503 0
2016 0.0383313 0
2032 0.0400884 0
2048 0.0302494 0
2064 0.0326402 0
2080 0.0212705 0
2096 0.0375577 0
2112 0.0325003 0
2128 0.0256694 0
2144 0.0287392 0
2160 0.0232333 0
2176 0.0264554 0
2192 0.033957 0
2208 0.0218548 0
2224 0.0272948 0
2240 0.0329571 0
2256 0.0260233 0
2272 0.0293853 0
2288 0.0292042 0
2304 0.0301671 0
2320 0.0226572 0
2336 0.0247188 0
2352 0.0271302 0
2368 0.0337924 0
2384 0.0218466 0
2400 0.0258875 0
2416 0.0282536 0
2432 0.0248464 0
2448 0.0304469 0
2464 0.0184147 0
2480 0.0253279 0
2496 0.0259533 0
2512 0.026299 0
2528 0.0190731 0
2544 0.0228465 0
2560 0.0178221 0
2576 0.0194269 0
2592 0.0138964 0
2608 0.0213775 0
2624 0.0165999 0
2640 0.021291 0
2656 0.0186574 0
2672 0.0165012 0
2688 0.0179209 0
2704 0.0221634 0
2720 0.0175423 0
2736 0.0187932 0
2752 0.0184887 0
2768 0.0156699 0
2784 0.0217355 0
2800 0.0133244 0
2816 0.0173736 0
2832 0.0111722 0
2848 0.0159909 0
2864 0.0196203 0
2880 0.0108554 0
2896 0.0126331 0
2912 0.015098 0
2928 0.0209207 0
2944 0.0147153 0
2960 0.0189784 0
2976 0.0105221 0
2992 0.023007 0
3008 0.0146165 0
3024 0.0181266 0
3040 0.0137112 0
3056 0.0129623 0
3072 0.00778971 0
3088 0.0101476 0
3104 0.0142791 0
3120 0.0111599 0
3136 0.0107361 0
3152 0.011736 0
3168 0.0135548 0
3184 0.012847 0
3200 0.020575 0
3216 0.0129047 0
3232 0.0149539 0
3248 0.00817652 0
3264 0.00899952 0
3280 0.0140651 0
3296 0.0155959 0
3312 0.014456 0
3328 0.0164518 0
3344 0.0101476 0
3360 0.0128635 0
3376 0.0175752 0
3392 0.0117483 0
3408 0.00946863 0
3424 0.00470345 0
3440 0.0145795 0
3456 0.0177892 0
3472 0.0123532 0
3488 0.0141639 0
3504 0.00643175 0
3520 0.010913 0
3536 0.0118594 0
3552 0.00809422 0
3568 0.00972376 0
3584 0.013633 0
3600 0.012415 0
3616 0.0183447 0
3632 0.0109048 0
3648 0.0122545 0
3664 0.010053 0
3680 0.0174929 0
3696 0.0165588 0
3712 0.0169662 0
3728 0.00806541 0
3744 0.00283112 0
3760 0.0188015 0
3776 0.0116743 0
3792 0.00637003 0
3808 0.0126372 0
3824 0.00809422 0
3840 0.0158798 0
3856 0.0162419 0
3872 0.00939456 0
3888 0.00436602 0
3904 0.0130281 0
3920 0.01288 0
3936 0.018534 0
3952 0.00607375 0
3968 0.0157358 0
3984 0.00678976 0
4000 0.0111928 0
4016 0.0113327 0
4032 0.0119952 0
4048 0.0102381 0
4064 0.00570751 0
4080 0.00688852 0
4096 0.00793373 0
4112 0.012308 0
4128 0.0111558 0
4144 0.0130857 0
4160 0.00574866 0
4176 0.0126331 0
4192 0.0106208 0
4208 0.0152296 0
4224 0.0177028 0
4240 0.0179167 0
4256 0.0102916 0
4272 0.0135343 0
4288 0.0170732 0
4304 0.013452 0
4320 0.00727945 0
4336 0.00824236 0
4352 0.010876 0
4368 0.0074852 0
4384 0.00871558 0
4400 0.00867855 0
4416 0.0138799 0
4432 0.015028 0
4448 0.0174353 0
4464 0.00254307 0
4480 0.0129376 0
4496 0.0155671 0
4512 0.00976491 0
4528 0.0128676 0
4544 0.00523017 0
4560 0.0182254 0
4576 0.007514 0
4592 0.0118512 0
4608 0.0144437 0
4624 0.0110776 0
4640 0.0139211 0
4656 0.0157728 0
4672 0.0061972 0
4688 0.00848514 0
4704 0.00983486 0
4720 0.00307802 0
4736 0.0112545 0
4752 0.0112833 0
4768 0.0104274 0
4784 0.0151473 0
4800 0.0105879 0
4816 0.00399156 0
4832 0.0154066 0
4848 0.0125878 0
4864 0.013452 0
4880 0.0130939 0
4896 0.0185258 0
4912 0.00962911 0
4928 0.010592 0
4944 0.011699 0
4960 0.00645233 0
4976 0.0152543 0
4992 0.0133203 0
5008 0.0137688 0
5024 0.0150609 0
5040 0.00899129 0
5056 0.0130693 0
5072 0.00220564 0
5088 0.0189126 0
5104 0.0125919 0
5120 0.0127359 0
5136 0.0119253 0
5152 0.00938633 0
5168 0.015172 0
5184 0.0128141 0
5200 0.00542769 0
5216 0.012415 0
5232 0.0113986 0
5248 0.00939456 0
5264 0.00807364 0
5280 0.00706958 0
5296 0.0120734 0
5312 0.01102 0
5328 0.0141597 0
5344 0.0133779 0
5360 0.0148716 0
5376 0.00732883 0
5392 0.0101353 0
5408 0.00523017 0
5424 0.0114109 0
5440 0.0154066 0
5456 0.00933695 0
5472 0.00567871 0
5488 0.0169867 0
5504 0.00709839 0
5520 0.017818 0
5536 0.0106003 0
5552 0.0107196 0
5568 0.0122586 0
5584 0.00902009 0
5600 0.000975256 0
5616 0.00933695 0
5632 0.0135836 0
5648 0.0171184 0
5664 0.0092135 0
5680 0.0167645 0
5696 0.0100571 0
5712 0.0145383 0
5728 0.00607375 0
5744 0.0115961 0
5760 0.0119417 0
5776 0.00551411 0
5792 0.0127318 0
5808 0.0134808 0
5824 0.012559 0
5840 0.0123656 0
5856 0.00868678 0
5872 0.0106003 0
5888 0.0178879 0
5904 0.00544004 0
5920 0.0118841 0
5936 0.0129787 0
5952 0.015851 0
5968 0.00922996 0
5984 0.00793785 0
6000 0.00834523 0
6016 0.0116331 0
6032 0.0156658 0
6048 0.0166287 0
6064 0.0108348 0
6080 0.0170361 0
6096 0.0146206 0
6112 0.0170444 0
6128 0.00974022 0
6144 0.000654286 0
6160 0.013703 0
6176 0.0140322 0
6192 0.0116208 0
6208 0 0
6224 0.00829585 0
6240 0.0107155 0
6256 0.00718069 0
6272 0.0152091 0
6288 0.00944394 0
6304 0.0111064 0
6320 0.00986367 0
6336 0.0145342 0
6352 0.0140404 0
6368 0.000781851 0
6384 0.00998301 0
6400 0.00727533 0
6416 0.00799546 0
6432 0.0150157 0
6448 0.0115014 0
6464 0.00862917 0
6480 0.00776913 0
6496 0.0149046 0
6512 0.0163325 0
6528 0.0105015 0
6544 0.0121434 0
6560 0.000551411 0
6576 0.0207191 0
6592 0.0112093 0
6608 0.00436191 0
6624 0.0157276 0
6640 0.00793785 0
6656 0.0084193 0
6672 0.00898306 0
6688 0.016604 0
6704 0.00460469 0
6720 0.0112751 0
6736 0.00951801 0
6752 0.0106332 0
6768 0.0110529 0
6784 0.0151226 0
6800 0.0102134 0
6816 0.00800369 0
6832 0.00498327 0
6848 0.00762511 0
6864 0.0177192 0
6880 0.00355948 0
6896 0.0159868 0
6912 0.0094604 0
6928 0.00651817 0
6944 0.00762511 0
6960 0.0163942 0
6976 0.0109212 0
6992 0.00405328 0
7008 0.0128759 0
7024 0.0144807 0
7040 0.0127401 0
7056 0.0136659 0
7072 0.00274471 0
7088 0.00786789 0
7104 0.0114191 0
7120 0.00746874 0
7136 0.0112916 0
7152 0.0119171 0
7168 0.0110282 0
7184 0.00900363 0
7200 0.00946863 0
7216 0.0097073 0
7232 0.00749754 0
7248 0.00791727 0
7264 0.0129047 0
7280 0.0165835 0
7296 0.0068556 0
7312 0.00753046 0
7328 0.0125755 0
7344 0.0116784 0
7360 0.0188961 0
7376 0.0142667 0
7392 0.012629 0
7408 0.00973199 0
7424 0.0106332 0
7440 0.0108677 0
7456 0.0095427 0
7472 0.00763745 0
7488 0.00699963 0
7504 0.0125672 0
7520 0.0080613 0
7536 0.0130939 0
7552 0.0139375 0
7568 0.0100036 0
7584 0.00648113 0
7600 0.0101188 0
7616 0.0114356 0
7632 0.0115056 0
7648 0.0166617 0
7664 0.0176163 0
7680 0.0189908 0
7696 0.00516433 0
7712 0.0128512 0
7728 0.00662104 0
7744 0.0190154 0
7760 0.0117936 0
7776 0.0150897 0
7792 0.00559229 0
7808 0.0193776 0
7824 0.00976491 0
7840 0.0110282 0
7856 0.0167481 0
7872 0.0144272 0
7888 0.0114397 0
7904 0.0131598 0
7920 0.00897071 0
7936 0.00658401 0
7952 0.00809833 0
7968 0.0146494 0
7984 0.00919704 0
8000 0.0172954 0
8016 0.00633711 0
8032 0.0157399 0
8048 0.0143531 0
8064 0.00997066 0
8080 0.0115097 0
8096 0.00841519 0
8112 0.0146124 0
8128 0.0130857 0
8144 0.00983486 0
8160 0.0153901 0
8176 0.0127565 0
8192 0.00823413 0
8208 0.00606552 0
8224 0.00883903 0
8240 0.00961265 0
8256 0.0133655 0
8272 0.00855921 0
8288 0.00903655 0
8304 0.0114274 0
8320 0.0129746 0
8336 0.0151803 0
8352 0.0164724 0
8368 0.00172007 0
8384 0.0156741 0
8400 0.0109665 0
8416 0.00883492 0
8432 0.00893368 0
8448 0.0127689 0
8464 0.0116455 0
8480 0.0160485 0
8496 0.00591326 0
8512 0.0144766 0
8528 0.0105591 0
8544 0.00885961 0
8560 0.0132339 0
8576 0.0184599 0
8592 0.00955504 0
8608 0.007514 0
8624 0.0105097 0
8640 0.0095715 0
8656 0.00992539 0
8672 0.00743993 0
8688 0.019608 0
8704 0.0131804 0
8720 0.00221387 0
8736 0.0216079 0
8752 0.0100118 0
8768 0.0152955 0
8784 0.00960031 0
8800 0.0132421 0
8816 0.00454708 0
8832 0.0174024 0
8848 0.0123862 0
8864 0.0120117 0
8880 0.00766214 0
8896 0.0117813 0
8912 0.0119459 0
8928 0.00483513 0
8944 0.00841107 0
8960 0.0112299 0
8976 0.00968672 0
8992 0.0115179 0
9008 0.0086662 0
9024 0.00848926 0
9040 0.00176122 0
9056 0.0119335 0
9072 0.0130075 0
9088 0.011806 0
9104 0.00712719 0
9120 0.0143573 0
9136 0.0113451 0
9152 0.0120076 0
9168 0.00806953 0
9184 0.012452 0
9200 0.0109295 0
9216 0.0113739 0
9232 0.0149951 0
9248 0.0137318 0
9264 0.0113821 0
9280 0.0191471 0
9296 0.0107319 0
9312 0.0138511 0
9328 0.00916823 0
9344 0.0136659 0
9360 0.0130446 0
9376 0.00846457 0
9392 0.0137688 0
9408 0.0106743 0
9424 0.0088308 0
9440 0.00788847 0
9456 0.00994185 0
9472 0.0116002 0
9488 0.0146 0
9504 0.00430841 0
9520 0.0135878 0
9536 0.013131 0
9552 0.00301218 0
9568 0.0170197 0
9584 0.0175999 0
9600 0.00945628 0
9616 0.012094 0
9632 0.00574043 0
9648 0.0143573 0
9664 0.00836169 0
9680 0.0111599 0
9696 0.0101888 0
9712 0.0114109 0
9728 0.0132956 0
9744 0.00892956 0
9760 0.0085839 0
9776 0.0130981 0
9792 0.00749754 0
9808 0.0138717 0
9824 0.00674038 0
9840 0.0134232 0
9856 0.0101476 0
9872 0.0200113 0
9888 0.0194763 0
9904 0.0254719 0
9920 0.0106908 0
9936 0.00811891 0
9952 0.0103122 0
9968 0.0140239 0
9984 0.0156288 0
10000 0.00929168 0
10016 0.0120323 0
10032 0.011485 0
10048 0.00991716 0
10064 0.0124479 0
10080 0.0123697 0
10096 0.005868 0
10112 0.00827528 0
10128 0.0106743 0
10144 0.0130199 0
10160 0.00691321 0
10176 0.0155547 0
10192 0.00734529 0
10208 0.00626304 0
10224 0.0024402 0
10240 0.0136783 0
10256 0.0102752 0
10272 0.0149498 0
10288 0.0172172 0
10304 0.0102505 0
10320 0.011987 0
10336 0.01653 0
10352 0.0134766 0
10368 0.00560464 0
10384 0.00678976 0
10400 0.0121475 0
10416 0.00966615 0
10432 0.00738232 0
10448 0.0201553 0
10464 0.0124026 0
10480 0.0159086 0
10496 0.0104439 0
10512 0.00950978 0
10528 0.0178303 0
10544 0.0112792 0
10560 0.00915589 0
10576 0.0204639 0
10592 0.00967026 0
10608 0.0114932 0
10624 0.0125137 0
10640 0.0170732 0
10656 0.0202458 0
10672 0.0159991 0
10688 0.00960854 0
10704 0.0120693 0
10720 0.020003 0
10736 0.0143943 0
10752 0.0135507 0
10768 0.0148428 0
10784 0.00879788 0
10800 0.0116208 0
10816 0.0110899 0
10832 0.0168633 0
10848 0.0157522 0
10864 0.0118924 0
10880 0.0128676 0
10896 0.0168427 0
10912 0.01474 0
10928 0.0130693 0
10944 0.0205133 0
10960 0.0105303 0
10976 0.0173283 0
10992 0.00888841 0
11008 0.0126948 0
11024 0.0208466 0
11040 0.0126125 0
11056 0.00778148 0
11072 0.018571 0
11088 0.00543181 0
11104 0.0134643 0
11120 0.0105591 0
11136 0.0138058 0
11152 0.00769095 0
11168 0.0120446 0
11184 0.012415 0
11200 0.0153037 0
11216 0.0145589 0
11232 0.0108965 0
11248 0.00350599 0
11264 0.0104398 0
11280 0.00999124 0
11296 0.00798723 0
11312 0.00923819 0
11328 0.0166699 0
11344 0.00946451 0
11360 0.0156329 0
11376 0.0104315 0
11392 0.0105015 0
11408 0.0143408 0
11424 0.00032097 0
11440 0.0122874 0
11456 0.0187356 0
11472 0.0143367 0
11488 0.0142832 0
11504 0.00969084 0
11520 0.0176863 0
11536 0.0126125 0
11552 0.0143243 0
11568 0.011201 0
11584 0.0119459 0
11600 0.0112175 0
11616 0.0141392 0
11632 0.0106291 0
11648 0.00916823 0
11664 0.0142297 0
11680 0.00815594 0
11696 0.0134684 0
11712 0.0086374 0
11728 0.00970318 0
11744 0.00539066 0
11760 0.0115056 0
11776 0.010983 0
11792 0.0137647 0
11808 0.0155835 0
11824 0.0122257 0
11840 0.00854687 0
11856 0.0187233 0
11872 0.00874027 0
11888 0.00876085 0
11904 0.0106949 0
11920 0.0100653 0
11936 0.0137318 0
11952 0.00574455 0
11968 0.00698728 0
11984 0.00763745 0
12000 0.00538654 0
12016 0.0198261 0
12032 0.00676096 0
12048 0.0119747 0
12064 0.0121681 0
12080 0.00890487 0
12096 0.0155671 0
12112 0.0105632 0
12128 0.0177974 0
12144 0.010555 0
12160 0.0154148 0
12176 0.0117566 0
12192 0.0150692 0
12208 0.0123574 0
12224 0.0134643 0
12240 0.0124602 0
12256 0.0113862 0
12272 0.00874027 0
12288 0.00758396 0
12304 0.0131927 0
12320 0.00827939 0
12336 0.00604083 0
12352 0.0130199 0
12368 0.0108389 0
12384 0.012666 0
12400 0.00935341 0
12416 0.00870735 0
12432 0.0130487 0
12448 0.0107402 0
12464 0.0157522 0
12480 0.0105056 0
12496 0.00941925 0
12512 0.0157193 0
12528 0.0160074 0
12544 0.00855921 0
12560 0.00885549 0
12576 0.0112422 0
12592 0.0154848 0
12608 0.00767449 0
12624 0.0126619 0
12640 0.0145219 0
12656 0.0131063 0
12672 0.0127483 0
12688 0.0110488 0
12704 0.01474 0
12720 0.0154066 0
12736 0.0145918 0
12752 0.0140116 0
12768 0.0128594 0
12784 0.0170361 0
12800 0.0100777 0
12816 0.013777 0
12832 0.0149498 0
12848 0.0116743 0
12864 0.0121928 0
12880 0.0189537 0
12896 0.00709016 0
12912 0.00557583 0
12928 0.00587623 0
12944 0.0123244 0
12960 0.0179949 0
12976 0.0160856 0
12992 0.0169826 0
13008 0.0123409 0
13024 0.0170649 0
13040 0.00859625 0
13056 0.00918469 0
13072 0.0141515 0
13088 0.0119623 0
13104 0.0100242 0
13120 0.0123574 0
13136 0.0124109 0
13152 0.00876085 0
13168 0.0114932 0
13184 0.0116414 0
13200 0.0126783 0
13216 0.0168057 0
13232 0.00633711 0
13248 0.0103863 0
13264 0.0194269 0
13280 0.00370351 0
13296 0.0141927 0
13312 0.0136989 0
13328 0.013382 0
13344 0.00674038 0
13360 0.0109541 0
13376 0.0113451 0
13392 0.0195051 0
13408 0.0105673 0
13424 0.0104603 0
13440 0.0106496 0
13456 0.0134931 0
13472 0.0154189 0
13488 0.0136495 0
13504 0.0116784 0
13520 0.00660458 0
13536 0.00295869 0
13552 0.0119582 0
13568 0.00892956 0
13584 0.010234 0
13600 0.0185587 0
13616 0.0138552 0
13632 0.0182048 0
13648 0.01474 0
13664 0.00935752 0
13680 0.00798723 0
13696 0.014135 0
13712 0.01474 0
13728 0.00686383 0
13744 0.00623835 0
13760 0.016279 0
13776 0.0103986 0
13792 0.0152091 0
13808 0.0185134 0
13824 0.0136824 0
13840 0.0130487 0
13856 0.0149539 0
13872 0.00618897 0
13888 0.0132791 0
13904 0.0145589 0
13920 0.00956327 0
13936 0.0124191 0
13952 0.00439071 0
13968 0.0181389 0
13984 0.0103945 0
14000 0.0140651 0
14016 0.0166287 0
14032 0.0119171 0
14048 0.0102217 0
14064 0.00511907 0
14080 0.0192911 0
14096 0.0107278 0
14112 0.00610667 0
14128 0.0131474 0
14144 0.0136536 0
14160 0.0112381 0
14176 0.0117771 0
14192 0.0074317 0
14208 0.0098184 0
14224 0.0044154 0
14240 0.00546884 0
14256 0.0114973 0
14272 0.00166658 0
14288 0.0157358 0
14304 0.0124479 0
14320 0.0114891 0
14336 0.00569105 0
14352 0.00958796 0
14368 0.00943982 0
14384 0.0117442 0
14400 0.0131927 0
14416 0.00731237 0
14432 0.0139046 0
14448 0.0157975 0
14464 0.00643175 0
14480 0.00761688 0
14496 0.00636591 0
14512 0.0158798 0
14528 0.0143902 0
14544 0.00802426 0
14560 0.0122216 0
14576 0.0129746 0
14592 0.00255542 0
14608 0.0097073 0
14624 0.0106826 0
14640 0.0100036 0
14656 0.0108842 0
14672 0.0136906 0
14688 0.0122339 0
14704 0.0166905 0
14720 0.00796665 0
14736 0.00881846 0
14752 0.00774033 0
14768 0.00810245 0
14784 0.0161432 0
14800 0.013847 0
14816 0.0156082 0
14832 0.00703255 0
14848 0.0078432 0
14864 0.0154724 0
14880 0.00988836 0
14896 0.00658401 0
14912 0.013275 0
14928 0.0104398 0
14944 0.00787612 0
14960 0.00886784 0
14976 0.0121516 0
14992 0.0155835 0
15008 0.00769506 0
15024 0.0149457 0
15040 0.0127936 0
15056 0.0165423 0
15072 0.00724241 0
15088 0.0202047 0
15104 0.0117936 0
15120 0.0142544 0
15136 0.0168386 0
15152 0.0137853 0
15168 0.00668689 0
15184 0.0149334 0
15200 0.0124273 0
15216 0.0129252 0
15232 0.0136083 0
15248 0.00688852 0
15264 0.0126043 0
15280 0.00282701 0
15296 0.00432076 0
15312 0.0107402 0
15328 0.00945217 0
15344 0.00993774 0
15360 0.0199825 0
15376 0.011127 0
15392 0.00930403 0
15408 0.00655932 0
15424 0.016744 0
15440 0.0119788 0
15456 0.013452 0
15472 0.00705312 0
15488 0.00995008 0
15504 0.019678 0
15520 0.0149745 0
15536 0.017604 0
15552 0.013382 0
15568 0.010234 0
15584 0.013526 0
15600 0.0127483 0
15616 0.01381 0
15632 0.0074852 0
15648 0.00232909 0
15664 0.0111846 0
15680 0.0109912 0
15696 0.00656755 0
15712 0.00786378 0
15728 0.00966615 0
15744 0.0135013 0
15760 0.0124602 0
15776 0.0151144 0
15792 0.00485159 0
15808 0.0143038 0
15824 0.01288 0
15840 0.0128429 0
15856 0.013452 0
15872 0.0208014 0
15888 0.0130569 0
15904 0.00949743 0
15920 0.0133285 0
15936 0.0132503 0
15952 0.00903244 0
15968 0.00872381 0
15984 0.0107813 0
16000 0.0117813 0
16016 0.0185587 0
16032 0.0177233 0
16048 0.019287 0
16064 0.0111476 0
16080 0.0171719 0
16096 0.0130116 0
16112 0.0190154 0
16128 0.0112833 0
16144 0.017209 0
16160 0.0172625 0
16176 0.0118553 0
16192 0.0052919 0
16208 0.0145754 0
16224 0.00598733 0
16240 0.0212087 0
16256 0.0135672 0
16272 0.00778559 0
16288 0.00833289 0
16304 0.0132832 0
16320 0.0113122 0
16336 0.0142544 0
16352 0.00883903 0
16368 0.0159251 0
