# Supplementary material for: Probing decoherence in molecular 4f qubits
Source: Chem Sci. 2024 Oct 30;15(48):20328–37. doi: 10.1039/d4sc05304d (PMC11575486; doi:10.1039/d4sc05304d)
Supplement: SC-015-D4SC05304D-s001 [file SC-015-D4SC05304D-s001.zip › data_archive/Parallel_0c5pct/T2/59_Gdtrensal_T2_970566_4696G_at21_VG42_32-64-300_10sc_40K.dat]

0 0.822896 0
16 0.854769 0
32 0.88775 0
48 0.916356 0
64 0.937468 0
80 0.964678 0
96 0.979022 0
112 0.998503 0
128 1 0
144 0.98485 0
160 0.978611 0
176 0.944894 0
192 0.93101 0
208 0.929863 0
224 0.908979 0
240 0.900011 0
256 0.912025 0
272 0.898734 0
288 0.896714 0
304 0.925503 0
320 0.933328 0
336 0.93888 0
352 0.949516 0
368 0.965268 0
384 0.992933 0
400 0.97913 0
416 0.97792 0
432 0.984562 0
448 0.976539 0
464 0.958029 0
480 0.947855 0
496 0.924652 0
512 0.909871 0
528 0.859253 0
544 0.832159 0
560 0.798812 0
576 0.767093 0
592 0.724699 0
608 0.679092 0
624 0.641761 0
640 0.61395 0
656 0.55193 0
672 0.495608 0
688 0.461798 0
704 0.394666 0
720 0.364459 0
736 0.316944 0
752 0.297619 0
768 0.246053 0
784 0.229969 0
800 0.204936 0
816 0.171048 0
832 0.165892 0
848 0.156204 0
864 0.146825 0
880 0.155942 0
896 0.135632 0
912 0.125455 0
928 0.123823 0
944 0.137757 0
960 0.15968 0
976 0.148957 0
992 0.168255 0
1008 0.165373 0
1024 0.173064 0
1040 0.185985 0
1056 0.180053 0
1072 0.210947 0
1088 0.207957 0
1104 0.212321 0
1120 0.226717 0
1136 0.228479 0
1152 0.224511 0
1168 0.236745 0
1184 0.24027 0
1200 0.239236 0
1216 0.231537 0
1232 0.243208 0
1248 0.231369 0
1264 0.22923 0
1280 0.218549 0
1296 0.20911 0
1312 0.211742 0
1328 0.185298 0
1344 0.189547 0
1360 0.176297 0
1376 0.164216 0
1392 0.153206 0
1408 0.167863 0
1424 0.145701 0
1440 0.139231 0
1456 0.141442 0
1472 0.137869 0
1488 0.136715 0
1504 0.149353 0
1520 0.146661 0
1536 0.150309 0
1552 0.138156 0
1568 0.136532 0
1584 0.127934 0
1600 0.122864 0
1616 0.116372 0
1632 0.121789 0
1648 0.125362 0
1664 0.0978835 0
1680 0.105895 0
1696 0.121643 0
1712 0.0865226 0
1728 0.0735825 0
1744 0.0831401 0
1760 0.0761063 0
1776 0.0788168 0
1792 0.060172 0
1808 0.0767037 0
1824 0.0598509 0
1840 0.0458505 0
1856 0.0573084 0
1872 0.0447416 0
1888 0.0413666 0
1904 0.042901 0
1920 0.0392609 0
1936 0.0314991 0
1952 0.0376443 0
1968 0.0261341 0
1984 0.0437187 0
2000 0.0405826 0
2016 0.0402428 0
2032 0.0467204 0
2048 0.0357104 0
2064 0.0423896 0
2080 0.0432706 0
2096 0.045731 0
2112 0.0501999 0
2128 0.0368342 0
2144 0.0417959 0
2160 0.0444318 0
2176 0.040198 0
2192 0.0435133 0
2208 0.0389399 0
2224 0.0511669 0
2240 0.0539446 0
2256 0.0495988 0
2272 0.0326453 0
2288 0.0421394 0
2304 0.0474222 0
2320 0.0380364 0
2336 0.0472169 0
2352 0.047467 0
2368 0.0442675 0
2384 0.0490687 0
2400 0.045731 0
2416 0.048658 0
2432 0.0275715 0
2448 0.043924 0
2464 0.0329327 0
2480 0.0411463 0
2496 0.0297294 0
2512 0.0421991 0
2528 0.0548779 0
2544 0.0273736 0
2560 0.0343888 0
2576 0.0383014 0
2592 0.0354565 0
2608 0.0343402 0
2624 0.0216764 0
2640 0.0307711 0
2656 0.0390929 0
2672 0.034176 0
2688 0.0270899 0
2704 0.0344186 0
2720 0.0356171 0
2736 0.0329178 0
2752 0.0259811 0
2768 0.0356283 0
2784 0.0243159 0
2800 0.0242525 0
2816 0.0353072 0
2832 0.020814 0
2848 0.033433 0
2864 0.0216092 0
2880 0.00992724 0
2896 0.0328133 0
2912 0.0305247 0
2928 0.0299236 0
2944 0.040325 0
2960 0.0376257 0
2976 0.0215905 0
2992 0.0230951 0
3008 0.0183163 0
3024 0.0387196 0
3040 0.0289155 0
3056 0.0275678 0
3072 0.026332 0
3088 0.0273886 0
3104 0.0195297 0
3120 0.0325445 0
3136 0.0230578 0
3152 0.0151839 0
3168 0.029554 0
3184 0.0329999 0
3200 0.0281465 0
3216 0.0314655 0
3232 0.0147471 0
3248 0.028979 0
3264 0.027228 0
3280 0.025645 0
3296 0.0195521 0
3312 0.0170059 0
3328 0.0251336 0
3344 0.0183686 0
3360 0.0333807 0
3376 0.0312004 0
3392 0.0209932 0
3408 0.0259512 0
3424 0.0129625 0
3440 0.0314095 0
3456 0.0238605 0
3472 0.0254957 0
3488 0.0177712 0
3504 0.028923 0
3520 0.0232034 0
3536 0.0278926 0
3552 0.0392833 0
3568 0.0199814 0
3584 0.0244877 0
3600 0.0245175 0
3616 0.0274296 0
3632 0.0304873 0
3648 0.0244466 0
3664 0.0205564 0
3680 0.0314207 0
3696 0.0288334 0
3712 0.020967 0
3728 0.01776 0
3744 0.0206385 0
3760 0.0264515 0
3776 0.0296062 0
3792 0.0317343 0
3808 0.0231511 0
3824 0.017704 0
3840 0.0221617 0
3856 0.0312676 0
3872 0.0175061 0
3888 0.0265261 0
3904 0.0197574 0
3920 0.0225314 0
3936 0.0237149 0
3952 0.0248797 0
3968 0.0127796 0
3984 0.0202726 0
4000 0.03468 0
4016 0.019735 0
4032 0.0313087 0
4048 0.0416279 0
4064 0.0216615 0
4080 0.0192235 0
4096 0.028195 0
4112 0.0286841 0
4128 0.0294382 0
4144 0.0239911 0
4160 0.0241927 0
4176 0.0341946 0
4192 0.0208812 0
4208 0.0217548 0
4224 0.0222737 0
4240 0.0190182 0
4256 0.0268397 0
4272 0.0198283 0
4288 0.0264253 0
4304 0.0192721 0
4320 0.0197574 0
4336 0.0159978 0
4352 0.0252269 0
4368 0.0199403 0
4384 0.0181819 0
4400 0.0176667 0
4416 0.0243981 0
4432 0.0295465 0
4448 0.0271683 0
4464 0.0248685 0
4480 0.0197462 0
4496 0.0227479 0
4512 0.0299982 0
4528 0.0158037 0
4544 0.0221431 0
4560 0.0173307 0
4576 0 0
4592 0.023293 0
4608 0.0137466 0
4624 0.0321823 0
4640 0.0222028 0
4656 0.0332426 0
4672 0.019847 0
4688 0.0184283 0
4704 0.0350272 0
4720 0.0170768 0
4736 0.0218593 0
4752 0.0213777 0
4768 0.0139034 0
4784 0.00962483 0
4800 0.0165952 0
4816 0.0365579 0
4832 0.0150682 0
4848 0.0291246 0
4864 0.0238829 0
4880 0.0269182 0
4896 0.0316895 0
4912 0.0210156 0
4928 0.0214263 0
4944 0.0170955 0
4960 0.022886 0
4976 0.0177227 0
4992 0.0385926 0
5008 0.0182043 0
5024 0.0280867 0
5040 0.0119582 0
5056 0.0279224 0
5072 0.031361 0
5088 0.0264552 0
5104 0.0247976 0
5120 0.0296996 0
5136 0.0337317 0
5152 0.0188502 0
5168 0.0256861 0
5184 0.0297817 0
5200 0.0225015 0
5216 0.0208252 0
5232 0.0348368 0
5248 0.0232855 0
5264 0.0282622 0
5280 0.0207617 0
5296 0.0211388 0
5312 0.0150309 0
5328 0.0231063 0
5344 0.0202763 0
5360 0.0234124 0
5376 0.0282921 0
5392 0.0264627 0
5408 0.0185104 0
5424 0.0234087 0
5440 0.026668 0
5456 0.0223409 0
5472 0.0200262 0
5488 0.0249992 0
5504 0.0434275 0
5520 0.0220124 0
5536 0.0288558 0
5552 0.0256301 0
5568 0.0221468 0
5584 0.0204145 0
5600 0.0259885 0
5616 0.0345344 0
5632 0.0206049 0
5648 0.0293412 0
5664 0.0268771 0
5680 0.0268696 0
5696 0.0361584 0
5712 0.0189136 0
5728 0.0355275 0
5744 0.0167184 0
5760 0.0341797 0
5776 0.0227031 0
5792 0.011891 0
5808 0.0254248 0
5824 0.0217212 0
5840 0.0219937 0
5856 0.0189286 0
5872 0.0316522 0
5888 0.0315028 0
5904 0.030002 0
5920 0.027732 0
5936 0.0299796 0
5952 0.0302335 0
5968 0.0338213 0
5984 0.0185851 0
6000 0.0222513 0
6016 0.0231287 0
6032 0.0200897 0
6048 0.0358747 0
6064 0.0202763 0
6080 0.0308233 0
6096 0.0172859 0
6112 0.0345531 0
6128 0.0234498 0
6144 0.0208812 0
6160 0.0208028 0
6176 0.0296361 0
6192 0.0227255 0
6208 0.0220236 0
6224 0.0329775 0
6240 0.0220796 0
6256 0.0251522 0
6272 0.0275491 0
6288 0.0204742 0
6304 0.0234087 0
6320 0.0132276 0
6336 0.0198246 0
6352 0.0374763 0
6368 0.0242039 0
6384 0.0278851 0
6400 0.0173269 0
6416 0.0197723 0
6432 0.0263432 0
6448 0.0213964 0
6464 0.0293524 0
6480 0.0243495 0
6496 0.0276387 0
6512 0.0236066 0
6528 0.0199179 0
6544 0.0298302 0
6560 0.0328618 0
6576 0.0223372 0
6592 0.0207169 0
6608 0.0137988 0
6624 0.0367819 0
6640 0.0340266 0
6656 0.0187531 0
6672 0.0169909 0
6688 0.0174875 0
6704 0.0249058 0
6720 0.0279897 0
6736 0.0258355 0
6752 0.028979 0
6768 0.0288595 0
6784 0.0195483 0
6800 0.0135263 0
6816 0.016793 0
6832 0.0184022 0
6848 0.0332799 0
6864 0.0275043 0
6880 0.015337 0
6896 0.018264 0
6912 0.0305657 0
6928 0.0392236 0
6944 0.0244466 0
6960 0.0229346 0
6976 0.0164309 0
6992 0.0218631 0
7008 0.0155909 0
7024 0.0197798 0
7040 0.0295614 0
7056 0.022494 0
7072 0.0211462 0
7088 0.0137951 0
7104 0.0230092 0
7120 0.0238306 0
7136 0.0272803 0
7152 0.0242637 0
7168 0.0438867 0
7184 0.0200971 0
7200 0.0199291 0
7216 0.0157439 0
7232 0.0287363 0
7248 0.0172448 0
7264 0.0271795 0
7280 0.0354789 0
7296 0.0182715 0
7312 0.0194438 0
7328 0.0226284 0
7344 0.0138026 0
7360 0.0056039 0
7376 0.0409036 0
7392 0.0101288 0
7408 0.0170133 0
7424 0.0149898 0
7440 0.0205377 0
7456 0.0374166 0
7472 0.0144186 0
7488 0.00933362 0
7504 0.0193057 0
7520 0.0311817 0
7536 0.0264888 0
7552 0.0297108 0
7568 0.0288073 0
7584 0.0296548 0
7600 0.0213516 0
7616 0.0247602 0
7632 0.0372934 0
7648 0.0259363 0
7664 0.0306665 0
7680 0.0220721 0
7696 0.0211126 0
7712 0.0297518 0
7728 0.0262947 0
7744 0.014482 0
7760 0.0280233 0
7776 0.0251261 0
7792 0.0244653 0
7808 0.0316634 0
7824 0.0271347 0
7840 0.0245549 0
7856 0.00586151 0
7872 0.0256973 0
7888 0.0177563 0
7904 0.0272579 0
7920 0.0316447 0
7936 0.0227218 0
7952 0.0219377 0
7968 0.0247117 0
7984 0.0244055 0
8000 0.0301663 0
8016 0.0158933 0
8032 0.0335562 0
8048 0.0229159 0
8064 0.0265261 0
8080 0.0209708 0
8096 0.0224866 0
8112 0.0267651 0
8128 0.030043 0
8144 0.0238903 0
8160 0.0305247 0
8176 0.0247192 0
8192 0.0263917 0
8208 0.0291209 0
8224 0.021135 0
8240 0.0251634 0
8256 0.0257197 0
8272 0.0126265 0
8288 0.0132239 0
8304 0.0127833 0
8320 0.0300841 0
8336 0.0256002 0
8352 0.020575 0
8368 0.0269107 0
8384 0.0221505 0
8400 0.0207841 0
8416 0.0191712 0
8432 0.0308868 0
8448 0.0197835 0
8464 0.0170245 0
8480 0.0267389 0
8496 0.0310511 0
8512 0.0217212 0
8528 0.0293188 0
8544 0.0271011 0
8560 0.029498 0
8576 0.0108531 0
8592 0.0220983 0
8608 0.0244877 0
8624 0.0299385 0
8640 0.00916561 0
8656 0.0180101 0
8672 0.0166288 0
8688 0.0216465 0
8704 0.0216988 0
8720 0.0239053 0
8736 0.0249357 0
8752 0.0253762 0
8768 0.0170544 0
8784 0.0112563 0
8800 0.0190144 0
8816 0.0219676 0
8832 0.0275491 0
8848 0.0209558 0
8864 0.0335712 0
8880 0.0192198 0
8896 0.0220049 0
8912 0.0365168 0
8928 0.0152287 0
8944 0.0311967 0
8960 0.0263656 0
8976 0.0281726 0
8992 0.028867 0
9008 0.0264477 0
9024 0.0246519 0
9040 0.0204406 0
9056 0.0166736 0
9072 0.0190966 0
9088 0.0224978 0
9104 0.0149039 0
9120 0.0115998 0
9136 0.0207953 0
9152 0.0252456 0
9168 0.0281166 0
9184 0.02566 0
9200 0.0342656 0
9216 0.0231511 0
9232 0.0142991 0
9248 0.0259101 0
9264 0.0281651 0
9280 0.0347472 0
9296 0.0164458 0
9312 0.0256226 0
9328 0.0304761 0
9344 0.0254584 0
9360 0.0229308 0
9376 0.0106515 0
9392 0.0302708 0
9408 0.0174165 0
9424 0.0253352 0
9440 0.0274782 0
9456 0.0338138 0
9472 0.0203772 0
9488 0.0244317 0
9504 0.0208625 0
9520 0.0249394 0
9536 0.0318538 0
9552 0.0161994 0
9568 0.0322868 0
9584 0.00744076 0
9600 0.024469 0
9616 0.0280643 0
9632 0.0400076 0
9648 0.0230802 0
9664 0.0223969 0
9680 0.0227628 0
9696 0.0202017 0
9712 0.0289753 0
9728 0.0277619 0
9744 0.0157962 0
9760 0.0294046 0
9776 0.0290761 0
9792 0.0222625 0
9808 0.0273139 0
9824 0.0250365 0
9840 0.00720929 0
9856 0.0184283 0
9872 0.0422664 0
9888 0.0275454 0
9904 0.0280905 0
9920 0.0289902 0
9936 0.0346091 0
9952 0.0240023 0
9968 0.0151242 0
9984 0.0344298 0
10000 0.0285982 0
10016 0.024525 0
10032 0.0133321 0
10048 0.0306927 0
10064 0.0410978 0
10080 0.0269182 0
10096 0.0308681 0
10112 0.0357104 0
10128 0.0162442 0
10144 0.0124697 0
10160 0.0224119 0
10176 0.0229047 0
10192 0.0170581 0
10208 0.0208214 0
10224 0.0172933 0
10240 0.0229868 0
10256 0.0243495 0
10272 0.0310959 0
10288 0.0260296 0
10304 0.0207878 0
10320 0.0220199 0
10336 0.0143812 0
10352 0.023517 0
10368 0.0271459 0
10384 0.03129 0
10400 0.0207057 0
10416 0.0259251 0
10432 0.0208401 0
10448 0.0173979 0
10464 0.0112825 0
10480 0.0367521 0
10496 0.0141871 0
10512 0.0246445 0
10528 0.0213366 0
10544 0.0272392 0
10560 0.0151242 0
10576 0.0238231 0
10592 0.0216167 0
10608 0.0124137 0
10624 0.0208924 0
10640 0.024708 0
10656 0.030043 0
10672 0.0432333 0
10688 0.0280009 0
10704 0.0248125 0
10720 0.0211052 0
10736 0.0216316 0
10752 0.029218 0
10768 0.0199254 0
10784 0.0167408 0
10800 0.0229719 0
10816 0.0251858 0
10832 0.0261267 0
10848 0.0233788 0
10864 0.0208961 0
10880 0.0349451 0
10896 0.0256749 0
10912 0.0207169 0
10928 0.0218444 0
10944 0.024525 0
10960 0.0206385 0
10976 0.0186224 0
10992 0.025029 0
11008 0.0191451 0
11024 0.0278739 0
11040 0.0265896 0
11056 0.0227255 0
11072 0.0240247 0
11088 0.0309503 0
11104 0.0307599 0
11120 0.0264776 0
11136 0.0210118 0
11152 0.0274035 0
11168 0.0319098 0
11184 0.0229159 0
11200 0.0360726 0
11216 0.0201569 0
11232 0.02678 0
11248 0.0198843 0
11264 0.0395185 0
11280 0.0218743 0
11296 0.0108905 0
11312 0.0264216 0
11328 0.031473 0
11344 0.0253426 0
11360 0.02171 0
11376 0.027747 0
11392 0.0361659 0
11408 0.0192646 0
11424 0.0174688 0
11440 0.0101438 0
11456 0.0297742 0
11472 0.0249618 0
11488 0.0226956 0
11504 0.0234124 0
11520 0.018447 0
11536 0.0157141 0
11552 0.0260221 0
11568 0.0258093 0
11584 0.0317119 0
11600 0.0276051 0
11616 0.030898 0
11632 0.0326154 0
11648 0.0154602 0
11664 0.0240919 0
11680 0.0181222 0
11696 0.0287662 0
11712 0.0207654 0
11728 0.0184582 0
11744 0.0258093 0
11760 0.0311929 0
11776 0.0357739 0
11792 0.0275379 0
11808 0.0381596 0
11824 0.0158783 0
11840 0.0178085 0
11856 0.0201867 0
11872 0.0194587 0
11888 0.0362891 0
11904 0.0286729 0
11920 0.0228636 0
11936 0.0164533 0
11952 0.0271832 0
11968 0.0140228 0
11984 0.0258205 0
12000 0.0221505 0
12016 0.0132388 0
12032 0.0270376 0
12048 0.0315588 0
12064 0.0379393 0
12080 0.0267427 0
12096 0.0259325 0
12112 0.0239575 0
12128 0.0283555 0
12144 0.0291582 0
12160 0.0163338 0
12176 0.0227479 0
12192 0.0183238 0
12208 0.0309615 0
12224 0.0242898 0
12240 0.027691 0
12256 0.0248573 0
12272 0.0271459 0
12288 0.0291097 0
12304 0.0297033 0
12320 0.0242338 0
12336 0.0210417 0
12352 0.0138847 0
12368 0.0131492 0
12384 0.0175845 0
12400 0.0228748 0
12416 0.0146314 0
12432 0.0192459 0
12448 0.0335189 0
12464 0.0167333 0
12480 0.037887 0
12496 0.0321674 0
12512 0.0231884 0
12528 0.0210492 0
12544 0.0223745 0
12560 0.0283667 0
12576 0.0171589 0
12592 0.0319023 0
12608 0.0283331 0
12624 0.0180027 0
12640 0.0151391 0
12656 0.0304351 0
12672 0.0401644 0
12688 0.0241778 0
12704 0.0322644 0
12720 0.0208177 0
12736 0.0230652 0
12752 0.0174315 0
12768 0.0128617 0
12784 0.0226434 0
12800 0.0362443 0
12816 0.0290948 0
12832 0.0247229 0
12848 0.0322458 0
12864 0.0194811 0
12880 0.030002 0
12896 0.0275976 0
12912 0.0148181 0
12928 0.0304276 0
12944 0.0323578 0
12960 0.0277208 0
12976 0.0191152 0
12992 0.0339072 0
13008 0.0250925 0
13024 0.0311033 0
13040 0.0283406 0
13056 0.0154602 0
13072 0.0300916 0
13088 0.016808 0
13104 0.0185366 0
13120 0.0100355 0
13136 0.0237634 0
13152 0.0292292 0
13168 0.0314879 0
13184 0.0220945 0
13200 0.0224417 0
13216 0.0362406 0
13232 0.0273288 0
13248 0.0289081 0
13264 0.0284974 0
13280 0.0246258 0
13296 0.0236551 0
13312 0.0216129 0
13328 0.0174016 0
13344 0.013769 0
13360 0.0186747 0
13376 0.0229383 0
13392 0.0308345 0
13408 0.030282 0
13424 0.0236738 0
13440 0.0235058 0
13456 0.0249282 0
13472 0.037846 0
13488 0.0379617 0
13504 0.0238381 0
13520 0.0192795 0
13536 0.0101736 0
13552 0.0217959 0
13568 0.0128692 0
13584 0.0229644 0
13600 0.0305807 0
13616 0.0313871 0
13632 0.0379841 0
13648 0.0283891 0
13664 0.0137503 0
13680 0.029386 0
13696 0.0341424 0
13712 0.0222961 0
13728 0.0326453 0
13744 0.0236925 0
13760 0.0336832 0
13776 0.0230354 0
13792 0.0377041 0
13808 0.0272056 0
13824 0.0320927 0
13840 0.0283182 0
13856 0.0301737 0
13872 0.0172373 0
13888 0.0185776 0
13904 0.0284377 0
13920 0.0148927 0
13936 0.0240173 0
13952 0.0262312 0
13968 0.0110697 0
13984 0.0330559 0
14000 0.0275342 0
14016 0.0312676 0
14032 0.0243421 0
14048 0.0281763 0
14064 0.0196603 0
14080 0.0276499 0
14096 0.0123652 0
14112 0.0226359 0
14128 0.0237447 0
14144 0.0327423 0
14160 0.0233975 0
14176 0.0340154 0
14192 0.0257048 0
14208 0.0234908 0
14224 0.0318015 0
14240 0.0167482 0
14256 0.0370582 0
14272 0.0186971 0
14288 0.0271646 0
14304 0.0300393 0
14320 0.0245623 0
14336 0.0263208 0
14352 0.0190443 0
14368 0.0214673 0
14384 0.0219564 0
14400 0.0293038 0
14416 0.0295913 0
14432 0.0308271 0
14448 0.0314132 0
14464 0.0218519 0
14480 0.0320255 0
14496 0.0319471 0
14512 0.0159642 0
14528 0.0032257 0
14544 0.0338288 0
14560 0.0268995 0
14576 0.0217063 0
14592 0.0135972 0
14608 0.0258541 0
14624 0.0240919 0
14640 0.0235618 0
14656 0.0277619 0
14672 0.0329103 0
14688 0.018391 0
14704 0.0247378 0
14720 0.0132425 0
14736 0.0224193 0
14752 0.017536 0
14768 0.0239725 0
14784 0.0266269 0
14800 0.0281465 0
14816 0.0251298 0
14832 0.0222775 0
14848 0.0246594 0
14864 0.0325146 0
14880 0.0304239 0
14896 0.0353259 0
14912 0.0236551 0
14928 0.00703755 0
14944 0.0290686 0
14960 0.0409895 0
14976 0.015393 0
14992 0.0379281 0
15008 0.0259213 0
15024 0.0266195 0
15040 0.037943 0
15056 0.0173456 0
15072 0.0354005 0
15088 0.00917308 0
15104 0.0379766 0
15120 0.0141871 0
15136 0.0191974 0
15152 0.012634 0
15168 0.0225799 0
15184 0.0252045 0
15200 0.0377041 0
15216 0.0222065 0
15232 0.0284713 0
15248 0.0245997 0
15264 0.027564 0
15280 0.0113422 0
15296 0.0341424 0
15312 0.0371777 0
15328 0.0333397 0
15344 0.0224753 0
15360 0.0257795 0
15376 0.0235991 0
15392 0.0253277 0
15408 0.0303343 0
15424 0.0366214 0
15440 0.0330186 0
15456 0.0378348 0
15472 0.0155087 0
15488 0.0208364 0
15504 0.0236663 0
15520 0.0115849 0
15536 0.0236663 0
15552 0.0280606 0
15568 0.0313684 0
15584 0.0218593 0
15600 0.0407244 0
15616 0.0367521 0
15632 0.0221468 0
15648 0.0314506 0
15664 0.0145791 0
15680 0.0217697 0
15696 0.0328469 0
15712 0.019735 0
15728 0.0290537 0
15744 0.0238567 0
15760 0.0139258 0
15776 0.0272915 0
15792 0.0167781 0
15808 0.0204593 0
15824 0.0302185 0
15840 0.0375846 0
15856 0.0374539 0
15872 0.0360838 0
15888 0.0413853 0
15904 0.0302857 0
15920 0.0241106 0
15936 0.0375883 0
15952 0.0178123 0
15968 0.0256189 0
15984 0.0165018 0
16000 0.0175173 0
16016 0.031794 0
16032 0.0357776 0
16048 0.0174501 0
16064 0.00733249 0
16080 0.0274483 0
16096 0.02339 0
16112 0.0198283 0
16128 0.0212956 0
16144 0.032089 0
16160 0.029987 0
16176 0.0307823 0
16192 0.020575 0
16208 0.0205004 0
16224 0.0371179 0
16240 0.011626 0
16256 0.00918801 0
16272 0.0201606 0
16288 0.0364571 0
16304 0.025645 0
16320 0.0349712 0
16336 0.0348816 0
16352 0.0330335 0
16368 0.0380924 0
