# Supplementary material for: Probing decoherence in molecular 4f qubits
Source: Chem Sci. 2024 Oct 30;15(48):20328–37. doi: 10.1039/d4sc05304d (PMC11575486; doi:10.1039/d4sc05304d)
Supplement: SC-015-D4SC05304D-s001 [file SC-015-D4SC05304D-s001.zip › data_archive/Parallel_0c5pct/T2/5_Gdtrensal_T2_970645_6346G_at39_VG51_400-800-1500_20sc_5p5K.dat]

0 0.989968 0
16 1 0
32 0.993243 0
48 0.960295 0
64 0.962245 0
80 0.965934 0
96 0.97444 0
112 0.937921 0
128 0.942406 0
144 0.929876 0
160 0.927809 0
176 0.908288 0
192 0.928222 0
208 0.888699 0
224 0.908594 0
240 0.898289 0
256 0.884318 0
272 0.891854 0
288 0.858365 0
304 0.864902 0
320 0.85532 0
336 0.831404 0
352 0.843868 0
368 0.821348 0
384 0.821144 0
400 0.79993 0
416 0.797168 0
432 0.796719 0
448 0.769285 0
464 0.74651 0
480 0.748366 0
496 0.739116 0
512 0.738953 0
528 0.7375 0
544 0.726539 0
560 0.717688 0
576 0.717422 0
592 0.711327 0
608 0.704379 0
624 0.69604 0
640 0.695796 0
656 0.698322 0
672 0.690135 0
688 0.681706 0
704 0.676181 0
720 0.681197 0
736 0.645631 0
752 0.651138 0
768 0.635475 0
784 0.619391 0
800 0.648614 0
816 0.62698 0
832 0.618397 0
848 0.600906 0
864 0.598901 0
880 0.644068 0
896 0.618849 0
912 0.628981 0
928 0.598083 0
944 0.590787 0
960 0.594262 0
976 0.581256 0
992 0.581093 0
1008 0.575103 0
1024 0.563111 0
1040 0.592084 0
1056 0.560157 0
1072 0.582725 0
1088 0.562211 0
1104 0.554268 0
1120 0.545946 0
1136 0.540176 0
1152 0.549402 0
1168 0.555551 0
1184 0.525156 0
1200 0.529552 0
1216 0.539553 0
1232 0.50923 0
1248 0.523099 0
1264 0.515348 0
1280 0.500652 0
1296 0.487738 0
1312 0.482655 0
1328 0.497927 0
1344 0.481874 0
1360 0.450558 0
1376 0.447563 0
1392 0.445347 0
1408 0.4345 0
1424 0.417582 0
1440 0.414276 0
1456 0.444288 0
1472 0.428951 0
1488 0.402719 0
1504 0.417161 0
1520 0.428514 0
1536 0.397084 0
1552 0.398223 0
1568 0.400396 0
1584 0.423403 0
1600 0.372607 0
1616 0.392141 0
1632 0.376405 0
1648 0.385015 0
1664 0.405922 0
1680 0.371283 0
1696 0.388408 0
1712 0.37716 0
1728 0.350856 0
1744 0.345431 0
1760 0.338804 0
1776 0.350922 0
1792 0.335819 0
1808 0.346806 0
1824 0.384066 0
1840 0.354515 0
1856 0.339496 0
1872 0.344387 0
1888 0.357589 0
1904 0.351869 0
1920 0.328999 0
1936 0.32157 0
1952 0.344913 0
1968 0.329445 0
1984 0.341079 0
2000 0.32945 0
2016 0.331631 0
2032 0.318677 0
2048 0.311742 0
2064 0.298821 0
2080 0.301297 0
2096 0.315746 0
2112 0.306395 0
2128 0.299988 0
2144 0.296035 0
2160 0.283041 0
2176 0.300031 0
2192 0.291884 0
2208 0.258108 0
2224 0.288209 0
2240 0.281285 0
2256 0.280075 0
2272 0.277595 0
2288 0.275142 0
2304 0.23989 0
2320 0.264791 0
2336 0.28157 0
2352 0.262122 0
2368 0.287347 0
2384 0.266541 0
2400 0.272368 0
2416 0.245579 0
2432 0.265698 0
2448 0.251711 0
2464 0.260318 0
2480 0.246732 0
2496 0.252406 0
2512 0.226145 0
2528 0.229413 0
2544 0.234287 0
2560 0.221966 0
2576 0.227588 0
2592 0.225917 0
2608 0.207947 0
2624 0.22303 0
2640 0.213031 0
2656 0.196375 0
2672 0.212128 0
2688 0.201788 0
2704 0.214537 0
2720 0.228649 0
2736 0.209227 0
2752 0.195185 0
2768 0.202872 0
2784 0.196007 0
2800 0.188655 0
2816 0.174817 0
2832 0.180592 0
2848 0.164513 0
2864 0.193165 0
2880 0.184936 0
2896 0.184618 0
2912 0.166146 0
2928 0.165781 0
2944 0.151822 0
2960 0.157393 0
2976 0.159428 0
2992 0.173997 0
3008 0.169778 0
3024 0.143044 0
3040 0.167649 0
3056 0.168213 0
3072 0.166604 0
3088 0.137713 0
3104 0.1659 0
3120 0.169808 0
3136 0.139022 0
3152 0.141373 0
3168 0.148757 0
3184 0.167017 0
3200 0.128734 0
3216 0.140194 0
3232 0.155826 0
3248 0.159197 0
3264 0.166038 0
3280 0.136769 0
3296 0.142112 0
3312 0.1692 0
3328 0.153442 0
3344 0.167769 0
3360 0.143007 0
3376 0.132423 0
3392 0.130401 0
3408 0.135344 0
3424 0.129249 0
3440 0.133136 0
3456 0.133204 0
3472 0.108172 0
3488 0.121825 0
3504 0.139206 0
3520 0.108085 0
3536 0.137258 0
3552 0.139771 0
3568 0.149178 0
3584 0.122055 0
3600 0.112092 0
3616 0.12307 0
3632 0.130408 0
3648 0.133536 0
3664 0.125615 0
3680 0.0985032 0
3696 0.140173 0
3712 0.102067 0
3728 0.110965 0
3744 0.110623 0
3760 0.114813 0
3776 0.114225 0
3792 0.124013 0
3808 0.0903803 0
3824 0.135613 0
3840 0.137035 0
3856 0.137755 0
3872 0.0981645 0
3888 0.110463 0
3904 0.0818527 0
3920 0.0846343 0
3936 0.103923 0
3952 0.0849835 0
3968 0.0815004 0
3984 0.0901866 0
4000 0.109311 0
4016 0.0903041 0
4032 0.0899729 0
4048 0.101527 0
4064 0.103999 0
4080 0.0876254 0
4096 0.108927 0
4112 0.102086 0
4128 0.108853 0
4144 0.103218 0
4160 0.09962 0
4176 0.075146 0
4192 0.0936419 0
4208 0.107962 0
4224 0.0977608 0
4240 0.106111 0
4256 0.108715 0
4272 0.114473 0
4288 0.107788 0
4304 0.0931724 0
4320 0.0865762 0
4336 0.0900562 0
4352 0.110911 0
4368 0.0802131 0
4384 0.0812075 0
4400 0.0997241 0
4416 0.0939382 0
4432 0.0960934 0
4448 0.0844104 0
4464 0.0984371 0
4480 0.104289 0
4496 0.0915392 0
4512 0.0814523 0
4528 0.0886641 0
4544 0.099949 0
4560 0.0882154 0
4576 0.0831862 0
4592 0.0920541 0
4608 0.0908299 0
4624 0.104991 0
4640 0.082031 0
4656 0.0871458 0
4672 0.0938191 0
4688 0.088485 0
4704 0.0847777 0
4720 0.0854935 0
4736 0.0820397 0
4752 0.122679 0
4768 0.0908265 0
4784 0.0885248 0
4800 0.0874737 0
4816 0.0796317 0
4832 0.0869243 0
4848 0.0954658 0
4864 0.086032 0
4880 0.0899398 0
4896 0.0700871 0
4912 0.0710669 0
4928 0.081215 0
4944 0.0874309 0
4960 0.0549045 0
4976 0.0657083 0
4992 0.0602676 0
5008 0.0666998 0
5024 0.0628426 0
5040 0.0386359 0
5056 0.0493323 0
5072 0.0572918 0
5088 0.0600193 0
5104 0.0548234 0
5120 0.0628182 0
5136 0.052984 0
5152 0.0576869 0
5168 0.0497807 0
5184 0.068932 0
5200 0.0386513 0
5216 0.0546357 0
5232 0.063246 0
5248 0.0387107 0
5264 0.0536852 0
5280 0.0559906 0
5296 0.0445202 0
5312 0.0765925 0
5328 0.0564724 0
5344 0.0441447 0
5360 0.0544637 0
5376 0.052447 0
5392 0.065385 0
5408 0.0517237 0
5424 0.0523246 0
5440 0.0763469 0
5456 0.0663892 0
5472 0.0645449 0
5488 0.0705039 0
5504 0.0416898 0
5520 0.0672139 0
5536 0.0641491 0
5552 0.0605323 0
5568 0.0796873 0
5584 0.0721398 0
5600 0.0716084 0
5616 0.0469837 0
5632 0.057323 0
5648 0.0606581 0
5664 0.0585529 0
5680 0.0616571 0
5696 0.0345801 0
5712 0.0775569 0
5728 0.0749818 0
5744 0.0707574 0
5760 0.0527967 0
5776 0.0804343 0
5792 0.0490586 0
5808 0.0466916 0
5824 0.0550499 0
5840 0.051978 0
5856 0.085086 0
5872 0.0657497 0
5888 0.0819901 0
5904 0.0759841 0
5920 0.0760581 0
5936 0.0449108 0
5952 0.0631776 0
5968 0.0530746 0
5984 0.0567435 0
6000 0.0624401 0
6016 0.036255 0
6032 0.0432896 0
6048 0.0569223 0
6064 0.0735375 0
6080 0.0528635 0
6096 0.0451222 0
6112 0.0474347 0
6128 0.0184426 0
6144 0.0370046 0
6160 0.0382642 0
6176 0.0570139 0
6192 0.0415336 0
6208 0.047283 0
6224 0.035908 0
6240 0.0544284 0
6256 0.0543011 0
6272 0.0601523 0
6288 0.0429816 0
6304 0.0340319 0
6320 0.0386164 0
6336 0.0350173 0
6352 0.0355667 0
6368 0.0397858 0
6384 0.0512772 0
6400 0.042828 0
6416 0.0438664 0
6432 0.0648202 0
6448 0.0477224 0
6464 0.0877625 0
6480 0.0575292 0
6496 0.0512731 0
6512 0.0685831 0
6528 0.0743438 0
6544 0.08952 0
6560 0.0391147 0
6576 0.0684047 0
6592 0.0697968 0
6608 0.0417029 0
6624 0.0622812 0
6640 0.0532342 0
6656 0.0419944 0
6672 0.0512307 0
6688 0.0416402 0
6704 0.0640417 0
6720 0.0420939 0
6736 0.0684836 0
6752 0.0616916 0
6768 0.0490394 0
6784 0.0357518 0
6800 0.0537945 0
6816 0.0605154 0
6832 0.0503129 0
6848 0.059227 0
6864 0.0661736 0
6880 0.0591819 0
6896 0.054547 0
6912 0.0341824 0
6928 0.0239465 0
6944 0.0577661 0
6960 0.0272166 0
6976 0.0394321 0
6992 0.0385773 0
7008 0.0525481 0
7024 0.0478617 0
7040 0.0508529 0
7056 0.0494409 0
7072 0.0428359 0
7088 0.0522732 0
7104 0.0382424 0
7120 0.0394621 0
7136 0.0454842 0
7152 0.075235 0
7168 0.0533746 0
7184 0.051406 0
7200 0.0682184 0
7216 0.0599116 0
7232 0.0526423 0
7248 0.0452503 0
7264 0.05156 0
7280 0.0747809 0
7296 0.057685 0
7312 0.0470832 0
7328 0.0499997 0
7344 0.0581285 0
7360 0.0442784 0
7376 0.0301383 0
7392 0.066767 0
7408 0.0629602 0
7424 0.0617735 0
7440 0.0391283 0
7456 0.0691967 0
7472 0.0482245 0
7488 0.0551798 0
7504 0.0587418 0
7520 0.0538478 0
7536 0.0565118 0
7552 0.0643996 0
7568 0.0643279 0
7584 0.0430545 0
7600 0.0649667 0
7616 0.0697123 0
7632 0.0701186 0
7648 0.0442138 0
7664 0.0575521 0
7680 0.0424251 0
7696 0.0398624 0
7712 0.0719126 0
7728 0.0789441 0
7744 0.0499306 0
7760 0.0530971 0
7776 0.0513336 0
7792 0.0572423 0
7808 0.0625764 0
7824 0.0666551 0
7840 0.0657504 0
7856 0.0813329 0
7872 0.0571784 0
7888 0.0684498 0
7904 0.0801841 0
7920 0.0800974 0
7936 0.064077 0
7952 0.016515 0
7968 0.0447057 0
7984 0.0577019 0
8000 0.0422144 0
8016 0.0354138 0
8032 0.0395549 0
8048 0.0328418 0
8064 0.0514973 0
8080 0.0539864 0
8096 0.0253964 0
8112 0.0401122 0
8128 0.0294409 0
8144 0.032016 0
8160 0.0455169 0
8176 0.0306363 0
8192 0.0624686 0
8208 0.0418336 0
8224 0.0459232 0
8240 0.0577924 0
8256 0.0403082 0
8272 0.0487349 0
8288 0.0327813 0
8304 0.0379498 0
8320 0.02738 0
8336 0.0426485 0
8352 0.0384669 0
8368 0.044557 0
8384 0.0428326 0
8400 0.0204465 0
8416 0.0390592 0
8432 0.0462409 0
8448 0.0481359 0
8464 0.034689 0
8480 0.0550157 0
8496 0.0360857 0
8512 0.047351 0
8528 0.0333439 0
8544 0.0552662 0
8560 0.0352595 0
8576 0.0256503 0
8592 0.0446802 0
8608 0.0422223 0
8624 0.0533461 0
8640 0.0486335 0
8656 0.0115256 0
8672 0.0315 0
8688 0.062929 0
8704 0.0364034 0
8720 0.0485445 0
8736 0.0405572 0
8752 0.0482872 0
8768 0.00838122 0
8784 0.0313824 0
8800 0.0475549 0
8816 0.0161529 0
8832 0.0393213 0
8848 0.0470356 0
8864 0.0333469 0
8880 0.037317 0
8896 0.0472913 0
8912 0.0362783 0
8928 0.0342677 0
8944 0.040683 0
8960 0.0270364 0
8976 0.0222832 0
8992 0.0461061 0
9008 0.0433136 0
9024 0.033535 0
9040 0.062721 0
9056 0.0448158 0
9072 0.0287503 0
9088 0.0624573 0
9104 0.0682793 0
9120 0.0348547 0
9136 0.0322405 0
9152 0.0498453 0
9168 0.0534798 0
9184 0.0282985 0
9200 0.0408024 0
9216 0.0255451 0
9232 0.0455435 0
9248 0.0289242 0
9264 0.023314 0
9280 0.0323566 0
9296 0.040719 0
9312 0.00956754 0
9328 0.0359302 0
9344 0.0335129 0
9360 0.0308124 0
9376 0.0263687 0
9392 0.0410379 0
9408 0.0333165 0
9424 0.0431195 0
9440 0.0477577 0
9456 0.0558595 0
9472 0.0658676 0
9488 0.0479222 0
9504 0.0330356 0
9520 0.0504274 0
9536 0.0505126 0
9552 0.0388229 0
9568 0.0237219 0
9584 0.0359918 0
9600 0.0513816 0
9616 0.0327689 0
9632 0.0212557 0
9648 0.0343 0
9664 0.0341276 0
9680 0.0177565 0
9696 0.055238 0
9712 0 0
9728 0.029691 0
9744 0.0426872 0
9760 0.0337817 0
9776 0.0365235 0
9792 0.0275989 0
9808 0.0522349 0
9824 0.0364417 0
9840 0.0551505 0
9856 0.0467543 0
9872 0.0316577 0
9888 0.0433801 0
9904 0.0261937 0
9920 0.0637773 0
9936 0.0473653 0
9952 0.0454741 0
9968 0.0328121 0
9984 0.0175019 0
10000 0.0308807 0
10016 0.0433331 0
10032 0.0171556 0
10048 0.0164218 0
10064 0.0283804 0
10080 0.0236028 0
10096 0.0253341 0
10112 0.0103652 0
10128 0.0434676 0
10144 0.0298897 0
10160 0.0291747 0
10176 0.0531361 0
10192 0.0498081 0
10208 0.0338448 0
10224 0.0431435 0
10240 0.0353248 0
10256 0.038835 0
10272 0.025912 0
10288 0.0163997 0
10304 0.0243479 0
10320 0.0199767 0
10336 0.0390419 0
10352 0.0301492 0
10368 0.027063 0
10384 0.0466326 0
10400 0.0459904 0
10416 0.0400142 0
10432 0.0454455 0
10448 0.034982 0
10464 0.0370883 0
10480 0.0427244 0
10496 0.0721255 0
10512 0.0363414 0
10528 0.0322469 0
10544 0.033286 0
10560 0.0667606 0
10576 0.0420931 0
10592 0.0359148 0
10608 0.052832 0
10624 0.0495712 0
10640 0.0466401 0
10656 0.0245631 0
10672 0.0348836 0
10688 0.0403307 0
10704 0.0349812 0
10720 0.0551558 0
10736 0.0398989 0
10752 0.0537742 0
10768 0.0250937 0
10784 0.0364676 0
10800 0.0337483 0
10816 0.0474956 0
10832 0.0403183 0
10848 0.0571146 0
10864 0.0489996 0
10880 0.0378856 0
10896 0.0326056 0
10912 0.0496658 0
10928 0.047413 0
10944 0.0448011 0
10960 0.0446757 0
10976 0.0459056 0
10992 0.0368529 0
11008 0.0596859 0
11024 0.0495096 0
11040 0.0506411 0
11056 0.0363339 0
11072 0.031826 0
11088 0.0364049 0
11104 0.0464584 0
11120 0.0246664 0
11136 0.0190784 0
11152 0.0249135 0
11168 0.00335467 0
11184 0.0374072 0
11200 0.0412921 0
11216 0.0297909 0
11232 0.0418449 0
11248 0.0355873 0
11264 0.0491671 0
11280 0.0337277 0
11296 0.0355385 0
11312 0.0183727 0
11328 0.0594542 0
11344 0.0412159 0
11360 0.0664872 0
11376 0.0532927 0
11392 0.0328846 0
11408 0.0619417 0
11424 0.0395853 0
11440 0.0482643 0
11456 0.0344979 0
11472 0.0568581 0
11488 0.0532188 0
11504 0.0431645 0
11520 0.0380377 0
11536 0.0541167 0
11552 0.0437684 0
11568 0.0196912 0
11584 0.0197536 0
11600 0.010331 0
11616 0.0466044 0
11632 0.0524636 0
11648 0.0277206 0
11664 0.0264911 0
11680 0.0217706 0
11696 0.034315 0
11712 0.0274592 0
11728 0.0464001 0
11744 0.0549102 0
11760 0.0455514 0
11776 0.0421626 0
11792 0.0474528 0
11808 0.0466559 0
11824 0.0500703 0
11840 0.0710733 0
11856 0.070528 0
11872 0.0505795 0
11888 0.0389473 0
11904 0.0612466 0
11920 0.0612496 0
11936 0.0531647 0
11952 0.0537768 0
11968 0.0483608 0
11984 0.0276736 0
12000 0.0510977 0
12016 0.038138 0
12032 0.0462345 0
12048 0.0376287 0
12064 0.0426718 0
12080 0.0545008 0
12096 0.0343297 0
12112 0.0390321 0
12128 0.047903 0
12144 0.0685117 0
12160 0.0310441 0
12176 0.0314673 0
12192 0.0290571 0
12208 0.0336608 0
12224 0.0540382 0
12240 0.0326427 0
12256 0.040668 0
12272 0.0303411 0
12288 0.0418873 0
12304 0.0296632 0
12320 0.0620931 0
12336 0.0486214 0
12352 0.0579888 0
12368 0.0560514 0
12384 0.0355828 0
12400 0.054885 0
12416 0.0478174 0
12432 0.091389 0
12448 0.0578732 0
12464 0.0639373 0
12480 0.0485366 0
12496 0.0441308 0
12512 0.0510053 0
12528 0.0674028 0
12544 0.0178466 0
12560 0.0298491 0
12576 0.0453246 0
12592 0.0196529 0
12608 0.036676 0
12624 0.0292509 0
12640 0.0348329 0
12656 0.0354826 0
12672 0.0275452 0
12688 0.0536619 0
12704 0.0279117 0
12720 0.0522292 0
12736 0.0567627 0
12752 0.042893 0
12768 0.0514395 0
12784 0.0474047 0
12800 0.0399409 0
12816 0.0328617 0
12832 0.0194043 0
12848 0.0410536 0
12864 0.0694051 0
12880 0.0622159 0
12896 0.0390032 0
12912 0.0453708 0
12928 0.0481085 0
12944 0.0372427 0
12960 0.0419891 0
12976 0.0326536 0
12992 0.0695257 0
13008 0.0511987 0
13024 0.0450103 0
13040 0.0448691 0
13056 0.0543409 0
13072 0.0569655 0
13088 0.0486293 0
13104 0.0524722 0
13120 0.0621877 0
13136 0.0485906 0
13152 0.0502787 0
13168 0.0434496 0
13184 0.0423571 0
13200 0.0365314 0
13216 0.0346338 0
13232 0.0474652 0
13248 0.0107794 0
13264 0.0301537 0
13280 0.0307497 0
13296 0.0189297 0
13312 0.0304827 0
13328 0.0253863 0
13344 0.0339263 0
13360 0.0351517 0
13376 0.032028 0
13392 0.0471043 0
13408 0.0118568 0
13424 0.0283301 0
13440 0.0404426 0
13456 0.0478452 0
13472 0.0421393 0
13488 0.0260956 0
13504 0.0278295 0
13520 0.0347289 0
13536 0.0543645 0
13552 0.0304962 0
13568 0.0548246 0
13584 0.0476394 0
13600 0.0189094 0
13616 0.0446565 0
13632 0.0487897 0
13648 0.0281404 0
13664 0.023993 0
13680 0.0239603 0
13696 0.046093 0
13712 0.0354236 0
13728 0.00830273 0
13744 0.0125733 0
13760 0.014857 0
13776 0.0320254 0
13792 0.0290744 0
13808 0.0253938 0
13824 0.0337757 0
13840 0.0344787 0
13856 0.0180487 0
13872 0.0519757 0
13888 0.0574289 0
13904 0.0472098 0
13920 0.0459566 0
13936 0.0407367 0
13952 0.0554581 0
13968 0.0451755 0
13984 0.0383791 0
14000 0.0362025 0
14016 0.0421769 0
14032 0.0241139 0
14048 0.0476957 0
14064 0.0274348 0
14080 0.0155874 0
14096 0.0387813 0
14112 0.0442179 0
14128 0.0325169 0
14144 0.0176956 0
14160 0.0172991 0
14176 0.0267483 0
14192 0.0491881 0
14208 0.0275677 0
14224 0.0252327 0
14240 0.0320618 0
14256 0.0441394 0
14272 0.0390419 0
14288 0.0176066 0
14304 0.0222149 0
14320 0.0355659 0
14336 0.0359599 0
14352 0.0326044 0
14368 0.0315451 0
14384 0.032977 0
14400 0.0471231 0
14416 0.0477881 0
14432 0.0248068 0
14448 0.0289993 0
14464 0.0253664 0
14480 0.0242311 0
14496 0.0259105 0
14512 0.00735413 0
14528 0.0453291 0
14544 0.0327836 0
14560 0.0175597 0
14576 0.0222851 0
14592 0.0569508 0
14608 0.0162979 0
14624 0.0202977 0
14640 0.0358457 0
14656 0.0342872 0
14672 0.050397 0
14688 0.0340412 0
14704 0.0524099 0
14720 0.0432986 0
14736 0.0445356 0
14752 0.0485381 0
14768 0.0473472 0
14784 0.0481716 0
14800 0.0543844 0
14816 0.0460881 0
14832 0.035807 0
14848 0.0257118 0
14864 0.04359 0
14880 0.0465658 0
14896 0.0423489 0
14912 0.0701986 0
14928 0.0377211 0
14944 0.0285216 0
14960 0.0359155 0
14976 0.0504803 0
14992 0.0416395 0
15008 0.0395169 0
15024 0.036566 0
15040 0.0485508 0
15056 0.0646993 0
15072 0.029169 0
15088 0.0225498 0
15104 0.0526172 0
15120 0.0366403 0
15136 0.0320141 0
15152 0.0408193 0
15168 0.0428577 0
15184 0.04375 0
15200 0.0479271 0
15216 0.0329327 0
15232 0.0458282 0
15248 0.0491269 0
15264 0.0478039 0
15280 0.0360079 0
15296 0.0417044 0
15312 0.0509325 0
15328 0.0564412 0
15344 0.0631588 0
15360 0.0681414 0
15376 0.0625779 0
15392 0.0565193 0
15408 0.0601234 0
15424 0.0416834 0
15440 0.0526585 0
15456 0.0563631 0
15472 0.0355021 0
15488 0.037975 0
15504 0.0443478 0
15520 0.0277627 0
15536 0.0353398 0
15552 0.0453993 0
15568 0.0150808 0
15584 0.0433778 0
15600 0.0362411 0
15616 0.026636 0
15632 0.0159798 0
15648 0.0503609 0
15664 0.0369242 0
15680 0.0187727 0
15696 0.0163505 0
15712 0.026677 0
15728 0.0491802 0
15744 0.0352655 0
15760 0.0385657 0
15776 0.0302543 0
15792 0.0669859 0
15808 0.0712753 0
15824 0.0411058 0
15840 0.0574646 0
15856 0.0470694 0
15872 0.056205 0
15888 0.0667384 0
15904 0.051053 0
15920 0.0308218 0
15936 0.0457238 0
15952 0.0488629 0
15968 0.0465432 0
15984 0.0321331 0
16000 0.0337386 0
16016 0.038583 0
16032 0.047087 0
16048 0.027929 0
16064 0.0526611 0
16080 0.0485227 0
16096 0.0788007 0
16112 0.0463814 0
16128 0.0366734 0
16144 0.0585345 0
16160 0.0464246 0
16176 0.0690957 0
16192 0.0432344 0
16208 0.0683758 0
16224 0.0267525 0
16240 0.0579021 0
16256 0.0424608 0
16272 0.0567278 0
16288 0.0441856 0
16304 0.0540934 0
16320 0.0602387 0
16336 0.0450764 0
16352 0.0556019 0
16368 0.0397614 0
