# Supplementary material for: Probing decoherence in molecular 4f qubits
Source: Chem Sci. 2024 Oct 30;15(48):20328–37. doi: 10.1039/d4sc05304d (PMC11575486; doi:10.1039/d4sc05304d)
Supplement: SC-015-D4SC05304D-s001 [file SC-015-D4SC05304D-s001.zip › data_archive/Parallel_0c5pct/T2/65_Gdtrensal_T2_970566_650G_at19_VG51_32-64-300_60sc_50K.dat]

0 0.369206 0
16 0.37314 0
32 0.437309 0
48 0.462734 0
64 0.524616 0
80 0.586106 0
96 0.674559 0
112 0.76199 0
128 0.82732 0
144 0.923707 0
160 0.941246 0
176 0.988986 0
192 0.996931 0
208 1 0
224 0.971123 0
240 0.962759 0
256 0.886533 0
272 0.822117 0
288 0.767489 0
304 0.709583 0
320 0.638176 0
336 0.580194 0
352 0.524173 0
368 0.484065 0
384 0.43336 0
400 0.42779 0
416 0.395354 0
432 0.37821 0
448 0.34954 0
464 0.336173 0
480 0.311995 0
496 0.31316 0
512 0.286299 0
528 0.266678 0
544 0.268604 0
560 0.229343 0
576 0.237605 0
592 0.206444 0
608 0.2076 0
624 0.210317 0
640 0.175061 0
656 0.174343 0
672 0.154499 0
688 0.14147 0
704 0.158768 0
720 0.148647 0
736 0.156062 0
752 0.126038 0
768 0.115186 0
784 0.0924412 0
800 0.120217 0
816 0.0936016 0
832 0.0865946 0
848 0.0892031 0
864 0.0933461 0
880 0.0556584 0
896 0.0818583 0
912 0.081088 0
928 0.061692 0
944 0.0617466 0
960 0.0681547 0
976 0.0687914 0
992 0.0699352 0
1008 0.0740414 0
1024 0.057957 0
1040 0.0425777 0
1056 0.0797562 0
1072 0.0685037 0
1088 0.0690369 0
1104 0.0714546 0
1120 0.0748334 0
1136 0.0728821 0
1152 0.0636171 0
1168 0.067198 0
1184 0.0653358 0
1200 0.0867621 0
1216 0.0910531 0
1232 0.0774821 0
1248 0.0804168 0
1264 0.0731966 0
1280 0.0907966 0
1296 0.0682277 0
1312 0.0906174 0
1328 0.0714729 0
1344 0.0676678 0
1360 0.053386 0
1376 0.0529786 0
1392 0.0468826 0
1408 0.0709392 0
1424 0.0503104 0
1440 0.0296121 0
1456 0.0560897 0
1472 0.0502119 0
1488 0.0644626 0
1504 0.057726 0
1520 0.0792675 0
1536 0.0413749 0
1552 0.0429617 0
1568 0.0365112 0
1584 0.0463194 0
1600 0.0400865 0
1616 0.0299917 0
1632 0.0570058 0
1648 0.049962 0
1664 0.038113 0
1680 0.0213545 0
1696 0.0493971 0
1712 0.0280805 0
1728 0.0562717 0
1744 0.0645627 0
1760 0.0391821 0
1776 0.0504429 0
1792 0.0739557 0
1808 0.0496966 0
1824 0.0629921 0
1840 0.0469477 0
1856 0.0344052 0
1872 0.0434609 0
1888 0.0676132 0
1904 0.0396018 0
1920 0.0507373 0
1936 0.0473785 0
1952 0.0394882 0
1968 0.0604993 0
1984 0.0493409 0
2000 0.0511586 0
2016 0.0526981 0
2032 0.0531556 0
2048 0.0329498 0
2064 0.0439652 0
2080 0.0448901 0
2096 0.027402 0
2112 0.0460767 0
2128 0.0598788 0
2144 0.0568405 0
2160 0.0347825 0
2176 0.0311744 0
2192 0.044111 0
2208 0.0249287 0
2224 0.0395283 0
2240 0.0443998 0
2256 0.0390029 0
2272 0.0397409 0
2288 0.0608088 0
2304 0.0571205 0
2320 0.0483169 0
2336 0.0549788 0
2352 0.0414323 0
2368 0.0404633 0
2384 0.0494489 0
2400 0.0609251 0
2416 0.0595404 0
2432 0.0450265 0
2448 0.042104 0
2464 0.061229 0
2480 0.0428337 0
2496 0.0352278 0
2512 0.0499309 0
2528 0.0393513 0
2544 0.0408239 0
2560 0.0190726 0
2576 0.0542859 0
2592 0.0337134 0
2608 0.0343156 0
2624 0.0621161 0
2640 0.0380957 0
2656 0.0580972 0
2672 0.0436385 0
2688 0.0406503 0
2704 0.0459404 0
2720 0.0509727 0
2736 0.0341208 0
2752 0.0586738 0
2768 0.0341631 0
2784 0.0280165 0
2800 0.0675114 0
2816 0.0368991 0
2832 0.0216823 0
2848 0.0287645 0
2864 0.0480631 0
2880 0.0250957 0
2896 0.0418725 0
2912 0.0508119 0
2928 0.0373594 0
2944 0.024449 0
2960 0.0350641 0
2976 0.0293166 0
2992 0.0492691 0
3008 0.0399752 0
3024 0.0546688 0
3040 0.044333 0
3056 0.0419705 0
3072 0.0325079 0
3088 0.0354649 0
3104 0.0536553 0
3120 0.063384 0
3136 0.0472433 0
3152 0.0369976 0
3168 0.0461246 0
3184 0.0375442 0
3200 0.0433719 0
3216 0.0233581 0
3232 0.0335971 0
3248 0.039993 0
3264 0.0475488 0
3280 0.0573197 0
3296 0.0386411 0
3312 0.0592142 0
3328 0.0457127 0
3344 0.0283448 0
3360 0.0477508 0
3376 0.0507089 0
3392 0.0528695 0
3408 0.0523363 0
3424 0.0494361 0
3440 0.0486536 0
3456 0.0364383 0
3472 0.0438204 0
3488 0.0445295 0
3504 0.0461129 0
3520 0.0506566 0
3536 0.0333711 0
3552 0.042463 0
3568 0.0366386 0
3584 0.041956 0
3600 0.0202893 0
3616 0.0479456 0
3632 0.0537316 0
3648 0.0490549 0
3664 0.0390446 0
3680 0.0366236 0
3696 0 0
3712 0.0399067 0
3728 0.0567854 0
3744 0.042064 0
3760 0.0255153 0
3776 0.050508 0
3792 0.0455046 0
3808 0.0315016 0
3824 0.0313091 0
3840 0.0248875 0
3856 0.0361572 0
3872 0.0399229 0
3888 0.0487076 0
3904 0.0469611 0
3920 0.041454 0
3936 0.0507674 0
3952 0.0281194 0
3968 0.0297796 0
3984 0.00679889 0
4000 0.0227815 0
4016 0.0562767 0
4032 0.0348488 0
4048 0.0218888 0
4064 0.053982 0
4080 0.0479306 0
4096 0.0551631 0
4112 0.0317827 0
4128 0.0499665 0
4144 0.0263886 0
4160 0.0598387 0
4176 0.0233147 0
4192 0.0483202 0
4208 0.00917817 0
4224 0.0306629 0
4240 0.0433273 0
4256 0.0362541 0
4272 0.0384324 0
4288 0.0271065 0
4304 0.0454272 0
4320 0.0496498 0
4336 0.033257 0
4352 0.034167 0
4368 0.0517458 0
4384 0.0355951 0
4400 0.0394949 0
4416 0.0328691 0
4432 0.0482952 0
4448 0.0310948 0
4464 0.0450042 0
4480 0.0456254 0
4496 0.0419849 0
4512 0.0406932 0
4528 0.0244495 0
4544 0.0359825 0
4560 0.0268989 0
4576 0.0177263 0
4592 0.0375781 0
4608 0.0506115 0
4624 0.0524387 0
4640 0.0337184 0
4656 0.0416048 0
4672 0.0452174 0
4688 0.0549326 0
4704 0.0336872 0
4720 0.0341603 0
4736 0.0328095 0
4752 0.0180881 0
4768 0.0366754 0
4784 0.0422632 0
4800 0.0323354 0
4816 0.0433474 0
4832 0.033375 0
4848 0.0503299 0
4864 0.0178376 0
4880 0.0310965 0
4896 0.0475132 0
4912 0.055128 0
4928 0.0468854 0
4944 0.0523625 0
4960 0.0278117 0
4976 0.0611783 0
4992 0.024248 0
5008 0.0199325 0
5024 0.0549794 0
5040 0.0269484 0
5056 0.0301453 0
5072 0.0289359 0
5088 0.0205403 0
5104 0.037252 0
5120 0.0502259 0
5136 0.0475689 0
5152 0.073343 0
5168 0.0423367 0
5184 0.0570654 0
5200 0.0455936 0
5216 0.042222 0
5232 0.0601281 0
5248 0.0342933 0
5264 0.0470568 0
5280 0.0290595 0
5296 0.0291391 0
5312 0.0189613 0
5328 0.0174375 0
5344 0.0500338 0
5360 0.0247974 0
5376 0.0402028 0
5392 0.0310681 0
5408 0.0442162 0
5424 0.0221815 0
5440 0.0332398 0
5456 0.0456482 0
5472 0.0358144 0
5488 0.0242386 0
5504 0.024671 0
5520 0.0467301 0
5536 0.0373405 0
5552 0.0304809 0
5568 0.0345805 0
5584 0.0231166 0
5600 0.0549527 0
5616 0.049135 0
5632 0.0209042 0
5648 0.0383534 0
5664 0.0359925 0
5680 0.0411011 0
5696 0.0280688 0
5712 0.028661 0
5728 0.0499876 0
5744 0.0237471 0
5760 0.0395305 0
5776 0.0355812 0
5792 0.0391949 0
5808 0.0434982 0
5824 0.0449759 0
5840 0.0448323 0
5856 0.052668 0
5872 0.0354526 0
5888 0.0290584 0
5904 0.0382287 0
5920 0.0199447 0
5936 0.0503088 0
5952 0.0360292 0
5968 0.00820141 0
5984 0.0472594 0
6000 0.0434008 0
6016 0.024277 0
6032 0.0288964 0
6048 0.0392038 0
6064 0.022196 0
6080 0.0436257 0
6096 0.0115279 0
6112 0.0242274 0
6128 0.046257 0
6144 0.0317922 0
6160 0.0372843 0
6176 0.0284745 0
6192 0.0164679 0
6208 0.0197266 0
6224 0.0625346 0
6240 0.0346701 0
6256 0.0411735 0
6272 0.0390602 0
6288 0.0444872 0
6304 0.0404967 0
6320 0.0302906 0
6336 0.0255003 0
6352 0.0408957 0
6368 0.0375692 0
6384 0.0295598 0
6400 0.0438644 0
6416 0.0239458 0
6432 0.0450076 0
6448 0.0270397 0
6464 0.0382961 0
6480 0.0180753 0
6496 0.0332403 0
6512 0.0245469 0
6528 0.032814 0
6544 0.0419482 0
6560 0.0358901 0
6576 0.0501824 0
6592 0.0247512 0
6608 0.0288764 0
6624 0.0359179 0
6640 0.036411 0
6656 0.028632 0
6672 0.0626192 0
6688 0.0234922 0
6704 0.0333923 0
6720 0.0378803 0
6736 0.0144165 0
6752 0.0343367 0
6768 0.00662524 0
6784 0.0522779 0
6800 0.0528149 0
6816 0.0330333 0
6832 0.0292476 0
6848 0.0370216 0
6864 0.0239787 0
6880 0.0238356 0
6896 0.0404522 0
6912 0.0313525 0
6928 0.0349428 0
6944 0.0412581 0
6960 0.0402385 0
6976 0.0342271 0
6992 0.0294869 0
7008 0.0331941 0
7024 0.026659 0
7040 0.0304653 0
7056 0.0443102 0
7072 0.038974 0
7088 0.0314115 0
7104 0.0514581 0
7120 0.0485233 0
7136 0.0532825 0
7152 0.0265694 0
7168 0.0404088 0
7184 0.0103625 0
7200 0.0382454 0
7216 0.045755 0
7232 0.00746342 0
7248 0.0427886 0
7264 0.0294457 0
7280 0.0418536 0
7296 0.0510139 0
7312 0.0257307 0
7328 0.0114523 0
7344 0.0360181 0
7360 0.0330333 0
7376 0.0287717 0
7392 0.0360543 0
7408 0.0426361 0
7424 0.040367 0
7440 0.0551959 0
7456 0.0284244 0
7472 0.034846 0
7488 0.021315 0
7504 0.0334457 0
7520 0.039112 0
7536 0.0272017 0
7552 0.0160032 0
7568 0.0466734 0
7584 0.0357248 0
7600 0.0361806 0
7616 0.0344163 0
7632 0.0388493 0
7648 0.0517953 0
7664 0.0454016 0
7680 0.0546622 0
7696 0.0333438 0
7712 0.0365841 0
7728 0.0446391 0
7744 0.0373349 0
7760 0.0167635 0
7776 0.00337663 0
7792 0.0593178 0
7808 0.0350369 0
7824 0.0375731 0
7840 0.0341186 0
7856 0.0318762 0
7872 0.0481243 0
7888 0.062036 0
7904 0.0265516 0
7920 0.0351955 0
7936 0.0332392 0
7952 0.0315974 0
7968 0.0266869 0
7984 0.0495469 0
8000 0.027367 0
8016 0.0314688 0
8032 0.0500149 0
8048 0.0363604 0
8064 0.0643674 0
8080 0.0326643 0
8096 0.0241701 0
8112 0.0255843 0
8128 0.0380562 0
8144 0.043324 0
8160 0.0226056 0
8176 0.0521565 0
8192 0.0517375 0
8208 0.0281155 0
8224 0.033596 0
8240 0.0381319 0
8256 0.0183825 0
8272 0.0380879 0
8288 0.00766211 0
8304 0.0497083 0
8320 0.0258865 0
8336 0.0297969 0
8352 0.0354448 0
8368 0.0281116 0
8384 0.0248892 0
8400 0.0228416 0
8416 0.0422265 0
8432 0.0539487 0
8448 0.0388265 0
8464 0.0293667 0
8480 0.0537355 0
8496 0.0181638 0
8512 0.0609407 0
8528 0.0373227 0
8544 0.0372609 0
8560 0.0353914 0
8576 0.039688 0
8592 0.0503104 0
8608 0.026929 0
8624 0.0117756 0
8640 0.0387558 0
8656 0.0461246 0
8672 0.0329453 0
8688 0.0174697 0
8704 0.0667795 0
8720 0.0264693 0
8736 0.0368334 0
8752 0.0369943 0
8768 0.0274905 0
8784 0.0412224 0
8800 0.0335013 0
8816 0.0335982 0
8832 0.0416371 0
8848 0.0680546 0
8864 0.0398411 0
8880 0.022206 0
8896 0.0299054 0
8912 0.0313536 0
8928 0.0303924 0
8944 0.0346573 0
8960 0.0393908 0
8976 0.0351927 0
8992 0.0319636 0
9008 0.0457038 0
9024 0.0416471 0
9040 0.0258136 0
9056 0.0460561 0
9072 0.0323354 0
9088 0.0413566 0
9104 0.0444221 0
9120 0.0320843 0
9136 0.0610392 0
9152 0.0310959 0
9168 0.0295375 0
9184 0.0256227 0
9200 0.0236236 0
9216 0.0439724 0
9232 0.0402986 0
9248 0.0336672 0
9264 0.0206733 0
9280 0.0380222 0
9296 0.0342204 0
9312 0.040849 0
9328 0.031279 0
9344 0.0447443 0
9360 0.0344414 0
9376 0.0259433 0
9392 0.0334201 0
9408 0.0317743 0
9424 0.0199648 0
9440 0.0654371 0
9456 0.0290127 0
9472 0.043826 0
9488 0.0204807 0
9504 0.0474525 0
9520 0.0144805 0
9536 0.0492725 0
9552 0.0385315 0
9568 0.0361784 0
9584 0.0524827 0
9600 0.0300373 0
9616 0.0578674 0
9632 0.0220747 0
9648 0.0359658 0
9664 0.0296689 0
9680 0.0213946 0
9696 0.0264882 0
9712 0.0405251 0
9728 0.0426161 0
9744 0.0249081 0
9760 0.0371117 0
9776 0.03737 0
9792 0.0435889 0
9808 0.00356864 0
9824 0.0296238 0
9840 0.0237399 0
9856 0.0408167 0
9872 0.0224904 0
9888 0.0128058 0
9904 0.0182812 0
9920 0.0167073 0
9936 0.0370705 0
9952 0.0508214 0
9968 0.0348621 0
9984 0.0435199 0
10000 0.0214369 0
10016 0.0271082 0
10032 0.0224899 0
10048 0.0448089 0
10064 0.0234856 0
10080 0.0180029 0
10096 0.0455742 0
10112 0.0232563 0
10128 0.056191 0
10144 0.0330889 0
10160 0.0368902 0
10176 0.0469973 0
10192 0.0428437 0
10208 0.040603 0
10224 0.0527509 0
10240 0.0227092 0
10256 0.0307959 0
10272 0.0215922 0
10288 0.0363264 0
10304 0.0324378 0
10320 0.0252231 0
10336 0.0411835 0
10352 0.0486569 0
10368 0.0368117 0
10384 0.0330962 0
10400 0.0381519 0
10416 0.0511614 0
10432 0.0390641 0
10448 0.0561732 0
10464 0.0321472 0
10480 0.0464958 0
10496 0.0370728 0
10512 0.0487226 0
10528 0.0353196 0
10544 0.0435544 0
10560 0.0474286 0
10576 0.0304581 0
10592 0.0175293 0
10608 0.0464112 0
10624 0.0373572 0
10640 0.0219439 0
10656 0.0380568 0
10672 0.0322285 0
10688 0.0288218 0
10704 0.065918 0
10720 0.0338035 0
10736 0.0509444 0
10752 0.0137837 0
10768 0.037971 0
10784 0.0594023 0
10800 0.05684 0
10816 0.0416304 0
10832 0.0320426 0
10848 0.0278779 0
10864 0.0369893 0
10880 0.0416076 0
10896 0.0464986 0
10912 0.03398 0
10928 0.0679505 0
10944 0.0427368 0
10960 0.030482 0
10976 0.0415285 0
10992 0.0248436 0
11008 0.0509689 0
11024 0.0448907 0
11040 0.0191338 0
11056 0.0535669 0
11072 0.0585235 0
11088 0.0391671 0
11104 0.0532836 0
11120 0.0482106 0
11136 0.0324734 0
11152 0.00983713 0
11168 0.0480937 0
11184 0.0544306 0
11200 0.0351343 0
11216 0.0483636 0
11232 0.0304854 0
11248 0.0402257 0
11264 0.0264965 0
11280 0.0544156 0
11296 0.0547117 0
11312 0.0233086 0
11328 0.061441 0
11344 0.0258387 0
11360 0.0473212 0
11376 0.0419432 0
11392 0.0517491 0
11408 0.046104 0
11424 0.0266078 0
11440 0.032037 0
11456 0.0526096 0
11472 0.0382371 0
11488 0.0320827 0
11504 0.0536097 0
11520 0.0212682 0
11536 0.0339822 0
11552 0.0349745 0
11568 0.0554269 0
11584 0.0245079 0
11600 0.0240889 0
11616 0.0463767 0
11632 0.0533709 0
11648 0.0272941 0
11664 0.0399118 0
11680 0.043708 0
11696 0.0400526 0
11712 0.0403303 0
11728 0.0321172 0
11744 0.0349339 0
11760 0.0388565 0
11776 0.0399318 0
11792 0.0254936 0
11808 0.0445579 0
11824 0.0417322 0
11840 0.0438856 0
11856 0.0344814 0
11872 0.0467073 0
11888 0.0251652 0
11904 0.0298431 0
11920 0.042345 0
11936 0.0320593 0
11952 0.033439 0
11968 0.0224882 0
11984 0.0235178 0
12000 0.0392951 0
12016 0.043516 0
12032 0.0377662 0
12048 0.0391131 0
12064 0.0330628 0
12080 0.0422493 0
12096 0.0384541 0
12112 0.0488205 0
12128 0.0437297 0
12144 0.0636283 0
12160 0.0295175 0
12176 0.0695634 0
12192 0.022211 0
12208 0.0268961 0
12224 0.0515816 0
12240 0.0445974 0
12256 0.0496326 0
12272 0.0361288 0
12288 0.028361 0
12304 0.0415458 0
12320 0.0655913 0
12336 0.0444249 0
12352 0.0400893 0
12368 0.0489563 0
12384 0.0585926 0
12400 0.0200221 0
12416 0.0349489 0
12432 0.0553144 0
12448 0.0512154 0
12464 0.0760078 0
12480 0.0390714 0
12496 0.0522244 0
12512 0.0672887 0
12528 0.0451857 0
12544 0.0225394 0
12560 0.0364004 0
12576 0.028976 0
12592 0.0563647 0
12608 0.0507473 0
12624 0.0543227 0
12640 0.0618256 0
12656 0.0470769 0
12672 0.0466455 0
12688 0.0596495 0
12704 0.0302778 0
12720 0.0528183 0
12736 0.0340707 0
12752 0.0400364 0
12768 0.0379226 0
12784 0.0452079 0
12800 0.0354788 0
12816 0.020095 0
12832 0.0167329 0
12848 0.0479512 0
12864 0.0341603 0
12880 0.026673 0
12896 0.0319641 0
12912 0.0436062 0
12928 0.0240805 0
12944 0.0563118 0
12960 0.0413221 0
12976 0.0372614 0
12992 0.0266696 0
13008 0.0295993 0
13024 0.0555749 0
13040 0.0318879 0
13056 0.0480864 0
13072 0.05189 0
13088 0.048353 0
13104 0.054208 0
13120 0.0260724 0
13136 0.0318528 0
13152 0.0503867 0
13168 0.0483614 0
13184 0.0438644 0
13200 0.0646913 0
13216 0.0342165 0
13232 0.0293973 0
13248 0.0404939 0
13264 0.0396257 0
13280 0.0338759 0
13296 0.0445506 0
13312 0.0390268 0
13328 0.0407277 0
13344 0.0562244 0
13360 0.0558966 0
13376 0.036593 0
13392 0.0447555 0
13408 0.0336327 0
13424 0.0295426 0
13440 0.0277354 0
13456 0.0554597 0
13472 0.041853 0
13488 0.0432416 0
13504 0.0409063 0
13520 0.0227631 0
13536 0.046365 0
13552 0.0355756 0
13568 0.0554909 0
13584 0.0269874 0
13600 0.036873 0
13616 0.0556055 0
13632 0.0562884 0
13648 0.057185 0
13664 0.0489703 0
13680 0.0219166 0
13696 0.0613904 0
13712 0.0479067 0
13728 0.0412954 0
13744 0.0558415 0
13760 0.0320498 0
13776 0.0596973 0
13792 0.0530971 0
13808 0.0402852 0
13824 0.0447415 0
13840 0.0721302 0
13856 0.0621228 0
13872 0.0167868 0
13888 0.0437064 0
13904 0.0563268 0
13920 0.0453699 0
13936 0.0525834 0
13952 0.0434537 0
13968 0.0547334 0
13984 0.0218459 0
14000 0.0355745 0
14016 0.0446954 0
14032 0.047772 0
14048 0.0344046 0
14064 0.0325051 0
14080 0.0468487 0
14096 0.0606151 0
14112 0.0436969 0
14128 0.0498736 0
14144 0.0212321 0
14160 0.021532 0
14176 0.0543321 0
14192 0.0558955 0
14208 0.0517903 0
14224 0.0469166 0
14240 0.0309172 0
14256 0.0461012 0
14272 0.039732 0
14288 0.0282686 0
14304 0.0327979 0
14320 0.0275017 0
14336 0.0529101 0
14352 0.0380857 0
14368 0.0255142 0
14384 0.0530576 0
14400 0.0539615 0
14416 0.0421497 0
14432 0.031712 0
14448 0.0438477 0
14464 0.0446698 0
14480 0.0527365 0
14496 0.0484933 0
14512 0.0573698 0
14528 0.0327149 0
14544 0.0404143 0
14560 0.0393285 0
14576 0.0402457 0
14592 0.0653074 0
14608 0.0808281 0
14624 0.0536759 0
14640 0.0481421 0
14656 0.0500717 0
14672 0.0456716 0
14688 0.05842 0
14704 0.053534 0
14720 0.0361138 0
14736 0.0295899 0
14752 0.0367828 0
14768 0.0357738 0
14784 0.0417311 0
14800 0.0527493 0
14816 0.0189268 0
14832 0.0435834 0
14848 0.0371067 0
14864 0.0383228 0
14880 0.0295815 0
14896 0.0488339 0
14912 0.0438694 0
14928 0.0550501 0
14944 0.0243026 0
14960 0.0324177 0
14976 0.063901 0
14992 0.0446108 0
15008 0.0445356 0
15024 0.034782 0
15040 0.0397771 0
15056 0.0474553 0
15072 0.0360314 0
15088 0.0395261 0
15104 0.0498964 0
15120 0.0334679 0
15136 0.0446959 0
15152 0.0388916 0
15168 0.0631814 0
15184 0.0489675 0
15200 0.0598754 0
15216 0.0459047 0
15232 0.0604431 0
15248 0.0412675 0
15264 0.036937 0
15280 0.0408145 0
15296 0.0404872 0
15312 0.0673656 0
15328 0.0557129 0
15344 0.0454128 0
15360 0.046124 0
15376 0.0460472 0
15392 0.0525628 0
15408 0.0401511 0
15424 0.0555092 0
15440 0.0440074 0
15456 0.0547 0
15472 0.0477542 0
15488 0.0513518 0
15504 0.0687313 0
15520 0.0546928 0
15536 0.0548647 0
15552 0.0335553 0
15568 0.0510618 0
15584 0.0595855 0
15600 0.0460567 0
15616 0.0570871 0
15632 0.0587907 0
15648 0.0620566 0
15664 0.050582 0
15680 0.0473835 0
15696 0.0569429 0
15712 0.0549237 0
15728 0.0410338 0
15744 0.0727369 0
15760 0.0300629 0
15776 0.0821594 0
15792 0.0486252 0
15808 0.0474703 0
15824 0.0455079 0
15840 0.0675921 0
15856 0.0343373 0
15872 0.0362479 0
15888 0.040042 0
15904 0.0457255 0
15920 0.0452675 0
15936 0.0498162 0
15952 0.0489107 0
15968 0.0358767 0
15984 0.0615095 0
16000 0.0485695 0
16016 0.0500884 0
16032 0.0425465 0
16048 0.0525884 0
16064 0.0510991 0
16080 0.0409347 0
16096 0.0412364 0
16112 0.0412475 0
16128 0.0610275 0
16144 0.0261682 0
16160 0.0467964 0
16176 0.054656 0
16192 0.0368028 0
16208 0.0367661 0
16224 0.0633951 0
16240 0.0405818 0
16256 0.0445206 0
16272 0.0591246 0
16288 0.0441121 0
16304 0.057372 0
16320 0.0540611 0
16336 0.0505069 0
16352 0.0471943 0
16368 0.0601743 0
