# Supplementary material for: Probing decoherence in molecular 4f qubits
Source: Chem Sci. 2024 Oct 30;15(48):20328–37. doi: 10.1039/d4sc05304d (PMC11575486; doi:10.1039/d4sc05304d)
Supplement: SC-015-D4SC05304D-s001 [file SC-015-D4SC05304D-s001.zip › data_archive/Parallel_0c5pct/T2/66_Gdtrensal_T2_970566_3527G_at22_VG30_32-64-300_8sc_50K.dat]

0 1 0
8 0.984879 0
16 0.968574 0
24 0.941224 0
32 0.903917 0
40 0.869503 0
48 0.826331 0
56 0.78213 0
64 0.741343 0
72 0.699074 0
80 0.659673 0
88 0.630329 0
96 0.59114 0
104 0.562846 0
112 0.535783 0
120 0.514925 0
128 0.497086 0
136 0.476331 0
144 0.46877 0
152 0.449651 0
160 0.433857 0
168 0.413647 0
176 0.393858 0
184 0.377368 0
192 0.358629 0
200 0.344867 0
208 0.329893 0
216 0.316629 0
224 0.311101 0
232 0.300196 0
240 0.289304 0
248 0.290573 0
256 0.288475 0
264 0.285817 0
272 0.284701 0
280 0.286506 0
288 0.287868 0
296 0.276848 0
304 0.275028 0
312 0.267287 0
320 0.263382 0
328 0.257383 0
336 0.250782 0
344 0.243586 0
352 0.238762 0
360 0.232897 0
368 0.227122 0
376 0.221706 0
384 0.219565 0
392 0.218253 0
400 0.215034 0
408 0.213398 0
416 0.21054 0
424 0.207991 0
432 0.204968 0
440 0.20297 0
448 0.192913 0
456 0.191629 0
464 0.18683 0
472 0.183012 0
480 0.180853 0
488 0.176437 0
496 0.174252 0
504 0.174498 0
512 0.17691 0
520 0.176954 0
528 0.178406 0
536 0.175371 0
544 0.179086 0
552 0.180815 0
560 0.185833 0
568 0.184536 0
576 0.179051 0
584 0.181142 0
592 0.178506 0
600 0.174928 0
608 0.177724 0
616 0.172077 0
624 0.16906 0
632 0.168736 0
640 0.16801 0
648 0.165507 0
656 0.164887 0
664 0.165975 0
672 0.165408 0
680 0.165158 0
688 0.163479 0
696 0.165495 0
704 0.164875 0
712 0.163915 0
720 0.155993 0
728 0.159826 0
736 0.151231 0
744 0.151664 0
752 0.148962 0
760 0.149442 0
768 0.149679 0
776 0.146254 0
784 0.150134 0
792 0.147825 0
800 0.146955 0
808 0.147423 0
816 0.147759 0
824 0.152368 0
832 0.149539 0
840 0.149501 0
848 0.148641 0
856 0.145718 0
864 0.144013 0
872 0.144686 0
880 0.140729 0
888 0.138591 0
896 0.138541 0
904 0.136475 0
912 0.134396 0
920 0.134243 0
928 0.132009 0
936 0.130045 0
944 0.128833 0
952 0.128571 0
960 0.127755 0
968 0.127892 0
976 0.123217 0
984 0.119521 0
992 0.117147 0
1000 0.112721 0
1008 0.116003 0
1016 0.11284 0
1024 0.10828 0
1032 0.106445 0
1040 0.105086 0
1048 0.106376 0
1056 0.104693 0
1064 0.105142 0
1072 0.100343 0
1080 0.101109 0
1088 0.105837 0
1096 0.0998566 0
1104 0.101555 0
1112 0.0952537 0
1120 0.0909437 0
1128 0.0966841 0
1136 0.0931563 0
1144 0.0894384 0
1152 0.0893013 0
1160 0.0886874 0
1168 0.0868393 0
1176 0.0817034 0
1184 0.0822395 0
1192 0.0794534 0
1200 0.0792165 0
1208 0.0812765 0
1216 0.0756669 0
1224 0.0735072 0
1232 0.0751496 0
1240 0.0730896 0
1248 0.0724258 0
1256 0.0711543 0
1264 0.0681501 0
1272 0.0618985 0
1280 0.0594054 0
1288 0.058807 0
1296 0.0535371 0
1304 0.0607704 0
1312 0.0562329 0
1320 0.0608763 0
1328 0.0562079 0
1336 0.0551265 0
1344 0.0578441 0
1352 0.054444 0
1360 0.0526832 0
1368 0.0532037 0
1376 0.0545687 0
1384 0.0499377 0
1392 0.0481582 0
1400 0.0464753 0
1408 0.045503 0
1416 0.0469926 0
1424 0.0422775 0
1432 0.0460203 0
1440 0.0449888 0
1448 0.0401334 0
1456 0.0424364 0
1464 0.0419191 0
1472 0.0403952 0
1480 0.0374003 0
1488 0.0340096 0
1496 0.0381981 0
1504 0.0344926 0
1512 0.0354806 0
1520 0.0308495 0
1528 0.0326571 0
1536 0.0284655 0
1544 0.0276864 0
1552 0.0292851 0
1560 0.0261375 0
1568 0.0283502 0
1576 0.0264772 0
1584 0.0240744 0
1592 0.020718 0
1600 0.0254737 0
1608 0.0212727 0
1616 0.0228123 0
1624 0.0229993 0
1632 0.0260876 0
1640 0.0240807 0
1648 0.0237316 0
1656 0.0260876 0
1664 0.025028 0
1672 0.0228715 0
1680 0.0181002 0
1688 0.0216592 0
1696 0.0198922 0
1704 0.0232953 0
1712 0.023395 0
1720 0.0212135 0
1728 0.0172993 0
1736 0.019942 0
1744 0.022351 0
1752 0.017318 0
1760 0.0189759 0
1768 0.0182249 0
1776 0.0179008 0
1784 0.021494 0
1792 0.0189011 0
1800 0.0208333 0
1808 0.0157193 0
1816 0.0144665 0
1824 0.0217683 0
1832 0.0151614 0
1840 0.013893 0
1848 0.0153391 0
1856 0.0157442 0
1864 0.0154949 0
1872 0.0172775 0
1880 0.0167602 0
1888 0.0123972 0
1896 0.0151957 0
1904 0.012821 0
1912 0.0150337 0
1920 0.0106831 0
1928 0.0089348 0
1936 0.0108452 0
1944 0.0107486 0
1952 0.0150711 0
1960 0.0109106 0
1968 0.00709923 0
1976 0.0104494 0
1984 0.00941162 0
1992 0.0107455 0
2000 0.0126652 0
2008 0.00854837 0
2016 0.0068281 0
2024 0.0114092 0
2032 0.0135814 0
2040 0.0126527 0
2048 0.0120793 0
2056 0.00817128 0
2064 0.0143449 0
2072 0.0096734 0
2080 0.0117863 0
2088 0.0104525 0
2096 0.00850474 0
2104 0.0056532 0
2112 0.0112565 0
2120 0.0104681 0
2128 0.0129519 0
2136 0.013061 0
2144 0.00632012 0
2152 0.00998192 0
2160 0.00509848 0
2168 0.00747632 0
2176 0.00837385 0
2184 0.01068 0
2192 0.0124564 0
2200 0.00992271 0
2208 0.00819309 0
2216 0.0114092 0
2224 0.00393917 0
2232 0.00433184 0
2240 0.0113968 0
2248 0.00617988 0
2256 0.00652892 0
2264 0.00635752 0
2272 0.0101159 0
2280 0.0125436 0
2288 0.00824919 0
2296 0.00621416 0
2304 0.00700262 0
2312 0.0100318 0
2320 0.00805285 0
2328 0.0107268 0
2336 0.00860446 0
2344 0.0077381 0
2352 0.00946771 0
2360 0.0127368 0
2368 0.00502057 0
2376 0.00791573 0
2384 0 0
2392 0.00983234 0
2400 0.00890052 0
2408 0.0108919 0
2416 0.00821491 0
2424 0.00828035 0
2432 0.00803416 0
2440 0.00942097 0
2448 0.0094459 0
2456 0.00695587 0
2464 0.00597731 0
2472 0.00837696 0
2480 0.0054444 0
2488 0.0092184 0
2496 0.0105273 0
2504 0.0107205 0
2512 0.009047 0
2520 0.00724882 0
2528 0.00841436 0
2536 0.00883819 0
2544 0.00405759 0
2552 0.00858265 0
2560 0.00960484 0
2568 0.00712416 0
2576 0.0106301 0
2584 0.00598043 0
2592 0.00918724 0
2600 0.00790327 0
2608 0.00729245 0
2616 0.0106208 0
2624 0.00882885 0
2632 0.00851409 0
2640 0.00653204 0
2648 0.00900337 0
2656 0.00553478 0
2664 0.0105211 0
2672 0.00772875 0
2680 0.00955497 0
2688 0.0102593 0
2696 0.00850474 0
2704 0.00864186 0
2712 0.0113625 0
2720 0.0114435 0
2728 0.0106333 0
2736 0.0064105 0
2744 0.0076259 0
2752 0.0106862 0
2760 0.00661618 0
2768 0.00984169 0
2776 0.00737036 0
2784 0.0044378 0
2792 0.00985415 0
2800 0.0093711 0
2808 0.0103621 0
2816 0.0095986 0
2824 0.00841748 0
2832 0.006638 0
2840 0.0076259 0
2848 0.00914672 0
2856 0.00560957 0
2864 0.0118144 0
2872 0.0109511 0
2880 0.0106675 0
2888 0.00811518 0
2896 0.00754176 0
2904 0.0079469 0
2912 0.00627649 0
2920 0.0129114 0
2928 0.00727998 0
2936 0.0123037 0
2944 0.0136593 0
2952 0.00669097 0
2960 0.00583084 0
2968 0.00547868 0
2976 0.00943967 0
2984 0.00871977 0
2992 0.00957679 0
3000 0.00654139 0
3008 0.012366 0
3016 0.00571242 0
3024 0.00937734 0
3032 0.00133695 0
3040 0.00578098 0
3048 0.00512341 0
3056 0.00383009 0
3064 0.00664734 0
3072 0.0111818 0
3080 0.00674084 0
3088 0.00599913 0
3096 0.00749501 0
3104 0.00900025 0
3112 0.0109948 0
3120 0.00585266 0
3128 0.00454999 0
3136 0.0106021 0
3144 0.00839255 0
3152 0.00583707 0
3160 0.00841748 0
3168 0.0054818 0
3176 0.0119515 0
3184 0.00692782 0
3192 0.00809648 0
3200 0.00732049 0
3208 0.00723947 0
3216 0.0070182 0
3224 0.00509536 0
3232 0.00602406 0
3240 0.00704001 0
3248 0.00649152 0
3256 0.00996011 0
3264 0.012902 0
3272 0.00914984 0
3280 0.00784094 0
3288 0.00769758 0
3296 0.00875717 0
3304 0.0087073 0
3312 0.00358078 0
3320 0.00634193 0
3328 0.00488345 0
3336 0.00776926 0
3344 0.00960172 0
3352 0.00811207 0
3360 0.00438482 0
3368 0.00632324 0
3376 0.00778484 0
3384 0.00344054 0
3392 0.00450947 0
3400 0.00471827 0
3408 0.0090096 0
3416 0.00461543 0
3424 0.00583084 0
3432 0.00337821 0
3440 0.00859511 0
3448 0.00748566 0
3456 0.0111755 0
3464 0.0102312 0
3472 0.00655074 0
3480 0.00727998 0
3488 0.00793443 0
3496 0.00898778 0
3504 0.00953004 0
3512 0.00481177 0
3520 0.0102468 0
3528 0.00612378 0
3536 0.00742022 0
3544 0.00711169 0
3552 0.00817751 0
3560 0.00561269 0
3568 0.00587447 0
3576 0.00868861 0
3584 0.00763214 0
3592 0.00900337 0
3600 0.00596485 0
3608 0.00389865 0
3616 0.00889741 0
3624 0.00953316 0
3632 0.00762902 0
3640 0.0067533 0
3648 0.00643543 0
3656 0.00840813 0
3664 0.0123317 0
3672 0.0048367 0
3680 0.0081744 0
3688 0.00927761 0
3696 0.00777238 0
3704 0.00923087 0
3712 0.00886001 0
3720 0.00792196 0
3728 0.00671279 0
3736 0.0105927 0
3744 0.00327225 0
3752 0.00757292 0
3760 0.00403266 0
3768 0.00450636 0
3776 0.00608327 0
3784 0.00707118 0
3792 0.0054257 0
3800 0.00739529 0
3808 0.00666604 0
3816 0.00661306 0
3824 0.00557529 0
3832 0.00857018 0
3840 0.00772251 0
3848 0.012419 0
3856 0.0112721 0
3864 0.00558153 0
3872 0.0114965 0
3880 0.0116586 0
3888 0.0101907 0
3896 0.00335016 0
3904 0.00666604 0
3912 0.00667228 0
3920 0.00861693 0
3928 0.0102001 0
3936 0.00744515 0
3944 0.00917789 0
3952 0.00590875 0
3960 0.00696834 0
3968 0.00846734 0
3976 0.00731738 0
3984 0.00816816 0
3992 0.0112752 0
4000 0.0067346 0
4008 0.00535714 0
4016 0.00761967 0
4024 0.0128864 0
4032 0.0112628 0
4040 0.00648841 0
4048 0.00838631 0
4056 0.00807779 0
4064 0.00840501 0
4072 0.00731738 0
4080 0.0121073 0
4088 0.0104026 0
4096 0.00492084 0
4104 0.00646348 0
4112 0.00833645 0
4120 0.00581214 0
4128 0.00862004 0
4136 0.00954251 0
4144 0.0125654 0
4152 0.00577786 0
4160 0.00804974 0
4168 0.00568125 0
4176 0.00664734 0
4184 0.00902518 0
4192 0.0070182 0
4200 0.00668786 0
4208 0.00460297 0
4216 0.00952069 0
4224 0.0075106 0
4232 0.00702132 0
4240 0.00386437 0
4248 0.00708053 0
4256 0.00394228 0
4264 0.0103091 0
4272 0.00918412 0
4280 0.00594926 0
4288 0.0080622 0
4296 0.010786 0
4304 0.00907816 0
4312 0.00880703 0
4320 0.00664423 0
4328 0.00678135 0
4336 0.0100474 0
4344 0.00775679 0
4352 0.00628584 0
4360 0.00874159 0
4368 0.00833333 0
4376 0.00610509 0
4384 0.00663488 0
4392 0.00694652 0
4400 0.00751371 0
4408 0.0102998 0
4416 0.00947706 0
4424 0.00751371 0
4432 0.00667851 0
4440 0.00853278 0
4448 0.00772875 0
4456 0.00744515 0
4464 0.00668786 0
4472 0.005728 0
4480 0.0102219 0
4488 0.00640426 0
4496 0.0106052 0
4504 0.00749501 0
4512 0.00549738 0
4520 0.011082 0
4528 0.0107174 0
4536 0.00215345 0
4544 0.00929008 0
4552 0.00871977 0
4560 0.00600536 0
4568 0.00719272 0
4576 0.0110166 0
4584 0.00867614 0
4592 0.00378023 0
4600 0.00676265 0
4608 0.0089348 0
4616 0.0124127 0
4624 0.0110166 0
4632 0.00392359 0
4640 0.00414174 0
4648 0.0116087 0
4656 0.00555348 0
4664 0.00793443 0
4672 0.00943032 0
4680 0.00670032 0
4688 0.00706806 0
4696 0.00935552 0
4704 0.0110135 0
4712 0.000747943 0
4720 0.00956744 0
4728 0.010518 0
4736 0.00763214 0
4744 0.00518262 0
4752 0.00691536 0
4760 0.00914049 0
4768 0.00757292 0
4776 0.00622039 0
4784 0.00834268 0
4792 0.0122974 0
4800 0.00724258 0
4808 0.0074171 0
4816 0.00608639 0
4824 0.008137 0
4832 0.0087447 0
4840 0.007682 0
4848 0.00631389 0
4856 0.00747943 0
4864 0.00521067 0
4872 0.00807467 0
4880 0.00404824 0
4888 0.00737971 0
4896 0.00991025 0
4904 0.00681875 0
4912 0.00507666 0
4920 0.00834892 0
4928 0.00996011 0
4936 0.00623909 0
4944 0.00732673 0
4952 0.0114591 0
4960 0.00665669 0
4968 0.00540077 0
4976 0.00803727 0
4984 0.0065632 0
4992 0.00760097 0
5000 0.00746697 0
5008 0.00855772 0
5016 0.00674707 0
5024 0.00579033 0
5032 0.00490526 0
5040 0.00392982 0
5048 0.0115183 0
5056 0.00438793 0
5064 0.00964847 0
5072 0.0108545 0
5080 0.0105709 0
5088 0.00786899 0
5096 0.00834892 0
5104 0.00853902 0
5112 0.0102219 0
5120 0.00607392 0
5128 0.00971703 0
5136 0.00758227 0
5144 0.00617053 0
5152 0.010627 0
5160 0.00977001 0
5168 0.00670344 0
5176 0.00902206 0
5184 0.00762279 0
5192 0.0102032 0
5200 0.0110415 0
5208 0.00752618 0
5216 0.00442221 0
5224 0.00565944 0
5232 0.00624844 0
5240 0.00774121 0
5248 0.00760097 0
5256 0.0078534 0
5264 0.0102905 0
5272 0.00799676 0
5280 0.00724882 0
5288 0.0057654 0
5296 0.00551608 0
5304 0.0084985 0
5312 0.00672837 0
5320 0.00812142 0
5328 0.0127306 0
5336 0.00492396 0
5344 0.00775056 0
5352 0.00716156 0
5360 0.0074919 0
5368 0.00781289 0
5376 0.00345612 0
5384 0.0100661 0
5392 0.00497694 0
5400 0.00835203 0
5408 0.0083271 0
5416 0.0116897 0
5424 0.00712104 0
5432 0.00826477 0
5440 0.00810583 0
5448 0.00896909 0
5456 0.00690289 0
5464 0.00559399 0
5472 0.00785964 0
5480 0.00668474 0
5488 0.00583707 0
5496 0.00881638 0
5504 0.00956744 0
5512 0.0106395 0
5520 0.0057093 0
5528 0.00804039 0
5536 0.00981364 0
5544 0.00622974 0
5552 0.0103528 0
5560 0.00892234 0
5568 0.00896909 0
5576 0.00695899 0
5584 0.00785964 0
5592 0.00608327 0
5600 0.00922152 0
5608 0.00912802 0
5616 0.00492708 0
5624 0.00823049 0
5632 0.00941473 0
5640 0.00417913 0
5648 0.00826789 0
5656 0.0057467 0
5664 0.0115526 0
5672 0.0055192 0
5680 0.00887871 0
5688 0.00985103 0
5696 0.00823361 0
5704 0.0113313 0
5712 0.00800299 0
5720 0.00537584 0
5728 0.00363376 0
5736 0.00666604 0
5744 0.00539766 0
5752 0.00669097 0
5760 0.00913114 0
5768 0.012849 0
5776 0.0101533 0
5784 0.00490526 0
5792 0.00802169 0
5800 0.00924333 0
5808 0.0089722 0
5816 0.00722388 0
5824 0.00788145 0
5832 0.00691224 0
5840 0.00979182 0
5848 0.00573735 0
5856 0.00681875 0
5864 0.0136032 0
5872 0.00674707 0
5880 0.0088195 0
5888 0.00713662 0
5896 0.00737659 0
5904 0.00967963 0
5912 0.00616741 0
5920 0.00992583 0
5928 0.0109823 0
5936 0.0066193 0
5944 0.00700885 0
5952 0.00726128 0
5960 0.00804974 0
5968 0.0112129 0
5976 0.00700885 0
5984 0.00557218 0
5992 0.00229681 0
6000 0.00960172 0
6008 0.00758539 0
6016 0.00507043 0
6024 0.00934306 0
6032 0.00689666 0
6040 0.00716467 0
6048 0.00654139 0
6056 0.00657255 0
6064 0.00714286 0
6072 0.0092558 0
6080 0.00381763 0
6088 0.00646659 0
6096 0.00667539 0
6104 0.00748566 0
6112 0.00748566 0
6120 0.0131887 0
6128 0.00740152 0
6136 0.00550362 0
6144 0.0106208 0
6152 0.00951134 0
6160 0.00763837 0
6168 0.00713974 0
6176 0.00721765 0
6184 0.00162366 0
6192 0.00757604 0
6200 0.00246198 0
6208 0.00733919 0
6216 0.00452506 0
6224 0.00808714 0
6232 0.00519509 0
6240 0.00732984 0
6248 0.00811518 0
6256 0.00867614 0
6264 0.0108389 0
6272 0.0067907 0
6280 0.00807779 0
6288 0.00657255 0
6296 0.00716156 0
6304 0.0096547 0
6312 0.00582772 0
6320 0.00578409 0
6328 0.00200386 0
6336 0.00954251 0
6344 0.00863874 0
6352 0.00672214 0
6360 0.0109106 0
6368 0.00372725 0
6376 0.00674395 0
6384 0.00303852 0
6392 0.00611755 0
6400 0.00716779 0
6408 0.00839878 0
6416 0.00804974 0
6424 0.00442221 0
6432 0.0034904 0
6440 0.0101533 0
6448 0.00456869 0
6456 0.00698392 0
6464 0.00605211 0
6472 0.00468711 0
6480 0.00973573 0
6488 0.00767577 0
6496 0.00803104 0
6504 0.00957991 0
6512 0.00711169 0
6520 0.0109106 0
6528 0.00222513 0
6536 0.00557841 0
6544 0.0072644 0
6552 0.008271 0
6560 0.00604587 0
6568 0.00484916 0
6576 0.0046279 0
6584 0.00825854 0
6592 0.00612067 0
6600 0.00784717 0
6608 0.0068281 0
6616 0.00383633 0
6624 0.00767265 0
6632 0.00756669 0
6640 0.00892857 0
6648 0.0059555 0
6656 0.00833957 0
6664 0.00640426 0
6672 0.00460297 0
6680 0.00625467 0
6688 0.00441598 0
6696 0.00642919 0
6704 0.00725817 0
6712 0.00742334 0
6720 0.0070743 0
6728 0.0049894 0
6736 0.00705248 0
6744 0.00922463 0
6752 0.0125093 0
6760 0.0134661 0
6768 0.00262403 0
6776 0.00877587 0
6784 0.00742022 0
6792 0.00977624 0
6800 0.00810895 0
6808 0.00448766 0
6816 0.00732361 0
6824 0.00857953 0
6832 0.0035465 0
6840 0.00873535 0
6848 0.00824607 0
6856 0.00708676 0
6864 0.00184804 0
6872 0.00799364 0
6880 0.0106987 0
6888 0.00253989 0
6896 0.0103621 0
6904 0.00587447 0
6912 0.00428509 0
6920 0.00481488 0
6928 0.00216592 0
6936 0.0109574 0
6944 0.0105865 0
6952 0.00521379 0
6960 0.00880391 0
6968 0.00897532 0
6976 0.00688731 0
6984 0.00874782 0
6992 0.00834268 0
7000 0.00683433 0
7008 0.00387996 0
7016 0.00661306 0
7024 0.0065632 0
7032 0.00592745 0
7040 0.00790015 0
7048 0.0138775 0
7056 0.00844241 0
7064 0.00583707 0
7072 0.00244328 0
7080 0.00814635 0
7088 0.00216592 0
7096 0.00776303 0
7104 0.00737971 0
7112 0.00557218 0
7120 0.00988843 0
7128 0.00622663 0
7136 0.00336574 0
7144 0.00982299 0
7152 0.00279232 0
7160 0.0103216 0
7168 0.00637622 0
7176 0.0131108 0
7184 0.00809025 0
7192 0.0105678 0
7200 0.0102094 0
7208 0.00362752 0
7216 0.011456 0
7224 0.00871665 0
7232 0.00562516 0
7240 0.00845176 0
7248 0.00374907 0
7256 0.00632635 0
7264 0.00302605 0
7272 0.00530105 0
7280 0.00435677 0
7288 0.0069808 0
7296 0.00692159 0
7304 0.008592 0
7312 0.00693717 0
7320 0.0065632 0
7328 0.0108109 0
7336 0.00573111 0
7344 0.00647906 0
7352 0.00744515 0
7360 0.00924645 0
7368 0.00910932 0
7376 0.00675019 0
7384 0.00602094 0
7392 0.00642608 0
7400 0.00717714 0
7408 0.00785029 0
7416 0.00943343 0
7424 0.00492084 0
7432 0.00593368 0
7440 0.00823984 0
7448 0.00763525 0
7456 0.00678447 0
7464 0.00723635 0
7472 0.008271 0
7480 0.00862004 0
7488 0.00438482 0
7496 0.0120076 0
7504 0.00818374 0
7512 0.0111693 0
7520 0.00986662 0
7528 0.00703067 0
7536 0.00428197 0
7544 0.000495512 0
7552 0.0115682 0
7560 0.00818998 0
7568 0.00412615 0
7576 0.00650399 0
7584 0.00687796 0
7592 0.00576851 0
7600 0.00662865 0
7608 0.00607081 0
7616 0.00760409 0
7624 0.00863874 0
7632 0.00605834 0
7640 0.00785964 0
7648 0.00696522 0
7656 0.00765395 0
7664 0.00872912 0
7672 0.00832398 0
7680 0.00437858 0
7688 0.00626714 0
7696 0.0116212 0
7704 0.00119359 0
7712 0.0125125 0
7720 0.0105148 0
7728 0.00596173 0
7736 0.00481177 0
7744 0.00628584 0
7752 0.00619858 0
7760 0.00681563 0
7768 0.0117676 0
7776 0.00522625 0
7784 0.0109854 0
7792 0.00759474 0
7800 0.00411369 0
7808 0.00709923 0
7816 0.00923398 0
7824 0.00773186 0
7832 0.00662553 0
7840 0.00543505 0
7848 0.00759786 0
7856 0.00644478 0
7864 0.00340937 0
7872 0.00844864 0
7880 0.00594303 0
7888 0.0133695 0
7896 0.00851097 0
7904 0.00732049 0
7912 0.0098635 0
7920 0.0101845 0
7928 0.00983545 0
7936 0.00681563 0
7944 0.0103652 0
7952 0.0123286 0
7960 0.00723947 0
7968 0.00778484 0
7976 0.00771628 0
7984 0.00776303 0
7992 0.00341561 0
8000 0.00627026 0
8008 0.0125343 0
8016 0.0103559 0
8024 0.00660995 0
8032 0.00452194 0
8040 0.00869796 0
8048 0.00630454 0
8056 0.00861381 0
8064 0.00895662 0
8072 0.00866367 0
8080 0.00761967 0
8088 0.00823049 0
8096 0.00809025 0
8104 0.0069995 0
8112 0.00847981 0
8120 0.010038 0
8128 0.0132635 0
8136 0.00490214 0
8144 0.0048741 0
8152 0.00562827 0
8160 0.00686549 0
8168 0.00661618 0
8176 0.00736412 0
8184 0.00821491 0
