# Supplementary material for: Probing decoherence in molecular 4f qubits
Source: Chem Sci. 2024 Oct 30;15(48):20328–37. doi: 10.1039/d4sc05304d (PMC11575486; doi:10.1039/d4sc05304d)
Supplement: SC-015-D4SC05304D-s001 [file SC-015-D4SC05304D-s001.zip › data_archive/Parallel_0c5pct/T2/67_Gdtrensal_T2_970559_6373G_at19_VG30_32-64-300_20sc_50K.dat]

0 0.595714 0
8 0.584254 0
16 0.581723 0
24 0.588164 0
32 0.58664 0
40 0.601056 0
48 0.584841 0
56 0.596911 0
64 0.603325 0
72 0.598942 0
80 0.60521 0
88 0.618772 0
96 0.603927 0
104 0.615586 0
112 0.619107 0
120 0.635303 0
128 0.651446 0
136 0.650401 0
144 0.673498 0
152 0.671691 0
160 0.687251 0
168 0.692412 0
176 0.720954 0
184 0.744309 0
192 0.757486 0
200 0.779151 0
208 0.805204 0
216 0.826282 0
224 0.835593 0
232 0.853697 0
240 0.875582 0
248 0.899286 0
256 0.920283 0
264 0.949864 0
272 0.943492 0
280 0.954406 0
288 0.968938 0
296 0.980022 0
304 0.992417 0
312 0.986933 0
320 1 0
328 0.989638 0
336 0.989512 0
344 0.986712 0
352 0.973649 0
360 0.970662 0
368 0.965988 0
376 0.961577 0
384 0.944897 0
392 0.930196 0
400 0.916524 0
408 0.895284 0
416 0.882748 0
424 0.864336 0
432 0.851781 0
440 0.826879 0
448 0.828939 0
456 0.812153 0
464 0.802803 0
472 0.773754 0
480 0.775698 0
488 0.757959 0
496 0.744311 0
504 0.730345 0
512 0.712791 0
520 0.693466 0
528 0.69385 0
536 0.670357 0
544 0.655138 0
552 0.636593 0
560 0.625027 0
568 0.605608 0
576 0.58404 0
584 0.57148 0
592 0.547834 0
600 0.548861 0
608 0.522843 0
616 0.504743 0
624 0.486274 0
632 0.484719 0
640 0.467171 0
648 0.44063 0
656 0.423976 0
664 0.424252 0
672 0.414074 0
680 0.394071 0
688 0.372482 0
696 0.366511 0
704 0.359213 0
712 0.340186 0
720 0.347882 0
728 0.340145 0
736 0.32385 0
744 0.31906 0
752 0.313627 0
760 0.307983 0
768 0.303512 0
776 0.29001 0
784 0.297652 0
792 0.28503 0
800 0.2757 0
808 0.28304 0
816 0.264303 0
824 0.241603 0
832 0.223664 0
840 0.244138 0
848 0.230318 0
856 0.223487 0
864 0.202706 0
872 0.217982 0
880 0.194522 0
888 0.18846 0
896 0.183322 0
904 0.188013 0
912 0.167907 0
920 0.165379 0
928 0.161694 0
936 0.147401 0
944 0.135241 0
952 0.121177 0
960 0.127399 0
968 0.129779 0
976 0.115463 0
984 0.123016 0
992 0.125542 0
1000 0.11583 0
1008 0.107746 0
1016 0.104207 0
1024 0.0908705 0
1032 0.0980114 0
1040 0.0991681 0
1048 0.0898393 0
1056 0.0955666 0
1064 0.0893362 0
1072 0.0940156 0
1080 0.0889563 0
1088 0.101072 0
1096 0.0810554 0
1104 0.0845207 0
1112 0.0870575 0
1120 0.0756173 0
1128 0.0863202 0
1136 0.0875952 0
1144 0.0729263 0
1152 0.0761263 0
1160 0.0804484 0
1168 0.0775101 0
1176 0.0658022 0
1184 0.0750497 0
1192 0.0720242 0
1200 0.0746936 0
1208 0.0725212 0
1216 0.0845267 0
1224 0.0736935 0
1232 0.0715295 0
1240 0.080452 0
1248 0.0829111 0
1256 0.0572477 0
1264 0.0795964 0
1272 0.0857634 0
1280 0.066261 0
1288 0.0720899 0
1296 0.0783716 0
1304 0.074408 0
1312 0.0907976 0
1320 0.0722703 0
1328 0.0780908 0
1336 0.0783859 0
1344 0.0845494 0
1352 0.083076 0
1360 0.0962286 0
1368 0.081096 0
1376 0.0913593 0
1384 0.0869571 0
1392 0.0821535 0
1400 0.076253 0
1408 0.0949548 0
1416 0.0780107 0
1424 0.0840045 0
1432 0.076866 0
1440 0.0850978 0
1448 0.0837081 0
1456 0.0780597 0
1464 0.0785246 0
1472 0.0733828 0
1480 0.0748621 0
1488 0.0518502 0
1496 0.067542 0
1504 0.064281 0
1512 0.0570207 0
1520 0.0631435 0
1528 0.0582419 0
1536 0.0668573 0
1544 0.0716012 0
1552 0.0544432 0
1560 0.0518108 0
1568 0.0759794 0
1576 0.0517582 0
1584 0.0562189 0
1592 0.0483969 0
1600 0.0656731 0
1608 0.0524883 0
1616 0.0595061 0
1624 0.054344 0
1632 0.0364906 0
1640 0.0568701 0
1648 0.0487673 0
1656 0.0638425 0
1664 0.0531742 0
1672 0.0467885 0
1680 0.0558234 0
1688 0.0404626 0
1696 0.0503004 0
1704 0.0562392 0
1712 0.0551028 0
1720 0.0378624 0
1728 0.0468172 0
1736 0.0337674 0
1744 0.0362337 0
1752 0.0439948 0
1760 0.0340207 0
1768 0.0379329 0
1776 0.0383057 0
1784 0.046571 0
1792 0.055723 0
1800 0.0369471 0
1808 0.0300404 0
1816 0.0383786 0
1824 0.0371036 0
1832 0.0279517 0
1840 0.0352396 0
1848 0.0452996 0
1856 0.032447 0
1864 0.0480097 0
1872 0.0283365 0
1880 0.0293068 0
1888 0.0340279 0
1896 0.0304133 0
1904 0.0245856 0
1912 0.0302233 0
1920 0.0397516 0
1928 0.042384 0
1936 0.0314015 0
1944 0.0394039 0
1952 0.0356697 0
1960 0.0254448 0
1968 0.0306104 0
1976 0.0261653 0
1984 0.0282636 0
1992 0.0513926 0
2000 0.0245999 0
2008 0.0330027 0
2016 0.0358466 0
2024 0.021768 0
2032 0.0284309 0
2040 0.0328509 0
2048 0.0279708 0
2056 0.0186731 0
2064 0.0223296 0
2072 0.017011 0
2080 0.0280772 0
2088 0.0378481 0
2096 0.0259705 0
2104 0.0245605 0
2112 0.0274104 0
2120 0.0321387 0
2128 0.0163729 0
2136 0.0221061 0
2144 0.0292852 0
2152 0.0341331 0
2160 0.0336921 0
2168 0.0244374 0
2176 0.0276327 0
2184 0.0299162 0
2192 0.0195299 0
2200 0.0157133 0
2208 0.0186205 0
2216 0.0229593 0
2224 0.0220679 0
2232 0.0330839 0
2240 0.0264939 0
2248 0.0296019 0
2256 0.0315472 0
2264 0.0204308 0
2272 0.0317289 0
2280 0.0348572 0
2288 0.0250528 0
2296 0.0248772 0
2304 0.0246107 0
2312 0.0126208 0
2320 0.0277557 0
2328 0.0316918 0
2336 0.0264461 0
2344 0.00431488 0
2352 0.0257913 0
2360 0.0186217 0
2368 0.0183481 0
2376 0.0166107 0
2384 0.0337507 0
2392 0.0164971 0
2400 0.0195203 0
2408 0.0220141 0
2416 0.0286185 0
2424 0.0310239 0
2432 0.0144586 0
2440 0.0189205 0
2448 0.0157909 0
2456 0.0293952 0
2464 0.0242439 0
2472 0.0218349 0
2480 0.025017 0
2488 0.0318161 0
2496 0.0310083 0
2504 0.0168974 0
2512 0.0313298 0
2520 0.0293868 0
2528 0.0199959 0
2536 0.0233716 0
2544 0.0235998 0
2552 0.0151517 0
2560 0.0170743 0
2568 0.0288312 0
2576 0.00936224 0
2584 0.0240132 0
2592 0.0208742 0
2600 0.0256754 0
2608 0.0287666 0
2616 0.0362552 0
2624 0.0157742 0
2632 0.0247648 0
2640 0.0110447 0
2648 0.0189515 0
2656 0.0176765 0
2664 0.0112 0
2672 0.0325115 0
2680 0.00583841 0
2688 0.0256849 0
2696 0.0144921 0
2704 0.0167254 0
2712 0.0329573 0
2720 0.0122062 0
2728 0.026807 0
2736 0.0301755 0
2744 0.0197581 0
2752 0.0222447 0
2760 0.0237097 0
2768 0.0200425 0
2776 0.0168676 0
2784 0.0337567 0
2792 0.0391028 0
2800 0.0272646 0
2808 0.0299377 0
2816 0.0282361 0
2824 0.0270603 0
2832 0.0158746 0
2840 0.0194689 0
2848 0.00886516 0
2856 0.0250528 0
2864 0.0233429 0
2872 0.020769 0
2880 0.0091364 0
2888 0.0203962 0
2896 0.0195358 0
2904 0.0321507 0
2912 0.0227514 0
2920 0.0237731 0
2928 0.021045 0
2936 0.0202671 0
2944 0.0221456 0
2952 0.0256706 0
2960 0.0251855 0
2968 0.0172511 0
2976 0.0189491 0
2984 0.0172081 0
2992 0.0165485 0
3000 0.0105512 0
3008 0.0287081 0
3016 0.0284094 0
3024 0.0109431 0
3032 0.0233907 0
3040 0.0289053 0
3048 0.0304168 0
3056 0.0134095 0
3064 0.033581 0
3072 0.0172631 0
3080 0.0212386 0
3088 0.0151146 0
3096 0.015393 0
3104 0.0109037 0
3112 0.0234158 0
3120 0.0110041 0
3128 0.0284452 0
3136 0.0194175 0
3144 0.0226869 0
3152 0.017189 0
3160 0.024999 0
3168 0.0181856 0
3176 0.0148374 0
3184 0.0181246 0
3192 0.0164446 0
3200 0.0277761 0
3208 0.0182023 0
3216 0.0327183 0
3224 0.0133664 0
3232 0.0218755 0
3240 0.0202707 0
3248 0.0180601 0
3256 0.0289925 0
3264 0.0339335 0
3272 0 0
3280 0.0109013 0
3288 0.0203854 0
3296 0.0215481 0
3304 0.0209399 0
3312 0.0274271 0
3320 0.0331771 0
3328 0.0284249 0
3336 0.0118561 0
3344 0.026856 0
3352 0.0090193 0
3360 0.0164517 0
3368 0.0152568 0
3376 0.0141396 0
3384 0.0230083 0
3392 0.026617 0
3400 0.0152174 0
3408 0.0259633 0
3416 0.0204201 0
3424 0.0257315 0
3432 0.0131537 0
3440 0.0239308 0
3448 0.0248796 0
3456 0.0292876 0
3464 0.0265262 0
3472 0.0321136 0
3480 0.0209064 0
3488 0.0285778 0
3496 0.00905754 0
3504 0.0228828 0
3512 0.0225817 0
3520 0.0265931 0
3528 0.0171663 0
3536 0.0296103 0
3544 0.0175774 0
3552 0.012904 0
3560 0.0232807 0
3568 0.033575 0
3576 0.00374848 0
3584 0.0174555 0
3592 0.0101139 0
3600 0.023552 0
3608 0.0290905 0
3616 0.0381074 0
3624 0.0344151 0
3632 0.0274044 0
3640 0.00216162 0
3648 0.0188954 0
3656 0.0225459 0
3664 0.0278824 0
3672 0.0245808 0
3680 0.0243383 0
3688 0.0199959 0
3696 0.0153751 0
3704 0.0222077 0
3712 0.0184819 0
3720 0.0242928 0
3728 0.0177458 0
3736 0.0288694 0
3744 0.0209506 0
3752 0.0257518 0
3760 0.0277808 0
3768 0.0205527 0
3776 0.0229832 0
3784 0.017655 0
3792 0.0207224 0
3800 0.0179143 0
3808 0.0119708 0
3816 0.00683976 0
3824 0.0182668 0
3832 0.0123018 0
3840 0.0184568 0
3848 0.0187113 0
3856 0.0227741 0
3864 0.0258881 0
3872 0.0203711 0
3880 0.0172416 0
3888 0.0251902 0
3896 0.0166943 0
3904 0.0286113 0
3912 0.0150429 0
3920 0.0354666 0
3928 0.0206937 0
3936 0.0144837 0
3944 0.0151947 0
3952 0.023074 0
3960 0.0152449 0
3968 0.0159475 0
3976 0.0296437 0
3984 0.0246561 0
3992 0.0243299 0
4000 0.0144096 0
4008 0.0235138 0
4016 0.014792 0
4024 0.020996 0
4032 0.0224813 0
4040 0.0180995 0
4048 0.0245713 0
4056 0.0190065 0
4064 0.030179 0
4072 0.0253145 0
4080 0.0147346 0
4088 0.0117557 0
4096 0.0278011 0
4104 0.00988801 0
4112 0.0208001 0
4120 0.0233632 0
4128 0.017342 0
4136 0.0212255 0
4144 0.0224801 0
4152 0.0199517 0
4160 0.018838 0
4168 0.0144204 0
4176 0.033005 0
4184 0.0234205 0
4192 0.0135457 0
4200 0.0149043 0
4208 0.0385208 0
4216 0.0316667 0
4224 0.0269635 0
4232 0.019647 0
4240 0.0230071 0
4248 0.0114904 0
4256 0.0215266 0
4264 0.0222185 0
4272 0.0361358 0
4280 0.0221886 0
4288 0.0160622 0
4296 0.0257853 0
4304 0.013517 0
4312 0.0152246 0
4320 0.0228314 0
4328 0.0307693 0
4336 0.0353184 0
4344 0.00697598 0
4352 0.019126 0
4360 0.0148589 0
4368 0.00665215 0
4376 0.0147729 0
4384 0.0293342 0
4392 0.0290044 0
4400 0.0298576 0
4408 0.0112311 0
4416 0.0211657 0
4424 0.025066 0
4432 0.0104102 0
4440 0.0262334 0
4448 0.0180494 0
4456 0.01809 0
4464 0.0179597 0
4472 0.0186349 0
4480 0.00711937 0
4488 0.00834656 0
4496 0.0176084 0
4504 0.0288658 0
4512 0.0307132 0
4520 0.0148744 0
4528 0.0326597 0
4536 0.0100708 0
4544 0.00579778 0
4552 0.0234385 0
4560 0.0209781 0
4568 0.0247409 0
4576 0.0226785 0
4584 0.0143977 0
4592 0.0226104 0
4600 0.0215302 0
4608 0.0304587 0
4616 0.0144813 0
4624 0.0207451 0
4632 0.00922363 0
4640 0.0184532 0
4648 0.0304921 0
4656 0.0179502 0
4664 0.0283245 0
4672 0.0125646 0
4680 0.0182154 0
4688 0.0272252 0
4696 0.0151409 0
4704 0.0293151 0
4712 0.0116971 0
4720 0.0124953 0
4728 0.00667964 0
4736 0.0155902 0
4744 0.0238149 0
4752 0.0261545 0
4760 0.0173336 0
4768 0.0268117 0
4776 0.0278418 0
4784 0.0211382 0
4792 0.0240312 0
4800 0.0260577 0
4808 0.00601167 0
4816 0.00143152 0
4824 0.0263386 0
4832 0.0258785 0
4840 0.025158 0
4848 0.0140583 0
4856 0.00939212 0
4864 0.0259896 0
4872 0.0164661 0
4880 0.0215361 0
4888 0.0297764 0
4896 0.0129399 0
4904 0.0293749 0
4912 0.0218301 0
4920 0.0203185 0
4928 0.0265369 0
4936 0.01638 0
4944 0.0250289 0
4952 0.0197808 0
4960 0.0179323 0
4968 0.020064 0
4976 0.0138946 0
4984 0.0189981 0
4992 0.0245211 0
5000 0.0253109 0
5008 0.0073942 0
5016 0.0273853 0
5024 0.0162976 0
5032 0.0219054 0
5040 0.0107484 0
5048 0.00821392 0
5056 0.0264867 0
5064 0.0115036 0
5072 0.0222244 0
5080 0.0122647 0
5088 0.00776582 0
5096 0.0153954 0
5104 0.020953 0
5112 0.0404327 0
5120 0.0159296 0
5128 0.0135062 0
5136 0.0280449 0
5144 0.0189886 0
5152 0.0169476 0
5160 0.0196912 0
5168 0.00992505 0
5176 0.0152138 0
5184 0.0248318 0
5192 0.0283114 0
5200 0.0111833 0
5208 0.0200963 0
5216 0.0164266 0
5224 0.0240658 0
5232 0.0339359 0
5240 0.0223463 0
5248 0.0133258 0
5256 0.0305411 0
5264 0.0292124 0
5272 0.024827 0
5280 0.00900855 0
5288 0.0197593 0
5296 0.0217859 0
5304 0.0205157 0
5312 0.0270758 0
5320 0.020009 0
5328 0.0191523 0
5336 0.0267675 0
5344 0.0156523 0
5352 0.00784947 0
5360 0.0281501 0
5368 0.0230812 0
5376 0.00847322 0
5384 0.0222412 0
5392 0.0401806 0
5400 0.0295649 0
5408 0.00976971 0
5416 0.0267914 0
5424 0.0145948 0
5432 0.00768457 0
5440 0.0101091 0
5448 0.0226164 0
5456 0.0116063 0
5464 0.0167803 0
5472 0.032067 0
5480 0.0153189 0
5488 0.0150644 0
5496 0.0216951 0
5504 0.0157169 0
5512 0.0187161 0
5520 0.0224921 0
5528 0.0183887 0
5536 0.0292171 0
5544 0.0216592 0
5552 0.00662347 0
5560 0.0101569 0
5568 0.0240204 0
5576 0.0247338 0
5584 0.0298696 0
5592 0.0167385 0
5600 0.0250492 0
5608 0.0160275 0
5616 0.0149617 0
5624 0.0197832 0
5632 0.0139866 0
5640 0.0200532 0
5648 0.0118931 0
5656 0.0232795 0
5664 0.0285814 0
5672 0.017955 0
5680 0.013382 0
5688 0.0162008 0
5696 0.0077479 0
5704 0.00519793 0
5712 0.0272168 0
5720 0.0205957 0
5728 0.0242343 0
5736 0.0189862 0
5744 0.0214262 0
5752 0.0101473 0
5760 0.0140559 0
5768 0.0139269 0
5776 0.014657 0
5784 0.02392 0
5792 0.0181282 0
5800 0.0142136 0
5808 0.0190818 0
5816 0.0156715 0
5824 0.0188081 0
5832 0.0249094 0
5840 0.0122707 0
5848 0.014118 0
5856 0.0206531 0
5864 0.0184473 0
5872 0.00953192 0
5880 0.0157396 0
5888 0.0248879 0
5896 0.0171759 0
5904 0.0171125 0
5912 0.00946859 0
5920 0.0248114 0
5928 0.00829159 0
5936 0.0285767 0
5944 0.00682064 0
5952 0.0294633 0
5960 0.0173443 0
5968 0.00876837 0
5976 0.0233357 0
5984 0.0139137 0
5992 0.0259622 0
6000 0.0196972 0
6008 0.0190029 0
6016 0.00552175 0
6024 0.0283974 0
6032 0.0256132 0
6040 0.0105201 0
6048 0.0310824 0
6056 0.00409501 0
6064 0.0134812 0
6072 0.0170325 0
6080 0.0183194 0
6088 0.0223559 0
6096 0.0104209 0
6104 0.0207236 0
6112 0.0143487 0
6120 0.0109969 0
6128 0.0286185 0
6136 0.0236309 0
6144 0.0132171 0
6152 0.0125539 0
6160 0.0172715 0
6168 0.024962 0
6176 0.0183911 0
6184 0.025581 0
6192 0.0248736 0
6200 0.0209638 0
6208 0.0151134 0
6216 0.0172368 0
6224 0.0158722 0
6232 0.0287631 0
6240 0.0209889 0
6248 0.0274463 0
6256 0.0142794 0
6264 0.00775865 0
6272 0.0181617 0
6280 0.0228733 0
6288 0.0156033 0
6296 0.0205706 0
6304 0.00200748 0
6312 0.0190125 0
6320 0.0210164 0
6328 0.019218 0
6336 0.022835 0
6344 0.0255176 0
6352 0.0218253 0
6360 0.0251496 0
6368 0.0255953 0
6376 0.0141085 0
6384 0.0283699 0
6392 0.0136676 0
6400 0.0170074 0
6408 0.0119289 0
6416 0.0174292 0
6424 0.0177817 0
6432 0.021014 0
6440 0.0217202 0
6448 0.0113972 0
6456 0.0304025 0
6464 0.0116183 0
6472 0.0258415 0
6480 0.0261593 0
6488 0.0167863 0
6496 0.0249321 0
6504 0.0168556 0
6512 0.0149282 0
6520 0.0170456 0
6528 0.0135039 0
6536 0.0191499 0
6544 0.0222901 0
6552 0.0265238 0
6560 0.0162104 0
6568 0.0229904 0
6576 0.0175092 0
6584 0.0338487 0
6592 0.0207738 0
6600 0.0308709 0
6608 0.0149712 0
6616 0.032036 0
6624 0.0232652 0
6632 0.0179741 0
6640 0.0154982 0
6648 0.00499718 0
6656 0.0154181 0
6664 0.0159917 0
6672 0.0317934 0
6680 0.021419 0
6688 0.0223033 0
6696 0.00711817 0
6704 0.0220225 0
6712 0.0107758 0
6720 0.0159977 0
6728 0.0287774 0
6736 0.0233847 0
6744 0.0276315 0
6752 0.00207798 0
6760 0.00765828 0
6768 0.0188978 0
6776 0.0255583 0
6784 0.00967651 0
6792 0.0264162 0
6800 0.012297 0
6808 0.0151027 0
6816 0.0275418 0
6824 0.0233704 0
6832 0.0232999 0
6840 0.0302962 0
6848 0.0134286 0
6856 0.0218373 0
6864 0.0147681 0
6872 0.0268739 0
6880 0.025526 0
6888 0.0194845 0
6896 0.0149856 0
6904 0.00901094 0
6912 0.0126029 0
6920 0.0340207 0
6928 0.00862497 0
6936 0.0136974 0
6944 0.00897748 0
6952 0.0195239 0
6960 0.0269874 0
6968 0.021946 0
6976 0.0200807 0
6984 0.00904081 0
6992 0.0278477 0
7000 0.0209196 0
7008 0.0107448 0
7016 0.0183792 0
7024 0.0175463 0
7032 0.0189993 0
7040 0.0121584 0
7048 0.0123209 0
7056 0.0209937 0
7064 0.0232222 0
7072 0.0139747 0
7080 0.00288216 0
7088 0.0174411 0
7096 0.0186301 0
7104 0.0179251 0
7112 0.0249214 0
7120 0.0234062 0
7128 0.0163872 0
7136 0.0231135 0
7144 0.0170026 0
7152 0.0239463 0
7160 0.0179884 0
7168 0.0317886 0
7176 0.0233644 0
7184 0.0122982 0
7192 0.0172153 0
7200 0.0233022 0
7208 0.0265321 0
7216 0.0127511 0
7224 0.0105882 0
7232 0.0121859 0
7240 0.00986411 0
7248 0.0142901 0
7256 0.0107842 0
7264 0.00494938 0
7272 0.016588 0
7280 0.0301062 0
7288 0.0219771 0
7296 0.00907785 0
7304 0.0196745 0
7312 0.0228804 0
7320 0.0199194 0
7328 0.00674416 0
7336 0.00914955 0
7344 0.00918301 0
7352 0.0214071 0
7360 0.01706 0
7368 0.021296 0
7376 0.014308 0
7384 0.0152998 0
7392 0.0201106 0
7400 0.0238531 0
7408 0.017655 0
7416 0.0135003 0
7424 0.0248043 0
7432 0.0128466 0
7440 0.0140906 0
7448 0.0204643 0
7456 0.00978764 0
7464 0.0205336 0
7472 0.0178773 0
7480 0.00862378 0
7488 0.0176072 0
7496 0.0170994 0
7504 0.019083 0
7512 0.0207606 0
7520 0.023068 0
7528 0.0333121 0
7536 0.0224072 0
7544 0.0226438 0
7552 0.0111929 0
7560 0.0153524 0
7568 0.0272324 0
7576 0.0186396 0
7584 0.0144562 0
7592 0.0162821 0
7600 0.0101127 0
7608 0.00663781 0
7616 0.00928457 0
7624 0.0224228 0
7632 0.0166824 0
7640 0.023215 0
7648 0.0160777 0
7656 0.0236034 0
7664 0.0193626 0
7672 0.0225769 0
7680 0.0166752 0
7688 0.012426 0
7696 0.0247732 0
7704 0.0176801 0
7712 0.010654 0
7720 0.0218026 0
7728 0.025906 0
7736 0.014933 0
7744 0.0273291 0
7752 0.0141862 0
7760 0.0181055 0
7768 0.0285659 0
7776 0.0119313 0
7784 0.029112 0
7792 0.0259215 0
7800 0.0174101 0
7808 0.00920093 0
7816 0.0207726 0
7824 0.0220715 0
7832 0.01798 0
7840 0.0291908 0
7848 0.020622 0
7856 0.0087134 0
7864 0.0191069 0
7872 0.0263194 0
7880 0.0144407 0
7888 0.00868592 0
7896 0.00954507 0
7904 0.0167409 0
7912 0.0187161 0
7920 0.0224156 0
7928 0.0261211 0
7936 0.0225267 0
7944 0.0254567 0
7952 0.0174961 0
7960 0.0209351 0
7968 0.00718987 0
7976 0.0222997 0
7984 0.00500315 0
7992 0.0156595 0
8000 0.00429576 0
8008 0.0197199 0
8016 0.0207188 0
8024 0.0155591 0
8032 0.0221408 0
8040 0.00962274 0
8048 0.0140726 0
8056 0.00361824 0
8064 0.00391099 0
8072 0.0207953 0
8080 0.0161912 0
8088 0.0261032 0
8096 0.0327015 0
8104 0.0159463 0
8112 0.0288073 0
8120 0.0258821 0
8128 0.0095857 0
8136 0.0213772 0
8144 0.0169452 0
8152 0.018979 0
8160 0.0135218 0
8168 0.0124009 0
8176 0.0145554 0
8184 0.0263111 0
