# Supplementary material for: Probing decoherence in molecular 4f qubits
Source: Chem Sci. 2024 Oct 30;15(48):20328–37. doi: 10.1039/d4sc05304d (PMC11575486; doi:10.1039/d4sc05304d)
Supplement: SC-015-D4SC05304D-s001 [file SC-015-D4SC05304D-s001.zip › data_archive/Parallel_0c5pct/T2/6_Gdtrensal_T2_970645_6360G_at39_VG51_64-128-300_20sc_5p5K.dat]

0 0.404922 0
16 0.420294 0
32 0.4325 0
48 0.452865 0
64 0.474977 0
80 0.498765 0
96 0.522204 0
112 0.554388 0
128 0.586761 0
144 0.621073 0
160 0.660956 0
176 0.703203 0
192 0.742495 0
208 0.785925 0
224 0.830616 0
240 0.866484 0
256 0.89583 0
272 0.930766 0
288 0.953029 0
304 0.96915 0
320 0.983872 0
336 0.994147 0
352 1 0
368 0.997582 0
384 0.997379 0
400 0.995237 0
416 0.985449 0
432 0.977441 0
448 0.965984 0
464 0.95255 0
480 0.937755 0
496 0.921286 0
512 0.902084 0
528 0.885654 0
544 0.866261 0
560 0.841521 0
576 0.817891 0
592 0.789722 0
608 0.766276 0
624 0.742232 0
640 0.726294 0
656 0.703144 0
672 0.683016 0
688 0.662164 0
704 0.652081 0
720 0.630297 0
736 0.621211 0
752 0.59651 0
768 0.582459 0
784 0.564123 0
800 0.545453 0
816 0.52045 0
832 0.507588 0
848 0.480699 0
864 0.457542 0
880 0.436908 0
896 0.412969 0
912 0.39378 0
928 0.371234 0
944 0.357347 0
960 0.345771 0
976 0.32739 0
992 0.31843 0
1008 0.312885 0
1024 0.300922 0
1040 0.293926 0
1056 0.291206 0
1072 0.286036 0
1088 0.28938 0
1104 0.290516 0
1120 0.294222 0
1136 0.298597 0
1152 0.306874 0
1168 0.316452 0
1184 0.328566 0
1200 0.340338 0
1216 0.353004 0
1232 0.374381 0
1248 0.392742 0
1264 0.411353 0
1280 0.428039 0
1296 0.448424 0
1312 0.465196 0
1328 0.479839 0
1344 0.494718 0
1360 0.509762 0
1376 0.516982 0
1392 0.520838 0
1408 0.525029 0
1424 0.529063 0
1440 0.529772 0
1456 0.528445 0
1472 0.522185 0
1488 0.523919 0
1504 0.517153 0
1520 0.512337 0
1536 0.506234 0
1552 0.496111 0
1568 0.492544 0
1584 0.481915 0
1600 0.473499 0
1616 0.466739 0
1632 0.455473 0
1648 0.444318 0
1664 0.435824 0
1680 0.430851 0
1696 0.423447 0
1712 0.417699 0
1728 0.405349 0
1744 0.400067 0
1760 0.39579 0
1776 0.396822 0
1792 0.391711 0
1808 0.392913 0
1824 0.388328 0
1840 0.382934 0
1856 0.382842 0
1872 0.380063 0
1888 0.37469 0
1904 0.366918 0
1920 0.357708 0
1936 0.348879 0
1952 0.339787 0
1968 0.327298 0
1984 0.318541 0
2000 0.309371 0
2016 0.299838 0
2032 0.287008 0
2048 0.279762 0
2064 0.265967 0
2080 0.26169 0
2096 0.251784 0
2112 0.248473 0
2128 0.241785 0
2144 0.239505 0
2160 0.229973 0
2176 0.231892 0
2192 0.228173 0
2208 0.219502 0
2224 0.221604 0
2240 0.220093 0
2256 0.224219 0
2272 0.225815 0
2288 0.224462 0
2304 0.228857 0
2320 0.230092 0
2336 0.235951 0
2352 0.239749 0
2368 0.246751 0
2384 0.244209 0
2400 0.250463 0
2416 0.252953 0
2432 0.255581 0
2448 0.252756 0
2464 0.256178 0
2480 0.253032 0
2496 0.250818 0
2512 0.251199 0
2528 0.248571 0
2544 0.247599 0
2560 0.244722 0
2576 0.242665 0
2592 0.241227 0
2608 0.236654 0
2624 0.229402 0
2640 0.227602 0
2656 0.226111 0
2672 0.22186 0
2688 0.218457 0
2704 0.21307 0
2720 0.205509 0
2736 0.202947 0
2752 0.203046 0
2768 0.196568 0
2784 0.195786 0
2800 0.190662 0
2816 0.189073 0
2832 0.190544 0
2848 0.183337 0
2864 0.184297 0
2880 0.187167 0
2896 0.181032 0
2912 0.184665 0
2928 0.182891 0
2944 0.185 0
2960 0.187877 0
2976 0.183318 0
2992 0.184303 0
3008 0.181492 0
3024 0.179435 0
3040 0.175809 0
3056 0.176256 0
3072 0.175513 0
3088 0.176867 0
3104 0.173864 0
3120 0.176676 0
3136 0.173477 0
3152 0.170626 0
3168 0.170363 0
3184 0.170783 0
3200 0.168228 0
3216 0.16742 0
3232 0.166389 0
3248 0.162217 0
3264 0.165548 0
3280 0.157868 0
3296 0.154551 0
3312 0.153631 0
3328 0.146799 0
3344 0.148651 0
3360 0.14674 0
3376 0.148816 0
3392 0.143225 0
3408 0.144283 0
3424 0.142456 0
3440 0.141852 0
3456 0.138515 0
3472 0.136117 0
3488 0.137135 0
3504 0.132622 0
3520 0.127636 0
3536 0.127288 0
3552 0.124844 0
3568 0.120285 0
3584 0.115542 0
3600 0.117322 0
3616 0.11181 0
3632 0.114655 0
3648 0.109215 0
3664 0.105997 0
3680 0.105221 0
3696 0.106864 0
3712 0.102042 0
3728 0.101871 0
3744 0.0996242 0
3760 0.0952885 0
3776 0.096379 0
3792 0.0943622 0
3808 0.0929958 0
3824 0.0919972 0
3840 0.0893695 0
3856 0.0861176 0
3872 0.0825439 0
3888 0.0781162 0
3904 0.0793052 0
3920 0.0722169 0
3936 0.0740103 0
3952 0.0722826 0
3968 0.0723614 0
3984 0.0719147 0
4000 0.0678351 0
4016 0.0724928 0
4032 0.0684264 0
4048 0.0697731 0
4064 0.0650169 0
4080 0.0683738 0
4096 0.0688074 0
4112 0.0696483 0
4128 0.0713432 0
4144 0.0678943 0
4160 0.0726439 0
4176 0.0741417 0
4192 0.0743454 0
4208 0.0762373 0
4224 0.0794038 0
4240 0.0802841 0
4256 0.0799359 0
4272 0.0803826 0
4288 0.0866826 0
4304 0.0820118 0
4320 0.0831089 0
4336 0.0851782 0
4352 0.0855658 0
4368 0.0841994 0
4384 0.0837461 0
4400 0.0857826 0
4416 0.0847052 0
4432 0.0843899 0
4448 0.0783855 0
4464 0.0820118 0
4480 0.0798571 0
4496 0.0777483 0
4512 0.0765264 0
4528 0.0750614 0
4544 0.0715337 0
4560 0.0705286 0
4576 0.0689191 0
4592 0.0667052 0
4608 0.0642417 0
4624 0.0632957 0
4640 0.0618242 0
4656 0.0576723 0
4672 0.0550118 0
4688 0.0595446 0
4704 0.0555307 0
4720 0.0525285 0
4736 0.0525285 0
4752 0.0516811 0
4768 0.0509585 0
4784 0.0529621 0
4800 0.0503607 0
4816 0.0472599 0
4832 0.0477395 0
4848 0.0438307 0
4864 0.0466884 0
4880 0.042622 0
4896 0.0395541 0
4912 0.0394227 0
4928 0.0401256 0
4944 0.036565 0
4960 0.0320256 0
4976 0.0339504 0
4992 0.0350081 0
5008 0.0303767 0
5024 0.032157 0
5040 0.0341278 0
5056 0.0322621 0
5072 0.0291482 0
5088 0.0288592 0
5104 0.0311847 0
5120 0.0290234 0
5136 0.0266584 0
5152 0.0285504 0
5168 0.0258176 0
5184 0.0270263 0
5200 0.0269015 0
5216 0.02183 0
5232 0.0249504 0
5248 0.0294438 0
5264 0.0295621 0
5280 0.0295095 0
5296 0.0272694 0
5312 0.0281168 0
5328 0.032676 0
5344 0.0349752 0
5360 0.0329125 0
5376 0.033011 0
5392 0.0354417 0
5408 0.0372745 0
5424 0.0400796 0
5440 0.0380168 0
5456 0.0434891 0
5472 0.0429242 0
5488 0.0397249 0
5504 0.042011 0
5520 0.0420176 0
5536 0.0386672 0
5552 0.0414723 0
5568 0.0386606 0
5584 0.0391271 0
5600 0.0357044 0
5616 0.0388446 0
5632 0.0391993 0
5648 0.0374125 0
5664 0.0345679 0
5680 0.0316708 0
5696 0.0331621 0
5712 0.0354219 0
5728 0.0298052 0
5744 0.0291745 0
5760 0.0336417 0
5776 0.0325117 0
5792 0.027657 0
5808 0.0240241 0
5824 0.0292073 0
5840 0.0300548 0
5856 0.0271117 0
5872 0.0231898 0
5888 0.0242803 0
5904 0.0271183 0
5920 0.0224015 0
5936 0.0259621 0
5952 0.0234526 0
5968 0.0227628 0
5984 0.0217051 0
6000 0.0204241 0
6016 0.021265 0
6032 0.0183285 0
6048 0.0202467 0
6064 0.0206869 0
6080 0.0226314 0
6096 0.015681 0
6112 0.0150504 0
6128 0.0193139 0
6144 0.0183548 0
6160 0.0132635 0
6176 0.0128759 0
6192 0.014965 0
6208 0.0146299 0
6224 0.0187686 0
6240 0.0141767 0
6256 0.0178292 0
6272 0.0145511 0
6288 0.011838 0
6304 0.0151489 0
6320 0.0135066 0
6336 0.00917739 0
6352 0.0153526 0
6368 0.0138942 0
6384 0.016719 0
6400 0.0137102 0
6416 0.0128694 0
6432 0.0133358 0
6448 0.0174745 0
6464 0.0185387 0
6480 0.0159504 0
6496 0.0159832 0
6512 0.0164102 0
6528 0.020365 0
6544 0.0116015 0
6560 0.0212913 0
6576 0.0135 0
6592 0.0224869 0
6608 0.0172314 0
6624 0.0185519 0
6640 0.0195438 0
6656 0.0178949 0
6672 0.0190971 0
6688 0.0194124 0
6704 0.0167256 0
6720 0.0213373 0
6736 0.0185978 0
6752 0.0162854 0
6768 0.0113978 0
6784 0.0154643 0
6800 0.0157533 0
6816 0.013027 0
6832 0.0159175 0
6848 0.0173037 0
6864 0.0170737 0
6880 0.016581 0
6896 0.0172971 0
6912 0.0140059 0
6928 0.0141044 0
6944 0.012311 0
6960 0.0110299 0
6976 0.0161081 0
6992 0.0154117 0
7008 0.0166008 0
7024 0.0130402 0
7040 0.0136445 0
7056 0.0102088 0
7072 0.0141832 0
7088 0.0129416 0
7104 0.0159044 0
7120 0.019892 0
7136 0.0100905 0
7152 0.0105898 0
7168 0.012357 0
7184 0.0103927 0
7200 0.00980147 0
7216 0.00990001 0
7232 0.0104978 0
7248 0.0142949 0
7264 0.0128759 0
7280 0.011746 0
7296 0.00975549 0
7312 0.00727227 0
7328 0.0101694 0
7344 0.0132241 0
7360 0.00716059 0
7376 0.0108 0
7392 0.0102022 0
7408 0.00693724 0
7424 0.00886863 0
7440 0.00804746 0
7456 0.00746278 0
7472 0.0094533 0
7488 0.0103336 0
7504 0.0057022 0
7520 0.00945987 0
7536 0.00837592 0
7552 0.00769928 0
7568 0.0106226 0
7584 0.00854673 0
7600 0.0129153 0
7616 0.00944673 0
7632 0.0105044 0
7648 0.00739709 0
7664 0.0106358 0
7680 0.00943359 0
7696 0.00974235 0
7712 0.0124949 0
7728 0.0115883 0
7744 0.0105438 0
7760 0.0103336 0
7776 0.0124621 0
7792 0.00969636 0
7808 0.00886863 0
7824 0.0118051 0
7840 0.010327 0
7856 0.00656935 0
7872 0.00897374 0
7888 0.00821169 0
7904 0.00912483 0
7920 0.0084679 0
7936 0.00939417 0
7952 0.0102745 0
7968 0.0096241 0
7984 0.00898031 0
8000 0.00795549 0
8016 0.00996571 0
8032 0.00900001 0
8048 0.00943359 0
8064 0.00707519 0
8080 0.0111416 0
8096 0.0114964 0
8112 0.00671388 0
8128 0.00855987 0
8144 0.00763359 0
8160 0.0114701 0
8176 0.0103993 0
8192 0.00561023 0
8208 0.00693724 0
8224 0.010938 0
8240 0.00605037 0
8256 0.00777811 0
8272 0.0065168 0
8288 0.00885549 0
8304 0.0091314 0
8320 0.00816571 0
8336 0.00909198 0
8352 0.00832337 0
8368 0.0105175 0
8384 0.00811315 0
8400 0.00869782 0
8416 0.00820512 0
8432 0.00865841 0
8448 0.00547884 0
8464 0.00923651 0
8480 0.00924308 0
8496 0.00949928 0
8512 0.00967666 0
8528 0.0109577 0
8544 0.010084 0
8560 0.00691096 0
8576 0.00933505 0
8592 0.00852702 0
8608 0.00191168 0
8624 0.00914454 0
8640 0.00492701 0
8656 0.00690439 0
8672 0.0057022 0
8688 0.0052095 0
8704 0.00712118 0
8720 0.00870439 0
8736 0.0102613 0
8752 0.00936133 0
8768 0.00834308 0
8784 0.00764016 0
8800 0.00800804 0
8816 0.00909855 0
8832 0.00574818 0
8848 0.00542629 0
8864 0.00295621 0
8880 0.0064511 0
8896 0.00689125 0
8912 0.0111942 0
8928 0.00864527 0
8944 0.010084 0
8960 0.00762045 0
8976 0.0111679 0
8992 0.00536059 0
9008 0.0116803 0
9024 0.0102482 0
9040 0.00651023 0
9056 0.00846133 0
9072 0.0097949 0
9088 0.00795549 0
9104 0.00501899 0
9120 0.00912483 0
9136 0.00591242 0
9152 0.00834965 0
9168 0.00975549 0
9184 0.0114635 0
9200 0.0121861 0
9216 0.00599125 0
9232 0.00526862 0
9248 0.00839563 0
9264 0.00721972 0
9280 0.00824454 0
9296 0.00811972 0
9312 0.0121599 0
9328 0.0130139 0
9344 0.007246 0
9360 0.0113715 0
9376 0.00661534 0
9392 0.00475621 0
9408 0.0116737 0
9424 0.00966352 0
9440 0.0102548 0
9456 0.00744308 0
9472 0.00985403 0
9488 0.0059584 0
9504 0.00859271 0
9520 0.0104387 0
9536 0.0096241 0
9552 0.00924308 0
9568 0.0105044 0
9584 0.00886863 0
9600 0.00879636 0
9616 0.0100708 0
9632 0.0130664 0
9648 0.00993943 0
9664 0.00679271 0
9680 0.013257 0
9696 0.00657592 0
9712 0.00759417 0
9728 0.00933505 0
9744 0.0107934 0
9760 0.00983432 0
9776 0.0128168 0
9792 0.0104124 0
9808 0.00892775 0
9824 0.012554 0
9840 0.0105372 0
9856 0.00536716 0
9872 0.0101496 0
9888 0.0131321 0
9904 0.00764673 0
9920 0.00951899 0
9936 0.00934819 0
9952 0.0068584 0
9968 0.0101825 0
9984 0.0105307 0
10000 0.00748906 0
10016 0.00947958 0
10032 0.00901972 0
10048 0.00899344 0
10064 0.0043292 0
10080 0.00521607 0
10096 0.00939417 0
10112 0.0104978 0
10128 0.00702264 0
10144 0.00722629 0
10160 0.00593869 0
10176 0.00848103 0
10192 0.00866498 0
10208 0.00677957 0
10224 0.00927593 0
10240 0.00795549 0
10256 0.00578103 0
10272 0.00871753 0
10288 0.00982118 0
10304 0.00718687 0
10320 0.00842191 0
10336 0.00907885 0
10352 0.00596497 0
10368 0.00974892 0
10384 0.0111153 0
10400 0.00404015 0
10416 0.00739709 0
10432 0.00603724 0
10448 0.0102351 0
10464 0.0107409 0
10480 0.00794235 0
10496 0.00911169 0
10512 0.00772556 0
10528 0.00945987 0
10544 0.0139862 0
10560 0.0106883 0
10576 0.0113059 0
10592 0.00986717 0
10608 0.0101365 0
10624 0.00855987 0
10640 0.00790293 0
10656 0.00329125 0
10672 0.00470366 0
10688 0.0118051 0
10704 0.00864527 0
10720 0.00530147 0
10736 0.0100642 0
10752 0.00836279 0
10768 0.00939417 0
10784 0.00713432 0
10800 0.0103993 0
10816 0.00632629 0
10832 0.00432263 0
10848 0.00740366 0
10864 0.00774527 0
10880 0.010281 0
10896 0.00432263 0
10912 0.011411 0
10928 0.00813943 0
10944 0.00554453 0
10960 0.00713432 0
10976 0.00852702 0
10992 0.00410585 0
11008 0.0035803 0
11024 0.00478906 0
11040 0.00616862 0
11056 0.00680585 0
11072 0.00755476 0
11088 0.00861242 0
11104 0.00767957 0
11120 0.0117394 0
11136 0.00825111 0
11152 0.0117657 0
11168 0.010846 0
11184 0.00785695 0
11200 0.00551169 0
11216 0.00832337 0
11232 0.00829052 0
11248 0.00656278 0
11264 0.00997228 0
11280 0.00959782 0
11296 0.00701607 0
11312 0.00476278 0
11328 0.00520293 0
11344 0.00448687 0
11360 0.00798176 0
11376 0.00754162 0
11392 0.00501242 0
11408 0.00417811 0
11424 0.00460512 0
11440 0.00454599 0
11456 0.0078241 0
11472 0.00706205 0
11488 0.00355402 0
11504 0.00766643 0
11520 0.0097949 0
11536 0.00271314 0
11552 0.00676643 0
11568 0.00761388 0
11584 0.00676643 0
11600 0.00166205 0
11616 0.00648395 0
11632 0.00406643 0
11648 0.0108723 0
11664 0.00858614 0
11680 0.0104978 0
11696 0.00794235 0
11712 0.00875038 0
11728 0.00559052 0
11744 0.0066876 0
11760 0.00634599 0
11776 0.00605037 0
11792 0.00747592 0
11808 0.00631315 0
11824 0.00651023 0
11840 0.00449344 0
11856 0.0060241 0
11872 0.00681242 0
11888 0.00513066 0
11904 0.0034292 0
11920 0.00961753 0
11936 0.00804089 0
11952 0.0043095 0
11968 0.00836279 0
11984 0.0068584 0
12000 0.00896717 0
12016 0.00781096 0
12032 0.00761388 0
12048 0.00965038 0
12064 0.0137891 0
12080 0.0070095 0
12096 0.0109708 0
12112 0.0122387 0
12128 0.0104387 0
12144 0.00844162 0
12160 0.00616862 0
12176 0.00915768 0
12192 0.00859928 0
12208 0.0106226 0
12224 0.00905257 0
12240 0.0093022 0
12256 0.00811972 0
12272 0.00934162 0
12288 0.0141372 0
12304 0.00895403 0
12320 0.00805403 0
12336 0.00452628 0
12352 0.00747592 0
12368 0.00752848 0
12384 0.00819855 0
12400 0.00763359 0
12416 0.00803432 0
12432 0.00714089 0
12448 0.00442774 0
12464 0.00550512 0
12480 0.0103796 0
12496 0.00687154 0
12512 0.00573504 0
12528 0.00462482 0
12544 0.00915768 0
12560 0.00610293 0
12576 0.00183942 0
12592 0.0144263 0
12608 0.00538687 0
12624 0.00637884 0
12640 0.00505183 0
12656 0.00711461 0
12672 0.0104453 0
12688 0.00590585 0
12704 0.0083168 0
12720 0.00930877 0
12736 0.00633286 0
12752 0.00371825 0
12768 0.00898031 0
12784 0.00551169 0
12800 0.00859928 0
12816 0.00890147 0
12832 0.00764673 0
12848 0.0105372 0
12864 0.00951242 0
12880 0.0056365 0
12896 0.00781096 0
12912 0.00714746 0
12928 0.00982775 0
12944 0.0061095 0
12960 0.00744308 0
12976 0.00844162 0
12992 0.0110497 0
13008 0.0101628 0
13024 0.00621461 0
13040 0.0102351 0
13056 0.00770585 0
13072 0.00471023 0
13088 0.00739709 0
13104 0.00292993 0
13120 0.00722629 0
13136 0.00537373 0
13152 0.00965695 0
13168 0.00574161 0
13184 0.00739709 0
13200 0.0048022 0
13216 0.00840877 0
13232 0.00565621 0
13248 0.00841534 0
13264 0.007246 0
13280 0.00827081 0
13296 0.00427008 0
13312 0.00358687 0
13328 0.00568906 0
13344 0.00812629 0
13360 0.00615548 0
13376 0.00798833 0
13392 0.00661534 0
13408 0.0080803 0
13424 0.00785038 0
13440 0.00579417 0
13456 0.00817227 0
13472 0.00474964 0
13488 0.00775184 0
13504 0.00601096 0
13520 0.00361314 0
13536 0.00536059 0
13552 0.00553139 0
13568 0.00467081 0
13584 0.00751534 0
13600 0.00914454 0
13616 0.00601096 0
13632 0.00793578 0
13648 0.0101562 0
13664 0.00472336 0
13680 0.0031073 0
13696 0.00333066 0
13712 0.00459855 0
13728 0.00778468 0
13744 0.00605037 0
13760 0.00775184 0
13776 0.00550512 0
13792 0.00729855 0
13808 0.0122387 0
13824 0.00616205 0
13840 0.00795549 0
13856 0.00480877 0
13872 0.00526862 0
13888 0.0088095 0
13904 0.007673 0
13920 0.00965038 0
13936 0.0085533 0
13952 0.0109117 0
13968 0.011654 0
13984 0.00958469 0
14000 0.00802118 0
14016 0.00681242 0
14032 0.00815257 0
14048 0.00818541 0
14064 0.0144263 0
14080 0.00952556 0
14096 0.0105504 0
14112 0.010708 0
14128 0.0129153 0
14144 0.0112796 0
14160 0.0102285 0
14176 0.0102351 0
14192 0.0095387 0
14208 0.00796862 0
14224 0.011746 0
14240 0.00672045 0
14256 0.0105569 0
14272 0.00963724 0
14288 0.00965038 0
14304 0.0072657 0
14320 0.010938 0
14336 0.00968323 0
14352 0.00857301 0
14368 0.00729198 0
14384 0.00549198 0
14400 0.00810658 0
14416 0.00900001 0
14432 0.00796862 0
14448 0.00630658 0
14464 0.00825111 0
14480 0.0101234 0
14496 0.00744965 0
14512 0.0068387 0
14528 0.00547227 0
14544 0.00550512 0
14560 0.0043095 0
14576 0.00124818 0
14592 0.0101365 0
14608 0.0118905 0
14624 0.0100511 0
14640 0.010038 0
14656 0.0045657 0
14672 0.00674673 0
14688 0.00919709 0
14704 0.00585329 0
14720 0.00649709 0
14736 0.00711461 0
14752 0.00520293 0
14768 0.0096898 0
14784 0.00525548 0
14800 0.00390876 0
14816 0.00614234 0
14832 0.0098606 0
14848 0.00722629 0
14864 0.00865184 0
14880 0.00888176 0
14896 0.0108394 0
14912 0.00790293 0
14928 0.011654 0
14944 0.00849417 0
14960 0.00538687 0
14976 0.00865841 0
14992 0.0106358 0
15008 0.0103533 0
15024 0.0135526 0
15040 0.00976863 0
15056 0.0065168 0
15072 0.00888176 0
15088 0.00746935 0
15104 0.00574818 0
15120 0.00838906 0
15136 0.0051241 0
15152 0.00815914 0
15168 0.00662191 0
15184 0.0110299 0
15200 0.00976206 0
15216 0.00703578 0
15232 0.0084679 0
15248 0.012508 0
15264 0.00530804 0
15280 0.00886206 0
15296 0.00721972 0
15312 0.0071803 0
15328 0.00515037 0
15344 0.00854016 0
15360 0.00827081 0
15376 0.0063657 0
15392 0.0107475 0
15408 0.00682556 0
15424 0.00580731 0
15440 0.00830366 0
15456 0.00493358 0
15472 0.008146 0
15488 0.00453942 0
15504 0.00630001 0
15520 0.00574818 0
15536 0.00205621 0
15552 0.00421752 0
15568 0.00762045 0
15584 0.00882921 0
15600 0.0064314 0
15616 0.00367884 0
15632 0.00241752 0
15648 0.00643797 0
15664 0.00425694 0
15680 0.00475621 0
15696 0.00720658 0
15712 0.00453942 0
15728 0.00817227 0
15744 0.00388249 0
15760 0.00412555 0
15776 0.0037511 0
15792 0.00934819 0
15808 0.00675329 0
15824 0.00752191 0
15840 0.00285767 0
15856 0.0085533 0
15872 0.00402701 0
15888 0.00712118 0
15904 0.00864527 0
15920 0.0015438 0
15936 0.00187227 0
15952 0.00640512 0
15968 0.00621461 0
15984 0.00408614 0
16000 0.00443431 0
16016 0.00801461 0
16032 0 0
16048 0.00631972 0
16064 0.00775841 0
16080 0.0084022 0
16096 0.00398103 0
16112 0.00250949 0
16128 0.00707519 0
16144 0.00612921 0
16160 0.00737738 0
16176 0.00661534 0
16192 0.00593869 0
16208 0.00576789 0
16224 0.0048219 0
16240 0.0063657 0
16256 0.00679928 0
16272 0.0051241 0
16288 0.00493358 0
16304 0.00966352 0
16320 0.0075022 0
16336 0.00811972 0
16352 0.00842191 0
16368 0.0104256 0
