# Supplementary material for: Probing decoherence in molecular 4f qubits
Source: Chem Sci. 2024 Oct 30;15(48):20328–37. doi: 10.1039/d4sc05304d (PMC11575486; doi:10.1039/d4sc05304d)
Supplement: SC-015-D4SC05304D-s001 [file SC-015-D4SC05304D-s001.zip › data_archive/Parallel_0c5pct/T2/71_Gdtrensal_T2_970554_3527G_at22_VG51_32-64-300_20sc_100K.dat]

0 1 0
4 0.953608 0
8 0.970684 0
12 0.891979 0
16 0.915263 0
20 0.96165 0
24 0.85239 0
28 0.819362 0
32 0.864514 0
36 0.763654 0
40 0.846245 0
44 0.758796 0
48 0.676403 0
52 0.693355 0
56 0.621407 0
60 0.613189 0
64 0.570579 0
68 0.588696 0
72 0.535208 0
76 0.517255 0
80 0.453514 0
84 0.449256 0
88 0.493308 0
92 0.468206 0
96 0.401044 0
100 0.431178 0
104 0.398583 0
108 0.407355 0
112 0.348594 0
116 0.373429 0
120 0.322405 0
124 0.314637 0
128 0.395158 0
132 0.342099 0
136 0.327154 0
140 0.301598 0
144 0.36837 0
148 0.324308 0
152 0.304954 0
156 0.286589 0
160 0.30678 0
164 0.277088 0
168 0.315379 0
172 0.261328 0
176 0.312919 0
180 0.23236 0
184 0.291153 0
188 0.257851 0
192 0.259041 0
196 0.234 0
200 0.204753 0
204 0.247104 0
208 0.21353 0
212 0.218671 0
216 0.243944 0
220 0.242198 0
224 0.195417 0
228 0.267076 0
232 0.159827 0
236 0.17378 0
240 0.211068 0
244 0.145629 0
248 0.24942 0
252 0.214141 0
256 0.229668 0
260 0.170004 0
264 0.223235 0
268 0.103582 0
272 0.164985 0
276 0.233425 0
280 0.162698 0
284 0.252166 0
288 0.225614 0
292 0.174989 0
296 0.175941 0
300 0.213656 0
304 0.164679 0
308 0.216372 0
312 0.185022 0
316 0.168062 0
320 0.180332 0
324 0.231553 0
328 0.165566 0
332 0.199149 0
336 0.143883 0
340 0.169711 0
344 0.215093 0
348 0.144579 0
352 0.217418 0
356 0.184722 0
360 0.161712 0
364 0.121277 0
368 0.180384 0
372 0.127562 0
376 0.172101 0
380 0.156974 0
384 0.170172 0
388 0.158846 0
392 0.127486 0
396 0.101945 0
400 0.107529 0
404 0.131635 0
408 0.167582 0
412 0.235617 0
416 0.125511 0
420 0.137411 0
424 0.215319 0
428 0.0766994 0
432 0.186438 0
436 0.207291 0
440 0.176878 0
444 0.135252 0
448 0.127601 0
452 0.192821 0
456 0.187486 0
460 0.192342 0
464 0.183963 0
468 0.111739 0
472 0.138261 0
476 0.211181 0
480 0.163413 0
484 0.178444 0
488 0.195385 0
492 0.160279 0
496 0.135184 0
500 0.18255 0
504 0.132955 0
508 0.114823 0
512 0.145061 0
516 0.113868 0
520 0.187204 0
524 0.140832 0
528 0.139629 0
532 0.156476 0
536 0.16537 0
540 0.0568994 0
544 0.183531 0
548 0.154512 0
552 0.15962 0
556 0.165751 0
560 0.116358 0
564 0.129982 0
568 0.217261 0
572 0.108062 0
576 0.16076 0
580 0.145559 0
584 0.0993896 0
588 0.0811553 0
592 0.117322 0
596 0.0930288 0
600 0.138276 0
604 0.165194 0
608 0.111337 0
612 0.0719979 0
616 0.0891971 0
620 0.121595 0
624 0.124924 0
628 0.130874 0
632 0.162206 0
636 0.0987502 0
640 0.160266 0
644 0.151557 0
648 0.134499 0
652 0.18838 0
656 0.0812966 0
660 0.110787 0
664 0.13971 0
668 0.163757 0
672 0.144948 0
676 0.0856372 0
680 0.161789 0
684 0.0998767 0
688 0.160716 0
692 0.167356 0
696 0.178927 0
700 0.0877705 0
704 0.105635 0
708 0.119107 0
712 0.113051 0
716 0.109315 0
720 0.146146 0
724 0.0964973 0
728 0.110883 0
732 0.115238 0
736 0.106324 0
740 0.133962 0
744 0.167486 0
748 0.091724 0
752 0.0930918 0
756 0.117737 0
760 0.130717 0
764 0.0491098 0
768 0.0761057 0
772 0.0623751 0
776 0.068264 0
780 0.142247 0
784 0.0687968 0
788 0.0795721 0
792 0.0763145 0
796 0.088586 0
800 0.0994048 0
804 0.0881532 0
808 0.118146 0
812 0.110335 0
816 0.0727372 0
820 0.0622729 0
824 0.0979369 0
828 0.107329 0
832 0.106777 0
836 0.115573 0
840 0.137491 0
844 0.113962 0
848 0.0967235 0
852 0.0649151 0
856 0.0665743 0
860 0.104502 0
864 0.135386 0
868 0.10179 0
872 0.174602 0
876 0.0945097 0
880 0.0648411 0
884 0.0788523 0
888 0.153225 0
892 0.0867702 0
896 0.0866941 0
900 0.115436 0
904 0.0786762 0
908 0.12666 0
912 0.0924568 0
916 0.105705 0
920 0.0917588 0
924 0.117115 0
928 0.0819751 0
932 0.116487 0
936 0.117213 0
940 0.0894798 0
944 0.0757448 0
948 0.115414 0
952 0.0934463 0
956 0.105265 0
960 0.0915304 0
964 0.111341 0
968 0.0968866 0
972 0.0499775 0
976 0.0977803 0
980 0.0360924 0
984 0.0512953 0
988 0.111365 0
992 0.0845847 0
996 0.0769604 0
1000 0.136039 0
1004 0.0600917 0
1008 0.107951 0
1012 0.138139 0
1016 0.0662307 0
1020 0.0920719 0
1024 0.0858438 0
1028 0.100005 0
1032 0.0555772 0
1036 0.14223 0
1040 0.0906584 0
1044 0.115014 0
1048 0.116617 0
1052 0.089284 0
1056 0.192468 0
1060 0.116334 0
1064 0.0929831 0
1068 0.059311 0
1072 0.0389695 0
1076 0.0894602 0
1080 0.113262 0
1084 0.113825 0
1088 0.140218 0
1092 0.0708953 0
1096 0.0527893 0
1100 0.127251 0
1104 0.111685 0
1108 0.114873 0
1112 0.0523892 0
1116 0.106722 0
1120 0.0781564 0
1124 0.0909977 0
1128 0.129974 0
1132 0.096232 0
1136 0.0790872 0
1140 0.0580889 0
1144 0.0966843 0
1148 0.0963886 0
1152 0.142415 0
1156 0.0775236 0
1160 0.050445 0
1164 0.1097 0
1168 0.123545 0
1172 0.136961 0
1176 0.143683 0
1180 0.110902 0
1184 0.131979 0
1188 0.10253 0
1192 0.0884381 0
1196 0.0145679 0
1200 0.111835 0
1204 0.114551 0
1208 0.0580519 0
1212 0.0993113 0
1216 0.122958 0
1220 0.147804 0
1224 0.125366 0
1228 0.0966213 0
1232 0.0981326 0
1236 0.126092 0
1240 0.0910303 0
1244 0.0584607 0
1248 0.159573 0
1252 0.11812 0
1256 0.148056 0
1260 0.115282 0
1264 0.09531 0
1268 0.131613 0
1272 0.135256 0
1276 0.0826079 0
1280 0.108673 0
1284 0.126786 0
1288 0.116376 0
1292 0.161317 0
1296 0.100707 0
1300 0.0995766 0
1304 0.136865 0
1308 0.128582 0
1312 0.122943 0
1316 0.122445 0
1320 0.14191 0
1324 0.13688 0
1328 0.121627 0
1332 0.0935115 0
1336 0.118011 0
1340 0.046709 0
1344 0.150498 0
1348 0.135254 0
1352 0.101127 0
1356 0.10076 0
1360 0.106712 0
1364 0.103282 0
1368 0.118992 0
1372 0.105924 0
1376 0.165425 0
1380 0.0682836 0
1384 0.0965691 0
1388 0.136228 0
1392 0.105322 0
1396 0.100127 0
1400 0.103515 0
1404 0.127608 0
1408 0.0876552 0
1412 0.104559 0
1416 0.187421 0
1420 0.135906 0
1424 0.145253 0
1428 0.124833 0
1432 0.141147 0
1436 0.153908 0
1440 0.16103 0
1444 0.0743138 0
1448 0.106677 0
1452 0.141491 0
1456 0.113975 0
1460 0.0703016 0
1464 0.127427 0
1468 0.132168 0
1472 0.0792568 0
1476 0.0951099 0
1480 0.139984 0
1484 0.0831146 0
1488 0.0643801 0
1492 0.0838583 0
1496 0.121662 0
1500 0.0839801 0
1504 0.12169 0
1508 0.0742899 0
1512 0.115875 0
1516 0.0722697 0
1520 0.169719 0
1524 0.132085 0
1528 0.12016 0
1532 0.102904 0
1536 0.10086 0
1540 0.135291 0
1544 0.101016 0
1548 0.118376 0
1552 0.143326 0
1556 0.111531 0
1560 0.0702451 0
1564 0.0811466 0
1568 0.0786501 0
1572 0.170935 0
1576 0.0480595 0
1580 0.0841606 0
1584 0.119425 0
1588 0.179181 0
1592 0.159853 0
1596 0.129339 0
1600 0.205571 0
1604 0.131392 0
1608 0.080729 0
1612 0.128593 0
1616 0.135552 0
1620 0.176407 0
1624 0.139144 0
1628 0.172784 0
1632 0.131428 0
1636 0.14011 0
1640 0.118374 0
1644 0.146038 0
1648 0.135569 0
1652 0.11299 0
1656 0.166703 0
1660 0.0759296 0
1664 0.142223 0
1668 0.0753794 0
1672 0.133766 0
1676 0.157994 0
1680 0.101771 0
1684 0.173064 0
1688 0.102638 0
1692 0.0671658 0
1696 0.103867 0
1700 0.154486 0
1704 0.121886 0
1708 0.131189 0
1712 0.0600917 0
1716 0.0942466 0
1720 0.123933 0
1724 0.192023 0
1728 0.11772 0
1732 0.128319 0
1736 0.130911 0
1740 0.082123 0
1744 0.103661 0
1748 0.0647955 0
1752 0.0290096 0
1756 0.0604788 0
1760 0.159692 0
1764 0.131063 0
1768 0.0666222 0
1772 0.122617 0
1776 0.0637147 0
1780 0.109636 0
1784 0.0535787 0
1788 0.0886273 0
1792 0.116343 0
1796 0.130646 0
1800 0.121008 0
1804 0.0697123 0
1808 0.122021 0
1812 0.110983 0
1816 0.0483661 0
1820 0.0693861 0
1824 0.127758 0
1828 0.128436 0
1832 0.106427 0
1836 0.0965517 0
1840 0.152949 0
1844 0.149715 0
1848 0.082447 0
1852 0.106855 0
1856 0.0709432 0
1860 0.138433 0
1864 0.160421 0
1868 0.0916174 0
1872 0.137698 0
1876 0.0779868 0
1880 0.0713346 0
1884 0.0857894 0
1888 0.119031 0
1892 0.0921915 0
1896 0.0791785 0
1900 0.205647 0
1904 0.0714977 0
1908 0.135212 0
1912 0.0991351 0
1916 0.0927917 0
1920 0.141754 0
1924 0.074851 0
1928 0.146799 0
1932 0.0653696 0
1936 0.10178 0
1940 0.0950773 0
1944 0.0986067 0
1948 0.0936398 0
1952 0.130667 0
1956 0.0875791 0
1960 0.0930614 0
1964 0.156274 0
1968 0.103782 0
1972 0.136441 0
1976 0.12746 0
1980 0.149106 0
1984 0.0780194 0
1988 0.158324 0
1992 0.101886 0
1996 0.136087 0
2000 0.142482 0
2004 0.117563 0
2008 0.0930723 0
2012 0.0970344 0
2016 0.0823709 0
2020 0.114847 0
2024 0.0863418 0
2028 0.0955383 0
2032 0.111057 0
2036 0.134403 0
2040 0.165707 0
2044 0.105496 0
2048 0.14627 0
2052 0.165662 0
2056 0.0996353 0
2060 0.0762167 0
2064 0.129065 0
2068 0.128699 0
2072 0.0930309 0
2076 0.0601287 0
2080 0.107999 0
2084 0.0982283 0
2088 0.114268 0
2092 0.125435 0
2096 0.0608811 0
2100 0.110563 0
2104 0.092907 0
2108 0.105626 0
2112 0.13971 0
2116 0.150454 0
2120 0.185264 0
2124 0.117791 0
2128 0.0875117 0
2132 0.107266 0
2136 0.119601 0
2140 0.130404 0
2144 0.10271 0
2148 0.156467 0
2152 0.142574 0
2156 0.133236 0
2160 0.12375 0
2164 0.149119 0
2168 0.114821 0
2172 0.0978913 0
2176 0.126575 0
2180 0.109606 0
2184 0.0840127 0
2188 0.135378 0
2192 0.150911 0
2196 0.0774105 0
2200 0.139479 0
2204 0.106431 0
2208 0.134008 0
2212 0.133777 0
2216 0.107484 0
2220 0.129652 0
2224 0.1369 0
2228 0.0896603 0
2232 0.116341 0
2236 0.129019 0
2240 0.125503 0
2244 0.0978369 0
2248 0.126873 0
2252 0.0745248 0
2256 0.0678574 0
2260 0.112379 0
2264 0.0957623 0
2268 0.150263 0
2272 0.141947 0
2276 0.0739855 0
2280 0.129252 0
2284 0.111533 0
2288 0.159368 0
2292 0.111761 0
2296 0.130289 0
2300 0.119122 0
2304 0.129487 0
2308 0.111002 0
2312 0.112463 0
2316 0.0704234 0
2320 0.0772018 0
2324 0.059759 0
2328 0.119351 0
2332 0.120764 0
2336 0.118898 0
2340 0.0959624 0
2344 0.107971 0
2348 0.12138 0
2352 0.138085 0
2356 0.138459 0
2360 0.093903 0
2364 0.0728721 0
2368 0.133042 0
2372 0.149898 0
2376 0.099357 0
2380 0.103595 0
2384 0.133834 0
2388 0.105352 0
2392 0.133599 0
2396 0.147712 0
2400 0.132016 0
2404 0.0811487 0
2408 0.0890361 0
2412 0.0613878 0
2416 0.108199 0
2420 0.0889774 0
2424 0.132914 0
2428 0.0829602 0
2432 0.0763928 0
2436 0.171163 0
2440 0.096219 0
2444 0.112905 0
2448 0.147677 0
2452 0.119498 0
2456 0.1178 0
2460 0.0850783 0
2464 0.123737 0
2468 0.0873747 0
2472 0.0901387 0
2476 0.130052 0
2480 0.199903 0
2484 0.0793068 0
2488 0.137589 0
2492 0.0840519 0
2496 0.133692 0
2500 0.108177 0
2504 0.0492599 0
2508 0.0679574 0
2512 0.0995201 0
2516 0.087988 0
2520 0.130981 0
2524 0.124072 0
2528 0.128249 0
2532 0.108745 0
2536 0.106279 0
2540 0.0269176 0
2544 0.138139 0
2548 0.102958 0
2552 0.113514 0
2556 0.0970605 0
2560 0.109391 0
2564 0.105622 0
2568 0.0736615 0
2572 0.102108 0
2576 0.125 0
2580 0.103748 0
2584 0.0912064 0
2588 0.146205 0
2592 0.125224 0
2596 0.127107 0
2600 0.0638669 0
2604 0.10363 0
2608 0.0868615 0
2612 0.0797374 0
2616 0.142369 0
2620 0.128238 0
2624 0.0485683 0
2628 0.116128 0
2632 0.0799288 0
2636 0.111842 0
2640 0.16123 0
2644 0.0721805 0
2648 0.105357 0
2652 0.119466 0
2656 0.0711498 0
2660 0.107984 0
2664 0.148447 0
2668 0.0906541 0
2672 0.0666722 0
2676 0.131224 0
2680 0.0675355 0
2684 0.127825 0
2688 0.166695 0
2692 0.136419 0
2696 0.0786044 0
2700 0.0870942 0
2704 0.113731 0
2708 0.0773649 0
2712 0.0915304 0
2716 0.129541 0
2720 0.0768103 0
2724 0.0999267 0
2728 0.125594 0
2732 0.110221 0
2736 0.140131 0
2740 0.111083 0
2744 0.112953 0
2748 0.0732483 0
2752 0.0791437 0
2756 0.119111 0
2760 0.145803 0
2764 0.153499 0
2768 0.193488 0
2772 0.119799 0
2776 0.146627 0
2780 0.11501 0
2784 0.0965473 0
2788 0.0787871 0
2792 0.0996027 0
2796 0.166468 0
2800 0.155173 0
2804 0.0861547 0
2808 0.152925 0
2812 0.102828 0
2816 0.118018 0
2820 0.122719 0
2824 0.112253 0
2828 0.173397 0
2832 0.0835821 0
2836 0.127906 0
2840 0.107623 0
2844 0.118289 0
2848 0.122308 0
2852 0.102106 0
2856 0.0761253 0
2860 0.119622 0
2864 0.130328 0
2868 0.115432 0
2872 0.12896 0
2876 0.0754947 0
2880 0.155682 0
2884 0.0747531 0
2888 0.118922 0
2892 0.0867854 0
2896 0.101401 0
2900 0.0975042 0
2904 0.124929 0
2908 0.0781042 0
2912 0.0902713 0
2916 0.111194 0
2920 0.0670919 0
2924 0.132022 0
2928 0.13541 0
2932 0.0683988 0
2936 0.108306 0
2940 0.09155 0
2944 0.124681 0
2948 0.133566 0
2952 0.0813249 0
2956 0.178555 0
2960 0.126335 0
2964 0.123983 0
2968 0.0740659 0
2972 0.0828493 0
2976 0.156011 0
2980 0.153647 0
2984 0.0846651 0
2988 0.0925851 0
2992 0.168282 0
2996 0.142554 0
3000 0.0926787 0
3004 0.087192 0
3008 0.0773866 0
3012 0.128738 0
3016 0.0800375 0
3020 0.106411 0
3024 0.0821077 0
3028 0.134151 0
3032 0.0712781 0
3036 0.0748292 0
3040 0.180186 0
3044 0.102295 0
3048 0.0674572 0
3052 0.0360859 0
3056 0.110828 0
3060 0.0752424 0
3064 0.1105 0
3068 0.0827253 0
3072 0.106738 0
3076 0.0990351 0
3080 0.0877748 0
3084 0.0591284 0
3088 0.128016 0
3092 0.0996136 0
3096 0.0853675 0
3100 0.066296 0
3104 0.125957 0
3108 0.112925 0
3112 0.0922437 0
3116 0.0945401 0
3120 0.106812 0
3124 0.111289 0
3128 0.0861721 0
3132 0.166047 0
3136 0.0703125 0
3140 0.117713 0
3144 0.15297 0
3148 0.133253 0
3152 0.110285 0
3156 0.129256 0
3160 0.0699711 0
3164 0.151753 0
3168 0.0643431 0
3172 0.0975129 0
3176 0.0527676 0
3180 0.118622 0
3184 0.0915478 0
3188 0.112511 0
3192 0.0598438 0
3196 0.0853958 0
3200 0.0805616 0
3204 0.105274 0
3208 0.110174 0
3212 0.107344 0
3216 0.0986698 0
3220 0.127573 0
3224 0.0798961 0
3228 0.0974759 0
3232 0.0977434 0
3236 0.12803 0
3240 0.134414 0
3244 0.100529 0
3248 0.153186 0
3252 0.111109 0
3256 0.124241 0
3260 0.124502 0
3264 0.0859351 0
3268 0.0756056 0
3272 0.0639517 0
3276 0.0588457 0
3280 0.0945749 0
3284 0.145801 0
3288 0.0966669 0
3292 0.11349 0
3296 0.150033 0
3300 0.123217 0
3304 0.149445 0
3308 0.138118 0
3312 0.119581 0
3316 0.0642453 0
3320 0.0861395 0
3324 0.112435 0
3328 0.0956666 0
3332 0.123002 0
3336 0.0704821 0
3340 0.128175 0
3344 0.0998093 0
3348 0.164161 0
3352 0.127007 0
3356 0.100405 0
3360 0.0800462 0
3364 0.123169 0
3368 0.0939465 0
3372 0.143554 0
3376 0.0794569 0
3380 0.126601 0
3384 0.131139 0
3388 0.0646846 0
3392 0.0860156 0
3396 0.117113 0
3400 0.0893232 0
3404 0.0717782 0
3408 0.137811 0
3412 0.143811 0
3416 0.0857046 0
3420 0.194847 0
3424 0.176191 0
3428 0.12901 0
3432 0.143467 0
3436 0.0668592 0
3440 0.121501 0
3444 0.096369 0
3448 0.058302 0
3452 0.067392 0
3456 0.0923003 0
3460 0.0673528 0
3464 0.0654935 0
3468 0.0714977 0
3472 0.142015 0
3476 0.112163 0
3480 0.134697 0
3484 0.0846086 0
3488 0.122199 0
3492 0.119651 0
3496 0.0740812 0
3500 0.146781 0
3504 0.10081 0
3508 0.121251 0
3512 0.0908128 0
3516 0.0854132 0
3520 0.100012 0
3524 0.101886 0
3528 0.130913 0
3532 0.118881 0
3536 0.0406657 0
3540 0.075549 0
3544 0.151 0
3548 0.0676138 0
3552 0.101825 0
3556 0.118722 0
3560 0.0587565 0
3564 0.0940552 0
3568 0.119833 0
3572 0.0414246 0
3576 0.0921981 0
3580 0.0709693 0
3584 0.103606 0
3588 0.14211 0
3592 0.100653 0
3596 0.102956 0
3600 0.103063 0
3604 0.160823 0
3608 0.101264 0
3612 0.0780194 0
3616 0.0243972 0
3620 0.138664 0
3624 0.120551 0
3628 0.0589718 0
3632 0.154051 0
3636 0.144557 0
3640 0.0939269 0
3644 0.0724524 0
3648 0.122873 0
3652 0.126507 0
3656 0.14753 0
3660 0.0795634 0
3664 0.127595 0
3668 0.103569 0
3672 0 0
3676 0.0960167 0
3680 0.109093 0
3684 0.0797765 0
3688 0.0797852 0
3692 0.107531 0
3696 0.134901 0
3700 0.115386 0
3704 0.0549444 0
3708 0.0911695 0
3712 0.119635 0
3716 0.0914369 0
3720 0.115047 0
3724 0.10716 0
3728 0.118809 0
3732 0.11043 0
3736 0.106551 0
3740 0.109663 0
3744 0.051565 0
3748 0.131565 0
3752 0.0517672 0
3756 0.177076 0
3760 0.0499949 0
3764 0.100077 0
3768 0.127943 0
3772 0.155482 0
3776 0.112431 0
3780 0.155167 0
3784 0.119562 0
3788 0.11227 0
3792 0.142367 0
3796 0.112972 0
3800 0.0980283 0
3804 0.0895646 0
3808 0.130311 0
3812 0.125885 0
3816 0.086855 0
3820 0.116578 0
3824 0.0708018 0
3828 0.0863222 0
3832 0.0176428 0
3836 0.12036 0
3840 0.126427 0
3844 0.137511 0
3848 0.0635646 0
3852 0.0762514 0
3856 0.138359 0
3860 0.0727655 0
3864 0.0879314 0
3868 0.130041 0
3872 0.0449867 0
3876 0.106111 0
3880 0.120805 0
3884 0.0995962 0
3888 0.0534678 0
3892 0.0695557 0
3896 0.0982305 0
3900 0.0484857 0
3904 0.123661 0
3908 0.10956 0
3912 0.142643 0
3916 0.146027 0
3920 0.0989655 0
3924 0.115221 0
3928 0.0521282 0
3932 0.111424 0
3936 0.121767 0
3940 0.069023 0
3944 0.123898 0
3948 0.0750119 0
3952 0.0873986 0
3956 0.144633 0
3960 0.134545 0
3964 0.137892 0
3968 0.0620946 0
3972 0.104607 0
3976 0.0573299 0
3980 0.146375 0
3984 0.0445083 0
3988 0.199423 0
3992 0.0948924 0
3996 0.09932 0
4000 0.098809 0
4004 0.0575887 0
4008 0.0952665 0
4012 0.113031 0
4016 0.104156 0
4020 0.113327 0
4024 0.079172 0
4028 0.125427 0
4032 0.124304 0
4036 0.160362 0
4040 0.0931114 0
4044 0.0734266 0
4048 0.107092 0
4052 0.0914239 0
4056 0.0818076 0
4060 0.108356 0
4064 0.0945706 0
4068 0.147667 0
4072 0.0966648 0
4076 0.104707 0
4080 0.0793699 0
4084 0.101071 0
4088 0.0481291 0
4092 0.0443843 0
