# Supplementary material for: Probing decoherence in molecular 4f qubits
Source: Chem Sci. 2024 Oct 30;15(48):20328–37. doi: 10.1039/d4sc05304d (PMC11575486; doi:10.1039/d4sc05304d)
Supplement: SC-015-D4SC05304D-s001 [file SC-015-D4SC05304D-s001.zip › data_archive/Parallel_0c5pct/T2/78_Gdtrensal_T2_970556_3527G_at22_VG51_32-64-300_50sc_125K.dat]

0 1 0
8 0.962034 0
16 0.976195 0
24 0.868774 0
32 0.793272 0
40 0.767868 0
48 0.757596 0
56 0.67714 0
64 0.669849 0
72 0.514133 0
80 0.510041 0
88 0.600586 0
96 0.486551 0
104 0.451627 0
112 0.447734 0
120 0.492384 0
128 0.45642 0
136 0.38663 0
144 0.409088 0
152 0.404465 0
160 0.289186 0
168 0.389067 0
176 0.3459 0
184 0.351208 0
192 0.365961 0
200 0.319176 0
208 0.280906 0
216 0.317205 0
224 0.296088 0
232 0.265339 0
240 0.341423 0
248 0.289366 0
256 0.306446 0
264 0.353968 0
272 0.324559 0
280 0.307311 0
288 0.325609 0
296 0.337374 0
304 0.373155 0
312 0.345367 0
320 0.343161 0
328 0.336279 0
336 0.378004 0
344 0.326398 0
352 0.385501 0
360 0.364692 0
368 0.318507 0
376 0.385155 0
384 0.37169 0
392 0.372515 0
400 0.404409 0
408 0.369303 0
416 0.332045 0
424 0.355571 0
432 0.304275 0
440 0.325596 0
448 0.326387 0
456 0.321176 0
464 0.350399 0
472 0.307992 0
480 0.330208 0
488 0.282625 0
496 0.309071 0
504 0.390883 0
512 0.384649 0
520 0.342782 0
528 0.312874 0
536 0.371171 0
544 0.371606 0
552 0.314441 0
560 0.372232 0
568 0.398323 0
576 0.431309 0
584 0.39908 0
592 0.376632 0
600 0.462344 0
608 0.385651 0
616 0.385464 0
624 0.361656 0
632 0.390129 0
640 0.373337 0
648 0.335863 0
656 0.368071 0
664 0.352301 0
672 0.326351 0
680 0.300611 0
688 0.333129 0
696 0.373703 0
704 0.385186 0
712 0.337861 0
720 0.345827 0
728 0.338448 0
736 0.272212 0
744 0.345569 0
752 0.399849 0
760 0.262824 0
768 0.237386 0
776 0.337382 0
784 0.252568 0
792 0.291642 0
800 0.24219 0
808 0.337499 0
816 0.359656 0
824 0.348069 0
832 0.377715 0
840 0.272543 0
848 0.285151 0
856 0.301889 0
864 0.296811 0
872 0.287165 0
880 0.30233 0
888 0.284455 0
896 0.296214 0
904 0.256734 0
912 0.243723 0
920 0.285514 0
928 0.330449 0
936 0.274265 0
944 0.316123 0
952 0.239329 0
960 0.331838 0
968 0.27422 0
976 0.28579 0
984 0.312686 0
992 0.257984 0
1000 0.294463 0
1008 0.285999 0
1016 0.287255 0
1024 0.262347 0
1032 0.248509 0
1040 0.259891 0
1048 0.291382 0
1056 0.27566 0
1064 0.285322 0
1072 0.209917 0
1080 0.273563 0
1088 0.23267 0
1096 0.274943 0
1104 0.221092 0
1112 0.256965 0
1120 0.169287 0
1128 0.18584 0
1136 0.226732 0
1144 0.277016 0
1152 0.236262 0
1160 0.258177 0
1168 0.249661 0
1176 0.308988 0
1184 0.260943 0
1192 0.268439 0
1200 0.289661 0
1208 0.288506 0
1216 0.224948 0
1224 0.226901 0
1232 0.199542 0
1240 0.257863 0
1248 0.291097 0
1256 0.316711 0
1264 0.311736 0
1272 0.25758 0
1280 0.263348 0
1288 0.272519 0
1296 0.257008 0
1304 0.334224 0
1312 0.258947 0
1320 0.196438 0
1328 0.2328 0
1336 0.284304 0
1344 0.274552 0
1352 0.29434 0
1360 0.289755 0
1368 0.263082 0
1376 0.257889 0
1384 0.267912 0
1392 0.278571 0
1400 0.269719 0
1408 0.332148 0
1416 0.239071 0
1424 0.260826 0
1432 0.204839 0
1440 0.287654 0
1448 0.309163 0
1456 0.334594 0
1464 0.222569 0
1472 0.294459 0
1480 0.328342 0
1488 0.243402 0
1496 0.29489 0
1504 0.316072 0
1512 0.287533 0
1520 0.266337 0
1528 0.278515 0
1536 0.263104 0
1544 0.232568 0
1552 0.284365 0
1560 0.269025 0
1568 0.233181 0
1576 0.232335 0
1584 0.294588 0
1592 0.324437 0
1600 0.275411 0
1608 0.274968 0
1616 0.254839 0
1624 0.313789 0
1632 0.22951 0
1640 0.296548 0
1648 0.262467 0
1656 0.254201 0
1664 0.308486 0
1672 0.319019 0
1680 0.2483 0
1688 0.275557 0
1696 0.255131 0
1704 0.30986 0
1712 0.384308 0
1720 0.28901 0
1728 0.217484 0
1736 0.302792 0
1744 0.230329 0
1752 0.284558 0
1760 0.269385 0
1768 0.214119 0
1776 0.264701 0
1784 0.331464 0
1792 0.214558 0
1800 0.264112 0
1808 0.290785 0
1816 0.184858 0
1824 0.291413 0
1832 0.187172 0
1840 0.265646 0
1848 0.213474 0
1856 0.26326 0
1864 0.220167 0
1872 0.309015 0
1880 0.304599 0
1888 0.279465 0
1896 0.27556 0
1904 0.308143 0
1912 0.2428 0
1920 0.169504 0
1928 0.197781 0
1936 0.305663 0
1944 0.254055 0
1952 0.228415 0
1960 0.183028 0
1968 0.189253 0
1976 0.248794 0
1984 0.291379 0
1992 0.187732 0
2000 0.232768 0
2008 0.250588 0
2016 0.251989 0
2024 0.218087 0
2032 0.321411 0
2040 0.263725 0
2048 0.240704 0
2056 0.182558 0
2064 0.273938 0
2072 0.244549 0
2080 0.236554 0
2088 0.296801 0
2096 0.245384 0
2104 0.233442 0
2112 0.239998 0
2120 0.219283 0
2128 0.23531 0
2136 0.256124 0
2144 0.225754 0
2152 0.285403 0
2160 0.168518 0
2168 0.202107 0
2176 0.272054 0
2184 0.239809 0
2192 0.243173 0
2200 0.258779 0
2208 0.274678 0
2216 0.206738 0
2224 0.235906 0
2232 0.211315 0
2240 0.223989 0
2248 0.270294 0
2256 0.222531 0
2264 0.23743 0
2272 0.212773 0
2280 0.242917 0
2288 0.216364 0
2296 0.246615 0
2304 0.205002 0
2312 0.193883 0
2320 0.266534 0
2328 0.222183 0
2336 0.242306 0
2344 0.210721 0
2352 0.243857 0
2360 0.229695 0
2368 0.21632 0
2376 0.232643 0
2384 0.243618 0
2392 0.301909 0
2400 0.258676 0
2408 0.246711 0
2416 0.225328 0
2424 0.171396 0
2432 0.236704 0
2440 0.201401 0
2448 0.170807 0
2456 0.219891 0
2464 0.193044 0
2472 0.204121 0
2480 0.223387 0
2488 0.228054 0
2496 0.220644 0
2504 0.179927 0
2512 0.234051 0
2520 0.201458 0
2528 0.304677 0
2536 0.257351 0
2544 0.175612 0
2552 0.186998 0
2560 0.261493 0
2568 0.234737 0
2576 0.260253 0
2584 0.21743 0
2592 0.210648 0
2600 0.222216 0
2608 0.247774 0
2616 0.240987 0
2624 0.279818 0
2632 0.300228 0
2640 0.19727 0
2648 0.319116 0
2656 0.189762 0
2664 0.181324 0
2672 0.228643 0
2680 0.216247 0
2688 0.176416 0
2696 0.211865 0
2704 0.232439 0
2712 0.243407 0
2720 0.290512 0
2728 0.171425 0
2736 0.219724 0
2744 0.207246 0
2752 0.276304 0
2760 0.248291 0
2768 0.210024 0
2776 0.294283 0
2784 0.23212 0
2792 0.238265 0
2800 0.145573 0
2808 0.23574 0
2816 0.159484 0
2824 0.259978 0
2832 0.236892 0
2840 0.241673 0
2848 0.238839 0
2856 0.176087 0
2864 0.229662 0
2872 0.241327 0
2880 0.249349 0
2888 0.191687 0
2896 0.157852 0
2904 0.17874 0
2912 0.166875 0
2920 0.201703 0
2928 0.25743 0
2936 0.196785 0
2944 0.242577 0
2952 0.239049 0
2960 0.168367 0
2968 0.260831 0
2976 0.216177 0
2984 0.199032 0
2992 0.169355 0
3000 0.218468 0
3008 0.255754 0
3016 0.203565 0
3024 0.180756 0
3032 0.205494 0
3040 0.177714 0
3048 0.207826 0
3056 0.243098 0
3064 0.272382 0
3072 0.254323 0
3080 0.162833 0
3088 0.232446 0
3096 0.26701 0
3104 0.220167 0
3112 0.218217 0
3120 0.252497 0
3128 0.258561 0
3136 0.29834 0
3144 0.240906 0
3152 0.233006 0
3160 0.156942 0
3168 0.168363 0
3176 0.249994 0
3184 0.203641 0
3192 0.19827 0
3200 0.265451 0
3208 0.22347 0
3216 0.161248 0
3224 0.177971 0
3232 0.270172 0
3240 0.187985 0
3248 0.25796 0
3256 0.208179 0
3264 0.204971 0
3272 0.168066 0
3280 0.206735 0
3288 0.203419 0
3296 0.217331 0
3304 0.277032 0
3312 0.202175 0
3320 0.200773 0
3328 0.233814 0
3336 0.211756 0
3344 0.191566 0
3352 0.161568 0
3360 0.256266 0
3368 0.14065 0
3376 0.212641 0
3384 0.16787 0
3392 0.20649 0
3400 0.148674 0
3408 0.233303 0
3416 0.165485 0
3424 0.27126 0
3432 0.254129 0
3440 0.213034 0
3448 0.184898 0
3456 0.242725 0
3464 0.172818 0
3472 0.200413 0
3480 0.176031 0
3488 0.24151 0
3496 0.194351 0
3504 0.186712 0
3512 0.19904 0
3520 0.200364 0
3528 0.18036 0
3536 0.185046 0
3544 0.184481 0
3552 0.174785 0
3560 0.217961 0
3568 0.15508 0
3576 0.201335 0
3584 0.24122 0
3592 0.131178 0
3600 0.224295 0
3608 0.147396 0
3616 0.236846 0
3624 0.244042 0
3632 0.238027 0
3640 0.198416 0
3648 0.143735 0
3656 0.227154 0
3664 0.205265 0
3672 0.258968 0
3680 0.272003 0
3688 0.166856 0
3696 0.211449 0
3704 0.189574 0
3712 0.212216 0
3720 0.255144 0
3728 0.216162 0
3736 0.202967 0
3744 0.168304 0
3752 0.286422 0
3760 0.151673 0
3768 0.127708 0
3776 0.251589 0
3784 0.235821 0
3792 0.184547 0
3800 0.220171 0
3808 0.241747 0
3816 0.177008 0
3824 0.1545 0
3832 0.1786 0
3840 0.149872 0
3848 0.190857 0
3856 0.145687 0
3864 0.174368 0
3872 0.191787 0
3880 0.210047 0
3888 0.189684 0
3896 0.237097 0
3904 0.156397 0
3912 0.209099 0
3920 0.242476 0
3928 0.169945 0
3936 0.17377 0
3944 0.13303 0
3952 0.202545 0
3960 0.139489 0
3968 0.148121 0
3976 0.177053 0
3984 0.238764 0
3992 0.187934 0
4000 0.226883 0
4008 0.197852 0
4016 0.175739 0
4024 0.230071 0
4032 0.162244 0
4040 0.19365 0
4048 0.209163 0
4056 0.141415 0
4064 0.182383 0
4072 0.244373 0
4080 0.204469 0
4088 0.169389 0
4096 0.155766 0
4104 0.138598 0
4112 0.195726 0
4120 0.248627 0
4128 0.221608 0
4136 0.188773 0
4144 0.169835 0
4152 0.210273 0
4160 0.203751 0
4168 0.192386 0
4176 0.221216 0
4184 0.175444 0
4192 0.150094 0
4200 0.118299 0
4208 0.245542 0
4216 0.225893 0
4224 0.167776 0
4232 0.162284 0
4240 0.229175 0
4248 0.158093 0
4256 0.176752 0
4264 0.194561 0
4272 0.242883 0
4280 0.148227 0
4288 0.172423 0
4296 0.227393 0
4304 0.179919 0
4312 0.200449 0
4320 0.223565 0
4328 0.162115 0
4336 0.14623 0
4344 0.183973 0
4352 0.194417 0
4360 0.173589 0
4368 0.213963 0
4376 0.175525 0
4384 0.123004 0
4392 0.192912 0
4400 0.144322 0
4408 0.223029 0
4416 0.145405 0
4424 0.0951339 0
4432 0.216727 0
4440 0.223806 0
4448 0.202772 0
4456 0.136708 0
4464 0.189932 0
4472 0.200983 0
4480 0.141935 0
4488 0.153668 0
4496 0.222888 0
4504 0.184418 0
4512 0.112534 0
4520 0.223848 0
4528 0.214351 0
4536 0.160088 0
4544 0.162074 0
4552 0.226511 0
4560 0.224848 0
4568 0.214506 0
4576 0.215056 0
4584 0.200534 0
4592 0.20247 0
4600 0.183542 0
4608 0.140976 0
4616 0.166865 0
4624 0.154697 0
4632 0.231249 0
4640 0.194775 0
4648 0.225019 0
4656 0.179946 0
4664 0.251816 0
4672 0.22171 0
4680 0.230883 0
4688 0.17261 0
4696 0.185295 0
4704 0.183933 0
4712 0.149762 0
4720 0.122444 0
4728 0.138009 0
4736 0.163011 0
4744 0.17996 0
4752 0.137302 0
4760 0.205582 0
4768 0.197357 0
4776 0.171992 0
4784 0.223655 0
4792 0.227438 0
4800 0.241167 0
4808 0.201201 0
4816 0.106246 0
4824 0.125951 0
4832 0.15179 0
4840 0.155055 0
4848 0.243872 0
4856 0.128848 0
4864 0.180094 0
4872 0.163147 0
4880 0.175182 0
4888 0.220905 0
4896 0.177219 0
4904 0.147881 0
4912 0.224794 0
4920 0.137268 0
4928 0.123935 0
4936 0.177614 0
4944 0.185857 0
4952 0.19143 0
4960 0.173901 0
4968 0.145441 0
4976 0.113483 0
4984 0.187016 0
4992 0.241924 0
5000 0.161242 0
5008 0.164555 0
5016 0.145444 0
5024 0.160335 0
5032 0.201211 0
5040 0.176128 0
5048 0.13918 0
5056 0.141773 0
5064 0.170792 0
5072 0.179518 0
5080 0.135596 0
5088 0.188849 0
5096 0.151878 0
5104 0.16462 0
5112 0.174745 0
5120 0.167444 0
5128 0.184912 0
5136 0.152594 0
5144 0.21055 0
5152 0.220873 0
5160 0.10171 0
5168 0.225747 0
5176 0.102177 0
5184 0.18136 0
5192 0.203193 0
5200 0.23437 0
5208 0.237537 0
5216 0.16583 0
5224 0.187783 0
5232 0.156772 0
5240 0.169825 0
5248 0.181199 0
5256 0.13973 0
5264 0.225625 0
5272 0.194701 0
5280 0.132903 0
5288 0.139518 0
5296 0.139993 0
5304 0.109043 0
5312 0.128545 0
5320 0.149146 0
5328 0.111665 0
5336 0.19056 0
5344 0.162873 0
5352 0.187885 0
5360 0.109218 0
5368 0.132765 0
5376 0.160945 0
5384 0.222226 0
5392 0.144927 0
5400 0.173431 0
5408 0.208019 0
5416 0.201133 0
5424 0.221389 0
5432 0.202044 0
5440 0.158731 0
5448 0.18723 0
5456 0.136487 0
5464 0.153439 0
5472 0.235701 0
5480 0.0822784 0
5488 0.200819 0
5496 0.193333 0
5504 0.160621 0
5512 0.226565 0
5520 0.166195 0
5528 0.197273 0
5536 0.179639 0
5544 0.141643 0
5552 0.197679 0
5560 0.17205 0
5568 0.150215 0
5576 0.147827 0
5584 0.134354 0
5592 0.163532 0
5600 0.207548 0
5608 0.17429 0
5616 0.0853926 0
5624 0.159498 0
5632 0.163971 0
5640 0.224709 0
5648 0.140747 0
5656 0.142221 0
5664 0.167153 0
5672 0.136804 0
5680 0.104641 0
5688 0.156954 0
5696 0.179016 0
5704 0.0624004 0
5712 0.145531 0
5720 0.107511 0
5728 0.120682 0
5736 0.177487 0
5744 0.180516 0
5752 0.146695 0
5760 0.193029 0
5768 0.172818 0
5776 0.203622 0
5784 0.154717 0
5792 0.158368 0
5800 0.153085 0
5808 0.217474 0
5816 0.21495 0
5824 0.199904 0
5832 0.170846 0
5840 0.193362 0
5848 0.151632 0
5856 0.21333 0
5864 0.176504 0
5872 0.16688 0
5880 0.15284 0
5888 0.186967 0
5896 0.17236 0
5904 0.188676 0
5912 0.144268 0
5920 0.231624 0
5928 0.163362 0
5936 0.169361 0
5944 0.168192 0
5952 0.114947 0
5960 0.133627 0
5968 0.106915 0
5976 0.147034 0
5984 0.1653 0
5992 0.125332 0
6000 0.108239 0
