# Supplementary material for: Probing decoherence in molecular 4f qubits
Source: Chem Sci. 2024 Oct 30;15(48):20328–37. doi: 10.1039/d4sc05304d (PMC11575486; doi:10.1039/d4sc05304d)
Supplement: SC-015-D4SC05304D-s001 [file SC-015-D4SC05304D-s001.zip › data_archive/Parallel_0c5pct/T2/80_Gdtrensal_T2_970561_3527G_at22_VG51_32-64-300_10sc_75K.dat]

0 1 0
8 0.973648 0
16 0.957443 0
24 0.913192 0
32 0.878297 0
40 0.836576 0
48 0.763555 0
56 0.714489 0
64 0.665401 0
72 0.627523 0
80 0.570073 0
88 0.549077 0
96 0.489095 0
104 0.457229 0
112 0.433928 0
120 0.42152 0
128 0.399507 0
136 0.387461 0
144 0.352905 0
152 0.358194 0
160 0.333966 0
168 0.315456 0
176 0.288472 0
184 0.280923 0
192 0.271227 0
200 0.251226 0
208 0.24926 0
216 0.233779 0
224 0.219766 0
232 0.188713 0
240 0.211246 0
248 0.187583 0
256 0.193889 0
264 0.164486 0
272 0.181187 0
280 0.179583 0
288 0.172057 0
296 0.181956 0
304 0.16539 0
312 0.179605 0
320 0.15314 0
328 0.153027 0
336 0.145705 0
344 0.145366 0
352 0.149095 0
360 0.13567 0
368 0.13784 0
376 0.106086 0
384 0.12263 0
392 0.122969 0
400 0.109205 0
408 0.119963 0
416 0.101883 0
424 0.121771 0
432 0.112279 0
440 0.107036 0
448 0.1102 0
456 0.0844351 0
464 0.0821299 0
472 0.0818135 0
480 0.101589 0
488 0.098357 0
496 0.0993514 0
504 0.0951477 0
512 0.101724 0
520 0.0969105 0
528 0.10177 0
536 0.07935 0
544 0.0955319 0
552 0.0938369 0
560 0.066287 0
568 0.0748751 0
576 0.092639 0
584 0.087328 0
592 0.0760504 0
600 0.0725473 0
608 0.0859267 0
616 0.0685244 0
624 0.0820621 0
632 0.0595973 0
640 0.0662644 0
648 0.0754175 0
656 0.0712365 0
664 0.0680724 0
672 0.0624223 0
680 0.0466698 0
688 0.0698804 0
696 0.0621511 0
704 0.0670328 0
712 0.0336972 0
720 0.0678464 0
728 0.0495175 0
736 0.0632133 0
744 0.0419011 0
752 0.044681 0
760 0.0552806 0
768 0.0603883 0
776 0.0642529 0
784 0.0614731 0
792 0.0510543 0
800 0.0605465 0
808 0.0467602 0
816 0.0522747 0
824 0.0565462 0
832 0.054241 0
840 0.0405225 0
848 0.0453816 0
856 0.0411327 0
864 0.0524329 0
872 0.0543314 0
880 0.0429182 0
888 0.0291319 0
896 0.0460596 0
904 0.0642077 0
912 0.0448618 0
920 0.04728 0
928 0.0512125 0
936 0.0502633 0
944 0.0525911 0
952 0.0372907 0
960 0.0324542 0
968 0.0394151 0
976 0.0513255 0
984 0.0523425 0
992 0.0459466 0
1000 0.0332452 0
1008 0.0430538 0
1016 0.0304653 0
1024 0.043551 0
1032 0.0404773 0
1040 0.0378557 0
1048 0.0332452 0
1056 0.0269623 0
1064 0.0476642 0
1072 0.0445002 0
1080 0.033426 0
1088 0.0422402 0
1096 0.053563 0
1104 0.0378557 0
1112 0.0523651 0
1120 0.0440482 0
1128 0.0365901 0
1136 0.0621285 0
1144 0.0509187 0
1152 0.0401383 0
1160 0.0367483 0
1168 0.0501503 0
1176 0.0404999 0
1184 0.0311434 0
1192 0.0417429 0
1200 0.035121 0
1208 0.0413587 0
1216 0.0559812 0
1224 0.0332678 0
1232 0.0447036 0
1240 0.0375845 0
1248 0.0337424 0
1256 0.0416525 0
1264 0.044342 0
1272 0.0511673 0
1280 0.0362962 0
1288 0.0426244 0
1296 0.0329966 0
1304 0.0240242 0
1312 0.034104 0
1320 0.0504441 0
1328 0.0356634 0
1336 0.0440934 0
1344 0.0391213 0
1352 0.0478903 0
1360 0.0510317 0
1368 0.0379913 0
1376 0.0407937 0
1384 0.0339458 0
1392 0.0188035 0
1400 0.0533822 0
1408 0.0293353 0
1416 0.0332904 0
1424 0.0315276 0
1432 0.0413135 0
1440 0.0341944 0
1448 0.0398445 0
1456 0.0408389 0
1464 0.0404321 0
1472 0.0388049 0
1480 0.0270527 0
1488 0.0348724 0
1496 0.0461274 0
1504 0.0151197 0
1512 0.0308721 0
1520 0.0265555 0
1528 0.0528623 0
1536 0.0503537 0
1544 0.0370421 0
1552 0.0380365 0
1560 0.0353922 0
1568 0.0500373 0
1576 0.0490203 0
1584 0.0360702 0
1592 0.0481615 0
1600 0.0331548 0
1608 0.0386919 0
1616 0.0433024 0
1624 0.0381495 0
1632 0.0266233 0
1640 0.0337424 0
1648 0.0289511 0
1656 0.0331322 0
1664 0.0266685 0
1672 0.0406355 0
1680 0.0341492 0
1688 0.035008 0
1696 0.0245214 0
1704 0.0386693 0
1712 0.0492689 0
1720 0.0473252 0
1728 0.0403869 0
1736 0.047506 0
1744 0.0447488 0
1752 0.0459692 0
1760 0.0422854 0
1768 0.0502633 0
1776 0.0463082 0
1784 0.043551 0
1792 0.0323638 0
1800 0.0266911 0
1808 0.0464664 0
1816 0.0326124 0
1824 0.0464212 0
1832 0.0267589 0
1840 0.0154361 0
1848 0.0356634 0
1856 0.0365449 0
1864 0.0409293 0
1872 0.0538794 0
1880 0.0547608 0
1888 0.042986 0
1896 0.0399575 0
1904 0.0132438 0
1912 0.0294483 0
1920 0.0392569 0
1928 0.0399123 0
1936 0.0369065 0
1944 0.0248604 0
1952 0.0298099 0
1960 0.0276855 0
1968 0.0349628 0
1976 0.0370647 0
1984 0.0457884 0
1992 0.0333356 0
2000 0.010577 0
2008 0.0317762 0
2016 0.0340814 0
2024 0.0501277 0
2032 0.0496983 0
2040 0.0231202 0
2048 0.0458336 0
2056 0.022397 0
2064 0.0417655 0
2072 0.0332678 0
2080 0.0428956 0
2088 0.0282279 0
2096 0.036364 0
2104 0.0276177 0
2112 0.0351662 0
2120 0.0226456 0
2128 0.0413135 0
2136 0.0312564 0
2144 0.0247248 0
2152 0.0398897 0
2160 0.0440256 0
2168 0.0390535 0
2176 0.0348046 0
2184 0.0248152 0
2192 0.0333356 0
2200 0.0332 0
2208 0.035121 0
2216 0.0212896 0
2224 0.0391213 0
2232 0.0370647 0
2240 0.0411553 0
2248 0.0496531 0
2256 0.0203856 0
2264 0.032296 0
2272 0.0441386 0
2280 0.0359346 0
2288 0.043099 0
2296 0.0433702 0
2304 0.0545574 0
2312 0.0249056 0
2320 0.0301715 0
2328 0.0259679 0
2336 0.0296291 0
2344 0.0340136 0
2352 0.0424888 0
2360 0.043099 0
2368 0.0388501 0
2376 0.0489525 0
2384 0.0468054 0
2392 0.045133 0
2400 0.0327932 0
2408 0.0319118 0
2416 0.0187809 0
2424 0.0468732 0
2432 0.0268267 0
2440 0.033652 0
2448 0.0315954 0
2456 0.0418785 0
2464 0.0394151 0
2472 0.056162 0
2480 0.0221484 0
2488 0.0279793 0
2496 0.0480485 0
2504 0.0476416 0
2512 0.0570886 0
2520 0.0302619 0
2528 0.0307139 0
2536 0.0395959 0
2544 0.0205212 0
2552 0.0417429 0
2560 0.0382399 0
2568 0.0420819 0
2576 0.0241824 0
2584 0.0277307 0
2592 0.0544896 0
2600 0.0604561 0
2608 0.024205 0
2616 0.0445906 0
2624 0.0478225 0
2632 0.0604561 0
2640 0.0505571 0
2648 0.0523651 0
2656 0.0418785 0
2664 0.0306009 0
2672 0.0388727 0
2680 0.0334938 0
2688 0.0506249 0
2696 0.0418785 0
2704 0.0355052 0
2712 0.0418559 0
2720 0.0210862 0
2728 0.0499695 0
2736 0.0387371 0
2744 0.0427148 0
2752 0.0599363 0
2760 0.0346238 0
2768 0.034217 0
2776 0.0400705 0
2784 0.0380365 0
2792 0.0440256 0
2800 0.0251542 0
2808 0.0391891 0
2816 0.0416299 0
2824 0.0421498 0
2832 0.0487039 0
2840 0.0313016 0
2848 0.0439126 0
2856 0.0313694 0
2864 0.0459014 0
2872 0.0418107 0
2880 0.0546026 0
2888 0.0407033 0
2896 0.0278437 0
2904 0.0409971 0
2912 0.0422854 0
2920 0.0266685 0
2928 0.0239564 0
2936 0.0415169 0
2944 0.0266911 0
2952 0.0501277 0
2960 0.045359 0
2968 0.0342622 0
2976 0.0384659 0
2984 0.0296517 0
2992 0.032296 0
3000 0.0352114 0
3008 0.0275951 0
3016 0.0442968 0
3024 0.0524555 0
3032 0.0329288 0
3040 0.0307591 0
3048 0.0379461 0
3056 0.0285669 0
3064 0.0527493 0
3072 0.0261713 0
3080 0.042873 0
3088 0.042986 0
3096 0.0368387 0
3104 0.0520261 0
3112 0.0450878 0
3120 0.0431668 0
3128 0.0382625 0
3136 0.0227586 0
3144 0.0367709 0
3152 0.0377201 0
3160 0.03094 0
3168 0.044003 0
3176 0.047054 0
3184 0.0284539 0
3192 0.0212218 0
3200 0.0470992 0
3208 0.0292675 0
3216 0.0568174 0
3224 0.0396637 0
3232 0.0430538 0
3240 0.020476 0
3248 0.0408841 0
3256 0.0513933 0
3264 0.0161819 0
3272 0.0387823 0
3280 0.0412005 0
3288 0.0510995 0
3296 0.0377201 0
3304 0.0384207 0
3312 0.020137 0
3320 0.00922096 0
3328 0.0315502 0
3336 0.0458562 0
3344 0.0393925 0
3352 0.0448844 0
3360 0.0411553 0
3368 0.0414039 0
3376 0.0544444 0
3384 0.0445906 0
3392 0.05684 0
3400 0.0476868 0
3408 0.0487039 0
3416 0.020815 0
3424 0.055032 0
3432 0.0489299 0
3440 0.0311886 0
3448 0.044116 0
3456 0.0333356 0
3464 0.0431216 0
3472 0.021041 0
3480 0.0220128 0
3488 0.032183 0
3496 0.0424888 0
3504 0.020928 0
3512 0.0213348 0
3520 0.0291545 0
3528 0.0280697 0
3536 0.0382399 0
3544 0.0383303 0
3552 0.0583542 0
3560 0.0498113 0
3568 0.0341944 0
3576 0.0294709 0
3584 0.0289059 0
3592 0.0411327 0
3600 0.0414265 0
3608 0.0454946 0
3616 0.0506927 0
3624 0.0409745 0
3632 0.0532691 0
3640 0.0338554 0
3648 0.0539472 0
3656 0.0373811 0
3664 0.0463308 0
3672 0.0273691 0
3680 0.0372229 0
3688 0.0239112 0
3696 0.0485683 0
3704 0.044568 0
3712 0.0308043 0
3720 0.0329288 0
3728 0.0283861 0
3736 0.0326802 0
3744 0.0340814 0
3752 0.0259679 0
3760 0.0332904 0
3768 0.032409 0
3776 0.0497887 0
3784 0.0495401 0
3792 0.0203856 0
3800 0.0226908 0
3808 0.0389179 0
3816 0.0511673 0
3824 0.0658124 0
3832 0.0308043 0
3840 0.0211088 0
3848 0.0293579 0
3856 0.0294483 0
3864 0.0411327 0
3872 0.0320022 0
3880 0.0261035 0
3888 0.0329514 0
3896 0.0323638 0
3904 0.0183967 0
3912 0.0464664 0
3920 0.042421 0
3928 0.0224648 0
3936 0.0483197 0
3944 0.0416073 0
3952 0.0286347 0
3960 0.0333808 0
3968 0.0290415 0
3976 0.045246 0
3984 0.0213574 0
3992 0.0373585 0
4000 0.0439352 0
4008 0.0405225 0
4016 0.033539 0
4024 0.0480259 0
4032 0.0415621 0
4040 0.0560038 0
4048 0.0277533 0
4056 0.0410197 0
4064 0.0268945 0
4072 0.0494497 0
4080 0.0280697 0
4088 0.033313 0
4096 0.013515 0
4104 0.0437996 0
4112 0.0325898 0
4120 0.0395281 0
4128 0.0314146 0
4136 0.0374037 0
4144 0.0357764 0
4152 0.0441612 0
4160 0.0412683 0
4168 0.0354148 0
4176 0.0357086 0
4184 0.0278437 0
4192 0.0463082 0
4200 0.0181255 0
4208 0.0359572 0
4216 0.0291093 0
4224 0.0256515 0
4232 0.0326802 0
4240 0.0262391 0
4248 0.0512803 0
4256 0.0341944 0
4264 0.0358442 0
4272 0.0439352 0
4280 0.031957 0
4288 0.0293353 0
4296 0.0457658 0
4304 0.0319118 0
4312 0.0325672 0
4320 0.0150971 0
4328 0.0280471 0
4336 0.0211766 0
4344 0.0385563 0
4352 0.0276855 0
4360 0.0361154 0
4368 0.0333808 0
4376 0.0298551 0
4384 0.0366579 0
4392 0.0493593 0
4400 0.058761 0
4408 0.0283861 0
4416 0.0346916 0
4424 0.0381269 0
4432 0.0331096 0
4440 0.0354374 0
4448 0.0433024 0
4456 0.0402061 0
4464 0.0260357 0
4472 0.0243632 0
4480 0.0401157 0
4488 0.031392 0
4496 0.0330644 0
4504 0.0277081 0
4512 0.0378783 0
4520 0.0405677 0
4528 0.0358216 0
4536 0.0240016 0
4544 0.0304879 0
4552 0.0370421 0
4560 0.0266685 0
4568 0.0385337 0
4576 0.0360024 0
4584 0.0367483 0
4592 0.0277759 0
4600 0.0412683 0
4608 0.0312564 0
4616 0.0552806 0
4624 0.0511447 0
4632 0.033426 0
4640 0.024996 0
4648 0.0302845 0
4656 0.0219224 0
4664 0.0365675 0
4672 0.0520261 0
4680 0.035799 0
4688 0.0295839 0
4696 0.0342396 0
4704 0.0581508 0
4712 0.0401157 0
4720 0.0377201 0
4728 0.021041 0
4736 0.0291093 0
4744 0.0397993 0
4752 0.031957 0
4760 0.0161367 0
4768 0.0440708 0
4776 0.0323186 0
4784 0.0500147 0
4792 0.0192329 0
4800 0.032748 0
4808 0.0352792 0
4816 0.0410197 0
4824 0.0303523 0
4832 0.0260357 0
4840 0.0355956 0
4848 0.0458562 0
4856 0.0475286 0
4864 0.0430086 0
4872 0.0395055 0
4880 0.0285895 0
4888 0.0384433 0
4896 0.0508509 0
4904 0.0280019 0
4912 0.0425792 0
4920 0.0382851 0
4928 0.0383981 0
4936 0.0443646 0
4944 0.0370873 0
4952 0.0168825 0
4960 0.0336746 0
4968 0.00689312 0
4976 0.0328158 0
4984 0.0343526 0
4992 0.0304427 0
5000 0.0482971 0
5008 0.0277985 0
5016 0.0339232 0
5024 0.0281601 0
5032 0.0158881 0
5040 0.0382399 0
5048 0.0207924 0
5056 0.0232784 0
5064 0.0380365 0
5072 0.0336068 0
5080 0.0432798 0
5088 0.0373585 0
5096 0.045472 0
5104 0.0122042 0
5112 0.0430764 0
5120 0.023414 0
5128 0.0272787 0
5136 0.0468054 0
5144 0.0348498 0
5152 0.0214478 0
5160 0.0322734 0
5168 0.0413361 0
5176 0.0407937 0
5184 0.0293579 0
5192 0.0190747 0
5200 0.0416977 0
5208 0.0523425 0
5216 0.0482293 0
5224 0.0375619 0
5232 0.0491559 0
5240 0.0194363 0
5248 0.0368161 0
5256 0.0211314 0
5264 0.0424436 0
5272 0.0482971 0
5280 0.0393699 0
5288 0.0400931 0
5296 0.0159333 0
5304 0.0359346 0
5312 0.0252899 0
5320 0.0291545 0
5328 0.0387371 0
5336 0.0468732 0
5344 0.0406129 0
5352 0.0316632 0
5360 0.033652 0
5368 0.0275725 0
5376 0.0384885 0
5384 0.0300359 0
5392 0.0351662 0
5400 0.0323186 0
5408 0.0263295 0
5416 0.0473704 0
5424 0.0444324 0
5432 0.0225326 0
5440 0.0340814 0
5448 0.0262617 0
5456 0.0469184 0
5464 0.0179673 0
5472 0.0362058 0
5480 0.0386015 0
5488 0.020363 0
5496 0.0309626 0
5504 0.0350306 0
5512 0.0333356 0
5520 0.0374715 0
5528 0.0360928 0
5536 0.0584898 0
5544 0.0429408 0
5552 0.0234592 0
5560 0.0553258 0
5568 0.0365901 0
5576 0.0220354 0
5584 0.0414039 0
5592 0.0325446 0
5600 0.031279 0
5608 0.0488847 0
5616 0.0306235 0
5624 0.0320248 0
5632 0.0259227 0
5640 0.0348272 0
5648 0.023188 0
5656 0.0417429 0
5664 0.0355504 0
5672 0.023414 0
5680 0.0430312 0
5688 0.057179 0
5696 0.0489525 0
5704 0.0404999 0
5712 0.0417203 0
5720 0.0333808 0
5728 0.0349628 0
5736 0.0437318 0
5744 0.0382625 0
5752 0.0372455 0
5760 0.0352114 0
5768 0.0404999 0
5776 0.0392343 0
5784 0.0321378 0
5792 0.0163853 0
5800 0.0256515 0
5808 0.0261035 0
5816 0.046941 0
5824 0.0172215 0
5832 0.0295613 0
5840 0.0541732 0
5848 0.0372003 0
5856 0.0184645 0
5864 0.0368839 0
5872 0.0325898 0
5880 0.0369291 0
5888 0.033991 0
5896 0.0313242 0
5904 0.0245892 0
5912 0.024544 0
5920 0.043664 0
5928 0.0463534 0
5936 0.0224196 0
5944 0.0463534 0
5952 0.0446358 0
5960 0.021493 0
5968 0.031844 0
5976 0.0293127 0
5984 0.0470766 0
5992 0.0204534 0
6000 0.0229846 0
6008 0.042308 0
6016 0.0339684 0
6024 0.0186227 0
6032 0.0227586 0
6040 0.0277759 0
6048 0.045811 0
6056 0.0385563 0
6064 0.0463308 0
6072 0.0397541 0
6080 0.0303749 0
6088 0.0400479 0
6096 0.0443872 0
6104 0.0419237 0
6112 0.0364544 0
6120 0.0416751 0
6128 0.0448618 0
6136 0.0260131 0
6144 0.0304427 0
6152 0.0373585 0
6160 0.044681 0
6168 0.033652 0
6176 0.0226456 0
6184 0.0327706 0
6192 0.0416751 0
6200 0.0467602 0
6208 0.0400253 0
6216 0.0324316 0
6224 0.0367483 0
6232 0.021267 0
6240 0.0344882 0
6248 0.0475964 0
6256 0.0374037 0
6264 0.0352566 0
6272 0.0397767 0
6280 0.0391439 0
6288 0.0354374 0
6296 0.034669 0
6304 0.021041 0
6312 0.0333808 0
6320 0.0347368 0
6328 0.0252446 0
6336 0.043325 0
6344 0.0200014 0
6352 0.0201596 0
6360 0.0306009 0
6368 0.0279115 0
6376 0.0265555 0
6384 0.0475738 0
6392 0.033652 0
6400 0.025109 0
6408 0.0273691 0
6416 0.0357312 0
6424 0.0241598 0
6432 0.0483649 0
6440 0.0416977 0
6448 0.0343526 0
6456 0.0289963 0
6464 0.0506475 0
6472 0.0169051 0
6480 0.0445002 0
6488 0.0298099 0
6496 0.0246118 0
6504 0.0162497 0
6512 0.0194137 0
6520 0.0233462 0
6528 0.0316632 0
6536 0.0269849 0
6544 0.0218998 0
6552 0.032861 0
6560 0.0335616 0
6568 0.0284539 0
6576 0.0200466 0
6584 0.0281827 0
6592 0.0177865 0
6600 0.0412005 0
6608 0.0465116 0
6616 0.0411779 0
6624 0.0352792 0
6632 0.0223518 0
6640 0.04502 0
6648 0.0458788 0
6656 0.0356408 0
6664 0.0138314 0
6672 0.0301715 0
6680 0.0301489 0
6688 0.0191651 0
6696 0.0371777 0
6704 0.0141479 0
6712 0.0370421 0
6720 0.03546 0
6728 0.0350984 0
6736 0.0492011 0
6744 0.042308 0
6752 0.0314146 0
6760 0.0338328 0
6768 0.0274369 0
6776 0.043325 0
6784 0.0384433 0
6792 0.0409067 0
6800 0.022849 0
6808 0.023527 0
6816 0.0373585 0
6824 0.0306461 0
6832 0.0250186 0
6840 0.0503537 0
6848 0.02364 0
6856 0.032522 0
6864 0.0451104 0
6872 0.0380365 0
6880 0.0412457 0
6888 0.0200466 0
6896 0.0273013 0
6904 0.0215834 0
6912 0.0174023 0
6920 0.0216512 0
6928 0.00892716 0
6936 0.0226682 0
6944 0.035686 0
6952 0.0358668 0
6960 0.0200692 0
6968 0.0402061 0
6976 0.0416299 0
6984 0.0276855 0
6992 0.0355504 0
7000 0.031392 0
7008 0.0418107 0
7016 0.0487717 0
7024 0.0470766 0
7032 0.0222162 0
7040 0.0315502 0
7048 0.0433928 0
7056 0.03433 0
7064 0.0313016 0
7072 0.010577 0
7080 0.0204308 0
7088 0.0317988 0
7096 0.0415847 0
7104 0.0528623 0
7112 0.0565462 0
7120 0.0377653 0
7128 0.0315502 0
7136 0.0299003 0
7144 0.0267815 0
7152 0.0315728 0
7160 0.0254707 0
7168 0.0302167 0
7176 0.0530657 0
7184 0.0570886 0
7192 0.0431442 0
7200 0.0249056 0
7208 0.0399575 0
7216 0.0266685 0
7224 0.0436414 0
7232 0.00827175 0
7240 0.0270753 0
7248 0.0315728 0
7256 0.0252899 0
7264 0.0456528 0
7272 0.0448618 0
7280 0.0256741 0
7288 0.0219902 0
7296 0.0346916 0
7304 0.0404547 0
7312 0.0503537 0
7320 0.0227812 0
7328 0.031279 0
7336 0.04276 0
7344 0.0246796 0
7352 0.00793274 0
7360 0.0352566 0
7368 0.0344204 0
7376 0.0367483 0
7384 0.0452912 0
7392 0 0
7400 0.0245892 0
7408 0.0262843 0
7416 0.0277533 0
7424 0.0299455 0
7432 0.0254029 0
7440 0.0314372 0
7448 0.0256967 0
7456 0.0289511 0
7464 0.0296291 0
7472 0.0381947 0
7480 0.0247926 0
7488 0.0383077 0
7496 0.0228038 0
7504 0.0273917 0
7512 0.0400253 0
7520 0.036477 0
7528 0.0296517 0
7536 0.0332 0
7544 0.0327254 0
7552 0.0376749 0
7560 0.0343978 0
7568 0.0270527 0
7576 0.0299907 0
7584 0.0357312 0
7592 0.0387823 0
7600 0.0454268 0
7608 0.0581734 0
7616 0.0279567 0
7624 0.0326576 0
7632 0.0268041 0
7640 0.0455398 0
7648 0.0346916 0
7656 0.0443872 0
7664 0.0428956 0
7672 0.0241824 0
7680 0.0387145 0
7688 0.02251 0
7696 0.0435736 0
7704 0.0330644 0
7712 0.0419689 0
7720 0.0502859 0
7728 0.0405903 0
7736 0.0408389 0
7744 0.0331096 0
7752 0.0409971 0
7760 0.0128822 0
7768 0.042647 0
7776 0.0479807 0
7784 0.0490881 0
7792 0.0278437 0
7800 0.0201144 0
7808 0.0199562 0
7816 0.033539 0
7824 0.0268267 0
7832 0.0470088 0
7840 0.0126336 0
7848 0.0370647 0
7856 0.0275499 0
7864 0.0278663 0
7872 0.053789 0
7880 0.033313 0
7888 0.0337876 0
7896 0.0492463 0
7904 0.0335842 0
7912 0.0421271 0
7920 0.0154135 0
7928 0.0407711 0
7936 0.033426 0
7944 0.0545122 0
7952 0.0385111 0
7960 0.0279793 0
7968 0.0365675 0
7976 0.055258 0
7984 0.0442742 0
7992 0.0393699 0
8000 0.0265555 0
8008 0.0373133 0
8016 0.0370195 0
8024 0.0363188 0
8032 0.0345334 0
8040 0.0282505 0
8048 0.0294709 0
8056 0.0324542 0
8064 0.00818135 0
8072 0.043099 0
8080 0.0324316 0
8088 0.0484779 0
8096 0.0248604 0
8104 0.0394151 0
8112 0.0135828 0
8120 0.0286347 0
8128 0.0309852 0
8136 0.0427826 0
8144 0.0303975 0
8152 0.0310756 0
8160 0.0310078 0
8168 0.0297421 0
8176 0.046376 0
8184 0.0332 0
