# Supplementary material for: Probing decoherence in molecular 4f qubits
Source: Chem Sci. 2024 Oct 30;15(48):20328–37. doi: 10.1039/d4sc05304d (PMC11575486; doi:10.1039/d4sc05304d)
Supplement: SC-015-D4SC05304D-s001 [file SC-015-D4SC05304D-s001.zip › data_archive/Parallel_0c5pct/T2/81_Gdtrensal_T2_970566_6380G_at19_VG42_32-64-300_10sc_75K.dat]

0 0.983664 0
8 0.969245 0
16 1 0
24 0.93707 0
32 0.941071 0
40 0.894721 0
48 0.932072 0
56 0.876569 0
64 0.825847 0
72 0.907452 0
80 0.82779 0
88 0.854826 0
96 0.806813 0
104 0.802275 0
112 0.887741 0
120 0.65163 0
128 0.81943 0
136 0.804525 0
144 0.770088 0
152 0.840419 0
160 0.779957 0
168 0.825259 0
176 0.83119 0
184 0.80597 0
192 0.838348 0
200 0.738873 0
208 0.832775 0
216 0.892509 0
224 0.807567 0
232 0.80294 0
240 0.835114 0
248 0.792292 0
256 0.796881 0
264 0.856423 0
272 0.876441 0
280 0.769884 0
288 0.745929 0
296 0.858098 0
304 0.850403 0
312 0.822127 0
320 0.759427 0
328 0.790464 0
336 0.788483 0
344 0.742541 0
352 0.703592 0
360 0.731088 0
368 0.654353 0
376 0.685402 0
384 0.641135 0
392 0.710111 0
400 0.690707 0
408 0.623648 0
416 0.558085 0
424 0.603004 0
432 0.642119 0
440 0.612361 0
448 0.563352 0
456 0.652908 0
464 0.461064 0
472 0.576275 0
480 0.574537 0
488 0.582666 0
496 0.505842 0
504 0.499949 0
512 0.453931 0
520 0.399795 0
528 0.450006 0
536 0.391103 0
544 0.48057 0
552 0.441902 0
560 0.343653 0
568 0.371903 0
576 0.272837 0
584 0.315608 0
592 0.39527 0
600 0.310738 0
608 0.394107 0
616 0.33266 0
624 0.296408 0
632 0.289262 0
640 0.321552 0
648 0.276595 0
656 0.322868 0
664 0.320887 0
672 0.300908 0
680 0.324556 0
688 0.372696 0
696 0.274396 0
704 0.294836 0
712 0.274716 0
720 0.299131 0
728 0.311875 0
736 0.346108 0
744 0.328058 0
752 0.286642 0
760 0.215518 0
768 0.258494 0
776 0.215352 0
784 0.243155 0
792 0.256117 0
800 0.234654 0
808 0.21672 0
816 0.199131 0
824 0.260667 0
832 0.246862 0
840 0.263198 0
848 0.207567 0
856 0.171737 0
864 0.218893 0
872 0.211262 0
880 0.148626 0
888 0.228467 0
896 0.151873 0
904 0.147693 0
912 0.132008 0
920 0.23978 0
928 0.214509 0
936 0.144574 0
944 0.192075 0
952 0.131484 0
960 0.210559 0
968 0.167174 0
976 0.251643 0
984 0.124402 0
992 0.238412 0
1000 0.144382 0
1008 0.176339 0
1016 0.165678 0
1024 0.191129 0
1032 0.259312 0
1040 0.152934 0
1048 0.203924 0
1056 0.17561 0
1064 0.12577 0
1072 0.174294 0
1080 0.123124 0
1088 0.199693 0
1096 0.171175 0
1104 0.12044 0
1112 0.193877 0
1120 0.201138 0
1128 0.219532 0
1136 0.197316 0
1144 0.236124 0
1152 0.242554 0
1160 0.12554 0
1168 0.142171 0
1176 0.10464 0
1184 0.198568 0
1192 0.165295 0
1200 0.186757 0
1208 0.162329 0
1216 0.169743 0
1224 0.116439 0
1232 0.236342 0
1240 0.156666 0
1248 0.187856 0
1256 0.24396 0
1264 0.108143 0
1272 0.212885 0
1280 0.251234 0
1288 0.271277 0
1296 0.159427 0
1304 0.245954 0
1312 0.212131 0
1320 0.248102 0
1328 0.154174 0
1336 0.180378 0
1344 0.227867 0
1352 0.203234 0
1360 0.181925 0
1368 0.155017 0
1376 0.237837 0
1384 0.203362 0
1392 0.154506 0
1400 0.149802 0
1408 0.191781 0
1416 0.257548 0
1424 0.261358 0
1432 0.257893 0
1440 0.159568 0
1448 0.180608 0
1456 0.110929 0
1464 0.0774383 0
1472 0.211249 0
1480 0.175994 0
1488 0.228186 0
1496 0.176237 0
1504 0.200639 0
1512 0.199655 0
1520 0.257011 0
1528 0.118458 0
1536 0.140931 0
1544 0.224044 0
1552 0.160373 0
1560 0.217653 0
1568 0.0782948 0
1576 0.167685 0
1584 0.189237 0
1592 0.222127 0
1600 0.232903 0
1608 0.126179 0
1616 0.188534 0
1624 0.219596 0
1632 0.249981 0
1640 0.0953087 0
1648 0.141263 0
1656 0.269117 0
1664 0.177643 0
1672 0.242516 0
1680 0.253931 0
1688 0.13335 0
1696 0.206161 0
1704 0.188061 0
1712 0.253803 0
1720 0.20813 0
1728 0.240317 0
1736 0.147961 0
1744 0.186565 0
1752 0.20882 0
1760 0.189429 0
1768 0.206161 0
1776 0.184865 0
1784 0.179164 0
1792 0.223763 0
1800 0.126435 0
1808 0.0950403 0
1816 0.165499 0
1824 0.232366 0
1832 0.138476 0
1840 0.148805 0
1848 0.281823 0
1856 0.156564 0
1864 0.238297 0
1872 0.228199 0
1880 0.210482 0
1888 0.195091 0
1896 0.123929 0
1904 0.257459 0
1912 0.226026 0
1920 0.198619 0
1928 0.16431 0
1936 0.185338 0
1944 0.184993 0
1952 0.186668 0
1960 0.128224 0
1968 0.179663 0
1976 0.120657 0
1984 0.126154 0
1992 0.148115 0
2000 0.212987 0
2008 0.149342 0
2016 0.213051 0
2024 0.134526 0
2032 0.233056 0
2040 0.0930589 0
2048 0.198939 0
2056 0.140777 0
2064 0.274294 0
2072 0.196638 0
2080 0.165295 0
2088 0.217385 0
2096 0.138936 0
2104 0.202135 0
2112 0.162137 0
2120 0.257344 0
2128 0.162061 0
2136 0.185197 0
2144 0.232635 0
2152 0.161319 0
2160 0.101496 0
2168 0.229413 0
2176 0.116771 0
2184 0.138476 0
2192 0.185491 0
2200 0.121513 0
2208 0.0992458 0
2216 0.174115 0
2224 0.223687 0
2232 0.120159 0
2240 0.234143 0
2248 0.252039 0
2256 0.262086 0
2264 0.124479 0
2272 0.145456 0
2280 0.202531 0
2288 0.223572 0
2296 0.139895 0
2304 0.22802 0
2312 0.207107 0
2320 0.18553 0
2328 0.180902 0
2336 0.150185 0
2344 0.132021 0
2352 0.0899655 0
2360 0.200115 0
2368 0.17786 0
2376 0.0775917 0
2384 0.175508 0
2392 0.161946 0
2400 0.159427 0
2408 0.14497 0
2416 0.17175 0
2424 0.230538 0
2432 0.143474 0
2440 0.249789 0
2448 0.161012 0
2456 0.15471 0
2464 0.185044 0
2472 0.174268 0
2480 0.189429 0
2488 0.192202 0
2496 0.189301 0
2504 0.208692 0
2512 0.13716 0
2520 0.0947207 0
2528 0.161652 0
2536 0.136405 0
2544 0.102633 0
2552 0.150876 0
2560 0.213563 0
2568 0.220631 0
2576 0.163633 0
2584 0.206327 0
2592 0.224556 0
2600 0.187997 0
2608 0.159159 0
2616 0.193481 0
2624 0.158609 0
2632 0.174716 0
2640 0.191039 0
2648 0.173015 0
2656 0.15999 0
2664 0.18429 0
2672 0.208219 0
2680 0.158417 0
2688 0.266841 0
2696 0.194261 0
2704 0.0905407 0
2712 0.160322 0
2720 0.210405 0
2728 0.195347 0
2736 0.16408 0
2744 0.264451 0
2752 0.190464 0
2760 0.208462 0
2768 0.255963 0
2776 0.195999 0
2784 0.199425 0
2792 0.183229 0
2800 0.188035 0
2808 0.169743 0
2816 0.131714 0
2824 0.167519 0
2832 0.188636 0
2840 0.19798 0
2848 0.145251 0
2856 0.192445 0
2864 0.204167 0
2872 0.099118 0
2880 0.254672 0
2888 0.125642 0
2896 0.121999 0
2904 0.194721 0
2912 0.171673 0
2920 0.21741 0
2928 0.169769 0
2936 0.241506 0
2944 0.17354 0
2952 0.159466 0
2960 0.205075 0
2968 0.196804 0
2976 0.228071 0
2984 0.254915 0
2992 0.234999 0
3000 0.244765 0
3008 0.230219 0
3016 0.164745 0
3024 0.22632 0
3032 0.175431 0
3040 0.306852 0
3048 0.217142 0
3056 0.227342 0
3064 0.190336 0
3072 0.199386 0
3080 0.201892 0
3088 0.122421 0
3096 0.154774 0
3104 0.299629 0
3112 0.235344 0
3120 0.179918 0
3128 0.198453 0
3136 0.166867 0
3144 0.142554 0
3152 0.15549 0
3160 0.249009 0
3168 0.148293 0
3176 0.171494 0
3184 0.223572 0
3192 0.177029 0
3200 0.190975 0
3208 0.168912 0
3216 0.170612 0
3224 0.132392 0
3232 0.200665 0
3240 0.127969 0
3248 0.160092 0
3256 0.155426 0
3264 0.160258 0
3272 0.138016 0
3280 0.183791 0
3288 0.174652 0
3296 0.199297 0
3304 0.186118 0
3312 0.210047 0
3320 0.171418 0
3328 0.233453 0
3336 0.128876 0
3344 0.146018 0
3352 0.183523 0
3360 0.180621 0
3368 0.225118 0
3376 0.179765 0
3384 0.176211 0
3392 0.226448 0
3400 0.111159 0
3408 0.133823 0
3416 0.209817 0
3424 0.169666 0
3432 0.206788 0
3440 0.206468 0
3448 0.138962 0
3456 0.154659 0
3464 0.203068 0
3472 0.190017 0
3480 0.130947 0
3488 0.224569 0
3496 0.145315 0
3504 0.200729 0
3512 0.104091 0
3520 0.189825 0
3528 0.0950019 0
3536 0.189927 0
3544 0.135536 0
3552 0.258469 0
3560 0.199565 0
3568 0.0913332 0
3576 0.179215 0
3584 0.206072 0
3592 0.159772 0
3600 0.192765 0
3608 0.242004 0
3616 0.187665 0
3624 0.15131 0
3632 0.213716 0
3640 0.146172 0
3648 0.177247 0
3656 0.195373 0
3664 0.273373 0
3672 0.133133 0
3680 0.0389493 0
3688 0.174409 0
3696 0.189646 0
3704 0.156347 0
3712 0.185031 0
3720 0.185709 0
3728 0.230794 0
3736 0.164745 0
3744 0.188304 0
3752 0.139665 0
3760 0.182794 0
3768 0.0221271 0
3776 0.169884 0
3784 0.204167 0
3792 0.23877 0
3800 0.147501 0
3808 0.21617 0
3816 0.115889 0
3824 0.121795 0
3832 0.218394 0
3840 0.1593 0
3848 0.166931 0
3856 0.187971 0
3864 0.132941 0
3872 0.145047 0
3880 0.197111 0
3888 0.188291 0
3896 0.165947 0
3904 0.118305 0
3912 0.123354 0
3920 0.101969 0
3928 0.125221 0
3936 0.260936 0
3944 0.165921 0
3952 0.142822 0
3960 0.139346 0
3968 0.187831 0
3976 0.107171 0
3984 0.17207 0
3992 0.238003 0
4000 0.142976 0
4008 0.221577 0
4016 0.182066 0
4024 0.213396 0
4032 0.0597597 0
4040 0.298939 0
4048 0.191832 0
4056 0.232225 0
4064 0.184891 0
4072 0.187844 0
4080 0.264937 0
4088 0.237569 0
4096 0.227956 0
4104 0.175368 0
4112 0.216886 0
4120 0.288112 0
4128 0.158341 0
4136 0.100511 0
4144 0.148345 0
4152 0.195909 0
4160 0.158136 0
4168 0.173872 0
4176 0.213281 0
4184 0.198888 0
4192 0.102493 0
4200 0.194529 0
4208 0.197597 0
4216 0.251413 0
4224 0.146299 0
4232 0.224236 0
4240 0.155452 0
4248 0.163825 0
4256 0.210917 0
4264 0.0938259 0
4272 0.196076 0
4280 0.115697 0
4288 0.142362 0
4296 0.147028 0
4304 0.21107 0
4312 0.208322 0
4320 0.112872 0
4328 0.195296 0
4336 0.154762 0
4344 0.0980442 0
4352 0.136201 0
4360 0.189582 0
4368 0.156321 0
4376 0.133542 0
4384 0.216132 0
4392 0.179113 0
4400 0.229567 0
4408 0.208731 0
4416 0.221526 0
4424 0.228518 0
4432 0.194107 0
4440 0.108194 0
4448 0.127649 0
4456 0.186182 0
4464 0.182372 0
4472 0.152691 0
4480 0.183664 0
4488 0.139 0
4496 0.184047 0
4504 0.230551 0
4512 0.205369 0
4520 0.175764 0
4528 0.160015 0
4536 0.189965 0
4544 0.144842 0
4552 0.204998 0
4560 0.13197 0
4568 0.141442 0
4576 0.241442 0
4584 0.200217 0
4592 0.220453 0
4600 0.152282 0
4608 0.117922 0
4616 0.21663 0
4624 0.15324 0
4632 0.134053 0
4640 0.146491 0
4648 0.232404 0
4656 0.22981 0
4664 0.139678 0
4672 0.118855 0
4680 0.246708 0
4688 0.154813 0
4696 0.0948357 0
4704 0.20928 0
4712 0.202173 0
4720 0.224134 0
4728 0.243973 0
4736 0.193442 0
4744 0.167685 0
4752 0.154059 0
4760 0.207094 0
4768 0.127828 0
4776 0.222536 0
4784 0.172964 0
4792 0.105075 0
4800 0.136508 0
4808 0.176505 0
4816 0.219673 0
4824 0.19256 0
4832 0.101828 0
4840 0.234641 0
4848 0.148882 0
4856 0.15062 0
4864 0.181989 0
4872 0.059977 0
4880 0.126026 0
4888 0.223495 0
4896 0.254161 0
4904 0.192266 0
4912 0.223929 0
4920 0.251285 0
4928 0.284584 0
4936 0.227419 0
4944 0.252422 0
4952 0.134654 0
4960 0.221501 0
4968 0.198735 0
4976 0.224338 0
4984 0.15558 0
4992 0.160591 0
5000 0.192049 0
5008 0.171929 0
5016 0.189416 0
5024 0.217116 0
5032 0.184712 0
5040 0.0484213 0
5048 0.159389 0
5056 0.125885 0
5064 0.178129 0
5072 0.232877 0
5080 0.299629 0
5088 0.19738 0
5096 0.228186 0
5104 0.144855 0
5112 0.225898 0
5120 0.223073 0
5128 0.177911 0
5136 0.21727 0
5144 0.152307 0
5152 0.213166 0
5160 0 0
5168 0.224275 0
5176 0.269066 0
5184 0.136955 0
5192 0.119558 0
5200 0.123124 0
5208 0.130334 0
5216 0.207427 0
5224 0.18135 0
5232 0.210648 0
5240 0.30271 0
5248 0.243883 0
5256 0.200844 0
5264 0.181145 0
5272 0.173782 0
5280 0.123329 0
5288 0.176697 0
5296 0.222063 0
5304 0.255081 0
5312 0.191461 0
5320 0.238272 0
5328 0.192049 0
5336 0.23188 0
5344 0.21741 0
5352 0.174958 0
5360 0.159581 0
5368 0.168772 0
5376 0.143909 0
5384 0.221219 0
5392 0.19458 0
5400 0.168644 0
5408 0.118676 0
5416 0.278052 0
5424 0.122459 0
5432 0.185261 0
5440 0.180672 0
5448 0.253023 0
5456 0.16881 0
5464 0.139179 0
5472 0.119788 0
5480 0.164272 0
5488 0.18337 0
5496 0.11548 0
5504 0.246887 0
5512 0.102825 0
5520 0.181951 0
5528 0.180417 0
5536 0.267608 0
5544 0.192266 0
5552 0.182526 0
5560 0.181644 0
5568 0.177643 0
5576 0.157574 0
5584 0.160412 0
5592 0.183139 0
5600 0.183127 0
5608 0.149022 0
5616 0.199911 0
5624 0.148102 0
5632 0.17694 0
5640 0.263927 0
5648 0.175725 0
5656 0.095705 0
5664 0.229567 0
5672 0.198747 0
5680 0.161025 0
5688 0.152052 0
5696 0.153125 0
5704 0.122792 0
5712 0.0764796 0
5720 0.179816 0
5728 0.164719 0
5736 0.168286 0
5744 0.151796 0
5752 0.164975 0
5760 0.187856 0
5768 0.198517 0
5776 0.140867 0
5784 0.102787 0
5792 0.157638 0
5800 0.192612 0
5808 0.121322 0
5816 0.224466 0
5824 0.143398 0
5832 0.157318 0
5840 0.23468 0
5848 0.183779 0
5856 0.200281 0
5864 0.156513 0
5872 0.189569 0
5880 0.21773 0
5888 0.252537 0
5896 0.230589 0
5904 0.173105 0
5912 0.152627 0
5920 0.243462 0
5928 0.204845 0
5936 0.212783 0
5944 0.205024 0
5952 0.250671 0
5960 0.140777 0
5968 0.112105 0
5976 0.201406 0
5984 0.176659 0
5992 0.241173 0
6000 0.187856 0
6008 0.153317 0
6016 0.191666 0
6024 0.165001 0
6032 0.224083 0
6040 0.234424 0
6048 0.193941 0
6056 0.171763 0
6064 0.148754 0
6072 0.215966 0
6080 0.191883 0
6088 0.101572 0
6096 0.181823 0
6104 0.102966 0
6112 0.122076 0
6120 0.148984 0
6128 0.16541 0
6136 0.130883 0
6144 0.14644 0
6152 0.12191 0
6160 0.14382 0
6168 0.165244 0
6176 0.187447 0
6184 0.180915 0
6192 0.132162 0
6200 0.164195 0
6208 0.123661 0
6216 0.149482 0
6224 0.178947 0
6232 0.14341 0
6240 0.231727 0
6248 0.146875 0
6256 0.230385 0
6264 0.248792 0
6272 0.123993 0
6280 0.182334 0
6288 0.250837 0
6296 0.132941 0
6304 0.156104 0
6312 0.185223 0
6320 0.200626 0
6328 0.173603 0
6336 0.175725 0
6344 0.210175 0
6352 0.155861 0
6360 0.215378 0
6368 0.178141 0
6376 0.210035 0
6384 0.190988 0
6392 0.151515 0
6400 0.258737 0
6408 0.178781 0
6416 0.201419 0
6424 0.142695 0
6432 0.204206 0
6440 0.223981 0
6448 0.211505 0
6456 0.0960757 0
6464 0.184034 0
6472 0.168899 0
6480 0.107631 0
6488 0.105765 0
6496 0.239652 0
6504 0.147322 0
6512 0.0967532 0
6520 0.185095 0
6528 0.163505 0
6536 0.151988 0
6544 0.202135 0
6552 0.202914 0
6560 0.104806 0
6568 0.221577 0
6576 0.182705 0
6584 0.110827 0
6592 0.127138 0
6600 0.190528 0
6608 0.113384 0
6616 0.165397 0
6624 0.183497 0
6632 0.214202 0
6640 0.128774 0
6648 0.196101 0
6656 0.178589 0
6664 0.206008 0
6672 0.146517 0
6680 0.176237 0
6688 0.186169 0
6696 0.268299 0
6704 0.197712 0
6712 0.124952 0
6720 0.161191 0
6728 0.160859 0
6736 0.170203 0
6744 0.116861 0
6752 0.133363 0
6760 0.23298 0
6768 0.213563 0
6776 0.172108 0
6784 0.143666 0
6792 0.192113 0
6800 0.207567 0
6808 0.191883 0
6816 0.140611 0
6824 0.168056 0
6832 0.181529 0
6840 0.117001 0
6848 0.258827 0
6856 0.12462 0
6864 0.218778 0
6872 0.238591 0
6880 0.203502 0
6888 0.220299 0
6896 0.162828 0
6904 0.160066 0
6912 0.206775 0
6920 0.245571 0
6928 0.129912 0
6936 0.140995 0
6944 0.193353 0
6952 0.180442 0
6960 0.146069 0
6968 0.0973028 0
6976 0.180148 0
6984 0.204091 0
6992 0.209971 0
7000 0.226448 0
7008 0.202595 0
7016 0.21309 0
7024 0.207823 0
7032 0.155183 0
7040 0.185402 0
7048 0.154353 0
7056 0.232098 0
7064 0.281081 0
7072 0.197891 0
7080 0.209485 0
7088 0.120222 0
7096 0.199118 0
7104 0.102787 0
7112 0.212272 0
7120 0.195002 0
7128 0.214253 0
7136 0.238374 0
7144 0.277477 0
7152 0.116937 0
7160 0.138374 0
7168 0.221002 0
7176 0.124505 0
7184 0.20905 0
7192 0.141199 0
7200 0.152589 0
7208 0.171584 0
7216 0.0958839 0
7224 0.198645 0
7232 0.161536 0
7240 0.125885 0
7248 0.160846 0
7256 0.100358 0
7264 0.183881 0
7272 0.0978141 0
7280 0.130743 0
7288 0.163198 0
7296 0.110137 0
7304 0.126946 0
7312 0.153407 0
7320 0.273194 0
7328 0.13693 0
7336 0.0925476 0
7344 0.104461 0
7352 0.217461 0
7360 0.16564 0
7368 0.157293 0
7376 0.165895 0
7384 0.236789 0
7392 0.134705 0
7400 0.146057 0
7408 0.162585 0
7416 0.153624 0
7424 0.177247 0
7432 0.196613 0
7440 0.180877 0
7448 0.177835 0
7456 0.124748 0
7464 0.130679 0
7472 0.160795 0
7480 0.148012 0
7488 0.0968682 0
7496 0.176569 0
7504 0.193673 0
7512 0.231049 0
7520 0.176646 0
7528 0.147769 0
7536 0.206174 0
7544 0.118957 0
7552 0.169193 0
7560 0.257165 0
7568 0.057446 0
7576 0.175061 0
7584 0.217947 0
7592 0.167634 0
7600 0.195628 0
7608 0.159389 0
7616 0.167532 0
7624 0.212783 0
7632 0.145711 0
7640 0.1644 0
7648 0.181618 0
7656 0.223495 0
7664 0.139461 0
7672 0.173578 0
7680 0.109856 0
7688 0.111032 0
7696 0.150505 0
7704 0.15016 0
7712 0.193557 0
7720 0.23188 0
7728 0.181209 0
7736 0.17446 0
7744 0.140381 0
7752 0.165231 0
7760 0.136137 0
7768 0.161741 0
7776 0.27106 0
7784 0.137939 0
7792 0.183178 0
7800 0.139934 0
7808 0.163441 0
7816 0.128429 0
7824 0.174307 0
7832 0.130449 0
7840 0.153317 0
7848 0.138361 0
7856 0.237441 0
7864 0.171686 0
7872 0.0514381 0
7880 0.144331 0
7888 0.143538 0
7896 0.179356 0
7904 0.170753 0
7912 0.194439 0
7920 0.110891 0
7928 0.205036 0
7936 0.249533 0
7944 0.175419 0
7952 0.163722 0
7960 0.098939 0
7968 0.195143 0
7976 0.190758 0
7984 0.192343 0
7992 0.292254 0
8000 0.228173 0
8008 0.0650262 0
8016 0.214943 0
8024 0.289352 0
8032 0.172888 0
8040 0.163454 0
8048 0.181248 0
8056 0.194887 0
8064 0.185517 0
8072 0.137224 0
8080 0.176518 0
8088 0.169577 0
8096 0.126128 0
8104 0.222421 0
8112 0.118599 0
8120 0.201981 0
8128 0.155107 0
8136 0.10124 0
8144 0.168976 0
8152 0.169168 0
8160 0.135063 0
8168 0.159568 0
8176 0.112195 0
8184 0.0858878 0
