# Supplementary material for: Probing decoherence in molecular 4f qubits
Source: Chem Sci. 2024 Oct 30;15(48):20328–37. doi: 10.1039/d4sc05304d (PMC11575486; doi:10.1039/d4sc05304d)
Supplement: SC-015-D4SC05304D-s001 [file SC-015-D4SC05304D-s001.zip › data_archive/Parallel_0c5pct/T2/86_Gdtrensal_T2_970567_3527G_at22_VG30_32-64-300_10sc_30K.dat]

0 1 0
16 0.979417 0
32 0.93684 0
48 0.868747 0
64 0.789566 0
80 0.714527 0
96 0.648434 0
112 0.597307 0
128 0.560762 0
144 0.531804 0
160 0.501785 0
176 0.468196 0
192 0.43162 0
208 0.399636 0
224 0.37963 0
240 0.36823 0
256 0.366744 0
272 0.369341 0
288 0.372231 0
304 0.368891 0
320 0.359135 0
336 0.346658 0
352 0.334628 0
368 0.325705 0
384 0.321227 0
400 0.319579 0
416 0.314679 0
432 0.312729 0
448 0.305242 0
464 0.296414 0
480 0.290448 0
496 0.288517 0
512 0.289375 0
528 0.300002 0
544 0.309117 0
560 0.319087 0
576 0.326722 0
592 0.326898 0
608 0.325828 0
624 0.328579 0
640 0.327297 0
656 0.332227 0
672 0.337803 0
688 0.344083 0
704 0.345509 0
720 0.345313 0
736 0.340655 0
752 0.339395 0
768 0.340768 0
784 0.348983 0
800 0.35872 0
816 0.370157 0
832 0.37895 0
848 0.386313 0
864 0.387848 0
880 0.384118 0
896 0.3822 0
912 0.38253 0
928 0.386256 0
944 0.385497 0
960 0.38418 0
976 0.382836 0
992 0.374735 0
1008 0.365854 0
1024 0.357408 0
1040 0.355197 0
1056 0.355447 0
1072 0.356578 0
1088 0.359027 0
1104 0.363601 0
1120 0.359212 0
1136 0.351967 0
1152 0.343261 0
1168 0.335906 0
1184 0.331116 0
1200 0.327616 0
1216 0.328066 0
1232 0.325026 0
1248 0.313699 0
1264 0.305206 0
1280 0.292539 0
1296 0.284167 0
1312 0.281567 0
1328 0.276293 0
1344 0.27752 0
1360 0.277683 0
1376 0.274301 0
1392 0.269274 0
1408 0.258559 0
1424 0.247685 0
1440 0.23698 0
1456 0.228412 0
1472 0.222346 0
1488 0.212682 0
1504 0.205114 0
1520 0.191009 0
1536 0.177042 0
1552 0.165293 0
1568 0.155141 0
1584 0.146839 0
1600 0.142888 0
1616 0.140305 0
1632 0.139798 0
1648 0.137935 0
1664 0.136008 0
1680 0.134551 0
1696 0.129047 0
1712 0.127879 0
1728 0.129731 0
1744 0.129314 0
1760 0.130336 0
1776 0.131468 0
1792 0.125058 0
1808 0.120956 0
1824 0.114506 0
1840 0.110673 0
1856 0.108767 0
1872 0.106043 0
1888 0.10366 0
1904 0.102727 0
1920 0.0987063 0
1936 0.0905738 0
1952 0.087142 0
1968 0.0794371 0
1984 0.0760177 0
2000 0.0694946 0
2016 0.0675307 0
2032 0.0634163 0
2048 0.0567455 0
2064 0.0559664 0
2080 0.0502846 0
2096 0.0461515 0
2112 0.0420977 0
2128 0.0390903 0
2144 0.0363225 0
2160 0.0344317 0
2176 0.033847 0
2192 0.0334893 0
2208 0.0320261 0
2224 0.032191 0
2240 0.0304198 0
2256 0.0292085 0
2272 0.0293143 0
2288 0.0300949 0
2304 0.0282507 0
2320 0.0244674 0
2336 0.025262 0
2352 0.0233339 0
2368 0.0246307 0
2384 0.0218908 0
2400 0.0214352 0
2416 0.0206562 0
2432 0.0202675 0
2448 0.0232981 0
2464 0.0214352 0
2480 0.0210729 0
2496 0.0200187 0
2512 0.0203545 0
2528 0.0197714 0
2544 0.017823 0
2560 0.0184637 0
2576 0.0191619 0
2592 0.0175696 0
2608 0.0183408 0
2624 0.0182615 0
2640 0.0173332 0
2656 0.0175618 0
2672 0.0170145 0
2688 0.0175696 0
2704 0.0199907 0
2720 0.0195335 0
2736 0.0191743 0
2752 0.0214865 0
2768 0.0196595 0
2784 0.0204058 0
2800 0.0226916 0
2816 0.023026 0
2832 0.0219328 0
2848 0.0226326 0
2864 0.0224537 0
2880 0.0230042 0
2896 0.0241969 0
2912 0.0240414 0
2928 0.0238905 0
2944 0.0226979 0
2960 0.0230073 0
2976 0.0230493 0
2992 0.0224195 0
3008 0.0231162 0
3024 0.0218629 0
3040 0.0221505 0
3056 0.0181714 0
3072 0.0202612 0
3088 0.0197807 0
3104 0.0184419 0
3120 0.0170829 0
3136 0.0155186 0
3152 0.0167486 0
3168 0.0161763 0
3184 0.0118862 0
3200 0.0140398 0
3216 0.0145094 0
3232 0.01587 0
3248 0.0129233 0
3264 0.0134132 0
3280 0.0136651 0
3296 0.0139947 0
3312 0.0158389 0
3328 0.0135438 0
3344 0.0155606 0
3360 0.0139558 0
3376 0.014186 0
3392 0.0112424 0
3408 0.0137972 0
3424 0.0129156 0
3440 0.0154719 0
3456 0.0116172 0
3472 0.0134987 0
3488 0.0135453 0
3504 0.0123091 0
3520 0.011939 0
3536 0.0110076 0
3552 0.0107635 0
3568 0.0123527 0
3584 0.0112362 0
3600 0.0107728 0
3616 0.00988493 0
3632 0.0101322 0
3648 0.0101695 0
3664 0.0111071 0
3680 0.0100591 0
3696 0.00982273 0
3712 0.00944332 0
3728 0.0095786 0
3744 0.00855232 0
3760 0.00985383 0
3776 0.00859897 0
3792 0.00856476 0
3808 0.009123 0
3824 0.00914788 0
3840 0.00638936 0
3856 0.00745452 0
3872 0.00609548 0
3888 0.00882289 0
3904 0.006775 0
3920 0.00660395 0
3936 0.00695537 0
3952 0.00835018 0
3968 0.0059462 0
3984 0.00758202 0
4000 0.00557145 0
4016 0.00556679 0
4032 0.00553413 0
4048 0.00817913 0
4064 0.00441611 0
4080 0.00655264 0
4096 0.00373659 0
4112 0.00486394 0
4128 0.00539885 0
4144 0.00681387 0
4160 0.00442388 0
4176 0.00557456 0
4192 0.00676411 0
4208 0.00491059 0
4224 0.00472399 0
4240 0.00617011 0
4256 0.00411756 0
4272 0.00434303 0
4288 0.00592443 0
4304 0.00361686 0
4320 0.00389675 0
4336 0.00405691 0
4352 0.00653864 0
4368 0.00563831 0
4384 0.00320479 0
4400 0.00605971 0
4416 0.00471155 0
4432 0.00764422 0
4448 0.00373348 0
4464 0.00464935 0
4480 0.00368527 0
4496 0.00458249 0
4512 0.0036153 0
4528 0.00234489 0
4544 0.00288136 0
4560 0.00408646 0
4576 0.00427927 0
4592 0.00464624 0
4608 0.00464313 0
4624 0.00433214 0
4640 0.00417975 0
4656 0.00425439 0
4672 0.00507231 0
4688 0.00362774 0
4704 0.00375058 0
4720 0.00497434 0
4736 0.0054766 0
4752 0.00488571 0
4768 0.00311771 0
4784 0.00482818 0
4800 0.00384699 0
4816 0.00500544 0
4832 0.00380656 0
4848 0.00568963 0
4864 0.00366039 0
4880 0.00458094 0
4896 0.00359042 0
4912 0.00310061 0
4928 0.00475354 0
4944 0.00426217 0
4960 0.00299642 0
4976 0.00422018 0
4992 0.00230291 0
5008 0.00528689 0
5024 0.00723993 0
5040 0.00473177 0
5056 0.00375369 0
5072 0.00426528 0
5088 0.0029902 0
5104 0.00213653 0
5120 0.00338983 0
5136 0.00175556 0
5152 0.00247706 0
5168 0.00363085 0
5184 0.00412222 0
5200 0.00299176 0
5216 0.00445654 0
5232 0.00167626 0
5248 0.00248017 0
5264 0.00369927 0
5280 0.00310527 0
5296 0.00736588 0
5312 0.00476598 0
5328 0.00338672 0
5344 0.00406158 0
5360 0.00485306 0
5376 0.00492769 0
5392 0.00437879 0
5408 0.00488415 0
5424 0.00470689 0
5440 0.00281449 0
5456 0.00401493 0
5472 0.00531644 0
5488 0.00403203 0
5504 0.00169803 0
5520 0.000522469 0
5536 0.00211165 0
5552 0.00556212 0
5568 0.00393873 0
5584 0.00300264 0
5600 0.00550459 0
5616 0.0039745 0
5632 0.00533043 0
5648 0.00380345 0
5664 0.00570207 0
5680 0.00327476 0
5696 0.00470067 0
5712 0.00314726 0
5728 0.00203234 0
5744 0.0034909 0
5760 0.00492614 0
5776 0.0018784 0
5792 0.00436791 0
5808 0.00351423 0
5824 0.00190328 0
5840 0.00418131 0
5856 0.00346758 0
5872 0.00268854 0
5888 0.00373659 0
5904 0.00296843 0
5920 0.00397294 0
5936 0.00386099 0
5952 0.00222049 0
5968 0.00490437 0
5984 0.00391074 0
6000 0.00307728 0
6016 0.00239154 0
6032 0.00321878 0
6048 0.0050863 0
6064 0.00292334 0
6080 0.00266522 0
6096 0.00458094 0
6112 0.00298554 0
6128 0.00350179 0
6144 0.00415798 0
6160 0.0027694 0
6176 0.00163894 0
6192 0.00423884 0
6208 0.00361219 0
6224 0.00502099 0
6240 0.00452496 0
6256 0.00286581 0
6272 0.00531022 0
6288 0.00144768 0
6304 0.00207122 0
6320 0.00489815 0
6336 0.00486861 0
6352 0.00315192 0
6368 0.00295755 0
6384 0.00341005 0
6400 0.00143368 0
6416 0.00541751 0
6432 0.00395428 0
6448 0.00392629 0
6464 0.00331986 0
6480 0.00351423 0
6496 0.00253149 0
6512 0.00342093 0
6528 0.00313482 0
6544 0.00379879 0
6560 0.00327476 0
6576 0.0035049 0
6592 0.00295755 0
6608 0.0050692 0
6624 0.00325921 0
6640 0.00296843 0
6656 0.00476287 0
6672 0.0024242 0
6688 0.00343337 0
6704 0.00271342 0
6720 0.00476598 0
6736 0.0041642 0
6752 0.00517804 0
6768 0.00438968 0
6784 0.00200591 0
6800 0.00323744 0
6816 0.00424662 0
6832 0.00360908 0
6848 0.00437257 0
6864 0.00407091 0
6880 0.00278806 0
6896 0.00337895 0
6912 0.00245374 0
6928 0.00334474 0
6944 0.00337739 0
6960 0.00442699 0
6976 0.00396517 0
6992 0.00228425 0
7008 0.00325455 0
7024 0.00363396 0
7040 0.00328876 0
7056 0.00358887 0
7072 0.0038641 0
7088 0.000932981 0
7104 0.00397605 0
7120 0.00419219 0
7136 0.003225 0
7152 0.00292645 0
7168 0.00383455 0
7184 0.0018302 0
7200 0.00304774 0
7216 0.00321723 0
7232 0.00292023 0
7248 0.00338828 0
7264 0.00262012 0
7280 0.00182087 0
7296 0.00381745 0
7312 0.00353444 0
7328 0.00433214 0
7344 0.00322967 0
7360 0.00452029 0
7376 0.00247706 0
7392 0.00364951 0
7408 0.0046167 0
7424 0.000370082 0
7440 0.0027383 0
7456 0.00358109 0
7472 0.00266677 0
7488 0.00281916 0
7504 0.00397605 0
7520 0.00496968 0
7536 0.00305551 0
7552 0.00425128 0
7568 0.00349246 0
7584 0.00482196 0
7600 0.00204945 0
7616 0.00196392 0
7632 0.0028487 0
7648 0.00301042 0
7664 0.00229202 0
7680 0.00199658 0
7696 0.00249261 0
7712 0.00313171 0
7728 0.00352978 0
7744 0.00362152 0
7760 0.00410667 0
7776 0.00491992 0
7792 0.00323433 0
7808 0.00251905 0
7824 0.0028005 0
7840 0.00498212 0
7856 0.00129529 0
7872 0.00246773 0
7888 0 0
7904 0.00310683 0
7920 0.00183175 0
7936 0.00511896 0
7952 0.00318768 0
7968 0.0051174 0
7984 0.00321256 0
8000 0.00209143 0
8016 0.00242109 0
8032 0.00174778 0
8048 0.00148966 0
8064 0.00273363 0
8080 0.00519359 0
8096 0.00457938 0
8112 0.00291868 0
8128 0.0036153 0
8144 0.00167937 0
8160 0.00398072 0
8176 0.00181465 0
8192 0.00365884 0
8208 0.00243974 0
8224 0.00109003 0
8240 0.0035982 0
8256 0.00193905 0
8272 0.00368372 0
8288 0.0036464 0
8304 0.0039434 0
8320 0.00169803 0
8336 0.00597885 0
8352 0.00396672 0
8368 0.00387032 0
8384 0.00222671 0
8400 0.00418597 0
8416 0.00275385 0
8432 0.00393096 0
8448 0.0039745 0
8464 0.00408801 0
8480 0.00289691 0
8496 0.00296377 0
8512 0.00445809 0
8528 0.00224537 0
8544 0.00410667 0
8560 0.00411756 0
8576 0.0026761 0
8592 0.00450319 0
8608 0.00163894 0
8624 0.00366817 0
8640 0.00530244 0
8656 0.00258591 0
8672 0.00241487 0
8688 0.00457472 0
8704 0.00373814 0
8720 0.0025828 0
8736 0.0035531 0
8752 0.00289846 0
8768 0.00380967 0
8784 0.00390297 0
8800 0.00624942 0
8816 0.00317991 0
8832 0.00450008 0
8848 0.00244596 0
8864 0.00335251 0
8880 0.00393407 0
8896 0.00308506 0
8912 0.0031457 0
8928 0.00257658 0
8944 0.00398538 0
8960 0.00176489 0
8976 0.00367439 0
8992 0.00336962 0
9008 0.0045856 0
9024 0.00127974 0
9040 0.00473177 0
9056 0.00374436 0
9072 0.00232157 0
9088 0.00427305 0
9104 0.00270409 0
9120 0.00315659 0
9136 0.00277562 0
9152 0.000757269 0
9168 0.00401804 0
9184 0.00264967 0
9200 0.0036464 0
9216 0.00270098 0
9232 0.00365884 0
9248 0.00438501 0
9264 0.00416731 0
9280 0.00563676 0
9296 0.00150987 0
9312 0.00284715 0
9328 0.00390142 0
9344 0.00187996 0
9360 0.00459493 0
9376 0.00476131 0
9392 0.00345825 0
9408 0.00375836 0
9424 0.00515783 0
9440 0.00578293 0
9456 0.00380345 0
9472 0.00377235 0
9488 0.00462603 0
9504 0.00225626 0
9520 0.00329187 0
9536 0.00430415 0
9552 0.00340072 0
9568 0.00349868 0
9584 0.00318146 0
9600 0.00285959 0
9616 0.00554813 0
9632 0.00395739 0
9648 0.0039605 0
9664 0.00292023 0
9680 0.00234645 0
9696 0.00263723 0
9712 0.00375836 0
9728 0.00362308 0
9744 0.00469289 0
9760 0.00289069 0
9776 0.00414865 0
9792 0.0028005 0
9808 0.00437102 0
9824 0.0037708 0
9840 0.00516249 0
9856 0.00283782 0
9872 0.0048344 0
9888 0.0016576 0
9904 0.00185819 0
9920 0.00295755 0
9936 0.00455761 0
9952 0.00478464 0
9968 0.0042886 0
9984 0.00246618 0
10000 0.00417664 0
10016 0.00450941 0
10032 0.0031286 0
10048 0.00366817 0
10064 0.00308195 0
10080 0.00502877 0
10096 0.00421707 0
10112 0.0037397 0
10128 0.00281605 0
10144 0.0030353 0
10160 0.00480952 0
10176 0.00336029 0
10192 0.00131395 0
10208 0.0033183 0
10224 0.00441611 0
10240 0.0040849 0
10256 0.00329031 0
10272 0.00376147 0
10288 0.00405069 0
10304 0.00466957 0
10320 0.0034909 0
10336 0.00286581 0
10352 0.00204634 0
10368 0.00322345 0
10384 0.00523091 0
10400 0.00506142 0
10416 0.00506609 0
10432 0.00157985 0
10448 0.00354066 0
10464 0.00302597 0
10480 0.00303219 0
10496 0.00408179 0
10512 0.00407557 0
10528 0.0041642 0
10544 0.00186441 0
10560 0.0046478 0
10576 0.00341626 0
10592 0.00560877 0
10608 0.0042575 0
10624 0.0019235 0
10640 0.00186752 0
10656 0.00240087 0
10672 0.00356554 0
10688 0.00388587 0
10704 0.00281138 0
10720 0.00354999 0
10736 0.00266211 0
10752 0.00163116 0
10768 0.0031286 0
10784 0.00314726 0
10800 0.00339916 0
10816 0.00464469 0
10832 0.00475198 0
10848 0.00335407 0
10864 0.00461204 0
10880 0.00226092 0
10896 0.0038641 0
10912 0.00405069 0
10928 0.00177266 0
10944 0.00417042 0
10960 0.00201524 0
10976 0.00283782 0
10992 0.00399938 0
11008 0.00410512 0
11024 0.00366195 0
11040 0.00427772 0
11056 0.00396517 0
11072 0.00457316 0
11088 0.00364174 0
11104 0.00477375 0
11120 0.00320012 0
11136 0.00328098 0
11152 0.00356865 0
11168 0.00400404 0
11184 0.00283315 0
11200 0.00430571 0
11216 0.00385321 0
11232 0.00336495 0
11248 0.00381745 0
11264 0.00348002 0
11280 0.00319079 0
11296 0.00401493 0
11312 0.00504276 0
11328 0.00497901 0
11344 0.00218473 0
11360 0.0040678 0
11376 0.00418131 0
11392 0.00459027 0
11408 0.00437257 0
11424 0.00335251 0
11440 0.00509874 0
11456 0.00443788 0
11472 0.00364796 0
11488 0.00412533 0
11504 0.00277095 0
11520 0.00358265 0
11536 0.00485772 0
11552 0.00527912 0
11568 0.00376924 0
11584 0.00391074 0
11600 0.00453118 0
11616 0.00232001 0
11632 0.00249261 0
11648 0.00453584 0
11664 0.00315814 0
11680 0.0017991 0
11696 0.00234023 0
11712 0.00320168 0
11728 0.00405069 0
11744 0.00433059 0
11760 0.00399005 0
11776 0.00490592 0
11792 0.00249572 0
11808 0.00436013 0
11824 0.00306018 0
11840 0.0035531 0
11856 0.00242731 0
11872 0.00381434 0
11888 0.00641424 0
11904 0.0044923 0
11920 0.00522936 0
11936 0.0048826 0
11952 0.00292023 0
11968 0.00503499 0
11984 0.00472244 0
12000 0.00408335 0
12016 0.00310994 0
12032 0.00338517 0
12048 0.004399 0
12064 0.00271186 0
12080 0.00229824 0
12096 0.00502255 0
12112 0.00336495 0
12128 0.00191261 0
12144 0.00368838 0
12160 0.00110869 0
12176 0.00261235 0
12192 0.00301197 0
12208 0.00391385 0
12224 0.00474265 0
12240 0.00393096 0
12256 0.00334318 0
12272 0.00356399 0
12288 0.00536309 0
12304 0.00434303 0
12320 0.00142435 0
12336 0.00271964 0
12352 0.00389675 0
12368 0.00426994 0
12384 0.0045374 0
12400 0.00439589 0
12416 0.00375836 0
12432 0.00484684 0
12448 0.00169647 0
12464 0.00445965 0
12480 0.00342559 0
12496 0.00241798 0
12512 0.00371793 0
12528 0.00424973 0
12544 0.00382367 0
12560 0.00382522 0
12576 0.00440989 0
12592 0.00390919 0
12608 0.00427927 0
12624 0.00206966 0
12640 0.00375836 0
12656 0.00565386 0
12672 0.00384388 0
12688 0.0025517 0
12704 0.00501944 0
12720 0.00477375 0
12736 0.00467579 0
12752 0.00350179 0
12768 0.00248484 0
12784 0.00392629 0
12800 0.00409112 0
12816 0.00581247 0
12832 0.00486861 0
12848 0.00392007 0
12864 0.00269942 0
12880 0.0053211 0
12896 0.00247084 0
12912 0.00267921 0
12928 0.002659 0
12944 0.00252371 0
12960 0.00302441 0
12976 0.00339294 0
12992 0.00351734 0
13008 0.00243508 0
13024 0.00267144 0
13040 0.00353289 0
13056 0.00373503 0
13072 0.00313948 0
13088 0.00389053 0
13104 0.00479708 0
13120 0.00193594 0
13136 0.00290468 0
13152 0.00447209 0
13168 0.00312393 0
13184 0.00224382 0
13200 0.00372104 0
13216 0.0034116 0
13232 0.00243508 0
13248 0.00377702 0
13264 0.00374747 0
13280 0.00474887 0
13296 0.00324677 0
13312 0.00200746 0
13328 0.00392163 0
13344 0.00495879 0
13360 0.00341005 0
13376 0.0031457 0
13392 0.002362 0
13408 0.0040367 0
13424 0.00273363 0
13440 0.00189084 0
13456 0.00260924 0
13472 0.0037397 0
13488 0.0039916 0
13504 0.00178044 0
13520 0.00490437 0
13536 0.00335407 0
13552 0.00471466 0
13568 0.00490126 0
13584 0.00245529 0
13600 0.00227181 0
13616 0.00410667 0
13632 0.00285337 0
13648 0.00353289 0
13664 0.00392629 0
13680 0.00331053 0
13696 0.00483751 0
13712 0.00107448 0
13728 0.00466801 0
13744 0.00367128 0
13760 0.00404758 0
13776 0.00532421 0
13792 0.00242264 0
13808 0.00342559 0
13824 0.00311771 0
13840 0.00430104 0
13856 0.00377391 0
13872 0.00402892 0
13888 0.00548593 0
13904 0.00273208 0
13920 0.00398383 0
13936 0.00385477 0
13952 0.00440678 0
13968 0.00316903 0
13984 0.00465402 0
14000 0.00373659 0
14016 0.00287514 0
14032 0.00312704 0
14048 0.00326388 0
14064 0.00278028 0
14080 0.00373192 0
14096 0.00355621 0
14112 0.00515005 0
14128 0.00466179 0
14144 0.00165449 0
14160 0.00234489 0
14176 0.00343337 0
14192 0.000870782 0
14208 0.00467423 0
14224 0.00213808 0
14240 0.00430571 0
14256 0.00383144 0
14272 0.00476909 0
14288 0.0024102 0
14304 0.0039294 0
14320 0.00598507 0
14336 0.00563054 0
14352 0.00357798 0
14368 0.00350801 0
14384 0.00584202 0
14400 0.00482973 0
14416 0.00286892 0
14432 0.00208677 0
14448 0.00445343 0
14464 0.0032701 0
14480 0.00461048 0
14496 0.00382211 0
14512 0.00272741 0
14528 0.00461204 0
14544 0.00461981 0
14560 0.00252216 0
14576 0.00343803 0
14592 0.00363396 0
14608 0.00470378 0
14624 0.00138081 0
14640 0.00245374 0
14656 0.00334163 0
14672 0.0050241 0
14688 0.00481418 0
14704 0.00295444 0
14720 0.0045996 0
14736 0.00404292 0
14752 0.0037568 0
14768 0.00050692 0
14784 0.00534132 0
14800 0.00301508 0
14816 0.0016436 0
14832 0.00383455 0
14848 0.00349557 0
14864 0.00451718 0
14880 0.00401182 0
14896 0.00380812 0
14912 0.00428705 0
14928 0.00493391 0
14944 0.00421863 0
14960 0.00274452 0
14976 0.00378479 0
14992 0.00507386 0
15008 0.00521847 0
15024 0.00445654 0
15040 0.00496346 0
15056 0.00233245 0
15072 0.00576116 0
15088 0.00403981 0
15104 0.00372415 0
15120 0.00186596 0
15136 0.00515938 0
15152 0.00368527 0
15168 0.00456383 0
15184 0.00266211 0
15200 0.00477064 0
15216 0.00443321 0
15232 0.00426528 0
15248 0.00460582 0
15264 0.0043648 0
15280 0.00232001 0
15296 0.00483129 0
15312 0.00614834 0
15328 0.00244752 0
15344 0.00380034 0
15360 0.00421707 0
15376 0.0043026 0
15392 0.00382367 0
15408 0.0030975 0
15424 0.00466801 0
15440 0.0020199 0
15456 0.0028798 0
15472 0.00528689 0
15488 0.00433992 0
15504 0.00275074 0
15520 0.00437724 0
15536 0.0046167 0
15552 0.00480641 0
15568 0.00514228 0
15584 0.00434769 0
15600 0.00453429 0
15616 0.00387965 0
15632 0.00261857 0
15648 0.00308039 0
15664 0.00322656 0
15680 0.00531799 0
15696 0.003536 0
15712 0.00471 0
15728 0.00369927 0
15744 0.00409268 0
15760 0.00446742 0
15776 0.00359198 0
15792 0.00313482 0
15808 0.00477375 0
15824 0.00478308 0
15840 0.00524646 0
15856 0.00216918 0
15872 0.00160006 0
15888 0.00161872 0
15904 0.002942 0
15920 0.00405536 0
15936 0.00364796 0
15952 0.00357487 0
15968 0.00494635 0
15984 0.00374592 0
16000 0.00251127 0
16016 0.00333541 0
16032 0.00363863 0
16048 0.00360442 0
16064 0.00415021 0
16080 0.00295599 0
16096 0.00422174 0
16112 0.00493236 0
16128 0.00616234 0
16144 0.00502099 0
16160 0.00435858 0
16176 0.00330431 0
16192 0.0041471 0
16208 0.00591821 0
16224 0.00537863 0
16240 0.00330431 0
16256 0.00311771 0
16272 0.00324522 0
16288 0.00303219 0
16304 0.00369616 0
16320 0.00452496 0
16336 0.00437413 0
16352 0.00365418 0
16368 0.00217385 0
