# Supplementary material for: Probing decoherence in molecular 4f qubits
Source: Chem Sci. 2024 Oct 30;15(48):20328–37. doi: 10.1039/d4sc05304d (PMC11575486; doi:10.1039/d4sc05304d)
Supplement: SC-015-D4SC05304D-s001 [file SC-015-D4SC05304D-s001.zip › data_archive/Parallel_0c5pct/T2/87_Gdtrensal_T2_970567_6371G_at19_VG45_32-64-300_10sc_30K.dat]

0 0.433682 0
16 0.435106 0
32 0.445093 0
48 0.453757 0
64 0.463605 0
80 0.474326 0
96 0.493163 0
112 0.505165 0
128 0.529621 0
144 0.559654 0
160 0.585528 0
176 0.612704 0
192 0.669065 0
208 0.705616 0
224 0.757288 0
240 0.798095 0
256 0.849697 0
272 0.889398 0
288 0.93087 0
304 0.955636 0
320 0.976344 0
336 0.988086 0
352 0.99284 0
368 1 0
384 0.992048 0
400 0.981819 0
416 0.972713 0
432 0.96472 0
448 0.949177 0
464 0.927329 0
480 0.92123 0
496 0.90356 0
512 0.889788 0
528 0.869712 0
544 0.840651 0
560 0.812588 0
576 0.790271 0
592 0.763221 0
608 0.726919 0
624 0.697705 0
640 0.675665 0
656 0.63536 0
672 0.616409 0
688 0.590809 0
704 0.564945 0
720 0.548353 0
736 0.532781 0
752 0.519293 0
768 0.503707 0
784 0.493111 0
800 0.481864 0
816 0.463681 0
832 0.448902 0
848 0.432685 0
864 0.406249 0
880 0.384126 0
896 0.362071 0
912 0.336365 0
928 0.310326 0
944 0.298675 0
960 0.274851 0
976 0.265137 0
992 0.249033 0
1008 0.241564 0
1024 0.227785 0
1040 0.212764 0
1056 0.214286 0
1072 0.200572 0
1088 0.205254 0
1104 0.195867 0
1120 0.196856 0
1136 0.190131 0
1152 0.180577 0
1168 0.182205 0
1184 0.191243 0
1200 0.191256 0
1216 0.191897 0
1232 0.193976 0
1248 0.208487 0
1264 0.216518 0
1280 0.225765 0
1296 0.247742 0
1312 0.253631 0
1328 0.267916 0
1344 0.282039 0
1360 0.291077 0
1376 0.292904 0
1392 0.300734 0
1408 0.307499 0
1424 0.304464 0
1440 0.305054 0
1456 0.30221 0
1472 0.29763 0
1488 0.294939 0
1504 0.285457 0
1520 0.281544 0
1536 0.270874 0
1552 0.265744 0
1568 0.259472 0
1584 0.255571 0
1600 0.250413 0
1616 0.249564 0
1632 0.237528 0
1648 0.231474 0
1664 0.223539 0
1680 0.215896 0
1696 0.20773 0
1712 0.197904 0
1728 0.187032 0
1744 0.193076 0
1760 0.177493 0
1776 0.179302 0
1792 0.175413 0
1808 0.17154 0
1824 0.170017 0
1840 0.168328 0
1856 0.159337 0
1872 0.173174 0
1888 0.162471 0
1904 0.169012 0
1920 0.166793 0
1936 0.153467 0
1952 0.146034 0
1968 0.143149 0
1984 0.134138 0
2000 0.125534 0
2016 0.123278 0
2032 0.11979 0
2048 0.120471 0
2064 0.0995941 0
2080 0.106589 0
2096 0.0966446 0
2112 0.0966267 0
2128 0.0966911 0
2144 0.100269 0
2160 0.0887125 0
2176 0.0841137 0
2192 0.08516 0
2208 0.0718295 0
2224 0.0804158 0
2240 0.0680005 0
2256 0.0812631 0
2272 0.0722335 0
2288 0.0710167 0
2304 0.0667242 0
2320 0.0710597 0
2336 0.0755524 0
2352 0.0709226 0
2368 0.0675405 0
2384 0.0681805 0
2400 0.0764236 0
2416 0.0761423 0
2432 0.0749137 0
2448 0.0742952 0
2464 0.074437 0
2480 0.0769646 0
2496 0.0747218 0
2512 0.0730546 0
2528 0.0686214 0
2544 0.0675989 0
2560 0.0707724 0
2576 0.0639892 0
2592 0.0670686 0
2608 0.0665168 0
2624 0.0612387 0
2640 0.0635518 0
2656 0.0624948 0
2672 0.0564802 0
2688 0.0596621 0
2704 0.0538274 0
2720 0.0515286 0
2736 0.0508303 0
2752 0.0500414 0
2768 0.0524319 0
2784 0.0522293 0
2800 0.0523402 0
2816 0.049983 0
2832 0.0547212 0
2848 0.0463733 0
2864 0.0425812 0
2880 0.0418328 0
2896 0.0422833 0
2912 0.0481441 0
2928 0.0436359 0
2944 0.0430901 0
2960 0.0340235 0
2976 0.0303673 0
2992 0.0428505 0
3008 0.0461063 0
3024 0.0352581 0
3040 0.0405541 0
3056 0.0402729 0
3072 0.0270496 0
3088 0.0376499 0
3104 0.0323849 0
3120 0.0332572 0
3136 0.0389548 0
3152 0.0344299 0
3168 0.0341486 0
3184 0.033523 0
3200 0.0321644 0
3216 0.0369968 0
3232 0.0330415 0
3248 0.0230645 0
3264 0.0377643 0
3280 0.0301921 0
3296 0.0270841 0
3312 0.0296106 0
3328 0.0295963 0
3344 0.0237795 0
3360 0.0253764 0
3376 0.0303602 0
3392 0.0158784 0
3408 0.0256338 0
3424 0.0329867 0
3440 0.0207633 0
3456 0.0313052 0
3472 0.0199326 0
3488 0.0278969 0
3504 0.0241847 0
3520 0.0242562 0
3536 0.0200006 0
3552 0.0267016 0
3568 0.0208801 0
3584 0.0222041 0
3600 0.0179878 0
3616 0.0158689 0
3632 0.0282306 0
3648 0.0265824 0
3664 0.0186873 0
3680 0.0189495 0
3696 0.0220622 0
3712 0.0159416 0
3728 0.0207514 0
3744 0.0181129 0
3760 0.0138418 0
3776 0.0219466 0
3792 0.0150967 0
3808 0.0198206 0
3824 0.0194321 0
3840 0.0116073 0
3856 0.0165327 0
3872 0.0153612 0
3888 0.0167806 0
3904 0.0088044 0
3920 0.0117301 0
3936 0.0179318 0
3952 0.0233934 0
3968 0.0182583 0
3984 0.0123152 0
4000 0.0218084 0
4016 0.0125202 0
4032 0.0252537 0
4048 0.0124391 0
4064 0.0233553 0
4080 0.018673 0
4096 0.0110853 0
4112 0.0207621 0
4128 0.0158319 0
4144 0.0141361 0
4160 0.0191175 0
4176 0.0116002 0
4192 0.0187195 0
4208 0.00422344 0
4224 0.0187159 0
4240 0.0173013 0
4256 0.0128169 0
4272 0.0107338 0
4288 0.0193499 0
4304 0.0142899 0
4320 0.0207013 0
4336 0.0208753 0
4352 0.0225628 0
4368 0.0172239 0
4384 0.0210386 0
4400 0.0227749 0
4416 0.0133568 0
4432 0.0123176 0
4448 0.012171 0
4464 0.00895456 0
4480 0.0168866 0
4496 0.0149703 0
4512 0.0144627 0
4528 0.00833248 0
4544 0.0126298 0
4560 0.0159809 0
4576 0.0112319 0
4592 0.0186289 0
4608 0.0217012 0
4624 0.00995679 0
4640 0.0185169 0
4656 0.0121853 0
4672 0.0073946 0
4688 0.0120816 0
4704 0.00679159 0
4720 0.00428184 0
4736 0.0144102 0
4752 0.0215522 0
4768 0.00853388 0
4784 0.00800357 0
4800 0.0123641 0
4816 0.012836 0
4832 0.0128181 0
4848 0.0103512 0
4864 0.0154077 0
4880 0.0109423 0
4896 0.00804528 0
4912 0.00859108 0
4928 0.0117873 0
4944 0.0100462 0
4960 0.0205428 0
4976 0.00544138 0
4992 0.017517 0
5008 0.00941694 0
5024 0.012401 0
5040 0.011792 0
5056 0.0173168 0
5072 0.010269 0
5088 0.00980902 0
5104 0.0143054 0
5120 0.0195155 0
5136 0.0163503 0
5152 0.0120351 0
5168 0.0125106 0
5184 0.00488604 0
5200 0.00817756 0
5216 0.0146724 0
5232 0.0153433 0
5248 0.0166733 0
5264 0.0167162 0
5280 0.00817636 0
5296 0.0116061 0
5312 0.0144412 0
5328 0.014073 0
5344 0.00826574 0
5360 0.0185622 0
5376 0.0151646 0
5392 0.0122532 0
5408 0.00756025 0
5424 0.0140694 0
5440 0.00719916 0
5456 0.0148464 0
5472 0.0185288 0
5488 0.0124332 0
5504 0.0105789 0
5520 0.0116228 0
5536 0.00569998 0
5552 0.00361924 0
5568 0.0149108 0
5584 0.00976492 0
5600 0.0121376 0
5616 0.00659496 0
5632 0.0140646 0
5648 0.0084731 0
5664 0.0190126 0
5680 0.0104954 0
5696 0.0162836 0
5712 0.00870429 0
5728 0.0112999 0
5744 0.00808103 0
5760 0.00607299 0
5776 0.0183155 0
5792 0.0146021 0
5808 0.0120626 0
5824 0.00330105 0
5840 0.015049 0
5856 0.0106778 0
5872 0.00407924 0
5888 0.0149251 0
5904 0.0189221 0
5920 0.0126811 0
5936 0.00881155 0
5952 0.0184192 0
5968 0.0135951 0
5984 0.0176612 0
6000 0.0124749 0
6016 0.00329986 0
6032 0.0113582 0
6048 0.014788 0
6064 0.0107147 0
6080 0.0106897 0
6096 0.0191259 0
6112 0.0143363 0
6128 0.0208229 0
6144 0.00922627 0
6160 0.0140396 0
6176 0.0129492 0
6192 0.0153517 0
6208 0.00348696 0
6224 0.00756501 0
6240 0.00783077 0
6256 0.0066748 0
6272 0.00936331 0
6288 0.0125726 0
6304 0.0135307 0
6320 0.00614806 0
6336 0.00416505 0
6352 0.013924 0
6368 0.0136678 0
6384 0.0117968 0
6400 0.00509816 0
6416 0.00723253 0
6432 0.00415313 0
6448 0.0150883 0
6464 0.0142648 0
6480 0.0173705 0
6496 0.0147725 0
6512 0.0180164 0
6528 0.000694771 0
6544 0.00129659 0
6560 0.0117336 0
6576 0.0148273 0
6592 0.00998896 0
6608 0.0142076 0
6624 0.00808103 0
6640 0.015273 0
6656 0.00893668 0
6672 0.00897362 0
6688 0.0119899 0
6704 0.0136344 0
6720 0.00699776 0
6736 0.0118123 0
6752 0 0
6768 0.0101344 0
6784 0.0108661 0
6800 0.0110496 0
6816 0.0102917 0
6832 0.00957663 0
6848 0.0040995 0
6864 0.0121519 0
6880 0.0162347 0
6896 0.0167007 0
6912 0.00907373 0
6928 0.00967554 0
6944 0.00699895 0
6960 0.00948725 0
6976 0.0126751 0
6992 0.0152063 0
7008 0.00810129 0
7024 0.0156246 0
7040 0.00680232 0
7056 0.0126012 0
7072 0.0104549 0
7088 0.019854 0
7104 0.0146962 0
7120 0.0122008 0
7136 0.00955876 0
7152 0.00548666 0
7168 0.0126191 0
7184 0.0118135 0
7200 0.0139145 0
7216 0.00712765 0
7232 0.0113725 0
7248 0.0183918 0
7264 0.00532459 0
7280 0.00724087 0
7296 0.00724921 0
7312 0.00994964 0
7328 0.0175921 0
7344 0.0161704 0
7360 0.0102297 0
7376 0.0121662 0
7392 0.0155888 0
7408 0.0111783 0
7424 0.00381468 0
7440 0.0162038 0
7456 0.0160476 0
7472 0.0107088 0
7488 0.0179937 0
7504 0.0116145 0
7520 0.0162788 0
7536 0.00626008 0
7552 0.00511961 0
7568 0.00461432 0
7584 0.00844927 0
7600 0.00980425 0
7616 0.0106968 0
7632 0.0154315 0
7648 0.00908445 0
7664 0.011307 0
7680 0.00466199 0
7696 0.010611 0
7712 0.00555101 0
7728 0.0152766 0
7744 0.0154613 0
7760 0.00785818 0
7776 0.0095814 0
7792 0.0180116 0
7808 0.0122771 0
7824 0.00841709 0
7840 0.0108291 0
7856 0.00892953 0
7872 0.0181177 0
7888 0.00304364 0
7904 0.0128944 0
7920 0.00265276 0
7936 0.0151932 0
7952 0.0175123 0
7968 0.0116431 0
7984 0.00405064 0
8000 0.0156127 0
8016 0.0110937 0
8032 0.0162872 0
8048 0.00632563 0
8064 0.0152266 0
8080 0.0133436 0
8096 0.00990793 0
8112 0.0110496 0
8128 0.0161907 0
8144 0.0046608 0
8160 0.0109697 0
8176 0.00802978 0
8192 0.00632801 0
8208 0.00863637 0
8224 0.0127835 0
8240 0.0102476 0
8256 0.0139133 0
8272 0.0169057 0
8288 0.00850528 0
8304 0.0134795 0
8320 0.0155876 0
8336 0.00817636 0
8352 0.0150156 0
8368 0.0171845 0
8384 0.00866139 0
8400 0.0100128 0
8416 0.00953492 0
8432 0.00826336 0
8448 0.0104954 0
8464 0.00786533 0
8480 0.00985668 0
8496 0.0068333 0
8512 0.0180807 0
8528 0.0144186 0
8544 0.0199994 0
8560 0.0102273 0
8576 0.013147 0
8592 0.0123819 0
8608 0.0141957 0
8624 0.00416505 0
8640 0.0103131 0
8656 0.0103644 0
8672 0.0158915 0
8688 0.0109662 0
8704 0.0184585 0
8720 0.0213973 0
8736 0.0141409 0
8752 0.0128229 0
8768 0.0064305 0
8784 0.0108518 0
8800 0.0048908 0
8816 0.0118421 0
8832 0.0170332 0
8848 0.0112689 0
8864 0.0200006 0
8880 0.0177149 0
8896 0.00911067 0
8912 0.00600506 0
8928 0.0191735 0
8944 0.00582988 0
8960 0.0111354 0
8976 0.0131744 0
8992 0.0131327 0
9008 0.0100688 0
9024 0.0160727 0
9040 0.00861253 0
9056 0.00956591 0
9072 0.0165815 0
9088 0.00047907 0
9104 0.0104406 0
9120 0.0147642 0
9136 0.0168389 0
9152 0.017262 0
9168 0.012494 0
9184 0.0249736 0
9200 0.00523402 0
9216 0.0110532 0
9232 0.00647936 0
9248 0.0114691 0
9264 0.00934901 0
9280 0.0143054 0
9296 0.015273 0
9312 0.0062291 0
9328 0.0122926 0
9344 0.00763533 0
9360 0.000357515 0
9376 0.0188136 0
9392 0.0119613 0
9408 0.0185181 0
9424 0.00974705 0
9440 0.0134819 0
9456 0.015708 0
9472 0.0158546 0
9488 0.0170153 0
9504 0.0125547 0
9520 0.0148643 0
9536 0.0179556 0
9552 0.00561537 0
9568 0.0179806 0
9584 0.0134056 0
9600 0.0100593 0
9616 0.0178495 0
9632 0.0126715 0
9648 0.013172 0
9664 0.0141683 0
9680 0.00935259 0
9696 0.00675346 0
9712 0.0103322 0
9728 0.0150716 0
9744 0.00757097 0
9760 0.00852911 0
9776 0.0139753 0
9792 0.0139443 0
9808 0.00788201 0
9824 0.0198254 0
9840 0.0125952 0
9856 0.0108065 0
9872 0.00382183 0
9888 0.0117301 0
9904 0.00694175 0
9920 0.0214092 0
9936 0.00716698 0
9952 0.0138406 0
9968 0.0100962 0
9984 0.0144913 0
10000 0.0220444 0
10016 0.0156353 0
10032 0.00840637 0
10048 0.0122854 0
10064 0.0106444 0
10080 0.0123259 0
10096 0.0103787 0
10112 0.0107457 0
10128 0.00753999 0
10144 0.00892834 0
10160 0.0097399 0
10176 0.0151253 0
10192 0.00908088 0
10208 0.00853984 0
10224 0.0102666 0
10240 0.0167734 0
10256 0.011736 0
10272 0.00974705 0
10288 0.013489 0
10304 0.00287561 0
10320 0.00793683 0
10336 0.011139 0
10352 0.0100152 0
10368 0.0122604 0
10384 0.0212102 0
10400 0.0168854 0
10416 0.0114047 0
10432 0.01646 0
10448 0.0211494 0
10464 0.0161668 0
10480 0.0235841 0
10496 0.016634 0
10512 0.0140801 0
10528 0.0140229 0
10544 0.0139061 0
10560 0.0128682 0
10576 0.0161787 0
10592 0.0129826 0
10608 0.016118 0
10624 0.0143828 0
10640 0.0211244 0
10656 0.00857082 0
10672 0.00879487 0
10688 0.0210219 0
10704 0.0130576 0
10720 0.0142374 0
10736 0.0169617 0
10752 0.00871979 0
10768 0.0123498 0
10784 0.0103024 0
10800 0.00871621 0
10816 0.0088616 0
10832 0.00710978 0
10848 0.0124129 0
10864 0.0148988 0
10880 0.0119279 0
10896 0.0112832 0
10912 0.0130266 0
10928 0.0142982 0
10944 0.0116657 0
10960 0.00956233 0
10976 0.0169915 0
10992 0.0132423 0
11008 0.0119887 0
11024 0.0168044 0
11040 0.0159475 0
11056 0.0153672 0
11072 0.0194667 0
11088 0.00931565 0
11104 0.0170928 0
11120 0.0204272 0
11136 0.0150109 0
11152 0.0119064 0
11168 0.00815849 0
11184 0.014732 0
11200 0.0102714 0
11216 0.010903 0
11232 0.0092358 0
11248 0.0127704 0
11264 0.014191 0
11280 0.00597169 0
11296 0.0068047 0
11312 0.00148369 0
11328 0.017983 0
11344 0.0226498 0
11360 0.00669149 0
11376 0.0074375 0
11392 0.019506 0
11408 0.0152659 0
11424 0.00508029 0
11440 0.012084 0
11456 0.0103715 0
11472 0.022061 0
11488 0.0146772 0
11504 0.00736719 0
11520 0.00977088 0
11536 0.0174729 0
11552 0.0094944 0
11568 0.0106218 0
11584 0.0115263 0
11600 0.00765797 0
11616 0.013433 0
11632 0.00451303 0
11648 0.012637 0
11664 0.00998301 0
11680 0.018965 0
11696 0.0176207 0
11712 0.018014 0
11728 0.010412 0
11744 0.0122032 0
11760 0.0139776 0
11776 0.0156794 0
11792 0.0112021 0
11808 0.0131053 0
11824 0.00475137 0
11840 0.0129361 0
11856 0.00988767 0
11872 0.0169426 0
11888 0.0113058 0
11904 0.0183739 0
11920 0.0171929 0
11936 0.0142255 0
11952 0.00714911 0
11968 0.0111163 0
11984 0.0107993 0
12000 0.00634827 0
12016 0.011761 0
12032 0.00565469 0
12048 0.0128753 0
12064 0.0139014 0
12080 0.014042 0
12096 0.00854937 0
12112 0.00896528 0
12128 0.00765439 0
12144 0.0140015 0
12160 0.0239702 0
12176 0.00814895 0
12192 0.00814061 0
12208 0.00772828 0
12224 0.0231467 0
12240 0.0221516 0
12256 0.0093216 0
12272 0.0192343 0
12288 0.0148357 0
12304 0.00491345 0
12320 0.0108422 0
12336 0.018045 0
12352 0.00964933 0
12368 0.00838253 0
12384 0.0119076 0
12400 0.0113845 0
12416 0.0128348 0
12432 0.0133937 0
12448 0.0100331 0
12464 0.0151265 0
12480 0.0178173 0
12496 0.0142243 0
12512 0.0158903 0
12528 0.0105515 0
12544 0.0142243 0
12560 0.0153588 0
12576 0.0216416 0
12592 0.0117086 0
12608 0.02032 0
12624 0.00816564 0
12640 0.0140634 0
12656 0.0054664 0
12672 0.0174861 0
12688 0.00888544 0
12704 0.0109531 0
12720 0.0132531 0
12736 0.0106146 0
12752 0.00945508 0
12768 0.0100819 0
12784 0.0154697 0
12800 0.0135391 0
12816 0.0149668 0
12832 0.00756382 0
12848 0.0194536 0
12864 0.0142446 0
12880 0.0108399 0
12896 0.016317 0
12912 0.0145115 0
12928 0.00819782 0
12944 0.0101582 0
12960 0.0106206 0
12976 0.0156925 0
12992 0.014322 0
13008 0.00780217 0
13024 0.0130588 0
13040 0.0110329 0
13056 0.0173883 0
13072 0.0199827 0
13088 0.0108542 0
13104 0.0172191 0
13120 0.0110377 0
13136 0.0111163 0
13152 0.0179758 0
13168 0.0177744 0
13184 0.00501117 0
13200 0.0123009 0
13216 0.0225604 0
13232 0.0106968 0
13248 0.013495 0
13264 0.014788 0
13280 0.00581557 0
13296 0.00462386 0
13312 0.0131899 0
13328 0.0113666 0
13344 0.00260986 0
13360 0.0143173 0
13376 0.0186563 0
13392 0.00838253 0
13408 0.0144901 0
13424 0.00937166 0
13440 0.00895217 0
13456 0.00868046 0
13472 0.01232 0
13488 0.00679159 0
13504 0.00885922 0
13520 0.00849574 0
13536 0.0146235 0
13552 0.0157342 0
13568 0.0176875 0
13584 0.00980425 0
13600 0.0104609 0
13616 0.00214151 0
13632 0.0169021 0
13648 0.00917264 0
13664 0.0164493 0
13680 0.0170451 0
13696 0.0174932 0
13712 0.0122687 0
13728 0.0206048 0
13744 0.0141886 0
13760 0.0146927 0
13776 0.0131196 0
13792 0.00559511 0
13808 0.0131411 0
13824 0.0169831 0
13840 0.00784983 0
13856 0.0286214 0
13872 0.0146629 0
13888 0.00769372 0
13904 0.0158093 0
13920 0.0112009 0
13936 0.0126536 0
13952 0.0157569 0
13968 0.0175528 0
13984 0.0126739 0
14000 0.0115644 0
14016 0.0251011 0
14032 0.0105431 0
14048 0.0139931 0
14064 0.0182678 0
14080 0.00855414 0
14096 0.0123712 0
14112 0.0185443 0
14128 0.0117861 0
14144 0.0173502 0
14160 0.0118552 0
14176 0.0166018 0
14192 0.0140432 0
14208 0.0104216 0
14224 0.00805243 0
14240 0.0146319 0
14256 0.00857321 0
14272 0.0171214 0
14288 0.0100283 0
14304 0.0190281 0
14320 0.0149763 0
14336 0.00853507 0
14352 0.0131649 0
14368 0.012196 0
14384 0.0224484 0
14400 0.017007 0
14416 0.0177387 0
14432 0.006129 0
14448 0.0118325 0
14464 0.0095385 0
14480 0.0113451 0
14496 0.0195084 0
14512 0.0145389 0
14528 0.0181927 0
14544 0.0151479 0
14560 0.0113273 0
14576 0.0220849 0
14592 0.0197444 0
14608 0.0145652 0
14624 0.0192403 0
14640 0.0088759 0
14656 0.0109876 0
14672 0.00777714 0
14688 0.00391955 0
14704 0.016342 0
14720 0.00534723 0
14736 0.0173335 0
14752 0.00727781 0
14768 0.01375 0
14784 0.0140754 0
14800 0.016025 0
14816 0.0136154 0
14832 0.0151431 0
14848 0.00830269 0
14864 0.0147987 0
14880 0.0203926 0
14896 0.0122783 0
14912 0.00554982 0
14928 0.0152647 0
14944 0.00800357 0
14960 0.0172429 0
14976 0.00786175 0
14992 0.0106027 0
15008 0.0128527 0
15024 0.00744703 0
15040 0.0125202 0
15056 0.0103501 0
15072 0.00538656 0
15088 0.0172632 0
15104 0.012538 0
15120 0.011935 0
15136 0.0135212 0
15152 0.0154315 0
15168 0.0190055 0
15184 0.0120828 0
15200 0.017069 0
15216 0.00845403 0
15232 0.0149727 0
15248 0.00994606 0
15264 0.00803336 0
15280 0.0146045 0
15296 0.0176565 0
15312 0.0176398 0
15328 0.0170737 0
15344 0.0198504 0
15360 0.0175325 0
15376 0.0143506 0
15392 0.0228321 0
15408 0.0204165 0
15424 0.0106408 0
15440 0.0168092 0
15456 0.0118588 0
15472 0.0126393 0
15488 0.00948368 0
15504 0.0172477 0
15520 0.0202914 0
15536 0.0137464 0
15552 0.0174515 0
15568 0.0151884 0
15584 0.012724 0
15600 0.0200077 0
15616 0.0103334 0
15632 0.0144067 0
15648 0.0145818 0
15664 0.00590138 0
15680 0.00998301 0
15696 0.0123283 0
15712 0.0215724 0
15728 0.00978041 0
15744 0.00587874 0
15760 0.0183191 0
15776 0.0161549 0
15792 0.0215272 0
15808 0.013576 0
15824 0.0106432 0
15840 0.0146343 0
15856 0.0198671 0
15872 0.0208467 0
15888 0.0112641 0
15904 0.0168342 0
15920 0.0144853 0
15936 0.0122592 0
15952 0.00999492 0
15968 0.0161835 0
15984 0.0110186 0
16000 0.0122902 0
16016 0.0106098 0
16032 0.00148488 0
16048 0.017548 0
16064 0.0193153 0
16080 0.0174658 0
16096 0.0116323 0
16112 0.00830984 0
16128 0.0190675 0
16144 0.014278 0
16160 0.0143173 0
16176 0.012625 0
16192 0.0185431 0
16208 0.0112236 0
16224 0.0082145 0
16240 0.0182297 0
16256 0.0122461 0
16272 0.00995083 0
16288 0.0157032 0
16304 0.0134306 0
16320 0.0105193 0
16336 0.0127514 0
16352 0.0142446 0
16368 0.0120971 0
