# Supplementary material for: Probing decoherence in molecular 4f qubits
Source: Chem Sci. 2024 Oct 30;15(48):20328–37. doi: 10.1039/d4sc05304d (PMC11575486; doi:10.1039/d4sc05304d)
Supplement: SC-015-D4SC05304D-s001 [file SC-015-D4SC05304D-s001.zip › data_archive/Parallel_0c5pct/T2/90_Gdtrensal_T2_970575_6371G_at19_VG45_400-800_10sc_30K.dat]

0 1 0
16 0.911821 0
32 0.918425 0
48 0.933985 0
64 0.903686 0
80 0.814564 0
96 0.829025 0
112 0.787442 0
128 0.73548 0
144 0.733168 0
160 0.770597 0
176 0.700719 0
192 0.695985 0
208 0.678688 0
224 0.741899 0
240 0.684522 0
256 0.638977 0
272 0.659064 0
288 0.607274 0
304 0.582396 0
320 0.564088 0
336 0.516021 0
352 0.530268 0
368 0.542751 0
384 0.522838 0
400 0.496308 0
416 0.548451 0
432 0.426395 0
448 0.427423 0
464 0.384319 0
480 0.397379 0
496 0.449819 0
512 0.325339 0
528 0.411787 0
544 0.351994 0
560 0.324407 0
576 0.351789 0
592 0.325037 0
608 0.321124 0
624 0.328031 0
640 0.29882 0
656 0.33225 0
672 0.268207 0
688 0.284279 0
704 0.266105 0
720 0.251788 0
736 0.239213 0
752 0.256044 0
768 0.220632 0
784 0.29024 0
800 0.21908 0
816 0.218874 0
832 0.193318 0
848 0.205016 0
864 0.220992 0
880 0.234046 0
896 0.214323 0
912 0.248068 0
928 0.200668 0
944 0.140565 0
960 0.235832 0
976 0.167797 0
992 0.221154 0
1008 0.137558 0
1024 0.207351 0
1040 0.173447 0
1056 0.118018 0
1072 0.108571 0
1088 0.171973 0
1104 0.121895 0
1120 0.1051 0
1136 0.199255 0
1152 0.254411 0
1168 0.187713 0
1184 0.0950646 0
1200 0.180773 0
1216 0.14019 0
1232 0.122111 0
1248 0.134998 0
1264 0.104356 0
1280 0.175166 0
1296 0.17535 0
1312 0.0507544 0
1328 0.0764479 0
1344 0.141117 0
1360 0.18845 0
1376 0.13088 0
1392 0.167763 0
1408 0.162086 0
1424 0.0658263 0
1440 0.0921633 0
1456 0.10491 0
1472 0.0951448 0
1488 0.138534 0
1504 0.10471 0
1520 0.153168 0
1536 0.146594 0
1552 0.11056 0
1568 0.0798941 0
1584 0.0829183 0
1600 0.0526738 0
1616 0.124474 0
1632 0.0796989 0
1648 0.116344 0
1664 0.111618 0
1680 0.073565 0
1696 0.119336 0
1712 0.0492684 0
1728 0.0797403 0
1744 0 0
1760 0.0480149 0
1776 0.0362463 0
1792 0.0474767 0
1808 0.145449 0
1824 0.108688 0
1840 0.122117 0
1856 0.100849 0
1872 0.0983223 0
1888 0.134637 0
1904 0.0183978 0
1920 0.0500475 0
1936 0.0544904 0
1952 0.0450061 0
1968 0.0593083 0
1984 0.0685392 0
2000 0.0503463 0
2016 0.10069 0
2032 0.0398905 0
2048 0.0912351 0
2064 0.0551613 0
2080 0.112314 0
2096 0.0546326 0
2112 0.0706309 0
2128 0.0910514 0
2144 0.077849 0
2160 0.036091 0
2176 0.0309783 0
2192 0.12077 0
2208 0.081407 0
2224 0.0441457 0
2240 0.0722 0
2256 0.0369254 0
2272 0.130952 0
2288 0.0507642 0
2304 0.0847769 0
2320 0.0548381 0
2336 0.0442919 0
2352 0.0943998 0
2368 0.0959503 0
2384 0.0793598 0
2400 0.0536925 0
2416 0.0672424 0
2432 0.0989532 0
2448 0.0831844 0
2464 0.079327 0
2480 0.0640153 0
2496 0.072115 0
2512 0.050381 0
2528 0.104732 0
2544 0.0272993 0
2560 0.10899 0
2576 0.0249286 0
2592 0.0379711 0
2608 0.0906916 0
2624 0.111369 0
2640 0.116735 0
2656 0.140212 0
2672 0.109611 0
2688 0.0791772 0
2704 0.0726405 0
2720 0.102816 0
2736 0.0580687 0
2752 0.0820885 0
2768 0.102951 0
2784 0.080618 0
2800 0.132497 0
2816 0.084474 0
2832 0.131942 0
2848 0.072516 0
2864 0.117203 0
2880 0.118021 0
2896 0.0680337 0
2912 0.106911 0
2928 0.110598 0
2944 0.0891697 0
2960 0.0967004 0
2976 0.114292 0
2992 0.0580312 0
3008 0.0426496 0
3024 0.0971214 0
3040 0.097294 0
3056 0.098272 0
3072 0.0951633 0
3088 0.00652171 0
3104 0.139057 0
3120 0.0924453 0
3136 0.117699 0
3152 0.143146 0
3168 0.0482553 0
3184 0.153012 0
3200 0.0478369 0
3216 0.0938388 0
3232 0.0659482 0
3248 0.0205118 0
3264 0.0783298 0
3280 0.140991 0
3296 0.104555 0
3312 0.128641 0
3328 0.0385066 0
3344 0.0807556 0
3360 0.0825059 0
3376 0.0876433 0
3392 0.157305 0
3408 0.0290601 0
3424 0.0895344 0
3440 0.111847 0
3456 0.111096 0
3472 0.0738055 0
3488 0.0999153 0
3504 0.110744 0
3520 0.103474 0
3536 0.100142 0
3552 0.11295 0
3568 0.129431 0
3584 0.0825811 0
3600 0.142539 0
3616 0.123487 0
3632 0.140876 0
3648 0.119167 0
3664 0.131001 0
3680 0.105696 0
3696 0.0625707 0
3712 0.079015 0
3728 0.117244 0
3744 0.107609 0
3760 0.0857197 0
3776 0.0850592 0
3792 0.0945308 0
3808 0.0976444 0
3824 0.121086 0
3840 0.142143 0
3856 0.127335 0
3872 0.100334 0
3888 0.138934 0
3904 0.0780424 0
3920 0.0913375 0
3936 0.139246 0
3952 0.110702 0
3968 0.0127816 0
3984 0.119853 0
4000 0.163278 0
4016 0.0784435 0
4032 0.0992946 0
4048 0.122077 0
4064 0.0928921 0
4080 0.0971527 0
4096 0.136304 0
4112 0.0755593 0
4128 0.103107 0
4144 0.161552 0
4160 0.151298 0
4176 0.10945 0
4192 0.155564 0
4208 0.14352 0
4224 0.14882 0
4240 0.111374 0
4256 0.124467 0
4272 0.136878 0
4288 0.0612634 0
4304 0.10971 0
4320 0.116747 0
4336 0.154155 0
4352 0.127921 0
4368 0.142416 0
4384 0.137404 0
4400 0.118802 0
4416 0.130068 0
4432 0.14573 0
4448 0.0883891 0
4464 0.131544 0
4480 0.0723042 0
4496 0.12803 0
4512 0.148852 0
4528 0.0898572 0
4544 0.116213 0
4560 0.137601 0
4576 0.058455 0
4592 0.0979744 0
4608 0.134121 0
4624 0.103939 0
4640 0.152011 0
4656 0.159788 0
4672 0.142013 0
4688 0.146368 0
4704 0.107255 0
4720 0.108612 0
4736 0.138689 0
4752 0.126243 0
4768 0.123731 0
4784 0.160015 0
4800 0.135271 0
4816 0.152097 0
4832 0.111153 0
4848 0.104677 0
4864 0.180046 0
4880 0.117204 0
4896 0.0846791 0
4912 0.177067 0
4928 0.122704 0
4944 0.122258 0
4960 0.182622 0
4976 0.131497 0
4992 0.130574 0
5008 0.0940909 0
5024 0.157446 0
5040 0.124117 0
5056 0.175988 0
5072 0.156388 0
5088 0.167683 0
5104 0.165747 0
5120 0.192084 0
5136 0.138983 0
5152 0.096741 0
5168 0.19455 0
5184 0.125301 0
5200 0.153848 0
5216 0.160644 0
5232 0.144649 0
5248 0.177783 0
5264 0.135196 0
5280 0.191608 0
5296 0.0964842 0
5312 0.175895 0
5328 0.15273 0
5344 0.210928 0
5360 0.128201 0
5376 0.168607 0
5392 0.174431 0
5408 0.133597 0
5424 0.184131 0
5440 0.116608 0
5456 0.209242 0
5472 0.209921 0
5488 0.108098 0
5504 0.173015 0
5520 0.171405 0
5536 0.185132 0
5552 0.244798 0
5568 0.189906 0
5584 0.123937 0
5600 0.260267 0
5616 0.179818 0
5632 0.112735 0
5648 0.166634 0
5664 0.156991 0
5680 0.195322 0
5696 0.173125 0
5712 0.188998 0
5728 0.193439 0
5744 0.146356 0
5760 0.250285 0
5776 0.115942 0
5792 0.141017 0
5808 0.170589 0
5824 0.196853 0
5840 0.148884 0
5856 0.181461 0
5872 0.18309 0
5888 0.170588 0
5904 0.157978 0
5920 0.166742 0
5936 0.176676 0
5952 0.240932 0
5968 0.195153 0
5984 0.208681 0
6000 0.172599 0
6016 0.147671 0
6032 0.245769 0
6048 0.129254 0
6064 0.203586 0
6080 0.237486 0
6096 0.221397 0
6112 0.184161 0
6128 0.211478 0
6144 0.178626 0
6160 0.139813 0
6176 0.172069 0
6192 0.18442 0
6208 0.268475 0
6224 0.166705 0
6240 0.22131 0
6256 0.203615 0
6272 0.192411 0
6288 0.187541 0
6304 0.266412 0
6320 0.148178 0
6336 0.177828 0
6352 0.185955 0
6368 0.178975 0
6384 0.218671 0
6400 0.176149 0
6416 0.192178 0
6432 0.152807 0
6448 0.214052 0
6464 0.220349 0
6480 0.172761 0
6496 0.278795 0
6512 0.217977 0
6528 0.215306 0
6544 0.242307 0
6560 0.296149 0
6576 0.214352 0
6592 0.24632 0
6608 0.172997 0
6624 0.23993 0
6640 0.228507 0
6656 0.25085 0
6672 0.190478 0
6688 0.190217 0
6704 0.258494 0
6720 0.188963 0
6736 0.23239 0
6752 0.239415 0
6768 0.225894 0
6784 0.224973 0
6800 0.255837 0
6816 0.203062 0
6832 0.262127 0
6848 0.293575 0
6864 0.224018 0
6880 0.288687 0
6896 0.272723 0
6912 0.214707 0
6928 0.194362 0
6944 0.243806 0
6960 0.224271 0
6976 0.188864 0
6992 0.240977 0
7008 0.221428 0
7024 0.223224 0
7040 0.237663 0
7056 0.237096 0
7072 0.225901 0
7088 0.261068 0
7104 0.292015 0
7120 0.192604 0
7136 0.207832 0
7152 0.239756 0
7168 0.298212 0
7184 0.196683 0
7200 0.262687 0
7216 0.209326 0
7232 0.250971 0
7248 0.232947 0
7264 0.246651 0
7280 0.232751 0
7296 0.261815 0
7312 0.250803 0
7328 0.226491 0
7344 0.308086 0
7360 0.255134 0
7376 0.209559 0
7392 0.258889 0
7408 0.324242 0
7424 0.305903 0
7440 0.300024 0
7456 0.282211 0
7472 0.191095 0
7488 0.238365 0
7504 0.295071 0
7520 0.247719 0
7536 0.241927 0
7552 0.245325 0
7568 0.288601 0
7584 0.257519 0
7600 0.28357 0
7616 0.210673 0
7632 0.24569 0
7648 0.254079 0
7664 0.231949 0
7680 0.215437 0
7696 0.242831 0
7712 0.222826 0
7728 0.286999 0
7744 0.274101 0
7760 0.309734 0
7776 0.277389 0
7792 0.26517 0
7808 0.350217 0
7824 0.316965 0
7840 0.236339 0
7856 0.309873 0
7872 0.314917 0
7888 0.376182 0
7904 0.312246 0
7920 0.291655 0
7936 0.297887 0
7952 0.286958 0
7968 0.243099 0
7984 0.280475 0
8000 0.295648 0
8016 0.325438 0
8032 0.278594 0
8048 0.281831 0
8064 0.290413 0
8080 0.295937 0
8096 0.300133 0
8112 0.302178 0
8128 0.317246 0
8144 0.315376 0
8160 0.299131 0
8176 0.327399 0
8192 0.270362 0
8208 0.306236 0
8224 0.303775 0
8240 0.264283 0
8256 0.319729 0
8272 0.311297 0
8288 0.298903 0
8304 0.327618 0
8320 0.270582 0
8336 0.312392 0
8352 0.316572 0
8368 0.284073 0
8384 0.330634 0
8400 0.318667 0
8416 0.333977 0
8432 0.413228 0
8448 0.315014 0
8464 0.342801 0
8480 0.324202 0
8496 0.369105 0
8512 0.282817 0
8528 0.352668 0
8544 0.244089 0
8560 0.400244 0
8576 0.352189 0
8592 0.309565 0
8608 0.276786 0
8624 0.433468 0
8640 0.356115 0
8656 0.34185 0
8672 0.286371 0
8688 0.427805 0
8704 0.326104 0
8720 0.358641 0
8736 0.337392 0
8752 0.312451 0
8768 0.323826 0
8784 0.360507 0
8800 0.362638 0
8816 0.350034 0
8832 0.368981 0
8848 0.36762 0
8864 0.402147 0
8880 0.408628 0
8896 0.38938 0
8912 0.285642 0
8928 0.345737 0
8944 0.411857 0
8960 0.313978 0
8976 0.386459 0
8992 0.345251 0
9008 0.374857 0
9024 0.34538 0
9040 0.377476 0
9056 0.306187 0
9072 0.361511 0
9088 0.332851 0
9104 0.373764 0
9120 0.428204 0
9136 0.328757 0
9152 0.353673 0
9168 0.308415 0
9184 0.378685 0
9200 0.407949 0
9216 0.384247 0
9232 0.271506 0
9248 0.419244 0
9264 0.421669 0
9280 0.360609 0
9296 0.355019 0
9312 0.360229 0
9328 0.358518 0
9344 0.372166 0
9360 0.367029 0
9376 0.328776 0
9392 0.294968 0
9408 0.363457 0
9424 0.354533 0
9440 0.356256 0
9456 0.360855 0
9472 0.349118 0
9488 0.412101 0
9504 0.369696 0
9520 0.437971 0
9536 0.36154 0
9552 0.378002 0
9568 0.368645 0
9584 0.306827 0
9600 0.34949 0
9616 0.37775 0
9632 0.407301 0
9648 0.383974 0
9664 0.369113 0
9680 0.407266 0
9696 0.445449 0
9712 0.342295 0
9728 0.356268 0
9744 0.394582 0
9760 0.322956 0
9776 0.397425 0
9792 0.384454 0
9808 0.4682 0
9824 0.41928 0
9840 0.437521 0
9856 0.380766 0
9872 0.320542 0
9888 0.367915 0
9904 0.366516 0
9920 0.403588 0
9936 0.344925 0
9952 0.414262 0
9968 0.416136 0
9984 0.449792 0
10000 0.374566 0
10016 0.411791 0
10032 0.372793 0
10048 0.501757 0
10064 0.389537 0
10080 0.368317 0
10096 0.413929 0
10112 0.422585 0
10128 0.405925 0
10144 0.411412 0
10160 0.459253 0
10176 0.409672 0
10192 0.36484 0
10208 0.392798 0
10224 0.443524 0
10240 0.410716 0
10256 0.420393 0
10272 0.363531 0
10288 0.432629 0
10304 0.333191 0
10320 0.396518 0
10336 0.388893 0
10352 0.424919 0
10368 0.430339 0
10384 0.461152 0
10400 0.48185 0
10416 0.43974 0
10432 0.390737 0
10448 0.3852 0
10464 0.441164 0
10480 0.370517 0
10496 0.373857 0
10512 0.391059 0
10528 0.452119 0
10544 0.364236 0
10560 0.395599 0
10576 0.422744 0
10592 0.442472 0
10608 0.391905 0
10624 0.431186 0
10640 0.45236 0
10656 0.428993 0
10672 0.468145 0
10688 0.398611 0
10704 0.484114 0
10720 0.442322 0
10736 0.458234 0
10752 0.45186 0
10768 0.383288 0
10784 0.447404 0
10800 0.400604 0
10816 0.409753 0
10832 0.380587 0
10848 0.464227 0
10864 0.417799 0
10880 0.440065 0
10896 0.491584 0
10912 0.389512 0
10928 0.446804 0
10944 0.457757 0
10960 0.474295 0
10976 0.486073 0
10992 0.469203 0
11008 0.449887 0
11024 0.46609 0
11040 0.447033 0
11056 0.438601 0
11072 0.460182 0
11088 0.430173 0
11104 0.414045 0
11120 0.474461 0
11136 0.47307 0
11152 0.462759 0
11168 0.433939 0
11184 0.444974 0
11200 0.443682 0
11216 0.411442 0
11232 0.419032 0
11248 0.480844 0
11264 0.405487 0
11280 0.451598 0
11296 0.404861 0
11312 0.479913 0
11328 0.476138 0
11344 0.474684 0
11360 0.44886 0
11376 0.464887 0
11392 0.446406 0
11408 0.504026 0
11424 0.463646 0
11440 0.474722 0
11456 0.496675 0
11472 0.507343 0
11488 0.395081 0
11504 0.554593 0
11520 0.484917 0
11536 0.424927 0
11552 0.459018 0
11568 0.469221 0
11584 0.530601 0
11600 0.449122 0
11616 0.434267 0
11632 0.468535 0
11648 0.452234 0
11664 0.500755 0
11680 0.474529 0
11696 0.446443 0
11712 0.455168 0
11728 0.454699 0
11744 0.45787 0
11760 0.46034 0
11776 0.481252 0
11792 0.522136 0
11808 0.449437 0
11824 0.443354 0
11840 0.43814 0
11856 0.496134 0
11872 0.480505 0
11888 0.417881 0
11904 0.446282 0
11920 0.415881 0
11936 0.475432 0
11952 0.451058 0
11968 0.486116 0
11984 0.510434 0
12000 0.484456 0
12016 0.481535 0
12032 0.47332 0
12048 0.504607 0
12064 0.462994 0
12080 0.434556 0
12096 0.516872 0
12112 0.507346 0
12128 0.493343 0
12144 0.518755 0
12160 0.418368 0
12176 0.482678 0
12192 0.489733 0
12208 0.471319 0
12224 0.456511 0
12240 0.489574 0
12256 0.490955 0
12272 0.472104 0
12288 0.453271 0
12304 0.521294 0
12320 0.428358 0
12336 0.52685 0
12352 0.482767 0
12368 0.523374 0
12384 0.503047 0
12400 0.458873 0
12416 0.469751 0
12432 0.428284 0
12448 0.524913 0
12464 0.489841 0
12480 0.509695 0
12496 0.514502 0
12512 0.459845 0
12528 0.43587 0
12544 0.459309 0
12560 0.515915 0
12576 0.481081 0
12592 0.4404 0
12608 0.400731 0
12624 0.469514 0
12640 0.509598 0
12656 0.458722 0
12672 0.508051 0
12688 0.524871 0
12704 0.440308 0
12720 0.478406 0
12736 0.510378 0
12752 0.484811 0
12768 0.491292 0
12784 0.501758 0
12800 0.540728 0
12816 0.426497 0
12832 0.456423 0
12848 0.448558 0
12864 0.530414 0
12880 0.508278 0
12896 0.510282 0
12912 0.48144 0
12928 0.478921 0
12944 0.446892 0
12960 0.487798 0
12976 0.442494 0
12992 0.521669 0
13008 0.495458 0
13024 0.534378 0
13040 0.453716 0
13056 0.51924 0
13072 0.517265 0
13088 0.475957 0
13104 0.564837 0
13120 0.49275 0
13136 0.477327 0
13152 0.507198 0
13168 0.528478 0
13184 0.530771 0
13200 0.482445 0
13216 0.445831 0
13232 0.446249 0
13248 0.489307 0
13264 0.500162 0
13280 0.430844 0
13296 0.48386 0
13312 0.518655 0
13328 0.498869 0
13344 0.532102 0
13360 0.415637 0
13376 0.506693 0
13392 0.572955 0
13408 0.551714 0
13424 0.480636 0
13440 0.468377 0
13456 0.471008 0
13472 0.51005 0
13488 0.534098 0
13504 0.454941 0
13520 0.470821 0
13536 0.529663 0
13552 0.522717 0
13568 0.503125 0
13584 0.518136 0
13600 0.466928 0
13616 0.490095 0
13632 0.517289 0
13648 0.505538 0
13664 0.478209 0
13680 0.505898 0
13696 0.488843 0
13712 0.491975 0
13728 0.520988 0
13744 0.496688 0
13760 0.498417 0
13776 0.502875 0
13792 0.507384 0
13808 0.508266 0
13824 0.484273 0
13840 0.501466 0
13856 0.501456 0
13872 0.460615 0
13888 0.44976 0
13904 0.499319 0
13920 0.522365 0
13936 0.497474 0
13952 0.517834 0
13968 0.488651 0
13984 0.553549 0
14000 0.489836 0
14016 0.475872 0
14032 0.510284 0
14048 0.545228 0
14064 0.548247 0
14080 0.438852 0
14096 0.549208 0
14112 0.493507 0
14128 0.512053 0
14144 0.495565 0
14160 0.51452 0
14176 0.55406 0
14192 0.510454 0
14208 0.516445 0
14224 0.458141 0
14240 0.532191 0
14256 0.466321 0
14272 0.474933 0
14288 0.510564 0
14304 0.51078 0
14320 0.544249 0
14336 0.545112 0
14352 0.47381 0
14368 0.522297 0
14384 0.487142 0
14400 0.527993 0
14416 0.509949 0
14432 0.513492 0
14448 0.506259 0
14464 0.505122 0
14480 0.5294 0
14496 0.465717 0
14512 0.476609 0
14528 0.45551 0
14544 0.506832 0
14560 0.510669 0
14576 0.462608 0
14592 0.456088 0
14608 0.514217 0
14624 0.498548 0
14640 0.499618 0
14656 0.52913 0
14672 0.472116 0
14688 0.516898 0
14704 0.508314 0
14720 0.45344 0
14736 0.568949 0
14752 0.51011 0
14768 0.411097 0
14784 0.495448 0
14800 0.507315 0
14816 0.466303 0
14832 0.463219 0
14848 0.452707 0
14864 0.560052 0
14880 0.449283 0
14896 0.568087 0
14912 0.531473 0
14928 0.539421 0
14944 0.471705 0
14960 0.523643 0
14976 0.500676 0
14992 0.453112 0
15008 0.551614 0
15024 0.539675 0
15040 0.529843 0
15056 0.58326 0
15072 0.473729 0
15088 0.482428 0
15104 0.570284 0
15120 0.516996 0
15136 0.470122 0
15152 0.528609 0
15168 0.525068 0
15184 0.537571 0
15200 0.48935 0
15216 0.484064 0
15232 0.453818 0
15248 0.473981 0
15264 0.496099 0
15280 0.524042 0
15296 0.543992 0
15312 0.490587 0
15328 0.482703 0
15344 0.569534 0
15360 0.423535 0
15376 0.508072 0
15392 0.508295 0
15408 0.484607 0
15424 0.496575 0
15440 0.562539 0
15456 0.556167 0
15472 0.488723 0
15488 0.524935 0
15504 0.504454 0
15520 0.506856 0
15536 0.470703 0
15552 0.464913 0
15568 0.514646 0
15584 0.502348 0
15600 0.510809 0
15616 0.497061 0
15632 0.499588 0
15648 0.500804 0
15664 0.478783 0
15680 0.452684 0
15696 0.490364 0
15712 0.489408 0
15728 0.503038 0
15744 0.513122 0
15760 0.484794 0
15776 0.514199 0
15792 0.507595 0
15808 0.527115 0
15824 0.52314 0
15840 0.466883 0
15856 0.509444 0
15872 0.49613 0
15888 0.539619 0
15904 0.447206 0
15920 0.491487 0
15936 0.496917 0
15952 0.570063 0
15968 0.544527 0
15984 0.464157 0
16000 0.508772 0
16016 0.534554 0
16032 0.467429 0
16048 0.445743 0
16064 0.472469 0
16080 0.482985 0
16096 0.498032 0
16112 0.487839 0
16128 0.500306 0
16144 0.496432 0
16160 0.416338 0
16176 0.559131 0
16192 0.493652 0
16208 0.496795 0
16224 0.48128 0
16240 0.555565 0
16256 0.497649 0
16272 0.510897 0
16288 0.550078 0
16304 0.507421 0
16320 0.542453 0
16336 0.507373 0
16352 0.476434 0
16368 0.522723 0
16384 0.506884 0
16400 0.508894 0
16416 0.509527 0
16432 0.481027 0
16448 0.449227 0
16464 0.493984 0
16480 0.538896 0
16496 0.544596 0
16512 0.521411 0
16528 0.528115 0
16544 0.501095 0
16560 0.515551 0
16576 0.495029 0
16592 0.534159 0
16608 0.535426 0
16624 0.560556 0
16640 0.468483 0
16656 0.485858 0
16672 0.561951 0
16688 0.534706 0
16704 0.505727 0
16720 0.547522 0
16736 0.512294 0
16752 0.554156 0
16768 0.465428 0
16784 0.536366 0
16800 0.487273 0
16816 0.541118 0
16832 0.516233 0
16848 0.503412 0
16864 0.554665 0
16880 0.471748 0
16896 0.566239 0
16912 0.508142 0
16928 0.514186 0
16944 0.530994 0
16960 0.43787 0
16976 0.475152 0
16992 0.540536 0
17008 0.542269 0
17024 0.524295 0
17040 0.444224 0
17056 0.488744 0
17072 0.520636 0
17088 0.514478 0
17104 0.507445 0
17120 0.484577 0
17136 0.502407 0
17152 0.444999 0
17168 0.509136 0
17184 0.489129 0
17200 0.460941 0
17216 0.518345 0
17232 0.528611 0
17248 0.497656 0
17264 0.464967 0
17280 0.477965 0
17296 0.487231 0
17312 0.535878 0
17328 0.512049 0
17344 0.557727 0
17360 0.498507 0
17376 0.514048 0
17392 0.464786 0
17408 0.510967 0
17424 0.511466 0
17440 0.513922 0
17456 0.429956 0
17472 0.532477 0
17488 0.477982 0
17504 0.516738 0
17520 0.514768 0
17536 0.529383 0
17552 0.516612 0
17568 0.496712 0
17584 0.493893 0
17600 0.540943 0
17616 0.518631 0
17632 0.558822 0
17648 0.563373 0
17664 0.463012 0
17680 0.516936 0
17696 0.470853 0
17712 0.557251 0
17728 0.517327 0
17744 0.526764 0
17760 0.537222 0
17776 0.523677 0
17792 0.489123 0
17808 0.470577 0
17824 0.514016 0
17840 0.464574 0
17856 0.521692 0
17872 0.555636 0
17888 0.48964 0
17904 0.559571 0
17920 0.536368 0
17936 0.53306 0
17952 0.438505 0
17968 0.503022 0
17984 0.50281 0
18000 0.478211 0
18016 0.50219 0
18032 0.551229 0
18048 0.554159 0
18064 0.491453 0
18080 0.472543 0
18096 0.551912 0
18112 0.537815 0
18128 0.48386 0
18144 0.518803 0
18160 0.515292 0
18176 0.518094 0
18192 0.579834 0
18208 0.463269 0
18224 0.474346 0
18240 0.518022 0
18256 0.502041 0
18272 0.475095 0
18288 0.552703 0
18304 0.478537 0
18320 0.537365 0
18336 0.529007 0
18352 0.538679 0
18368 0.511762 0
18384 0.539248 0
18400 0.452007 0
18416 0.533928 0
18432 0.516863 0
18448 0.500454 0
18464 0.580444 0
18480 0.515741 0
18496 0.469382 0
18512 0.506922 0
18528 0.46659 0
18544 0.506577 0
18560 0.511859 0
18576 0.493799 0
18592 0.491148 0
18608 0.443949 0
18624 0.441186 0
18640 0.505691 0
18656 0.553883 0
18672 0.465385 0
18688 0.478624 0
18704 0.547635 0
18720 0.511272 0
18736 0.560356 0
18752 0.545077 0
18768 0.48912 0
18784 0.475704 0
18800 0.526096 0
18816 0.521107 0
18832 0.518845 0
18848 0.465689 0
18864 0.531014 0
18880 0.519559 0
18896 0.539755 0
18912 0.460223 0
18928 0.531161 0
18944 0.55203 0
18960 0.535689 0
18976 0.524496 0
18992 0.534839 0
19008 0.486488 0
19024 0.508311 0
19040 0.552039 0
19056 0.490509 0
19072 0.513297 0
19088 0.471523 0
19104 0.535892 0
19120 0.513086 0
19136 0.517412 0
19152 0.520469 0
19168 0.461245 0
19184 0.549158 0
19200 0.532167 0
19216 0.582993 0
19232 0.528714 0
19248 0.47156 0
19264 0.569583 0
19280 0.500953 0
19296 0.500822 0
19312 0.540318 0
19328 0.5259 0
19344 0.583058 0
19360 0.520231 0
19376 0.490652 0
19392 0.594731 0
19408 0.509972 0
19424 0.616344 0
19440 0.447616 0
19456 0.452623 0
19472 0.533127 0
19488 0.504542 0
19504 0.567025 0
19520 0.554579 0
19536 0.490188 0
19552 0.478442 0
19568 0.61424 0
19584 0.506301 0
19600 0.564326 0
19616 0.578713 0
19632 0.470643 0
19648 0.462991 0
19664 0.572998 0
19680 0.523141 0
19696 0.619224 0
19712 0.552701 0
19728 0.597789 0
19744 0.5702 0
19760 0.587913 0
19776 0.548201 0
19792 0.502736 0
19808 0.524161 0
19824 0.524922 0
19840 0.499955 0
19856 0.618884 0
19872 0.530288 0
19888 0.52434 0
19904 0.575903 0
19920 0.576407 0
19936 0.564975 0
19952 0.558427 0
19968 0.528797 0
19984 0.532006 0
20000 0.56966 0
20016 0.556963 0
20032 0.522901 0
20048 0.541553 0
20064 0.581983 0
20080 0.54948 0
20096 0.492495 0
20112 0.562938 0
20128 0.556356 0
20144 0.577014 0
20160 0.604858 0
20176 0.517683 0
20192 0.611402 0
20208 0.60753 0
20224 0.500002 0
20240 0.524444 0
20256 0.562012 0
20272 0.587694 0
20288 0.594559 0
20304 0.514133 0
20320 0.577098 0
20336 0.501098 0
20352 0.537859 0
20368 0.588742 0
20384 0.566068 0
20400 0.521354 0
20416 0.553992 0
20432 0.489117 0
20448 0.510645 0
20464 0.510193 0
20480 0.570785 0
20496 0.557943 0
20512 0.553639 0
20528 0.581086 0
20544 0.559742 0
20560 0.533467 0
20576 0.564474 0
20592 0.526814 0
20608 0.615172 0
20624 0.560166 0
20640 0.56535 0
20656 0.599815 0
20672 0.555476 0
20688 0.569227 0
20704 0.549366 0
20720 0.578672 0
20736 0.611656 0
20752 0.585157 0
20768 0.528285 0
20784 0.571218 0
20800 0.56882 0
20816 0.582307 0
20832 0.555964 0
20848 0.530726 0
20864 0.599291 0
20880 0.544437 0
20896 0.580207 0
20912 0.539656 0
20928 0.545634 0
20944 0.491779 0
20960 0.544056 0
20976 0.547119 0
20992 0.548439 0
21008 0.577915 0
21024 0.614513 0
21040 0.58083 0
21056 0.544907 0
21072 0.533996 0
21088 0.567838 0
21104 0.502002 0
21120 0.594508 0
21136 0.581665 0
21152 0.556057 0
21168 0.583779 0
21184 0.54524 0
21200 0.543285 0
21216 0.64386 0
21232 0.559535 0
21248 0.551913 0
21264 0.611018 0
21280 0.621554 0
21296 0.541929 0
21312 0.539381 0
21328 0.590516 0
21344 0.623437 0
21360 0.607093 0
21376 0.623319 0
21392 0.541384 0
21408 0.609365 0
21424 0.625244 0
21440 0.608719 0
21456 0.528991 0
21472 0.535763 0
21488 0.579248 0
21504 0.507489 0
21520 0.520084 0
21536 0.56043 0
21552 0.615706 0
21568 0.576723 0
21584 0.56105 0
21600 0.580931 0
21616 0.552629 0
21632 0.564616 0
21648 0.578618 0
21664 0.59769 0
21680 0.568829 0
21696 0.551706 0
21712 0.576692 0
21728 0.567331 0
21744 0.514838 0
21760 0.57341 0
21776 0.563185 0
21792 0.594419 0
21808 0.608801 0
21824 0.603909 0
21840 0.594689 0
21856 0.549042 0
21872 0.56531 0
21888 0.538991 0
21904 0.576083 0
21920 0.577624 0
21936 0.54251 0
21952 0.618387 0
21968 0.597476 0
21984 0.64167 0
22000 0.602451 0
22016 0.584384 0
22032 0.651721 0
22048 0.632881 0
22064 0.593175 0
22080 0.590657 0
22096 0.613337 0
22112 0.585768 0
22128 0.607867 0
22144 0.587363 0
22160 0.620437 0
22176 0.557184 0
22192 0.56164 0
22208 0.599431 0
22224 0.612107 0
22240 0.582587 0
22256 0.599391 0
22272 0.55942 0
22288 0.577642 0
22304 0.580838 0
22320 0.560106 0
22336 0.621725 0
22352 0.619091 0
22368 0.588486 0
22384 0.628157 0
22400 0.599724 0
22416 0.590972 0
22432 0.591224 0
22448 0.548933 0
22464 0.581593 0
22480 0.657735 0
22496 0.601591 0
22512 0.606967 0
22528 0.622062 0
22544 0.545012 0
22560 0.615212 0
22576 0.60046 0
22592 0.61074 0
22608 0.644704 0
22624 0.574921 0
22640 0.641773 0
22656 0.596741 0
22672 0.550088 0
22688 0.608559 0
22704 0.65567 0
22720 0.572297 0
22736 0.623678 0
22752 0.591714 0
22768 0.586297 0
22784 0.595318 0
22800 0.626521 0
22816 0.570054 0
22832 0.573319 0
22848 0.642449 0
22864 0.571253 0
22880 0.570414 0
22896 0.61913 0
22912 0.620197 0
22928 0.601332 0
22944 0.59521 0
22960 0.583917 0
22976 0.605184 0
22992 0.612491 0
23008 0.562143 0
23024 0.551405 0
23040 0.600634 0
23056 0.57195 0
23072 0.632416 0
23088 0.614617 0
23104 0.625981 0
23120 0.674407 0
23136 0.587249 0
23152 0.634266 0
23168 0.561214 0
23184 0.614512 0
23200 0.651937 0
23216 0.60575 0
23232 0.710705 0
23248 0.476924 0
23264 0.637782 0
23280 0.638434 0
23296 0.645699 0
23312 0.590008 0
23328 0.593137 0
23344 0.63855 0
23360 0.590151 0
23376 0.600164 0
23392 0.691806 0
23408 0.680868 0
23424 0.62747 0
23440 0.613246 0
23456 0.583709 0
23472 0.615368 0
23488 0.605403 0
23504 0.62154 0
23520 0.688649 0
23536 0.579875 0
23552 0.642293 0
23568 0.62815 0
23584 0.645869 0
23600 0.616827 0
23616 0.602927 0
23632 0.59552 0
23648 0.592433 0
23664 0.607758 0
23680 0.565874 0
23696 0.578151 0
23712 0.597679 0
23728 0.559964 0
23744 0.591472 0
23760 0.647452 0
23776 0.65733 0
23792 0.597149 0
23808 0.657068 0
23824 0.587392 0
23840 0.617703 0
23856 0.601167 0
23872 0.568374 0
23888 0.59491 0
23904 0.592754 0
23920 0.621827 0
23936 0.625398 0
23952 0.622169 0
23968 0.601065 0
23984 0.624177 0
24000 0.643133 0
24016 0.632708 0
24032 0.578409 0
24048 0.606411 0
24064 0.63896 0
24080 0.567699 0
24096 0.593673 0
24112 0.55332 0
24128 0.565717 0
24144 0.643456 0
24160 0.567655 0
24176 0.617221 0
24192 0.607428 0
24208 0.606783 0
24224 0.583707 0
24240 0.651231 0
24256 0.60769 0
24272 0.562506 0
24288 0.614573 0
24304 0.622445 0
24320 0.652706 0
24336 0.67808 0
24352 0.64921 0
24368 0.614176 0
24384 0.609808 0
24400 0.564007 0
24416 0.616762 0
24432 0.626544 0
24448 0.682048 0
24464 0.641337 0
24480 0.63969 0
24496 0.684606 0
24512 0.659605 0
24528 0.701178 0
24544 0.66763 0
24560 0.64997 0
24576 0.6437 0
24592 0.598156 0
24608 0.597712 0
24624 0.591282 0
24640 0.57317 0
24656 0.632231 0
24672 0.601627 0
24688 0.631324 0
24704 0.634567 0
24720 0.591096 0
24736 0.620376 0
24752 0.689254 0
24768 0.628759 0
24784 0.646004 0
24800 0.659259 0
24816 0.581021 0
24832 0.569371 0
24848 0.611879 0
24864 0.604812 0
24880 0.663884 0
24896 0.612455 0
24912 0.650731 0
24928 0.607236 0
24944 0.666958 0
24960 0.622077 0
24976 0.620925 0
24992 0.664676 0
25008 0.58124 0
25024 0.612459 0
25040 0.604643 0
25056 0.60748 0
25072 0.570695 0
25088 0.671137 0
25104 0.61392 0
25120 0.620449 0
25136 0.65629 0
25152 0.651006 0
25168 0.654799 0
25184 0.598783 0
25200 0.69253 0
25216 0.703421 0
25232 0.653555 0
25248 0.643184 0
25264 0.630814 0
25280 0.637023 0
25296 0.649412 0
25312 0.587976 0
25328 0.659812 0
25344 0.650825 0
25360 0.702134 0
25376 0.681703 0
25392 0.589547 0
25408 0.678985 0
25424 0.622232 0
25440 0.617702 0
25456 0.661509 0
25472 0.675021 0
25488 0.670593 0
25504 0.624019 0
25520 0.619888 0
25536 0.683373 0
25552 0.598599 0
25568 0.620805 0
25584 0.617248 0
25600 0.680417 0
25616 0.652099 0
25632 0.620574 0
25648 0.660896 0
25664 0.684535 0
25680 0.62728 0
25696 0.6325 0
25712 0.65787 0
25728 0.679155 0
25744 0.701484 0
25760 0.672422 0
25776 0.598262 0
25792 0.643507 0
25808 0.664852 0
25824 0.704609 0
25840 0.761119 0
25856 0.63695 0
25872 0.732819 0
25888 0.642512 0
25904 0.64091 0
25920 0.665206 0
25936 0.68157 0
25952 0.637335 0
25968 0.59583 0
25984 0.642268 0
26000 0.575531 0
26016 0.653234 0
26032 0.658192 0
26048 0.622647 0
26064 0.647208 0
26080 0.656746 0
26096 0.690369 0
26112 0.62765 0
26128 0.602052 0
26144 0.673724 0
26160 0.630398 0
26176 0.592754 0
26192 0.66458 0
26208 0.671574 0
26224 0.642771 0
26240 0.697455 0
26256 0.682858 0
26272 0.672616 0
26288 0.606263 0
26304 0.674812 0
26320 0.56484 0
26336 0.666516 0
26352 0.679764 0
26368 0.656953 0
26384 0.62463 0
26400 0.674085 0
26416 0.623918 0
26432 0.646456 0
26448 0.661673 0
26464 0.626454 0
26480 0.704327 0
26496 0.639015 0
26512 0.654224 0
26528 0.630237 0
26544 0.644679 0
26560 0.703346 0
26576 0.685483 0
26592 0.643894 0
26608 0.588867 0
26624 0.615502 0
26640 0.595592 0
26656 0.615031 0
26672 0.655993 0
26688 0.678794 0
26704 0.643198 0
26720 0.631653 0
26736 0.673062 0
26752 0.622262 0
26768 0.632761 0
26784 0.717954 0
26800 0.653435 0
26816 0.672267 0
26832 0.557268 0
26848 0.648257 0
26864 0.649941 0
26880 0.616292 0
26896 0.65802 0
26912 0.60605 0
26928 0.636379 0
26944 0.649768 0
26960 0.675869 0
26976 0.671597 0
26992 0.598746 0
27008 0.706675 0
27024 0.640907 0
27040 0.633431 0
27056 0.680354 0
27072 0.686935 0
27088 0.676747 0
27104 0.689178 0
27120 0.600941 0
27136 0.665955 0
27152 0.617047 0
27168 0.640687 0
27184 0.625946 0
27200 0.621119 0
27216 0.643482 0
27232 0.664044 0
27248 0.684038 0
27264 0.630981 0
27280 0.721159 0
27296 0.663696 0
27312 0.656877 0
27328 0.644756 0
27344 0.677045 0
27360 0.688556 0
27376 0.670204 0
27392 0.63861 0
27408 0.61999 0
27424 0.628089 0
27440 0.644417 0
27456 0.634913 0
27472 0.64871 0
27488 0.634556 0
27504 0.657114 0
27520 0.597537 0
27536 0.684629 0
27552 0.748238 0
27568 0.682679 0
27584 0.690363 0
27600 0.64801 0
27616 0.652469 0
27632 0.59625 0
27648 0.625048 0
27664 0.668777 0
27680 0.639253 0
27696 0.625337 0
27712 0.658384 0
27728 0.671603 0
27744 0.686596 0
27760 0.635267 0
27776 0.647808 0
27792 0.719166 0
27808 0.649768 0
27824 0.639503 0
27840 0.66136 0
27856 0.659556 0
27872 0.672213 0
27888 0.666353 0
27904 0.617387 0
27920 0.636481 0
27936 0.632707 0
27952 0.660798 0
27968 0.649667 0
27984 0.699671 0
28000 0.630349 0
28016 0.69622 0
28032 0.692256 0
28048 0.630344 0
28064 0.65418 0
28080 0.672748 0
28096 0.663442 0
28112 0.649538 0
28128 0.67428 0
28144 0.646424 0
28160 0.612702 0
28176 0.689893 0
28192 0.697301 0
28208 0.605454 0
28224 0.636275 0
28240 0.633206 0
28256 0.670395 0
28272 0.635463 0
28288 0.703743 0
28304 0.621626 0
28320 0.658214 0
28336 0.628164 0
28352 0.642106 0
28368 0.646503 0
28384 0.653727 0
28400 0.619088 0
28416 0.68073 0
28432 0.661183 0
28448 0.674737 0
28464 0.679568 0
28480 0.65508 0
28496 0.637358 0
28512 0.672616 0
28528 0.637616 0
28544 0.649193 0
28560 0.671789 0
28576 0.655738 0
28592 0.637638 0
28608 0.633053 0
28624 0.679135 0
28640 0.688242 0
28656 0.659873 0
28672 0.673456 0
28688 0.656477 0
28704 0.693959 0
28720 0.628144 0
28736 0.671537 0
28752 0.697675 0
28768 0.692717 0
28784 0.685871 0
28800 0.711299 0
28816 0.641557 0
28832 0.604098 0
28848 0.74817 0
28864 0.615116 0
28880 0.754345 0
28896 0.692149 0
28912 0.628525 0
28928 0.644471 0
28944 0.652786 0
28960 0.680628 0
28976 0.657698 0
28992 0.696043 0
29008 0.649892 0
29024 0.694678 0
29040 0.634477 0
29056 0.661712 0
29072 0.697109 0
29088 0.662592 0
29104 0.701387 0
29120 0.705018 0
29136 0.626891 0
29152 0.688229 0
29168 0.684598 0
29184 0.655932 0
29200 0.624788 0
29216 0.688583 0
29232 0.66659 0
29248 0.630585 0
29264 0.64724 0
29280 0.6545 0
29296 0.685362 0
29312 0.668611 0
29328 0.65394 0
29344 0.701281 0
29360 0.638637 0
29376 0.657044 0
29392 0.742672 0
29408 0.712962 0
29424 0.638048 0
29440 0.681357 0
29456 0.637376 0
29472 0.658431 0
29488 0.681226 0
29504 0.708349 0
29520 0.630223 0
29536 0.653313 0
29552 0.581883 0
29568 0.685376 0
29584 0.682667 0
29600 0.635337 0
29616 0.658067 0
29632 0.679712 0
29648 0.642939 0
29664 0.634594 0
29680 0.669328 0
29696 0.684764 0
29712 0.739603 0
29728 0.748423 0
29744 0.666553 0
29760 0.695339 0
29776 0.68546 0
29792 0.598011 0
29808 0.606987 0
29824 0.649544 0
29840 0.67412 0
29856 0.708853 0
29872 0.695855 0
29888 0.66035 0
29904 0.697467 0
29920 0.647826 0
29936 0.643239 0
29952 0.675965 0
29968 0.677505 0
29984 0.632205 0
30000 0.688909 0
30016 0.598897 0
30032 0.703019 0
30048 0.709944 0
30064 0.711899 0
30080 0.674109 0
30096 0.612029 0
30112 0.676724 0
30128 0.665183 0
30144 0.637953 0
30160 0.640988 0
30176 0.605667 0
30192 0.676979 0
30208 0.626186 0
30224 0.635779 0
30240 0.69645 0
30256 0.596391 0
30272 0.657559 0
30288 0.682813 0
30304 0.673203 0
30320 0.686014 0
30336 0.673335 0
30352 0.676273 0
30368 0.57119 0
30384 0.75218 0
30400 0.66182 0
30416 0.678855 0
30432 0.65809 0
30448 0.617979 0
30464 0.682432 0
30480 0.696947 0
30496 0.644832 0
30512 0.672731 0
30528 0.62278 0
30544 0.647549 0
30560 0.641111 0
30576 0.648567 0
30592 0.647088 0
30608 0.684817 0
30624 0.616686 0
30640 0.662474 0
30656 0.687301 0
30672 0.70424 0
30688 0.713324 0
30704 0.6942 0
30720 0.58105 0
30736 0.631454 0
30752 0.666724 0
30768 0.602084 0
30784 0.694576 0
30800 0.673644 0
30816 0.627361 0
30832 0.6707 0
30848 0.647664 0
30864 0.729952 0
30880 0.687554 0
30896 0.656585 0
30912 0.653337 0
30928 0.675905 0
30944 0.715559 0
30960 0.597037 0
30976 0.691646 0
30992 0.705288 0
31008 0.662452 0
31024 0.636997 0
31040 0.624962 0
31056 0.714098 0
31072 0.634854 0
31088 0.611286 0
31104 0.71649 0
31120 0.649235 0
31136 0.70009 0
31152 0.700145 0
31168 0.704502 0
31184 0.723414 0
31200 0.662579 0
31216 0.653105 0
31232 0.70071 0
31248 0.602723 0
31264 0.633553 0
31280 0.642488 0
31296 0.75784 0
31312 0.671611 0
31328 0.666519 0
31344 0.711054 0
31360 0.65837 0
31376 0.715385 0
31392 0.685891 0
31408 0.690666 0
31424 0.689044 0
31440 0.677858 0
31456 0.722751 0
31472 0.633764 0
31488 0.67721 0
31504 0.681576 0
31520 0.703541 0
31536 0.67032 0
31552 0.667783 0
31568 0.706455 0
31584 0.671976 0
31600 0.695636 0
31616 0.660821 0
31632 0.69121 0
31648 0.708479 0
31664 0.635967 0
31680 0.682098 0
31696 0.6815 0
31712 0.647282 0
31728 0.668751 0
31744 0.682581 0
31760 0.664858 0
31776 0.73218 0
31792 0.715412 0
31808 0.744186 0
31824 0.770795 0
31840 0.667023 0
31856 0.717142 0
31872 0.664476 0
31888 0.654333 0
31904 0.667469 0
31920 0.636655 0
31936 0.650685 0
31952 0.709895 0
31968 0.67443 0
31984 0.677919 0
32000 0.67076 0
32016 0.712446 0
32032 0.677586 0
32048 0.673139 0
32064 0.674482 0
32080 0.703775 0
32096 0.691469 0
32112 0.584767 0
32128 0.625327 0
32144 0.732157 0
32160 0.736211 0
32176 0.652317 0
32192 0.670386 0
32208 0.689825 0
32224 0.673311 0
32240 0.655743 0
32256 0.670323 0
32272 0.708952 0
32288 0.610998 0
32304 0.707417 0
32320 0.653621 0
32336 0.688062 0
32352 0.677681 0
32368 0.692014 0
32384 0.716788 0
32400 0.717478 0
32416 0.642174 0
32432 0.657915 0
32448 0.688497 0
32464 0.705005 0
32480 0.641757 0
32496 0.663025 0
32512 0.556626 0
32528 0.704442 0
32544 0.630436 0
32560 0.615384 0
32576 0.696977 0
32592 0.696434 0
32608 0.689509 0
32624 0.737145 0
32640 0.67029 0
32656 0.675632 0
32672 0.685766 0
32688 0.658922 0
32704 0.738978 0
32720 0.724492 0
32736 0.670299 0
32752 0.642828 0
