# Supplementary material for: Probing decoherence in molecular 4f qubits
Source: Chem Sci. 2024 Oct 30;15(48):20328–37. doi: 10.1039/d4sc05304d (PMC11575486; doi:10.1039/d4sc05304d)
Supplement: SC-015-D4SC05304D-s001 [file SC-015-D4SC05304D-s001.zip › data_archive/Parallel_0c5pct/T2/91_Gdtrensal_T2_970564_3527G_at44_VG54_400-800_20sc_30K.dat]

0 0.984312 0
8 1 0
16 0.959213 0
24 0.949059 0
32 0.978769 0
40 0.961006 0
48 0.935651 0
56 0.990349 0
64 0.937385 0
72 0.923691 0
80 0.92811 0
88 0.909009 0
96 0.908659 0
104 0.904165 0
112 0.918789 0
120 0.922386 0
128 0.921938 0
136 0.896153 0
144 0.874523 0
152 0.908226 0
160 0.879475 0
168 0.86498 0
176 0.882017 0
184 0.798821 0
192 0.819457 0
200 0.808891 0
208 0.851605 0
216 0.851597 0
224 0.805727 0
232 0.806107 0
240 0.849672 0
248 0.764444 0
256 0.793932 0
264 0.797858 0
272 0.770927 0
280 0.782094 0
288 0.799408 0
296 0.771106 0
304 0.78462 0
312 0.741453 0
320 0.705546 0
328 0.685117 0
336 0.6938 0
344 0.721727 0
352 0.710193 0
360 0.721346 0
368 0.681827 0
376 0.646472 0
384 0.703364 0
392 0.690118 0
400 0.668035 0
408 0.667682 0
416 0.660823 0
424 0.650005 0
432 0.631825 0
440 0.627388 0
448 0.630987 0
456 0.60745 0
464 0.595135 0
472 0.584404 0
480 0.611071 0
488 0.578555 0
496 0.596325 0
504 0.558702 0
512 0.576741 0
520 0.565574 0
528 0.526546 0
536 0.555793 0
544 0.568336 0
552 0.550454 0
560 0.532689 0
568 0.534165 0
576 0.527176 0
584 0.52074 0
592 0.481865 0
600 0.501728 0
608 0.493979 0
616 0.522122 0
624 0.466401 0
632 0.484892 0
640 0.456175 0
648 0.474314 0
656 0.494142 0
664 0.461956 0
672 0.43507 0
680 0.455153 0
688 0.43731 0
696 0.44265 0
704 0.445319 0
712 0.43815 0
720 0.43872 0
728 0.417699 0
736 0.396564 0
744 0.391844 0
752 0.414631 0
760 0.411447 0
768 0.39328 0
776 0.396583 0
784 0.38316 0
792 0.319046 0
800 0.351051 0
808 0.352569 0
816 0.344495 0
824 0.367806 0
832 0.315253 0
840 0.340853 0
848 0.341328 0
856 0.341952 0
864 0.322693 0
872 0.305437 0
880 0.342851 0
888 0.307748 0
896 0.322302 0
904 0.31612 0
912 0.310305 0
920 0.322199 0
928 0.300999 0
936 0.324989 0
944 0.314725 0
952 0.283826 0
960 0.317263 0
968 0.29716 0
976 0.300705 0
984 0.271759 0
992 0.270732 0
1000 0.260612 0
1008 0.288015 0
1016 0.255795 0
1024 0.231543 0
1032 0.237727 0
1040 0.279041 0
1048 0.242246 0
1056 0.243666 0
1064 0.230337 0
1072 0.270809 0
1080 0.228788 0
1088 0.226167 0
1096 0.256039 0
1104 0.206363 0
1112 0.235318 0
1120 0.25212 0
1128 0.219933 0
1136 0.245306 0
1144 0.224991 0
1152 0.220108 0
1160 0.201744 0
1168 0.197251 0
1176 0.195034 0
1184 0.213414 0
1192 0.155682 0
1200 0.205786 0
1208 0.203989 0
1216 0.207198 0
1224 0.173755 0
1232 0.169072 0
1240 0.185878 0
1248 0.204214 0
1256 0.17407 0
1264 0.196725 0
1272 0.161724 0
1280 0.14763 0
1288 0.195515 0
1296 0.204738 0
1304 0.138564 0
1312 0.145333 0
1320 0.17616 0
1328 0.135241 0
1336 0.154805 0
1344 0.133368 0
1352 0.12051 0
1360 0.176927 0
1368 0.117491 0
1376 0.156023 0
1384 0.165753 0
1392 0.150337 0
1400 0.165397 0
1408 0.103658 0
1416 0.127999 0
1424 0.164909 0
1432 0.12133 0
1440 0.124194 0
1448 0.129972 0
1456 0.0989785 0
1464 0.139971 0
1472 0.112631 0
1480 0.106094 0
1488 0.133899 0
1496 0.0938738 0
1504 0.151964 0
1512 0.132218 0
1520 0.0996508 0
1528 0.106061 0
1536 0.0961714 0
1544 0.133631 0
1552 0.119748 0
1560 0.0749004 0
1568 0.132312 0
1576 0.094839 0
1584 0.138166 0
1592 0.121283 0
1600 0.10032 0
1608 0.0901053 0
1616 0.100495 0
1624 0.119839 0
1632 0.129591 0
1640 0.0938731 0
1648 0.0944745 0
1656 0.128065 0
1664 0.0766705 0
1672 0.0930782 0
1680 0.0959429 0
1688 0.119866 0
1696 0.121106 0
1704 0.131751 0
1712 0.122335 0
1720 0.0787047 0
1728 0.0893695 0
1736 0.105071 0
1744 0.0876012 0
1752 0.0908942 0
1760 0.0694392 0
1768 0.100755 0
1776 0.0923472 0
1784 0.109769 0
1792 0.0979273 0
1800 0.0939269 0
1808 0.10617 0
1816 0.071427 0
1824 0.084442 0
1832 0.0663142 0
1840 0.107444 0
1848 0.0998249 0
1856 0.138096 0
1864 0.0823456 0
1872 0.120093 0
1880 0.0894091 0
1888 0.070248 0
1896 0.0924458 0
1904 0.100394 0
1912 0.065956 0
1920 0.0929116 0
1928 0.0722698 0
1936 0.0977157 0
1944 0.0918817 0
1952 0.0579725 0
1960 0.104301 0
1968 0.0553556 0
1976 0.101635 0
1984 0.0965208 0
1992 0.107038 0
2000 0.0929908 0
2008 0.0716661 0
2016 0.103473 0
2024 0.118866 0
2032 0.0666037 0
2040 0.113191 0
2048 0.128105 0
2056 0.0798708 0
2064 0.102205 0
2072 0.0584792 0
2080 0.0938658 0
2088 0.0729801 0
2096 0.0641803 0
2104 0.0625249 0
2112 0.0540309 0
2120 0.0655519 0
2128 0.106584 0
2136 0.0422038 0
2144 0.0424179 0
2152 0.0577227 0
2160 0.0736743 0
2168 0.091918 0
2176 0.0714669 0
2184 0.0833266 0
2192 0.0953892 0
2200 0.0783102 0
2208 0.0995079 0
2216 0.0666277 0
2224 0.0824698 0
2232 0.0850106 0
2240 0.09981 0
2248 0.0946331 0
2256 0.116448 0
2264 0.0477597 0
2272 0.0701823 0
2280 0.103618 0
2288 0.09077 0
2296 0.0791588 0
2304 0.073867 0
2312 0.0604705 0
2320 0.0396374 0
2328 0.0571777 0
2336 0.0878982 0
2344 0.0679268 0
2352 0.0677385 0
2360 0.0883 0
2368 0.0855256 0
2376 0.0809124 0
2384 0.0618573 0
2392 0.0749513 0
2400 0.0458085 0
2408 0.0781186 0
2416 0.0773936 0
2424 0.0599501 0
2432 0.102003 0
2440 0.0607734 0
2448 0.0736962 0
2456 0.0909655 0
2464 0.0609008 0
2472 0.0847029 0
2480 0.0683245 0
2488 0.0662522 0
2496 0.055055 0
2504 0.0667919 0
2512 0.0681246 0
2520 0.0574833 0
2528 0.116884 0
2536 0.0749687 0
2544 0.0583871 0
2552 0.0930911 0
2560 0.108278 0
2568 0.0767021 0
2576 0.0523251 0
2584 0.0695241 0
2592 0.048782 0
2600 0.103472 0
2608 0.0622208 0
2616 0.0990858 0
2624 0.0789267 0
2632 0.0777002 0
2640 0.100258 0
2648 0.0755943 0
2656 0.0939934 0
2664 0.0940621 0
2672 0.0918296 0
2680 0.0790016 0
2688 0.0652267 0
2696 0.0800554 0
2704 0.0508939 0
2712 0.0723353 0
2720 0.0690884 0
2728 0.0635984 0
2736 0.073438 0
2744 0.0357249 0
2752 0.0978042 0
2760 0.0750657 0
2768 0.0582748 0
2776 0.0834595 0
2784 0.0523089 0
2792 0.0796249 0
2800 0.0853036 0
2808 0.0442274 0
2816 0.0990105 0
2824 0.0691057 0
2832 0.055599 0
2840 0.0742918 0
2848 0.0732286 0
2856 0.0693419 0
2864 0.0359704 0
2872 0.0860277 0
2880 0.0448098 0
2888 0.0934571 0
2896 0.0379179 0
2904 0.0847178 0
2912 0.0409395 0
2920 0.0946008 0
2928 0.108224 0
2936 0.0615343 0
2944 0.0891278 0
2952 0.0478387 0
2960 0.0572678 0
2968 0.0621111 0
2976 0.0428134 0
2984 0.0652788 0
2992 0.077515 0
3000 0.0986494 0
3008 0.0764147 0
3016 0.0730585 0
3024 0.0669745 0
3032 0.03876 0
3040 0.0512023 0
3048 0.0515249 0
3056 0.0521537 0
3064 0.0471154 0
3072 0.0544997 0
3080 0.0637065 0
3088 0.0788683 0
3096 0.0800284 0
3104 0.0951213 0
3112 0.0690644 0
3120 0.0755385 0
3128 0.0653123 0
3136 0.072521 0
3144 0.023959 0
3152 0.0614192 0
3160 0.0723283 0
3168 0.0296329 0
3176 0.0355892 0
3184 0.0779231 0
3192 0.0772298 0
3200 0.0394546 0
3208 0.094392 0
3216 0.0647353 0
3224 0.0768517 0
3232 0.107037 0
3240 0.110629 0
3248 0.0753769 0
3256 0.0521224 0
3264 0.0756012 0
3272 0.0716159 0
3280 0.0763612 0
3288 0.027121 0
3296 0.0529519 0
3304 0.014588 0
3312 0.0290689 0
3320 0.0768106 0
3328 0.0586732 0
3336 0.063468 0
3344 0.0813317 0
3352 0.0535874 0
3360 0.0816562 0
3368 0.0284807 0
3376 0.0636629 0
3384 0.047436 0
3392 0.0408506 0
3400 0.0821268 0
3408 0.043984 0
3416 0.0596173 0
3424 0.0727334 0
3432 0.0517751 0
3440 0.0460614 0
3448 0.0525646 0
3456 0.064867 0
3464 0.0519455 0
3472 0.0462924 0
3480 0.0831922 0
3488 0.0842629 0
3496 0.0612424 0
3504 0.074807 0
3512 0.0821794 0
3520 0.0612565 0
3528 0.057033 0
3536 0.0616017 0
3544 0.119339 0
3552 0.076212 0
3560 0.109452 0
3568 0.0177022 0
3576 0.0648971 0
3584 0.0485447 0
3592 0.0780804 0
3600 0.0516861 0
3608 0.0632527 0
3616 0.051118 0
3624 0.0517184 0
3632 0.0432011 0
3640 0.0379372 0
3648 0.0645396 0
3656 0.0428873 0
3664 0.0787915 0
3672 0.0534985 0
3680 0.0675569 0
3688 0.0660599 0
3696 0.057517 0
3704 0.0480353 0
3712 0.0851294 0
3720 0.047505 0
3728 0.0967178 0
3736 0.0606153 0
3744 0.0255871 0
3752 0.0624827 0
3760 0.0551359 0
3768 0.0381602 0
3776 0.0770962 0
3784 0.0899155 0
3792 0.0630652 0
3800 0.0595651 0
3808 0.0376578 0
3816 0.0709139 0
3824 0.0208061 0
3832 0.117244 0
3840 0.0593495 0
3848 0.028806 0
3856 0.0432413 0
3864 0.0605569 0
3872 0.0903387 0
3880 0.0379106 0
3888 0.0436287 0
3896 0.0403271 0
3904 0.0569103 0
3912 0.0501312 0
3920 0.0469987 0
3928 0.0644845 0
3936 0.0502658 0
3944 0.02108 0
3952 0.0656207 0
3960 0.0538609 0
3968 0.0486923 0
3976 0.102741 0
3984 0.0519794 0
3992 0.0579864 0
4000 0.0715411 0
4008 0.0613781 0
4016 0.0289223 0
4024 0.0477726 0
4032 0.0244073 0
4040 0.0600259 0
4048 0.0426497 0
4056 0.063005 0
4064 0.089287 0
4072 0.0443798 0
4080 0.0576667 0
4088 0.0504446 0
4096 0.0453728 0
4104 0.0527632 0
4112 0.0527163 0
4120 0.0344249 0
4128 0.0186901 0
4136 0.035179 0
4144 0.0662023 0
4152 0.0391851 0
4160 0.0622688 0
4168 0.0424136 0
4176 0.0499253 0
4184 0.0841097 0
4192 0.0246867 0
4200 0.0616042 0
4208 0.0482283 0
4216 0.0758583 0
4224 0.0699606 0
4232 0.0750772 0
4240 0.0431719 0
4248 0.0300054 0
4256 0.0153751 0
4264 0.0895725 0
4272 0.0716108 0
4280 0.0126961 0
4288 0.0179865 0
4296 0.028639 0
4304 0.0723421 0
4312 0.0211788 0
4320 0.0489444 0
4328 0 0
4336 0.0745588 0
4344 0.044045 0
4352 0.0615738 0
4360 0.0252049 0
4368 0.0669987 0
4376 0.0465631 0
4384 0.0300816 0
4392 0.0448298 0
4400 0.0901961 0
4408 0.0695944 0
4416 0.0510505 0
4424 0.059405 0
4432 0.102163 0
4440 0.0308857 0
4448 0.0402116 0
4456 0.0353764 0
4464 0.0345191 0
4472 0.0319273 0
4480 0.0279695 0
4488 0.0444518 0
4496 0.0467979 0
4504 0.0711956 0
4512 0.0115532 0
4520 0.0456116 0
4528 0.0291375 0
4536 0.0396339 0
4544 0.0224417 0
4552 0.0485802 0
4560 0.0407174 0
4568 0.0382571 0
4576 0.056678 0
4584 0.00269956 0
4592 0.0359744 0
4600 0.00772123 0
4608 0.0425749 0
4616 0.057562 0
4624 0.0287531 0
4632 0.0798831 0
4640 0.0466362 0
4648 0.0366374 0
4656 0.033619 0
4664 0.0696549 0
4672 0.0738338 0
4680 0.040863 0
4688 0.0521472 0
4696 0.043562 0
4704 0.0689392 0
4712 0.0223796 0
4720 0.0539056 0
4728 0.0392395 0
4736 0.0562838 0
4744 0.0253377 0
4752 0.0696903 0
4760 0.0437106 0
4768 0.0672463 0
4776 0.0857352 0
4784 0.0476428 0
4792 0.028872 0
4800 0.0179165 0
4808 0.0481758 0
4816 0.0193308 0
4824 0.029263 0
4832 0.0203199 0
4840 0.0318413 0
4848 0.0738883 0
4856 0.0680484 0
4864 0.0345881 0
4872 0.0357291 0
4880 0.0545451 0
4888 0.0643423 0
4896 0.0247253 0
4904 0.0358321 0
4912 0.0474443 0
4920 0.0497101 0
4928 0.0676138 0
4936 0.0327927 0
4944 0.0358866 0
4952 0.0382362 0
4960 0.0318934 0
4968 0.0260832 0
4976 0.059349 0
4984 0.0227979 0
4992 0.0537441 0
5000 0.0492634 0
5008 0.0328297 0
5016 0.0310064 0
5024 0.018666 0
5032 0.0420675 0
5040 0.0599782 0
5048 0.069346 0
5056 0.0510993 0
5064 0.0585413 0
5072 0.063844 0
5080 0.0557744 0
5088 0.0317248 0
5096 0.0828247 0
5104 0.0737013 0
5112 0.0499936 0
5120 0.0633156 0
5128 0.0496892 0
5136 0.0554422 0
5144 0.0508097 0
5152 0.0540038 0
5160 0.0507615 0
5168 0.0649968 0
5176 0.0674252 0
5184 0.050798 0
5192 0.0520375 0
5200 0.0649899 0
5208 0.049581 0
5216 0.0678059 0
5224 0.0523088 0
5232 0.0813624 0
5240 0.0754145 0
5248 0.0517466 0
5256 0.0542969 0
5264 0.0419152 0
5272 0.0590421 0
5280 0.0625239 0
5288 0.0632223 0
5296 0.0355748 0
5304 0.0318214 0
5312 0.0651224 0
5320 0.058839 0
5328 0.0289185 0
5336 0.0516757 0
5344 0.0682819 0
5352 0.0801529 0
5360 0.0506847 0
5368 0.0620814 0
5376 0.0404939 0
5384 0.0768837 0
5392 0.0912873 0
5400 0.0762265 0
5408 0.0563064 0
5416 0.0258086 0
5424 0.0424707 0
5432 0.0708919 0
5440 0.0471385 0
5448 0.0511914 0
5456 0.0400159 0
5464 0.0368423 0
5472 0.0740241 0
5480 0.0548928 0
5488 0.0490466 0
5496 0.0277703 0
5504 0.0361578 0
5512 0.0722678 0
5520 0.0704699 0
5528 0.0753046 0
5536 0.0421581 0
5544 0.0394488 0
5552 0.0655623 0
5560 0.0324012 0
5568 0.100873 0
5576 0.0729632 0
5584 0.0418655 0
5592 0.0599829 0
5600 0.0184615 0
5608 0.0462812 0
5616 0.101826 0
5624 0.0450361 0
5632 0.0111056 0
5640 0.0858891 0
5648 0.0534456 0
5656 0.0169949 0
5664 0.0531948 0
5672 0.0645318 0
5680 0.0713955 0
5688 0.034872 0
5696 0.0557645 0
5704 0.0555679 0
5712 0.0373988 0
5720 0.0529462 0
5728 0.060576 0
5736 0.0614252 0
5744 0.0401628 0
5752 0.076504 0
5760 0.0650038 0
5768 0.0681918 0
5776 0.0596856 0
5784 0.0586191 0
5792 0.0334004 0
5800 0.0438402 0
5808 0.0423023 0
5816 0.058806 0
5824 0.0759125 0
5832 0.0378297 0
5840 0.0485512 0
5848 0.0573284 0
5856 0.0619625 0
5864 0.0607905 0
5872 0.0294173 0
5880 0.0545422 0
5888 0.0718364 0
5896 0.0383297 0
5904 0.0577403 0
5912 0.0804148 0
5920 0.0332126 0
5928 0.0437054 0
5936 0.0124452 0
5944 0.0624088 0
5952 0.0219414 0
5960 0.051074 0
5968 0.061878 0
5976 0.0541235 0
5984 0.0397715 0
5992 0.0338203 0
6000 0.0202311 0
6008 0.01463 0
6016 0.0631278 0
6024 0.0498181 0
6032 0.0372425 0
6040 0.0524801 0
6048 0.0756044 0
6056 0.0314477 0
6064 0.0199325 0
6072 0.0705872 0
6080 0.0495191 0
6088 0.0300189 0
6096 0.0846035 0
6104 0.0693068 0
6112 0.0546983 0
6120 0.0140897 0
6128 0.0306317 0
6136 0.0624837 0
6144 0.0125131 0
6152 0.0310072 0
6160 0.0613642 0
6168 0.0765793 0
6176 0.0461805 0
6184 0.0547557 0
6192 0.0233892 0
6200 0.0829158 0
6208 0.0650042 0
6216 0.0292739 0
6224 0.0629533 0
6232 0.0242948 0
6240 0.0254575 0
6248 0.0489924 0
6256 0.0639715 0
6264 0.0289581 0
6272 0.0189945 0
6280 0.0281007 0
6288 0.0405918 0
6296 0.0361091 0
6304 0.0640988 0
6312 0.0612275 0
6320 0.0438365 0
6328 0.0630059 0
6336 0.0534118 0
6344 0.0601903 0
6352 0.0640627 0
6360 0.0676353 0
6368 0.045 0
6376 0.0778586 0
6384 0.0481583 0
6392 0.0552081 0
6400 0.0811262 0
6408 0.0741884 0
6416 0.0323616 0
6424 0.0546299 0
6432 0.0852068 0
6440 0.0606534 0
6448 0.0261328 0
6456 0.0285539 0
6464 0.0407674 0
6472 0.0585345 0
6480 0.0781624 0
6488 0.0695418 0
6496 0.0647181 0
6504 0.0412617 0
6512 0.0417293 0
6520 0.033497 0
6528 0.0581141 0
6536 0.062326 0
6544 0.0520122 0
6552 0.0654176 0
6560 0.051826 0
6568 0.0512779 0
6576 0.0585611 0
6584 0.0696693 0
6592 0.0288191 0
6600 0.0294605 0
6608 0.0515956 0
6616 0.0543129 0
6624 0.0502412 0
6632 0.0210977 0
6640 0.0532498 0
6648 0.0601023 0
6656 0.0698766 0
6664 0.0398609 0
6672 0.0812516 0
6680 0.0384368 0
6688 0.0404968 0
6696 0.0283844 0
6704 0.0519074 0
6712 0.0578743 0
6720 0.0735319 0
6728 0.0744775 0
6736 0.0229189 0
6744 0.0283125 0
6752 0.0348493 0
6760 0.0484364 0
6768 0.0412152 0
6776 0.0373065 0
6784 0.0762968 0
6792 0.0762191 0
6800 0.0626792 0
6808 0.040387 0
6816 0.0823282 0
6824 0.0581112 0
6832 0.0241131 0
6840 0.0664634 0
6848 0.0345699 0
6856 0.0571101 0
6864 0.0403893 0
6872 0.0455113 0
6880 0.0328035 0
6888 0.0324535 0
6896 0.0433699 0
6904 0.0638791 0
6912 0.0408017 0
6920 0.0703919 0
6928 0.0688208 0
6936 0.0478364 0
6944 0.0613506 0
6952 0.0653455 0
6960 0.0510966 0
6968 0.0626707 0
6976 0.0825958 0
6984 0.0481094 0
6992 0.0669544 0
7000 0.0753927 0
7008 0.0778441 0
7016 0.0415727 0
7024 0.0681607 0
7032 0.0678686 0
7040 0.0318167 0
7048 0.0387179 0
7056 0.0687002 0
7064 0.0651794 0
7072 0.0359991 0
7080 0.0747324 0
7088 0.0941754 0
7096 0.0508664 0
7104 0.0646169 0
7112 0.0870538 0
7120 0.0604831 0
7128 0.0816519 0
7136 0.0605837 0
7144 0.0232058 0
7152 0.047451 0
7160 0.0578303 0
7168 0.0111481 0
7176 0.0563997 0
7184 0.0782892 0
7192 0.0643712 0
7200 0.0283144 0
7208 0.0152423 0
7216 0.0557831 0
7224 0.0817561 0
7232 0.0606487 0
7240 0.045899 0
7248 0.0488968 0
7256 0.0741592 0
7264 0.0659497 0
7272 0.0512725 0
7280 0.0417549 0
7288 0.0671228 0
7296 0.0679631 0
7304 0.0928202 0
7312 0.0738808 0
7320 0.043557 0
7328 0.0545457 0
7336 0.0286658 0
7344 0.0234626 0
7352 0.0230427 0
7360 0.0458513 0
7368 0.0434115 0
7376 0.068449 0
7384 0.0523952 0
7392 0.0484198 0
7400 0.0902917 0
7408 0.0594328 0
7416 0.0322462 0
7424 0.0561724 0
7432 0.0605068 0
7440 0.0255706 0
7448 0.045288 0
7456 0.0717858 0
7464 0.0549534 0
7472 0.0380551 0
7480 0.0429355 0
7488 0.0440438 0
7496 0.0421728 0
7504 0.0387909 0
7512 0.0645671 0
7520 0.0616439 0
7528 0.0704043 0
7536 0.0617561 0
7544 0.07224 0
7552 0.0879096 0
7560 0.0309102 0
7568 0.0612243 0
7576 0.0712673 0
7584 0.0481027 0
7592 0.0555453 0
7600 0.0449118 0
7608 0.083071 0
7616 0.0551645 0
7624 0.0375993 0
7632 0.0707304 0
7640 0.0487517 0
7648 0.0213389 0
7656 0.0111784 0
7664 0.0747093 0
7672 0.046413 0
7680 0.0770993 0
7688 0.0422964 0
7696 0.0770926 0
7704 0.0427661 0
7712 0.0646646 0
7720 0.0804157 0
7728 0.0543036 0
7736 0.0871292 0
7744 0.0644419 0
7752 0.081783 0
7760 0.0714084 0
7768 0.0541145 0
7776 0.0247809 0
7784 0.0684582 0
7792 0.0500393 0
7800 0.0392222 0
7808 0.0772151 0
7816 0.0529571 0
7824 0.100114 0
7832 0.0776716 0
7840 0.071869 0
7848 0.0773711 0
7856 0.0662711 0
7864 0.0927977 0
7872 0.104326 0
7880 0.0646355 0
7888 0.0786864 0
7896 0.0770501 0
7904 0.09877 0
7912 0.0973024 0
7920 0.063312 0
7928 0.0418807 0
7936 0.0278217 0
7944 0.0535639 0
7952 0.0730703 0
7960 0.0537844 0
7968 0.0501601 0
7976 0.0461531 0
7984 0.0492836 0
7992 0.069278 0
8000 0.0903367 0
8008 0.0751523 0
8016 0.0472167 0
8024 0.0535181 0
8032 0.0533895 0
8040 0.0671949 0
8048 0.0648612 0
8056 0.0685143 0
8064 0.0916639 0
8072 0.0293968 0
8080 0.0684574 0
8088 0.0593179 0
8096 0.0344824 0
8104 0.0597554 0
8112 0.0881321 0
8120 0.0447718 0
8128 0.0733376 0
8136 0.0516832 0
8144 0.074574 0
8152 0.0722135 0
8160 0.0486342 0
8168 0.038549 0
8176 0.0712279 0
8184 0.0447236 0
