# Supplementary material for: Probing decoherence in molecular 4f qubits
Source: Chem Sci. 2024 Oct 30;15(48):20328–37. doi: 10.1039/d4sc05304d (PMC11575486; doi:10.1039/d4sc05304d)
Supplement: SC-015-D4SC05304D-s001 [file SC-015-D4SC05304D-s001.zip › data_archive/Parallel_0c5pct/T2/9_Gdtrensal_T2_970642_4678G_at42_VG51_400-800-1500_10sc_5p5K.dat]

0 0.997551 0
16 0.98915 0
32 1 0
48 0.98912 0
64 0.977065 0
80 0.964992 0
96 0.951256 0
112 0.959411 0
128 0.946987 0
144 0.962643 0
160 0.931916 0
176 0.937095 0
192 0.920583 0
208 0.908213 0
224 0.90467 0
240 0.893206 0
256 0.89417 0
272 0.881316 0
288 0.856582 0
304 0.849713 0
320 0.838525 0
336 0.83488 0
352 0.827855 0
368 0.824312 0
384 0.828152 0
400 0.800053 0
416 0.791267 0
432 0.781546 0
448 0.762725 0
464 0.768524 0
480 0.755831 0
496 0.751177 0
512 0.721889 0
528 0.712825 0
544 0.728827 0
560 0.710768 0
576 0.684498 0
592 0.668855 0
608 0.690223 0
624 0.658481 0
640 0.65094 0
656 0.652612 0
672 0.648666 0
688 0.619948 0
704 0.639071 0
720 0.622362 0
736 0.620504 0
752 0.612102 0
768 0.607982 0
784 0.610787 0
800 0.60328 0
816 0.60913 0
832 0.585291 0
848 0.587546 0
864 0.57676 0
880 0.584505 0
896 0.569098 0
912 0.587888 0
928 0.573785 0
944 0.552552 0
960 0.571645 0
976 0.562609 0
992 0.542586 0
1008 0.541165 0
1024 0.5508 0
1040 0.530035 0
1056 0.502543 0
1072 0.532921 0
1088 0.511228 0
1104 0.532822 0
1120 0.508132 0
1136 0.498971 0
1152 0.502768 0
1168 0.491838 0
1184 0.486582 0
1200 0.491211 0
1216 0.474139 0
1232 0.490067 0
1248 0.468262 0
1264 0.476252 0
1280 0.474496 0
1296 0.460558 0
1312 0.465708 0
1328 0.462646 0
1344 0.459695 0
1360 0.443228 0
1376 0.44643 0
1392 0.423936 0
1408 0.418155 0
1424 0.417552 0
1440 0.421124 0
1456 0.407698 0
1472 0.401998 0
1488 0.384365 0
1504 0.378314 0
1520 0.388377 0
1536 0.38535 0
1552 0.362655 0
1568 0.38114 0
1584 0.360659 0
1600 0.373389 0
1616 0.337754 0
1632 0.355483 0
1648 0.36803 0
1664 0.366428 0
1680 0.353911 0
1696 0.34032 0
1712 0.333559 0
1728 0.350692 0
1744 0.342288 0
1760 0.341001 0
1776 0.323869 0
1792 0.319595 0
1808 0.334729 0
1824 0.316932 0
1840 0.311951 0
1856 0.300355 0
1872 0.304436 0
1888 0.305145 0
1904 0.295952 0
1920 0.28724 0
1936 0.296025 0
1952 0.2989 0
1968 0.28776 0
1984 0.302138 0
2000 0.294684 0
2016 0.268791 0
2032 0.29215 0
2048 0.292919 0
2064 0.303856 0
2080 0.282318 0
2096 0.272912 0
2112 0.295651 0
2128 0.281401 0
2144 0.271393 0
2160 0.289448 0
2176 0.255337 0
2192 0.251156 0
2208 0.274916 0
2224 0.262256 0
2240 0.270271 0
2256 0.250333 0
2272 0.25763 0
2288 0.256461 0
2304 0.253267 0
2320 0.229224 0
2336 0.243788 0
2352 0.241778 0
2368 0.263177 0
2384 0.24029 0
2400 0.247774 0
2416 0.243921 0
2432 0.244543 0
2448 0.234278 0
2464 0.226739 0
2480 0.23205 0
2496 0.232369 0
2512 0.231658 0
2528 0.221639 0
2544 0.208921 0
2560 0.212984 0
2576 0.206328 0
2592 0.210498 0
2608 0.204338 0
2624 0.175877 0
2640 0.183494 0
2656 0.191673 0
2672 0.197398 0
2688 0.191294 0
2704 0.178418 0
2720 0.166866 0
2736 0.177549 0
2752 0.170924 0
2768 0.168303 0
2784 0.159407 0
2800 0.175532 0
2816 0.171325 0
2832 0.179215 0
2848 0.173345 0
2864 0.184219 0
2880 0.188345 0
2896 0.165059 0
2912 0.193236 0
2928 0.170636 0
2944 0.170669 0
2960 0.178734 0
2976 0.170337 0
2992 0.164362 0
3008 0.156933 0
3024 0.148126 0
3040 0.179718 0
3056 0.164718 0
3072 0.170828 0
3088 0.186174 0
3104 0.159551 0
3120 0.15529 0
3136 0.152775 0
3152 0.141914 0
3168 0.150712 0
3184 0.162505 0
3200 0.152313 0
3216 0.147156 0
3232 0.148788 0
3248 0.150588 0
3264 0.146178 0
3280 0.139075 0
3296 0.157796 0
3312 0.15726 0
3328 0.139719 0
3344 0.150717 0
3360 0.144626 0
3376 0.13319 0
3392 0.153658 0
3408 0.149306 0
3424 0.131874 0
3440 0.142803 0
3456 0.142065 0
3472 0.136164 0
3488 0.136593 0
3504 0.114002 0
3520 0.122482 0
3536 0.131386 0
3552 0.121982 0
3568 0.113072 0
3584 0.114723 0
3600 0.113704 0
3616 0.120348 0
3632 0.0928887 0
3648 0.12166 0
3664 0.0971047 0
3680 0.0998427 0
3696 0.0864163 0
3712 0.0990402 0
3728 0.102987 0
3744 0.0789568 0
3760 0.0925884 0
3776 0.0969958 0
3792 0.0985834 0
3808 0.111006 0
3824 0.116023 0
3840 0.109703 0
3856 0.127014 0
3872 0.115997 0
3888 0.101209 0
3904 0.0963814 0
3920 0.0980098 0
3936 0.0944197 0
3952 0.103852 0
3968 0.109046 0
3984 0.108196 0
4000 0.0873726 0
4016 0.108827 0
4032 0.0847898 0
4048 0.100212 0
4064 0.0979857 0
4080 0.0750336 0
4096 0.0984127 0
4112 0.0934837 0
4128 0.0994518 0
4144 0.0852287 0
4160 0.082587 0
4176 0.0915565 0
4192 0.0995191 0
4208 0.0942197 0
4224 0.0933672 0
4240 0.0842963 0
4256 0.0790618 0
4272 0.0899958 0
4288 0.0814132 0
4304 0.10147 0
4320 0.0930436 0
4336 0.091757 0
4352 0.0797063 0
4368 0.09517 0
4384 0.097582 0
4400 0.09537 0
4416 0.0611865 0
4432 0.0767393 0
4448 0.0899451 0
4464 0.101043 0
4480 0.0848473 0
4496 0.0930372 0
4512 0.0746283 0
4528 0.0716439 0
4544 0.0669074 0
4560 0.063368 0
4576 0.0637245 0
4592 0.0632297 0
4608 0.0502696 0
4624 0.0700586 0
4640 0.0752657 0
4656 0.0675638 0
4672 0.067372 0
4688 0.0743293 0
4704 0.0806645 0
4720 0.0757834 0
4736 0.0665085 0
4752 0.0830382 0
4768 0.0783254 0
4784 0.0906632 0
4800 0.0775228 0
4816 0.0732847 0
4832 0.072454 0
4848 0.0625892 0
4864 0.0645116 0
4880 0.0812722 0
4896 0.0558486 0
4912 0.0620647 0
4928 0.0358113 0
4944 0.0599355 0
4960 0.054732 0
4976 0.0703109 0
4992 0.0753216 0
5008 0.056179 0
5024 0.050756 0
5040 0.0576728 0
5056 0.0482846 0
5072 0.0489168 0
5088 0.0598832 0
5104 0.0399643 0
5120 0.0746129 0
5136 0.069893 0
5152 0.0773925 0
5168 0.0515617 0
5184 0.0761554 0
5200 0.0799349 0
5216 0.0513811 0
5232 0.0553024 0
5248 0.0489346 0
5264 0.0570224 0
5280 0.0634805 0
5296 0.0317371 0
5312 0.0479348 0
5328 0.0594035 0
5344 0.0505544 0
5360 0.0464731 0
5376 0.0376639 0
5392 0.0592732 0
5408 0.0359721 0
5424 0.0634163 0
5440 0.0485258 0
5456 0.0489715 0
5472 0.0481519 0
5488 0.0357273 0
5504 0.0407538 0
5520 0.0327638 0
5536 0.0536794 0
5552 0.040955 0
5568 0.0619605 0
5584 0.0506372 0
5600 0.0300143 0
5616 0.0344228 0
5632 0.0506502 0
5648 0.0473945 0
5664 0.0300301 0
5680 0.0264044 0
5696 0.0329797 0
5712 0.0276954 0
5728 0.0454582 0
5744 0.0351311 0
5760 0.0417833 0
5776 0.0406757 0
5792 0.0453041 0
5808 0.0518941 0
5824 0.0453833 0
5840 0.0598115 0
5856 0.0566053 0
5872 0.0605055 0
5888 0.0510983 0
5904 0.0501083 0
5920 0.055998 0
5936 0.0640398 0
5952 0.0682336 0
5968 0.0535432 0
5984 0.0370602 0
6000 0.0464271 0
6016 0.0490867 0
6032 0.0331841 0
6048 0.051412 0
6064 0.0241619 0
6080 0.0411915 0
6096 0.0353525 0
6112 0.0372116 0
6128 0.0279049 0
6144 0.0493078 0
6160 0.0456586 0
6176 0.0388274 0
6192 0.0339653 0
6208 0.0269186 0
6224 0.0359859 0
6240 0.0284848 0
6256 0.0468835 0
6272 0.0375356 0
6288 0.0309927 0
6304 0.0214349 0
6320 0.0312677 0
6336 0.0352602 0
6352 0.0353521 0
6368 0.0178706 0
6384 0.0265842 0
6400 0.0374932 0
6416 0.0295314 0
6432 0.016067 0
6448 0.0373391 0
6464 0.0327476 0
6480 0.0291717 0
6496 0.0101053 0
6512 0.0301807 0
6528 0.0328328 0
6544 0.0303356 0
6560 0.0180488 0
6576 0.028513 0
6592 0.0440654 0
6608 0.0333869 0
6624 0.0406199 0
6640 0.0469591 0
6656 0.03426 0
6672 0.0389205 0
6688 0.039332 0
6704 0.0463122 0
6720 0.0325745 0
6736 0.0567316 0
6752 0.0543869 0
6768 0.0294439 0
6784 0.0342521 0
6800 0.0487813 0
6816 0.0439517 0
6832 0.03201 0
6848 0.0579279 0
6864 0.0556989 0
6880 0.0534576 0
6896 0.0189892 0
6912 0.0474111 0
6928 0.0330063 0
6944 0.0292458 0
6960 0.0368028 0
6976 0.0337676 0
6992 0.0363314 0
7008 0.0414113 0
7024 0.0224035 0
7040 0.0256692 0
7056 0.053788 0
7072 0.0240605 0
7088 0.0200105 0
7104 0.0218204 0
7120 0.0310474 0
7136 0.0432696 0
7152 0.0373233 0
7168 0.0350245 0
7184 0.033993 0
7200 0.0421822 0
7216 0.0382185 0
7232 0.0287146 0
7248 0.0502272 0
7264 0.0359693 0
7280 0.0299775 0
7296 0.0403152 0
7312 0.0431056 0
7328 0.0324616 0
7344 0.0559417 0
7360 0.0547799 0
7376 0.0262606 0
7392 0.0317581 0
7408 0.0525477 0
7424 0.049696 0
7440 0.035751 0
7456 0.0267351 0
7472 0.0252512 0
7488 0.0293429 0
7504 0.0246214 0
7520 0.0116446 0
7536 0.0225156 0
7552 0.0170411 0
7568 0.0126674 0
7584 0.0183713 0
7600 0.0416074 0
7616 0.0158305 0
7632 0.0314419 0
7648 0.0389137 0
7664 0.0283656 0
7680 0.0298119 0
7696 0.0619423 0
7712 0.0340722 0
7728 0.0322469 0
7744 0.046153 0
7760 0.0233336 0
7776 0.0432125 0
7792 0.0279267 0
7808 0.0318614 0
7824 0.0219867 0
7840 0.0247185 0
7856 0.0202549 0
7872 0.0207009 0
7888 0.0284028 0
7904 0.0123767 0
7920 0.0231102 0
7936 0.0141268 0
7952 0.0421267 0
7968 0.0276649 0
7984 0.036531 0
8000 0.0204747 0
8016 0.0392227 0
8032 0.031434 0
8048 0.0293639 0
8064 0.0494607 0
8080 0.0362929 0
8096 0.0189171 0
8112 0.0282733 0
8128 0.0426837 0
8144 0.032258 0
8160 0.0178361 0
8176 0.0384998 0
8192 0.04359 0
8208 0.0282808 0
8224 0.0283565 0
8240 0.0233518 0
8256 0.0230329 0
8272 0.0273107 0
8288 0.0229442 0
8304 0.0284298 0
8320 0.0459846 0
8336 0.0235043 0
8352 0.0395349 0
8368 0.0387632 0
8384 0.030002 0
8400 0.0339867 0
8416 0.03475 0
8432 0.0198061 0
8448 0.0207904 0
8464 0.0289396 0
8480 0.0475577 0
8496 0.0412267 0
8512 0.043453 0
8528 0.0334266 0
8544 0.0606058 0
8560 0.0330086 0
8576 0.0271804 0
8592 0.0498833 0
8608 0.0448874 0
8624 0.0289047 0
8640 0.0292945 0
8656 0.0489322 0
8672 0.0313615 0
8688 0.0258688 0
8704 0.0406143 0
8720 0.0341661 0
8736 0.0177632 0
8752 0.0292636 0
8768 0.01838 0
8784 0.024356 0
8800 0.0265906 0
8816 0.0130184 0
8832 0.00102954 0
8848 0.00617327 0
8864 0.0257143 0
8880 0.00765004 0
8896 0 0
8912 0.0131372 0
8928 0.0194416 0
8944 0.026875 0
8960 0.0333259 0
8976 0.034224 0
8992 0.0269395 0
9008 0.0312534 0
9024 0.0260344 0
9040 0.0345789 0
9056 0.0349501 0
9072 0.0322857 0
9088 0.0471703 0
9104 0.0422895 0
9120 0.0217895 0
9136 0.0100676 0
9152 0.0430256 0
9168 0.0317703 0
9184 0.0173889 0
9200 0.0136518 0
9216 0.0203432 0
9232 0.0391177 0
9248 0.0187405 0
9264 0.0242819 0
9280 0.0275421 0
9296 0.0342945 0
9312 0.0408013 0
9328 0.0253023 0
9344 0.0219257 0
9360 0.0333945 0
9376 0.0145558 0
9392 0.0326097 0
9408 0.0214001 0
9424 0.0240205 0
9440 0.0266575 0
9456 0.016826 0
9472 0.0295797 0
9488 0.0276779 0
9504 0.0260261 0
9520 0.0364249 0
9536 0.0177703 0
9552 0.0372286 0
9568 0.0256204 0
9584 0.0238478 0
9600 0.0109565 0
9616 0.0264804 0
9632 0.0265034 0
9648 0.0194753 0
9664 0.0499447 0
9680 0.0384883 0
9696 0.0292078 0
9712 0.0369549 0
9728 0.0333406 0
9744 0.0380985 0
9760 0.0378216 0
9776 0.0249989 0
9792 0.0269102 0
9808 0.0205397 0
9824 0.0112433 0
9840 0.0254774 0
9856 0.00772055 0
9872 0.00690849 0
9888 0.0211442 0
9904 0.00777522 0
9920 0.00767183 0
9936 0.0131966 0
9952 0.0249843 0
9968 0.0191754 0
9984 0.016172 0
10000 0.0156903 0
10016 0.0196234 0
10032 0.0188173 0
10048 0.0197498 0
10064 0.0178488 0
10080 0.0179288 0
10096 0.0134537 0
10112 0.0151345 0
10128 0.000952294 0
10144 0.00331203 0
10160 0.0124963 0
10176 0.0236937 0
10192 0.0244788 0
10208 0.0228067 0
10224 0.0198714 0
10240 0.0108076 0
10256 0.020468 0
10272 0.0205642 0
10288 0.0396351 0
10304 0.0127851 0
10320 0.0248773 0
10336 0.0250488 0
10352 0.014711 0
10368 0.016908 0
10384 0.0329108 0
10400 0.030513 0
10416 0.0217602 0
10432 0.0426813 0
10448 0.0391419 0
10464 0.0427439 0
10480 0.0226166 0
10496 0.0139933 0
10512 0.0104154 0
10528 0.0144801 0
10544 0.0125834 0
10560 0.0229632 0
10576 0.0212488 0
10592 0.0276039 0
10608 0.0245453 0
10624 0.0266512 0
10640 0.0099773 0
10656 0.0299755 0
10672 0.030151 0
10688 0.0136906 0
10704 0.0337034 0
10720 0.0301213 0
10736 0.0270806 0
10752 0.0280939 0
10768 0.026364 0
10784 0.015455 0
10800 0.0328637 0
10816 0.0152086 0
10832 0.0282297 0
10848 0.031474 0
10864 0.0179363 0
10880 0.0223377 0
10896 0.0215819 0
10912 0.0100308 0
10928 0.0362826 0
10944 0.0316685 0
10960 0.0170003 0
10976 0.0194111 0
10992 0.0140067 0
11008 0.0402459 0
11024 0.0125739 0
11040 0.0246056 0
11056 0.0326525 0
11072 0.0104602 0
11088 0.0342778 0
11104 0.0307681 0
11120 0.0202458 0
11136 0.0443807 0
11152 0.0429491 0
11168 0.0382601 0
11184 0.0250235 0
11200 0.0306184 0
11216 0.0364914 0
11232 0.0246848 0
11248 0.0443007 0
11264 0.0245794 0
11280 0.0263192 0
11296 0.0272414 0
11312 0.0274874 0
11328 0.0165618 0
11344 0.034157 0
11360 0.0292193 0
11376 0.0433068 0
11392 0.0279132 0
11408 0.0253269 0
11424 0.04396 0
11440 0.046626 0
11456 0.0336112 0
11472 0.0285455 0
11488 0.0254885 0
11504 0.0204216 0
11520 0.0150157 0
11536 0.0383889 0
11552 0.0252576 0
11568 0.0321633 0
11584 0.0284429 0
11600 0.0315937 0
11616 0.0232112 0
11632 0.0222522 0
11648 0.0399544 0
11664 0.0492313 0
11680 0.039174 0
11696 0.0315541 0
11712 0.0341031 0
11728 0.029272 0
11744 0.0290901 0
11760 0.0244182 0
11776 0.0248195 0
11792 0.028288 0
11808 0.0367584 0
11824 0.0480223 0
11840 0.0294993 0
11856 0.0369204 0
11872 0.0402946 0
11888 0.0415745 0
11904 0.0451726 0
11920 0.0367295 0
11936 0.0321455 0
11952 0.00894341 0
11968 0.0370832 0
11984 0.0239107 0
12000 0.0376437 0
12016 0.0221377 0
12032 0.0369018 0
12048 0.0243485 0
12064 0.0112493 0
12080 0.030786 0
12096 0.0151064 0
12112 0.00696434 0
12128 0.0255915 0
12144 0.0297212 0
12160 0.0110433 0
12176 0.0224055 0
12192 0.0228345 0
12208 0.0246765 0
12224 0.0355316 0
12240 0.0225378 0
12256 0.0236683 0
12272 0.0352682 0
12288 0.0116818 0
12304 0.00966515 0
12320 0.0154502 0
12336 0.0389704 0
12352 0.0218691 0
12368 0.0298321 0
12384 0.0160484 0
12400 0.0215645 0
12416 0.0223587 0
12432 0.0256771 0
12448 0.0293278 0
12464 0.0203091 0
12480 0.0307994 0
12496 0.0318187 0
12512 0.0186842 0
12528 0.0185579 0
12544 0.0200734 0
12560 0.0182695 0
12576 0.016349 0
12592 0.0284662 0
12608 0.0100553 0
12624 0.0151614 0
12640 0.0123794 0
12656 0.0152232 0
12672 0.0142634 0
12688 0.0386721 0
12704 0.0293924 0
12720 0.0220822 0
12736 0.0204716 0
12752 0.0383322 0
12768 0.015232 0
12784 0.0206241 0
12800 0.0308529 0
12816 0.0203377 0
12832 0.0342458 0
12848 0.0248904 0
12864 0.0190106 0
12880 0.0192966 0
12896 0.00652702 0
12912 0.0399072 0
12928 0.0167563 0
12944 0.013405 0
12960 0.035938 0
12976 0.034363 0
12992 0.0338037 0
13008 0.0153896 0
13024 0.0106709 0
13040 0.0160258 0
13056 0.00792733 0
13072 0.0171377 0
13088 0.0227101 0
13104 0.00468779 0
13120 0.0218168 0
13136 0.0153785 0
13152 0.0162195 0
13168 0.027489 0
13184 0.0319122 0
13200 0.0154138 0
13216 0.0283141 0
13232 0.0337272 0
13248 0.0253768 0
13264 0.013428 0
13280 0.0289345 0
13296 0.0168937 0
13312 0.0196947 0
13328 0.0150283 0
13344 0.0244748 0
13360 0.0190122 0
13376 0.0337546 0
13392 0.0359281 0
13408 0.0339803 0
13424 0.0242166 0
13440 0.0442845 0
13456 0.0183233 0
13472 0.036947 0
13488 0.0136462 0
13504 0.0273095 0
13520 0.0291793 0
13536 0.0377832 0
13552 0.0162136 0
13568 0.0134521 0
13584 0.032866 0
13600 0.0242776 0
13616 0.0401501 0
13632 0.0418003 0
13648 0.0318203 0
13664 0.0286326 0
13680 0.0427811 0
13696 0.0450668 0
13712 0.0384879 0
13728 0.0376497 0
13744 0.0456479 0
13760 0.0123042 0
13776 0.0425102 0
13792 0.0452558 0
13808 0.0221416 0
13824 0.0272671 0
13840 0.0352539 0
13856 0.0281866 0
13872 0.0179934 0
13888 0.0291595 0
13904 0.0342097 0
13920 0.0225413 0
13936 0.0177664 0
13952 0.0275219 0
13968 0.023395 0
13984 0.0296689 0
14000 0.0179724 0
14016 0.0323447 0
14032 0.0236065 0
14048 0.018384 0
14064 0.0146199 0
14080 0.0348376 0
14096 0.0295477 0
14112 0.0296471 0
14128 0.0249007 0
14144 0.0391898 0
14160 0.0337514 0
14176 0.0452308 0
14192 0.0272957 0
14208 0.0336195 0
14224 0.028202 0
14240 0.0425142 0
14256 0.0252944 0
14272 0.0321225 0
14288 0.0289432 0
14304 0.0182227 0
14320 0.0172376 0
14336 0.0203091 0
14352 0.0257238 0
14368 0.0195094 0
14384 0.0278586 0
14400 0.0183669 0
14416 0.022804 0
14432 0.0169523 0
14448 0.0226289 0
14464 0.0284551 0
14480 0.0294558 0
14496 0.0239508 0
14512 0.0387743 0
14528 0.0446639 0
14544 0.0402138 0
14560 0.0349386 0
14576 0.0371644 0
14592 0.0402776 0
14608 0.0469532 0
14624 0.0257955 0
14640 0.0269086 0
14656 0.0240149 0
14672 0.0267054 0
14688 0.0400114 0
14704 0.0194008 0
14720 0.0254782 0
14736 0.0365148 0
14752 0.0361072 0
14768 0.0345036 0
14784 0.0438982 0
14800 0.036695 0
14816 0.0172641 0
14832 0.0428683 0
14848 0.0263739 0
14864 0.0237075 0
14880 0.0239321 0
14896 0.0334123 0
14912 0.0243873 0
14928 0.0220014 0
14944 0.00747694 0
14960 0.0120863 0
14976 0.0317557 0
14992 0.0310981 0
15008 0.00731928 0
15024 0.0260574 0
15040 0.0087905 0
15056 0.0192796 0
15072 0.0271685 0
15088 0.022661 0
15104 0.00724797 0
15120 0.00443268 0
15136 0.0296804 0
15152 0.0319217 0
15168 0.03893 0
15184 0.0355645 0
15200 0.0300206 0
15216 0.0258787 0
15232 0.0260178 0
15248 0.0421766 0
15264 0.0344557 0
15280 0.0147027 0
15296 0.0192388 0
15312 0.023132 0
15328 0.00623903 0
15344 0.0301549 0
15360 0.0305206 0
15376 0.0399655 0
15392 0.0221246 0
15408 0.00629449 0
15424 0.0216793 0
15440 0.027592 0
15456 0.0329861 0
15472 0.00538735 0
15488 0.015285 0
15504 0.0271792 0
15520 0.0372096 0
15536 0.022491 0
15552 0.0351731 0
15568 0.0272343 0
15584 0.0427201 0
15600 0.04466 0
15616 0.0322041 0
15632 0.0390112 0
15648 0.0457458 0
15664 0.0385029 0
15680 0.0379571 0
15696 0.0296158 0
15712 0.0108139 0
15728 0.0265735 0
15744 0.0186252 0
15760 0.046338 0
15776 0.0365393 0
15792 0.0336567 0
15808 0.0448307 0
15824 0.0274521 0
15840 0.0228765 0
15856 0.0326236 0
15872 0.0252722 0
15888 0.0447606 0
15904 0.029211 0
15920 0.0445483 0
15936 0.0226657 0
15952 0.0480604 0
15968 0.0437394 0
15984 0.0441565 0
16000 0.0408033 0
16016 0.0282194 0
16032 0.0487314 0
16048 0.0220414 0
16064 0.0232829 0
16080 0.0338659 0
16096 0.0367358 0
16112 0.0358378 0
16128 0.0193331 0
16144 0.0346383 0
16160 0.0151654 0
16176 0.0196979 0
16192 0.0410893 0
16208 0.0202117 0
16224 0.0442361 0
16240 0.0226863 0
16256 0.0351513 0
16272 0.0416625 0
16288 0.039092 0
16304 0.0464616 0
16320 0.0331271 0
16336 0.0374397 0
16352 0.0346779 0
16368 0.0367239 0
