# Supplementary material for: Probing decoherence in molecular 4f qubits
Source: Chem Sci. 2024 Oct 30;15(48):20328–37. doi: 10.1039/d4sc05304d (PMC11575486; doi:10.1039/d4sc05304d)
Supplement: SC-015-D4SC05304D-s001 [file SC-015-D4SC05304D-s001.zip › data_archive/perpendicular_0p001pct/CPMG/CPMG_10Pulses_2917]

     index            Time [ns]         Intensity []         Intensity []

         1                    0             59421096            -11103465
         2                  220             53983872             -8850920
         3                  440             56373778             -9905398
         4                  660             59058092            -10815445
         5                  880             56568068            -10440399
         6                 1100             54960132            -10170840
         7                 1320             55749164            -10355005
         8                 1540             54547758            -10896166
         9                 1760             54409438            -10649444
        10                 1980             50549754            -11289662
        11                 2200             49445024            -10644866
        12                 2420             50041048            -12240158
        13                 2640             47779362            -10526569
        14                 2860             44772206            -10029507
        15                 3080             46795464            -10866825
        16                 3300             48566406            -10406728
        17                 3520             47398516            -11257241
        18                 3740             45027710            -10242663
        19                 3960             48320202            -12766891
        20                 4180             47826464            -11309625
        21                 4400             48292580            -13378469
        22                 4620             45670620            -11967099
        23                 4840             44680066            -11955066
        24                 5060             45478942            -12092306
        25                 5280             40988320            -11207392
        26                 5500             40806924            -12208934
        27                 5720             38899696            -10157990
        28                 5940             39354350            -11462860
        29                 6160             38160364            -11512657
        30                 6380             37160200            -13200056
        31                 6600             35280998            -11980221
        32                 6820             32942488            -11205257
        33                 7040             34325732            -10911914
        34                 7260             36107948            -12079319
        35                 7480             32303534            -11158648
        36                 7700             32153121            -10259027
        37                 7920             31519750            -11883236
        38                 8140             28890531            -11041762
        39                 8360             27781643            -11524731
        40                 8580             27455980            -10118786
        41                 8800             26452178            -11737555
        42                 9020             25374926            -11178070
        43                 9240             23594004            -12090408
        44                 9460             24447961             -9798705
        45                 9680             24288362            -10485933
        46                 9900             23386089            -11234032
        47                10120             23314931            -11309302
        48                10340             23037167            -10908134
        49                10560             21727464            -10697312
        50                10780             21981540            -10066538
        51                11000             21227656             -9779329
        52                11220             20928568            -10546014
        53                11440             20210945             -9905297
        54                11660             19740115            -10724463
        55                11880             18250845            -10437487
        56                12100             18740899            -10608342
        57                12320             17833381            -10523044
        58                12540             18256991            -10772164
        59                12760             16541853            -10932644
        60                12980             17959544             -9871459
        61                13200             17884512            -10441234
        62                13420             17428414            -10553096
        63                13640             16296427            -10199989
        64                13860             17353949            -10747478
        65                14080             14702351             -8444421
        66                14300             15410004             -8994895
        67                14520             13064211            -10074302
        68                14740             15485528             -9481592
        69                14960             12970064             -9345748
        70                15180             12426338             -7989325
        71                15400             13134678             -7495098
        72                15620             12731439             -9276054
        73                15840             12167282             -9622307
        74                16060             12045100             -7713361
        75                16280             11812100             -8674864
        76                16500             12830793             -8608199
        77                16720             11980950             -9591899
        78                16940             10960628             -7980655
        79                17160             10211811             -8691225
        80                17380              9942223             -8660703
        81                17600             10368968             -8978152
        82                17820              9792819             -9162903
        83                18040             10943987             -9696212
        84                18260              9775062             -7891955
        85                18480              8678022             -8331110
        86                18700              6565657             -8626822
        87                18920              7260714             -7813607
        88                19140              6684448             -7517407
        89                19360              7212859             -7487182
        90                19580              6878645             -8011209
        91                19800              8968143             -8410002
        92                20020              8801024             -7925665
        93                20240              8684449             -8878433
        94                20460              7966498             -8579274
        95                20680              7322551             -8956191
        96                20900              8499122             -8717186
        97                21120              6331466             -7764964
        98                21340              6546143             -8013867
        99                21560              5189006             -8264072
       100                21780              4480672             -6825963
       101                22000              3481572             -7111049
       102                22220              3049277             -7128583
       103                22440              2857829             -7888784
       104                22660              2958550             -7241608
       105                22880              3757719             -6778347
       106                23100              2908918             -7975595
       107                23320              3975419             -6186366
       108                23540              3908952             -6716444
       109                23760              1843693             -7475977
       110                23980              3478066             -7797925
       111                24200              4842309             -7289051
       112                24420              3888110             -7436121
       113                24640              4975004             -8200857
       114                24860              2858302             -7575696
       115                25080              3452974             -6563634
       116                25300              3375165             -7213882
       117                25520              2538638             -7217861
       118                25740              2074557             -7530101
       119                25960              1913686             -8050006
       120                26180              2456640             -6808874
       121                26400               578033             -7758304
       122                26620              1856224             -7036636
       123                26840              1137674             -6241205
       124                27060               595882             -6687204
       125                27280               965210             -6909909
       126                27500               757958             -7094605
       127                27720              1337961             -7045436
       128                27940              1147504             -6033836
       129                28160              1518628             -8147766
       130                28380                77325             -7223435
       131                28600               295890             -6419047
       132                28820                41133             -6789208
       133                29040               -18542             -6987186
       134                29260               427557             -6154156
       135                29480              1419968             -6442494
       136                29700               240985             -6503332
       137                29920              1160653             -6604588
       138                30140               263232             -5880761
       139                30360             -1024918             -6204693
       140                30580              -424407             -6645873
       141                30800               398116             -6311913
       142                31020              -781497             -5779904
       143                31240               532241             -6821378
       144                31460               -72067             -7891644
       145                31680               764314             -5679855
       146                31900              -799250             -6294238
       147                32120                 8786             -6439879
       148                32340               -70791             -6013575
       149                32560              -346289             -6039662
       150                32780              -507125             -5665685
       151                33000             -1365177             -5777949
       152                33220             -2013529             -7023166
       153                33440             -1676432             -5536885
       154                33660              -965891             -5855214
       155                33880             -1918400             -6186834
       156                34100              -556030             -6109742
       157                34320             -1809527             -6044781
       158                34540              -751530             -5848007
       159                34760              -532301             -5657837
       160                34980              -145789             -5464331
       161                35200             -1660600             -6749090
       162                35420              -635357             -5041050
       163                35640             -1144641             -5829749
       164                35860             -2269387             -5839486
       165                36080             -1423585             -4642239
       166                36300              -526987             -4928220
       167                36520             -1924548             -4917633
       168                36740             -1260471             -5206722
       169                36960               200828             -5369031
       170                37180             -2221098             -6750850
       171                37400             -1570608             -4669636
       172                37620             -1552529             -5218415
       173                37840             -2320052             -5261658
       174                38060             -2602788             -5593113
       175                38280             -1933256             -5097217
       176                38500             -2322377             -5293306
       177                38720             -2201299             -4666448
       178                38940             -1809757             -5070286
       179                39160             -2097709             -5344045
       180                39380             -2658515             -5316708
       181                39600             -1851233             -5485085
       182                39820             -1888044             -7352531
       183                40040             -3123363             -5299737
       184                40260             -1815663             -5541623
       185                40480             -2307837             -6374546
       186                40700             -1756309             -5719318
       187                40920             -1746674             -6371500
       188                41140             -3326452             -6116176
       189                41360             -2750740             -5934572
       190                41580             -2944241             -5315482
       191                41800             -3107472             -5477610
       192                42020             -2425834             -5870631
       193                42240             -1674159             -4595638
       194                42460             -2698023             -5327771
       195                42680             -2814227             -5210791
       196                42900             -1470830             -6171526
       197                43120             -3516781             -5239639
       198                43340             -3244979             -5407292
       199                43560             -4169660             -4439128
       200                43780             -3349640             -5428358
       201                44000             -3287950             -5582151
       202                44220             -3324841             -6746574
       203                44440             -3222816             -6100465
       204                44660             -2419371             -6265949
       205                44880             -4015625             -4904375
       206                45100             -3478074             -6028979
       207                45320             -2760238             -5374201
       208                45540             -3255260             -6285902
       209                45760             -2117941             -6175520
       210                45980             -2497390             -5105861
       211                46200             -4156962             -6141632
       212                46420             -2171439             -5415926
       213                46640             -2738661             -5333576
       214                46860             -3275099             -6105250
       215                47080             -3761377             -4368050
       216                47300             -2369546             -4627958
       217                47520             -2142262             -3849555
       218                47740             -2729300             -3734349
       219                47960             -2891190             -4162880
       220                48180             -2999152             -5210911
       221                48400             -2781706             -5371360
       222                48620             -3049550             -3413724
       223                48840             -3665690             -5614677
       224                49060             -3683437             -4607888
       225                49280             -3483532             -3489574
       226                49500             -3282398             -5032873
       227                49720             -2628712             -5305812
       228                49940             -3501769             -5355488
       229                50160             -3617071             -4746023
       230                50380             -3191511             -4391253
       231                50600             -2614680             -4530553
       232                50820             -2184258             -5357975
       233                51040             -2802003             -4877115
       234                51260             -3101469             -4414623
       235                51480             -2954779             -5114941
       236                51700             -4129014             -5264724
       237                51920             -3001813             -5726770
       238                52140             -3797783             -4422654
       239                52360             -3347488             -4389304
       240                52580             -2474660             -4726351
       241                52800             -3838478             -4242000
       242                53020             -3161082             -3857061
       243                53240             -4581091             -4558559
       244                53460             -3633364             -5204584
       245                53680             -2939995             -5410262
       246                53900             -3602864             -5922253
       247                54120             -3065376             -5072942
       248                54340             -3612583             -4452439
       249                54560             -3788522             -4570938
       250                54780             -3628061             -3426605
       251                55000             -3831684             -5083229
       252                55220             -2984111             -4797788
       253                55440             -3373242             -4286949
       254                55660             -3542023             -5094179
       255                55880             -3734208             -4575889
       256                56100             -3218443             -4855662
       257                56320             -3155059             -4069839
       258                56540             -3602781             -4653518
       259                56760             -3592022             -5011303
       260                56980             -3980679             -4397525
       261                57200             -2949973             -5622256
       262                57420             -3419130             -4957947
       263                57640             -2764388             -3148459
       264                57860             -4545220             -4360054
       265                58080             -3870358             -4678157
       266                58300             -3987395             -3039714
       267                58520             -4691719             -4002313
       268                58740             -3868220             -4675006
       269                58960             -2754668             -5356122
       270                59180             -3215933             -4951596
       271                59400             -3390562             -4355981
       272                59620             -4132886             -4350927
       273                59840             -3979916             -4992893
       274                60060             -4213529             -4917922
       275                60280             -3207687             -6174175
       276                60500             -4288660             -4554843
       277                60720             -3597960             -5010229
       278                60940             -3949639             -3505319
       279                61160             -4755724             -5589449
       280                61380             -3213719             -5043689
       281                61600             -4218565             -3875723
       282                61820             -4534667             -5529839
       283                62040             -3556990             -5069137
       284                62260             -3590169             -4890920
       285                62480             -3596296             -5418138
       286                62700             -4139932             -3154638
       287                62920             -3809466             -4441564
       288                63140             -4096639             -4830411
       289                63360             -3757796             -3954460
       290                63580             -3719992             -4833116
       291                63800             -4199499             -3222779
       292                64020             -4179682             -4781546
       293                64240             -4590581             -4758400
       294                64460             -4402416             -5442627
       295                64680             -4404157             -5332170
       296                64900             -3707629             -4463021
       297                65120             -5444340             -5317022
       298                65340             -4601892             -4486876
       299                65560             -3445036             -5518397
       300                65780             -4250498             -4360207
