# Supplementary material for: Probing decoherence in molecular 4f qubits
Source: Chem Sci. 2024 Oct 30;15(48):20328–37. doi: 10.1039/d4sc05304d (PMC11575486; doi:10.1039/d4sc05304d)
Supplement: SC-015-D4SC05304D-s001 [file SC-015-D4SC05304D-s001.zip › data_archive/perpendicular_0p001pct/CPMG/CPMG_10Pulses_3249]

     index            Time [ns]         Intensity []         Intensity []

         1                    0             97913032              6095115
         2                  220             97156120              6439549
         3                  440             93934960              6938143
         4                  660             95697344              6367695
         5                  880             93734080              7275265
         6                 1100             91852944              6275618
         7                 1320             89905952              3985160
         8                 1540             88973328              4090978
         9                 1760             86507584              5176169
        10                 1980             80915192              4003573
        11                 2200             80237952              2108179
        12                 2420             81270248              2133069
        13                 2640             76121912              1964202
        14                 2860             77082016              2198186
        15                 3080             73071952              1530316
        16                 3300             73034288              3316902
        17                 3520             69971976              3686809
        18                 3740             69970832              2644174
        19                 3960             67254448              2520385
        20                 4180             67212768               283945
        21                 4400             65846936               582836
        22                 4620             65197172               694586
        23                 4840             62611224               661776
        24                 5060             61626384               664575
        25                 5280             57880252              -598289
        26                 5500             57099576              -629540
        27                 5720             56221920             -1792016
        28                 5940             54047760             -2352769
        29                 6160             53748912             -1279408
        30                 6380             51253632             -1427970
        31                 6600             48144256                46480
        32                 6820             46843588              -857142
        33                 7040             45917536              -935999
        34                 7260             44895704             -1074637
        35                 7480             44152296             -1815002
        36                 7700             43877524             -2895530
        37                 7920             41462596             -2778122
        38                 8140             40353776             -2333145
        39                 8360             39158440             -3191984
        40                 8580             38493832             -3228535
        41                 8800             37263296             -3318029
        42                 9020             37872184             -1520410
        43                 9240             36502416             -4118167
        44                 9460             36435248             -3397925
        45                 9680             37364216             -3549397
        46                 9900             36775396             -3468895
        47                10120             35902024             -3240712
        48                10340             35052076             -2926337
        49                10560             33901860             -2545873
        50                10780             30936800             -3456401
        51                11000             29787092             -3967622
        52                11220             30557644             -3292104
        53                11440             31419204             -3751265
        54                11660             31193510             -3925554
        55                11880             32061524             -3960595
        56                12100             31321246             -2909094
        57                12320             32192416             -3702626
        58                12540             29652420             -3682573
        59                12760             28077044             -5100452
        60                12980             26057462             -3775150
        61                13200             24173594             -3329744
        62                13420             23902746             -3819383
        63                13640             23840580             -3132634
        64                13860             23578470             -3581037
        65                14080             22858324             -4186861
        66                14300             22243862             -4373962
        67                14520             21743834             -4493683
        68                14740             21120564             -4582740
        69                14960             20363924             -4811288
        70                15180             19993866             -3883875
        71                15400             18790164             -3773670
        72                15620             18655448             -4134738
        73                15840             18642170             -3752824
        74                16060             17784872             -4050198
        75                16280             17362532             -4769924
        76                16500             16560358             -4543120
        77                16720             15612916             -4748611
        78                16940             14499940             -4209575
        79                17160             14447411             -3836156
        80                17380             13818148             -4080156
        81                17600             12966913             -4808036
        82                17820             12039156             -3103076
        83                18040             12097211             -3506783
        84                18260             10597111             -3862715
        85                18480             11196527             -3431454
        86                18700             10573820             -3749952
        87                18920             10376292             -4096372
        88                19140             10309443             -4155558
        89                19360              9957010             -3919291
        90                19580              9224178             -4366110
        91                19800              9607342             -4139575
        92                20020              9269008             -4826133
        93                20240              9229825             -4398437
        94                20460              8552965             -4004132
        95                20680              8469402             -4393471
        96                20900              8626340             -3299145
        97                21120              8761811             -2826418
        98                21340              7642837             -3471680
        99                21560              7687917             -4844418
       100                21780              7236551             -4049961
       101                22000              6063742             -4012413
       102                22220              6413143             -3947207
       103                22440              6848653             -4314781
       104                22660              6312872             -3985814
       105                22880              6004663             -4234604
       106                23100              7394944             -3831741
       107                23320              6036390             -4921637
       108                23540              6164866             -4316169
       109                23760              5993646             -3871934
       110                23980              5556991             -3913038
       111                24200              5503898             -3600482
       112                24420              6599196             -4269667
       113                24640              5203269             -4340729
       114                24860              3984357             -3290514
       115                25080              3958906             -3884714
       116                25300              4424370             -3574226
       117                25520              4424877             -4307962
       118                25740              3783307             -4845196
       119                25960              3941018             -3913758
       120                26180              4075317             -3873555
       121                26400              4059043             -2927967
       122                26620              4043457             -3796400
       123                26840              3402981             -3365808
       124                27060              3150085             -3868871
       125                27280              2950041             -3490598
       126                27500              2745048             -4300529
       127                27720              2132866             -3131746
       128                27940              2283825             -3862671
       129                28160              3624854             -3133484
       130                28380              2075185             -3128350
       131                28600              1238499             -4254535
       132                28820              2457564             -3825715
       133                29040              1600032             -3677142
       134                29260              1996875             -3265913
       135                29480              1344192             -3190932
       136                29700               918508             -3459609
       137                29920              1496034             -3911559
       138                30140              1846023             -3003155
       139                30360                 7072             -3331782
       140                30580              1234554             -3041552
       141                30800              1647799             -3190499
       142                31020              1189178             -2722009
       143                31240              1125085             -2647484
       144                31460               770416             -3650218
       145                31680              1265635             -3765111
       146                31900              1073885             -2725499
       147                32120              1002520             -3265067
       148                32340               686739             -3714448
       149                32560                41808             -3060626
       150                32780              -601923             -2773677
       151                33000              -215022             -3448778
       152                33220               209703             -3649944
       153                33440               775966             -2437019
       154                33660               259790             -2094365
       155                33880               -83288             -4026100
       156                34100              -757903             -2871297
       157                34320              -591857             -3136188
       158                34540              -583964             -3197156
       159                34760               -55810             -2716361
       160                34980              -802905             -3360355
       161                35200              -755425             -2322414
       162                35420              -937905             -2946632
       163                35640              -173429             -2661003
       164                35860             -1134516             -2271004
       165                36080              -826202             -2921109
       166                36300              -791197             -2639207
       167                36520              -677690             -3319227
       168                36740              -557953             -2343082
       169                36960              -302717             -2982041
       170                37180             -1543684             -2800402
       171                37400             -1459772             -3718115
       172                37620             -1845618             -2800739
       173                37840             -1467759             -2756466
       174                38060             -1773223             -2207193
       175                38280             -1523274             -2606649
       176                38500             -1788773             -3072048
       177                38720               -35133             -3017619
       178                38940             -1527902             -3085443
       179                39160             -1689137             -3456658
       180                39380              -942423             -2782093
       181                39600             -1316688             -2867851
       182                39820             -1506684             -2468697
       183                40040             -1237199             -2299005
       184                40260             -1709658             -2974094
       185                40480             -1744311             -3213284
       186                40700             -1112630             -2602313
       187                40920             -1609185             -3070740
       188                41140             -1512635             -2703234
       189                41360             -1871726             -3167126
       190                41580              -991470             -3015004
       191                41800             -2028763             -3269544
       192                42020             -1216019             -2355225
       193                42240              -870285             -2516722
       194                42460             -1168700             -3195291
       195                42680              -871957             -2322694
       196                42900             -1382354             -2450817
       197                43120             -1532709             -2521192
       198                43340             -1435127             -2857999
       199                43560             -1946183             -3072943
       200                43780             -2063511             -2142749
       201                44000             -1069198             -2213254
       202                44220             -2052020             -2274352
       203                44440             -1078899             -3227557
       204                44660             -2272246             -3642163
       205                44880             -1835995             -2953686
       206                45100             -1454325             -2535898
       207                45320             -2600964             -2368769
       208                45540             -1590902             -2929227
       209                45760             -2048053             -2859589
       210                45980             -1720687             -3012186
       211                46200             -1812828             -2845372
       212                46420             -1388364             -2747129
       213                46640             -1509952             -1728172
       214                46860             -2177118             -2948963
       215                47080             -1724506             -2674967
       216                47300             -2184464             -2755017
       217                47520             -2028355             -3119580
       218                47740             -2074222             -2988749
       219                47960             -2325911             -2529609
       220                48180             -1366520             -3319034
       221                48400             -1183963             -2910002
       222                48620             -1725385             -2834097
       223                48840             -1163287             -3357312
       224                49060             -2166379             -2933088
       225                49280             -1687394             -2769614
       226                49500             -1916055             -3522116
       227                49720             -1192779             -2213623
       228                49940             -1723654             -2771470
       229                50160             -2210937             -3116012
       230                50380             -1922386             -2793339
       231                50600             -1861620             -2663947
       232                50820              -990430             -1903541
       233                51040             -1585724             -2171122
       234                51260             -2329477             -2779242
       235                51480             -1584599             -2032026
       236                51700             -2113116             -3749524
       237                51920             -1392759             -2705205
       238                52140             -2098890             -1575461
       239                52360             -1615872             -2469749
       240                52580             -2656147             -2837521
       241                52800             -2058532             -3049384
       242                53020             -1802222             -2199322
       243                53240             -1579240             -2426754
       244                53460             -1722312             -2728617
       245                53680             -2224428             -2428249
       246                53900             -2257677             -3150167
       247                54120             -1769155             -2755452
       248                54340             -1864882             -2238692
       249                54560             -2190144             -2898784
       250                54780             -1696896             -2357914
       251                55000             -2519946             -2628987
       252                55220             -2529784             -2577381
       253                55440             -2396668             -2344868
       254                55660             -2004720             -2155048
       255                55880             -2849691             -2765150
       256                56100             -1598092             -2400832
       257                56320             -2099581             -2336095
       258                56540             -1731190             -2411004
       259                56760             -1511991             -2452575
       260                56980             -2058489             -2421962
       261                57200             -2188511             -2350339
       262                57420             -2969078             -2550757
       263                57640             -2457344             -2964946
       264                57860             -2825215             -2289853
       265                58080             -2435721             -2695847
       266                58300             -1974530             -2752705
       267                58520             -2017661             -1796314
       268                58740             -1868147             -3144182
       269                58960             -1966190             -1618045
       270                59180             -2279589             -2821556
       271                59400             -1903332             -2970902
       272                59620             -2797264             -2855510
       273                59840             -2279643             -2380656
       274                60060             -1872863             -2308362
       275                60280             -2178760             -3272438
       276                60500             -2404724             -1502264
       277                60720             -2742278             -3010974
       278                60940             -1610204             -3037923
       279                61160             -2328629             -2439885
       280                61380             -2564654             -2779833
       281                61600             -2071700             -2357422
       282                61820             -1654404             -3785828
       283                62040             -2797310             -2846878
       284                62260             -1879182             -2321950
       285                62480             -1855054             -2458071
       286                62700             -1525054             -1713958
       287                62920             -2807223             -2684046
       288                63140             -1836121             -2183468
       289                63360             -2530543             -2649906
       290                63580             -1835344             -2950677
       291                63800             -2365018             -2560937
       292                64020             -2266932             -2882318
       293                64240             -2466895             -2370954
       294                64460             -2278755             -2657438
       295                64680             -2443007             -2813531
       296                64900             -2509091             -2865857
       297                65120             -2520898             -3008409
       298                65340             -2107561             -2757444
       299                65560             -1863654             -2362485
       300                65780             -3078281             -2131586
       301                66000             -3023465             -2265305
       302                66220             -2179804             -1952618
       303                66440             -2433582             -2961549
       304                66660             -1964006             -2542982
       305                66880             -2517407             -2360643
       306                67100             -2212746             -2184349
       307                67320             -2021568             -3000298
       308                67540             -1807783             -2442823
       309                67760             -2736347             -2383915
       310                67980             -2395973             -2963511
       311                68200             -2109532             -2037755
       312                68420             -1276093             -2489301
       313                68640             -1526729             -2064597
       314                68860             -2346718             -2762608
       315                69080             -2075960             -3083440
       316                69300             -1986410             -1961704
       317                69520             -1933465             -2532488
       318                69740             -2091848             -2059953
       319                69960             -3377785             -2815029
       320                70180             -2044231             -2526182
       321                70400             -2678906             -2788094
       322                70620             -2981960             -2362693
       323                70840             -2383970             -2945742
       324                71060             -2306869             -2585268
       325                71280             -2336262             -1698627
       326                71500             -1653332             -3325613
       327                71720             -2528778             -2383267
       328                71940             -2492113             -2605642
       329                72160             -2129817             -2449727
       330                72380             -2711814             -2656523
       331                72600             -3290697             -2214758
       332                72820             -2667647             -2697240
       333                73040             -2767862             -3127484
       334                73260             -2749270             -2910132
       335                73480             -2225674             -2768719
       336                73700             -1934558             -2195018
       337                73920             -2180454             -2746237
       338                74140             -3703867             -3749278
       339                74360             -2551094             -1578097
       340                74580             -1749232             -3222321
       341                74800             -2838722             -3578505
       342                75020             -1844676             -2099987
       343                75240             -2731665             -3302540
       344                75460             -2180600             -2434126
       345                75680             -2609189             -3312502
       346                75900             -1584987             -2319222
       347                76120             -2647867             -2940421
       348                76340             -2807174             -2257275
       349                76560             -2125221             -3229927
       350                76780             -2578394             -3430859
