# Supplementary material for: Probing decoherence in molecular 4f qubits
Source: Chem Sci. 2024 Oct 30;15(48):20328–37. doi: 10.1039/d4sc05304d (PMC11575486; doi:10.1039/d4sc05304d)
Supplement: SC-015-D4SC05304D-s001 [file SC-015-D4SC05304D-s001.zip › data_archive/perpendicular_0p001pct/CPMG/CPMG_10Pulses_3817]

     index            Time [ns]         Intensity []         Intensity []

         1                    0             61073496              1141153
         2                  220             59780560              1748375
         3                  440             59509080              1092545
         4                  660             57576436              1517504
         5                  880             58424720              1053796
         6                 1100             56458192              1095169
         7                 1320             56508976               870228
         8                 1540             56580640               471440
         9                 1760             56921016               640015
        10                 1980             56860320               -47334
        11                 2200             54772908               -32500
        12                 2420             54730744             -1494050
        13                 2640             57380440              -661837
        14                 2860             58462928             -1225747
        15                 3080             57086104               506115
        16                 3300             55647960              -515889
        17                 3520             53745480             -1289858
        18                 3740             52709760             -1158253
        19                 3960             51559088             -1634723
        20                 4180             49766120             -1832014
        21                 4400             47903300             -2497181
        22                 4620             49034964             -1873051
        23                 4840             47719192             -2983656
        24                 5060             47214060             -3479807
        25                 5280             46599728             -2608360
        26                 5500             46196256             -2406117
        27                 5720             44519128             -3548822
        28                 5940             43898304             -1946127
        29                 6160             42824500             -2817416
        30                 6380             43296088             -3038066
        31                 6600             41724840             -3742222
        32                 6820             40470376             -3628237
        33                 7040             39813132             -4171222
        34                 7260             39117852             -4167758
        35                 7480             37720648             -4475340
        36                 7700             37522408             -4315402
        37                 7920             37737236             -4187968
        38                 8140             35949448             -4360566
        39                 8360             35884216             -4357407
        40                 8580             34859568             -4319183
        41                 8800             34164272             -4619945
        42                 9020             34010176             -4863612
        43                 9240             34075008             -4550552
        44                 9460             32793408             -4381347
        45                 9680             29966362             -4986074
        46                 9900             30498470             -4806168
        47                10120             30787912             -4796817
        48                10340             30246882             -5243764
        49                10560             29838166             -5184190
        50                10780             29846984             -4849567
        51                11000             29575640             -5486620
        52                11220             28894046             -6744361
        53                11440             29593522             -5187210
        54                11660             28246622             -4991436
        55                11880             27145988             -5336406
        56                12100             26237910             -4871748
        57                12320             26765364             -5222587
        58                12540             25775274             -5383518
        59                12760             24700974             -5330918
        60                12980             24109930             -4930823
        61                13200             22316746             -5456802
        62                13420             22459880             -4572555
        63                13640             22159238             -5138005
        64                13860             22481366             -4820083
        65                14080             20675718             -4638462
        66                14300             19678664             -4665010
        67                14520             19838768             -5184272
        68                14740             19070530             -5041875
        69                14960             18619040             -4749469
        70                15180             17876278             -4407944
        71                15400             18336372             -4436834
        72                15620             18154314             -4947063
        73                15840             17296520             -4799588
        74                16060             16903546             -4740608
        75                16280             16324410             -4627713
        76                16500             17421592             -4830445
        77                16720             16327317             -4401457
        78                16940             16032883             -4623915
        79                17160             14135461             -5581658
        80                17380             15461241             -4479881
        81                17600             14493041             -4799849
        82                17820             15022715             -4934681
        83                18040             14325683             -4466150
        84                18260             14070145             -5375068
        85                18480             13866154             -4658677
        86                18700             13905512             -5426266
        87                18920             13913501             -5291545
        88                19140             13696924             -4809006
        89                19360             13929857             -5072962
        90                19580             13478286             -4517240
        91                19800             13444251             -5351424
        92                20020             12892125             -4473660
        93                20240             12752991             -4890963
        94                20460             12556763             -5686050
        95                20680             11992175             -4501216
        96                20900             12104654             -5024189
        97                21120             10983375             -4845990
        98                21340             12184051             -4808219
        99                21560             11068343             -5105847
       100                21780             10943019             -5282365
       101                22000             10626467             -5316812
       102                22220             10904264             -5333855
       103                22440              9872908             -4373794
       104                22660              9653337             -4868741
       105                22880              8930708             -4671167
       106                23100              8710658             -4563166
       107                23320              8037302             -5217046
       108                23540              7958129             -4724767
       109                23760              9006862             -4340569
       110                23980              8046413             -3993994
       111                24200              8096590             -4128453
       112                24420              7421142             -4617092
       113                24640              7598207             -4387886
       114                24860              7566672             -4518850
       115                25080              7138720             -4315179
       116                25300              6224911             -4733479
       117                25520              6710504             -4299333
       118                25740              6759550             -4285087
       119                25960              5196949             -4962411
       120                26180              5784982             -4176101
       121                26400              5685311             -4671683
       122                26620              6165633             -4326529
       123                26840              6699102             -4465354
       124                27060              6258634             -3175103
       125                27280              6232614             -3993906
       126                27500              6712496             -4889500
       127                27720              5891102             -4756450
       128                27940              5850310             -4371869
       129                28160              6177045             -4693691
       130                28380              5580511             -4474904
       131                28600              4308292             -4707940
       132                28820              4678199             -4998388
       133                29040              4147860             -3936606
       134                29260              5203182             -4350066
       135                29480              4470898             -3611715
       136                29700              4256631             -4016438
       137                29920              4377783             -4990163
       138                30140              4513599             -4561178
       139                30360              3695350             -4684926
       140                30580              4638027             -3801076
       141                30800              4160645             -3801737
       142                31020              3570649             -4032938
       143                31240              3072305             -4122782
       144                31460              3889007             -3730366
       145                31680              3361736             -3703246
       146                31900              3115632             -3444876
       147                32120              3808440             -3766099
       148                32340              2586471             -3664757
       149                32560              2801090             -3633150
       150                32780              2443029             -3993259
       151                33000              2598087             -3652757
       152                33220              2826755             -3467133
       153                33440              2895818             -3507720
       154                33660              2201189             -3934251
       155                33880              2331290             -3770429
       156                34100              2126236             -4020571
       157                34320              2310418             -3619508
       158                34540              1752046             -4636005
       159                34760              2222840             -3202867
       160                34980              2223616             -3436916
       161                35200              1499242             -4105694
       162                35420              1384726             -3383476
       163                35640              1504029             -3694846
       164                35860              1395542             -3379590
       165                36080              1444613             -3545154
       166                36300              1120410             -3461969
       167                36520              2059499             -3192082
       168                36740              1684054             -2848429
       169                36960              2243338             -3514577
       170                37180              1587808             -4312891
       171                37400              1929690             -3139254
       172                37620               747829             -4161475
       173                37840               846329             -2841472
       174                38060              1502532             -3937120
       175                38280               893333             -2778434
       176                38500               849266             -2954865
       177                38720              1204524             -3472312
       178                38940              1334552             -2477674
       179                39160              1119229             -3330542
       180                39380               630469             -3304895
       181                39600               608552             -3444539
       182                39820               199529             -2996423
       183                40040               265995             -3588055
       184                40260               648656             -3997551
       185                40480               112650             -3798851
       186                40700               746920             -2605147
       187                40920                31486             -3210419
       188                41140              -580812             -2996234
       189                41360               798106             -2709247
       190                41580              -887112             -2962547
       191                41800               195779             -3557062
       192                42020               -11223             -3328507
       193                42240              -547270             -3152692
       194                42460               181451             -3227529
       195                42680              -642584             -2561992
       196                42900              -438013             -3767559
       197                43120              -198488             -3257492
       198                43340              -651071             -4259517
       199                43560              -416468             -3130760
       200                43780              -749077             -2948651
       201                44000               327206             -3139045
       202                44220              -665413             -3128385
       203                44440              -258503             -2447334
       204                44660               197876             -3236468
       205                44880              -511575             -3565631
       206                45100               731350             -3215640
       207                45320              -571418             -2625863
       208                45540              -281141             -2764729
       209                45760              -732325             -2363771
       210                45980              -435062             -3236480
       211                46200              -284329             -2960984
       212                46420              -351534             -2555164
       213                46640              -562103             -2459335
       214                46860              -810961             -3732416
       215                47080              -695347             -2674554
       216                47300             -1445698             -2966361
       217                47520              -664950             -2891017
       218                47740             -1378130             -3898103
       219                47960             -1335464             -3880619
       220                48180             -1524201             -3087212
       221                48400              -346310             -3583692
       222                48620             -1878253             -2643148
       223                48840             -1015345             -3497588
       224                49060             -1144739             -2705225
       225                49280              -897207             -3900982
       226                49500             -2500864             -2892386
       227                49720             -1367097             -3470242
       228                49940             -1838189             -2852815
       229                50160             -1177946             -2497487
       230                50380             -1189336             -3041467
       231                50600             -1423409             -2690711
       232                50820             -1672230             -2278507
       233                51040             -1340216             -3221146
       234                51260             -1207709             -2524885
       235                51480             -1923485             -2546272
       236                51700              -583908             -2262345
       237                51920              -519137             -3035490
       238                52140              -852071             -3130338
       239                52360             -1327166             -2173604
       240                52580             -1280491             -3002826
       241                52800             -1714226             -2930460
       242                53020             -1430566             -3014926
       243                53240             -1256506             -2506329
       244                53460             -1686095             -3157206
       245                53680              -926595             -1663544
       246                53900             -1135915             -2550699
       247                54120             -1163342             -2310057
       248                54340             -1603807             -2839348
       249                54560              -659351             -2381214
       250                54780             -1756405             -2489089
       251                55000             -1589715             -3594618
       252                55220             -1363026             -2127859
       253                55440             -1781367             -2121578
       254                55660             -1388760             -1671418
       255                55880             -1573583             -2413369
       256                56100             -1450807             -2129321
       257                56320             -1266796             -2508795
       258                56540             -2090831             -2542379
       259                56760             -2174457             -2790575
       260                56980             -1172912             -2206069
       261                57200             -1206506             -2645479
       262                57420             -1210870             -2764655
       263                57640             -1139263             -1935448
       264                57860             -1342582             -3067482
       265                58080             -1389598             -2513921
       266                58300             -1419515             -2914693
       267                58520             -1955366             -3344408
       268                58740             -2391003             -3387353
       269                58960             -2548672             -3383252
       270                59180             -2521700             -2802342
       271                59400             -1831642             -2973329
       272                59620             -2557249             -2296405
       273                59840             -1430659             -3477317
       274                60060             -1792616             -2306174
       275                60280             -2295256             -2329789
       276                60500             -2787589             -2860378
       277                60720             -2517479             -2860973
       278                60940             -2119367             -2557307
       279                61160             -1715987             -2573122
       280                61380             -1630290             -2356734
       281                61600             -1703920             -2948043
       282                61820             -1579017             -2690880
       283                62040             -1281431             -3270845
       284                62260             -2092609             -2170868
       285                62480             -1681472             -2326419
       286                62700             -1618951             -2672304
       287                62920             -1270176             -2284655
       288                63140             -2319797             -2378907
       289                63360             -2040847             -3001074
       290                63580             -2396445             -2958630
       291                63800             -1496341             -2529429
       292                64020             -2241807             -2280474
       293                64240             -1548456             -1886248
       294                64460             -2591113             -2523114
       295                64680             -1123743             -2892690
       296                64900             -1560195             -2234367
       297                65120             -1797997             -2338980
       298                65340             -1383219             -2886939
       299                65560             -2013324             -2780145
       300                65780             -1582126             -2282387
       301                66000             -1591360             -2297992
       302                66220             -2162577             -3038526
       303                66440             -2592876             -3088297
       304                66660             -1807453             -2711412
       305                66880             -2040900             -3244727
       306                67100             -2497045             -3169053
       307                67320             -2025843             -1973422
       308                67540             -1553533             -2492211
       309                67760             -2426340             -2653975
       310                67980             -2376885             -2921084
       311                68200             -2108880             -2779940
       312                68420             -2362911             -2191352
       313                68640             -1670943             -1905217
       314                68860             -2392532             -2832696
       315                69080             -2825735             -2862984
       316                69300             -1745507             -2104695
       317                69520             -2181777             -2925875
       318                69740             -2197810             -2828169
       319                69960             -2602638             -2834967
       320                70180             -2628581             -2949200
       321                70400             -1771459             -2959036
       322                70620             -2081174             -2794019
       323                70840             -1616114             -2827983
       324                71060             -2165386             -2797257
       325                71280             -2032615             -3084991
       326                71500             -1782119             -2701745
       327                71720             -2015948             -1663634
       328                71940             -1762110             -2285972
       329                72160             -2210961             -2744608
       330                72380             -2119796             -2894446
       331                72600             -2073398             -2187187
       332                72820             -1950220             -3899285
       333                73040             -2325773             -2161881
       334                73260             -2311054             -2118369
       335                73480             -3002749             -2526366
       336                73700             -2609389             -2032569
       337                73920             -1928288             -2100985
       338                74140             -2123797             -2532660
       339                74360             -2110290             -2157254
       340                74580             -2797230             -3160865
       341                74800             -2919609             -2694607
       342                75020             -2162177             -2135472
       343                75240             -2486229             -3013060
       344                75460             -1921084             -2262893
       345                75680             -1815711             -3048092
       346                75900             -2530185             -2275101
       347                76120             -2543728             -3186751
       348                76340             -2715454             -2542791
       349                76560             -1704411             -3361262
       350                76780             -2008953             -2645608
