# Supplementary material for: Probing decoherence in molecular 4f qubits
Source: Chem Sci. 2024 Oct 30;15(48):20328–37. doi: 10.1039/d4sc05304d (PMC11575486; doi:10.1039/d4sc05304d)
Supplement: SC-015-D4SC05304D-s001 [file SC-015-D4SC05304D-s001.zip › data_archive/perpendicular_0p001pct/CPMG/CPMG_10Pulses_4367]

     index            Time [ns]         Intensity []         Intensity []

         1                    0             24297596              1678394
         2                  220             23596946              1365568
         3                  440             23370048              2045055
         4                  660             23124020              2005441
         5                  880             23521448              1189377
         6                 1100             22831408              1449210
         7                 1320             22870020              1672494
         8                 1540             22824410               257051
         9                 1760             22295210              2094517
        10                 1980             23002296               795451
        11                 2200             23057142              1084989
        12                 2420             22719484               153169
        13                 2640             21294294              1193333
        14                 2860             22157132              1189937
        15                 3080             21788820              1115395
        16                 3300             22331018               -69596
        17                 3520             21558196               649394
        18                 3740             21212102               974272
        19                 3960             20562538               938066
        20                 4180             20912856              -257485
        21                 4400             20167420               560537
        22                 4620             20198624              -152982
        23                 4840             21126480               252898
        24                 5060             20221508               464574
        25                 5280             20052982              -533013
        26                 5500             19776824              -280527
        27                 5720             19099288              -181471
        28                 5940             18659406              -236048
        29                 6160             18707912              -349025
        30                 6380             18603912              -544517
        31                 6600             18820568              -896135
        32                 6820             18930308              -622679
        33                 7040             18269240              -709981
        34                 7260             18071552              -751253
        35                 7480             17781688              -590005
        36                 7700             17834980              -699756
        37                 7920             17942802              -815244
        38                 8140             16578020             -1148239
        39                 8360             16450012             -1084708
        40                 8580             16340134             -1162134
        41                 8800             16798688              -705095
        42                 9020             16158976             -1354049
        43                 9240             16373131             -1223494
        44                 9460             15435786             -1129689
        45                 9680             15816819             -2402837
        46                 9900             15348515             -1962001
        47                10120             14899262             -1526962
        48                10340             15683180             -1792986
        49                10560             14609401             -1175841
        50                10780             14229639             -1774318
        51                11000             14663062             -2116848
        52                11220             14077801             -1595674
        53                11440             13351323             -2441626
        54                11660             13407335             -2143868
        55                11880             13308892             -2660018
        56                12100             13397916             -2212747
        57                12320             14032141             -2063298
        58                12540             13778119             -1620951
        59                12760             13477074             -1666016
        60                12980             13066157             -1966866
        61                13200             12910055             -2678559
        62                13420             12756020             -1454253
        63                13640             12052294             -2289854
        64                13860             12670974             -2558672
        65                14080             11964130             -2255369
        66                14300             11951682             -2173869
        67                14520             12211933             -2608164
        68                14740             11366829             -1925599
        69                14960             11506451             -2241553
        70                15180             10391803             -2192420
        71                15400             10859031             -2706208
        72                15620             10756591             -2005788
        73                15840              9869898             -2436468
        74                16060              9899295             -2605167
        75                16280             10012818             -2464698
        76                16500             10050313             -2513173
        77                16720             10725720             -2230108
        78                16940              9923230             -2467592
        79                17160              9788663             -2133909
        80                17380             10214200             -2411957
        81                17600              9675727             -2230334
        82                17820              9108792             -3274505
        83                18040              9030166             -2794701
        84                18260              8352697             -3161651
        85                18480              8937131             -3264599
        86                18700              8996683             -3095555
        87                18920              7992228             -2967749
        88                19140              8444963             -2845877
        89                19360              8643492             -2855140
        90                19580              8399774             -3328074
        91                19800              7795276             -3027463
        92                20020              7848793             -2842126
        93                20240              8160672             -2744881
        94                20460              7742093             -2948600
        95                20680              6776080             -2850109
        96                20900              7176824             -2652210
        97                21120              7165451             -3421858
        98                21340              6408771             -2032354
        99                21560              6754014             -3222295
       100                21780              6772913             -2841444
       101                22000              6468078             -2900621
       102                22220              6393053             -2779348
       103                22440              5347988             -3305284
       104                22660              6431935             -2537639
       105                22880              6470904             -3060173
       106                23100              6253049             -3003791
       107                23320              5783037             -3119629
       108                23540              5638457             -3211840
       109                23760              5299062             -3161105
       110                23980              5833874             -3107553
       111                24200              5540525             -2677590
       112                24420              5952447             -3572598
       113                24640              5590939             -3185490
       114                24860              5743770             -3714643
       115                25080              5055274             -3612295
       116                25300              6330564             -3331453
       117                25520              5450601             -2716553
       118                25740              5521838             -2585387
       119                25960              5116620             -3197339
       120                26180              5178038             -2730295
       121                26400              5261739             -3517097
       122                26620              5182628             -2568441
       123                26840              4460883             -3189484
       124                27060              4441196             -3100301
       125                27280              4100517             -3020504
       126                27500              4586861             -2962089
       127                27720              4257921             -3328643
       128                27940              3541980             -2712176
       129                28160              4001677             -2826857
       130                28380              3804082             -3054861
       131                28600              3952717             -3012596
       132                28820              3648419             -2932079
       133                29040              3148331             -3670007
       134                29260              3766335             -3087272
       135                29480              4111223             -2374524
       136                29700              3759915             -2805601
       137                29920              3837461             -2766188
       138                30140              3274922             -3045612
       139                30360              3785558             -3629632
       140                30580              3487085             -2461577
       141                30800              3675689             -3154832
       142                31020              3723874             -2733797
       143                31240              3539560             -2126137
       144                31460              3132636             -2994312
       145                31680              4301173             -2415706
       146                31900              3143968             -2798989
       147                32120              3130025             -2882067
       148                32340              2983470             -2383159
       149                32560              3819823             -2781979
       150                32780              3178743             -2762698
       151                33000              2417440             -2711420
       152                33220              3255764             -2778549
       153                33440              2624985             -3083883
       154                33660              2557861             -2932881
       155                33880              2431854             -3526822
       156                34100              2920681             -2988723
       157                34320              2732289             -3128211
       158                34540              2761710             -2461118
       159                34760              2797659             -2711472
       160                34980              2187336             -3349429
       161                35200              2269287             -2190338
       162                35420              2693164             -2530938
       163                35640              2089468             -2689303
       164                35860              1826688             -2939207
       165                36080              2056742             -2062695
       166                36300              1791701             -2885679
       167                36520              1886852             -3310996
       168                36740              1738807             -3084531
       169                36960              2109531             -2980732
       170                37180              1793123             -2578709
       171                37400              1594084             -3075208
       172                37620              2263231             -2518860
       173                37840              1840698             -2505852
       174                38060              2059414             -1890983
       175                38280              1237429             -3731566
       176                38500              1959022             -2656136
       177                38720              2003736             -2785241
       178                38940              1518835             -2540663
       179                39160              1240547             -2663224
       180                39380               811655             -3439013
       181                39600              2036981             -3249107
       182                39820              1473286             -2264594
       183                40040              1318167             -2261309
       184                40260              1317289             -3127127
       185                40480               669997             -3012542
       186                40700              1138041             -2984808
       187                40920               982122             -2332647
       188                41140              1458541             -2970570
       189                41360              1048586             -2115742
       190                41580               875488             -2961862
       191                41800              1410228             -2394278
       192                42020               841290             -2409839
       193                42240               605749             -2723656
       194                42460               769106             -2701166
       195                42680               593180             -2681598
       196                42900              -106134             -2523425
       197                43120               809802             -3098986
       198                43340               844304             -2558073
       199                43560               637256             -2498748
       200                43780               381920             -2468081
       201                44000              -317172             -2467988
       202                44220               486150             -2576164
       203                44440               477763             -2266922
       204                44660               611503             -2640874
       205                44880               716993             -2380204
       206                45100               145118             -2175887
       207                45320               450966             -2090266
       208                45540               200087             -2195117
       209                45760               578694             -2428728
       210                45980               660359             -2125527
       211                46200               384252             -2377017
       212                46420              -486055             -3476919
       213                46640              -560063             -2291267
       214                46860               794782             -2875863
       215                47080              -108013             -2285366
       216                47300               260006             -2575743
       217                47520                -6261             -2412437
       218                47740              -145315             -2389435
       219                47960              -242605             -2555720
       220                48180                60490             -2362702
       221                48400               628132             -2000666
       222                48620              -800984             -2998088
       223                48840               165655             -2617819
       224                49060               -30789             -2735705
       225                49280               168547             -2248981
       226                49500               143945             -2223842
       227                49720                49842             -2639421
       228                49940                -6261             -2550677
       229                50160               686130             -2537336
       230                50380              -815309             -2479580
       231                50600                73755             -2123767
       232                50820               -64661             -2254212
       233                51040               151787             -2433994
       234                51260              -806210             -2712441
       235                51480              -359038             -1975871
       236                51700              -575959             -2543262
       237                51920              -393498             -2997578
       238                52140             -1028929             -2637032
       239                52360               102526             -2125688
       240                52580               282718             -2123806
       241                52800                 8529             -2465957
       242                53020               -66355             -1723696
       243                53240              -625586             -1636422
       244                53460              -281580             -2185889
       245                53680              -606430             -2277955
       246                53900              -271836             -1808926
       247                54120              -387141             -2178415
       248                54340              -689759             -1839937
       249                54560              -447369             -2417398
       250                54780             -1394202             -2816783
       251                55000              -842737             -2871305
       252                55220              -614660             -1882981
       253                55440              -693650             -2204783
       254                55660              -848603             -2033574
       255                55880               198020             -1989650
       256                56100              -585402             -2461132
       257                56320              -100728             -2015351
       258                56540              -619350             -2543715
       259                56760              -377003             -2305307
       260                56980             -1060710             -1798880
       261                57200              -749830             -2624415
       262                57420              -686986             -2223058
       263                57640              -463619             -2095892
       264                57860              -767410             -1922294
       265                58080              -428056             -1927104
       266                58300              -756646             -2236311
       267                58520              -361145             -2780329
       268                58740              -972950             -2350019
       269                58960             -1015405             -2513024
       270                59180             -1203462             -1984804
       271                59400             -1510657             -1907052
       272                59620              -929143             -1665687
       273                59840              -873322             -2363371
       274                60060              -924506             -2095311
       275                60280             -1164700             -1806169
       276                60500             -1567219             -1703801
       277                60720             -1025775             -2330701
       278                60940              -919226             -2476899
       279                61160             -1185101             -2066102
       280                61380             -1150463             -1692597
       281                61600             -1103871             -2462556
       282                61820              -932083             -2154024
       283                62040             -1584741             -1945971
       284                62260              -628361             -1953482
       285                62480             -1122890             -1473783
       286                62700             -1512232             -2272167
       287                62920              -566157             -2313865
       288                63140             -1641862             -2500154
       289                63360             -1271499             -2375645
       290                63580              -900707             -1364299
       291                63800             -1383048             -1625116
       292                64020             -1268055             -1428895
       293                64240             -1106156             -2500594
       294                64460             -1024704             -2630133
       295                64680              -941247             -2451561
       296                64900              -692907             -2107241
       297                65120              -928237             -2229811
       298                65340             -1496491             -1532767
       299                65560             -1016341             -2299368
       300                65780             -1181335             -1721477
       301                66000             -1254845             -1919823
       302                66220             -1856754             -2178366
       303                66440              -924404             -2396802
       304                66660             -1529211             -2219677
       305                66880             -1858729             -1725164
       306                67100             -1711077             -1917932
       307                67320              -527405             -1859935
       308                67540              -669658             -1465801
       309                67760             -1906858             -2219808
       310                67980             -1870951             -2099608
       311                68200              -806840             -2392680
       312                68420             -1262927             -2182674
       313                68640             -1224201             -1956251
       314                68860             -1309948             -2299437
       315                69080             -1200958             -1896623
       316                69300             -1214396             -2564880
       317                69520             -2551061             -2089142
       318                69740             -1256777             -1711282
       319                69960             -1532825             -1805835
       320                70180             -1662821             -1562512
       321                70400              -821035             -2005478
       322                70620             -1452632             -2023131
       323                70840              -745284             -1706972
       324                71060              -660184             -1480806
       325                71280             -1503344             -1860050
       326                71500             -1998760             -2059888
       327                71720             -1982786             -1882969
       328                71940             -1259865             -2339381
       329                72160             -1228387             -1732953
       330                72380             -2080367             -1817508
       331                72600             -1105967             -2180970
       332                72820             -1404505             -2182224
       333                73040             -1869240             -2067683
       334                73260              -807948             -2035148
       335                73480             -1930655             -2064841
       336                73700             -1961856             -1959012
       337                73920             -1432870             -1938707
       338                74140             -1211748             -2389763
       339                74360             -1964540             -2656547
       340                74580             -1903394             -2050386
       341                74800             -1077205             -1909856
       342                75020             -1082952             -1876223
       343                75240             -1387518             -1829647
       344                75460             -1407879             -1501049
       345                75680             -1811089             -1444718
       346                75900             -1065150             -2435942
       347                76120              -635521             -2619019
       348                76340             -1563214             -1673220
       349                76560             -1722036             -1419377
       350                76780             -1941689             -2184810
