# Supplementary material for: Probing decoherence in molecular 4f qubits
Source: Chem Sci. 2024 Oct 30;15(48):20328–37. doi: 10.1039/d4sc05304d (PMC11575486; doi:10.1039/d4sc05304d)
Supplement: SC-015-D4SC05304D-s001 [file SC-015-D4SC05304D-s001.zip › data_archive/perpendicular_0p001pct/CPMG/CPMG_120Pulses_2917]

     index            Time [ns]         Intensity []         Intensity []

         1                    0             28435059            -15848663
         2                 2420             21102350            -13840520
         3                 4840             23540620            -16312203
         4                 7260             26491421            -20539878
         5                 9680             25706285            -18294017
         6                12100             24287714            -14076099
         7                14520             21932382            -16482163
         8                16940             26892888            -21148121
         9                19360             22487991            -16320271
        10                21780             19026957            -12064233
        11                24200             16990024            -11346502
        12                26620             16815728            -11105194
        13                29040             15904671            -11911749
        14                31460             14579626             -7549705
        15                33880             13710843             -8666148
        16                36300             15576134            -11182767
        17                38720             15565618            -11238798
        18                41140             13445316             -8359740
        19                43560             13067655             -9901616
        20                45980             13914858            -11985927
        21                48400             14185803            -10627053
        22                50820             11945854             -8348821
        23                53240             10170243             -7007206
        24                55660             11892644            -11107281
        25                58080             11566222             -8756826
        26                60500              9708328             -7369116
        27                62920              7128994             -6483358
        28                65340              8740404             -7577502
        29                67760              9499393             -7105895
        30                70180              9157493             -6353745
        31                72600              7466329             -6307058
        32                75020              7885508             -5172233
        33                77440              8618953             -6708281
        34                79860             10112691             -6923262
        35                82280              7639756             -5148655
        36                84700              7273933             -6540367
        37                87120              6888972             -5722458
        38                89540              6191867             -5357073
        39                91960              5608250             -4930166
        40                94380              7148970             -4477848
        41                96800              5071973             -4741630
        42                99220              5358609             -4336055
        43               101640              3096415             -4129983
        44               104060              4642604             -4438744
        45               106480              5674650             -5095385
        46               108900              5711363             -3827933
        47               111320              5031533             -4408075
        48               113740              4589935             -3501604
        49               116160              4339428             -4420837
        50               118580              5188491             -3707822
        51               121000              3994788             -2928261
        52               123420              3769525             -3243643
        53               125840              3736209             -3489278
        54               128260              1983108             -3332505
        55               130680              3018430             -3075311
        56               133100              2454399             -3850359
        57               135520              3489111             -3652520
        58               137940              1570819             -2304067
        59               140360              2557617             -2462093
        60               142780              3219988             -2723117
        61               145200              2628030             -2879682
        62               147620              2669858             -2498636
        63               150040              2902334             -1763829
        64               152460              2885776             -2235702
        65               154880              2993021             -1430692
        66               157300              1177240             -2076513
        67               159720              2708817             -1039988
        68               162140              1645555             -1351684
        69               164560              1189228              -510772
        70               166980              1449751             -1124408
        71               169400              1449240             -1536954
        72               171820               938504             -2441750
        73               174240              1781346              -956353
        74               176660              1469430             -2139577
        75               179080              2604381              -612797
        76               181500              1768870             -1128177
        77               183920               898826             -1050192
        78               186340               573703             -1233835
        79               188760               566935             -1963913
        80               191180               -89520             -1846939
        81               193600               230366             -2038314
        82               196020              -543325             -1604565
        83               198440              -796228             -1509375
        84               200860              -851949             -1992944
        85               203280             -1330958             -1644887
        86               205700             -1191536             -1234339
        87               208120             -1434742             -1817330
        88               210540              -334953             -1705400
        89               212960             -1544960             -2214922
        90               215380             -1123175             -1416841
        91               217800                40816             -2648771
        92               220220             -1238859             -2625423
        93               222640             -1599936             -2177741
        94               225060             -1183624             -1715852
        95               227480             -1103992             -2016390
        96               229900             -1348696             -2465171
        97               232320             -1815428             -1903482
        98               234740             -2725697             -2162246
        99               237160             -2119481             -3090095
       100               239580             -1843378             -2133599
       101               242000             -2310505             -3651017
       102               244420             -2740919             -3349978
       103               246840             -3499832             -2798406
       104               249260             -2259726             -2952944
       105               251680             -3264173             -2055680
       106               254100             -4462442             -2574211
       107               256520             -3662345             -2342866
       108               258940             -2617824             -2783389
       109               261360             -2850735             -2710823
       110               263780             -3743470             -1963778
       111               266200             -3928524             -2275720
       112               268620             -3485780             -3862124
       113               271040             -3533377             -3179433
       114               273460             -2814970             -3162194
       115               275880             -3761021             -2821427
       116               278300             -2746345             -2903680
       117               280720             -2587419             -2150281
       118               283140             -3975219             -4007615
       119               285560             -4149396             -3502645
       120               287980             -4164580             -3643929
       121               290400             -4344564             -2848894
       122               292820             -4338754             -3427894
       123               295240             -4007837             -3421591
       124               297660             -4059504             -4084495
       125               300080             -4830934             -3058589
       126               302500             -3585014             -3463317
       127               304920             -4037217             -3768512
       128               307340             -4448212             -4597622
       129               309760             -4655322             -3910687
       130               312180             -5220558             -2649853
       131               314600             -4605020             -2771456
       132               317020             -4369869             -3739184
       133               319440             -4072872             -2554026
       134               321860             -4427730             -2961958
       135               324280             -5170056             -4229322
       136               326700             -4363090             -4284967
       137               329120             -4446503             -3637085
       138               331540             -4443978             -3879408
       139               333960             -4266218             -4270076
       140               336380             -4811710             -3619532
       141               338800             -5004772             -3671440
       142               341220             -3840486             -4497939
       143               343640             -3214984             -2386390
       144               346060             -3440153             -2788893
       145               348480             -4122841             -3027996
       146               350900             -6277499             -3462051
       147               353320             -5163855             -3837571
       148               355740             -4040463             -4379505
       149               358160             -4578848             -3240399
       150               360580             -6285896             -3722740
       151               363000             -4609594             -3921925
       152               365420             -4387059             -3398521
       153               367840             -5831539             -4464716
       154               370260             -4494238             -3146478
       155               372680             -5106572             -3044682
       156               375100             -5357571             -4533634
       157               377520             -3815225             -3723759
       158               379940             -5724040             -4637768
       159               382360             -4952345             -2887941
       160               384780             -6296820             -4075126
       161               387200             -4836584             -3501997
       162               389620             -4813038             -3468292
       163               392040             -5344402             -4332162
       164               394460             -4810344             -3499774
       165               396880             -4816547             -3362798
       166               399300             -4849570             -4033530
       167               401720             -4906613             -4455906
       168               404140             -5446190             -3163376
       169               406560             -5000421             -3813490
       170               408980             -4929925             -3387784
       171               411400             -5157866             -2939694
       172               413820             -6034963             -4554282
       173               416240             -5917330             -3379432
       174               418660             -4264432             -3340371
       175               421080             -5454033             -4674990
       176               423500             -5293005             -4452561
       177               425920             -5512653             -3408049
       178               428340             -4414640             -4140937
       179               430760             -5409309             -3607976
       180               433180             -4795444             -4296609
       181               435600             -4314081             -5111824
       182               438020             -5521064             -4532522
       183               440440             -6311887             -4124716
       184               442860             -5358739             -4579926
       185               445280             -4409619             -4013689
       186               447700             -5419536             -4339380
       187               450120             -5262340             -4123727
       188               452540             -6049583             -4668836
       189               454960             -5606576             -3821556
       190               457380             -5938208             -4994375
       191               459800             -6631680             -4840117
       192               462220             -5943341             -3829954
       193               464640             -6652375             -4015971
       194               467060             -5270607             -4587723
       195               469480             -5153174             -4392395
       196               471900             -5370934             -4713038
       197               474320             -5985571             -4250421
       198               476740             -6593658             -4329894
       199               479160             -6280640             -4062681
       200               481580             -5910031             -4665381
       201               484000             -5322837             -5192525
       202               486420             -6078383             -4599599
       203               488840             -5476038             -5094902
       204               491260             -5915752             -2750539
       205               493680             -6370447             -4060892
       206               496100             -5866450             -3605090
       207               498520             -6033850             -4481883
       208               500940             -4805848             -4502156
       209               503360             -6754990             -5062146
       210               505780             -5155525             -4574820
       211               508200             -5884129             -3793994
       212               510620             -6938389             -5005467
       213               513040             -6415317             -4877590
       214               515460             -5581884             -3965361
       215               517880             -6221736             -4919831
       216               520300             -4933406             -4299018
       217               522720             -6802359             -4657498
       218               525140             -5978440             -4263988
       219               527560             -5460660             -5620825
       220               529980             -5570490             -4905991
       221               532400             -4800813             -5294730
       222               534820             -6807605             -4612717
       223               537240             -6883320             -4667512
       224               539660             -5958637             -4141350
       225               542080             -5428151             -3764933
       226               544500             -5456833             -4812553
       227               546920             -5874332             -4751601
       228               549340             -5161615             -3393214
       229               551760             -5602154             -4760338
       230               554180             -5649721             -3426356
       231               556600             -6732976             -3332507
       232               559020             -5863839             -4469511
       233               561440             -4965041             -4146860
       234               563860             -5026017             -4754501
       235               566280             -5667008             -4787131
       236               568700             -5887970             -4080969
       237               571120             -6116211             -4091154
       238               573540             -6103212             -3883388
       239               575960             -6214252             -4941986
       240               578380             -5331510             -3425475
       241               580800             -6887534             -4226478
       242               583220             -5419962             -4286139
       243               585640             -5991628             -4825595
       244               588060             -6366584             -3947872
       245               590480             -5710615             -3936358
       246               592900             -5622057             -4978459
       247               595320             -7066997             -5003420
       248               597740             -5800094             -4672502
       249               600160             -5965832             -4852766
       250               602580             -6408663             -4207808
       251               605000             -7072996             -5375972
       252               607420             -6345326             -5600780
       253               609840             -5407818             -5399659
       254               612260             -6153297             -4406309
       255               614680             -5064192             -4678276
       256               617100             -6119987             -5290547
       257               619520             -6249693             -5753731
       258               621940             -4796886             -6018203
       259               624360             -6741292             -4324168
       260               626780             -7316174             -3953653
       261               629200             -6803306             -4314928
       262               631620             -5778814             -3177794
       263               634040             -5386009             -4487182
       264               636460             -6656575             -3988043
       265               638880             -6757907             -4751573
       266               641300             -6362389             -4168612
       267               643720             -6290685             -4624198
       268               646140             -5744948             -3842018
       269               648560             -7148236             -4225013
       270               650980             -5383161             -5174578
       271               653400             -6788785             -4902236
       272               655820             -6371648             -4753968
       273               658240             -5461175             -4747305
       274               660660             -6070228             -4423776
       275               663080             -5949560             -4190433
       276               665500             -5836034             -5614513
       277               667920             -6256321             -5378402
       278               670340             -5281350             -3761609
       279               672760             -6373265             -4413068
       280               675180             -5760268             -4305208
       281               677600             -6423137             -4321900
       282               680020             -6499040             -4178784
       283               682440             -5558444             -4737444
       284               684860             -5973969             -5188791
       285               687280             -6078682             -5714571
       286               689700             -6094322             -3850141
       287               692120             -6052229             -5525471
       288               694540             -6557369             -5920223
       289               696960             -6403433             -4486197
       290               699380             -6325874             -6175264
       291               701800             -6378395             -3916554
       292               704220             -6463450             -5278773
       293               706640             -6788494             -4326634
       294               709060             -6290284             -4859964
       295               711480             -6968848             -5008543
       296               713900             -5702384             -4310254
       297               716320             -6128153             -5302036
       298               718740             -4973264             -3399263
       299               721160             -5848772             -4347405
       300               723580             -6952625             -4508864
       301               726000             -5770864             -5506553
       302               728420             -6211102             -4067106
       303               730840             -6381030             -5457989
       304               733260             -7838842             -4766222
       305               735680             -7361359             -6200004
       306               738100             -5882404             -4872648
       307               740520             -6285509             -5584260
       308               742940             -5840848             -4161357
       309               745360             -6586110             -4379038
       310               747780             -5535055             -4593556
       311               750200             -6423676             -5186468
       312               752620             -6042329             -5275345
       313               755040             -5751983             -4547530
       314               757460             -6153221             -3991953
       315               759880             -6622504             -5420817
       316               762300             -6051457             -5327433
       317               764720             -6224601             -4955492
       318               767140             -7253432             -5102784
       319               769560             -6728669             -4540632
       320               771980             -6161343             -4898043
       321               774400             -6722051             -3637003
       322               776820             -5915663             -4194265
       323               779240             -5635313             -3884031
       324               781660             -6811246             -5372184
       325               784080             -5525499             -4219236
       326               786500             -7137703             -5138051
       327               788920             -6172555             -5432361
       328               791340             -6661566             -4721721
       329               793760             -6327679             -4894408
       330               796180             -6568442             -6036854
       331               798600             -6407050             -4518691
       332               801020             -6324585             -4528302
       333               803440             -6374018             -4255435
       334               805860             -6897104             -4547576
       335               808280             -6442440             -5089531
       336               810700             -7237655             -3707798
       337               813120             -5990429             -3657565
       338               815540             -5970863             -5501268
       339               817960             -5717967             -4516172
       340               820380             -6855765             -4769649
       341               822800             -6962605             -4816889
       342               825220             -6661295             -5632598
       343               827640             -6621929             -5049571
       344               830060             -7099566             -4017930
       345               832480             -5930066             -4427414
       346               834900             -5838444             -3910286
       347               837320             -6508222             -4206043
       348               839740             -6076715             -4240515
       349               842160             -6333087             -5053377
       350               844580             -6152683             -4550992
