# Supplementary material for: Probing decoherence in molecular 4f qubits
Source: Chem Sci. 2024 Oct 30;15(48):20328–37. doi: 10.1039/d4sc05304d (PMC11575486; doi:10.1039/d4sc05304d)
Supplement: SC-015-D4SC05304D-s001 [file SC-015-D4SC05304D-s001.zip › data_archive/perpendicular_0p001pct/CPMG/CPMG_120Pulses_3249]

     index            Time [ns]         Intensity []         Intensity []

         1                    0             27919440            -14183579
         2                 2420             26635950            -12655502
         3                 4840             25497848             -7413235
         4                 7260             27662148            -11795781
         5                 9680             28130434             -9941293
         6                12100             22994520             -6516950
         7                14520             20321560             -6570738
         8                16940             20198168             -9238621
         9                19360             18983682             -7350504
        10                21780             16106878             -3878115
        11                24200             15651153             -5551907
        12                26620             16891784             -5182878
        13                29040             15492151             -3308028
        14                31460             14549809             -4118315
        15                33880             14145317             -5248469
        16                36300             12810750             -5984181
        17                38720             13489937             -2483141
        18                41140             12301112             -3070923
        19                43560             12394478             -2626310
        20                45980             11452774             -2657434
        21                48400             10359642             -2010701
        22                50820              8939782             -2562797
        23                53240              9324582             -2840218
        24                55660              8296548             -3650274
        25                58080              7304766             -2992781
        26                60500              7701467             -2257024
        27                62920              6792607             -2232919
        28                65340              7157146             -1975054
        29                67760              6711217             -2377846
        30                70180              6334461             -1847011
        31                72600              6040101             -1874018
        32                75020              5814125             -2043929
        33                77440              5093284             -1998471
        34                79860              4920611             -2040645
        35                82280              5321314             -1491889
        36                84700              3742623             -1333444
        37                87120              3962182              -774493
        38                89540              3748325             -1657082
        39                91960              2912068             -1502512
        40                94380              2832437             -1491687
        41                96800              2743339             -1091759
        42                99220              3540629             -1732794
        43               101640              2663724             -1561084
        44               104060              2831639             -1067631
        45               106480              2717040             -1373880
        46               108900              3009291             -2158569
        47               111320              1757271             -1817718
        48               113740              1721309              -864241
        49               116160              1739010             -1206226
        50               118580              1901745             -1273423
        51               121000              1024482             -1236524
        52               123420              1732715              -804168
        53               125840              1033443              -939161
        54               128260              1302040              -772823
        55               130680              1991208                22644
        56               133100              1797961             -1223714
        57               135520              1552685             -1247215
        58               137940               475349              -940713
        59               140360              1338538             -1302713
        60               142780              1088537              -390079
        61               145200              -114735              -541483
        62               147620               427401              -943436
        63               150040              1133316              -486386
        64               152460               861973              -894516
        65               154880               629906              -707144
        66               157300                72119              -843746
        67               159720              -325500              -678151
        68               162140               749167               225531
        69               164560               489054               -72176
        70               166980              -799772              -922777
        71               169400                92091              -810847
        72               171820              1118566                13673
        73               174240              -228399              -594772
        74               176660              -823897             -1389530
        75               179080              -124915              -934884
        76               181500              -231445              -903335
        77               183920              -151916                59404
        78               186340              -215315              -634255
        79               188760              -739674             -1030501
        80               191180              -754188              -984631
        81               193600             -1415619               -70656
        82               196020              -252570              -429781
        83               198440              -709903              -991928
        84               200860              -810164             -1204839
        85               203280             -1598356              -977592
        86               205700              -244012              -731071
        87               208120             -1710948              -832659
        88               210540             -1268416             -1043123
        89               212960              -699963               168811
        90               215380             -1112719             -2041302
        91               217800             -1530295             -1584122
        92               220220             -1610128             -1716558
        93               222640              -900189              -890783
        94               225060             -1666732             -1026719
        95               227480              -913709             -1622035
        96               229900             -1702297              -248106
        97               232320             -1225648              -818994
        98               234740             -1312098             -1384345
        99               237160             -1429925             -1361490
       100               239580             -2035311             -1750882
       101               242000             -1971928             -1834448
       102               244420             -2048724             -1046215
       103               246840             -1115816             -1607304
       104               249260             -2309099             -1249696
       105               251680             -1599202             -1274679
       106               254100             -1680946             -1051015
       107               256520             -1737515             -2269848
       108               258940             -2630191             -1442941
       109               261360             -2168076             -2769209
       110               263780             -2565613             -1603153
       111               266200             -2388218             -2117836
       112               268620             -1698789             -1896207
       113               271040             -2226886             -2640221
       114               273460             -2393230             -1642766
       115               275880             -1943369             -1383076
       116               278300             -2629972             -2761257
       117               280720             -1994808             -1353194
       118               283140             -2459874             -1718297
       119               285560             -2079288             -2054374
       120               287980             -2866976             -2184872
       121               290400             -1987514             -1085931
       122               292820             -1946267             -1758245
       123               295240             -2665046              -884289
       124               297660             -2322508             -2382593
       125               300080             -2114119             -1946841
       126               302500             -2702440             -2343642
       127               304920             -2110385             -2269403
       128               307340             -1951721             -1658151
       129               309760             -2347973             -2717482
       130               312180             -2469084             -1947002
       131               314600             -2444063             -1660436
       132               317020             -3265349             -2699822
       133               319440             -2498917             -2236428
       134               321860             -3668982             -2210860
       135               324280             -2934186             -1400546
       136               326700             -2514648             -2630448
       137               329120             -2834104             -2398537
       138               331540             -2348899             -2809091
       139               333960             -2526223             -2180296
       140               336380             -2348053             -1587426
       141               338800             -2608961             -1624644
       142               341220             -2730347             -1393237
       143               343640             -2400799             -2408814
       144               346060             -2174614             -2055159
       145               348480             -2830291             -2193132
       146               350900             -3139111             -1968155
       147               353320             -2328915             -1825122
       148               355740             -3077821             -2254183
       149               358160             -2407581             -1704722
       150               360580             -2874379             -1497870
       151               363000             -2714387             -1764037
       152               365420             -2496389             -1982503
       153               367840             -2688601             -2596835
       154               370260             -2797110             -2275948
       155               372680             -3202406             -2132074
       156               375100             -2979889             -2695278
       157               377520             -3047940             -2994715
       158               379940             -2938244             -1958251
       159               382360             -2346019             -3132971
       160               384780             -3979995             -2635037
       161               387200             -3383345             -2637770
       162               389620             -2760615             -2065723
       163               392040             -3509557             -2135444
       164               394460             -2293735             -2417289
       165               396880             -2530232             -2060821
       166               399300             -2606406             -2203985
       167               401720             -2609936             -2093916
       168               404140             -3576562             -2178566
       169               406560             -2209998             -2501196
       170               408980             -2788711             -2234238
       171               411400             -3394086             -2753323
       172               413820             -2837435             -3100962
       173               416240             -3465529             -2490676
       174               418660             -2374010             -2061289
       175               421080             -3289925             -2712749
       176               423500             -3356142             -2672268
       177               425920             -2299377             -1715090
       178               428340             -3390687             -2469854
       179               430760             -3081934             -2667773
       180               433180             -3041770             -2321513
       181               435600             -3319810             -2141940
       182               438020             -2717020             -2746190
       183               440440             -2696516             -2117409
       184               442860             -3356139             -2095181
       185               445280             -2728907             -2001348
       186               447700             -4022590             -3135617
       187               450120             -3220631             -2452053
       188               452540             -3737403             -2305368
       189               454960             -3814903             -2456142
       190               457380             -3287494             -2738755
       191               459800             -3076554             -3101674
       192               462220             -3397232             -2666340
       193               464640             -3224125             -3107000
       194               467060             -3598796             -2557000
       195               469480             -3673702             -2940110
       196               471900             -2781506             -2514420
       197               474320             -2983421             -2711988
       198               476740             -3274215             -2179822
       199               479160             -3712060             -2685057
       200               481580             -3242889             -2621543
       201               484000             -3304719             -2425465
       202               486420             -3050327             -3439835
       203               488840             -3785636             -2582977
       204               491260             -3905173             -2558175
       205               493680             -3135887             -2477124
       206               496100             -3636039             -2263854
       207               498520             -3419531             -2362480
       208               500940             -3233628             -1860110
       209               503360             -4157460             -1545793
       210               505780             -3595776             -2638326
       211               508200             -3069595             -2478196
       212               510620             -3208634             -1708887
       213               513040             -3708475             -2779102
       214               515460             -3537067             -2386298
       215               517880             -2867842             -1602198
       216               520300             -3666005             -3166610
       217               522720             -3186112             -2210670
       218               525140             -3416892             -2426770
       219               527560             -3905019             -1779778
       220               529980             -3312099             -2268697
       221               532400             -3778452             -2716852
       222               534820             -3089464             -2918360
       223               537240             -3578165             -2103886
       224               539660             -3377948             -2763712
       225               542080             -3221290             -2839448
       226               544500             -3495397             -2579089
       227               546920             -3491300             -2997487
       228               549340             -3074011             -2024914
       229               551760             -3676605             -3020105
       230               554180             -3988439             -2532088
       231               556600             -3229015             -2533239
       232               559020             -3616058             -2972336
       233               561440             -3889501             -2792628
       234               563860             -2361065             -2849405
       235               566280             -3317429             -2559551
       236               568700             -4283520             -3093957
       237               571120             -3339187             -2696572
       238               573540             -3601459             -2504470
       239               575960             -3487304             -2655683
       240               578380             -2982742             -3007978
       241               580800             -3593297             -3090521
       242               583220             -3796253             -2517188
       243               585640             -2764386             -3290344
       244               588060             -4117220             -2390974
       245               590480             -2733469             -3260484
       246               592900             -3430628             -3178312
       247               595320             -3953587             -2636231
       248               597740             -2507764             -1835706
       249               600160             -3669732             -3560297
       250               602580             -2816024             -2382405
       251               605000             -3701369             -3309071
       252               607420             -4297010             -2624368
       253               609840             -3743463             -2317153
       254               612260             -3437617             -2518962
       255               614680             -3651427             -3319053
       256               617100             -2971678             -2575362
       257               619520             -3526395             -2263293
       258               621940             -3898961             -3114384
       259               624360             -3537500             -3345553
       260               626780             -2675083             -3107070
       261               629200             -3270268             -3011994
       262               631620             -2854522             -2918271
       263               634040             -3748063             -3054224
       264               636460             -2730346             -2223699
       265               638880             -3232354             -2480617
       266               641300             -3767992             -3544443
       267               643720             -4220860             -3304928
       268               646140             -4108833             -2565572
       269               648560             -3282344             -2496003
       270               650980             -3614577             -2291570
       271               653400             -3479151             -2088433
       272               655820             -3328040             -3261660
       273               658240             -3453613             -2825690
       274               660660             -4308835             -2681285
       275               663080             -3050833             -2289237
       276               665500             -3458056             -2324007
       277               667920             -3883617             -3024366
       278               670340             -2910213             -3155495
       279               672760             -3155601             -3379244
       280               675180             -3525860             -2824112
       281               677600             -4044247             -3624029
       282               680020             -3320301             -3433302
       283               682440             -4157490             -2471888
       284               684860             -3856344             -2693183
       285               687280             -2941631             -2207674
       286               689700             -3499075             -2105695
       287               692120             -3202916             -3366650
       288               694540             -3590281             -2881092
       289               696960             -4385176             -2391340
       290               699380             -3291026             -3174419
       291               701800             -3581388             -2496483
       292               704220             -3014839             -2364710
       293               706640             -3801393             -2835380
       294               709060             -3674200             -2149986
       295               711480             -3328407             -3515865
       296               713900             -3633578             -3085095
       297               716320             -4110300             -2792202
       298               718740             -3711903             -2678306
       299               721160             -3639198             -3175769
       300               723580             -3872510             -3379423
       301               726000             -4015018             -2762019
       302               728420             -3770253             -3113535
       303               730840             -2636784             -3061446
       304               733260             -3600788             -2992227
       305               735680             -4625142             -3294833
       306               738100             -4040095             -2981797
       307               740520             -3892476             -3476693
       308               742940             -3924272             -2826589
       309               745360             -4092180             -3186057
       310               747780             -3082255             -3091412
       311               750200             -3807264             -2800911
       312               752620             -3272904             -2106715
       313               755040             -3277230             -3194077
       314               757460             -3577054             -2457150
       315               759880             -4060201             -3110856
       316               762300             -2292428             -3344264
       317               764720             -3371102             -2817481
       318               767140             -3529705             -2579443
       319               769560             -4324808             -4283135
       320               771980             -2977270             -2525866
       321               774400             -4820915             -2500479
       322               776820             -3799756             -3385755
       323               779240             -3697310             -3396498
       324               781660             -3239538             -3773973
       325               784080             -3412204             -1880541
       326               786500             -3929211             -3504675
       327               788920             -3757642             -2961113
       328               791340             -3656411             -3556292
       329               793760             -3318730             -3382911
       330               796180             -3396906             -3068409
       331               798600             -3733696             -3045195
       332               801020             -4114539             -3272975
       333               803440             -4203026             -3212148
       334               805860             -4197522             -2861179
       335               808280             -4287771             -2731768
       336               810700             -4344399             -2800154
       337               813120             -3808560             -2741293
       338               815540             -3346108             -3080709
       339               817960             -3348595             -3577366
       340               820380             -3943157             -2843018
       341               822800             -3306893             -3568305
       342               825220             -4015788             -1915811
       343               827640             -2676797             -3451327
       344               830060             -3185720             -3133698
       345               832480             -3459347             -3346830
       346               834900             -3232110             -3200559
       347               837320             -2985557             -2403283
       348               839740             -3350842             -3107769
       349               842160             -3380376             -2944992
       350               844580             -3561157             -2634441
