# Supplementary material for: Probing decoherence in molecular 4f qubits
Source: Chem Sci. 2024 Oct 30;15(48):20328–37. doi: 10.1039/d4sc05304d (PMC11575486; doi:10.1039/d4sc05304d)
Supplement: SC-015-D4SC05304D-s001 [file SC-015-D4SC05304D-s001.zip › data_archive/perpendicular_0p001pct/CPMG/CPMG_120Pulses_3817]

     index            Time [ns]         Intensity []         Intensity []

         1                    0             57635528            -36669298
         2                 2420             53487158            -35191368
         3                 4840             52103160            -35846572
         4                 7260             50353904            -30080023
         5                 9680             48333484            -32200121
         6                12100             46666656            -29940457
         7                14520             46733438            -28856410
         8                16940             42375864            -29913490
         9                19360             43963764            -31148417
        10                21780             46245096            -34934280
        11                24200             43122692            -33588804
        12                26620             45925676            -35814644
        13                29040             50689994            -40044956
        14                31460             50550444            -37489902
        15                33880             48011020            -36459084
        16                36300             43864780            -34478832
        17                38720             40576208            -30093022
        18                41140             39144380            -29074726
        19                43560             36501050            -26802427
        20                45980             35703180            -27023954
        21                48400             35685326            -26163982
        22                50820             33527759            -25208670
        23                53240             32703323            -24809287
        24                55660             32893963            -25030060
        25                58080             32874655            -25684450
        26                60500             31443593            -23994129
        27                62920             29446992            -22958707
        28                65340             28601613            -21053086
        29                67760             27162143            -18968369
        30                70180             26224816            -19392616
        31                72600             26867632            -18935785
        32                75020             24632963            -18210458
        33                77440             22841873            -17325355
        34                79860             24353691            -16963894
        35                82280             22443946            -15531236
        36                84700             21994627            -14666542
        37                87120             23384015            -16524077
        38                89540             22769784            -15880719
        39                91960             21590560            -14509098
        40                94380             22726594            -14764084
        41                96800             22368722            -15433566
        42                99220             21188851            -13964008
        43               101640             22771144            -17447926
        44               104060             21403804            -13767707
        45               106480             19821260            -12223672
        46               108900             20081913            -12675821
        47               111320             21780379            -14158672
        48               113740             20825968            -12981808
        49               116160             20571563            -13207165
        50               118580             24674709            -14455423
        51               121000             23523853            -12450609
        52               123420             21873276            -12630628
        53               125840             26737814            -13043456
        54               128260             22758828            -12091925
        55               130680             19358008            -11539766
        56               133100             19495481            -11490629
        57               135520             19403814             -8645281
        58               137940             17380423             -8876135
        59               140360             16865304             -7918783
        60               142780             15879150             -6649134
        61               145200             15364793             -4759278
        62               147620             14402618             -7010397
        63               150040             13654033             -5327872
        64               152460             14050539             -5741313
        65               154880             12204652             -4753714
        66               157300             10636108             -4416790
        67               159720             11863327             -3456393
        68               162140              8786762             -3511813
        69               164560              9035204             -2134772
        70               166980              7612141             -2504643
        71               169400              6944395             -2778423
        72               171820              7531133             -2376716
        73               174240              7786995             -1893776
        74               176660              6370647             -2826040
        75               179080              7090479             -2605238
        76               181500              6808145             -2743549
        77               183920              6627150             -1911380
        78               186340              6265216             -2133520
        79               188760              5127174             -2628706
        80               191180              5409004             -1493601
        81               193600              5629701             -1507509
        82               196020              5939842             -1982669
        83               198440              4874926              -715939
        84               200860              5072047             -1562588
        85               203280              4381629              -623580
        86               205700              5011318             -2207199
        87               208120              3987163             -2882151
        88               210540              4069799             -3750926
        89               212960              4540792             -1542382
        90               215380              4481387              -612176
        91               217800              3248263             -2825918
        92               220220              3132977              -963617
        93               222640              3091250             -1299028
        94               225060              2251392             -1532258
        95               227480              2238753             -2419186
        96               229900              2235263             -2075692
        97               232320               351253             -1581931
        98               234740              -114625             -2263825
        99               237160               450878             -2849795
       100               239580               313889             -2152751
       101               242000              -140054             -2703894
       102               244420              1084164             -2687556
       103               246840                58020             -2362551
       104               249260              -397381             -4200931
       105               251680               188381             -1774270
       106               254100             -1140504             -2120978
       107               256520             -1798113             -2597212
       108               258940             -2083388             -2798281
       109               261360             -1885817             -2371426
       110               263780             -1913365             -2260323
       111               266200             -2858691             -4073544
       112               268620             -2354388             -3362724
       113               271040             -2540086             -3448110
       114               273460             -2855233             -4196782
       115               275880             -3401204             -3386038
       116               278300             -3861866             -3836515
       117               280720             -3448316             -3906416
       118               283140             -2330731             -2475398
       119               285560             -2997755             -2966124
       120               287980             -2634333             -3660078
       121               290400             -3433696             -2736625
       122               292820             -2615445             -4058403
       123               295240             -3733521             -3493532
       124               297660             -2830383             -3778261
       125               300080             -3717527             -3802476
       126               302500             -3749775             -4608602
       127               304920             -5224204             -3506583
       128               307340             -2339750             -4323433
       129               309760             -3679025             -3484434
       130               312180             -4491440             -4367251
       131               314600             -5350597             -4024015
       132               317020             -4596221             -3047066
       133               319440             -2742320             -3703687
       134               321860             -3394030             -4621583
       135               324280             -3840462             -4059703
       136               326700             -4023723             -4270784
       137               329120             -4407555             -3710470
       138               331540             -4903143             -3713067
       139               333960             -4429960             -4123699
       140               336380             -5571458             -4709372
       141               338800             -4279144             -4580503
       142               341220             -5316829             -4588835
       143               343640             -4535170             -3891791
       144               346060             -4576198             -4073173
       145               348480             -5527320             -3623704
       146               350900             -3689954             -3617039
       147               353320             -5486611             -3603340
       148               355740             -5700416             -4485402
       149               358160             -5075547             -4314376
       150               360580             -4661619             -3417564
       151               363000             -4746055             -3926314
       152               365420             -5097241             -4478652
       153               367840             -5675439             -5007862
       154               370260             -5078116             -4597046
       155               372680             -6064945             -5192826
       156               375100             -6126258             -4224163
       157               377520             -6011032             -4973223
       158               379940             -4571654             -5864307
       159               382360             -5461204             -4528364
       160               384780             -5895488             -4948246
       161               387200             -5765471             -3729986
       162               389620             -4205290             -4064375
       163               392040             -4273990             -4632262
       164               394460             -4344457             -3500289
       165               396880             -4554789             -3966147
       166               399300             -7059799             -3863630
       167               401720             -6397847             -3616605
       168               404140             -6001804             -4228215
       169               406560             -4462376             -4526450
       170               408980             -4686953             -4985883
       171               411400             -5526511             -4380219
       172               413820             -5691352             -4250757
       173               416240             -4908822             -3652140
       174               418660             -5383585             -5643384
       175               421080             -6139664             -3932820
       176               423500             -6295967             -3898365
       177               425920             -4623251             -4234852
       178               428340             -6312774             -4311840
       179               430760             -6430569             -4570141
       180               433180             -6306125             -4762872
       181               435600             -5751976             -5276960
       182               438020             -5698514             -5682919
       183               440440             -6681815             -5377893
       184               442860             -6551876             -4886511
       185               445280             -7013868             -4118115
       186               447700             -5653241             -4720423
       187               450120             -6186050             -4431998
       188               452540             -5542969             -4592860
       189               454960             -6251803             -4862873
       190               457380             -5435829             -5917441
       191               459800             -6531632             -5678761
       192               462220             -6133454             -5166383
       193               464640             -6017813             -3760771
       194               467060             -5697805             -4475843
       195               469480             -5882165             -5847261
       196               471900             -5816513             -4932059
       197               474320             -6030674             -4934857
       198               476740             -6325453             -4878779
       199               479160             -5904131             -4276936
       200               481580             -6804763             -5681601
       201               484000             -7189711             -5295505
       202               486420             -7198395             -4995786
       203               488840             -6398600             -4956815
       204               491260             -5878333             -4791343
       205               493680             -6385060             -4633009
       206               496100             -6600900             -5581372
       207               498520             -6937583             -5621890
       208               500940             -6908606             -6259233
       209               503360             -6420244             -6102454
       210               505780             -6944111             -5761549
       211               508200             -6175411             -5121620
       212               510620             -7024478             -5239596
       213               513040             -5239367             -5094583
       214               515460             -5867378             -5607368
       215               517880             -6568460             -6070077
       216               520300             -6255405             -6363980
       217               522720             -6679036             -6096813
       218               525140             -7235102             -5539309
       219               527560             -7631087             -4998885
       220               529980             -6479050             -4847723
       221               532400             -6168595             -5346547
       222               534820             -7002919             -4938660
       223               537240             -6762568             -6000361
       224               539660             -7537054             -5032819
       225               542080             -7165138             -4172031
       226               544500             -7093432             -4568927
       227               546920             -6131831             -3823593
       228               549340             -6550436             -5043591
       229               551760             -7163853             -6351793
       230               554180             -6115949             -5842504
       231               556600             -6269676             -4806030
       232               559020             -6636544             -3983058
       233               561440             -6855316             -3969523
       234               563860             -7207637             -6514700
       235               566280             -5954068             -6210586
       236               568700             -6772146             -4865047
       237               571120             -6737963             -5745745
       238               573540             -6433648             -5421940
       239               575960             -6278695             -5265427
       240               578380             -6933030             -4446684
       241               580800             -6205920             -4796805
       242               583220             -5929554             -5307721
       243               585640             -7056342             -5568935
       244               588060             -5236815             -5654561
       245               590480             -6517208             -5674572
       246               592900             -7879370             -5723086
       247               595320             -6667261             -6073347
       248               597740             -7119967             -5059998
       249               600160             -7207071             -5255768
       250               602580             -6623015             -5155251
       251               605000             -6047656             -4451999
       252               607420             -5657455             -5111353
       253               609840             -7935280             -6422703
       254               612260             -7405352             -5600998
       255               614680             -6455770             -5002318
       256               617100             -6305873             -6837792
       257               619520             -5513052             -6252297
       258               621940             -7034716             -4648347
       259               624360             -7062078             -6178267
       260               626780             -6907914             -6280621
       261               629200             -6820425             -5239640
       262               631620             -7664244             -4622182
       263               634040             -6630826             -5022728
       264               636460             -6218779             -5508619
       265               638880             -6088287             -4365798
       266               641300             -7478296             -6339616
       267               643720             -6874462             -6777510
       268               646140             -7154896             -5938514
       269               648560             -7036023             -5994917
       270               650980             -7285096             -6110790
       271               653400             -7275375             -5481366
       272               655820             -6002203             -6708319
       273               658240             -6176631             -6310679
       274               660660             -7798489             -5247633
       275               663080             -6839688             -5410523
       276               665500             -6361225             -5658283
       277               667920             -7433915             -6345613
       278               670340             -7746539             -5933252
       279               672760             -8225203             -5475637
       280               675180             -6688057             -5971671
       281               677600             -7539094             -4372104
       282               680020             -6330602             -6268566
       283               682440             -7107753             -4153157
       284               684860             -6944213             -5914832
       285               687280             -6888631             -5667872
       286               689700             -7202766             -5696649
       287               692120             -6718519             -5719440
       288               694540             -6227063             -6051802
       289               696960             -6662953             -5098617
       290               699380             -6669026             -5619307
       291               701800             -7060580             -5736378
       292               704220             -6703951             -6195802
       293               706640             -6937037             -5853183
       294               709060             -6666717             -4585837
       295               711480             -6266269             -6020894
       296               713900             -6775582             -6271610
       297               716320             -7591444             -6742480
       298               718740             -6443504             -5549124
       299               721160             -5580245             -6190961
       300               723580             -7210739             -5304699
       301               726000             -6478433             -5396028
       302               728420             -6649570             -5939122
       303               730840             -6650724             -5864615
       304               733260             -7714101             -6434648
       305               735680             -6483703             -6399473
       306               738100             -5978025             -6122751
       307               740520             -5756811             -6707415
       308               742940             -6834159             -4136786
       309               745360             -6967790             -6000720
       310               747780             -6638051             -5783328
       311               750200             -6797420             -5769343
       312               752620             -7379181             -6632855
       313               755040             -6406678             -5054055
       314               757460             -7710636             -5572222
       315               759880             -6844430             -6521756
       316               762300             -7034594             -6040648
       317               764720             -7224121             -6048855
       318               767140             -7708291             -5625347
       319               769560             -5885038             -4297137
       320               771980             -7548586             -6397827
       321               774400             -7240743             -5454746
       322               776820             -7595153             -5616853
       323               779240             -6978728             -6179567
       324               781660             -6453560             -5053358
       325               784080             -7378151             -5843354
       326               786500             -6676396             -6343956
       327               788920             -7183867             -5842465
       328               791340             -6510325             -6624647
       329               793760             -7176204             -5649800
       330               796180             -6162307             -5956187
       331               798600             -6095312             -5427584
       332               801020             -7227962             -5622332
       333               803440             -6962259             -6759732
       334               805860             -7690081             -5767939
       335               808280             -6115192             -5563966
       336               810700             -8324577             -5053914
       337               813120             -6770097             -6741186
       338               815540             -7746843             -5436186
       339               817960             -7839726             -7525053
       340               820380             -6429456             -4746275
       341               822800             -7177245             -6169222
       342               825220             -8395194             -5311101
       343               827640             -7951645             -6507427
       344               830060             -7981359             -6762595
       345               832480             -7046520             -5227121
       346               834900             -7696998             -5855129
       347               837320             -6405667             -4518948
       348               839740             -6925065             -6265296
       349               842160             -7811847             -5853380
       350               844580             -7057625             -5708822
