# Supplementary material for: Probing decoherence in molecular 4f qubits
Source: Chem Sci. 2024 Oct 30;15(48):20328–37. doi: 10.1039/d4sc05304d (PMC11575486; doi:10.1039/d4sc05304d)
Supplement: SC-015-D4SC05304D-s001 [file SC-015-D4SC05304D-s001.zip › data_archive/perpendicular_0p001pct/CPMG/CPMG_120Pulses_4367]

     index            Time [ns]         Intensity []         Intensity []

         1                    0             15847009             -7540236
         2                 2420             15071498             -7789576
         3                 4840             14601343             -7756844
         4                 7260             14943090             -7238232
         5                 9680             15427610             -7507076
         6                12100             15066126             -7661609
         7                14520             13968851             -7521407
         8                16940             14290095             -7423028
         9                19360             13598469             -7367384
        10                21780             12638123             -7722888
        11                24200             13581300             -7728725
        12                26620             13850810             -7400181
        13                29040             12435300             -7802984
        14                31460             12643556             -6641308
        15                33880             11875662             -6458677
        16                36300             10360996             -6008087
        17                38720             11598416             -6388393
        18                41140             10516095             -5934861
        19                43560             10716175             -6140139
        20                45980             10615731             -6783270
        21                48400             10783106             -6098273
        22                50820             10404776             -6499822
        23                53240             10505226             -6484468
        24                55660             10107361             -7424920
        25                58080              9845230             -6452744
        26                60500              8992494             -5872170
        27                62920              9839041             -5990512
        28                65340              9763129             -6491320
        29                67760              9359593             -6652496
        30                70180              9467768             -6391295
        31                72600             10197635             -7225210
        32                75020              9446236             -6437811
        33                77440              9577043             -5766850
        34                79860              8903819             -5875454
        35                82280              8606655             -6169424
        36                84700              8755069             -5189935
        37                87120              8981987             -5768233
        38                89540              8313743             -4623150
        39                91960              8354897             -4891025
        40                94380              8218124             -4884715
        41                96800              7444297             -4635825
        42                99220              8682987             -5319411
        43               101640              8578517             -5344791
        44               104060              7516818             -4804613
        45               106480              7473180             -5539585
        46               108900              8433353             -4880725
        47               111320              7911964             -4793455
        48               113740              7733130             -4517705
        49               116160              8172462             -4846649
        50               118580              7636291             -3618697
        51               121000              7697008             -4235751
        52               123420              7042278             -3921312
        53               125840              6806285             -3726871
        54               128260              7084200             -3771160
        55               130680              7038732             -2986900
        56               133100              6224586             -3711645
        57               135520              6658427             -2568704
        58               137940              6725919             -2908205
        59               140360              6782086             -2859603
        60               142780              7066863             -3110718
        61               145200              6604999             -2584360
        62               147620              6386214             -2660721
        63               150040              5873420             -2115122
        64               152460              6248960             -2369188
        65               154880              5803404             -2308603
        66               157300              6437104             -1493688
        67               159720              5427592             -2081649
        68               162140              5281460             -2788973
        69               164560              6064402             -1785934
        70               166980              5076970             -1922482
        71               169400              5923800             -1390481
        72               171820              5269145             -1543238
        73               174240              4979107             -1279507
        74               176660              4788211             -1206396
        75               179080              4148722             -1262732
        76               181500              4305003             -1278937
        77               183920              4247344             -1574137
        78               186340              4377666             -1630125
        79               188760              4129713             -1125196
        80               191180              4072895             -1083980
        81               193600              4465466             -1214984
        82               196020              3714954             -1095184
        83               198440              3689870              -635690
        84               200860              3904619              -916870
        85               203280              4193238              -797193
        86               205700              3275086             -1269620
        87               208120              3700031              -708711
        88               210540              3542458              -448788
        89               212960              3402862             -1420393
        90               215380              2957187             -1260084
        91               217800              2603573              -596909
        92               220220              2504492             -1041349
        93               222640              2809277              -742204
        94               225060              1496505               -25177
        95               227480              1657425              -142503
        96               229900              2160076              -835219
        97               232320              1712476              -478872
        98               234740              1814549             -1268103
        99               237160              1370499              -530675
       100               239580              1506336             -1680309
       101               242000              1383754              -168242
       102               244420              1463536              -891875
       103               246840               572258              -391783
       104               249260               807007              -948869
       105               251680              1134406              -647284
       106               254100              1040282             -1508630
       107               256520               941836              -981562
       108               258940               902302              -396874
       109               261360              1217507             -1278015
       110               263780               400133             -1296863
       111               266200               742032              -789548
       112               268620               432319             -1294717
       113               271040               510450             -1211213
       114               273460              -502039             -1079545
       115               275880               389215             -1015098
       116               278300               430804             -1665208
       117               280720                58422              -712116
       118               283140              -261159             -1836744
       119               285560               375620             -1526879
       120               287980               269580             -1119720
       121               290400               -22353              -865652
       122               292820              -737492             -1426449
       123               295240               -69125             -1271146
       124               297660               131583             -1313505
       125               300080              -958222             -1237114
       126               302500             -1265860             -1286120
       127               304920              -711669             -1401183
       128               307340              -631740             -1757095
       129               309760             -1675074             -1042516
       130               312180              -967415             -1415233
       131               314600             -1058682              -363928
       132               317020              -898669             -1194772
       133               319440              -571398             -1208644
       134               321860              -688362             -1354970
       135               324280             -1122484              -689072
       136               326700             -1416600              -988344
       137               329120              -861227             -1182661
       138               331540              -981750             -1378900
       139               333960             -1094750             -1072764
       140               336380             -1042657             -1681867
       141               338800              -823482             -1614597
       142               341220              -606803             -2092258
       143               343640              -940844             -1768811
       144               346060             -1012513              -818401
       145               348480              -953035             -1691912
       146               350900             -1878522             -1921413
       147               353320             -1366371             -1177404
       148               355740             -1156896             -1495942
       149               358160             -1918213             -1886264
       150               360580             -1007629             -1597780
       151               363000             -1726686             -1028883
       152               365420             -1760072             -1630597
       153               367840             -1442080              -892308
       154               370260             -2016972             -1515678
       155               372680             -1303853             -1063229
       156               375100              -856286             -1501807
       157               377520             -1960117             -1651903
       158               379940             -1305059             -2002460
       159               382360             -1590342             -2015113
       160               384780             -1121959             -1478048
       161               387200             -1510850             -1024083
       162               389620             -1313435             -1488533
       163               392040             -1079713             -1923926
       164               394460             -1977088             -1714486
       165               396880             -1147053             -1552127
       166               399300             -1202724             -1422613
       167               401720             -1758792             -1661213
       168               404140             -1708868             -2012681
       169               406560             -1942070             -1288094
       170               408980             -1600356             -1651921
       171               411400             -1790400             -1804375
       172               413820             -2280781             -2148250
       173               416240             -2102395             -1983090
       174               418660             -1850413             -1856070
       175               421080             -1782992             -2120523
       176               423500             -1897426             -1822890
       177               425920             -1528664             -2098098
       178               428340             -2226823             -1779552
       179               430760             -1241510             -1642852
       180               433180             -2530119             -1369450
       181               435600             -2079555             -1706485
       182               438020             -1997460             -1609428
       183               440440             -1809587             -2394623
       184               442860             -2032246             -1752916
       185               445280             -2893692             -1832969
       186               447700             -1527027             -2118916
       187               450120             -1999670             -2256088
       188               452540             -1533661             -2108722
       189               454960             -1744647             -1733835
       190               457380             -2318628             -2119589
       191               459800             -2069853             -2659716
       192               462220             -2252777              -835919
       193               464640             -1683219             -1768703
       194               467060             -2423109             -1536011
       195               469480             -1981410             -1958924
       196               471900             -2159067             -1600084
       197               474320             -2481141             -1515720
       198               476740             -2656657             -2958985
       199               479160             -2139264             -1303781
       200               481580             -2299009             -1948225
       201               484000             -2928088             -2141262
       202               486420             -2006390             -1897286
       203               488840             -2388293             -2341945
       204               491260             -2290027             -1780030
       205               493680             -2731971             -1713146
       206               496100             -1943981             -2997904
       207               498520             -2505341             -2175437
       208               500940             -1529421             -1601464
       209               503360             -1736486             -1350419
       210               505780             -2537769             -2083746
       211               508200             -2266258             -1910428
       212               510620             -2254876             -1170201
       213               513040             -2399231             -2046836
       214               515460             -1786970             -1730882
       215               517880             -2279563             -1615297
       216               520300             -2293218             -1881542
       217               522720             -2007331             -1871910
       218               525140             -3110631             -1874128
       219               527560             -2502050             -1937990
       220               529980             -2315003             -1889029
       221               532400             -2341471             -1959634
       222               534820             -2099088             -1948909
       223               537240             -1694837             -1645559
       224               539660             -2146750             -1783884
       225               542080             -2756972             -1885947
       226               544500             -2381994             -1766101
       227               546920             -2462258             -1920693
       228               549340             -2334671             -1989715
       229               551760             -2332351             -2675016
       230               554180             -2178993             -1673953
       231               556600             -3139801             -2316602
       232               559020             -2256432             -2561253
       233               561440             -2094385             -2858595
       234               563860             -2221870             -2256767
       235               566280             -2896705             -2315094
       236               568700             -2847864             -2246939
       237               571120             -3083415             -1683222
       238               573540             -1789181             -1795372
       239               575960             -2239899             -1730881
       240               578380             -1948680             -2054882
       241               580800             -2766276             -1860697
       242               583220             -2115928             -1910809
       243               585640             -2904028             -2413504
       244               588060             -1614606             -2252597
       245               590480             -2735404             -1431085
       246               592900             -2861781             -2072879
       247               595320             -2301298             -2174207
       248               597740             -1740922             -2036689
       249               600160             -2316431             -1696894
       250               602580             -2441214             -2379114
       251               605000             -2725657             -1982335
       252               607420             -2102176             -2381594
       253               609840             -2564799             -1972839
       254               612260             -2631387             -2327985
       255               614680             -2603590             -1971101
       256               617100             -2315987             -2068975
       257               619520             -2514088             -2118310
       258               621940             -2106864             -2201072
       259               624360             -2506424             -1409210
       260               626780             -2669471             -2121323
       261               629200             -2266904             -1678841
       262               631620             -1904943             -1554659
       263               634040             -2629911             -2403679
       264               636460             -2522837             -1708535
       265               638880             -3082722             -1469893
       266               641300             -2999078             -2849974
       267               643720             -2455052             -2437555
       268               646140             -2572869             -2056952
       269               648560             -2410776             -1891456
       270               650980             -2902440             -2120097
       271               653400             -2951530             -2057191
       272               655820             -2181783             -2953611
       273               658240             -2690032             -2043466
       274               660660             -2780084             -1588718
       275               663080             -2406203             -1790446
       276               665500             -2664922             -2558491
       277               667920             -2391621             -2084653
       278               670340             -2803847             -2103235
       279               672760             -3014998             -2301991
       280               675180             -2619175             -1958587
       281               677600             -2763335             -1944072
       282               680020             -2359916             -1931405
       283               682440             -2413426             -2721672
       284               684860             -2481686             -2394140
       285               687280             -2787543             -2482063
       286               689700             -1914639             -2088648
       287               692120             -2730940             -2185965
       288               694540             -2896141             -2016051
       289               696960             -2584945             -2020468
       290               699380             -2302775             -1890614
       291               701800             -2798892             -1791242
       292               704220             -2189560             -1578915
       293               706640             -2731619             -2429350
       294               709060             -2137498             -2364795
       295               711480             -2569956             -1974294
       296               713900             -2508902             -2426215
       297               716320             -3060463             -2246808
       298               718740             -2137253             -1666795
       299               721160             -2417076             -1798920
       300               723580             -2549033             -1941605
       301               726000             -2647473             -1577954
       302               728420             -3192084             -1500222
       303               730840             -2735119             -2110853
       304               733260             -2750000             -1665665
       305               735680             -2900916             -1546867
       306               738100             -2861366             -1998010
       307               740520             -2334063             -2065877
       308               742940             -2924637             -1796757
       309               745360             -2437690             -1703045
       310               747780             -2718885             -2422181
       311               750200             -3077337             -2387392
       312               752620             -2095913             -1750093
       313               755040             -2471804             -2021830
       314               757460             -2364352             -1421662
       315               759880             -2403685             -2139089
       316               762300             -2935893             -1672225
       317               764720             -2998199             -2035747
       318               767140             -2326465             -2002278
       319               769560             -2643202             -2335828
       320               771980             -2274399             -1845741
       321               774400             -2625182             -1450020
       322               776820             -2035088             -1402868
       323               779240             -2638804             -2527218
       324               781660             -2147032             -2514052
       325               784080             -3334060             -1749615
       326               786500             -3015429             -2328528
       327               788920             -2577093             -2587319
       328               791340             -3022056             -1768549
       329               793760             -2524820             -2552863
       330               796180             -2605834             -1938723
       331               798600             -2607926             -1784547
       332               801020             -2692954             -1743217
       333               803440             -2657899             -2144290
       334               805860             -2677366             -1958091
       335               808280             -3355354             -2053289
       336               810700             -2990199             -1805956
       337               813120             -2567466             -1611949
       338               815540             -2117446             -2127849
       339               817960             -3091640             -2462478
       340               820380             -2219746             -1850294
       341               822800             -2171183             -2178581
       342               825220             -2202845             -1560350
       343               827640             -3136711             -2414220
       344               830060             -2969249             -2495321
       345               832480             -3344309             -2388166
       346               834900             -2680878             -2702260
       347               837320             -2659761             -1600300
       348               839740             -3090824             -1862174
       349               842160             -2914954             -2288676
       350               844580             -2419981             -2328532
