# Supplementary material for: Probing decoherence in molecular 4f qubits
Source: Chem Sci. 2024 Oct 30;15(48):20328–37. doi: 10.1039/d4sc05304d (PMC11575486; doi:10.1039/d4sc05304d)
Supplement: SC-015-D4SC05304D-s001 [file SC-015-D4SC05304D-s001.zip › data_archive/perpendicular_0p001pct/CPMG/CPMG_30Pulses_2917]

     index            Time [ns]         Intensity []         Intensity []

         1                    0             52429344             -7734276
         2                  620             46446358             -7027609
         3                 1240             46469824             -6321833
         4                 1860             48889668            -11565036
         5                 2480             47799978             -9712815
         6                 3100             39406900             -6348745
         7                 3720             41221440             -9665405
         8                 4340             42650192            -11109012
         9                 4960             39409654            -10975344
        10                 5580             34110518             -8205262
        11                 6200             34734778             -9889893
        12                 6820             36981706            -10480220
        13                 7440             34705030             -8003271
        14                 8060             30089715             -6862797
        15                 8680             30395006             -8359156
        16                 9300             32739592             -8181548
        17                 9920             30062485             -9286091
        18                10540             27259876             -8304982
        19                11160             29941723             -9569387
        20                11780             31248388            -11628577
        21                12400             31759174            -12135694
        22                13020             29634794            -12007873
        23                13640             27837847            -10807117
        24                14260             30738181            -12463148
        25                14880             27995604            -11215509
        26                15500             24570068            -11684509
        27                16120             23345817            -10061641
        28                16740             23404901            -11406433
        29                17360             23880529            -10415534
        30                17980             22574281            -11095261
        31                18600             20849408            -10261782
        32                19220             20046597            -10495012
        33                19840             21835886            -12030802
        34                20460             24497700            -11408466
        35                21080             21468036            -10833977
        36                21700             21149429            -10782203
        37                22320             20182861            -10010391
        38                22940             18257442            -10547668
        39                23560             17389510            -11241321
        40                24180             18150697            -10344510
        41                24800             15777640            -10850074
        42                25420             15517091            -10644487
        43                26040             14855727             -9475233
        44                26660             14635176            -10377614
        45                27280             14317818            -10627644
        46                27900             14730723            -11249807
        47                28520             15568665            -11439956
        48                29140             15350321             -9470003
        49                29760             13877568             -9856291
        50                30380             13464126            -10002919
        51                31000             13604085            -10013542
        52                31620             12020855             -9100298
        53                32240             12302730             -9141860
        54                32860             11826392             -9830029
        55                33480             11703573            -10007831
        56                34100             10451323             -9076821
        57                34720             10223783            -10862069
        58                35340              9637974             -8467781
        59                35960              9771876             -9672367
        60                36580              9532036             -8237255
        61                37200             10947170             -9163235
        62                37820             10707023             -8193530
        63                38440             10236783             -8056802
        64                39060             10611157             -8801067
        65                39680              8492895             -8426758
        66                40300              8852445             -6955012
        67                40920              7734813             -7889526
        68                41540              9215346             -7595057
        69                42160              7948666             -6735144
        70                42780              6512624             -6705288
        71                43400              6708413             -6367873
        72                44020              7547564             -7421435
        73                44640              5619368             -7497365
        74                45260              6791046             -7080687
        75                45880              7697399             -7130288
        76                46500              8029464             -7793643
        77                47120              6450936             -7336513
        78                47740              6131136             -6459851
        79                48360              5634818             -7225187
        80                48980              5698411             -7105734
        81                49600              4502363             -6833756
        82                50220              3951624             -6097158
        83                50840              4539954             -5756602
        84                51460              3682341             -7108916
        85                52080              2567059             -5915794
        86                52700              3749226             -5121186
        87                53320              2987176             -5254420
        88                53940              3815839             -5785483
        89                54560              2489631             -4375715
        90                55180              3707333             -6034678
        91                55800              4159146             -5798232
        92                56420              5156990             -7302285
        93                57040              4707374             -5789876
        94                57660              4616548             -5788679
        95                58280              4437659             -5836948
        96                58900              4263367             -5615848
        97                59520              2193300             -5819558
        98                60140               472828             -4429335
        99                60760              2293190             -4813886
       100                61380              1349886             -4443829
       101                62000              1185251             -3961935
       102                62620               271295             -4125926
       103                63240               259562             -5440641
       104                63860              1318469             -5043652
       105                64480               553761             -3226718
       106                65100               264939             -4598000
       107                65720              2060606             -4215579
       108                66340               303975             -5353994
       109                66960               468956             -4784585
       110                67580               204995             -5269923
       111                68200              2215499             -4404679
       112                68820              2037684             -5194273
       113                69440               479301             -4675470
       114                70060              1060401             -5293512
       115                70680              1215309             -2891977
       116                71300              -521512             -4716223
       117                71920                94335             -5654040
       118                72540               -95032             -4669862
       119                73160               -27189             -3713081
       120                73780             -1494750             -5061060
       121                74400              -779167             -3761151
       122                75020             -1178133             -3353140
       123                75640             -1403888             -5255323
       124                76260             -1843835             -4023802
       125                76880               358334             -3308153
       126                77500             -2221070             -4139896
       127                78120             -1069537             -4267382
       128                78740             -1112345             -4163612
       129                79360             -1745591             -4369660
       130                79980             -1798397             -4167680
       131                80600             -1859419             -4675247
       132                81220             -1922165             -3744760
       133                81840             -1277932             -4945512
       134                82460              -577578             -3202312
       135                83080             -1760522             -3486937
       136                83700              -921997             -3446714
       137                84320             -1945658             -4256577
       138                84940              -976742             -3917668
       139                85560             -1591311             -3898075
       140                86180             -2038136             -3384660
       141                86800             -1687307             -4032485
       142                87420              -739257             -3768721
       143                88040             -1187666             -3752623
       144                88660             -1575032             -3763019
       145                89280              -622703             -3439908
       146                89900              -558709             -3438664
       147                90520             -1035127             -3269885
       148                91140             -1425202             -3635537
       149                91760             -1924611             -3682945
       150                92380              -452790             -3533532
       151                93000             -2134870             -4166755
       152                93620             -2233494             -2485154
       153                94240              -686774             -3401083
       154                94860             -1340675             -3062469
       155                95480             -1734226             -3276785
       156                96100             -2573236             -2320674
       157                96720             -1073760             -3232989
       158                97340             -1342915             -3209351
       159                97960             -1784353             -2969449
       160                98580             -1863941             -3392998
       161                99200             -1761319             -3503919
       162                99820             -2134951             -3715317
       163               100440             -1685694             -2534813
       164               101060             -2094026             -3286570
       165               101680             -1977764             -3208278
       166               102300             -1783368             -2886175
       167               102920             -2195822             -2904079
       168               103540             -3435194             -3771830
       169               104160             -2856071             -3247802
       170               104780             -2852922             -2295033
       171               105400             -3354865             -3713673
       172               106020             -2596558             -3892482
       173               106640             -1565775             -2615395
       174               107260             -3498617             -3931151
       175               107880             -2934335             -3052193
       176               108500             -2605817             -3747880
       177               109120             -2001392             -3631138
       178               109740             -3610037             -3915295
       179               110360             -1722775             -3555558
       180               110980             -2416012             -3540618
       181               111600             -2414433             -3581679
       182               112220             -2513900             -3373378
       183               112840             -2237353             -4548020
       184               113460             -3004138             -3431817
       185               114080             -3004595             -4183200
       186               114700             -2447039             -3564460
       187               115320             -3067936             -2888872
       188               115940             -2644498             -3717830
       189               116560             -2233790             -3502006
       190               117180             -1950163             -2605581
       191               117800             -2722112             -3043323
       192               118420             -2868040             -3704641
       193               119040             -2374581             -4678160
       194               119660             -3178152             -3208288
       195               120280             -2949018             -3873349
       196               120900             -2835839             -3554212
       197               121520             -3724238             -3434503
       198               122140             -2816395             -4724294
       199               122760             -3654535             -3408140
       200               123380             -2606237             -3421771
       201               124000             -2996159             -3863529
       202               124620             -2141181             -3493140
       203               125240             -2162169             -3731630
       204               125860             -3191151             -4499891
       205               126480             -2107444             -3843804
       206               127100             -2189180             -3303782
       207               127720             -3115033             -3722828
       208               128340             -1777780             -3172905
       209               128960             -3508916             -4386347
       210               129580             -3086199             -2714908
       211               130200             -3034868             -3491581
       212               130820             -3428169             -3089179
       213               131440             -4560007             -4456084
       214               132060             -3068882             -3734645
       215               132680             -4134991             -3884452
       216               133300             -4299867             -4866644
       217               133920             -3762699             -3427449
       218               134540             -2826036             -5140776
       219               135160             -2974918             -4314880
       220               135780             -4418765             -3573986
       221               136400             -4153403             -3601155
       222               137020             -3917268             -4176374
       223               137640             -3787036             -4318473
       224               138260             -3547421             -3974006
       225               138880             -4539035             -4463359
       226               139500             -3747460             -3610814
       227               140120             -4321198             -3823586
       228               140740             -4664989             -4657625
       229               141360             -3153534             -3709795
       230               141980             -2963051             -3582300
       231               142600             -4016599             -3657364
       232               143220             -3182212             -3875659
       233               143840             -2632086             -4352756
       234               144460             -3241707             -5076099
       235               145080             -4222850             -4401384
       236               145700             -2201963             -3164161
       237               146320             -3114648             -3519726
       238               146940             -4431623             -4224165
       239               147560             -2988139             -2894425
       240               148180             -3619118             -3915623
       241               148800             -3555664             -3928181
       242               149420             -3871757             -4854319
       243               150040             -4481110             -4116782
       244               150660             -4324674             -4054549
       245               151280             -4738840             -3345160
       246               151900             -3198544             -3035396
       247               152520             -4865778             -2994039
       248               153140             -4418514             -3590961
       249               153760             -3487111             -3758279
       250               154380             -3738140             -4399136
       251               155000             -4094705             -3532675
       252               155620             -3477231             -4093331
       253               156240             -4798018             -4669041
       254               156860             -4078645             -3879658
       255               157480             -3814969             -4093976
       256               158100             -2717439             -3627905
       257               158720             -4166656             -3168322
       258               159340             -3720892             -4093117
       259               159960             -3519671             -4703408
       260               160580             -4197638             -3967807
       261               161200             -4251363             -4065408
       262               161820             -3680528             -4382889
       263               162440             -4636379             -3934995
       264               163060             -4317864             -4036111
       265               163680             -4112513             -4113718
       266               164300             -4186449             -4606893
       267               164920             -4633275             -4599392
       268               165540             -4111442             -4356022
       269               166160             -3871665             -4547089
       270               166780             -3826918             -3520461
       271               167400             -3342434             -3689986
       272               168020             -4696869             -3829996
       273               168640             -3810274             -4387942
       274               169260             -4023838             -4832821
       275               169880             -4393194             -3739575
       276               170500             -5156659             -4042232
       277               171120             -4804602             -4226700
       278               171740             -4389621             -4329642
       279               172360             -4566147             -4096513
       280               172980             -3179874             -3990447
       281               173600             -3816700             -5157872
       282               174220             -4196648             -3427016
       283               174840             -4282202             -3222033
       284               175460             -4053222             -3747592
       285               176080             -3855594             -3790848
       286               176700             -2888759             -3940346
       287               177320             -3490045             -4365013
       288               177940             -4874633             -3820406
       289               178560             -4692708             -4285606
       290               179180             -4525328             -4385189
       291               179800             -5091014             -3935298
       292               180420             -5026268             -4317211
       293               181040             -3766346             -4755259
       294               181660             -4964872             -4723384
       295               182280             -4551084             -5501015
       296               182900             -4054555             -4326807
       297               183520             -3740706             -4500763
       298               184140             -4574257             -4784858
       299               184760             -4173801             -5268692
       300               185380             -4431479             -4252110
