# Supplementary material for: Probing decoherence in molecular 4f qubits
Source: Chem Sci. 2024 Oct 30;15(48):20328–37. doi: 10.1039/d4sc05304d (PMC11575486; doi:10.1039/d4sc05304d)
Supplement: SC-015-D4SC05304D-s001 [file SC-015-D4SC05304D-s001.zip › data_archive/perpendicular_0p001pct/CPMG/CPMG_30Pulses_3249]

     index            Time [ns]         Intensity []         Intensity []

         1                    0             49463544              1625030
         2                  620             46871304              3125045
         3                 1240             45115048              5075227
         4                 1860             46731228              3738092
         5                 2480             46706064              3467174
         6                 3100             41677800              3129468
         7                 3720             38930572              1568399
         8                 4340             39673744              1117561
         9                 4960             38205784              3153061
        10                 5580             33630812              2820788
        11                 6200             33673832               631386
        12                 6820             34210300              2171140
        13                 7440             32318712              2021899
        14                 8060             31745264              1275537
        15                 8680             32164272              -650358
        16                 9300             30963288             -1075320
        17                 9920             30903972              1480056
        18                10540             27728200              1084119
        19                11160             28080992               587266
        20                11780             26334520              1456687
        21                12400             24536456               186131
        22                13020             24988410              -607966
        23                13640             25312620             -1872485
        24                14260             24446208             -1990641
        25                14880             23253188             -2124455
        26                15500             22589720              -749895
        27                16120             21662286             -1232575
        28                16740             20852784             -1344442
        29                17360             21226034             -2194391
        30                17980             20424068             -1884889
        31                18600             19938892             -2485430
        32                19220             18834894             -2956804
        33                19840             18460600             -3494115
        34                20460             18422100             -3233372
        35                21080             17011124             -3162159
        36                21700             17003814             -3034884
        37                22320             16707336             -2928939
        38                22940             15621928             -4222952
        39                23560             15159583             -4396503
        40                24180             14471246             -3894698
        41                24800             14515987             -3614648
        42                25420             15835551             -3999574
        43                26040             15634672             -3657644
        44                26660             14981718             -3624153
        45                27280             14724678             -4245338
        46                27900             13906376             -4214891
        47                28520             14144961             -3749872
        48                29140             12500052             -3857500
        49                29760             13414056             -3720267
        50                30380             12568033             -4593936
        51                31000             11274576             -4399866
        52                31620             12906227             -4532777
        53                32240             10723445             -4309087
        54                32860             10465531             -4413798
        55                33480             11801094             -4216630
        56                34100             12182168             -4426546
        57                34720             11617223             -3748723
        58                35340              9592834             -4456712
        59                35960             10510981             -4995761
        60                36580              9392550             -4047139
        61                37200              8659415             -4233049
        62                37820              7770492             -3764017
        63                38440              8414033             -3547746
        64                39060              6899482             -2880605
        65                39680              6943236             -4429677
        66                40300              5785280             -3966114
        67                40920              6594609             -2371070
        68                41540              7059975             -2676588
        69                42160              6122491             -3688465
        70                42780              5936992             -3989497
        71                43400              5756921             -2821734
        72                44020              4684308             -2610194
        73                44640              5054830             -3989362
        74                45260              4726963             -3391618
        75                45880              4472347             -2586310
        76                46500              3917619             -3488612
        77                47120              3710512             -2894606
        78                47740              3920845             -2663702
        79                48360              3480363             -2964333
        80                48980              3292059             -2463002
        81                49600              3042891             -3285042
        82                50220              2662364             -2615982
        83                50840              2958133             -1890910
        84                51460              1734076             -2569462
        85                52080              2037512             -2061597
        86                52700              2083912             -2004357
        87                53320              1372275             -2705678
        88                53940              1504711             -2030273
        89                54560              2402832             -2200762
        90                55180              1131153             -3878175
        91                55800              1452882             -2453476
        92                56420              1617434             -2895068
        93                57040              1436741             -2652294
        94                57660              1393610             -1872524
        95                58280              1155185             -2268175
        96                58900              1040460             -2520992
        97                59520              1515150             -2001830
        98                60140              1026876             -1423628
        99                60760               326568             -2414222
       100                61380              1683721             -2651860
       101                62000               446739             -1901543
       102                62620               226878             -2585526
       103                63240               660581             -2776647
       104                63860              -228807             -1940274
       105                64480               541158             -2077451
       106                65100               846546             -2068185
       107                65720              -168997             -2024235
       108                66340               332916             -2874382
       109                66960               568858             -2354814
       110                67580               117382             -2459547
       111                68200               331938             -2524780
       112                68820              -129572             -1866271
       113                69440               174128             -1403738
       114                70060              -182488             -2378367
       115                70680              -650225             -2417166
       116                71300                -4739             -2983508
       117                71920              -147178             -1917387
       118                72540              -480914             -2067987
       119                73160              -770571             -1926487
       120                73780             -1008304             -2746957
       121                74400               -90460             -2039766
       122                75020                61557             -1794685
       123                75640              -799401             -2404728
       124                76260             -1003997             -1795238
       125                76880              -407315             -2185893
       126                77500             -1083843             -2430228
       127                78120              -560689             -2084148
       128                78740                -9793             -1255923
       129                79360              -977637             -1705385
       130                79980              -183085             -2099792
       131                80600             -1491525             -1810868
       132                81220              -824750             -2514326
       133                81840              -361930             -1843655
       134                82460             -1481915             -1628048
       135                83080             -1065958             -2150836
       136                83700             -1004069             -1915799
       137                84320             -1494514             -2258649
       138                84940              -939049             -1391602
       139                85560             -1102399             -1839877
       140                86180             -1019665             -2261963
       141                86800              -822254             -1521114
       142                87420              -994462             -1101104
       143                88040             -1381494             -1688037
       144                88660             -1245193             -2337916
       145                89280              -430625             -2083890
       146                89900              -867044             -1686793
       147                90520              -948027              -780451
       148                91140             -1142880             -1834292
       149                91760             -1063770             -2505676
       150                92380              -955504             -1522540
       151                93000             -1665792             -1289074
       152                93620             -1239396             -2070713
       153                94240             -1628610             -1138774
       154                94860              -292842             -1514984
       155                95480             -1341147             -1452592
       156                96100             -1046891             -1726840
       157                96720             -1718755             -1550883
       158                97340             -1515517             -2365077
       159                97960              -678248             -1654185
       160                98580             -1634658             -1858741
       161                99200             -1080287             -1617308
       162                99820             -1098384             -1512054
       163               100440             -1599791             -2064765
       164               101060             -1031827             -1556018
       165               101680             -1354404             -2008607
       166               102300             -1608260             -1866286
       167               102920             -1117072             -1627793
       168               103540             -1062147             -1787073
       169               104160             -1180934             -1182285
       170               104780             -1934892             -1551274
       171               105400             -1986776             -2071874
       172               106020             -2004686             -1192211
       173               106640             -1166424             -2145478
       174               107260             -1090454             -2430657
       175               107880             -1885727             -1451432
       176               108500             -1424816             -1296388
       177               109120              -820958             -1834374
       178               109740             -1415113             -1049875
       179               110360              -973039             -1598197
       180               110980             -2244338              -700710
       181               111600              -552408             -1434578
       182               112220             -1559584             -1739133
       183               112840             -1411726             -2265196
       184               113460             -1816318             -2382802
       185               114080             -1802499             -1557903
       186               114700             -1422965             -2484917
       187               115320             -1542416             -1520039
       188               115940             -1668764             -2372792
       189               116560             -1425881             -2356980
       190               117180             -2029360             -2354537
       191               117800             -1750669             -2675500
       192               118420             -1598384             -2138604
       193               119040             -1956559             -2246206
       194               119660             -1455681             -2178704
       195               120280             -1643161             -2106025
       196               120900             -1807411             -2179420
       197               121520             -1245071             -1222817
       198               122140             -2307299             -2073961
       199               122760             -2196570             -2063457
       200               123380             -1487169             -1419984
       201               124000             -2114885             -1700178
       202               124620             -1858658             -1983990
       203               125240             -2094130             -1766110
       204               125860             -1268860             -2124336
       205               126480             -1396664             -2334282
       206               127100             -1020056             -2190343
       207               127720             -1895060             -1913192
       208               128340             -1529292             -2175739
       209               128960             -1878823             -2139638
       210               129580             -2684083             -2603098
       211               130200             -2236028             -2645255
       212               130820             -2649497             -2292303
       213               131440             -1839482             -2229543
       214               132060             -1444687             -2003538
       215               132680             -1712196             -2122921
       216               133300             -2541613             -2666356
       217               133920             -1536311             -1199646
       218               134540             -2009611             -2720652
       219               135160             -2371377             -2612108
       220               135780             -2160269             -2167772
       221               136400             -2384325             -1860907
       222               137020             -2523450             -2062447
       223               137640              -750069             -2447855
       224               138260             -2130633             -1516221
       225               138880             -2188921             -2279399
       226               139500             -1459838             -2132242
       227               140120             -1491148             -1505046
       228               140740             -1511225             -2709809
       229               141360             -2633375             -1766860
       230               141980             -1893776             -1817569
       231               142600             -1857452             -2745651
       232               143220             -1782146             -1733672
       233               143840             -1955681             -2148575
       234               144460             -1935314             -1905593
       235               145080             -1715551             -2638713
       236               145700             -2462164             -2554200
       237               146320             -1814245             -2155705
       238               146940             -1836494             -1702439
       239               147560             -2337989             -2067487
       240               148180             -1457372             -2291838
       241               148800             -2437243             -2547294
       242               149420             -1447906             -3069865
       243               150040             -1871943             -3036096
       244               150660             -2806061             -2302935
       245               151280             -1825822             -2404499
       246               151900             -1630857             -2180381
       247               152520             -1658404             -1690905
       248               153140             -1990669             -2120434
       249               153760             -1918306             -2769245
       250               154380             -2358513             -1871251
       251               155000             -1926171             -2012245
       252               155620             -1777805             -2138439
       253               156240             -2127981             -2436150
       254               156860             -1875289             -2736577
       255               157480             -2180274             -2495758
       256               158100             -2202371             -3499670
       257               158720             -2524328             -1552921
       258               159340             -2429516             -3437090
       259               159960             -2111172             -2192232
       260               160580             -1499374             -2479027
       261               161200             -1695897             -1621972
       262               161820             -1359722             -2904331
       263               162440             -2643160             -2320027
       264               163060             -1965978             -2672377
       265               163680             -2651534             -2316095
       266               164300             -1850962             -2746235
       267               164920             -2651929             -1957096
       268               165540             -2254170             -2455258
       269               166160             -2356289             -1779573
       270               166780             -2323438             -2503755
       271               167400             -2457099             -2144461
       272               168020             -2005108             -2391697
       273               168640             -3062286             -2297590
       274               169260             -2823979             -2594722
       275               169880             -1741830             -2177329
       276               170500             -2756795             -2374603
       277               171120             -2119100             -2731249
       278               171740             -2293105             -2787387
       279               172360             -2232152             -3010706
       280               172980             -2154934             -2202208
       281               173600             -3230567             -2655362
       282               174220             -1927792             -2387045
       283               174840             -1577981             -3204370
       284               175460             -2708364             -2320801
       285               176080             -2975858             -2700990
       286               176700             -2647340             -2492169
       287               177320             -3360882             -1744912
       288               177940             -2122317             -1798137
       289               178560             -1903490             -3083545
       290               179180             -2773202             -2201724
       291               179800             -2500896             -2511665
       292               180420             -2251259             -3078366
       293               181040             -2486567             -3668291
       294               181660             -1927315             -1597065
       295               182280             -1572463             -1733866
       296               182900             -2395540             -3200076
       297               183520             -2915099             -2447278
       298               184140             -2564614             -2158043
       299               184760             -2343129             -2849289
       300               185380             -1992553             -3136069
       301               186000             -3082584             -3125762
       302               186620             -2308397             -2276610
       303               187240             -2658401             -2601821
       304               187860             -2055772             -2012571
       305               188480             -2159182             -2275379
       306               189100             -2172973             -2860508
       307               189720             -2602958             -2788156
       308               190340             -2040417             -3452734
       309               190960             -2420359             -1888887
       310               191580             -2635637             -2320779
       311               192200             -2756048              -988898
       312               192820             -2326911             -2072354
       313               193440             -3242720             -2953877
       314               194060             -3009851             -2269832
       315               194680             -3106963             -2244868
       316               195300             -2502193             -3648471
       317               195920             -2967937             -2840394
       318               196540             -2360320             -2218038
       319               197160             -2504613             -2290291
       320               197780             -2338003             -2638899
       321               198400             -2517296             -2916598
       322               199020             -2520342             -2534286
       323               199640             -2390823             -2669848
       324               200260             -2746669             -2088177
       325               200880             -2980564             -2541695
       326               201500             -2083420             -2600089
       327               202120             -2335935             -2539956
       328               202740             -2481352             -2769690
       329               203360             -2364293             -2365800
       330               203980             -2639389             -2794973
       331               204600             -2892373             -2144216
       332               205220             -2417221             -1389427
       333               205840             -3221639             -2091411
       334               206460             -2202199             -2616938
       335               207080             -2400537             -2826298
       336               207700             -2951865             -2833642
       337               208320             -3612625             -2933109
       338               208940             -2533970             -2889831
       339               209560             -2478620             -2890098
       340               210180             -3242372             -2655820
       341               210800             -2633402             -3102171
       342               211420             -2462571             -2072291
       343               212040             -2567523             -3040496
       344               212660             -2269597             -3187922
       345               213280             -2702692             -2921188
       346               213900             -2544145             -2302033
       347               214520             -3229334             -2319844
       348               215140             -2362575             -2357048
       349               215760             -3212117             -3622632
       350               216380             -3258925             -3100287
