# Supplementary material for: Probing decoherence in molecular 4f qubits
Source: Chem Sci. 2024 Oct 30;15(48):20328–37. doi: 10.1039/d4sc05304d (PMC11575486; doi:10.1039/d4sc05304d)
Supplement: SC-015-D4SC05304D-s001 [file SC-015-D4SC05304D-s001.zip › data_archive/perpendicular_0p001pct/CPMG/CPMG_30Pulses_3817]

     index            Time [ns]         Intensity []         Intensity []

         1                    0             49070632               449816
         2                  620             46884828                -1327
         3                 1240             46861160              -524198
         4                 1860             44473720              -531175
         5                 2480             44020680              -706402
         6                 3100             42399880             -2360407
         7                 3720             41294432             -1837602
         8                 4340             40796432             -2450782
         9                 4960             40174928             -2961941
        10                 5580             41277916             -3228036
        11                 6200             40118480             -4012841
        12                 6820             41408648             -4941071
        13                 7440             42112932             -4851721
        14                 8060             41598636             -4118210
        15                 8680             40986624             -4125930
        16                 9300             38596444             -4703558
        17                 9920             36582496             -3704636
        18                10540             36958392             -3931256
        19                11160             35332160             -5240472
        20                11780             34777376             -4814106
        21                12400             33669788             -5532578
        22                13020             31775120             -5251924
        23                13640             31435908             -5676905
        24                14260             31972092             -5196823
        25                14880             30526152             -5980439
        26                15500             31171916             -7120535
        27                16120             29518966             -6510560
        28                16740             28736684             -6253087
        29                17360             27023228             -5630440
        30                17980             27312432             -7116374
        31                18600             27386842             -6121437
        32                19220             26371876             -6358448
        33                19840             26522640             -5910285
        34                20460             26081716             -6898561
        35                21080             25080288             -6722396
        36                21700             24489534             -6074872
        37                22320             23794360             -7480432
        38                22940             25214656             -7399923
        39                23560             23363546             -7228026
        40                24180             23713988             -6872963
        41                24800             23642892             -7865955
        42                25420             23285644             -8056271
        43                26040             23233700             -8128854
        44                26660             22550244             -7745073
        45                27280             21302260             -7015795
        46                27900             21427216             -7742608
        47                28520             20984796             -7227833
        48                29140             20565088             -7673821
        49                29760             21445992             -7671808
        50                30380             21968306             -8248936
        51                31000             21929128             -8364071
        52                31620             22782742             -8371973
        53                32240             21878520             -7937358
        54                32860             20995046             -7943820
        55                33480             20389860             -8166303
        56                34100             19960394             -7541654
        57                34720             19389908             -6942449
        58                35340             17241470             -6802328
        59                35960             18673608             -6592909
        60                36580             17181154             -6529758
        61                37200             16919532             -6142447
        62                37820             16327235             -6544942
        63                38440             15445047             -6778471
        64                39060             15782063             -5958972
        65                39680             14572564             -5863064
        66                40300             13942042             -6497909
        67                40920             13301209             -5671716
        68                41540             13633512             -5247767
        69                42160             12248973             -5306838
        70                42780             12011428             -5374563
        71                43400             12023709             -5013089
        72                44020             11651557             -4683523
        73                44640             11039118             -5471216
        74                45260             10951142             -5996773
        75                45880              9712110             -5486222
        76                46500             10998762             -5230072
        77                47120             10977207             -5618349
        78                47740             10801987             -5224178
        79                48360             10801624             -4947418
        80                48980             10713198             -4661874
        81                49600             10511273             -4924505
        82                50220             10012507             -4808374
        83                50840              9569204             -4073671
        84                51460              9442431             -5009552
        85                52080              8511871             -5428605
        86                52700              9170230             -5524048
        87                53320              9437142             -4273744
        88                53940              8967980             -4744750
        89                54560              9477026             -5695779
        90                55180              9007687             -4812437
        91                55800              8587845             -4504470
        92                56420              8506286             -4640093
        93                57040              8574914             -4856791
        94                57660              8383735             -3820649
        95                58280              7406603             -4861130
        96                58900              7379975             -5330917
        97                59520              6566292             -3840238
        98                60140              7216195             -3854521
        99                60760              7385046             -3913990
       100                61380              6864818             -5433965
       101                62000              6716081             -3930629
       102                62620              6876501             -4466262
       103                63240              6509576             -4155840
       104                63860              5930190             -4476963
       105                64480              5039125             -3719923
       106                65100              5022847             -3908155
       107                65720              4729870             -3934180
       108                66340              4479596             -3298556
       109                66960              4352328             -3701417
       110                67580              5091079             -4463710
       111                68200              5118428             -3357077
       112                68820              4662972             -3140047
       113                69440              3685464             -3246641
       114                70060              4279595             -4180902
       115                70680              4125242             -3564430
       116                71300              3265446             -2534792
       117                71920              3412720             -2870200
       118                72540              2707472             -3102460
       119                73160              2872294             -3520803
       120                73780              1991812             -3060870
       121                74400              2730690             -3208202
       122                75020              2565144             -3151212
       123                75640              2832544             -2582613
       124                76260              1903152             -3622153
       125                76880              2334800             -2667098
       126                77500              3277492             -2475880
       127                78120              3011357             -2472880
       128                78740              2546167             -3040954
       129                79360              2948533             -2797012
       130                79980              2068648             -3156217
       131                80600              2522100             -2691956
       132                81220              2013691             -3359072
       133                81840              2210914             -3358825
       134                82460              1597489             -2681374
       135                83080              1781251             -2863060
       136                83700              2270803             -2560336
       137                84320              1467693             -3093566
       138                84940               886222             -2427211
       139                85560              1495603             -2144980
       140                86180              1719527             -2942225
       141                86800              2046014             -2199509
       142                87420              1807620             -2303722
       143                88040               342390             -2287034
       144                88660               836133             -2050153
       145                89280              -237744             -1932580
       146                89900               646596             -2780441
       147                90520              1661183             -3029123
       148                91140              1031765             -2333508
       149                91760               390940             -2343998
       150                92380              -340909             -2207671
       151                93000               884191             -2309491
       152                93620               460832             -1960616
       153                94240               880688             -2403291
       154                94860               336692             -1788598
       155                95480                34854             -2124913
       156                96100               527740             -1981356
       157                96720               389977             -1884566
       158                97340               152601             -2764078
       159                97960               -91253             -2550630
       160                98580              -274880             -2362249
       161                99200                -7309             -1110823
       162                99820              -649644             -1678647
       163               100440                12243             -2059054
       164               101060               681754             -1218176
       165               101680               526166             -1990558
       166               102300               413800             -2202338
       167               102920              -865008             -1746644
       168               103540              -774230             -2528650
       169               104160               730008             -2221264
       170               104780                37998             -2560949
       171               105400               124585             -1811965
       172               106020                25343             -1250494
       173               106640              -469058             -1780756
       174               107260              -375884             -1655226
       175               107880              -387790             -3261807
       176               108500              -823359             -1560845
       177               109120             -1400699             -1770231
       178               109740              -653110             -1496255
       179               110360              -692986             -2239808
       180               110980              -365292             -2000926
       181               111600              -511787             -1428207
       182               112220              -572904             -1784754
       183               112840             -1692044             -2380146
       184               113460              -832634             -1624816
       185               114080             -1798334             -2081993
       186               114700             -1428146             -2429718
       187               115320              -648007              -639902
       188               115940              -607888             -1968297
       189               116560              -839955             -2679101
       190               117180              -880355             -1677559
       191               117800             -1503478             -1511233
       192               118420              -893591             -2023070
       193               119040             -1747718             -1953592
       194               119660              -717317             -1838123
       195               120280             -1303694             -2499212
       196               120900             -1531038             -2340615
       197               121520             -1327816             -1284889
       198               122140              -536685             -1432388
       199               122760             -1339813             -2763299
       200               123380             -1726958             -1907650
       201               124000             -1067460             -2270345
       202               124620             -1291495             -2286522
       203               125240             -1336509             -1948814
       204               125860              -957020             -2567890
       205               126480             -1204900             -1542898
       206               127100             -1493247             -2834166
       207               127720             -1732850             -2297234
       208               128340             -1323424             -1770689
       209               128960             -1277260             -2553354
       210               129580             -2063044             -2290836
       211               130200             -1543088             -2024800
       212               130820             -1970706             -2921765
       213               131440             -1417684             -2414354
       214               132060             -1782645             -2145183
       215               132680             -1583383             -2722750
       216               133300             -1970555             -2347425
       217               133920             -1696274             -2255216
       218               134540             -1809398             -2191557
       219               135160              -887949             -2159224
       220               135780             -1318979             -2568347
       221               136400             -1736369             -2329154
       222               137020             -2215599             -2003506
       223               137640             -1421055             -2344748
       224               138260             -1846214             -1869246
       225               138880             -1918598             -2918469
       226               139500             -1546544             -1535093
       227               140120             -1385543             -1392576
       228               140740             -1737325             -2355749
       229               141360             -1100942             -2191114
       230               141980             -1905059             -2666916
       231               142600             -1641666             -1829726
       232               143220             -1734767             -2077004
       233               143840             -2396193             -2710636
       234               144460             -1630819             -2670699
       235               145080             -2152950             -2842566
       236               145700             -1025842             -2127258
       237               146320             -1444944             -2077402
       238               146940             -2331302             -1978339
       239               147560              -679479             -1746337
       240               148180             -1981376             -1768349
       241               148800             -1638698             -1748869
       242               149420             -1393575             -1789647
       243               150040             -2076128             -2492215
       244               150660             -1608190             -1865981
       245               151280             -2056496             -2652468
       246               151900             -1805766             -2724340
       247               152520             -2276259             -1749572
       248               153140             -2374899             -2238116
       249               153760             -1265518             -2500596
       250               154380             -1749114             -2954356
       251               155000             -1823445             -2341776
       252               155620             -1637210             -1646425
       253               156240             -2471805             -2249820
       254               156860             -1780799             -1763600
       255               157480             -1979603             -2796615
       256               158100             -1173992             -1590473
       257               158720             -2187001             -2327693
       258               159340             -1968336             -2363724
       259               159960             -1686452             -2917395
       260               160580             -1910210             -2534421
       261               161200             -2292166             -2640301
       262               161820             -1951713             -1467001
       263               162440             -2098538             -2372060
       264               163060             -2679767             -2905199
       265               163680             -1335336             -2388618
       266               164300             -2201425             -2303164
       267               164920             -2242524             -1889659
       268               165540             -1500650             -2313996
       269               166160             -2529004             -1977396
       270               166780              -829078             -2443990
       271               167400             -2416266             -2151766
       272               168020             -2196114             -1849500
       273               168640             -2236500             -2485274
       274               169260             -1503608             -2941157
       275               169880             -1799503             -2870831
       276               170500             -1986413             -2149442
       277               171120             -3109683             -2254290
       278               171740             -2585430             -2830252
       279               172360             -2352801             -2136824
       280               172980             -2493976             -2638359
       281               173600             -2567645             -2478556
       282               174220             -3125710             -2078794
       283               174840             -2153311             -1887724
       284               175460             -2620670             -2305586
       285               176080             -2225256             -2759252
       286               176700             -1720923             -1583411
       287               177320             -2979519             -2206433
       288               177940             -2475892             -2997158
       289               178560             -3365198             -2585125
       290               179180             -2545780             -2262626
       291               179800             -2265847             -2276028
       292               180420             -2684656             -2518703
       293               181040             -2253462             -2583646
       294               181660             -2495206             -1878824
       295               182280             -2840081             -3059460
       296               182900             -2694850             -1640908
       297               183520             -2093659             -2803852
       298               184140             -2386391             -2105217
       299               184760             -3495852             -3215046
       300               185380             -2686132             -2923307
       301               186000             -2456068             -2666650
       302               186620             -2979015             -3239510
       303               187240             -3247220             -2775434
       304               187860             -2100419             -2196213
       305               188480             -2104970             -2456394
       306               189100             -2017847             -2952678
       307               189720             -2603411             -2910026
       308               190340             -3020735             -2669210
       309               190960             -1536568             -2213980
       310               191580             -3291205             -3052064
       311               192200             -3306444             -2424438
       312               192820             -2299995             -2958751
       313               193440             -2994676             -3181489
       314               194060             -2171318             -2378477
       315               194680             -2025177             -2132260
       316               195300             -2492611             -3247158
       317               195920             -2712649             -2334276
       318               196540             -3915208             -3066986
       319               197160             -2832561             -2880760
       320               197780             -3246463             -1421032
       321               198400             -2453407             -2901217
       322               199020             -2432651             -2386693
       323               199640             -2588889             -2920047
       324               200260             -2600238             -2043030
       325               200880             -2824546             -2516720
       326               201500             -2395218             -2277298
       327               202120             -3122284             -1933885
       328               202740             -2354250             -2876648
       329               203360             -2204751             -2684229
       330               203980             -1792120             -2821119
       331               204600             -2426045             -2497059
       332               205220             -2186925             -1301977
       333               205840             -2504703             -2514687
       334               206460             -1992716             -2357389
       335               207080             -2287844             -2634317
       336               207700             -2480489             -3081842
       337               208320             -3501226             -2735474
       338               208940             -3188803             -2435086
       339               209560             -3280406             -3198280
       340               210180             -2182720             -3057068
       341               210800             -2446912             -2928184
       342               211420             -1993105             -2473178
       343               212040             -3066139             -3005653
       344               212660             -2568059             -2706639
       345               213280             -3143090             -2575958
       346               213900             -2232835             -2510945
       347               214520             -2647743             -3091666
       348               215140             -2223860             -2434894
       349               215760             -3252453             -2798794
       350               216380             -3596020             -2757675
