# Supplementary material for: Probing decoherence in molecular 4f qubits
Source: Chem Sci. 2024 Oct 30;15(48):20328–37. doi: 10.1039/d4sc05304d (PMC11575486; doi:10.1039/d4sc05304d)
Supplement: SC-015-D4SC05304D-s001 [file SC-015-D4SC05304D-s001.zip › data_archive/perpendicular_0p001pct/CPMG/CPMG_60Pulses_2917]

     index            Time [ns]         Intensity []         Intensity []

         1                    0             40194926            -13939676
         2                 1220             34944712            -11189855
         3                 2440             36230004            -13460344
         4                 3660             39124200            -16661454
         5                 4880             39654472            -15808443
         6                 6100             34495236            -12170695
         7                 7320             34801790            -13475760
         8                 8540             37997254            -17239716
         9                 9760             34134848            -14123880
        10                10980             28518623            -10708313
        11                12200             28124685            -11859664
        12                13420             25810807            -11927824
        13                14640             24699504            -11189239
        14                15860             21348097             -8936234
        15                17080             22406408             -8959014
        16                18300             25476080            -11490494
        17                19520             23084517            -10340888
        18                20740             20426146            -10663310
        19                21960             22683475            -11987035
        20                23180             23095116            -12257253
        21                24400             24365636            -11294378
        22                25620             19650510            -10978778
        23                26840             18326534            -11617191
        24                28060             21191097            -13095402
        25                29280             17268830            -11634407
        26                30500             16317322            -10221291
        27                31720             14554145             -8778861
        28                32940             15098584             -9841166
        29                34160             14941662             -9322669
        30                35380             15008567             -9632702
        31                36600             13746110             -8613175
        32                37820             13136966             -9210205
        33                39040             15025791             -9977871
        34                40260             16941647            -10781985
        35                41480             15366254             -9714347
        36                42700             14321938             -7952536
        37                43920             12611314             -8805931
        38                45140             12592403             -8097668
        39                46360              9996146             -8326674
        40                47580             11876286             -8793273
        41                48800              9827417             -7265590
        42                50020              9198404             -8050953
        43                51240              8361791             -7633439
        44                52460              9354349             -8093390
        45                53680              7717254             -8099245
        46                54900              9614210             -7926399
        47                56120              9782546             -7605592
        48                57340              9220162             -7014426
        49                58560              9605520             -6358209
        50                59780              8122365             -6585050
        51                61000              7726756             -6464634
        52                62220              7703082             -6325689
        53                63440              6560628             -6707611
        54                64660              5985390             -6573910
        55                65880              5866960             -7019535
        56                67100              4946760             -6855088
        57                68320              5734824             -6572049
        58                69540              4478283             -6349285
        59                70760              5256380             -6336293
        60                71980              6012340             -5413051
        61                73200              7030280             -5392187
        62                74420              5623772             -4602891
        63                75640              5252400             -5007978
        64                76860              5530347             -4655142
        65                78080              4989609             -5517332
        66                79300              5643950             -4756713
        67                80520              5121370             -4305836
        68                81740              4668578             -5453245
        69                82960              5630638             -4233117
        70                84180              2675348             -3866556
        71                85400              3615029             -3018382
        72                86620              4729779             -4050590
        73                87840              3979385             -4485593
        74                89060              3232544             -4446403
        75                90280              3744778             -5145755
        76                91500              4388138             -4640124
        77                92720              3581169             -4617485
        78                93940              2705620             -4367583
        79                95160              2060868             -3759796
        80                96380              3178763             -4272747
        81                97600              2588549             -2522986
        82                98820              1696767             -3978842
        83               100040              1553963             -2525035
        84               101260              1688394             -3850781
        85               102480               307234             -2652390
        86               103700               794864             -2697759
        87               104920               600642             -3185943
        88               106140               223006             -2263447
        89               107360              1382192             -3171131
        90               108580              1419364             -2670038
        91               109800              3100288             -3570558
        92               111020              2112411             -3644339
        93               112240              1927026             -2847360
        94               113460              1167998             -2752520
        95               114680              2521183             -3236297
        96               115900              1351404             -3325637
        97               117120              1269377             -3498277
        98               118340              -825755             -3460432
        99               119560               673241             -2906892
       100               120780              1176327             -2208219
       101               122000              -177977             -2076159
       102               123220              -704267             -3103335
       103               124440              -845749             -2532232
       104               125660              -497618             -4187954
       105               126880              -419888             -1686447
       106               128100              -484256             -3058296
       107               129320               655748             -2288842
       108               130540             -1225288             -2048668
       109               131760              -210217             -2817299
       110               132980              -600027             -3350231
       111               134200             -1111914             -3498030
       112               135420               687157             -2977061
       113               136640              -314450             -3289616
       114               137860              -821871             -2213323
       115               139080             -1243202             -3910555
       116               140300              -622060             -3668564
       117               141520              -764099             -2617880
       118               142740              -296405             -1715072
       119               143960              -453485             -2000489
       120               145180             -1064685             -3229065
       121               146400             -1649516             -2857269
       122               147620             -1852265             -2382596
       123               148840             -2722618             -2503181
       124               150060             -2351081             -2899339
       125               151280              -582486             -3298121
       126               152500             -1846293             -3371261
       127               153720             -2060016             -3283171
       128               154940             -2166344             -2334347
       129               156160             -1162912             -3421310
       130               157380             -1353161             -3067514
       131               158600             -1598154             -2594084
       132               159820             -2057410             -3270081
       133               161040             -2049395             -2590906
       134               162260             -1743024             -1453274
       135               163480             -1843730             -2667890
       136               164700             -1867024             -2445836
       137               165920             -2451857             -2618713
       138               167140             -2260950             -2807462
       139               168360             -2764960             -3006298
       140               169580             -2296091             -3370198
       141               170800             -2551969             -3446597
       142               172020             -2959211             -2797628
       143               173240             -2073836             -2027861
       144               174460             -1562191             -3352602
       145               175680             -1987450             -3093973
       146               176900             -2675002             -1944321
       147               178120             -3112298             -2889131
       148               179340             -2416100             -2768757
       149               180560             -1954809             -4336687
       150               181780             -3509573             -3626127
       151               183000             -2878032             -2717598
       152               184220             -2181705             -3523744
       153               185440             -2308751             -2629937
       154               186660             -2995810             -2647028
       155               187880             -2786686             -2995260
       156               189100             -3017297             -2730617
       157               190320             -2253609             -2358809
       158               191540             -2547243             -2199317
       159               192760             -2327502             -3070595
       160               193980             -3020372             -3386701
       161               195200             -3954716             -2818063
       162               196420             -2908518             -2784840
       163               197640             -3596278             -1859331
       164               198860             -3573191             -4029984
       165               200080             -2390810             -2888526
       166               201300             -3123953             -3002837
       167               202520             -3006018             -3222628
       168               203740             -3778331             -3093659
       169               204960             -3119221             -3446784
       170               206180             -2228024             -3373793
       171               207400             -2829562             -3214906
       172               208620             -3367657             -4063750
       173               209840             -3135015             -3037990
       174               211060             -3514008             -3563911
       175               212280             -3664221             -3633093
       176               213500             -3890152             -4293370
       177               214720             -5255144             -3162395
       178               215940             -3580913             -4769989
       179               217160             -3037133             -3076425
       180               218380             -2859401             -2235957
       181               219600             -4314992             -3908388
       182               220820             -4458421             -4043729
       183               222040             -3444646             -4521304
       184               223260             -3992146             -4587473
       185               224480             -4605177             -3348614
       186               225700             -4113664             -3825065
       187               226920             -5023326             -3943134
       188               228140             -4774720             -3054187
       189               229360             -4257102             -3388793
       190               230580             -4329918             -4665153
       191               231800             -3502956             -3039514
       192               233020             -3206218             -4278853
       193               234240             -4112836             -4539927
       194               235460             -4703264             -4386909
       195               236680             -3967289             -4311313
       196               237900             -3991422             -4106753
       197               239120             -4808982             -4135375
       198               240340             -4879118             -3726571
       199               241560             -4909693             -4104823
       200               242780             -3987962             -4018510
       201               244000             -4139469             -4577855
       202               245220             -5053162             -3957018
       203               246440             -4020674             -5287306
       204               247660             -3988940             -4217442
       205               248880             -4500099             -3016536
       206               250100             -4463150             -4791864
       207               251320             -4653315             -4425911
       208               252540             -3927263             -2982284
       209               253760             -4390309             -3820447
       210               254980             -4105624             -4187158
       211               256200             -3305276             -4648290
       212               257420             -5210522             -3560593
       213               258640             -3988964             -3161594
       214               259860             -4993471             -3762494
       215               261080             -4210916             -5606313
       216               262300             -4390681             -3795276
       217               263520             -4731638             -4323243
       218               264740             -5643916             -4018368
       219               265960             -4721354             -4334233
       220               267180             -4316344             -5101171
       221               268400             -4809944             -4135624
       222               269620             -4856500             -4755386
       223               270840             -4969588             -4226613
       224               272060             -4851025             -3509351
       225               273280             -4665134             -3830133
       226               274500             -4512647             -3826807
       227               275720             -3836134             -4316426
       228               276940             -4364290             -3011540
       229               278160             -4297813             -4291135
       230               279380             -3438889             -5010036
       231               280600             -3853514             -4370972
       232               281820             -4492080             -4931024
       233               283040             -5261882             -4545121
       234               284260             -4430799             -4560285
       235               285480             -4679648             -4703095
       236               286700             -6783063             -3996285
       237               287920             -5770522             -4648090
       238               289140             -4421553             -4806130
       239               290360             -6378509             -4637753
       240               291580             -4259737             -5127564
       241               292800             -4124195             -3812396
       242               294020             -5390233             -4818781
       243               295240             -5893859             -3796207
       244               296460             -4268752             -3856113
       245               297680             -5468462             -4125418
       246               298900             -4769100             -4439170
       247               300120             -4949912             -2876232
       248               301340             -3833057             -4370391
       249               302560             -4711553             -3547165
       250               303780             -5260597             -3469509
       251               305000             -4775146             -4088679
       252               306220             -4362846             -3049505
       253               307440             -4610988             -3722387
       254               308660             -4912574             -4772837
       255               309880             -5357803             -3982893
       256               311100             -4285487             -4905964
       257               312320             -5571467             -4218981
       258               313540             -4825078             -4550112
       259               314760             -4350389             -4105085
       260               315980             -4924714             -4837513
       261               317200             -5548579             -4993444
       262               318420             -4724694             -3560540
       263               319640             -3299908             -3607687
       264               320860             -4777857             -5255454
       265               322080             -4863844             -3602661
       266               323300             -5233591             -4832383
       267               324520             -5180104             -3221397
       268               325740             -4762087             -4069951
       269               326960             -5266839             -5043547
       270               328180             -5065871             -4613700
       271               329400             -4742533             -4417740
       272               330620             -5544739             -5079928
       273               331840             -5537104             -4945436
       274               333060             -4782337             -4673221
       275               334280             -5534329             -5045088
       276               335500             -4562698             -4215912
       277               336720             -4568280             -4856383
       278               337940             -5563318             -4188177
       279               339160             -5484569             -4360594
       280               340380             -4130439             -3969396
       281               341600             -5411848             -4062100
       282               342820             -3868750             -4351024
       283               344040             -5467037             -4722827
       284               345260             -3966890             -3595137
       285               346480             -4210113             -4078192
       286               347700             -4567888             -5487369
       287               348920             -4341432             -5038641
       288               350140             -5178481             -5018608
       289               351360             -5614337             -4227297
       290               352580             -4625814             -2882062
       291               353800             -4785170             -5144733
       292               355020             -5323650             -5732008
       293               356240             -5894484             -4609719
       294               357460             -4927737             -4115219
       295               358680             -6463580             -5549323
       296               359900             -4820420             -4709784
       297               361120             -4343175             -4615507
       298               362340             -4329736             -4996780
       299               363560             -5031340             -5157761
       300               364780             -5146354             -5204118
