# Supplementary material for: Probing decoherence in molecular 4f qubits
Source: Chem Sci. 2024 Oct 30;15(48):20328–37. doi: 10.1039/d4sc05304d (PMC11575486; doi:10.1039/d4sc05304d)
Supplement: SC-015-D4SC05304D-s001 [file SC-015-D4SC05304D-s001.zip › data_archive/perpendicular_0p001pct/CPMG/CPMG_60Pulses_3249]

     index            Time [ns]         Intensity []         Intensity []

         1                    0             81989556            -11573068
         2                 1220             77212444            -11225139
         3                 2440             73315160             -3675116
         4                 3660             77120784             -7578289
         5                 4880             75327368             -7739818
         6                 6100             67472012             -3577340
         7                 7320             60505324             -7215443
         8                 8540             63839246             -9219253
         9                 9760             58036278             -6431441
        10                10980             49467172             -3958185
        11                12200             49062584             -6104057
        12                13420             51221614             -5965845
        13                14640             46862364             -2928262
        14                15860             46309396             -2977052
        15                17080             45706976             -7445574
        16                18300             45463868             -9065991
        17                19520             42830796             -3833874
        18                20740             39414224             -4470746
        19                21960             39079484             -1977666
        20                23180             35132662             -3201062
        21                24400             34752392             -3339470
        22                25620             32611107             -5989726
        23                26840             33288410             -6399671
        24                28060             31602256             -7855562
        25                29280             29878890             -8411689
        26                30500             29306532             -5272589
        27                31720             29346346             -5261887
        28                32940             26435721             -6487076
        29                34160             26123489             -7536888
        30                35380             25774033             -5519487
        31                36600             24118818             -5416418
        32                37820             21670610             -4153651
        33                39040             21634104             -5397150
        34                40260             20354042             -5809501
        35                41480             18454079             -5254606
        36                42700             17553515             -5250383
        37                43920             16458940             -5141762
        38                45140             16304817             -5852184
        39                46360             16196492             -6473595
        40                47580             13910315             -6774667
        41                48800             13968923             -5969598
        42                50020             14931113             -6790373
        43                51240             14815326             -4675106
        44                52460             13441222             -5930157
        45                53680             13363157             -5424550
        46                54900             14211298             -5130332
        47                56120             11551736             -6495888
        48                57340             12262933             -4463936
        49                58560             12045460             -5445347
        50                59780             10598662             -5241691
        51                61000              9920828             -5810928
        52                62220              8877231             -5797420
        53                63440              8967292             -5155558
        54                64660              9189760             -6020003
        55                65880              9155003             -5414000
        56                67100             10052601             -6257180
        57                68320              8657680             -5428773
        58                69540              7485371             -4725433
        59                70760              8186576             -4320713
        60                71980              6697428             -4370287
        61                73200              6800838             -3455446
        62                74420              5367222             -4140500
        63                75640              4212499             -3708772
        64                76860              4842776             -3752036
        65                78080              4373473             -4256100
        66                79300              3280533             -3502756
        67                80520              2878517             -3505687
        68                81740              5031111             -3453192
        69                82960              4024016             -2442457
        70                84180              3222146             -3545831
        71                85400              4274097             -3002792
        72                86620              3100180             -2733279
        73                87840              3009260             -3166738
        74                89060              3011928             -2580758
        75                90280              2604547             -3408064
        76                91500              1274818             -2308635
        77                92720              1783933             -3010094
        78                93940               662701             -2296403
        79                95160              1456972             -1980353
        80                96380               530532             -3031740
        81                97600              1116941             -3041023
        82                98820               207162             -1748222
        83               100040              1154522             -2395644
        84               101260               665006             -2188279
        85               102480              -549717             -2831063
        86               103700              -320146             -2253448
        87               104920               212990             -2885325
        88               106140               511463             -2432346
        89               107360              -314346             -2719622
        90               108580               444557             -1987159
        91               109800              -789672             -2154420
        92               111020               630252             -2082033
        93               112240              -421530             -2120396
        94               113460              -146955             -1213107
        95               114680             -1421051             -1417412
        96               115900             -1192739             -2244096
        97               117120              -501502             -2331488
        98               118340               439491             -2044858
        99               119560                61002             -2628607
       100               120780             -1132745             -2234831
       101               122000              -782101             -2142724
       102               123220              -943963             -1632394
       103               124440             -1404433             -1843325
       104               125660              -752486             -3253930
       105               126880             -2058081             -1147972
       106               128100             -1306031             -2342605
       107               129320             -2275792             -1796464
       108               130540             -1373603             -2636439
       109               131760             -1401609             -4032984
       110               132980             -1399629             -3367543
       111               134200             -1163813             -1607565
       112               135420             -1623993             -3048146
       113               136640             -2289596             -2738491
       114               137860             -2183017             -3160914
       115               139080             -1817611             -3272478
       116               140300             -2208401             -3500341
       117               141520             -1591839             -2857612
       118               142740             -1961532             -2989720
       119               143960             -2407637             -2151766
       120               145180             -1512119             -2630883
       121               146400             -1230237             -2374149
       122               147620             -3048513             -3342602
       123               148840             -2632417             -2078909
       124               150060             -2046589             -3009119
       125               151280             -3466968             -2352737
       126               152500             -2771157             -2755100
       127               153720             -2922294             -3677180
       128               154940             -3869568             -2952541
       129               156160             -1307814             -3659603
       130               157380             -3726217             -3370356
       131               158600             -2862291             -2876060
       132               159820             -3372126             -2510499
       133               161040             -2696662             -2460619
       134               162260             -1636942             -4044149
       135               163480             -1618014             -2944195
       136               164700             -2320215             -3511972
       137               165920             -3036115             -2396801
       138               167140             -3229407             -3192837
       139               168360             -2837853             -3753962
       140               169580             -2516527             -3280653
       141               170800             -3851449             -3538634
       142               172020             -3023234             -3554660
       143               173240             -2739964             -3387615
       144               174460             -2550134             -2202787
       145               175680             -2818776             -2954503
       146               176900             -2852144             -2643557
       147               178120             -3354572             -3193971
       148               179340             -3541221             -3749555
       149               180560             -3067426             -3764079
       150               181780             -4185053             -4690541
       151               183000             -3016723             -3521938
       152               184220             -3687683             -2882797
       153               185440             -2701507             -3077620
       154               186660             -3783188             -3444402
       155               187880             -4320669             -3681322
       156               189100             -3547179             -4635421
       157               190320             -4168188             -3596974
       158               191540             -4507921             -4304914
       159               192760             -4928350             -3213615
       160               193980             -4399981             -4700989
       161               195200             -2868945             -4383083
       162               196420             -3763401             -4011879
       163               197640             -3814286             -3443305
       164               198860             -4533154             -3062634
       165               200080             -3956513             -3985675
       166               201300             -4915001             -3832675
       167               202520             -4947454             -3665002
       168               203740             -4968108             -3590187
       169               204960             -3705155             -2894625
       170               206180             -3914564             -4073111
       171               207400             -4090979             -5091683
       172               208620             -4988602             -4044780
       173               209840             -4841018             -4141018
       174               211060             -4910427             -4673771
       175               212280             -4908232             -4330609
       176               213500             -3860952             -2710746
       177               214720             -3801317             -4789647
       178               215940             -4578762             -3598884
       179               217160             -4622364             -4843358
       180               218380             -4582647             -4582715
       181               219600             -4785469             -4332897
       182               220820             -4380671             -4611069
       183               222040             -5112722             -4063160
       184               223260             -4612481             -4522864
       185               224480             -4938731             -5598000
       186               225700             -4971414             -4262450
       187               226920             -4857810             -3821595
       188               228140             -5852186             -4240845
       189               229360             -5359258             -4937578
       190               230580             -5701036             -4768613
       191               231800             -4857938             -3772597
       192               233020             -5636374             -4542051
       193               234240             -5370314             -4191993
       194               235460             -5109195             -5959837
       195               236680             -5259220             -4838494
       196               237900             -4290959             -5778316
       197               239120             -5581309             -4949906
       198               240340             -4700211             -5196180
       199               241560             -5771018             -4048419
       200               242780             -4615653             -4390535
       201               244000             -4607679             -4847919
       202               245220             -5592212             -4296502
       203               246440             -6191805             -4799977
       204               247660             -4325153             -3872466
       205               248880             -4819773             -5635416
       206               250100             -4779782             -4273595
       207               251320             -4988508             -4613677
       208               252540             -6153399             -4352580
       209               253760             -5068804             -5541091
       210               254980             -4600432             -5143890
       211               256200             -5438602             -4704388
       212               257420             -5896020             -4816170
       213               258640             -4688227             -4611711
       214               259860             -5194264             -5160240
       215               261080             -5206352             -4561265
       216               262300             -4397760             -4279114
       217               263520             -5474053             -4669076
       218               264740             -5024017             -4654084
       219               265960             -5264177             -5573109
       220               267180             -5787796             -5004466
       221               268400             -6417774             -5195091
       222               269620             -5431196             -5915907
       223               270840             -4587878             -5336837
       224               272060             -4982357             -5675106
       225               273280             -5421941             -4872288
       226               274500             -6560883             -4359828
       227               275720             -4315716             -4163710
       228               276940             -5035673             -3829094
       229               278160             -4690655             -4552146
       230               279380             -5369659             -4023981
       231               280600             -5671418             -4162190
       232               281820             -6017212             -5941129
       233               283040             -6205311             -5793900
       234               284260             -4690229             -5233529
       235               285480             -5623608             -4820726
       236               286700             -4278400             -5708636
       237               287920             -4234155             -4218566
       238               289140             -5152781             -5406656
       239               290360             -5550315             -6015988
       240               291580             -6146865             -4833739
       241               292800             -5586152             -5143454
       242               294020             -4722459             -5226158
       243               295240             -5671155             -6092951
       244               296460             -5533213             -4656185
       245               297680             -5078375             -6163247
       246               298900             -5812092             -5036749
       247               300120             -5310785             -4938258
       248               301340             -5614282             -4604289
       249               302560             -5382619             -4692604
       250               303780             -4875341             -4637526
       251               305000             -5579085             -5308775
       252               306220             -6832480             -5308411
       253               307440             -6667870             -5270314
       254               308660             -6747104             -5347754
       255               309880             -5524711             -5024426
       256               311100             -6399385             -6180477
       257               312320             -6042675             -5486978
       258               313540             -5082725             -5039110
       259               314760             -6044256             -5432022
       260               315980             -5127853             -4318709
       261               317200             -6522356             -4908031
       262               318420             -6067851             -4680773
       263               319640             -4290603             -5031856
       264               320860             -6950767             -5633881
       265               322080             -7290202             -5791124
       266               323300             -5209140             -5814576
       267               324520             -5498443             -5459944
       268               325740             -6531563             -4448250
       269               326960             -4890387             -5077873
       270               328180             -4826467             -5301671
       271               329400             -5271463             -5115358
       272               330620             -6873674             -5633301
       273               331840             -6164658             -4791645
       274               333060             -5168439             -6172501
       275               334280             -5881018             -5195514
       276               335500             -6441532             -5784261
       277               336720             -4751072             -5904340
       278               337940             -7412520             -5417639
       279               339160             -5085096             -5378930
       280               340380             -5948015             -4851555
       281               341600             -5607184             -5660460
       282               342820             -6323163             -5331160
       283               344040             -6250349             -5055960
       284               345260             -5738255             -4996310
       285               346480             -5051225             -5386495
       286               347700             -4323808             -4969224
       287               348920             -5519474             -4212215
       288               350140             -6010794             -5385930
       289               351360             -7296090             -5919742
       290               352580             -6496895             -5935387
       291               353800             -6053310             -5601063
       292               355020             -5356609             -5871578
       293               356240             -6152603             -5667536
       294               357460             -5792268             -5579454
       295               358680             -6909639             -5477375
       296               359900             -6391860             -5148294
       297               361120             -5547452             -6407061
       298               362340             -5586923             -5885159
       299               363560             -6831200             -5589131
       300               364780             -6450991             -5316352
       301               366000             -6104167             -4759412
       302               367220             -5557017             -6144054
       303               368440             -6197426             -5018523
       304               369660             -5947859             -5420429
       305               370880             -7199121             -4479156
       306               372100             -5314651             -5369067
       307               373320             -5157282             -4862902
       308               374540             -6882642             -5405939
       309               375760             -5393671             -5808398
       310               376980             -6029626             -4681653
       311               378200             -5774324             -5734316
       312               379420             -6431410             -6128915
       313               380640             -5590671             -5619584
       314               381860             -5595594             -6382251
       315               383080             -5675814             -6889378
       316               384300             -6543209             -4912885
       317               385520             -6704100             -6115499
       318               386740             -5480722             -5972298
       319               387960             -6353494             -5603483
       320               389180             -6980356             -5586037
       321               390400             -5660833             -5598489
       322               391620             -5274333             -4981234
       323               392840             -7091502             -5632198
       324               394060             -6002346             -5973287
       325               395280             -5399265             -5318637
       326               396500             -6033494             -5194253
       327               397720             -6367404             -6084000
       328               398940             -7148400             -5486649
       329               400160             -6285487             -6221660
       330               401380             -6309491             -5728746
       331               402600             -5104039             -4728370
       332               403820             -5482462             -6317639
       333               405040             -5926200             -5222713
       334               406260             -6021908             -7124452
       335               407480             -6238316             -4788131
       336               408700             -5950577             -5673526
       337               409920             -6202880             -6088232
       338               411140             -5053907             -5421176
       339               412360             -5145286             -6106200
       340               413580             -6303664             -6658944
       341               414800             -7055543             -6904087
       342               416020             -5693469             -4991594
       343               417240             -6527165             -5311421
       344               418460             -6170836             -5988409
       345               419680             -5796048             -5514664
       346               420900             -6026383             -6999136
       347               422120             -6399282             -6554658
       348               423340             -6756076             -4794340
       349               424560             -6414948             -5820555
       350               425780             -7477517             -5282115
