# Supplementary material for: Probing decoherence in molecular 4f qubits
Source: Chem Sci. 2024 Oct 30;15(48):20328–37. doi: 10.1039/d4sc05304d (PMC11575486; doi:10.1039/d4sc05304d)
Supplement: SC-015-D4SC05304D-s001 [file SC-015-D4SC05304D-s001.zip › data_archive/perpendicular_0p001pct/CPMG/CPMG_60Pulses_3817]

     index            Time [ns]         Intensity []         Intensity []

         1                    0             47635992             -9247702
         2                 1220             44804336             -8915160
         3                 2440             43803728             -9182880
         4                 3660             42624924             -8468969
         5                 4880             41294772             -9166165
         6                 6100             41136676             -8932168
         7                 7320             39999916             -9505532
         8                 8540             38595528             -9581806
         9                 9760             38716132            -11399052
        10                10980             39460616            -11453194
        11                12200             37995800            -11189819
        12                13420             39107404            -12566548
        13                14640             41609420            -13703204
        14                15860             42052216            -12152160
        15                17080             39461824            -13035205
        16                18300             37628584            -12208005
        17                19520             35986656            -11845323
        18                20740             34682392            -11438421
        19                21960             32745524            -11653113
        20                23180             32168128            -12057025
        21                24400             31271478            -11878800
        22                25620             30803648            -11105568
        23                26840             29906604            -11176862
        24                28060             29526422            -11469816
        25                29280             28269942            -11802362
        26                30500             28726270            -10970662
        27                31720             27235162            -10650980
        28                32940             26039752            -10723547
        29                34160             24834908            -10153120
        30                35380             25407012            -10826597
        31                36600             24874064            -10548803
        32                37820             23833536             -9595587
        33                39040             22724418             -9974054
        34                40260             23060532            -10217736
        35                41480             22228300             -9429896
        36                42700             20749612             -9233186
        37                43920             22067660            -10121069
        38                45140             20938232             -9227164
        39                46360             20632044             -9243006
        40                47580             20767620             -9447811
        41                48800             20869404             -9831904
        42                50020             20333392             -9393699
        43                51240             21125416            -10528205
        44                52460             20673824             -9916999
        45                53680             19385056             -9173027
        46                54900             18552370             -9163774
        47                56120             19625836             -9622281
        48                57340             19303650             -9249098
        49                58560             19020706             -9826792
        50                59780             20623314             -9721317
        51                61000             19760066             -9713750
        52                62220             19274828            -10224967
        53                63440             20233560            -10387726
        54                64660             19352360             -9593798
        55                65880             17478760             -8149426
        56                67100             17583080             -8764775
        57                68320             16743952             -6985228
        58                69540             15909612             -8186477
        59                70760             15193902             -7904111
        60                71980             14999316             -7003403
        61                73200             13929051             -6283612
        62                74420             14216855             -6654781
        63                75640             14338674             -5671661
        64                76860             12428143             -6176743
        65                78080             12325167             -5357313
        66                79300             10949311             -4852071
        67                80520             10847752             -5493524
        68                81740             10582035             -4746447
        69                82960              9763282             -4554543
        70                84180              9456172             -4954320
        71                85400              9015327             -3601133
        72                86620              9697134             -3684705
        73                87840              8325476             -3835679
        74                89060              8680175             -4115785
        75                90280              8219974             -3354188
        76                91500              9009922             -3552097
        77                92720              7663969             -3746322
        78                93940              8645195             -4339269
        79                95160              8779570             -3668307
        80                96380              8292089             -3975326
        81                97600              9348637             -2959746
        82                98820              7881760             -3698118
        83               100040              7766744             -2999033
        84               101260              7659508             -2687250
        85               102480              7734957             -3630376
        86               103700              7340321             -3095799
        87               104920              7408591             -2896649
        88               106140              7484834             -3451697
        89               107360              7324775             -2842815
        90               108580              8091013             -3225858
        91               109800              7677041             -1800468
        92               111020              7084826             -2834348
        93               112240              6766989             -2004187
        94               113460              6321192             -2861357
        95               114680              6103376             -2259884
        96               115900              5756726             -2899542
        97               117120              5596251             -1990758
        98               118340              5318845             -1868946
        99               119560              4742153             -2523338
       100               120780              5795020             -1879036
       101               122000              5058617             -1787917
       102               123220              5135582             -2496804
       103               124440              4681003             -1522069
       104               125660              4100159             -1751120
       105               126880              2420126             -1468420
       106               128100              3488954             -1562858
       107               129320              3134616             -2103908
       108               130540              3388542             -2108703
       109               131760              3458991             -1296697
       110               132980              2393891             -1629637
       111               134200              1658641             -1905899
       112               135420              2596150             -1524290
       113               136640              1850470              -700962
       114               137860              2752412             -1826552
       115               139080              2463369             -1045690
       116               140300              1340725              -362622
       117               141520              1962629             -1191868
       118               142740              1115499             -2110204
       119               143960               769552             -1415592
       120               145180              1453320              -672463
       121               146400              1136518             -1070612
       122               147620              1608826             -1675344
       123               148840               849117             -1281751
       124               150060              1116665             -2159870
       125               151280              1354664             -1662059
       126               152500               210967              -857941
       127               153720               218844             -1176969
       128               154940               905241             -2066202
       129               156160               846998             -2043862
       130               157380               251948             -1206792
       131               158600               507857             -1828122
       132               159820               486720             -1545352
       133               161040               -86590             -1495741
       134               162260               694249             -1623636
       135               163480               375930             -1372779
       136               164700              -495695             -1263887
       137               165920              -825300             -1008741
       138               167140              -372967             -2438216
       139               168360               257614             -1463901
       140               169580              -108311             -1474024
       141               170800               248778             -2035323
       142               172020              -370405             -1935721
       143               173240               -58690             -1083776
       144               174460               350614             -1614845
       145               175680              -318261             -1369670
       146               176900              -937473             -1145686
       147               178120              -758591             -1379870
       148               179340                35788             -1502461
       149               180560              -987568             -2045921
       150               181780              -349676             -2356717
       151               183000             -1434129             -1338258
       152               184220             -1305697             -1336017
       153               185440             -1215846             -1889159
       154               186660              -733077             -2361649
       155               187880             -1231018             -1775253
       156               189100             -1385305             -1765307
       157               190320             -1063564             -1880248
       158               191540              -564928             -1419165
       159               192760              -994711             -2023444
       160               193980              -122189             -1910086
       161               195200              -695673             -1914684
       162               196420              -626758             -2316524
       163               197640              -880243             -1664341
       164               198860             -1620289             -2140045
       165               200080              -835232             -1653157
       166               201300              -817378             -1621358
       167               202520             -1660923             -2036525
       168               203740             -1226734             -1868040
       169               204960              -816231             -1803868
       170               206180             -1278901             -1946235
       171               207400             -1969014             -1861313
       172               208620             -1945696             -2192875
       173               209840             -1383408             -2364702
       174               211060             -2001578             -2284257
       175               212280             -1849859             -2231486
       176               213500             -1347491             -1779364
       177               214720             -2315037             -2254799
       178               215940             -2182154             -2145837
       179               217160             -1852621             -2854029
       180               218380             -2244878             -2438456
       181               219600             -1739776              -924712
       182               220820             -1030933             -2328571
       183               222040             -2222686             -2199792
       184               223260             -2397283             -1872205
       185               224480             -1494371             -1711407
       186               225700             -2274141             -2099220
       187               226920             -1843356             -2179080
       188               228140             -1888636             -2505614
       189               229360             -2070604             -2551733
       190               230580             -2525937             -2657782
       191               231800             -2295164             -1735523
       192               233020             -1371318             -2196652
       193               234240             -1629529             -1828960
       194               235460             -2653337             -2851680
       195               236680             -1903074             -1520624
       196               237900             -2172792             -2287171
       197               239120             -2616274             -2640228
       198               240340             -2145916             -2302948
       199               241560             -1723093             -2326105
       200               242780             -1947883             -2211385
       201               244000             -2400990             -3123192
       202               245220             -2328815             -1997060
       203               246440             -1350243             -2286737
       204               247660             -1698821             -2214450
       205               248880             -2518483             -2603634
       206               250100             -2378450             -2500105
       207               251320             -2056415             -2155930
       208               252540             -2954948             -2027486
       209               253760             -2611268             -1612856
       210               254980             -2457087             -2372425
       211               256200             -2205030             -2000221
       212               257420             -2250652             -1856617
       213               258640             -2744539             -2877313
       214               259860             -2501525             -2214570
       215               261080             -2267271             -2753306
       216               262300             -2742170             -2701703
       217               263520             -3238192             -2697492
       218               264740             -2568063             -2636455
       219               265960             -2176381             -2494265
       220               267180             -1735346             -2090944
       221               268400             -2271527             -1931183
       222               269620             -2970348             -2356390
       223               270840             -2434720             -2213336
       224               272060             -2431995             -2346032
       225               273280             -2487062             -2235170
       226               274500             -3686851             -3012179
       227               275720             -2293425             -2779416
       228               276940             -2143587             -2364156
       229               278160             -2851366             -2578591
       230               279380             -2279997             -2424818
       231               280600             -1792879             -2845940
       232               281820             -2589475             -2572450
       233               283040             -2323470             -2430053
       234               284260             -2468360             -2438523
       235               285480             -2653519             -2734943
       236               286700             -2535476             -1671783
       237               287920             -2759743             -2306425
       238               289140             -3585590             -2143848
       239               290360             -1532903             -2250332
       240               291580             -2183353             -2179784
       241               292800             -2462846             -2277648
       242               294020             -2753657             -2905345
       243               295240             -3085962             -2484001
       244               296460             -2564502             -3055591
       245               297680             -2051519             -2580628
       246               298900             -2552548             -2319692
       247               300120             -1817828             -2686663
       248               301340             -3136948             -1816496
       249               302560             -2308933             -2178112
       250               303780             -2498379             -2174243
       251               305000             -2361545             -2610102
       252               306220             -1982403             -2718539
       253               307440             -2253022             -2773896
       254               308660             -1650141             -1875252
       255               309880             -2730536             -2806581
       256               311100             -2605583             -2513213
       257               312320             -2827346             -1643042
       258               313540             -2649311             -2055270
       259               314760             -2635217             -2143891
       260               315980             -2777032             -2446073
       261               317200             -2502319             -1936440
       262               318420             -2445670             -1954901
       263               319640             -3050558             -2669452
       264               320860             -3382585             -2030550
       265               322080             -3635919             -2921673
       266               323300             -2781035             -3228173
       267               324520             -2882229             -2467969
       268               325740             -2429245             -1987587
       269               326960             -3033202             -2750092
       270               328180             -3104223             -2274466
       271               329400             -2481965             -2519340
       272               330620             -2795543             -2473300
       273               331840             -2389396             -2735863
       274               333060             -2964719             -2109105
       275               334280             -2682796             -2610951
       276               335500             -2992266             -1924088
       277               336720             -2253291             -2555176
       278               337940             -2319285             -3211290
       279               339160             -3037695             -2431145
       280               340380             -2345344             -1987507
       281               341600             -2176295             -1861421
       282               342820             -2608601             -2332999
       283               344040             -2814114             -2167588
       284               345260             -2860536             -2394400
       285               346480             -2225814             -2887728
       286               347700             -2319399             -2615775
       287               348920             -2993623             -2225903
       288               350140             -1951730             -2420780
       289               351360             -3725203             -2740946
       290               352580             -3374518             -3127517
       291               353800             -2897413             -2068356
       292               355020             -2580828             -2748911
       293               356240             -2943580             -2629974
       294               357460             -3524295             -2901696
       295               358680             -3099668             -2462062
       296               359900             -2706672             -2859555
       297               361120             -3025903             -2855355
       298               362340             -3381533             -3133361
       299               363560             -3388075             -2376943
       300               364780             -3559183             -2395446
       301               366000             -2409741             -3184924
       302               367220             -1933756             -2369098
       303               368440             -2796401             -1832674
       304               369660             -1793283             -2682672
       305               370880             -2456098             -2758840
       306               372100             -2437003             -2434234
       307               373320             -2286844             -1852311
       308               374540             -3039852             -3113742
       309               375760             -2348968             -3251132
       310               376980             -2888120             -2027080
       311               378200             -3476167             -2340205
       312               379420             -3794656             -2901176
       313               380640             -3087324             -3093426
       314               381860             -2863974             -2314446
       315               383080             -3525829             -2388974
       316               384300             -2955859             -2993264
       317               385520             -3017864             -2140446
       318               386740             -2425239             -2652392
       319               387960             -2686572             -2025336
       320               389180             -2642164             -2391652
       321               390400             -3548723             -2805128
       322               391620             -3083908             -3609331
       323               392840             -2813641             -2820109
       324               394060             -2709092             -2016875
       325               395280             -3269336             -3033801
       326               396500             -1627598             -2719429
       327               397720             -3356282             -2661359
       328               398940             -3022416             -2452078
       329               400160             -2698098             -3358570
       330               401380             -3165162             -3477341
       331               402600             -2429983             -2761338
       332               403820             -2939109             -3149342
       333               405040             -3068006             -2426515
       334               406260             -2204648             -2707110
       335               407480             -3191146             -2494437
       336               408700             -2485128             -2547286
       337               409920             -3309256             -3896583
       338               411140             -2887715             -2283829
       339               412360             -2871949             -2818563
       340               413580             -2342977             -2521233
       341               414800             -2573830             -1984138
       342               416020             -2983957             -2320681
       343               417240             -3610377             -2913051
       344               418460             -2607463             -2592228
       345               419680             -3239757             -2409663
       346               420900             -3302147             -3435354
       347               422120             -2879773             -2798622
       348               423340             -3087475             -3416966
       349               424560             -2097037             -2052010
       350               425780             -2526135             -2728704
