# Supplementary material for: Probing decoherence in molecular 4f qubits
Source: Chem Sci. 2024 Oct 30;15(48):20328–37. doi: 10.1039/d4sc05304d (PMC11575486; doi:10.1039/d4sc05304d)
Supplement: SC-015-D4SC05304D-s001 [file SC-015-D4SC05304D-s001.zip › data_archive/perpendicular_0p001pct/CPMG/CPMG_60Pulses_4367]

     index            Time [ns]         Intensity []         Intensity []

         1                    0             19338708             -3263095
         2                 1220             18347316             -2967091
         3                 2440             19655236             -4021644
         4                 3660             20169662             -2542541
         5                 4880             19251440             -3227838
         6                 6100             18492080             -2882265
         7                 7320             18328796             -3474871
         8                 8540             18577724             -3860790
         9                 9760             17526988             -3216478
        10                10980             17382832             -4101851
        11                12200             17506858             -4819298
        12                13420             17794280             -4521928
        13                14640             16800408             -3452560
        14                15860             16257855             -3932608
        15                17080             15535515             -4284131
        16                18300             16331382             -4097079
        17                19520             15893406             -4425888
        18                20740             14889858             -3837456
        19                21960             15431042             -4116370
        20                23180             15516216             -4211619
        21                24400             14489761             -4855008
        22                25620             15523126             -4646783
        23                26840             14794252             -5118864
        24                28060             15244749             -5332145
        25                29280             14715141             -4302556
        26                30500             13615175             -4616971
        27                31720             13459589             -3986537
        28                32940             13130933             -4688165
        29                34160             13369716             -5217781
        30                35380             14038371             -5590726
        31                36600             13283757             -4412236
        32                37820             13803215             -5567347
        33                39040             12765981             -5453359
        34                40260             12255667             -6040721
        35                41480             12804276             -4772010
        36                42700             12361949             -4662296
        37                43920             12770121             -4947507
        38                45140             11549477             -4885249
        39                46360             11166895             -4958318
        40                47580             11087170             -4877046
        41                48800             10611499             -4311656
        42                50020             11583386             -5561276
        43                51240             11211411             -5070587
        44                52460             10878948             -4663393
        45                53680             10473734             -5256777
        46                54900             10832779             -4503215
        47                56120             10088642             -5430204
        48                57340             10378736             -5364938
        49                58560             10015234             -4694061
        50                59780             10084337             -5571580
        51                61000              9313803             -5195339
        52                62220              9705464             -4154128
        53                63440              8890662             -4097561
        54                64660              8895994             -5221171
        55                65880              8599589             -4286711
        56                67100              8507788             -4386358
        57                68320              9043986             -4335622
        58                69540              9002097             -4315002
        59                70760              8609779             -4342526
        60                71980              9157577             -4645588
        61                73200              8621893             -4182083
        62                74420              7974838             -3036403
        63                75640              8326456             -3651184
        64                76860              8603396             -3764840
        65                78080              8077858             -4479268
        66                79300              8567920             -3455626
        67                80520              7984062             -3516857
        68                81740              7988616             -3358398
        69                82960              7313632             -4089196
        70                84180              7396359             -3350052
        71                85400              6491713             -3695990
        72                86620              7133276             -3416124
        73                87840              6569394             -3870308
        74                89060              7870246             -3832358
        75                90280              6156324             -3088216
        76                91500              6517630             -3176300
        77                92720              6632413             -2500730
        78                93940              6448283             -3190783
        79                95160              6409788             -2720158
        80                96380              6735973             -2928079
        81                97600              5720833             -2127567
        82                98820              6114872             -2407302
        83               100040              5687084             -2891278
        84               101260              5788794             -2644084
        85               102480              5466932             -2216755
        86               103700              6078749             -2594771
        87               104920              5073575             -2728193
        88               106140              5904242             -1802356
        89               107360              4516216             -2910538
        90               108580              5354281             -2292018
        91               109800              4587431             -1881687
        92               111020              4864972             -2982186
        93               112240              4107752             -1645774
        94               113460              3621089             -1329095
        95               114680              4160782             -1472477
        96               115900              4011351             -2407440
        97               117120              4252352             -1941931
        98               118340              3023282             -1931693
        99               119560              3956878             -1375278
       100               120780              2760249             -2044724
       101               122000              3352800             -1958019
       102               123220              3084652             -1558887
       103               124440              3479411             -1730326
       104               125660              3059760             -1311804
       105               126880              3129537             -1591735
       106               128100              3269696             -1206618
       107               129320              2644667             -1254534
       108               130540              3380794             -1188536
       109               131760              2818450              -705317
       110               132980              2936797              -777455
       111               134200              3105723             -1125162
       112               135420              2466789             -1340986
       113               136640              3469036             -1561431
       114               137860              2964044             -1475609
       115               139080              2747307             -1153781
       116               140300              2909610             -2079167
       117               141520              2494802             -1501249
       118               142740              2332361             -1391366
       119               143960              2645024             -1271197
       120               145180              2127440             -1138967
       121               146400              2013588             -1459058
       122               147620              2176947              -976132
       123               148840              2439106              -984994
       124               150060              1144995             -1133161
       125               151280              1834915             -1180051
       126               152500              1627948             -1160512
       127               153720               870398              -758620
       128               154940              1021734             -1085753
       129               156160              1469671             -1863864
       130               157380               330163             -1711812
       131               158600               927842              -941161
       132               159820               803675             -1484000
       133               161040              1130602             -2556517
       134               162260               716193             -1363621
       135               163480               -96686             -1855795
       136               164700               660263             -1246999
       137               165920               883242             -1150597
       138               167140              1076097             -1246209
       139               168360              1156058             -1452448
       140               169580               714093             -1427519
       141               170800               546646             -1849035
       142               172020               909408             -1186328
       143               173240               420086             -1605907
       144               174460               683088             -1282495
       145               175680               858886             -1340844
       146               176900               632049             -2249219
       147               178120               277355             -1366149
       148               179340              1176521             -1576116
       149               180560               524461             -1317411
       150               181780               650527              -961806
       151               183000               184003             -1648851
       152               184220              -228481             -1859524
       153               185440               380402              -592566
       154               186660               595501              -741388
       155               187880              -508064             -1442598
       156               189100               -25307             -1128684
       157               190320                43581             -2021182
       158               191540              -664376              -774965
       159               192760              -955754             -1488592
       160               193980              -394595              -907908
       161               195200              -682609             -2506956
       162               196420              -131349             -1590108
       163               197640              -360163             -1821207
       164               198860              -453031             -1640824
       165               200080              -277536              -957494
       166               201300              -369000             -1401858
       167               202520              -464733             -1542916
       168               203740              -639754             -2363488
       169               204960              -133547             -1676106
       170               206180              -761495             -1498399
       171               207400              -396739             -1807091
       172               208620             -1480255             -2001314
       173               209840              -190242             -1702270
       174               211060              -960278             -1530106
       175               212280              -117094             -2071829
       176               213500             -1140535             -1636890
       177               214720              -564800             -1430306
       178               215940             -1556604             -1488409
       179               217160             -1644524             -1578596
       180               218380              -991665             -1381365
       181               219600              -358386             -2189502
       182               220820              -786680             -1445450
       183               222040              -875080             -1277587
       184               223260             -1487074             -1095759
       185               224480             -1634533             -1345209
       186               225700             -1154346             -1732675
       187               226920             -1717321             -2168352
       188               228140             -1404541             -1922643
       189               229360             -1261587             -1511159
       190               230580              -617381             -1719197
       191               231800              -428220              -630785
       192               233020              -732169             -1800056
       193               234240             -1395954             -1653111
       194               235460             -1894968             -2296324
       195               236680             -2259631             -1660449
       196               237900             -1586792             -2089151
       197               239120             -2306946             -1693707
       198               240340             -1012881             -2016306
       199               241560              -760483             -1374000
       200               242780             -1463875             -1487866
       201               244000             -2005497             -1468924
       202               245220              -886092              -913412
       203               246440             -1829147             -2030910
       204               247660             -1898146             -1861656
       205               248880             -2398579             -1329322
       206               250100             -1210288             -1461872
       207               251320             -1391366              -919179
       208               252540             -1955279             -1831508
       209               253760             -1100665             -1307625
       210               254980             -1892172             -1889631
       211               256200             -1988795             -1194170
       212               257420             -1363104             -1885498
       213               258640             -2726326             -1377149
       214               259860             -1447077             -1568510
       215               261080             -1337193             -1931396
       216               262300              -936936             -2029445
       217               263520             -1947595             -1129942
       218               264740             -1462363             -2748777
       219               265960             -1035845             -1352294
       220               267180             -2132371             -1703355
       221               268400             -1995989             -1581489
       222               269620             -1553364             -2491930
       223               270840             -1707813             -2376034
       224               272060             -1841879             -1656476
       225               273280             -1293848             -1722385
       226               274500             -1199371             -1691866
       227               275720             -1178920             -1200191
       228               276940             -2502941             -1931010
       229               278160             -1937180             -1394481
       230               279380             -2203638             -2249841
       231               280600             -1569874             -2082673
       232               281820             -1661716             -2428911
       233               283040             -1933101             -1601512
       234               284260             -1501363             -2316578
       235               285480             -1818584             -1996809
       236               286700             -1820157             -1918676
       237               287920             -1454132             -2164437
       238               289140             -1668321             -2151364
       239               290360             -2249249             -2449979
       240               291580             -1679223             -1807190
       241               292800             -1560430             -1821148
       242               294020              -917208             -1550539
       243               295240              -918762             -1246030
       244               296460             -1170476             -2543997
       245               297680             -1603939             -2093543
       246               298900             -1684333             -1599020
       247               300120             -1790115             -1914081
       248               301340             -1725351             -2629946
       249               302560             -1774516             -1321581
       250               303780             -1107348             -2067421
       251               305000             -1201070             -1414613
       252               306220             -1157402             -2073873
       253               307440             -2296444             -1076649
       254               308660             -1385769             -1716813
       255               309880             -2233358             -1741005
       256               311100             -2818017             -1911301
       257               312320             -1568920             -1272588
       258               313540             -1893254             -1833686
       259               314760             -2309457             -2182137
       260               315980             -1373732             -1366877
       261               317200             -1859136             -2069325
       262               318420             -1615134             -1993286
       263               319640             -2154273             -1756279
       264               320860             -2176085             -1510320
       265               322080             -2007644             -1702621
       266               323300             -1590568             -1655496
       267               324520             -2250110             -1996860
       268               325740             -1651134             -1226769
       269               326960             -2078595             -2305357
       270               328180             -2249551             -1702233
       271               329400             -2393417             -1833234
       272               330620             -2427175             -2866376
       273               331840             -2308395             -2159387
       274               333060             -2029146             -2303303
       275               334280             -2834206             -2430781
       276               335500             -1878264             -2302507
       277               336720             -2220318             -1598443
       278               337940             -2345197             -1986069
       279               339160             -1770748             -1661770
       280               340380             -2109044             -2071296
       281               341600             -1841191             -2762291
       282               342820             -2673735             -1549023
       283               344040             -2283962             -1429677
       284               345260             -1785579             -1954318
       285               346480             -2211033             -1920869
       286               347700             -2502005             -2269458
       287               348920             -2178414             -1686013
       288               350140             -2017100             -2445259
       289               351360             -2200203             -1958460
       290               352580             -2305219             -1894467
       291               353800             -1395901             -1699947
       292               355020             -2352107             -1653492
       293               356240             -2039322             -1922869
       294               357460             -2025265             -2066624
       295               358680             -2450470             -1965678
       296               359900             -2519090             -1744478
       297               361120             -1789175             -1756913
       298               362340             -2279915             -2729802
       299               363560             -1753584             -1497944
       300               364780             -2188023             -2052630
       301               366000             -2002370             -1744765
       302               367220             -1989450             -2079865
       303               368440             -2782565             -2291686
       304               369660             -2100228             -2147271
       305               370880             -1925941             -1080479
       306               372100             -1733904             -1630742
       307               373320             -2174242             -2131120
       308               374540             -3011895             -1939950
       309               375760             -2682766             -1976560
       310               376980             -2516118             -2178199
       311               378200             -1908357             -2006451
       312               379420             -2199039             -1866285
       313               380640             -2622078             -1646450
       314               381860             -1845044             -2154687
       315               383080             -1991166             -1691533
       316               384300             -2122634             -2622542
       317               385520             -1976425             -1648711
       318               386740             -2359160             -2126631
       319               387960             -1944801             -1762394
       320               389180             -1757785             -2267464
       321               390400             -2748192             -1749336
       322               391620             -2501840             -1908156
       323               392840             -2199016             -1799078
       324               394060             -2633849             -1659070
       325               395280             -2852739             -2098026
       326               396500             -2656643             -2336463
       327               397720             -2984722             -1963833
       328               398940             -2060114             -2192507
       329               400160             -2145213             -1952989
       330               401380             -1985399             -2319112
       331               402600             -1733244             -2253803
       332               403820             -2763636             -2260371
       333               405040             -2726693             -1880318
       334               406260             -2637840             -1786574
       335               407480             -2168047             -1757442
       336               408700             -1533792             -1565239
       337               409920             -1986914             -1835626
       338               411140             -2691089             -2805318
       339               412360             -2504924             -1474865
       340               413580             -1880991             -2392771
       341               414800             -1934114             -2287776
       342               416020             -2041403             -2574873
       343               417240             -2382264             -1798389
       344               418460             -2563832             -1603211
       345               419680             -2208426             -1791703
       346               420900             -2336473             -1808963
       347               422120             -2154862             -2109404
       348               423340             -1294484             -1903425
       349               424560             -2669969             -2452874
       350               425780             -2525886             -2508324
