# Supplementary material for: Probing decoherence in molecular 4f qubits
Source: Chem Sci. 2024 Oct 30;15(48):20328–37. doi: 10.1039/d4sc05304d (PMC11575486; doi:10.1039/d4sc05304d)
Supplement: SC-015-D4SC05304D-s001 [file SC-015-D4SC05304D-s001.zip › data_archive/perpendicular_0p001pct/short refocusing/README]

SHORT_(pulselength1)_(pulselength2)_Field
Pi/2 pulse lenghth: 80ns
pi length varied from 160, 120, 80,40,20
varius fields, 2917,3249,3249,4367 
delay between pulse 1 and 2= 500ns
all experiments at 5K
