# Supplementary material for: Probing decoherence in molecular 4f qubits
Source: Chem Sci. 2024 Oct 30;15(48):20328–37. doi: 10.1039/d4sc05304d (PMC11575486; doi:10.1039/d4sc05304d)
Supplement: SC-015-D4SC05304D-s001 [file SC-015-D4SC05304D-s001.zip › data_archive/perpendicular_0p001pct/short refocusing/SHORT_80_120_2917]

     index            Time [ns]         Intensity []         Intensity []

         1                    0            211846396             -6815270
         2                  140            202759416             -4365604
         3                  280            181455652             -4026815
         4                  420            155856398             -5357951
         5                  560            159609898             -3932653
         6                  700            190554816             -2800532
         7                  840            201658368             -1219297
         8                  980            168655920             -3373896
         9                 1120            170029036             -5278097
        10                 1260            180201244             -2228172
        11                 1400            175094068             -4243093
        12                 1540            182667228             -3478825
        13                 1680            180664320             -2543940
        14                 1820            180616872             -1482658
        15                 1960            162147252             -2085172
        16                 2100            185208132             -3013979
        17                 2240            187081308              -759415
        18                 2380            191921440             -1630050
        19                 2520            182397712              2681561
        20                 2660            163989362             -1054143
        21                 2800            162104168             -3160906
        22                 2940            172204076             -1282431
        23                 3080            177479044              -717762
        24                 3220            167704470             -1699589
        25                 3360            155726366               218272
        26                 3500            153695660             -2683642
        27                 3640            164903036             -1493895
        28                 3780            151460838             -2827177
        29                 3920            123431036             -2044425
        30                 4060            113566992             -5547199
        31                 4200            139007746             -3757107
        32                 4340            141231674             -2157821
        33                 4480            140681236             -3009628
        34                 4620            123232328             -2915556
        35                 4760            107322202             -4669323
        36                 4900             96587756             -3988815
        37                 5040             94662260             -5515509
        38                 5180            101566228             -5742820
        39                 5320            102840030             -4669896
        40                 5460             98327882             -2790147
        41                 5600             91751352             -6328400
        42                 5740             90280646             -4227099
        43                 5880             80695074             -4218567
        44                 6020             70460316             -5458992
        45                 6160             69087535             -3970142
        46                 6300             72975066             -5499767
        47                 6440             69217861             -6139272
        48                 6580             67303484             -6959112
        49                 6720             60322327             -5556163
        50                 6860             57593940             -5577466
        51                 7000             53819750             -5272366
        52                 7140             51295782             -6946209
        53                 7280             45790680             -7570533
        54                 7420             45039087             -8302338
        55                 7560             52456415             -7882643
        56                 7700             50288641             -6976147
        57                 7840             43815465             -6609264
        58                 7980             34028349             -8036135
        59                 8120             35345267             -6977149
        60                 8260             37456080             -6751069
        61                 8400             40509283             -8357601
        62                 8540             39761819             -7041040
        63                 8680             37406604             -7507727
        64                 8820             32095983             -7390665
        65                 8960             25700605             -8456580
        66                 9100             27175563             -7740446
        67                 9240             31795788             -8575855
        68                 9380             35917370             -6930208
        69                 9520             29961317             -6175256
        70                 9660             28844068             -7122407
        71                 9800             24298536             -8685517
        72                 9940             24675208             -7453676
        73                10080             22172402             -9523301
        74                10220             25705554             -9904156
        75                10360             23103989             -8440393
        76                10500             20264935             -8197046
        77                10640             18923261             -7931097
        78                10780             18055986             -8919451
        79                10920             21875569             -8858671
        80                11060             22347191             -9721018
        81                11200             16870202             -8138501
        82                11340             14508490            -10073523
        83                11480             13966458             -8488678
        84                11620             15791676             -7709901
        85                11760             13005943             -7815345
        86                11900             11956807             -9812793
        87                12040             12548874            -10165557
        88                12180             14420436             -8573569
        89                12320              9501374             -9130244
        90                12460              7008217             -7156076
        91                12600              6000113             -9195200
        92                12740              7413989             -9503088
        93                12880              6857555             -8721180
        94                13020              4773561            -10853156
        95                13160              3137481             -9082912
        96                13300              2797984             -7784824
        97                13440              1730388            -10586599
        98                13580                87149            -10004040
        99                13720              -606009             -9582252
       100                13860              -714536            -10386163
       101                14000             -1327491             -9482317
       102                14140              -733417            -10414791
       103                14280             -3532942            -10283260
       104                14420             -2909310             -9779701
       105                14560             -5229118             -9669462
       106                14700             -4228256             -8128986
       107                14840             -3799412             -9615443
       108                14980             -3346614            -10984601
       109                15120             -5329434            -10869716
       110                15260             -4480137            -11209662
       111                15400             -4200628             -9163962
       112                15540             -5120975            -10042454
       113                15680             -7369836             -9251499
       114                15820             -6436919            -10473578
       115                15960             -5596366             -9707682
       116                16100             -8085228            -10100616
       117                16240             -7947705            -10418793
       118                16380             -6730428            -10199934
       119                16520             -7639019             -9381909
       120                16660             -8397072            -10386547
       121                16800             -7662699             -9420966
       122                16940             -8951028             -9952863
       123                17080             -8642453             -9468652
       124                17220             -9358085            -10815292
       125                17360            -10551893            -11586609
       126                17500             -8972326            -10196344
       127                17640             -8593318             -9992331
       128                17780             -8888549             -9252310
       129                17920             -9925664            -11215855
       130                18060             -8938602            -10212541
       131                18200             -8208561             -9490690
       132                18340             -7897905            -10118239
       133                18480             -8142309             -8906791
       134                18620            -11537801            -11641856
       135                18760             -7461589             -8689934
       136                18900            -10206546             -9816291
       137                19040             -8411596             -9824621
       138                19180             -8603732             -9974657
       139                19320             -7674508             -9849327
       140                19460             -7497212            -10071851
       141                19600             -6692065             -9427242
       142                19740             -9594336             -9454652
       143                19880            -10235624            -10254054
       144                20020             -8945771            -10358410
       145                20160             -7491425             -8588473
       146                20300             -9758154             -9745351
       147                20440             -8753647            -10698023
       148                20580             -9733185             -9850223
       149                20720             -8242693             -9781930
       150                20860             -9314674             -9487530
       151                21000             -9483483             -8741073
       152                21140             -6864150             -9284703
       153                21280             -9781937             -9170148
       154                21420             -9154966             -8529687
       155                21560             -8386282            -10249975
       156                21700             -9338786             -8880487
       157                21840             -8092517            -10734254
       158                21980             -9621740             -8969903
       159                22120             -7729349             -9770850
       160                22260             -9568316             -9417380
       161                22400             -8334030             -8294169
       162                22540             -9103367             -9739107
       163                22680             -9499836            -10528050
       164                22820             -8312910            -10809334
       165                22960             -9364843            -11124770
       166                23100             -7543472             -9411176
       167                23240             -8305919             -9322297
       168                23380             -8136651             -9848061
       169                23520             -8971157            -11628480
       170                23660             -8560264             -9235918
       171                23800             -9682168            -12007505
       172                23940             -8605804             -9216103
       173                24080             -6819365             -9806264
       174                24220             -8133161            -11341761
       175                24360             -9211569            -10321882
       176                24500             -9022134             -9986715
       177                24640            -10171127            -11200684
       178                24780            -10384465             -9349347
       179                24920             -8316014            -10455705
       180                25060             -7247828             -9213191
       181                25200             -7709712             -9237643
       182                25340             -9058349             -9718523
       183                25480             -8344667             -8441831
       184                25620             -7298039             -9115859
       185                25760            -10071514             -9332124
       186                25900             -8983727             -9329313
       187                26040             -8841156             -9049056
       188                26180             -9902380            -10194858
       189                26320             -7928831             -9482934
       190                26460             -8514173             -9230680
       191                26600             -8716182             -9739002
       192                26740             -7438654             -9492375
       193                26880             -9429329             -9811685
       194                27020             -9896115            -10623700
       195                27160             -9797560            -10254648
       196                27300             -9453462             -9560495
       197                27440            -10009567             -9764893
       198                27580             -7718638             -9161802
       199                27720             -8959302            -11106158
       200                27860             -9581110             -9543686
       201                28000             -8803921             -9941686
       202                28140             -7523004             -9848529
       203                28280            -10272964            -10560213
       204                28420             -8622370             -9188168
       205                28560             -9557149             -8628028
       206                28700             -9570329            -10041488
       207                28840             -8201551             -9323699
       208                28980             -9050232            -11565677
       209                29120             -9238719            -10408757
       210                29260             -7537069             -8983648
       211                29400            -10064083             -9643529
       212                29540             -8190557            -11006133
       213                29680             -9451917             -9684997
       214                29820             -8067642            -10161893
       215                29960             -7880895            -10202291
       216                30100            -10225301             -9904093
       217                30240             -7756163             -9047560
       218                30380             -8042242            -11437794
       219                30520             -8493718             -9401193
       220                30660            -10484445            -10731993
       221                30800             -8327822             -9964085
       222                30940             -9842730             -9707926
       223                31080            -10392061            -10863241
       224                31220             -9777849            -10236402
       225                31360             -9986025             -7964438
       226                31500             -9947947            -10639068
       227                31640            -11091838            -10401376
       228                31780             -9176894            -10412098
       229                31920             -7388503             -9205144
       230                32060             -9184270            -11055302
       231                32200             -7574513            -10714461
       232                32340            -10014370            -10058854
       233                32480            -10369090            -10120909
       234                32620            -10544782             -9723267
       235                32760             -7572641            -10288456
       236                32900            -10252213             -9920575
       237                33040             -9677479            -11063212
       238                33180             -9360940            -10128967
       239                33320             -9178201             -9505188
       240                33460             -9208998            -10215328
       241                33600             -9322752             -8471218
       242                33740             -9643901            -11235283
       243                33880             -9117266            -10899327
       244                34020             -8159213            -10540896
       245                34160             -9583346            -11285128
       246                34300             -8531224             -9551314
       247                34440             -8639357             -9874810
       248                34580             -9418240             -9845721
       249                34720             -8731746             -9879282
       250                34860             -7730259             -9616760
