# Supplementary material for: Probing decoherence in molecular 4f qubits
Source: Chem Sci. 2024 Oct 30;15(48):20328–37. doi: 10.1039/d4sc05304d (PMC11575486; doi:10.1039/d4sc05304d)
Supplement: SC-015-D4SC05304D-s001 [file SC-015-D4SC05304D-s001.zip › data_archive/perpendicular_0p001pct/short refocusing/SHORT_80_120_3249]

     index            Time [ns]         Intensity []         Intensity []

         1                    0            246264036             -6495387
         2                  140            211461808             -7386325
         3                  280            182439224             -6435826
         4                  420            166246320             -4948722
         5                  560            168067256             -6736189
         6                  700            180197052             -3351232
         7                  840            216625184               675467
         8                  980            241452756              1911466
         9                 1120            261007876              3269458
        10                 1260            270238392               829194
        11                 1400            274993476               417632
        12                 1540            278987944              3518065
        13                 1680            289266964              3616795
        14                 1820            288885828              3742563
        15                 1960            299390136              4864115
        16                 2100            291824360              3878764
        17                 2240            286075480              2016807
        18                 2380            267717780              1816376
        19                 2520            267734900              4804620
        20                 2660            268482504              3727327
        21                 2800            263606344              5186398
        22                 2940            229092784               815515
        23                 3080            194746076             -2529787
        24                 3220            175059188              -135338
        25                 3360            169065300              -849184
        26                 3500            178117912             -1443072
        27                 3640            177552108             -3556661
        28                 3780            171662206             -2312997
        29                 3920            170966870             -1179483
        30                 4060            194149476             -1839593
        31                 4200            197725962              -816006
        32                 4340            184139110             -1855190
        33                 4480            179428484             -1411266
        34                 4620            198877206              2211807
        35                 4760            196135984             -1474190
        36                 4900            166906160             -3922421
        37                 5040            147372834             -3561951
        38                 5180            160037300             -2800788
        39                 5320            153923446             -4814201
        40                 5460            133729506             -4036364
        41                 5600            120122684             -2768600
        42                 5740            118842210             -3742721
        43                 5880            107559338             -6531547
        44                 6020            104436432             -2035196
        45                 6160            105508156             -4370505
        46                 6300            102161926             -6739238
        47                 6440             94320643             -3981406
        48                 6580             94461250             -5362521
        49                 6720             97787806             -5866230
        50                 6860             94193571             -6034613
        51                 7000             85075373             -8518320
        52                 7140             79357635             -6296765
        53                 7280             73893790             -7257232
        54                 7420             66733550             -7026692
        55                 7560             54885224             -9992354
        56                 7700             53318549             -8027465
        57                 7840             49643039             -8541782
        58                 7980             48020771             -7306777
        59                 8120             39802391            -10170423
        60                 8260             37041315             -8295659
        61                 8400             37221033             -9633582
        62                 8540             36859290             -9378973
        63                 8680             28437728             -8962624
        64                 8820             23450860             -9276476
        65                 8960             21092041             -8473869
        66                 9100             18704744            -11241532
        67                 9240             15874518            -10067435
        68                 9380             13607585            -10802122
        69                 9520             14338910            -12110552
        70                 9660             13191728            -10053249
        71                 9800             12490625            -11942075
        72                 9940             11858325            -10154292
        73                10080             10762268            -10898722
        74                10220              4868724            -12926682
        75                10360              4125060            -11215541
        76                10500              3314836            -11291151
        77                10640              1592659            -12354343
        78                10780              -857693            -11258157
        79                10920             -2351750            -11159440
        80                11060             -2011173            -12142885
        81                11200             -3017613            -12173395
        82                11340             -2472711            -10787749
        83                11480             -3751015            -11434770
        84                11620             -6209934            -10867440
        85                11760             -5477314            -11873453
        86                11900             -6507822            -10759718
        87                12040             -5984673            -11630984
        88                12180             -7714828            -12138941
        89                12320             -5825817            -12831803
        90                12460             -6809325            -10566667
        91                12600             -8855383            -11514634
        92                12740             -9097876            -12693987
        93                12880             -8387796            -11920876
        94                13020             -8646654            -11291599
        95                13160             -8863147            -12181032
        96                13300             -8982756            -12236647
        97                13440            -10832423            -11264096
        98                13580            -11515453            -13224509
        99                13720            -11523716            -11578536
       100                13860            -10288352            -12788334
       101                14000             -8935368            -11618226
       102                14140            -10779724            -11265028
       103                14280            -10967053            -12610401
       104                14420            -10737139            -12287903
       105                14560            -11210232            -12258889
       106                14700            -11074361            -11924935
       107                14840             -9689800            -12649187
       108                14980            -10575013             -9877302
       109                15120            -10680156            -12638075
       110                15260             -9395068            -11938872
       111                15400             -9640974            -11041625
       112                15540             -9647097            -10996972
       113                15680            -10944321            -11143541
       114                15820            -10680074            -12169500
       115                15960            -10804780            -12863497
       116                16100            -11496532            -11928224
       117                16240            -11401631            -11304703
       118                16380            -10190247            -10867086
       119                16520            -12668886            -12165417
       120                16660             -9753065            -11636169
       121                16800            -10930461            -13118673
       122                16940            -11230804            -13287169
       123                17080             -9332962            -11653212
       124                17220             -9246671            -11399799
       125                17360            -10368219            -11490524
       126                17500            -12057964            -12323395
       127                17640            -11428349            -11356418
       128                17780            -10462355            -11387215
       129                17920            -11089249            -11440714
       130                18060            -11405102            -11717968
       131                18200             -9956156            -12040052
       132                18340             -8647982            -12299743
       133                18480            -11721926            -12471455
       134                18620            -10479956            -11485010
       135                18760            -12770946            -11481518
       136                18900             -9685048            -11374883
       137                19040            -10125831            -11929686
       138                19180            -10801635            -12186150
       139                19320            -11412844            -11169705
       140                19460            -10846384            -12728417
       141                19600             -9783181            -10204037
       142                19740            -10040864            -11507449
       143                19880             -9430788            -11481091
       144                20020            -11460721            -13129893
       145                20160            -12169722            -10620002
       146                20300            -11760824            -13560956
       147                20440             -9793008            -12701371
       148                20580             -9961218            -12345010
       149                20720            -12796885            -12219404
       150                20860            -12226125            -12690193
       151                21000            -10730082            -14221464
       152                21140            -12067688            -11699137
       153                21280            -11520970            -13733960
       154                21420            -12825600            -11348353
       155                21560            -12321026            -12424236
       156                21700            -12039450            -13658506
       157                21840            -12681447            -12227079
       158                21980            -11072341            -12505286
       159                22120            -11616298            -12047249
       160                22260            -11595232            -12061845
       161                22400            -11428748            -12216945
       162                22540             -9749319            -13024909
       163                22680            -10412400            -12009901
       164                22820             -8391211            -12027905
       165                22960            -10465140            -12955440
       166                23100            -10395455            -11447328
       167                23240            -10967802            -12466317
       168                23380            -10017054            -12006022
       169                23520            -10717196            -14607811
       170                23660            -10635393            -13437240
       171                23800            -11158225            -10887081
       172                23940            -12184652            -12771322
       173                24080            -11526413            -12008474
       174                24220             -9668903            -12535712
       175                24360             -9138565            -12931944
       176                24500            -11076170            -11529360
       177                24640            -11021101            -12218724
       178                24780            -12932976            -11961105
       179                24920            -10850813            -11338706
       180                25060            -11539416            -12188334
       181                25200            -10957904            -11649667
       182                25340            -10346004            -12765260
       183                25480            -10859078            -11862756
       184                25620            -11680521            -12052072
       185                25760            -12297710            -12789714
       186                25900             -8922288            -11077539
       187                26040            -11243747            -13378744
       188                26180            -11270406            -12207946
       189                26320            -11827901            -12170357
       190                26460            -11095286            -11507038
       191                26600             -8821328            -10483710
       192                26740            -12366162            -11685997
       193                26880            -12466105            -12029033
       194                27020            -11668937            -12451902
       195                27160             -9717637            -12268401
       196                27300            -10284018            -11966120
       197                27440            -11758408            -10925068
       198                27580            -11406797            -13238339
       199                27720            -11827998            -10279073
       200                27860            -12128137            -13093132
       201                28000            -11274851            -11515973
       202                28140            -10974741            -10569141
       203                28280            -12585264            -13686311
       204                28420            -13422210            -13075476
       205                28560            -10805250            -10854775
       206                28700            -10215877            -12194756
       207                28840            -12557766            -11782831
       208                28980            -12219011            -12100967
       209                29120            -11405794            -11236474
       210                29260            -13123792            -12848957
       211                29400            -10335742            -11486798
       212                29540            -10702556            -12933775
       213                29680            -11328602            -12606288
       214                29820            -11496859            -13374715
       215                29960            -11906124            -11461050
       216                30100            -11526955            -11911987
       217                30240            -11281758            -11921327
       218                30380            -10683578            -10362036
       219                30520            -11483591            -12390251
       220                30660             -9165742            -10838239
       221                30800            -11042606            -11169988
       222                30940            -10807236            -12407324
       223                31080            -10088222            -11630647
       224                31220            -11113071            -11261500
       225                31360            -11008920            -12245300
       226                31500            -11365619            -12506757
       227                31640            -13142721            -10748006
       228                31780             -8856053            -11774629
       229                31920            -10606436            -11641107
       230                32060            -11902183            -12051121
       231                32200            -11567497            -12448820
       232                32340            -12591831            -12806594
       233                32480            -12393115            -12186974
       234                32620            -10854813            -11919080
       235                32760            -10654409            -12106865
       236                32900            -11854863            -11402226
       237                33040            -12587778            -13675035
       238                33180            -10918858            -12631888
       239                33320             -9419386            -10922083
       240                33460            -11686512            -13242328
       241                33600             -9584678            -11675169
       242                33740            -11621985            -12171413
       243                33880             -9911866            -11016113
       244                34020            -11270992            -11914804
       245                34160            -11081514            -12728968
       246                34300            -10425678            -11208545
       247                34440            -11360352            -10437666
       248                34580            -12317529            -11807293
       249                34720            -11808565            -11683529
       250                34860            -11601477            -13113384
