# Supplementary material for: Probing decoherence in molecular 4f qubits
Source: Chem Sci. 2024 Oct 30;15(48):20328–37. doi: 10.1039/d4sc05304d (PMC11575486; doi:10.1039/d4sc05304d)
Supplement: SC-015-D4SC05304D-s001 [file SC-015-D4SC05304D-s001.zip › data_archive/perpendicular_0p001pct/short refocusing/SHORT_80_120_3817]

     index            Time [ns]         Intensity []         Intensity []

         1                    0            131204894             -8288482
         2                  140            137968796             -6615010
         3                  280            148032788             -7529913
         4                  420            155154858             -8415908
         5                  560            149812390             -8830644
         6                  700            140115054             -7972291
         7                  840            140340776             -5364878
         8                  980            133361336             -6902172
         9                 1120            120130426             -7629625
        10                 1260            112311862             -9356510
        11                 1400            114158768             -8374108
        12                 1540            123329624             -8577621
        13                 1680            128436182             -7805450
        14                 1820            135100100             -5552885
        15                 1960            142712582             -5839387
        16                 2100            141096446             -5450549
        17                 2240            131327254             -8559311
        18                 2380            126057740             -8114455
        19                 2520            111455352             -6915301
        20                 2660             95523762             -6190099
        21                 2800             91018441             -9115584
        22                 2940             94208752             -7912027
        23                 3080            104965942             -6148065
        24                 3220            119007106             -3923989
        25                 3360            125089400             -5436456
        26                 3500            130934036             -5275615
        27                 3640            126887720             -6791306
        28                 3780            122806626             -6451994
        29                 3920            120145604             -9137957
        30                 4060            115642868             -7010585
        31                 4200             99400600             -8619831
        32                 4340             88135475             -7923222
        33                 4480             83571281             -8996569
        34                 4620             84684670             -7371467
        35                 4760             94124897             -7160116
        36                 4900            103751369             -6854985
        37                 5040            106727844             -8092715
        38                 5180            105512956             -7723008
        39                 5320            106224866             -7781072
        40                 5460            104927458             -7415664
        41                 5600             95828638             -5984385
        42                 5740             89048886             -8828290
        43                 5880             84711871             -8453232
        44                 6020             76032493             -8267416
        45                 6160             74458245             -7026101
        46                 6300             81238340             -7767397
        47                 6440             84179516             -7849505
        48                 6580             87428470             -8010592
        49                 6720             89653632             -8202481
        50                 6860             83778296             -9099305
        51                 7000             77297091             -7697162
        52                 7140             72041144             -9642443
        53                 7280             62848973             -8741879
        54                 7420             55453308            -11510304
        55                 7560             52164007            -10032762
        56                 7700             53610350            -10298912
        57                 7840             58557869             -9631876
        58                 7980             61518110             -9880047
        59                 8120             64705211             -8978333
        60                 8260             63480603             -7502613
        61                 8400             62529707             -7930470
        62                 8540             61091106             -6874768
        63                 8680             55924770            -10603947
        64                 8820             49121664             -9524496
        65                 8960             42142372             -9704276
        66                 9100             35462214            -10753935
        67                 9240             34908003             -9334081
        68                 9380             34583057            -10326688
        69                 9520             39886992            -11234589
        70                 9660             42461996             -9483317
        71                 9800             41292770             -9117501
        72                 9940             39800035            -10819927
        73                10080             33489760            -10412545
        74                10220             32421289            -10001803
        75                10360             27266302            -10584154
        76                10500             24948312             -9386381
        77                10640             24345893            -12234209
        78                10780             20762160             -9847086
        79                10920             20533765            -11245247
        80                11060             21048862            -11471787
        81                11200             20950956            -10884508
        82                11340             19409325            -11289483
        83                11480             17848467            -10096413
        84                11620             15487411            -11110907
        85                11760             13628297            -10595385
        86                11900             11431505            -10775591
        87                12040              8941265            -10903454
        88                12180              6626109            -12581640
        89                12320              7562258            -10473840
        90                12460              7270575            -10690641
        91                12600              6890370            -10070731
        92                12740              8186183            -10751491
        93                12880              7284596             -9814825
        94                13020              6151671            -10856856
        95                13160              4355026            -13906406
        96                13300              4635178            -11850926
        97                13440              1515743            -11964595
        98                13580              1196574            -10819611
        99                13720               121724            -11332746
       100                13860             -2468246            -12989844
       101                14000              -128036            -11143023
       102                14140             -1686318            -10860299
       103                14280             -3369102            -11991302
       104                14420             -2694123            -11819762
       105                14560             -2699386            -11076059
       106                14700             -3495092            -11092429
       107                14840             -4724195            -12164089
       108                14980             -3427521            -10753867
       109                15120             -4005981            -11259422
       110                15260             -5712829            -11659650
       111                15400             -4811185            -11777793
       112                15540             -6064907            -11223643
       113                15680             -8407718            -13227328
       114                15820             -8815801            -11982498
       115                15960             -7145620            -11260558
       116                16100             -6930995            -12955230
       117                16240             -7552726            -10715254
       118                16380             -7638701            -12026138
       119                16520             -9399977            -11779217
       120                16660             -8434882            -11065261
       121                16800             -8322958            -11153940
       122                16940             -9822527            -12830021
       123                17080             -8539705            -11865822
       124                17220            -10247418            -11742545
       125                17360             -7164877            -12377515
       126                17500            -10299323            -12637977
       127                17640            -11503848            -10918589
       128                17780             -9777837            -11188157
       129                17920             -8813074            -11108217
       130                18060             -9682161             -9501853
       131                18200            -10526720            -12786203
       132                18340             -9297214            -12633280
       133                18480             -8892485            -10745302
       134                18620             -8882867            -11547859
       135                18760            -10077268            -11167900
       136                18900            -10439437            -13329528
       137                19040            -10709374            -11983372
       138                19180             -9797472            -11474113
       139                19320             -9499664            -10860865
       140                19460             -8764745            -12797696
       141                19600             -9796159            -12674106
       142                19740            -10116872            -11310198
       143                19880             -9757330            -10181553
       144                20020            -10563188            -10915315
       145                20160             -9685713            -12107081
       146                20300            -10844687            -10538238
       147                20440            -11417491            -13456401
       148                20580             -9871954             -9628897
       149                20720            -11803205            -12079948
       150                20860            -10024690            -10975594
       151                21000            -11551645            -11654814
       152                21140            -11047162            -13418747
       153                21280             -9931679            -11294296
       154                21420            -11984660            -10398994
       155                21560            -10284878            -12597529
       156                21700            -10636798            -12153269
       157                21840            -11313331            -12419781
       158                21980            -11716783            -12386906
       159                22120            -10463410            -12094539
       160                22260            -10578960            -12445214
       161                22400            -12366058            -12505797
       162                22540            -12784696            -13746621
       163                22680            -10447177            -12030255
       164                22820            -11722715            -11726953
       165                22960            -10080487            -11184996
       166                23100            -10067955            -12689627
       167                23240             -9572717            -11849540
       168                23380            -10122832            -11604890
       169                23520             -9694784            -12120446
       170                23660            -11819521            -11888938
       171                23800            -10265597            -10944410
       172                23940            -10721478            -13787263
       173                24080            -11319145            -11680946
       174                24220            -10221002            -13685405
       175                24360            -11977452            -12854557
       176                24500            -10367343            -11817189
       177                24640            -10589635            -12607371
       178                24780             -9415125            -13234637
       179                24920            -12156177            -12181526
       180                25060            -10722674            -12495636
       181                25200             -9862813            -13060882
       182                25340            -10266630            -11721337
       183                25480            -10177869            -11630957
       184                25620            -11731435            -11079181
       185                25760            -10427979            -12614450
       186                25900            -11979071            -11822874
       187                26040             -9366501            -11762663
       188                26180            -10778881            -10704247
       189                26320            -12422956            -12066059
       190                26460            -11196729            -13781009
       191                26600            -11434982            -11153059
       192                26740            -10499099            -11810586
       193                26880            -10642675            -12814764
       194                27020            -11301019            -12902147
       195                27160             -8703533            -11074373
       196                27300             -8799037            -12271318
       197                27440            -13182461            -12746204
       198                27580            -10318434            -11844819
       199                27720             -9829426            -12226305
       200                27860            -11095453            -12539722
       201                28000            -10917435            -12950668
       202                28140            -10133768            -11949371
       203                28280            -12419727            -12160463
       204                28420            -10937672            -12833504
       205                28560            -10774195            -13500351
       206                28700            -11013791            -12530074
       207                28840             -9108823            -10952722
       208                28980            -10418613            -12481271
       209                29120            -10882523            -10571098
       210                29260            -10381267            -12340279
       211                29400            -11915465            -11748650
       212                29540            -11544006            -10965225
       213                29680             -9251438            -11406578
       214                29820             -9503115            -12371395
       215                29960            -10498982            -12283819
       216                30100            -10259995             -9569491
       217                30240            -10437023            -14077731
       218                30380            -10751451            -13726941
       219                30520            -10606145            -10146087
       220                30660            -10723274            -12724246
       221                30800            -10911746            -11343485
       222                30940            -11841601            -11832787
       223                31080             -9673715            -11898848
       224                31220            -11288210            -11305360
       225                31360            -10564277            -11518950
       226                31500             -9376424            -10382472
       227                31640            -12194918            -12443895
       228                31780            -11497585            -13312533
       229                31920             -9620875            -11313197
       230                32060            -12091263            -11889454
       231                32200            -10357516            -13370420
       232                32340            -10285074            -12203829
       233                32480            -10613716            -12209255
       234                32620             -9710224            -12473305
       235                32760            -11765008            -11210383
       236                32900            -10063798            -11308383
       237                33040            -10089404            -11254341
       238                33180            -10540219            -12525785
       239                33320            -10588889            -12217646
       240                33460            -10709109            -11273769
       241                33600            -11690739            -11779623
       242                33740             -8788012            -10361925
       243                33880             -9655919            -10373659
       244                34020            -10550185            -11220025
       245                34160            -11767399            -11323624
       246                34300            -10355834            -12376721
       247                34440            -10728955            -11063321
       248                34580            -11245035            -12337102
       249                34720            -10577869            -11869623
       250                34860             -9415420            -11939955
