# Supplementary material for: Probing decoherence in molecular 4f qubits
Source: Chem Sci. 2024 Oct 30;15(48):20328–37. doi: 10.1039/d4sc05304d (PMC11575486; doi:10.1039/d4sc05304d)
Supplement: SC-015-D4SC05304D-s001 [file SC-015-D4SC05304D-s001.zip › data_archive/perpendicular_0p001pct/short refocusing/SHORT_80_120_4367]

     index            Time [ns]         Intensity []         Intensity []

         1                    0             10696098             -9313776
         2                  140              9797341             -9149830
         3                  280              9486606             -9306297
         4                  420              7949336            -10284637
         5                  560              6353510            -12011016
         6                  700              5114017             -8975450
         7                  840              4496264            -10195974
         8                  980              5702549            -10340812
         9                 1120              5124349             -8531956
        10                 1260              7554586             -8514274
        11                 1400              6524763             -8989029
        12                 1540              6434151            -10176751
        13                 1680              5914898             -7990487
        14                 1820              5625676            -10551763
        15                 1960              4250674            -10311162
        16                 2100              6027854             -9757100
        17                 2240              4833546             -9478994
        18                 2380              5973937             -9368591
        19                 2520              5708887             -8793202
        20                 2660              6040084             -8505532
        21                 2800              6850413             -7194167
        22                 2940              7014747             -8816960
        23                 3080              5434501             -7148517
        24                 3220              4157621             -8709773
        25                 3360              3345394             -9110655
        26                 3500              5202951             -9004662
        27                 3640              6438890            -10235588
        28                 3780              4909678            -10568289
        29                 3920              3546420            -10169606
        30                 4060              4669364             -8903573
        31                 4200              4274246             -9569427
        32                 4340              5617218             -9618233
        33                 4480              6240296             -9357386
        34                 4620              4286041             -9663973
        35                 4760              3309491             -8738014
        36                 4900              4816988             -9525363
        37                 5040              4977934             -9602705
        38                 5180              2218165             -9661360
        39                 5320              1856145            -10557861
        40                 5460              2511388            -10678959
        41                 5600              2771873            -10031221
        42                 5740              5335202             -9382126
        43                 5880              4287994             -8385656
        44                 6020              3938380             -9691870
        45                 6160              3395366             -7344362
        46                 6300              3703699             -7082929
        47                 6440               472143             -8799068
        48                 6580               204288            -10142172
        49                 6720              2103883             -9545889
        50                 6860              1118119             -9537626
        51                 7000              3059090             -7383965
        52                 7140              1439084            -10636441
        53                 7280              3162117             -9766777
        54                 7420              1837548             -8988132
        55                 7560               954241             -9985871
        56                 7700              1107246            -10104726
        57                 7840              -697773             -9100278
        58                 7980              -889681             -8810043
        59                 8120               992056             -9593867
        60                 8260               576761             -9934152
        61                 8400               523418             -9343569
        62                 8540              1407511            -10088747
        63                 8680              1119526             -9190230
        64                 8820              -206106            -10388997
        65                 8960              -434650            -10081776
        66                 9100             -2963681             -9777282
        67                 9240             -2946492            -10270030
        68                 9380             -1879208             -8815205
        69                 9520                96711             -8772127
        70                 9660              -989833             -7867964
        71                 9800               308551            -10352717
        72                 9940              -786756             -8702875
        73                10080              -635844             -8924508
        74                10220             -2196888            -11229162
        75                10360             -3293885             -9021658
        76                10500             -1224309             -9969568
        77                10640              -512670             -8834797
        78                10780             -2910151             -8090047
        79                10920             -2231289             -8604073
        80                11060             -3123503            -10896797
        81                11200             -1602056            -11120700
        82                11340             -1383603             -9211940
        83                11480             -2168623            -10747730
        84                11620             -3336717            -10012936
        85                11760             -4041154             -9701721
        86                11900             -2674596            -10067948
        87                12040             -3574860            -11299377
        88                12180             -4542763            -10888924
        89                12320             -3370801            -10186549
        90                12460             -4115288             -9256219
        91                12600             -4064289            -11249311
        92                12740             -4632192             -9118659
        93                12880             -4793897             -9726241
        94                13020             -5007047             -9140103
        95                13160             -4260904            -10188826
        96                13300             -4192966            -10630604
        97                13440             -5224632            -10654038
        98                13580             -7226031            -10528249
        99                13720             -6636691            -11560573
       100                13860             -5727743            -10671120
       101                14000             -6884147            -10428163
       102                14140             -6560555            -10085325
       103                14280             -6077356             -8779011
       104                14420             -6338599            -10385141
       105                14560             -6239915            -11260893
       106                14700             -6891368            -10217211
       107                14840             -6918964            -11860392
       108                14980             -6455281             -9437239
       109                15120             -7965717            -10498164
       110                15260             -5270120             -9578607
       111                15400             -8265888             -8232152
       112                15540             -8306861             -9456541
       113                15680             -6307652            -11161503
       114                15820             -6894872            -11896378
       115                15960             -7802859            -10673578
       116                16100             -8793227            -10131507
       117                16240             -7674665             -8740074
       118                16380             -7947606             -9459744
       119                16520             -6794205             -9443447
       120                16660             -7701600            -11446461
       121                16800             -7612208             -9979813
       122                16940             -6073171             -9734950
       123                17080             -9689331            -10028528
       124                17220             -7470196            -10149000
       125                17360             -7709450            -10315591
       126                17500             -7563295             -9808440
       127                17640             -7310815             -9312117
       128                17780             -8759063            -10645557
       129                17920             -7295606             -7854079
       130                18060             -6940079             -9572698
       131                18200             -7928654            -10779015
       132                18340             -6502574            -10298459
       133                18480             -9343728            -12168666
       134                18620             -9137936             -9816861
       135                18760             -8041421             -9808266
       136                18900             -7966453             -9652845
       137                19040             -8265590             -8141587
       138                19180             -9838777             -9467679
       139                19320             -7810703             -9462667
       140                19460             -8428646            -10856164
       141                19600             -8266345            -10102490
       142                19740             -8728071             -9894181
       143                19880             -9219048             -9885260
       144                20020             -8388700            -10190913
       145                20160             -9036083             -9097009
       146                20300             -8604593            -11176497
       147                20440             -9518700            -11115432
       148                20580             -9405983            -10701715
       149                20720             -9760895             -8557078
       150                20860             -8655972             -9125823
       151                21000            -10696276            -11036460
       152                21140             -8929656             -9321865
       153                21280             -7764441             -9124872
       154                21420             -7848913            -10528213
       155                21560             -9272510            -10890480
       156                21700             -7827359             -9230693
       157                21840             -6416658             -9988539
       158                21980             -9082966            -10812605
       159                22120            -10294080            -10503116
       160                22260            -10045143             -8788465
       161                22400             -8279974            -12149896
       162                22540             -9182385             -8837251
       163                22680             -8766936            -10563489
       164                22820             -8662304            -10155581
       165                22960             -8203370             -9752195
       166                23100             -9765141            -10765186
       167                23240             -7405066             -9700768
       168                23380             -9027562             -9864615
       169                23520             -8742832            -11510185
       170                23660             -7256799             -9210854
       171                23800             -7959758            -10825192
       172                23940             -7767474             -8520992
       173                24080             -8575788             -9193878
       174                24220             -9050438             -9742446
       175                24360             -7698696             -9828942
       176                24500             -9729577            -11034973
       177                24640             -8435657            -11259947
       178                24780             -8952700             -9448802
       179                24920             -9535539            -10296030
       180                25060             -8603048            -11545963
       181                25200             -9646785            -10593329
       182                25340             -9529381            -10178352
       183                25480             -8618943            -10345128
       184                25620             -9401998             -9738929
       185                25760             -7775817            -10491561
       186                25900             -8345350             -9432586
       187                26040            -10163718            -11378702
       188                26180             -9728815             -9713957
       189                26320             -9888973            -10592743
       190                26460             -8412194            -10747824
       191                26600             -9118068            -11242913
       192                26740             -8368163             -9978997
       193                26880             -9726647             -9022275
       194                27020             -8338946            -10749792
       195                27160             -9333451            -11282224
       196                27300            -11197113             -9880085
       197                27440             -7855219            -10420504
       198                27580            -11089561            -11181162
       199                27720            -10138993            -10592457
       200                27860            -10401574            -10481216
       201                28000             -8185097             -9209546
       202                28140            -10053577            -10936642
       203                28280             -8568488            -10432191
       204                28420             -9440881            -10231934
       205                28560             -7748873             -9917609
       206                28700             -8470285             -9992659
       207                28840             -8503960            -10905101
       208                28980             -8004353             -9643066
       209                29120            -10024434             -9857661
       210                29260             -8729382             -8388636
       211                29400            -10157907             -9655396
       212                29540             -8766907             -9085366
       213                29680            -10752882            -10396940
       214                29820            -10207390             -9132388
       215                29960            -10386609             -8592365
       216                30100             -8758799            -10678702
       217                30240             -9120812            -10839549
       218                30380            -10435148             -9644266
       219                30520            -10348501             -9719070
       220                30660             -8084306             -9378892
       221                30800            -10344620            -11060602
       222                30940             -8108531            -11240271
       223                31080             -9387960             -9777438
       224                31220             -9070293            -10746102
       225                31360             -9437871            -11231948
       226                31500             -9734236            -11079362
       227                31640             -8757021            -11320861
       228                31780             -9118254             -8561539
       229                31920            -10362240            -12021379
       230                32060            -10591929             -9735482
       231                32200             -9075481             -9846390
       232                32340             -9766300             -9802847
       233                32480             -9429325            -10172619
       234                32620            -10106450             -7973874
       235                32760             -9129106             -9917778
       236                32900             -8639970             -9486269
       237                33040             -8787591            -10351322
       238                33180             -9680161            -10066939
       239                33320             -8782363            -10656518
       240                33460             -9484836            -11280044
       241                33600            -11547830            -11095984
       242                33740             -9810786            -10709636
       243                33880            -11143007             -9581826
       244                34020             -9485047            -11453095
       245                34160             -9683909            -10618850
       246                34300             -9203927            -11048360
       247                34440             -8307660             -9281066
       248                34580            -10365172             -9103287
       249                34720             -9603585             -8443879
       250                34860             -9592059            -10565683
