# Supplementary material for: Probing decoherence in molecular 4f qubits
Source: Chem Sci. 2024 Oct 30;15(48):20328–37. doi: 10.1039/d4sc05304d (PMC11575486; doi:10.1039/d4sc05304d)
Supplement: SC-015-D4SC05304D-s001 [file SC-015-D4SC05304D-s001.zip › data_archive/perpendicular_0p001pct/short refocusing/SHORT_80_160_2917]

     index            Time [ns]         Intensity []         Intensity []

         1                    0            247065864             -9271048
         2                  140            231534852             -9445523
         3                  280            206479900             -6131109
         4                  420            182676280             -8595379
         5                  560            199702824             -8295267
         6                  700            232127248             -5658985
         7                  840            227834232             -4431431
         8                  980            197725964             -5912544
         9                 1120            208311192             -6754321
        10                 1260            212394172             -4677204
        11                 1400            213770116             -7040633
        12                 1540            217283436             -4881783
        13                 1680            217745976             -6260644
        14                 1820            207555472             -4647804
        15                 1960            200264300             -7013224
        16                 2100            223009736             -5033541
        17                 2240            223495420             -6005927
        18                 2380            226282472             -3792477
        19                 2520            209608676             -1307032
        20                 2660            193232332             -4347314
        21                 2800            197569512             -4010456
        22                 2940            207479308             -4866606
        23                 3080            207986464             -4633899
        24                 3220            197057096             -2890450
        25                 3360            181490204             -5269762
        26                 3500            187707924             -7721135
        27                 3640            193038524             -4596109
        28                 3780            172610784             -3699113
        29                 3920            142251400             -3956396
        30                 4060            146056842             -6909983
        31                 4200            168871336             -7204946
        32                 4340            168829370             -6663549
        33                 4480            164798068             -6025212
        34                 4620            139967500             -6660581
        35                 4760            124941660             -6897425
        36                 4900            115542372             -5995317
        37                 5040            117712766             -5863899
        38                 5180            124562556             -7464028
        39                 5320            123908446             -8456343
        40                 5460            119161224             -4845812
        41                 5600            111603314             -6847313
        42                 5740            106893638             -6036016
        43                 5880             94818992             -4663052
        44                 6020             86167222             -5666027
        45                 6160             86384784             -7632539
        46                 6300             88809270             -7741409
        47                 6440             83696486             -9112859
        48                 6580             82829866             -6503598
        49                 6720             74948643             -4883564
        50                 6860             70948609             -6425138
        51                 7000             67986769             -7191488
        52                 7140             61754355             -8237926
        53                 7280             55779616             -9474801
        54                 7420             60014986             -7883861
        55                 7560             64310019             -8541241
        56                 7700             58940618             -8167391
        57                 7840             48811939             -8524282
        58                 7980             41740113             -9364500
        59                 8120             44900498            -10187529
        60                 8260             49054166             -9271118
        61                 8400             51070992             -7996112
        62                 8540             47307820             -8619882
        63                 8680             43649118             -7260213
        64                 8820             36149864             -9191404
        65                 8960             35227949             -6006827
        66                 9100             34615611             -8725561
        67                 9240             40019236             -8178722
        68                 9380             41050109             -8461817
        69                 9520             37977466             -9721843
        70                 9660             33956654             -9314615
        71                 9800             32743779             -9412994
        72                 9940             30448608             -7712199
        73                10080             32328277             -8067995
        74                10220             32378740            -10127705
        75                10360             30080816             -8545285
        76                10500             25350181             -8726530
        77                10640             22879425            -10250428
        78                10780             26352866             -9436973
        79                10920             28311858             -8372748
        80                11060             25745685             -8290122
        81                11200             20979905             -8481277
        82                11340             18329492            -11897280
        83                11480             19474485             -9919122
        84                11620             19704728             -9700873
        85                11760             16602258             -7818698
        86                11900             15354888            -10583911
        87                12040             16348172             -9329665
        88                12180             16606404             -9605488
        89                12320             12245310            -11090403
        90                12460              8759414             -8543039
        91                12600              8960979             -9299733
        92                12740             11899809            -10092651
        93                12880              8804793             -8634412
        94                13020              4138077            -11564277
        95                13160              4678678            -10414280
        96                13300              4722043             -9563752
        97                13440              4469190             -9040902
        98                13580              2371871             -9159791
        99                13720               -82652            -10216474
       100                13860                78080            -11091353
       101                14000              2075578             -8924260
       102                14140              -141234             -8899377
       103                14280             -2419527             -9905889
       104                14420             -3417123            -10286423
       105                14560             -4690177             -9960086
       106                14700             -4224229            -10714767
       107                14840             -3298587             -8675785
       108                14980             -3911954             -9917897
       109                15120             -5099127            -10594974
       110                15260             -5435583            -10365878
       111                15400             -7254191            -10326023
       112                15540             -7228715            -10131546
       113                15680             -5515220            -10356496
       114                15820             -6715235             -9158571
       115                15960             -6981971            -10683021
       116                16100             -7536871             -8977075
       117                16240             -7580436            -10755553
       118                16380             -8827821            -10195942
       119                16520             -8711740             -9723233
       120                16660             -8783309            -10118767
       121                16800             -8385596             -9540722
       122                16940             -8334540             -9752913
       123                17080             -8842367             -8790951
       124                17220             -6101055             -8377841
       125                17360             -8319636             -9634589
       126                17500             -9365557            -10579527
       127                17640             -8004565             -9693277
       128                17780             -7631421             -8724704
       129                17920             -8828292            -10544894
       130                18060             -9939114            -10737768
       131                18200             -8696158            -10715563
       132                18340             -8670315             -8486342
       133                18480            -10463119            -10944311
       134                18620            -10432467            -10106500
       135                18760             -7847953             -7910246
       136                18900             -8340253             -9288463
       137                19040             -8999565             -9185751
       138                19180             -9309464             -9282731
       139                19320             -9490287             -9331616
       140                19460             -7716692            -10910757
       141                19600             -9145133             -9841105
       142                19740            -11109530            -10053637
       143                19880             -9777963            -10488624
       144                20020            -10623547            -10990045
       145                20160             -9743151            -10980825
       146                20300             -8793995            -12064660
       147                20440             -8286889             -9313515
       148                20580             -9901230            -10227457
       149                20720             -8735534            -10204516
       150                20860             -7983942             -9578064
       151                21000             -9604571            -11480183
       152                21140            -10018952            -11054639
       153                21280             -7066517            -10584684
       154                21420             -9515654            -10880390
       155                21560             -8649923             -9561468
       156                21700             -9944855             -9558428
       157                21840             -8246666            -10289724
       158                21980             -8576968             -9407016
       159                22120             -9549297            -11107757
       160                22260             -7451984            -11237022
       161                22400             -8021426            -10867109
       162                22540             -9199424             -9663696
       163                22680             -8364420             -7380720
       164                22820             -8958501            -10397716
       165                22960             -9684534             -9079598
       166                23100             -8403467             -9069959
       167                23240            -10278982            -10255935
       168                23380            -10818343             -9642267
       169                23520             -6270308             -9597371
       170                23660            -10080771            -11532731
       171                23800             -9561075             -9990331
       172                23940             -8874896            -10869003
       173                24080            -10267201             -8717740
       174                24220            -10981999            -11038675
       175                24360             -9795777            -10122192
       176                24500             -7778947             -7731587
       177                24640            -10349890             -9997521
       178                24780             -7796451             -9558019
       179                24920             -7062015             -9556534
       180                25060             -9867578            -10150636
       181                25200             -9393448             -9547629
       182                25340             -9982058             -9559910
       183                25480             -7703751             -9987450
       184                25620             -8213755             -9673750
       185                25760             -8975982             -9169406
       186                25900             -9002993            -10429250
       187                26040            -10144102            -10385006
       188                26180             -8073203             -9125173
       189                26320             -9928588             -9932619
       190                26460             -8665970             -8451490
       191                26600             -9703652            -10645053
       192                26740             -9855654            -10171475
       193                26880             -8815574             -9943294
       194                27020             -9309241            -10225020
       195                27160             -7304286            -10239417
       196                27300             -7880749             -9382627
       197                27440             -8898475            -10395512
       198                27580             -9017386            -11053255
       199                27720             -9459444            -10401695
       200                27860             -8834177            -10756644
       201                28000            -10785660            -11106619
       202                28140             -8511588             -8895504
       203                28280             -9389968            -10218549
       204                28420             -9839556             -9367312
       205                28560             -7690006            -10863949
       206                28700             -9303983             -9267106
       207                28840             -9199216            -10310833
       208                28980             -9424966            -10089525
       209                29120             -9834651             -9375996
       210                29260             -9556819            -10140839
       211                29400             -7483154            -10319420
       212                29540             -9533440             -9437628
       213                29680             -9427268            -10010974
       214                29820             -8904052            -10513704
       215                29960             -9850292             -9856800
       216                30100             -9589136             -9216838
       217                30240             -8188328             -9745027
       218                30380             -8041008             -9902062
       219                30520             -8481447             -9500535
       220                30660             -9738759            -11344156
       221                30800            -10197581            -10552920
       222                30940            -10781059             -9368927
       223                31080             -8971629            -11290452
       224                31220            -10020934            -11735708
       225                31360            -10521328             -9165563
       226                31500             -9633074            -10548274
       227                31640             -8662040             -9480738
       228                31780            -10507487            -10576084
       229                31920             -7969407             -9781269
       230                32060            -10123142            -11530240
       231                32200             -8054290             -9342303
       232                32340             -7851044             -9432431
       233                32480             -9421961            -10847099
       234                32620             -8412790             -9602257
       235                32760             -8508169             -9405681
       236                32900             -8376273             -9805109
       237                33040             -9726562             -9239213
       238                33180             -8212691            -11162143
       239                33320             -8239061            -10522246
       240                33460             -8907993            -11244340
       241                33600             -8172305             -8445092
       242                33740             -8880533            -10730103
       243                33880             -9463360             -9975233
       244                34020             -9468777            -10670824
       245                34160             -8018221             -9803269
       246                34300            -10100061             -9442975
       247                34440             -9054363            -11081568
       248                34580             -9966276            -11654720
       249                34720             -9981182            -11257646
       250                34860             -9510049            -11072853
