# Supplementary material for: Probing decoherence in molecular 4f qubits
Source: Chem Sci. 2024 Oct 30;15(48):20328–37. doi: 10.1039/d4sc05304d (PMC11575486; doi:10.1039/d4sc05304d)
Supplement: SC-015-D4SC05304D-s001 [file SC-015-D4SC05304D-s001.zip › data_archive/perpendicular_0p001pct/short refocusing/SHORT_80_160_3249]

     index            Time [ns]         Intensity []         Intensity []

         1                    0            186043492             -8742450
         2                  140            161128052             -5398892
         3                  280            140470420             -5079726
         4                  420            132614296             -5523741
         5                  560            135436672             -4473840
         6                  700            153252292             -4540787
         7                  840            179280124             -4602084
         8                  980            197208484             -4963866
         9                 1120            213018996             -2260168
        10                 1260            218564024             -2153069
        11                 1400            220860368             -2101661
        12                 1540            226788992             -2608381
        13                 1680            233348088              -604817
        14                 1820            235233208             -1556134
        15                 1960            240834832                69521
        16                 2100            233961520             -2117776
        17                 2240            226348400             -3111405
        18                 2380            215798208             -1439917
        19                 2520            215947208             -1142169
        20                 2660            214583204              -165107
        21                 2800            203075004             -1413396
        22                 2940            175369192             -2977929
        23                 3080            149715652             -3222433
        24                 3220            138721144             -3458743
        25                 3360            138214084             -3675073
        26                 3500            143210424             -3064454
        27                 3640            142344384             -3965043
        28                 3780            138474868             -3746027
        29                 3920            142619324             -2738910
        30                 4060            157207792             -2668201
        31                 4200            155366612             -3842706
        32                 4340            145701612             -2558509
        33                 4480            150001300             -2653240
        34                 4620            161123052             -1849695
        35                 4760            151277436             -3381492
        36                 4900            130218370             -3737957
        37                 5040            122193976             -3619012
        38                 5180            127106938             -4681679
        39                 5320            120578174             -3315980
        40                 5460            104038062             -5034913
        41                 5600             97512870             -4766731
        42                 5740             95074500             -4495674
        43                 5880             85437294             -4792654
        44                 6020             84122980             -5464914
        45                 6160             84334158             -4168225
        46                 6300             82697118             -3599397
        47                 6440             74756432             -6628103
        48                 6580             77695506             -5060303
        49                 6720             79534352             -6097613
        50                 6860             74368998             -6327874
        51                 7000             66321464             -5511637
        52                 7140             62762289             -6062591
        53                 7280             58673493             -5243172
        54                 7420             53239873             -4446297
        55                 7560             46484149             -6696782
        56                 7700             43372220             -5181673
        57                 7840             39884246             -7472803
        58                 7980             38189272             -7240202
        59                 8120             33113660             -7151056
        60                 8260             30290331             -6330962
        61                 8400             30352668             -5883535
        62                 8540             28747946             -5427196
        63                 8680             23338024             -7122377
        64                 8820             19497726             -7922704
        65                 8960             17682210             -7554489
        66                 9100             15685194             -7720594
        67                 9240             12698513             -7001507
        68                 9380             13091217             -6755875
        69                 9520             13235507             -5578679
        70                 9660             11793418             -7294915
        71                 9800             11245503             -6810452
        72                 9940             10096475             -8284070
        73                10080              7360272             -6797095
        74                10220              7233533             -7053768
        75                10360              3261641             -7729060
        76                10500              3390757             -5675256
        77                10640              1926002             -7430793
        78                10780               937183             -7846967
        79                10920              -700769             -7374338
        80                11060             -2458633             -8706942
        81                11200               -18011             -6764695
        82                11340             -1036044             -7130667
        83                11480              -212412             -8486409
        84                11620             -2285629             -6230817
        85                11760             -2437875             -8332332
        86                11900             -3295326             -7374373
        87                12040             -3146854             -7177467
        88                12180             -4422641             -7378704
        89                12320             -3171668             -7904774
        90                12460             -4711793             -7754201
        91                12600             -5181011             -8388126
        92                12740             -6451118             -7308864
        93                12880             -4694580             -7236656
        94                13020             -6214421             -9231995
        95                13160             -6277339             -7082432
        96                13300             -6541191             -7476935
        97                13440             -6404174             -8782444
        98                13580             -5472698             -7529058
        99                13720             -6742214             -7462043
       100                13860             -5235638             -8606762
       101                14000             -6697036             -7366786
       102                14140             -7357203             -7102243
       103                14280             -5371408             -7015941
       104                14420             -7144970             -8435167
       105                14560             -5597151             -6922838
       106                14700             -6380205             -7756050
       107                14840             -7223899             -8464801
       108                14980             -9122841             -7213416
       109                15120             -5220867             -7892362
       110                15260             -6145304             -7362031
       111                15400             -8239402             -8758982
       112                15540             -6546648             -7428953
       113                15680             -5693412             -8019487
       114                15820             -6722667             -7967987
       115                15960             -6997104             -7177047
       116                16100             -7661259             -7557187
       117                16240             -7863689             -7364808
       118                16380             -8837055             -7804549
       119                16520             -7063615             -9685277
       120                16660             -6779532             -7778792
       121                16800             -7082598             -7150358
       122                16940             -7251405             -8523668
       123                17080             -6112390             -8158730
       124                17220             -6939662             -7212298
       125                17360             -8161364             -9245773
       126                17500             -8381797             -7925985
       127                17640             -7046745             -6347538
       128                17780             -7565286             -8404538
       129                17920             -7232779             -8255333
       130                18060             -6362070             -7449861
       131                18200             -7164565             -7095581
       132                18340             -7536789             -8034638
       133                18480             -6717190             -7293556
       134                18620             -7667693             -7111127
       135                18760             -7144799             -7401287
       136                18900             -7827379             -7765920
       137                19040             -6428252             -7987785
       138                19180             -6280486             -7764253
       139                19320             -5958720             -7952929
       140                19460             -8403533             -8237216
       141                19600             -7555215             -7970564
       142                19740             -7893247             -8289602
       143                19880             -7061335             -8242750
       144                20020             -8082105             -8721416
       145                20160             -7391499             -8285897
       146                20300             -8138807             -8278625
       147                20440             -6505611             -6892420
       148                20580             -7299472             -8468648
       149                20720             -8217182             -7704802
       150                20860             -7887923             -7229238
       151                21000             -9114312             -7428894
       152                21140             -5157799             -7279667
       153                21280             -7153691             -8720801
       154                21420             -6735507             -7210732
       155                21560             -8311622             -9145642
       156                21700             -7429172             -8575306
       157                21840             -6765210             -7238776
       158                21980             -5746698             -8952593
       159                22120             -7961742             -7506720
       160                22260             -8401274             -8135217
       161                22400             -8163788             -7846916
       162                22540             -7251335             -7288836
       163                22680             -7736413             -8787424
       164                22820             -7277869             -7825415
       165                22960             -6833620             -8255508
       166                23100             -7458057             -7806403
       167                23240             -7361177             -8152553
       168                23380             -6758625             -7995462
       169                23520             -7055566             -7450140
       170                23660             -6865820             -6923515
       171                23800             -7264009             -7388433
       172                23940             -7074046             -8086048
       173                24080             -7802025             -8558154
       174                24220             -7571435             -8934373
       175                24360             -7409665             -7401881
       176                24500             -6948292             -6690163
       177                24640             -8678848             -7707219
       178                24780             -6067606             -7561997
       179                24920             -7117236             -8072233
       180                25060             -7013276             -8717504
       181                25200             -7666446             -7989562
       182                25340             -7748428             -7941401
       183                25480             -7622422             -8400203
       184                25620             -5844120             -8727661
       185                25760             -8702119             -7053925
       186                25900             -6682804             -9339537
       187                26040             -8041170             -8830618
       188                26180             -8661932             -7501980
       189                26320             -6864981             -7766434
       190                26460             -7003691             -7876120
       191                26600             -7442899             -7857425
       192                26740             -8356424             -9314825
       193                26880             -8322691             -8522744
       194                27020             -7428775             -8292738
       195                27160             -6778409             -9244133
       196                27300             -7706083             -6097745
       197                27440             -7337595             -7256097
       198                27580             -6636573             -7877733
       199                27720             -6701960             -8356721
       200                27860             -5898471             -6285129
       201                28000             -7821037             -8975724
       202                28140             -7389885             -8473111
       203                28280             -6889094             -7485937
       204                28420             -5406012             -7783321
       205                28560             -7802787             -8843258
       206                28700             -7257241             -8804085
       207                28840             -6903151             -7411624
       208                28980             -6820926             -8404667
       209                29120             -8172846             -9209600
       210                29260             -8102356             -7745044
       211                29400             -7499170             -8418730
       212                29540             -7065143             -7962138
       213                29680             -6042046             -7235677
       214                29820             -6992317             -6254789
       215                29960             -7041362             -8626244
       216                30100             -7854060             -9308187
       217                30240             -8258727             -9125738
       218                30380             -6083957             -6978863
       219                30520             -7260995             -9374797
       220                30660             -8369743             -7842675
       221                30800             -6982843             -8255569
       222                30940             -6554513            -10306768
       223                31080             -7846810             -9380531
       224                31220             -6496243             -7828592
       225                31360             -8827673             -7592477
       226                31500             -5977874             -7997693
       227                31640             -7086769             -7721852
       228                31780             -6089857             -7899711
       229                31920             -5936089             -7767644
       230                32060             -5717702             -7372459
       231                32200             -8154068             -8574045
       232                32340             -8170201             -7392467
       233                32480             -7554046             -8436787
       234                32620             -7973314             -7226760
       235                32760             -8307128             -7164745
       236                32900             -6702023             -8417077
       237                33040             -7803897             -7886109
       238                33180             -7968805             -6867450
       239                33320             -6836633             -8224825
       240                33460             -7254562             -7480405
       241                33600             -7357812             -8554912
       242                33740             -7692236             -7257257
       243                33880             -8778495             -8193225
       244                34020             -6632283             -9877181
       245                34160             -7436883             -8980773
       246                34300             -6874786             -7239821
       247                34440             -6750744             -8366666
       248                34580             -6895148             -7520604
       249                34720             -7073639             -7355234
       250                34860             -7577155             -8355854
