# Supplementary material for: Probing decoherence in molecular 4f qubits
Source: Chem Sci. 2024 Oct 30;15(48):20328–37. doi: 10.1039/d4sc05304d (PMC11575486; doi:10.1039/d4sc05304d)
Supplement: SC-015-D4SC05304D-s001 [file SC-015-D4SC05304D-s001.zip › data_archive/perpendicular_0p001pct/short refocusing/SHORT_80_160_3817]

     index            Time [ns]         Intensity []         Intensity []

         1                    0             99703470             -9892433
         2                  140            105148378             -9032885
         3                  280            114611926             -7354173
         4                  420            117541130             -8558650
         5                  560            112242150             -8946932
         6                  700            107346598             -8684910
         7                  840            106488122             -7653572
         8                  980            100105196             -6657617
         9                 1120             91248460             -6314992
        10                 1260             86354258             -6209375
        11                 1400             89504786             -6367502
        12                 1540             95001630             -8709891
        13                 1680            101278532             -7762974
        14                 1820            106492092             -7334210
        15                 1960            108624414             -9080289
        16                 2100            107385678             -6625058
        17                 2240            101267514             -6917428
        18                 2380             94945946             -6661340
        19                 2520             82009240             -6425047
        20                 2660             73209878             -7402512
        21                 2800             71135734             -5826267
        22                 2940             76131934             -7371588
        23                 3080             86149864             -4911278
        24                 3220             94875524             -7896997
        25                 3360             99464936             -6005862
        26                 3500            100851372             -6219700
        27                 3640             98099332             -7271775
        28                 3780             95317786             -7055153
        29                 3920             94442900             -7531902
        30                 4060             88322128             -7658301
        31                 4200             76428478             -7301950
        32                 4340             68267478             -7712519
        33                 4480             66731349             -6664958
        34                 4620             68679217             -7734108
        35                 4760             76012348             -7718054
        36                 4900             82421282             -7155451
        37                 5040             82963780             -7001232
        38                 5180             84490896             -6445516
        39                 5320             83017856             -7067494
        40                 5460             80241808             -7098700
        41                 5600             75387714             -8312007
        42                 5740             69556384             -7435548
        43                 5880             64149267             -6885385
        44                 6020             58725159             -6902414
        45                 6160             60543779             -5615738
        46                 6300             65179204             -6328218
        47                 6440             67229239             -8467879
        48                 6580             69162386             -6495343
        49                 6720             68954476             -6316817
        50                 6860             64896211             -7766979
        51                 7000             60725531             -7834426
        52                 7140             53626031             -7235620
        53                 7280             46636482             -8768810
        54                 7420             42054878             -7527430
        55                 7560             40988852             -7236655
        56                 7700             43974396             -7155176
        57                 7840             46196745             -8066778
        58                 7980             49181265             -8324506
        59                 8120             51087098             -8080503
        60                 8260             49637625             -8636542
        61                 8400             49338124             -7673077
        62                 8540             46546431             -7362298
        63                 8680             43462613             -6535043
        64                 8820             37237054             -8341713
        65                 8960             34781983             -6796767
        66                 9100             28850215             -6758558
        67                 9240             28495296             -7269166
        68                 9380             29684713             -6729097
        69                 9520             31549874             -7907674
        70                 9660             31998832             -7980683
        71                 9800             31202950             -7441627
        72                 9940             29449094             -8351010
        73                10080             27184425             -7760587
        74                10220             26393817             -7764924
        75                10360             22633796             -6937661
        76                10500             18684178             -7936646
        77                10640             17745264             -9743660
        78                10780             17633515             -8697878
        79                10920             16815645             -7579606
        80                11060             17540854             -8265384
        81                11200             17455206             -7214247
        82                11340             16722010             -7471705
        83                11480             14892930             -7475656
        84                11620             12046742             -7088767
        85                11760             10445375             -7727558
        86                11900              8752141             -8940336
        87                12040              7465129             -8933103
        88                12180              6786342             -7622655
        89                12320              6425624             -7182577
        90                12460              6438268             -7152196
        91                12600              7642287             -8159718
        92                12740              6453093             -8115393
        93                12880              5756555             -7924172
        94                13020              6204057             -6997428
        95                13160              6094928             -6328159
        96                13300              2439609             -6816994
        97                13440              2358060             -6417724
        98                13580              1361261             -7108492
        99                13720              1185369             -8429623
       100                13860              -709820             -8302035
       101                14000                59707             -7635770
       102                14140               666885             -8012079
       103                14280              -319101             -7270527
       104                14420             -1425427             -6681299
       105                14560             -1232062             -8100817
       106                14700             -2333475             -8077938
       107                14840             -1556873             -6949038
       108                14980             -2096186             -6086605
       109                15120             -2482297             -6775651
       110                15260             -3939786             -8121044
       111                15400             -5175172             -7042279
       112                15540             -4142382             -7299614
       113                15680             -4548190             -8424908
       114                15820             -4148595             -7154946
       115                15960             -4770523             -7495048
       116                16100             -4909180             -8001692
       117                16240             -5387533             -7976871
       118                16380             -3867292             -8183568
       119                16520             -4493423             -8498263
       120                16660             -4864389             -6551316
       121                16800             -5305688             -8734041
       122                16940             -5846622             -7235036
       123                17080             -6304868             -8582966
       124                17220             -5732057             -7400266
       125                17360             -6876776             -7720086
       126                17500             -6886346             -6836266
       127                17640             -6341954             -6892646
       128                17780             -5603468             -8512451
       129                17920             -5880075             -7000629
       130                18060             -7509444             -6802187
       131                18200             -6384471             -8131990
       132                18340             -7003623             -7596315
       133                18480             -6896716             -8750748
       134                18620             -6158469             -8176222
       135                18760             -5466061             -6728951
       136                18900             -7209083             -9267731
       137                19040             -6150199             -7369998
       138                19180             -6267790             -6964468
       139                19320             -6119537             -6806743
       140                19460             -6087495             -7606540
       141                19600             -6518087             -8428368
       142                19740             -7204235             -6482636
       143                19880             -9057604             -8336821
       144                20020             -6464697             -7045912
       145                20160             -6982527             -5918736
       146                20300             -7517981             -8365626
       147                20440             -6510406             -7565234
       148                20580             -7651699             -8144936
       149                20720             -7560357             -8218687
       150                20860             -6080510             -8645293
       151                21000             -7514568             -9411081
       152                21140             -7869054             -8103115
       153                21280             -6755628             -6837786
       154                21420             -6939636             -7822862
       155                21560             -7726079             -7238115
       156                21700             -6902659             -8289345
       157                21840             -7121118             -7846337
       158                21980             -7400577             -6830483
       159                22120             -7880141             -7973043
       160                22260             -7146230             -7436367
       161                22400             -7238118             -7008696
       162                22540             -7773509             -7395748
       163                22680             -7325963             -7096422
       164                22820             -7729074             -7217517
       165                22960             -5973628             -8809691
       166                23100             -7456320             -6657258
       167                23240             -8779570             -8660121
       168                23380             -6209102             -6329453
       169                23520             -7202489            -10531116
       170                23660             -8661657             -8272308
       171                23800             -7343188             -8071323
       172                23940             -7987243             -9141521
       173                24080             -6982181             -6903195
       174                24220             -6893872             -7056995
       175                24360             -5986724             -8243948
       176                24500             -5821081             -6733010
       177                24640             -7161766             -7761337
       178                24780             -7410362             -7505114
       179                24920             -8138735             -7614796
       180                25060             -7103834             -7851136
       181                25200             -7084541             -7542566
       182                25340             -6948875             -8050196
       183                25480             -6104400             -7892529
       184                25620             -6567933             -6764264
       185                25760             -6431554             -7178252
       186                25900             -7450454             -9156374
       187                26040             -8539331             -8097880
       188                26180             -7415183             -7266878
       189                26320             -8793419             -7955611
       190                26460             -7448345             -7916817
       191                26600             -7059004             -8421662
       192                26740             -7565497             -7575050
       193                26880             -7152766             -8576987
       194                27020             -5964058             -8000265
       195                27160             -7219849             -9907138
       196                27300             -6991668             -9668215
       197                27440             -5951703             -8005799
       198                27580             -8075435             -7798485
       199                27720             -7531194             -7499459
       200                27860             -7936035             -8301194
       201                28000             -7987533             -8112866
       202                28140             -7109184             -8686350
       203                28280             -6655659             -7809054
       204                28420             -8381031             -9321015
       205                28560             -7287794             -6583661
       206                28700             -7936984             -6890515
       207                28840             -7198076             -8452824
       208                28980             -7174564             -7764327
       209                29120             -7036558             -7611510
       210                29260             -7055642             -8221487
       211                29400             -6586016             -8978384
       212                29540             -5885043             -7860365
       213                29680             -8284104             -7973246
       214                29820             -6837140             -7932837
       215                29960             -6391936             -8425092
       216                30100             -8422921             -8353971
       217                30240             -7095603             -8417164
       218                30380             -5827454             -7959814
       219                30520             -6712548             -7873485
       220                30660             -7602958             -8305573
       221                30800             -7810380             -8999928
       222                30940             -8252353             -9002340
       223                31080             -6062659             -9085282
       224                31220             -7536053             -8131327
       225                31360             -6500513             -7326831
       226                31500             -7213139             -8753663
       227                31640             -7266436             -5975038
       228                31780             -7727647             -8183640
       229                31920             -6934825             -8166279
       230                32060             -8931809             -7388265
       231                32200             -7781888             -7945668
       232                32340             -7295684             -7614597
       233                32480             -7653914             -8057806
       234                32620             -6567730             -8764013
       235                32760             -8016865             -7631631
       236                32900             -7103533             -7300573
       237                33040             -7663732             -8148120
       238                33180             -7790361             -8242654
       239                33320             -6833029             -6848407
       240                33460             -7264345             -7501270
       241                33600             -6754076             -7774260
       242                33740             -7727306             -8240145
       243                33880             -8188232             -6989818
       244                34020             -6565875             -8644870
       245                34160             -6749030             -8509343
       246                34300             -6732066             -6736987
       247                34440             -7873094             -9894658
       248                34580             -6767393             -6934728
       249                34720             -6671421             -7909453
       250                34860             -7111675             -7802452
