# Supplementary material for: Probing decoherence in molecular 4f qubits
Source: Chem Sci. 2024 Oct 30;15(48):20328–37. doi: 10.1039/d4sc05304d (PMC11575486; doi:10.1039/d4sc05304d)
Supplement: SC-015-D4SC05304D-s001 [file SC-015-D4SC05304D-s001.zip › data_archive/perpendicular_0p001pct/short refocusing/SHORT_80_160_4367]

     index            Time [ns]         Intensity []         Intensity []

         1                    0            157041436            -12420746
         2                  140            154505572            -10480701
         3                  280            154991572             -9710833
         4                  420            150056480             -9724359
         5                  560            137103798             -9273566
         6                  700            127043206             -9598859
         7                  840            125103280            -10164668
         8                  980            131150804            -11333869
         9                 1120            140671224             -8743959
        10                 1260            142286918            -10147082
        11                 1400            143371186            -10409264
        12                 1540            145171364            -10278585
        13                 1680            145133200             -9161601
        14                 1820            137733478             -9181209
        15                 1960            127986738            -10446608
        16                 2100            126191280             -9938591
        17                 2240            131925368            -10116777
        18                 2380            136729714             -8675113
        19                 2520            136131148             -9748122
        20                 2660            133660482             -7971387
        21                 2800            133807294            -10598236
        22                 2940            138919422             -8918998
        23                 3080            137046758             -8098904
        24                 3220            132252322             -7667593
        25                 3360            131516762             -8182104
        26                 3500            133735230             -8022762
        27                 3640            132631810             -8965240
        28                 3780            126611416             -8685836
        29                 3920            117710776             -8054921
        30                 4060            119179446             -9315363
        31                 4200            126840014            -10033873
        32                 4340            130403712             -9379799
        33                 4480            128800978            -10045913
        34                 4620            127132802            -10003908
        35                 4760            124995794             -9131705
        36                 4900            117395644             -8434898
        37                 5040            107132660            -10096731
        38                 5180            100154032             -9068688
        39                 5320            100794416             -9609022
        40                 5460            110414052            -10768849
        41                 5600            117610448             -9689044
        42                 5740            121152154             -8414096
        43                 5880            118504506             -9463178
        44                 6020            113433250             -7917301
        45                 6160            104904360            -10523427
        46                 6300             95904246             -8237438
        47                 6440             89177558             -9859021
        48                 6580             92279702             -8965264
        49                 6720             95957106             -9746396
        50                 6860            104736826            -10058743
        51                 7000            107004396             -8814699
        52                 7140            107723488             -7692930
        53                 7280            103271516             -9530021
        54                 7420             96793488             -8072204
        55                 7560             86457926             -9641172
        56                 7700             80095099             -8336934
        57                 7840             78228515             -8947274
        58                 7980             83509077            -10663368
        59                 8120             88730254            -11368136
        60                 8260             91867158             -9617465
        61                 8400             91885966            -10981755
        62                 8540             88812042             -8950553
        63                 8680             84220210             -8327013
        64                 8820             76802562            -10166493
        65                 8960             71118391             -8627177
        66                 9100             70454390             -9586132
        67                 9240             72263540             -9835516
        68                 9380             75443353             -8949014
        69                 9520             74714362             -7830671
        70                 9660             74309253            -10192318
        71                 9800             74796835             -9427267
        72                 9940             73345019             -8743372
        73                10080             67611460             -9586537
        74                10220             63552041             -9502930
        75                10360             61823894             -9175226
        76                10500             60423515            -11806169
        77                10640             60084568            -10388099
        78                10780             57766652             -9894592
        79                10920             57162114            -10066691
        80                11060             58145713            -11003935
        81                11200             57587012             -8695947
        82                11340             53610900             -8476286
        83                11480             52188703            -10642824
        84                11620             50177123             -9706171
        85                11760             45917966            -10213309
        86                11900             41910219             -8645672
        87                12040             41314383             -9974343
        88                12180             39685311             -9896326
        89                12320             39172360            -11230737
        90                12460             40916257             -9635167
        91                12600             41784735            -10704151
        92                12740             39215801             -9412835
        93                12880             36289086             -9917946
        94                13020             32135036            -10217393
        95                13160             31167533             -9368925
        96                13300             28224422             -8744122
        97                13440             26076594            -10719982
        98                13580             27165112            -10316774
        99                13720             26441530             -9899297
       100                13860             27923147            -10193410
       101                14000             26276715             -9970128
       102                14140             24412685             -8952902
       103                14280             22167704             -9317139
       104                14420             20118909             -9916833
       105                14560             17068105            -11215585
       106                14700             17299447             -9117767
       107                14840             16679707             -8863904
       108                14980             17607551             -9582604
       109                15120             17892438             -9537095
       110                15260             16668313            -10096878
       111                15400             14516998            -11009873
       112                15540             12939567             -7501952
       113                15680             11636189             -9823207
       114                15820              9780810             -9779585
       115                15960              8359911            -10739536
       116                16100              8188194            -10472980
       117                16240              7802639             -9205919
       118                16380              9066392             -9730504
       119                16520              8381855             -8479502
       120                16660              6721511             -9837716
       121                16800              7068574             -9899246
       122                16940              4929657            -11464330
       123                17080              4731407            -10619723
       124                17220              2037806             -9783322
       125                17360              2839255            -10400175
       126                17500              2138548             -9675545
       127                17640              2519391             -8849705
       128                17780                -6417            -10493762
       129                17920              1335265            -10321098
       130                18060               286140            -11274643
       131                18200               678424             -9901258
       132                18340               -77794             -8574706
       133                18480              -380234             -8330153
       134                18620              -740079             -8291436
       135                18760             -2008156             -9315912
       136                18900             -1784812            -10155153
       137                19040             -1021781            -10687514
       138                19180             -3468501            -10382394
       139                19320             -3551597             -9716518
       140                19460             -3894088            -10878155
       141                19600             -2337787             -8949522
       142                19740             -4506540             -9416875
       143                19880             -5440706            -10835807
       144                20020             -5637906            -10170573
       145                20160             -5533869             -9550481
       146                20300             -5950386             -8194437
       147                20440             -6595608            -10445101
       148                20580             -6668079            -10496067
       149                20720             -5821024             -8326301
       150                20860             -4707405             -9870524
       151                21000             -6731673            -10373760
       152                21140             -8217060            -11729795
       153                21280             -5726612            -10306182
       154                21420             -7429603             -9033508
       155                21560             -6328623             -8932365
       156                21700             -7911141             -9900224
       157                21840             -8176570            -10882858
       158                21980             -7503766            -10083616
       159                22120             -7615158            -10202367
       160                22260             -7461954             -9204118
       161                22400             -8388689             -9915117
       162                22540             -8791020            -10972509
       163                22680             -7876492            -10872786
       164                22820             -8055948             -9956638
       165                22960             -6607318             -9751645
       166                23100             -7897450             -8687686
       167                23240             -8623338             -9638440
       168                23380             -8242111             -8046331
       169                23520             -9153115            -10850208
       170                23660             -9362269             -9075539
       171                23800             -9729427             -9822614
       172                23940             -7455777            -10076272
       173                24080             -8402672             -8106477
       174                24220             -8867901             -8858947
       175                24360             -9666784            -10473915
       176                24500            -10548833            -10897876
       177                24640             -9474252             -9937852
       178                24780             -8668635             -9827837
       179                24920             -9378451             -9073177
       180                25060             -9106845             -9445061
       181                25200             -9549965            -10452496
       182                25340             -8549399            -11353713
       183                25480             -8845656            -10496815
       184                25620             -9269296            -10182315
       185                25760             -8956600             -7499115
       186                25900             -9486050            -10541548
       187                26040             -8352146            -10359227
       188                26180             -8412812             -9857980
       189                26320             -8096524            -10367776
       190                26460             -9170750             -9793649
       191                26600             -8530178             -9964585
       192                26740             -9472615            -10165113
       193                26880             -9056592            -10570401
       194                27020             -8115283             -9133195
       195                27160             -9187681            -10406747
       196                27300            -11117625             -8787446
       197                27440             -9107638            -10652691
       198                27580             -9466273            -10435651
       199                27720             -9417579             -8895849
       200                27860             -9632321            -10340168
       201                28000             -8481667             -9552554
       202                28140             -8066078            -11133317
       203                28280             -9915712            -10413774
       204                28420            -10332048            -10777927
       205                28560             -8878153            -10331538
       206                28700             -9677797             -8951077
       207                28840             -9341166             -9684007
       208                28980            -10039076            -10824213
       209                29120             -8912062             -9224977
       210                29260             -9646188            -10135710
       211                29400             -9569451            -11061626
       212                29540             -9170187            -10025664
       213                29680             -8516631             -9642575
       214                29820            -10122255            -10006446
       215                29960             -6958206             -9240877
       216                30100            -10121873            -11488789
       217                30240             -8972469             -8794349
       218                30380            -10299122             -9975950
       219                30520            -10278188             -9760994
       220                30660             -9085044             -8888673
       221                30800             -7528112            -10783095
       222                30940            -10396081             -9848905
       223                31080             -8899358             -9123846
       224                31220             -8378273             -9416675
       225                31360             -9152172            -10742695
       226                31500             -7974485            -11671964
       227                31640            -10226310            -10211833
       228                31780             -8470661            -10712654
       229                31920             -9501912            -10330432
       230                32060             -7480132             -9154294
       231                32200             -8558882             -9175575
       232                32340             -9725172            -11712491
       233                32480             -8498927            -11660261
       234                32620            -10694101             -9099628
       235                32760             -9817476            -10438126
       236                32900             -8688020            -10981840
       237                33040             -8990266             -9797701
       238                33180             -9375530            -12114428
       239                33320             -9899917            -11065794
       240                33460             -9529817             -7841049
       241                33600             -9052939            -10711592
       242                33740            -11617837             -9840331
       243                33880             -9053715             -9229760
       244                34020             -9821485            -10104981
       245                34160             -8416241             -9119332
       246                34300             -8389736            -10805186
       247                34440             -8769787             -9884215
       248                34580             -8292770             -9729082
       249                34720             -8450663            -10091808
       250                34860             -8626976             -9640543
