# Supplementary material for: Probing decoherence in molecular 4f qubits
Source: Chem Sci. 2024 Oct 30;15(48):20328–37. doi: 10.1039/d4sc05304d (PMC11575486; doi:10.1039/d4sc05304d)
Supplement: SC-015-D4SC05304D-s001 [file SC-015-D4SC05304D-s001.zip › data_archive/perpendicular_0p001pct/short refocusing/SHORT_80_20_2917]

     index            Time [ns]         Intensity []         Intensity []

         1                    0             -1158073            -75292403
         2                  140              1039424            -71388056
         3                  280             -7298986            -78888019
         4                  420            -13440397            -76104039
         5                  560            -20616371            -80066605
         6                  700             -9830792            -74333393
         7                  840             -1833847            -72971249
         8                  980             -2011459            -74428819
         9                 1120            -15037040            -79884020
        10                 1260             -8727397            -77274423
        11                 1400            -17830685            -83741359
        12                 1540            -16658811            -83524584
        13                 1680            -18118562            -80489342
        14                 1820            -14249700            -78432254
        15                 1960            -12986763            -81724219
        16                 2100            -14863016            -75477709
        17                 2240             -2465383            -70930929
        18                 2380             -2388202            -70714427
        19                 2520              -372973            -69526717
        20                 2660             -2794346            -67206872
        21                 2800             -9354973            -70597920
        22                 2940            -10115848            -67865875
        23                 3080             -8002805            -74034478
        24                 3220            -12139737            -74248751
        25                 3360            -10591011            -70087366
        26                 3500            -20177262            -76375272
        27                 3640            -18794145            -76004705
        28                 3780            -13923791            -77266741
        29                 3920            -21174081            -74442313
        30                 4060            -31698946            -77728879
        31                 4200            -27511579            -70713782
        32                 4340            -22361846            -74675221
        33                 4480            -27239804            -78522680
        34                 4620            -26801581            -81486750
        35                 4760            -31114924            -80246540
        36                 4900            -34665685            -77919392
        37                 5040            -41314035            -76527989
        38                 5180            -35112911            -76416912
        39                 5320            -32975806            -79628039
        40                 5460            -31832489            -74742494
        41                 5600            -32094885            -74351538
        42                 5740            -39339070            -78206864
        43                 5880            -37720998            -78654604
        44                 6020            -41895933            -74015315
        45                 6160            -42672317            -72346441
        46                 6300            -46302602            -78975850
        47                 6440            -45435175            -81858397
        48                 6580            -45129659            -73514525
        49                 6720            -48126018            -77675486
        50                 6860            -51304607            -75892660
        51                 7000            -51502245            -76164494
        52                 7140            -53411159            -79700853
        53                 7280            -57709540            -78739519
        54                 7420            -57597567            -79312644
        55                 7560            -53375693            -74893714
        56                 7700            -46879018            -76970540
        57                 7840            -52362661            -79992818
        58                 7980            -59295938            -77774906
        59                 8120            -60551191            -84149343
        60                 8260            -53350511            -79310085
        61                 8400            -57799094            -78508208
        62                 8540            -52613865            -77306170
        63                 8680            -57357315            -77089759
        64                 8820            -58369162            -79522786
        65                 8960            -60665473            -81451664
        66                 9100            -61796080            -77781259
        67                 9240            -59845615            -77371892
        68                 9380            -56360481            -75682531
        69                 9520            -57535936            -75226733
        70                 9660            -52593736            -71088812
        71                 9800            -61723143            -83248955
        72                 9940            -60464060            -82025012
        73                10080            -61978326            -78106610
        74                10220            -58295534            -78787009
        75                10360            -61267099            -76446528
        76                10500            -61035749            -79844373
        77                10640            -62514297            -79109637
        78                10780            -68093352            -78785371
        79                10920            -62808598            -78978280
        80                11060            -64566099            -78711040
        81                11200            -64178784            -77021038
        82                11340            -65566255            -81494259
        83                11480            -65303964            -76213160
        84                11620            -65172310            -77592521
        85                11760            -66285289            -84753247
        86                11900            -59648145            -80575373
        87                12040            -66806721            -77747873
        88                12180            -64737387            -78231466
        89                12320            -62794251            -78319125
        90                12460            -65649590            -81515307
        91                12600            -62048593            -79867061
        92                12740            -66703862            -77301115
        93                12880            -62178688            -77247946
        94                13020            -66296228            -76413811
        95                13160            -62129323            -76268470
        96                13300            -64418999            -75265564
        97                13440            -71290337            -78767396
        98                13580            -64021511            -77884191
        99                13720            -69552456            -79533417
       100                13860            -71381867            -83308488
       101                14000            -70432616            -77275508
       102                14140            -69582625            -78893563
       103                14280            -67118270            -78562689
       104                14420            -71253426            -77156975
       105                14560            -69892399            -81780461
       106                14700            -66766391            -78144541
       107                14840            -72422488            -76649217
       108                14980            -73944842            -83258552
       109                15120            -70179946            -79202115
       110                15260            -72895829            -82526812
       111                15400            -69025052            -78011423
       112                15540            -69575986            -78199069
       113                15680            -70685607            -79259971
       114                15820            -68285152            -80371236
       115                15960            -69342573            -81258598
       116                16100            -71658398            -74497090
       117                16240            -72082929            -77662438
       118                16380            -70703296            -80068095
       119                16520            -72711740            -83385854
       120                16660            -74054043            -78808537
       121                16800            -72827016            -83146539
       122                16940            -75544390            -81607533
       123                17080            -69637212            -82038221
       124                17220            -68702930            -79407134
       125                17360            -72162121            -81950383
       126                17500            -76294155            -81678314
       127                17640            -72946259            -79095390
       128                17780            -68935582            -78073096
       129                17920            -69991759            -77384564
       130                18060            -71000760            -81639974
       131                18200            -74612551            -79283920
       132                18340            -74287374            -85155340
       133                18480            -77322643            -82222338
       134                18620            -71149021            -77989753
       135                18760            -74437212            -82131251
       136                18900            -75787929            -77771244
       137                19040            -72258238            -77338307
       138                19180            -69789539            -77681038
       139                19320            -72497264            -82065901
       140                19460            -76902865            -80359083
       141                19600            -70454978            -83038407
       142                19740            -71585988            -81030367
       143                19880            -72268851            -77222267
       144                20020            -69430894            -75937067
       145                20160            -70179195            -79076646
       146                20300            -73944118            -80053654
       147                20440            -78243354            -82426060
       148                20580            -73710428            -76303521
       149                20720            -72471610            -78615671
       150                20860            -70478207            -84318097
       151                21000            -75026812            -81389823
       152                21140            -73732908            -80835566
       153                21280            -70665820            -81196548
       154                21420            -72480018            -81354616
       155                21560            -75032005            -78574522
       156                21700            -71715854            -81195865
       157                21840            -69255652            -79258111
       158                21980            -73701037            -80866454
       159                22120            -74409573            -81189447
       160                22260            -70152849            -81311121
       161                22400            -75340831            -82551909
       162                22540            -74945555            -78758431
       163                22680            -73408405            -78041781
       164                22820            -79005936            -76194435
       165                22960            -70697736            -79609000
       166                23100            -73250012            -79486011
       167                23240            -74710666            -76475967
       168                23380            -72333255            -84229876
       169                23520            -72085059            -77485891
       170                23660            -71870245            -80186396
       171                23800            -73063608            -81802221
       172                23940            -70072240            -79223190
       173                24080            -71407133            -84187143
       174                24220            -72801404            -85794285
       175                24360            -71790033            -84363678
       176                24500            -71003173            -79447564
       177                24640            -75895667            -77750269
       178                24780            -74308707            -79391054
       179                24920            -77771057            -80932228
       180                25060            -76748008            -80537783
       181                25200            -69182766            -77168177
       182                25340            -76030842            -80520746
       183                25480            -71378788            -76099234
       184                25620            -78694877            -80602625
       185                25760            -76819472            -82381906
       186                25900            -73910786            -77286416
       187                26040            -77957652            -83415387
       188                26180            -70739822            -82012840
       189                26320            -71939560            -81483822
       190                26460            -76453403            -81673488
       191                26600            -76508128            -82209388
       192                26740            -73018487            -76722088
       193                26880            -78645345            -86204050
       194                27020            -71523954            -80542667
       195                27160            -70649033            -81443643
       196                27300            -73723820            -81625004
       197                27440            -72138673            -80668160
       198                27580            -75988037            -82496602
       199                27720            -73940710            -85559092
       200                27860            -75322487            -79518424
       201                28000            -72925167            -87445916
       202                28140            -72755896            -79857238
       203                28280            -72004990            -82854486
       204                28420            -78000192            -80755156
       205                28560            -74477833            -81397982
       206                28700            -71204347            -79344557
       207                28840            -73448927            -81591662
       208                28980            -76942071            -81782230
       209                29120            -73730851            -79969520
       210                29260            -69740518            -80669466
       211                29400            -73420226            -78686654
       212                29540            -76270078            -83610576
       213                29680            -72329167            -79076122
       214                29820            -74647933            -78716948
       215                29960            -76212914            -83545313
       216                30100            -72821805            -82788932
       217                30240            -70549350            -77871302
       218                30380            -70780951            -81248915
       219                30520            -70575620            -84094301
       220                30660            -75491178            -85059517
       221                30800            -72598440            -85365576
       222                30940            -70664343            -81881771
       223                31080            -75907182            -82169859
       224                31220            -74888226            -83244956
       225                31360            -70593444            -81740078
       226                31500            -76631013            -79353879
       227                31640            -74009005            -81559843
       228                31780            -73169581            -84021486
       229                31920            -72842652            -84136585
       230                32060            -73055490            -76647083
       231                32200            -81532176            -85899088
       232                32340            -72102777            -81159025
       233                32480            -71564404            -83499435
       234                32620            -73218577            -81376129
       235                32760            -75120509            -79953874
       236                32900            -72825324            -83922452
       237                33040            -75131814            -84006894
       238                33180            -75487011            -85967003
       239                33320            -74728804            -84428767
       240                33460            -73922553            -80333773
       241                33600            -72370073            -83121742
       242                33740            -74576160            -78963567
       243                33880            -75515451            -73676924
       244                34020            -71766268            -82385958
       245                34160            -70628927            -77505817
       246                34300            -73850587            -80042897
       247                34440            -71203806            -80971586
       248                34580            -73178025            -79151427
       249                34720            -73483643            -80303452
       250                34860            -76474805            -79727657
