# Supplementary material for: Probing decoherence in molecular 4f qubits
Source: Chem Sci. 2024 Oct 30;15(48):20328–37. doi: 10.1039/d4sc05304d (PMC11575486; doi:10.1039/d4sc05304d)
Supplement: SC-015-D4SC05304D-s001 [file SC-015-D4SC05304D-s001.zip › data_archive/perpendicular_0p001pct/short refocusing/SHORT_80_20_3249]

     index            Time [ns]         Intensity []         Intensity []

         1                    0              9693371            -61331692
         2                  140             -8055081            -63140138
         3                  280            -22247604            -73077395
         4                  420            -27636046            -76008360
         5                  560            -30661854            -72500030
         6                  700            -23789206            -72652582
         7                  840            -20652084            -71479644
         8                  980            -10186566            -68970257
         9                 1120             -1771950            -68027080
        10                 1260               605054            -67921754
        11                 1400             -1652712            -70439656
        12                 1540              1915950            -67718565
        13                 1680             -3859985            -69990220
        14                 1820              -600109            -62169322
        15                 1960              -982630            -70071381
        16                 2100              4896312            -63343822
        17                 2240              7432124            -63440374
        18                 2380              1438868            -58267002
        19                 2520              6205015            -56471800
        20                 2660              5877305            -61365206
        21                 2800              6625034            -54319127
        22                 2940              -143251            -61901920
        23                 3080            -15723612            -69662163
        24                 3220            -23073290            -70140519
        25                 3360            -21093701            -63576876
        26                 3500            -25695401            -72520704
        27                 3640            -23465314            -67343951
        28                 3780            -26512906            -70456362
        29                 3920            -25671366            -71134638
        30                 4060            -26585925            -73899711
        31                 4200            -20762796            -70554488
        32                 4340            -23811295            -74756301
        33                 4480            -29328144            -72914107
        34                 4620            -22843517            -70977972
        35                 4760            -19677778            -72628129
        36                 4900            -22791888            -68992699
        37                 5040            -36142458            -73812415
        38                 5180            -29545349            -71951059
        39                 5320            -30503741            -78003189
        40                 5460            -32999869            -73374046
        41                 5600            -44680268            -79029269
        42                 5740            -40606463            -74979180
        43                 5880            -40488404            -73776559
        44                 6020            -45058080            -71593299
        45                 6160            -45924055            -74978349
        46                 6300            -39927163            -73106506
        47                 6440            -49301657            -77731029
        48                 6580            -52098352            -82718565
        49                 6720            -47871918            -81035649
        50                 6860            -49092624            -83539612
        51                 7000            -52436814            -80075518
        52                 7140            -56396825            -83475458
        53                 7280            -57635574            -86384697
        54                 7420            -57306801            -82887991
        55                 7560            -56870002            -83968184
        56                 7700            -62649630            -80688620
        57                 7840            -66083787            -85320389
        58                 7980            -64955214            -85357296
        59                 8120            -63048207            -82270179
        60                 8260            -67617862            -85409122
        61                 8400            -65999361            -81726966
        62                 8540            -68667899            -85691905
        63                 8680            -67979431            -81136082
        64                 8820            -68308218            -87234487
        65                 8960            -71728902            -83621121
        66                 9100            -74352459            -86167028
        67                 9240            -69721742            -85545828
        68                 9380            -67955269            -86136448
        69                 9520            -71710030            -88276344
        70                 9660            -70985278            -84817537
        71                 9800            -76973031            -82648429
        72                 9940            -74698737            -92005270
        73                10080            -70789741            -83546430
        74                10220            -71848097            -86964652
        75                10360            -77239766            -87319094
        76                10500            -74920066            -86376966
        77                10640            -73341967            -87613769
        78                10780            -71375607            -86867671
        79                10920            -81707492            -89257529
        80                11060            -75391507            -90941517
        81                11200            -74394262            -87952723
        82                11340            -75119903            -91254294
        83                11480            -74176404            -88611589
        84                11620            -75169728            -87513176
        85                11760            -79345265            -89669170
        86                11900            -76011954            -85454667
        87                12040            -84021444            -92464111
        88                12180            -75059895            -88060749
        89                12320            -75000497            -86094756
        90                12460            -79323937            -91629347
        91                12600            -80502224            -87184575
        92                12740            -78585685            -92196516
        93                12880            -77810363            -90949585
        94                13020            -79597630            -92497094
        95                13160            -80735307            -92759789
        96                13300            -77478178            -90797433
        97                13440            -84958852            -86727320
        98                13580            -76661664            -84672507
        99                13720            -82192890            -88449138
       100                13860            -80291447            -89963080
       101                14000            -81023151            -90812987
       102                14140            -85232606            -83736074
       103                14280            -79623262            -85148481
       104                14420            -78523320            -93118272
       105                14560            -77286796            -90337125
       106                14700            -81752228            -91597868
       107                14840            -81379046            -88706568
       108                14980            -79761478            -90429663
       109                15120            -79573679            -89285252
       110                15260            -84471434            -90588132
       111                15400            -81156099            -88951019
       112                15540            -80908850            -89989973
       113                15680            -79971218            -92977986
       114                15820            -83160508            -87138390
       115                15960            -78131105            -93097230
       116                16100            -78602389            -88403044
       117                16240            -83027040            -90363684
       118                16380            -76991084            -90920887
       119                16520            -82679405            -92316024
       120                16660            -79453016            -91104498
       121                16800            -85519488            -87511453
       122                16940            -80282896            -91233527
       123                17080            -81903258            -85679682
       124                17220            -79487198            -88986488
       125                17360            -83193133            -89376105
       126                17500            -79147528            -92116528
       127                17640            -77784635            -89897193
       128                17780            -78487690            -88351455
       129                17920            -84781906            -90355854
       130                18060            -82529227            -89451421
       131                18200            -85651126            -89889515
       132                18340            -84135156            -90019025
       133                18480            -87107144            -93714392
       134                18620            -79847996            -92595512
       135                18760            -79192968            -93446521
       136                18900            -80350596            -89462868
       137                19040            -77053832            -87815629
       138                19180            -80083962            -88857877
       139                19320            -81209465            -86824879
       140                19460            -83988448            -93929789
       141                19600            -80142725            -90518868
       142                19740            -83123571            -92301134
       143                19880            -83971364            -86137656
       144                20020            -80975395            -92833906
       145                20160            -81973540            -88624937
       146                20300            -80763987            -91788310
       147                20440            -83462988            -92852411
       148                20580            -83433407            -90843884
       149                20720            -80491400            -97350642
       150                20860            -84583778            -94141677
       151                21000            -78080295            -86898381
       152                21140            -80380447            -86692792
       153                21280            -82923312            -90491750
       154                21420            -82371638            -89412583
       155                21560            -80923021            -88370924
       156                21700            -85432293            -92538507
       157                21840            -83335672            -88853540
       158                21980            -89778994            -90761348
       159                22120            -81919826            -88557927
       160                22260            -84066645            -91913268
       161                22400            -80692098            -92701961
       162                22540            -84435126            -89066600
       163                22680            -81009278            -88416842
       164                22820            -84905642            -91141879
       165                22960            -82459538            -93355495
       166                23100            -82997153            -89196298
       167                23240            -82205378            -92952292
       168                23380            -84819292            -85807229
       169                23520            -80599113            -86664412
       170                23660            -85550584            -86211313
       171                23800            -83513533            -91038307
       172                23940            -77224388            -87445642
       173                24080            -81102978            -91843464
       174                24220            -82838938            -91766656
       175                24360            -83156582            -87103599
       176                24500            -80949044            -92637879
       177                24640            -73747460            -84313490
       178                24780            -78627645            -87549114
       179                24920            -85187258            -95100663
       180                25060            -81201758            -89209001
       181                25200            -84315556            -92381480
       182                25340            -87005493            -92492995
       183                25480            -79138460            -87774021
       184                25620            -83139040            -94970167
       185                25760            -81723537            -90759852
       186                25900            -80523604            -88970537
       187                26040            -80994894            -91715816
       188                26180            -85314334            -89898275
       189                26320            -81994890            -88728981
       190                26460            -85424378            -90327298
       191                26600            -84302241            -96906027
       192                26740            -81773739            -87922351
       193                26880            -84561703            -92059559
       194                27020            -83943398            -95752760
       195                27160            -84775489            -90718710
       196                27300            -84799213            -88924197
       197                27440            -83461705            -88511362
       198                27580            -87105781            -93387565
       199                27720            -83731517            -88675148
       200                27860            -84584671            -91321425
       201                28000            -81198456            -90657820
       202                28140            -81923195            -91443575
       203                28280            -85804637            -89640431
       204                28420            -80027385            -88320782
       205                28560            -81408908            -88053179
       206                28700            -84970223            -92024811
       207                28840            -79438428            -90756697
       208                28980            -82931709            -92343359
       209                29120            -84281640            -95759318
       210                29260            -85902210            -92924248
       211                29400            -81487278            -95592675
       212                29540            -85017490            -90466945
       213                29680            -82925818            -90571955
       214                29820            -87025283            -92797167
       215                29960            -86998927            -96597130
       216                30100            -82527340            -90251024
       217                30240            -78931654            -91767565
       218                30380            -78749618            -89509530
       219                30520            -84764782            -93318174
       220                30660            -81140066            -92843349
       221                30800            -82949367            -88112389
       222                30940            -84717656            -89479603
       223                31080            -78724373            -92004143
       224                31220            -88278746            -89447315
       225                31360            -85426119            -89003672
       226                31500            -79535337            -90613615
       227                31640            -82464852            -93387024
       228                31780            -83221570            -92530203
       229                31920            -79961329            -91168690
       230                32060            -83820298            -93940668
       231                32200            -83783546            -90503408
       232                32340            -82687662            -97743741
       233                32480            -86448529            -90372110
       234                32620            -78397963            -91030987
       235                32760            -82981472            -89736934
       236                32900            -79490170            -90957986
       237                33040            -91213467            -92580116
       238                33180            -82613674            -94550830
       239                33320            -83963250            -90771141
       240                33460            -81571478            -84789078
       241                33600            -84069773            -90640438
       242                33740            -83469360            -88104480
       243                33880            -80319560            -95293384
       244                34020            -80172372            -90629958
       245                34160            -79822185            -89175782
       246                34300            -82701496            -87850110
       247                34440            -76976259            -86540112
       248                34580            -82229877            -91021538
       249                34720            -80502352            -95220519
       250                34860            -85414117            -95801291
