# Supplementary material for: Probing decoherence in molecular 4f qubits
Source: Chem Sci. 2024 Oct 30;15(48):20328–37. doi: 10.1039/d4sc05304d (PMC11575486; doi:10.1039/d4sc05304d)
Supplement: SC-015-D4SC05304D-s001 [file SC-015-D4SC05304D-s001.zip › data_archive/perpendicular_0p001pct/short refocusing/SHORT_80_20_3817]

     index            Time [ns]         Intensity []         Intensity []

         1                    0            -47301668            -85622061
         2                  140            -40487724            -82684399
         3                  280            -41355666            -82594042
         4                  420            -35592922            -82854709
         5                  560            -36233460            -87264187
         6                  700            -38682051            -84410634
         7                  840            -39316842            -85988037
         8                  980            -36258776            -82773471
         9                 1120            -39754303            -87198993
        10                 1260            -56991130            -91981610
        11                 1400            -54776859            -89677590
        12                 1540            -52274934            -90301176
        13                 1680            -50816753            -90826017
        14                 1820            -45743291            -91601239
        15                 1960            -40629355            -82901221
        16                 2100            -34038279            -83811047
        17                 2240            -39392231            -80542752
        18                 2380            -37419914            -80703910
        19                 2520            -43401668            -77651415
        20                 2660            -48647905            -79509849
        21                 2800            -50965078            -86865508
        22                 2940            -50387858            -84981939
        23                 3080            -50027676            -88174277
        24                 3220            -45319405            -86130019
        25                 3360            -43693577            -87959234
        26                 3500            -42621999            -82872240
        27                 3640            -41670283            -85670661
        28                 3780            -46733995            -86452298
        29                 3920            -45543171            -86926755
        30                 4060            -49801906            -86966382
        31                 4200            -54801335            -89573943
        32                 4340            -54521621            -90507633
        33                 4480            -60342671            -87509085
        34                 4620            -58888007            -96528568
        35                 4760            -63573216            -96887740
        36                 4900            -64535622            -91421365
        37                 5040            -55288712            -89772143
        38                 5180            -51670932            -85039496
        39                 5320            -51765893            -81138308
        40                 5460            -51722208            -88606969
        41                 5600            -52173778            -84317690
        42                 5740            -54266679            -88802412
        43                 5880            -51088370            -86020413
        44                 6020            -52315001            -89755144
        45                 6160            -56281634            -93677058
        46                 6300            -60924759            -91700275
        47                 6440            -58672539            -92972732
        48                 6580            -58600680            -83129317
        49                 6720            -57777225            -91342397
        50                 6860            -62191804            -93922400
        51                 7000            -58766821            -88349445
        52                 7140            -63466739            -90972721
        53                 7280            -63453761            -93530278
        54                 7420            -70649154            -93870361
        55                 7560            -68908990            -97061961
        56                 7700            -72792618            -98068013
        57                 7840            -75498893            -99166314
        58                 7980            -66481942            -95082798
        59                 8120            -68351362            -96267037
        60                 8260            -69745214            -90291284
        61                 8400            -63566494            -95991989
        62                 8540            -67764213            -96242014
        63                 8680            -68665560            -91481430
        64                 8820            -68348823            -91293186
        65                 8960            -73594346            -88717397
        66                 9100            -68389078            -92891736
        67                 9240            -74226511            -92852209
        68                 9380            -77971281            -94479880
        69                 9520            -73665793            -89212093
        70                 9660            -69923533            -93129074
        71                 9800            -66640742            -93693587
        72                 9940            -72527760            -88882355
        73                10080            -70706332            -95727201
        74                10220            -74252591            -96842599
        75                10360            -75351473            -95987251
        76                10500            -80964793            -99021364
        77                10640            -76773236            -95508975
        78                10780            -82164177            -92917078
        79                10920            -80373884            -99371802
        80                11060            -79893920            -98662091
        81                11200            -78874865            -93325273
        82                11340            -80263096            -91487615
        83                11480            -78182721            -93303378
        84                11620            -79801240            -92104625
        85                11760            -81079197            -99590157
        86                11900            -80361096            -97032941
        87                12040            -87297215            -92631504
        88                12180            -84662474            -97630315
        89                12320            -84170402           -100812841
        90                12460            -82222518           -103783874
        91                12600            -80323385           -102081298
        92                12740            -82448421            -95188512
        93                12880            -84285412            -98321835
        94                13020            -87796758            -98142701
        95                13160            -86334513           -102688249
        96                13300            -85065778            -95039030
        97                13440            -85988006           -100026243
        98                13580            -86862956            -98735071
        99                13720            -87967997            -96846828
       100                13860            -86284603            -98610832
       101                14000            -86301064            -95769504
       102                14140            -90650155            -95706038
       103                14280            -89176797            -96166271
       104                14420            -89936417            -98313187
       105                14560            -91723245            -96504169
       106                14700            -88453151            -99797200
       107                14840            -85388248           -100269541
       108                14980            -88311496           -102796545
       109                15120            -86427365           -101552682
       110                15260            -89584990           -103180692
       111                15400            -89923985           -100853375
       112                15540            -90075877           -101600611
       113                15680            -89800201            -96959246
       114                15820            -85892175           -100912167
       115                15960            -84337268            -96588592
       116                16100            -91593020           -102796961
       117                16240            -88708121           -101788284
       118                16380            -96478655           -103033998
       119                16520            -92686082            -97241451
       120                16660            -91826511           -106409268
       121                16800            -92856193           -104338133
       122                16940            -93229243           -103358513
       123                17080            -90997886            -98318493
       124                17220            -92667218            -98825656
       125                17360            -94406330           -101988930
       126                17500            -89144638           -102514320
       127                17640            -89198350            -99282811
       128                17780            -89384309            -98701110
       129                17920            -90212166           -104946759
       130                18060            -96790282           -102727350
       131                18200            -89210623           -102899168
       132                18340            -91946815            -97537473
       133                18480            -89730407            -97360930
       134                18620            -89098567           -102824618
       135                18760            -94974521           -100611949
       136                18900            -92855905           -103641544
       137                19040            -90144501            -99484483
       138                19180            -94996837           -106871166
       139                19320            -92424240           -103652508
       140                19460            -88259283            -97727437
       141                19600            -92397586           -101455412
       142                19740            -91759264           -101856470
       143                19880            -90789247           -101508207
       144                20020            -91356954           -104039518
       145                20160            -88497846           -101337817
       146                20300            -91972820            -98652764
       147                20440            -95637208            -99710799
       148                20580            -94015116           -103933901
       149                20720            -88818400           -105942242
       150                20860            -92429327            -99573949
       151                21000            -92509451            -99671035
       152                21140            -92871426            -99997261
       153                21280            -92597612           -104242559
       154                21420            -92463547           -102934005
       155                21560            -92637116           -100470284
       156                21700            -91676588           -102105614
       157                21840            -94763362           -105459608
       158                21980            -91213086           -103109296
       159                22120            -91114462           -101899203
       160                22260            -91568095           -102754204
       161                22400            -85247198           -104163936
       162                22540            -95475908           -106906397
       163                22680            -93709158           -103488575
       164                22820            -91802439           -102841785
       165                22960            -93901740           -100541203
       166                23100            -93318295           -102002779
       167                23240            -92589368            -99381535
       168                23380            -96871411           -100848506
       169                23520            -91131641            -99514417
       170                23660            -99037872           -105815465
       171                23800            -90629953           -100484111
       172                23940            -93875042           -103064894
       173                24080            -88586817           -102599265
       174                24220            -93107997            -98179688
       175                24360            -92382924           -103332716
       176                24500            -92016257            -99199826
       177                24640            -94430457           -100894035
       178                24780            -88985836           -100906577
       179                24920            -91031501           -104278321
       180                25060            -91043442            -99279478
       181                25200            -96122277           -100797911
       182                25340            -90730112           -100417151
       183                25480            -91028936           -104090775
       184                25620            -86397583           -103406519
       185                25760            -95658264           -102343063
       186                25900            -98522431            -97235109
       187                26040            -92102747           -104459848
       188                26180            -90953838           -104660194
       189                26320            -94794965           -103815558
       190                26460            -91533019           -106336471
       191                26600            -91427998           -101128741
       192                26740            -94464883           -105122704
       193                26880            -92517142            -99433848
       194                27020            -86924796           -100707075
       195                27160            -94653515            -99937553
       196                27300            -92771188           -105144279
       197                27440            -87938752           -102417887
       198                27580            -95078992           -104875390
       199                27720            -94207839           -103495227
       200                27860            -93897632           -100861306
       201                28000            -95549910           -105420130
       202                28140            -92963406           -102806879
       203                28280            -97223811           -104641124
       204                28420            -94891086           -109070025
       205                28560            -93771963           -109189430
       206                28700            -97418139           -103389917
       207                28840            -89002402           -101069517
       208                28980            -93495418           -101099088
       209                29120            -92738847           -105165506
       210                29260            -94928922           -104063261
       211                29400            -88427088            -98205405
       212                29540            -96837436           -101907738
       213                29680            -92547332           -100999652
       214                29820            -88782168           -105570521
       215                29960            -89016317           -101531846
       216                30100            -94173109           -101300276
       217                30240            -97550546           -102620935
       218                30380            -92312179            -99747934
       219                30520            -94545623           -101181267
       220                30660            -87863715            -99959427
       221                30800            -92200798           -103333369
       222                30940            -97477902           -103762854
       223                31080            -92012160           -102952772
       224                31220            -91321790            -99559306
       225                31360            -93622986           -103952250
       226                31500            -93457915            -99823605
       227                31640            -95191063           -102543954
       228                31780            -90910707           -103730167
       229                31920            -90060720           -102551682
       230                32060            -91810374           -100604365
       231                32200            -91471060           -100628601
       232                32340            -88510283           -100343498
       233                32480            -88568695           -102614953
       234                32620            -91606105           -102931629
       235                32760            -91117473           -107050438
       236                32900            -90341728           -102949912
       237                33040            -90301915           -101222415
       238                33180            -88068181           -101541675
       239                33320            -95953470           -100863719
       240                33460            -97059197           -104594283
       241                33600            -97508914           -105567704
       242                33740            -90331295           -103305103
       243                33880            -91890655           -106282290
       244                34020            -87589520           -102945638
       245                34160            -94703441            -99315388
       246                34300            -94231619           -104661867
       247                34440            -91275956            -99603953
       248                34580            -95006909           -102846035
       249                34720            -96269975           -101219334
       250                34860            -96153862           -103521084
