# Supplementary material for: Probing decoherence in molecular 4f qubits
Source: Chem Sci. 2024 Oct 30;15(48):20328–37. doi: 10.1039/d4sc05304d (PMC11575486; doi:10.1039/d4sc05304d)
Supplement: SC-015-D4SC05304D-s001 [file SC-015-D4SC05304D-s001.zip › data_archive/perpendicular_0p001pct/short refocusing/SHORT_80_20_4367]

     index            Time [ns]         Intensity []         Intensity []

         1                    0            -34234612            -75086990
         2                  140            -25838015            -72208591
         3                  280            -29772920            -76474357
         4                  420            -28774060            -78677997
         5                  560            -31970909            -79121752
         6                  700            -35571925            -78822699
         7                  840            -36347604            -77825165
         8                  980            -39230489            -74148650
         9                 1120            -37473148            -77104842
        10                 1260            -36718198            -78020595
        11                 1400            -39003396            -78723519
        12                 1540            -36019507            -82898481
        13                 1680            -41352248            -77506628
        14                 1820            -36702166            -80349054
        15                 1960            -38028253            -76267934
        16                 2100            -38188883            -74651612
        17                 2240            -35526911            -75816170
        18                 2380            -33409998            -75938035
        19                 2520            -35995263            -74931744
        20                 2660            -31692602            -74757319
        21                 2800            -31776754            -75367410
        22                 2940            -34485703            -74658630
        23                 3080            -31299148            -71704727
        24                 3220            -38294777            -75982346
        25                 3360            -37206185            -75070098
        26                 3500            -35231028            -73579788
        27                 3640            -45225043            -79234664
        28                 3780            -36571816            -75143966
        29                 3920            -40488384            -79796426
        30                 4060            -43097737            -74865627
        31                 4200            -44992584            -78410462
        32                 4340            -45368933            -78621832
        33                 4480            -41806266            -81030130
        34                 4620            -34549178            -78522845
        35                 4760            -40351761            -82092944
        36                 4900            -37216915            -78640384
        37                 5040            -42721463            -75480221
        38                 5180            -47557249            -77527878
        39                 5320            -47708277            -77616880
        40                 5460            -47260416            -77159033
        41                 5600            -44493573            -73528798
        42                 5740            -44880566            -73354825
        43                 5880            -39230622            -76798044
        44                 6020            -42972204            -73831748
        45                 6160            -40914119            -75678346
        46                 6300            -42085840            -77315351
        47                 6440            -43036404            -75171188
        48                 6580            -43812813            -77340750
        49                 6720            -49908126            -76234698
        50                 6860            -50954892            -75527257
        51                 7000            -50621234            -78002025
        52                 7140            -45852197            -78124774
        53                 7280            -44325938            -76401255
        54                 7420            -48669910            -78095813
        55                 7560            -46977183            -78747274
        56                 7700            -54586622            -77824550
        57                 7840            -54011352            -82966046
        58                 7980            -51601338            -78719091
        59                 8120            -48906914            -77678053
        60                 8260            -45156692            -80039720
        61                 8400            -48455027            -77839415
        62                 8540            -51344349            -79907861
        63                 8680            -52760070            -80965684
        64                 8820            -49696515            -74737559
        65                 8960            -53751255            -78849668
        66                 9100            -49334392            -78680122
        67                 9240            -52891885            -79980768
        68                 9380            -53143020            -77841120
        69                 9520            -52628246            -76550983
        70                 9660            -54027811            -78732882
        71                 9800            -51212590            -79221145
        72                 9940            -50206096            -77513347
        73                10080            -56382062            -73728567
        74                10220            -56127112            -81040167
        75                10360            -54426131            -78068654
        76                10500            -53916982            -77444132
        77                10640            -58166811            -75473431
        78                10780            -55352028            -78179078
        79                10920            -58223671            -86092294
        80                11060            -60581546            -78931122
        81                11200            -58900324            -80706438
        82                11340            -61070328            -86348271
        83                11480            -57939106            -82218255
        84                11620            -60097672            -78511847
        85                11760            -57252214            -77598878
        86                11900            -57887257            -79712926
        87                12040            -62031231            -78840131
        88                12180            -58730064            -77170140
        89                12320            -59893106            -75927169
        90                12460            -62862411            -80147570
        91                12600            -61625619            -82031123
        92                12740            -58754561            -78896887
        93                12880            -61981909            -75953782
        94                13020            -59952211            -73189015
        95                13160            -65334033            -77379935
        96                13300            -65619595            -79697675
        97                13440            -64024087            -76089561
        98                13580            -61530915            -76379595
        99                13720            -65111093            -76176145
       100                13860            -64884873            -83228444
       101                14000            -65021150            -78333378
       102                14140            -63172925            -80850467
       103                14280            -61910886            -75384958
       104                14420            -65649698            -82823992
       105                14560            -67923213            -79156142
       106                14700            -66357833            -82417496
       107                14840            -69577837            -80157809
       108                14980            -70005930            -80916246
       109                15120            -66524212            -77107747
       110                15260            -65880894            -80550914
       111                15400            -66601254            -81448693
       112                15540            -64101091            -74235356
       113                15680            -68757032            -84200732
       114                15820            -69310469            -76951843
       115                15960            -67628946            -74199766
       116                16100            -68296707            -76319910
       117                16240            -68017865            -80744063
       118                16380            -68476244            -78357306
       119                16520            -67512726            -79362100
       120                16660            -72776020            -84672724
       121                16800            -71068280            -81303936
       122                16940            -73525814            -83796862
       123                17080            -71752689            -80704205
       124                17220            -72543795            -80081250
       125                17360            -69170162            -81011452
       126                17500            -73544113            -81682822
       127                17640            -73763373            -77913789
       128                17780            -68043784            -82335286
       129                17920            -70599122            -79340957
       130                18060            -68259332            -78745234
       131                18200            -72051124            -80379368
       132                18340            -71925848            -82459509
       133                18480            -69489610            -77879589
       134                18620            -73275530            -76129943
       135                18760            -72476585            -82350732
       136                18900            -69298664            -79325756
       137                19040            -71893507            -81913713
       138                19180            -73376913            -81588287
       139                19320            -66396871            -77575613
       140                19460            -68723622            -78978027
       141                19600            -70059769            -78134719
       142                19740            -74834224            -78849401
       143                19880            -72386762            -81087692
       144                20020            -74717627            -78767235
       145                20160            -73023283            -81718675
       146                20300            -71407866            -81778484
       147                20440            -76135488            -80421511
       148                20580            -73841386            -83362586
       149                20720            -74346264            -81643119
       150                20860            -71218428            -78677349
       151                21000            -70211062            -81514204
       152                21140            -71729193            -79319265
       153                21280            -70844495            -82211853
       154                21420            -73539762            -83832271
       155                21560            -78159220            -82530548
       156                21700            -74156421            -79965699
       157                21840            -74052219            -79433819
       158                21980            -77969268            -81865472
       159                22120            -72872465            -79790351
       160                22260            -68812801            -81514472
       161                22400            -75812745            -82493733
       162                22540            -68360639            -79882234
       163                22680            -75046818            -81519150
       164                22820            -76416892            -84899622
       165                22960            -75990224            -85613529
       166                23100            -70372129            -83664525
       167                23240            -73765484            -83284229
       168                23380            -77999882            -80579700
       169                23520            -76202080            -80935681
       170                23660            -75721097            -81872107
       171                23800            -72554726            -83992607
       172                23940            -70962232            -81880003
       173                24080            -73260624            -80530700
       174                24220            -72515821            -83015349
       175                24360            -71765161            -78702714
       176                24500            -73259757            -82018396
       177                24640            -73769827            -80058760
       178                24780            -76602745            -83559841
       179                24920            -74244287            -79996084
       180                25060            -73533012            -85281404
       181                25200            -73628073            -79944974
       182                25340            -72097469            -82393189
       183                25480            -74298987            -86457749
       184                25620            -73187422            -83369769
       185                25760            -76795307            -85602128
       186                25900            -72670276            -80953458
       187                26040            -74093255            -84141511
       188                26180            -72803532            -80752589
       189                26320            -76116055            -79917261
       190                26460            -77608252            -81760942
       191                26600            -75614050            -84372186
       192                26740            -73292414            -82297892
       193                26880            -71764180            -81173363
       194                27020            -76843429            -85508894
       195                27160            -77054879            -83575558
       196                27300            -73293917            -84515762
       197                27440            -75754852            -83218007
       198                27580            -76172396            -85065054
       199                27720            -74436916            -84044234
       200                27860            -75008635            -80621016
       201                28000            -73246423            -82265780
       202                28140            -71163152            -80935164
       203                28280            -77860510            -84796039
       204                28420            -73970342            -79997163
       205                28560            -70516288            -84903632
       206                28700            -76745693            -83264854
       207                28840            -75002328            -82726433
       208                28980            -74575841            -79536328
       209                29120            -73591841            -82516688
       210                29260            -77874348            -80186046
       211                29400            -76729723            -81322198
       212                29540            -76017070            -79594778
       213                29680            -73645544            -78701435
       214                29820            -71533403            -84614574
       215                29960            -72204137            -78232428
       216                30100            -72759643            -85342857
       217                30240            -72267096            -79133202
       218                30380            -69757283            -82848306
       219                30520            -75160810            -82848507
       220                30660            -74823389            -81652528
       221                30800            -75421578            -83299678
       222                30940            -73627301            -84350025
       223                31080            -74922167            -79981240
       224                31220            -74389635            -82715607
       225                31360            -75825012            -74775235
       226                31500            -70122300            -82289735
       227                31640            -73787165            -78142626
       228                31780            -72114409            -82077217
       229                31920            -71165962            -79546835
       230                32060            -75705482            -82323770
       231                32200            -76045074            -79153551
       232                32340            -72980587            -82838167
       233                32480            -75602348            -81454183
       234                32620            -77711544            -80580466
       235                32760            -75747041            -83835405
       236                32900            -75681668            -86338234
       237                33040            -82024123            -83003252
       238                33180            -71982804            -78530030
       239                33320            -74436406            -82003083
       240                33460            -75259864            -81900290
       241                33600            -75253834            -79751771
       242                33740            -71212742            -82546687
       243                33880            -71408087            -79244763
       244                34020            -73480377            -82356046
       245                34160            -77352196            -85713997
       246                34300            -75117798            -81331815
       247                34440            -73104585            -81584845
       248                34580            -75819817            -79840947
       249                34720            -74742540            -79829061
       250                34860            -76374755            -78712060
