# Supplementary material for: Probing decoherence in molecular 4f qubits
Source: Chem Sci. 2024 Oct 30;15(48):20328–37. doi: 10.1039/d4sc05304d (PMC11575486; doi:10.1039/d4sc05304d)
Supplement: SC-015-D4SC05304D-s001 [file SC-015-D4SC05304D-s001.zip › data_archive/perpendicular_0p001pct/short refocusing/SHORT_80_40_2917]

     index            Time [ns]         Intensity []         Intensity []

         1                    0             73268583            -14169995
         2                  140             76349331            -14526486
         3                  280             71435453            -14859016
         4                  420             58355937            -17986905
         5                  560             46256194            -17934337
         6                  700             60991161            -16814880
         7                  840             70886047            -15553207
         8                  980             66528360            -16583262
         9                 1120             47806316            -17289544
        10                 1260             58523317            -18700527
        11                 1400             56093559            -19321064
        12                 1540             60936651            -18373484
        13                 1680             57260111            -16439758
        14                 1820             61754371            -15982291
        15                 1960             55515635            -16385224
        16                 2100             54517984            -17944356
        17                 2240             65241553            -15697430
        18                 2380             63208201            -14518461
        19                 2520             66545417            -14796692
        20                 2660             56649223            -14934231
        21                 2800             51706640            -15021679
        22                 2940             54037335            -15010999
        23                 3080             59420201            -14651268
        24                 3220             57927589            -14975150
        25                 3360             52321879            -13669946
        26                 3500             45996886            -19279559
        27                 3640             51958794            -17721075
        28                 3780             52501568            -17640976
        29                 3920             41686980            -19166073
        30                 4060             30370678            -20412863
        31                 4200             35905480            -20048566
        32                 4340             43342357            -15557209
        33                 4480             43955782            -20940914
        34                 4620             43711596            -15826842
        35                 4760             28918888            -19920689
        36                 4900             26189509            -18329406
        37                 5040             19940932            -21965412
        38                 5180             25832690            -20642176
        39                 5320             27139347            -19994205
        40                 5460             26432209            -19775880
        41                 5600             24326658            -18836942
        42                 5740             20620829            -18204068
        43                 5880             18997431            -18644250
        44                 6020             12537733            -20868250
        45                 6160             13678672            -19980490
        46                 6300             12789126            -18339296
        47                 6440             14096507            -20951289
        48                 6580              9720337            -24335642
        49                 6720             10864022            -21600179
        50                 6860              5675611            -23976353
        51                 7000              6483161            -19103842
        52                 7140              2657079            -21108938
        53                 7280              2463610            -20114951
        54                 7420             -1600541            -21671860
        55                 7560              4612278            -22001921
        56                 7700              6838999            -22739160
        57                 7840              4430708            -23169575
        58                 7980             -3624264            -21625813
        59                 8120             -4810475            -22217927
        60                 8260             -1318724            -22142582
        61                 8400              -786465            -22846112
        62                 8540              1236766            -20288213
        63                 8680             -1270053            -22866628
        64                 8820             -1024816            -22048488
        65                 8960             -4195921            -21408127
        66                 9100             -7321720            -20740120
        67                 9240             -6259681            -21708696
        68                 9380             -2892250            -20452513
        69                 9520             -2228303            -21373199
        70                 9660             -3568364            -22344056
        71                 9800             -5864155            -21651399
        72                 9940             -8379154            -23000667
        73                10080             -7958764            -23171820
        74                10220             -8311068            -20896828
        75                10360             -7067374            -21893434
        76                10500             -7226049            -22628454
        77                10640             -9674436            -22774500
        78                10780            -11674314            -24201758
        79                10920            -12382748            -23813957
        80                11060             -8812919            -22545294
        81                11200             -9712652            -24196433
        82                11340            -15448330            -23517523
        83                11480            -12695814            -23773082
        84                11620             -9633807            -23987742
        85                11760            -12651558            -22540866
        86                11900            -11664274            -22927994
        87                12040            -13026221            -21989552
        88                12180            -10518470            -25661008
        89                12320            -11872988            -24640765
        90                12460            -14773734            -24799996
        91                12600            -15682690            -24654021
        92                12740            -15957651            -24813990
        93                12880            -12033547            -21175466
        94                13020            -13748376            -23103824
        95                13160            -14751954            -23163402
        96                13300            -18931504            -23384604
        97                13440            -16301985            -24095750
        98                13580            -15510232            -23041156
        99                13720            -18210241            -23272478
       100                13860            -18036551            -22940378
       101                14000            -16582332            -19923987
       102                14140            -17111056            -24211306
       103                14280            -17088185            -22567491
       104                14420            -17545737            -25697995
       105                14560            -21050745            -23595797
       106                14700            -19540844            -24335633
       107                14840            -18691042            -24357470
       108                14980            -21829034            -26545297
       109                15120            -21870232            -23033223
       110                15260            -20854114            -23361274
       111                15400            -21465455            -24547522
       112                15540            -20107806            -24795638
       113                15680            -18532871            -23813146
       114                15820            -20055127            -22700049
       115                15960            -21319530            -24768609
       116                16100            -20663795            -25132925
       117                16240            -21889876            -24226725
       118                16380            -21918404            -22287446
       119                16520            -18403834            -25746932
       120                16660            -21649034            -21513860
       121                16800            -20265421            -21918669
       122                16940            -18662779            -23171803
       123                17080            -19596633            -22130922
       124                17220            -21559542            -23532210
       125                17360            -21205869            -23448082
       126                17500            -20647523            -23531773
       127                17640            -21420787            -24257439
       128                17780            -25593738            -24223482
       129                17920            -22147167            -25140690
       130                18060            -21406086            -22805307
       131                18200            -21069420            -21358670
       132                18340            -22517286            -23408703
       133                18480            -22654046            -23952338
       134                18620            -20519469            -24694153
       135                18760            -20591943            -24330950
       136                18900            -20721478            -25154060
       137                19040            -21716934            -24362045
       138                19180            -23118005            -25151680
       139                19320            -22320531            -25154282
       140                19460            -21924438            -22298376
       141                19600            -23746075            -24282409
       142                19740            -21818383            -23067087
       143                19880            -21902458            -23555968
       144                20020            -21871872            -25850535
       145                20160            -22424048            -24245638
       146                20300            -21675211            -22715627
       147                20440            -23069352            -25969741
       148                20580            -24451083            -24058495
       149                20720            -25132989            -24400734
       150                20860            -22447898            -24963116
       151                21000            -22940959            -23153949
       152                21140            -22113224            -25186323
       153                21280            -22736548            -23551986
       154                21420            -20379309            -22789563
       155                21560            -22502281            -22116186
       156                21700            -22187851            -23092278
       157                21840            -21195341            -25440980
       158                21980            -19766708            -23373242
       159                22120            -22803548            -20741466
       160                22260            -21652280            -23894015
       161                22400            -22061852            -24448695
       162                22540            -23662690            -22252082
       163                22680            -23100183            -22776907
       164                22820            -19968438            -23402334
       165                22960            -21474047            -23581545
       166                23100            -22931492            -25632185
       167                23240            -21674169            -25289645
       168                23380            -22935583            -21970466
       169                23520            -20540759            -23808301
       170                23660            -24433570            -23281392
       171                23800            -21340154            -23691292
       172                23940            -23483127            -25877359
       173                24080            -20064077            -23386802
       174                24220            -21391717            -23694776
       175                24360            -21798022            -23539859
       176                24500            -19652887            -20890790
       177                24640            -24952738            -23903830
       178                24780            -22607622            -21789763
       179                24920            -20092073            -24564253
       180                25060            -20215726            -23634019
       181                25200            -21755900            -24188216
       182                25340            -18674393            -24407542
       183                25480            -23381433            -24177574
       184                25620            -20603179            -23879673
       185                25760            -22350580            -24125219
       186                25900            -22648975            -26395998
       187                26040            -22133721            -24197777
       188                26180            -21625893            -24605485
       189                26320            -20973103            -25224833
       190                26460            -20148384            -23087909
       191                26600            -20712212            -23404612
       192                26740            -23321500            -23431069
       193                26880            -24035347            -25108514
       194                27020            -22541670            -20395038
       195                27160            -21437260            -24768746
       196                27300            -22622852            -23259042
       197                27440            -22013673            -24566873
       198                27580            -22224043            -24377974
       199                27720            -21805868            -23018098
       200                27860            -20345281            -23062466
       201                28000            -22378966            -25875723
       202                28140            -22666666            -24986302
       203                28280            -23551993            -24936860
       204                28420            -20211571            -26639333
       205                28560            -22799868            -22630685
       206                28700            -20789769            -22914523
       207                28840            -21167787            -24541675
       208                28980            -22096318            -23515641
       209                29120            -22721754            -22333909
       210                29260            -20869406            -24485250
       211                29400            -21481789            -22944840
       212                29540            -22753430            -24643730
       213                29680            -21310338            -23866134
       214                29820            -20842447            -22929689
       215                29960            -21105167            -22678405
       216                30100            -20989803            -21869578
       217                30240            -22569182            -23713816
       218                30380            -22033081            -26518130
       219                30520            -23293434            -25800360
       220                30660            -19189917            -23074013
       221                30800            -22823005            -25118526
       222                30940            -23387906            -25904471
       223                31080            -22770920            -24543675
       224                31220            -22629409            -23392144
       225                31360            -23446743            -25100627
       226                31500            -20723346            -24376815
       227                31640            -21879045            -22039631
       228                31780            -23447377            -24706442
       229                31920            -22424487            -24612108
       230                32060            -21064302            -23457679
       231                32200            -22677158            -24000789
       232                32340            -21580424            -23700898
       233                32480            -23887923            -24570833
       234                32620            -23925205            -21985840
       235                32760            -20647862            -24900894
       236                32900            -20632162            -22996400
       237                33040            -23769833            -24180078
       238                33180            -20969631            -23647746
       239                33320            -21695402            -24196266
       240                33460            -22797075            -22557941
       241                33600            -23004710            -25164370
       242                33740            -20447892            -22091874
       243                33880            -18786606            -24476193
       244                34020            -20299945            -24299187
       245                34160            -21437213            -24890548
       246                34300            -20991078            -24489359
       247                34440            -22540697            -23408610
       248                34580            -23091105            -24538795
       249                34720            -22121061            -26401163
       250                34860            -21720215            -23181159
