# Supplementary material for: Probing decoherence in molecular 4f qubits
Source: Chem Sci. 2024 Oct 30;15(48):20328–37. doi: 10.1039/d4sc05304d (PMC11575486; doi:10.1039/d4sc05304d)
Supplement: SC-015-D4SC05304D-s001 [file SC-015-D4SC05304D-s001.zip › data_archive/perpendicular_0p001pct/short refocusing/SHORT_80_40_3249]

     index            Time [ns]         Intensity []         Intensity []

         1                    0            130736232             -2612488
         2                  140            110691378             -9236327
         3                  280             92767848            -12624353
         4                  420             70728673            -17407175
         5                  560             69047937            -17802519
         6                  700             66471890            -16673326
         7                  840             80610718            -12254914
         8                  980            101626183             -9443737
         9                 1120            108691440             -9645213
        10                 1260            117490316             -5547005
        11                 1400            125261435             -6129423
        12                 1540            123150134             -4353535
        13                 1680            128073277             -3807236
        14                 1820            127800590             -3552628
        15                 1960            133567269             -2762146
        16                 2100            137604984             -2549572
        17                 2240            133457305               636845
        18                 2380            126663302             -2827161
        19                 2520            122000077             -3072586
        20                 2660            125883097             -4014779
        21                 2800            127671965             -1195599
        22                 2940            115380309             -2970982
        23                 3080             91437110            -11944077
        24                 3220             75603422            -12306894
        25                 3360             70268492            -12376150
        26                 3500             70116251            -16615200
        27                 3640             71844855            -14402191
        28                 3780             71669418            -20025235
        29                 3920             64358048            -17710341
        30                 4060             70579085            -18710527
        31                 4200             85276148            -13784593
        32                 4340             79481956            -13673335
        33                 4480             68992690            -16134924
        34                 4620             74376975            -14903304
        35                 4760             86929550            -13101138
        36                 4900             77081225            -15770500
        37                 5040             54098585            -20137210
        38                 5180             57548851            -19576901
        39                 5320             63585578            -18495374
        40                 5460             54626765            -21479588
        41                 5600             36971064            -21897076
        42                 5740             37001478            -20677456
        43                 5880             39662388            -22847472
        44                 6020             30406813            -22100381
        45                 6160             32981144            -23887952
        46                 6300             33444374            -20177594
        47                 6440             27897254            -23853561
        48                 6580             19617269            -26899471
        49                 6720             25718664            -23918486
        50                 6860             25140656            -26586089
        51                 7000             23576732            -28039450
        52                 7140             13518295            -28893583
        53                 7280             13673571            -30054630
        54                 7420              9309202            -30332894
        55                 7560              4779415            -32543397
        56                 7700              2017533            -31441170
        57                 7840               402503            -30893925
        58                 7980             -1594540            -33061601
        59                 8120             -2019281            -32295224
        60                 8260             -9508097            -32948558
        61                 8400             -9739959            -35300274
        62                 8540            -12983966            -31662125
        63                 8680            -10329140            -35489417
        64                 8820            -16724862            -36093102
        65                 8960            -15804472            -32694227
        66                 9100            -16158346            -34644277
        67                 9240            -19239613            -34833153
        68                 9380            -22507575            -37672471
        69                 9520            -20046942            -35285881
        70                 9660            -24921288            -37479578
        71                 9800            -23709254            -37548775
        72                 9940            -24679737            -38655443
        73                10080            -19916138            -36632028
        74                10220            -25839790            -37810640
        75                10360            -26888446            -35311920
        76                10500            -24832420            -38671396
        77                10640            -28474591            -40754283
        78                10780            -30820819            -38499209
        79                10920            -30570374            -38303696
        80                11060            -31490690            -39441401
        81                11200            -30877465            -40001854
        82                11340            -32341757            -40324752
        83                11480            -33264064            -37072548
        84                11620            -31489316            -37047488
        85                11760            -32769546            -37440863
        86                11900            -32137931            -41168575
        87                12040            -35651618            -38419401
        88                12180            -37790412            -43573944
        89                12320            -33172210            -38962837
        90                12460            -33663044            -38986093
        91                12600            -33844070            -38827722
        92                12740            -32933990            -40018120
        93                12880            -33407262            -41618662
        94                13020            -32243923            -38080863
        95                13160            -31703761            -42308250
        96                13300            -35579555            -39575539
        97                13440            -39051638            -41050645
        98                13580            -35647311            -40791129
        99                13720            -33954261            -43491623
       100                13860            -36165610            -38906980
       101                14000            -35836537            -39667117
       102                14140            -33685511            -39668012
       103                14280            -36345206            -43052529
       104                14420            -40133335            -39570758
       105                14560            -37826350            -41627961
       106                14700            -36380629            -38889734
       107                14840            -34210172            -40331112
       108                14980            -36356572            -39050534
       109                15120            -35145731            -39905888
       110                15260            -33963701            -38751165
       111                15400            -36300756            -40569842
       112                15540            -34464690            -41020842
       113                15680            -34511044            -39280266
       114                15820            -32260744            -39679347
       115                15960            -35942433            -37616752
       116                16100            -34286350            -38328456
       117                16240            -32700740            -39432780
       118                16380            -34585794            -38483179
       119                16520            -36303386            -40475142
       120                16660            -37363803            -38416245
       121                16800            -35113636            -40409516
       122                16940            -35766072            -39823824
       123                17080            -35145536            -38600131
       124                17220            -36297747            -39555873
       125                17360            -35216869            -42741711
       126                17500            -36890438            -40659340
       127                17640            -35401940            -40012918
       128                17780            -38229212            -41384613
       129                17920            -37730406            -40870256
       130                18060            -36272983            -43387967
       131                18200            -36617265            -37634702
       132                18340            -38824685            -40843447
       133                18480            -39159313            -42097227
       134                18620            -36149599            -38961092
       135                18760            -35108805            -37633415
       136                18900            -36528515            -41777950
       137                19040            -36318902            -41918399
       138                19180            -36533802            -37756030
       139                19320            -34338682            -40229267
       140                19460            -35411893            -39200005
       141                19600            -36501614            -42046186
       142                19740            -34947137            -39681493
       143                19880            -36166801            -40352136
       144                20020            -38567142            -45268335
       145                20160            -36499364            -41704886
       146                20300            -38623625            -39235837
       147                20440            -37490705            -37879995
       148                20580            -35033507            -40467981
       149                20720            -37702335            -41468662
       150                20860            -35522175            -40651906
       151                21000            -38231244            -40808257
       152                21140            -40228384            -41254670
       153                21280            -37494556            -43473156
       154                21420            -36065032            -42283744
       155                21560            -34793813            -39982825
       156                21700            -36886687            -41834579
       157                21840            -37486756            -41462447
       158                21980            -38428407            -38278110
       159                22120            -35804532            -41384793
       160                22260            -39114724            -39917640
       161                22400            -37763168            -37851292
       162                22540            -35395442            -40556179
       163                22680            -37968799            -37494203
       164                22820            -35712720            -38671541
       165                22960            -37234284            -41843885
       166                23100            -37772987            -41913325
       167                23240            -37727941            -41520240
       168                23380            -36309238            -40772175
       169                23520            -36860819            -42152240
       170                23660            -39967214            -41256708
       171                23800            -39608831            -41004508
       172                23940            -39376351            -39624222
       173                24080            -37184625            -39809683
       174                24220            -36693968            -38955053
       175                24360            -39088352            -42703770
       176                24500            -34426564            -38494504
       177                24640            -37921535            -40329990
       178                24780            -35550377            -40971889
       179                24920            -36186836            -43452210
       180                25060            -34519049            -39719823
       181                25200            -39155802            -41490427
       182                25340            -37987791            -41077835
       183                25480            -37569847            -38729412
       184                25620            -34831018            -38317826
       185                25760            -35261559            -39874881
       186                25900            -37701915            -42349885
       187                26040            -36886424            -38342285
       188                26180            -38629277            -43998268
       189                26320            -37531319            -41699821
       190                26460            -36699429            -41105865
       191                26600            -37448188            -42922236
       192                26740            -38411875            -40916728
       193                26880            -34562662            -41128580
       194                27020            -37124117            -36671327
       195                27160            -40513898            -42763537
       196                27300            -36623398            -42162126
       197                27440            -37953753            -45298302
       198                27580            -35433821            -39953763
       199                27720            -38389244            -42529150
       200                27860            -37605196            -38227836
       201                28000            -37731401            -40698587
       202                28140            -36635259            -39221039
       203                28280            -35932312            -38132516
       204                28420            -35111181            -40067711
       205                28560            -39505631            -43349925
       206                28700            -35363925            -39621392
       207                28840            -35249602            -41074555
       208                28980            -35822652            -37882744
       209                29120            -36467201            -40807065
       210                29260            -40572032            -43395542
       211                29400            -37464635            -40555392
       212                29540            -36212991            -41442127
       213                29680            -37980251            -42103627
       214                29820            -37373028            -41241627
       215                29960            -36949837            -39311731
       216                30100            -38165965            -40079918
       217                30240            -37366653            -40358475
       218                30380            -37503731            -43344148
       219                30520            -38319655            -39932305
       220                30660            -35439363            -40573462
       221                30800            -37084751            -40458933
       222                30940            -39139366            -40886828
       223                31080            -36563553            -41880913
       224                31220            -37360535            -40735164
       225                31360            -38124272            -42796829
       226                31500            -37715691            -39616359
       227                31640            -38574324            -37926648
       228                31780            -39005766            -42483929
       229                31920            -32514310            -42247567
       230                32060            -35044773            -38835524
       231                32200            -33662652            -38501051
       232                32340            -37529266            -39068865
       233                32480            -30666154            -36422746
       234                32620            -37579745            -40520816
       235                32760            -39036306            -41245380
       236                32900            -37777984            -40337900
       237                33040            -38181971            -37959011
       238                33180            -37187852            -40822069
       239                33320            -42317691            -44056818
       240                33460            -38878036            -43984821
       241                33600            -36978551            -40765374
       242                33740            -34499862            -41229887
       243                33880            -37856070            -42233046
       244                34020            -38263830            -39694176
       245                34160            -37227227            -41305732
       246                34300            -37374772            -39089518
       247                34440            -37199470            -41637998
       248                34580            -36194805            -41786010
       249                34720            -38270862            -43482800
       250                34860            -36095470            -38645152
