# Supplementary material for: Probing decoherence in molecular 4f qubits
Source: Chem Sci. 2024 Oct 30;15(48):20328–37. doi: 10.1039/d4sc05304d (PMC11575486; doi:10.1039/d4sc05304d)
Supplement: SC-015-D4SC05304D-s001 [file SC-015-D4SC05304D-s001.zip › data_archive/perpendicular_0p001pct/short refocusing/SHORT_80_40_3817]

     index            Time [ns]         Intensity []         Intensity []

         1                    0             52649152            -22690845
         2                  140             55777665            -22099208
         3                  280             60406618            -19157193
         4                  420             66680107            -17256667
         5                  560             70870166            -16327604
         6                  700             63915994            -20231026
         7                  840             60087487            -17743857
         8                  980             62891463            -17454455
         9                 1120             52357208            -20934036
        10                 1260             42313175            -25606507
        11                 1400             37486375            -25831840
        12                 1540             38083346            -25497941
        13                 1680             46833101            -21864345
        14                 1820             49058930            -23512929
        15                 1960             54211074            -26086033
        16                 2100             57004050            -22519897
        17                 2240             56321756            -18347286
        18                 2380             50731855            -21892550
        19                 2520             46982586            -20995534
        20                 2660             37528872            -22051365
        21                 2800             27179881            -26491541
        22                 2940             25372391            -24913837
        23                 3080             32002001            -25515084
        24                 3220             36501181            -24557472
        25                 3360             43385484            -21827417
        26                 3500             47104105            -21973063
        27                 3640             51035138            -22698501
        28                 3780             48533841            -21428713
        29                 3920             42267703            -20196588
        30                 4060             42391097            -22166198
        31                 4200             36434057            -26540110
        32                 4340             27032716            -29515645
        33                 4480             23205303            -27935088
        34                 4620             18110365            -29174875
        35                 4760             21214219            -32600192
        36                 4900             30687086            -27409008
        37                 5040             34167769            -24851322
        38                 5180             35060562            -26004487
        39                 5320             35754519            -22706254
        40                 5460             39354440            -23891594
        41                 5600             35350189            -21219283
        42                 5740             26296934            -28779118
        43                 5880             23876804            -29491776
        44                 6020             23310521            -27042488
        45                 6160             13924009            -28328105
        46                 6300             18477857            -28877766
        47                 6440             19246859            -28434820
        48                 6580             22853214            -28118508
        49                 6720             24764974            -25177608
        50                 6860             21950152            -28198067
        51                 7000             19670411            -26997840
        52                 7140             14525538            -29215300
        53                 7280              9951275            -32113327
        54                 7420              7716852            -32842885
        55                 7560             -1652142            -33174697
        56                 7700               261479            -30105700
        57                 7840              5007241            -33152485
        58                 7980              5549306            -32773964
        59                 8120             11067599            -30407428
        60                 8260              7800279            -29968565
        61                 8400              6322787            -31872214
        62                 8540              6529237            -27535980
        63                 8680              5328945            -33084498
        64                 8820              1849303            -31845037
        65                 8960              1835605            -30490364
        66                 9100             -3987715            -33741743
        67                 9240             -8405422            -32160541
        68                 9380             -8741130            -33830298
        69                 9520             -6069065            -33761230
        70                 9660             -3951070            -33696700
        71                 9800             -6969479            -33543251
        72                 9940             -3349143            -35818294
        73                10080             -7458239            -34292412
        74                10220             -7845421            -33151701
        75                10360            -11100195            -33328840
        76                10500            -15406755            -36195852
        77                10640            -15254700            -36530367
        78                10780            -17204013            -35795435
        79                10920            -19302694            -36396032
        80                11060            -17709198            -34575197
        81                11200            -18115156            -38798636
        82                11340            -16740112            -35972864
        83                11480            -20994360            -40659895
        84                11620            -20448022            -35104854
        85                11760            -20654226            -36225844
        86                11900            -20534808            -34409294
        87                12040            -22218379            -35878211
        88                12180            -25855510            -38532559
        89                12320            -26129619            -39544190
        90                12460            -25244177            -36130974
        91                12600            -24945210            -38205981
        92                12740            -24990983            -38808727
        93                12880            -26005649            -39572512
        94                13020            -23031408            -40096771
        95                13160            -26001424            -39868977
        96                13300            -24944440            -36313838
        97                13440            -26763941            -36721400
        98                13580            -29938021            -40649763
        99                13720            -29221280            -38298648
       100                13860            -27788615            -40735170
       101                14000            -32504756            -40047062
       102                14140            -32420630            -38296493
       103                14280            -31568687            -37997401
       104                14420            -28652887            -40631955
       105                14560            -28797282            -37816713
       106                14700            -29344843            -39897746
       107                14840            -31418035            -39007161
       108                14980            -33389707            -37151707
       109                15120            -33971173            -39322818
       110                15260            -34305636            -42419051
       111                15400            -34318276            -38466098
       112                15540            -34177576            -37108918
       113                15680            -34176327            -39717225
       114                15820            -31248047            -36981421
       115                15960            -34482356            -40048551
       116                16100            -36375861            -42052440
       117                16240            -33881411            -40486212
       118                16380            -34699287            -40585904
       119                16520            -30702485            -40906982
       120                16660            -30917577            -38975469
       121                16800            -36882963            -37937447
       122                16940            -35496402            -41541280
       123                17080            -36537065            -39722838
       124                17220            -35608437            -42048146
       125                17360            -33279987            -41297861
       126                17500            -35783114            -39576424
       127                17640            -33817091            -41702428
       128                17780            -38381797            -43692959
       129                17920            -37591767            -39819451
       130                18060            -37891378            -38756064
       131                18200            -37189618            -39140615
       132                18340            -37548744            -37696350
       133                18480            -37524370            -37704275
       134                18620            -34620185            -39634912
       135                18760            -34999748            -41052639
       136                18900            -34092377            -37627505
       137                19040            -32376226            -38397507
       138                19180            -36737087            -41715110
       139                19320            -35836207            -37191522
       140                19460            -39114374            -41274960
       141                19600            -34085323            -40574797
       142                19740            -35549435            -42141110
       143                19880            -36815920            -37039893
       144                20020            -38139391            -41877061
       145                20160            -34377658            -38113600
       146                20300            -36445049            -41677248
       147                20440            -38513187            -40387866
       148                20580            -36316006            -41652111
       149                20720            -38137362            -40195695
       150                20860            -35479679            -40216452
       151                21000            -33790528            -40256676
       152                21140            -37654109            -37348924
       153                21280            -38023429            -39651009
       154                21420            -38911597            -41135735
       155                21560            -36338339            -41491751
       156                21700            -38658957            -38273922
       157                21840            -36838594            -42622367
       158                21980            -37121391            -43538488
       159                22120            -37301395            -42164688
       160                22260            -36020945            -39100077
       161                22400            -37128082            -41236784
       162                22540            -37656508            -37256530
       163                22680            -37135251            -40142841
       164                22820            -34862335            -42152318
       165                22960            -38806523            -39499396
       166                23100            -39305697            -40576597
       167                23240            -38764471            -42324498
       168                23380            -37707769            -41648612
       169                23520            -38154161            -43437817
       170                23660            -34063887            -36890766
       171                23800            -35044328            -42453787
       172                23940            -36649039            -39590708
       173                24080            -37285548            -38728278
       174                24220            -36516787            -38123231
       175                24360            -34852546            -41292831
       176                24500            -37069177            -41321237
       177                24640            -36275013            -40286338
       178                24780            -40276237            -41858454
       179                24920            -35218041            -42105429
       180                25060            -36378830            -42033852
       181                25200            -35619560            -39034616
       182                25340            -35994260            -41991744
       183                25480            -34797419            -39289390
       184                25620            -37157130            -40316043
       185                25760            -35020502            -41022414
       186                25900            -38401133            -38813842
       187                26040            -33502180            -39714393
       188                26180            -38385398            -39262812
       189                26320            -36067904            -42879649
       190                26460            -36065059            -40251918
       191                26600            -38484318            -41909824
       192                26740            -37760912            -42951420
       193                26880            -39157376            -41848877
       194                27020            -38781831            -40420654
       195                27160            -36906326            -43731875
       196                27300            -38731457            -41022553
       197                27440            -35284274            -39687031
       198                27580            -37490773            -41550967
       199                27720            -34842949            -40501701
       200                27860            -35789166            -40854387
       201                28000            -39311009            -41123636
       202                28140            -38696588            -38032948
       203                28280            -35366475            -42120774
       204                28420            -39952015            -40955346
       205                28560            -38643189            -43296725
       206                28700            -36849928            -40859843
       207                28840            -40602308            -42516405
       208                28980            -36005468            -43297392
       209                29120            -39560507            -38689289
       210                29260            -37087539            -40004095
       211                29400            -37183654            -40393911
       212                29540            -37124992            -43033096
       213                29680            -35247735            -40258237
       214                29820            -37740215            -42444523
       215                29960            -37925979            -42365308
       216                30100            -36491830            -40650126
       217                30240            -38021918            -41193546
       218                30380            -39173676            -43193802
       219                30520            -32399974            -41337167
       220                30660            -36833250            -38765883
       221                30800            -34425129            -39984383
       222                30940            -37390503            -41726593
       223                31080            -37822377            -42810351
       224                31220            -36148274            -43249590
       225                31360            -36735674            -41498717
       226                31500            -38187658            -43550239
       227                31640            -34209635            -41234288
       228                31780            -37711479            -41300046
       229                31920            -37134907            -41517145
       230                32060            -35617299            -41373025
       231                32200            -35755802            -40998836
       232                32340            -36491390            -40471463
       233                32480            -35664911            -42342971
       234                32620            -37382976            -39088042
       235                32760            -38049120            -41622003
       236                32900            -33914802            -40706027
       237                33040            -37062928            -37128879
       238                33180            -36487759            -43386880
       239                33320            -38379766            -43202973
       240                33460            -34377197            -42290959
       241                33600            -35419386            -41933669
       242                33740            -36406568            -39836611
       243                33880            -35771415            -42341070
       244                34020            -39828422            -42460598
       245                34160            -35210859            -39369359
       246                34300            -35983925            -40979414
       247                34440            -36472146            -42247967
       248                34580            -37659389            -40004614
       249                34720            -36829856            -42693968
       250                34860            -37560700            -44414621
