# Supplementary material for: Probing decoherence in molecular 4f qubits
Source: Chem Sci. 2024 Oct 30;15(48):20328–37. doi: 10.1039/d4sc05304d (PMC11575486; doi:10.1039/d4sc05304d)
Supplement: SC-015-D4SC05304D-s001 [file SC-015-D4SC05304D-s001.zip › data_archive/perpendicular_0p001pct/short refocusing/SHORT_80_40_4367]

     index            Time [ns]         Intensity []         Intensity []

         1                    0            -26834795            -66922295
         2                  140            -28800054            -67993368
         3                  280            -32541250            -71144004
         4                  420            -29197781            -64792739
         5                  560            -32560855            -70113165
         6                  700            -35024823            -67020542
         7                  840            -30967290            -64679717
         8                  980            -36523341            -69355586
         9                 1120            -33411845            -63757560
        10                 1260            -36092774            -69691838
        11                 1400            -40422933            -70207218
        12                 1540            -34684351            -72498649
        13                 1680            -36387084            -72648129
        14                 1820            -38820607            -71847873
        15                 1960            -38755611            -68527151
        16                 2100            -38305641            -65641853
        17                 2240            -36429924            -63073217
        18                 2380            -33160156            -63237789
        19                 2520            -26171498            -58964268
        20                 2660            -32378810            -63870258
        21                 2800            -37270463            -64261284
        22                 2940            -33167646            -63011439
        23                 3080            -34239112            -64675886
        24                 3220            -35483659            -64902697
        25                 3360            -37823079            -62538645
        26                 3500            -37460500            -63954106
        27                 3640            -39685876            -64006799
        28                 3780            -36451501            -67701099
        29                 3920            -40169362            -71113052
        30                 4060            -37120058            -66931504
        31                 4200            -35672035            -65026894
        32                 4340            -36501739            -65942908
        33                 4480            -42669221            -68770606
        34                 4620            -38673223            -68023660
        35                 4760            -40983418            -69427166
        36                 4900            -39289083            -65821775
        37                 5040            -40734569            -70647407
        38                 5180            -41513917            -67389080
        39                 5320            -38035019            -65544444
        40                 5460            -41129804            -67969587
        41                 5600            -39711336            -66020571
        42                 5740            -41960701            -67051449
        43                 5880            -40799685            -66266348
        44                 6020            -34294115            -61596248
        45                 6160            -37093782            -64022620
        46                 6300            -39164787            -65360839
        47                 6440            -45909382            -64463078
        48                 6580            -45844663            -67320353
        49                 6720            -46779079            -69549194
        50                 6860            -43651674            -72639209
        51                 7000            -44599108            -68045242
        52                 7140            -41233676            -68868537
        53                 7280            -43018672            -68930287
        54                 7420            -44214064            -70343489
        55                 7560            -42975602            -66768811
        56                 7700            -49750428            -69875178
        57                 7840            -48671256            -69316559
        58                 7980            -49540767            -70453571
        59                 8120            -50494643            -64612005
        60                 8260            -51148890            -64721365
        61                 8400            -43306067            -65888220
        62                 8540            -44499691            -67213743
        63                 8680            -44117742            -66409738
        64                 8820            -43091758            -69919069
        65                 8960            -48342980            -66019447
        66                 9100            -48316796            -64539877
        67                 9240            -54454922            -67802700
        68                 9380            -49025801            -65576007
        69                 9520            -48551702            -68014737
        70                 9660            -45378998            -69203334
        71                 9800            -49506281            -69763210
        72                 9940            -46438056            -68485354
        73                10080            -51044113            -68601027
        74                10220            -48909232            -65133827
        75                10360            -50704856            -67910857
        76                10500            -52998426            -69773372
        77                10640            -53656501            -71920389
        78                10780            -52198511            -68710376
        79                10920            -54177045            -71833103
        80                11060            -51813061            -66595907
        81                11200            -51826329            -65467406
        82                11340            -48771626            -68648068
        83                11480            -52225422            -69680894
        84                11620            -52527682            -69599074
        85                11760            -57202984            -75321457
        86                11900            -50880018            -69423367
        87                12040            -53650456            -69629422
        88                12180            -48983890            -64604460
        89                12320            -54988371            -71683918
        90                12460            -53695995            -66473245
        91                12600            -55121372            -69646773
        92                12740            -55567113            -70312943
        93                12880            -54618996            -68507377
        94                13020            -56090353            -69239702
        95                13160            -57578033            -68857990
        96                13300            -55789844            -64426570
        97                13440            -51489777            -66738349
        98                13580            -57069922            -71950228
        99                13720            -55434907            -64223698
       100                13860            -54875358            -65769772
       101                14000            -58972752            -70307240
       102                14140            -54540966            -69385934
       103                14280            -55871073            -67841112
       104                14420            -55025832            -71271718
       105                14560            -58675115            -69509648
       106                14700            -61488701            -68001962
       107                14840            -62339740            -71535556
       108                14980            -57392473            -70867616
       109                15120            -56313946            -67778205
       110                15260            -57449998            -72816748
       111                15400            -60215971            -68453735
       112                15540            -54851503            -67552762
       113                15680            -57782501            -69894013
       114                15820            -62314810            -69919531
       115                15960            -57052142            -70807247
       116                16100            -64689589            -69780946
       117                16240            -59925304            -73554950
       118                16380            -59003048            -71692251
       119                16520            -61306066            -72569354
       120                16660            -60242755            -71760661
       121                16800            -59384362            -67272631
       122                16940            -60159866            -71231398
       123                17080            -58534588            -70629707
       124                17220            -57846037            -69180083
       125                17360            -62296717            -70195603
       126                17500            -59172838            -74041541
       127                17640            -60681057            -73776343
       128                17780            -59119648            -69450578
       129                17920            -59072829            -70574148
       130                18060            -59857949            -69917179
       131                18200            -60614428            -68689005
       132                18340            -64687116            -66897934
       133                18480            -62272021            -72204242
       134                18620            -66024649            -70443195
       135                18760            -62808865            -70591198
       136                18900            -65106803            -71275685
       137                19040            -62955303            -70111943
       138                19180            -58388620            -69278925
       139                19320            -65532272            -76245541
       140                19460            -61799550            -73035738
       141                19600            -63120431            -71750332
       142                19740            -62754668            -67629243
       143                19880            -64118017            -69539512
       144                20020            -61881391            -70914445
       145                20160            -61361611            -72584115
       146                20300            -61779149            -75549679
       147                20440            -60708285            -71408022
       148                20580            -64367748            -69108622
       149                20720            -65016117            -72926148
       150                20860            -62997085            -68266842
       151                21000            -69620861            -71507215
       152                21140            -64271182            -66552017
       153                21280            -66585867            -69120512
       154                21420            -64244392            -71367323
       155                21560            -62681289            -66333272
       156                21700            -62323822            -68357079
       157                21840            -62381754            -73248681
       158                21980            -67357881            -71298615
       159                22120            -63836661            -71274832
       160                22260            -62919115            -67649584
       161                22400            -61226395            -71303078
       162                22540            -63512168            -69362078
       163                22680            -65111664            -67862990
       164                22820            -62416820            -70252633
       165                22960            -65123181            -73380402
       166                23100            -63538645            -71663401
       167                23240            -63855475            -71315382
       168                23380            -62137983            -68028411
       169                23520            -67000174            -69958346
       170                23660            -73158365            -72153924
       171                23800            -66920866            -68701656
       172                23940            -65033931            -70427360
       173                24080            -63882057            -66035503
       174                24220            -64336542            -70753674
       175                24360            -65412573            -75542818
       176                24500            -66371366            -69838734
       177                24640            -64552451            -69612134
       178                24780            -61290208            -70554661
       179                24920            -62674303            -71814103
       180                25060            -64444724            -70330357
       181                25200            -64060353            -70295414
       182                25340            -62286570            -69080441
       183                25480            -68190664            -72246497
       184                25620            -68051875            -75708326
       185                25760            -63976811            -72642785
       186                25900            -64894366            -74468523
       187                26040            -64169043            -71834489
       188                26180            -65425224            -68644704
       189                26320            -59645677            -71445692
       190                26460            -67063979            -71349825
       191                26600            -66176583            -71271724
       192                26740            -67370227            -72334484
       193                26880            -63574727            -75781689
       194                27020            -65231856            -76131436
       195                27160            -65994259            -71565731
       196                27300            -69271263            -74415752
       197                27440            -65637619            -75530475
       198                27580            -71465480            -74493335
       199                27720            -62378800            -69594653
       200                27860            -66006071            -66833513
       201                28000            -61639042            -72855449
       202                28140            -66346927            -75418532
       203                28280            -65092142            -71467566
       204                28420            -62892948            -71369460
       205                28560            -64857501            -74905202
       206                28700            -60448190            -71675347
       207                28840            -67046672            -71694879
       208                28980            -65053058            -66273769
       209                29120            -59133764            -72158765
       210                29260            -68825266            -74376758
       211                29400            -65792524            -72626854
       212                29540            -64793541            -73763740
       213                29680            -65966344            -69975740
       214                29820            -62462941            -72304453
       215                29960            -64618703            -74297046
       216                30100            -65728616            -73213141
       217                30240            -64892170            -72584895
       218                30380            -67409174            -69586880
       219                30520            -68073125            -73125460
       220                30660            -66641008            -75549724
       221                30800            -61632350            -72316766
       222                30940            -67278184            -72048106
       223                31080            -64715062            -69617301
       224                31220            -60182128            -73133399
       225                31360            -60805896            -70273471
       226                31500            -67897783            -68545729
       227                31640            -63370371            -72808734
       228                31780            -65674488            -72356210
       229                31920            -64530335            -74225096
       230                32060            -60084880            -73105845
       231                32200            -66784902            -74215521
       232                32340            -65015202            -73794472
       233                32480            -65901641            -71123245
       234                32620            -65282662            -73987175
       235                32760            -67837605            -71221167
       236                32900            -67364841            -71809425
       237                33040            -63568863            -70765662
       238                33180            -63513944            -76617132
       239                33320            -66687678            -75405504
       240                33460            -63174157            -71365447
       241                33600            -65915739            -72292914
       242                33740            -69199204            -73103892
       243                33880            -67806502            -73505198
       244                34020            -63172654            -72116045
       245                34160            -62577201            -72597744
       246                34300            -66200071            -67571224
       247                34440            -62347433            -71310916
       248                34580            -68082361            -69108236
       249                34720            -63578425            -71212890
       250                34860            -62111344            -71557114
