# Supplementary material for: Probing decoherence in molecular 4f qubits
Source: Chem Sci. 2024 Oct 30;15(48):20328–37. doi: 10.1039/d4sc05304d (PMC11575486; doi:10.1039/d4sc05304d)
Supplement: SC-015-D4SC05304D-s001 [file SC-015-D4SC05304D-s001.zip › data_archive/perpendicular_0p001pct/short refocusing/SHORT_80_80_2917]

     index            Time [ns]         Intensity []         Intensity []

         1                    0            202701724             -5985206
         2                  140            203151030             -3314614
         3                  280            186176924             -2019243
         4                  420            153061044             -4554712
         5                  560            147239156             -6296811
         6                  700            173252646             -3347740
         7                  840            194788680               272446
         8                  980            168984752              2109300
         9                 1120            153097106             -4497550
        10                 1260            172537288             -1302360
        11                 1400            163941960              -838875
        12                 1540            171928812             -1545608
        13                 1680            168308894             -2788639
        14                 1820            171460426             -3806891
        15                 1960            150822976              -305383
        16                 2100            164804394             -2123523
        17                 2240            177778106             -1478646
        18                 2380            175429928              -334026
        19                 2520            177576176              1789914
        20                 2660            152417810             -1819363
        21                 2800            149637450               152684
        22                 2940            156448258             -3152109
        23                 3080            164182758              -642949
        24                 3220            159773780             -2028928
        25                 3360            151031548             -1353548
        26                 3500            135731415             -4227842
        27                 3640            155033334             -1749671
        28                 3780            145369264             -2801602
        29                 3920            120834943             -3364722
        30                 4060             99463413             -7035395
        31                 4200            122486889             -6945784
        32                 4340            132897473             -4016641
        33                 4480            129407582             -6409079
        34                 4620            119246715             -5346783
        35                 4760             97261249             -8939112
        36                 4900             88863049             -5562981
        37                 5040             82727305             -6834235
        38                 5180             91209876             -6750466
        39                 5320             92443716             -7597925
        40                 5460             92239657             -6178338
        41                 5600             84201324             -7982859
        42                 5740             81572489             -9071300
        43                 5880             71684709             -7843316
        44                 6020             67130502             -8214127
        45                 6160             59603063             -9073812
        46                 6300             62127029             -8808534
        47                 6440             64997535            -10573960
        48                 6580             58985718            -11386776
        49                 6720             56031930             -9088983
        50                 6860             48080365            -10891159
        51                 7000             47876476             -9851587
        52                 7140             44590704             -8555652
        53                 7280             39373695            -11270839
        54                 7420             33882905            -13684799
        55                 7560             43391541            -11091911
        56                 7700             44991449            -12268939
        57                 7840             37763168            -12349197
        58                 7980             27682670            -11610081
        59                 8120             23724859            -14281364
        60                 8260             29713315            -13034656
        61                 8400             31858314            -12853194
        62                 8540             33909179            -10183878
        63                 8680             30758101            -12080350
        64                 8820             26564745            -12195193
        65                 8960             20077095            -10937131
        66                 9100             18749159            -14848287
        67                 9240             23917027            -13857954
        68                 9380             27616827            -11763187
        69                 9520             25339524            -13318421
        70                 9660             23681104            -12814674
        71                 9800             19571515            -13738017
        72                 9940             19323415            -12804644
        73                10080             19089094            -13458628
        74                10220             17506835            -16174518
        75                10360             19035466            -13968616
        76                10500             14319616            -14016530
        77                10640             10769160            -15128239
        78                10780             12681613            -15218431
        79                10920             15207938            -13802651
        80                11060             15371455            -14261950
        81                11200             10430069            -12575137
        82                11340              7092446            -13730091
        83                11480              7366886            -12285446
        84                11620              7028025            -15143426
        85                11760              6394256            -13629159
        86                11900              4140690            -13797417
        87                12040              5868563            -15085132
        88                12180              7289754            -12305561
        89                12320              3486718            -13572951
        90                12460               -19964            -16026073
        91                12600             -1300823            -14485552
        92                12740              2444723            -13956297
        93                12880              2601159            -15828109
        94                13020               917352            -15107728
        95                13160             -2754068            -14423287
        96                13300             -3720773            -15822401
        97                13440             -4870421            -15401960
        98                13580             -3930626            -14571187
        99                13720             -4514950            -15021005
       100                13860             -7655163            -15254987
       101                14000             -5792248            -16294640
       102                14140             -5591946            -15031380
       103                14280             -9606777            -13556359
       104                14420             -8271722            -16043502
       105                14560            -10255511            -15648809
       106                14700             -9981141            -16719774
       107                14840            -10276613            -13961785
       108                14980             -9482045            -15739437
       109                15120            -10104708            -16403132
       110                15260            -11497841            -14927049
       111                15400            -11735026            -14840112
       112                15540             -9900607            -15017771
       113                15680            -12983409            -16975570
       114                15820            -11088757            -14410815
       115                15960            -12799015            -14674609
       116                16100            -13509470            -15870000
       117                16240            -12670317            -15737299
       118                16380            -12829607            -16388542
       119                16520            -12548288            -13338532
       120                16660            -12829461            -15497342
       121                16800            -13171136            -14925003
       122                16940            -14754735            -14288231
       123                17080            -13057329            -14228712
       124                17220            -12458872            -15944129
       125                17360            -14413001            -15545730
       126                17500            -13221606            -14955008
       127                17640            -14635809            -13925104
       128                17780            -13406522            -16007441
       129                17920            -14679070            -15619165
       130                18060            -15036606            -15977413
       131                18200            -14529247            -15811489
       132                18340            -12036784            -13796427
       133                18480            -14891354            -13933180
       134                18620            -13528214            -15988795
       135                18760            -14042695            -17648170
       136                18900            -15825591            -17333930
       137                19040            -13036941            -17634886
       138                19180            -14634495            -16315908
       139                19320            -13951076            -15432331
       140                19460            -16154465            -16938495
       141                19600            -13307610            -13412795
       142                19740            -16370679            -16658540
       143                19880            -14122887            -14642267
       144                20020            -13030163            -15253598
       145                20160            -15662689            -15647183
       146                20300            -13813874            -15038361
       147                20440            -15412539            -16528919
       148                20580            -15147944            -16123600
       149                20720            -14655655            -16513755
       150                20860            -14122694            -15449022
       151                21000            -15020384            -16811877
       152                21140            -14127870            -14267285
       153                21280            -14962529            -15165598
       154                21420            -14261633            -14817416
       155                21560            -12724351            -16125880
       156                21700            -15669210            -15984586
       157                21840            -13097222            -16372172
       158                21980            -14398646            -15686894
       159                22120            -13797124            -15161528
       160                22260            -16015323            -15795666
       161                22400            -15437677            -16398935
       162                22540            -16335032            -15517839
       163                22680            -13308016            -14617757
       164                22820            -14484723            -17345944
       165                22960            -14976447            -17006798
       166                23100            -15442408            -15511649
       167                23240            -14849085            -15571604
       168                23380            -13139689            -17188108
       169                23520            -14596154            -14733917
       170                23660            -17519873            -17066489
       171                23800            -14172694            -15815422
       172                23940            -12832958            -16750496
       173                24080            -15745454            -14672845
       174                24220            -15187691            -16987935
       175                24360            -14512756            -15334021
       176                24500            -14832264            -15864023
       177                24640            -12977937            -16322433
       178                24780            -13094414            -16352534
       179                24920            -13780929            -15491913
       180                25060            -12850163            -14880395
       181                25200            -15186437            -16813758
       182                25340            -15002085            -16224716
       183                25480            -13219505            -16537495
       184                25620            -16889273            -15860132
       185                25760            -13566243            -13360228
       186                25900            -15397246            -17683572
       187                26040            -13564091            -15229396
       188                26180            -13189822            -16602062
       189                26320            -14391969            -16448237
       190                26460            -13926664            -15754854
       191                26600            -14428143            -17476246
       192                26740            -16331903            -15289994
       193                26880            -14462313            -14948572
       194                27020            -14581312            -16736353
       195                27160            -14994082            -15431791
       196                27300            -14617993            -16416359
       197                27440            -13846448            -18341026
       198                27580            -15321053            -17196384
       199                27720            -15460414            -16071171
       200                27860            -14437236            -16108144
       201                28000            -13392955            -15997541
       202                28140            -15615633            -16227719
       203                28280            -13041686            -16406151
       204                28420            -15295956            -17799599
       205                28560            -14337176            -16921625
       206                28700            -16396557            -17033106
       207                28840            -13278402            -16559083
       208                28980            -14837194            -16484900
       209                29120            -13963300            -17889418
       210                29260            -14636199            -15057017
       211                29400            -14100350            -16730671
       212                29540            -14598192            -17918554
       213                29680            -16487305            -16947559
       214                29820            -15800538            -17578427
       215                29960            -12988870            -15248597
       216                30100            -12951933            -15561797
       217                30240            -13926359            -16891131
       218                30380            -14601760            -17681343
       219                30520            -13581292            -14251567
       220                30660            -15046681            -15068077
       221                30800            -14445835            -17313186
       222                30940            -13483302            -14902700
       223                31080            -13631694            -17688789
       224                31220            -14036179            -16431376
       225                31360            -17052253            -17781412
       226                31500            -12071756            -17819055
       227                31640            -15628086            -17190285
       228                31780            -14146921            -14962385
       229                31920            -14423546            -15207961
       230                32060            -16088280            -16550327
       231                32200            -15017237            -14663517
       232                32340            -13036785            -15174827
       233                32480            -15297726            -15752846
       234                32620            -13535468            -17165040
       235                32760            -14937074            -15696703
       236                32900            -15469817            -15437752
       237                33040            -16046834            -18035777
       238                33180            -15247077            -14221899
       239                33320            -15515878            -15412380
       240                33460            -13973667            -16195513
       241                33600            -13208274            -17383378
       242                33740            -15920878            -13429480
       243                33880            -14582268            -16969493
       244                34020            -15374810            -14308529
       245                34160            -14639611            -16065259
       246                34300            -14398751            -16219357
       247                34440            -13925237            -16327699
       248                34580            -15560836            -17303264
       249                34720            -12531359            -15575119
       250                34860            -16777741            -15788158
