# Supplementary material for: Probing decoherence in molecular 4f qubits
Source: Chem Sci. 2024 Oct 30;15(48):20328–37. doi: 10.1039/d4sc05304d (PMC11575486; doi:10.1039/d4sc05304d)
Supplement: SC-015-D4SC05304D-s001 [file SC-015-D4SC05304D-s001.zip › data_archive/perpendicular_0p001pct/short refocusing/SHORT_80_80_3249]

     index            Time [ns]         Intensity []         Intensity []

         1                    0            257577362             -1616434
         2                  140            221938876             -1864620
         3                  280            188285954             -3296211
         4                  420            161554756             -2920254
         5                  560            162282286              -932474
         6                  700            164293268             -1991054
         7                  840            198145870              3005200
         8                  980            226569830              5943487
         9                 1120            249076098              8271202
        10                 1260            256469928              7784071
        11                 1400            262687926              6297391
        12                 1540            263599924             10852479
        13                 1680            277581330             12185602
        14                 1820            274462256              9013272
        15                 1960            288667160             12524788
        16                 2100            282218532             11439844
        17                 2240            278345716             10535759
        18                 2380            260149786              7379887
        19                 2520            257377948             10340192
        20                 2660            257852464             12231116
        21                 2800            259709200             12429763
        22                 2940            231172968              8228701
        23                 3080            194349670              2702932
        24                 3220            169188478              1622499
        25                 3360            161696253              -304841
        26                 3500            168201610               717303
        27                 3640            168153033             -1331878
        28                 3780            169117334              -103579
        29                 3920            159327817               866800
        30                 4060            176786348              4154493
        31                 4200            187969032              3489762
        32                 4340            177735182              1306190
        33                 4480            166114712               884462
        34                 4620            183496840              1382798
        35                 4760            192071372              1987074
        36                 4900            167048462             -1629656
        37                 5040            138403710             -4465782
        38                 5180            148495391             -1519803
        39                 5320            148912869             -2045979
        40                 5460            131547514             -4423507
        41                 5600            111075211             -3350160
        42                 5740            110021338             -5925614
        43                 5880            104318250             -6106474
        44                 6020             95463707             -8984230
        45                 6160             97128688             -4888277
        46                 6300             97565358             -6094032
        47                 6440             89947573             -8318785
        48                 6580             82085965             -8895253
        49                 6720             91348955             -8228132
        50                 6860             88647901             -8063718
        51                 7000             78753875            -11966651
        52                 7140             71076245            -11827249
        53                 7280             69167431            -12468064
        54                 7420             60491509            -12808131
        55                 7560             50551957            -12233217
        56                 7700             42313217            -11601102
        57                 7840             43995603            -13842070
        58                 7980             40878019            -14518688
        59                 8120             34443882            -15997254
        60                 8260             30497931            -13994161
        61                 8400             30957634            -15591620
        62                 8540             29236369            -14919220
        63                 8680             25492064            -13593335
        64                 8820             18676647            -15002372
        65                 8960             13636365            -16838475
        66                 9100             11224484            -15113002
        67                 9240              8833927            -17553669
        68                 9380              8529418            -16101302
        69                 9520              7211934            -17114687
        70                 9660              6189627            -17973354
        71                 9800              5449011            -14573525
        72                 9940              4954431            -18672735
        73                10080              4359494            -17752787
        74                10220               711850            -19550523
        75                10360             -2975189            -18633516
        76                10500             -5952171            -18365985
        77                10640             -3218713            -16450366
        78                10780             -8474636            -17855936
        79                10920             -9126652            -19981566
        80                11060            -10018626            -20065253
        81                11200             -7730675            -18171066
        82                11340            -12622784            -20532179
        83                11480            -13341689            -18113516
        84                11620            -10582151            -20189366
        85                11760            -14113528            -19110953
        86                11900            -13119852            -20807779
        87                12040            -12884105            -17880384
        88                12180            -12484428            -19502968
        89                12320            -13579736            -17267855
        90                12460            -11743048            -18493474
        91                12600            -15024065            -18576399
        92                12740            -16084774            -18615817
        93                12880            -15388240            -19625087
        94                13020            -15786450            -20500686
        95                13160            -15568245            -19480707
        96                13300            -17841951            -21183757
        97                13440            -18815385            -19368735
        98                13580            -16470413            -21662256
        99                13720            -15161541            -21540862
       100                13860            -17311697            -21753418
       101                14000            -17769735            -21547470
       102                14140            -17309160            -21147825
       103                14280            -17607624            -19652519
       104                14420            -17789685            -18366224
       105                14560            -16578447            -18519960
       106                14700            -17768257            -19984698
       107                14840            -16854700            -18645288
       108                14980            -15906467            -20503393
       109                15120            -18797214            -20594803
       110                15260            -15740232            -18570673
       111                15400            -17652939            -18923832
       112                15540            -17846671            -20210061
       113                15680            -15628027            -17229077
       114                15820            -18751303            -21475540
       115                15960            -18393559            -19245497
       116                16100            -18505426            -20567811
       117                16240            -18455264            -19358306
       118                16380            -18336203            -19079885
       119                16520            -17847071            -19468790
       120                16660            -18631255            -21087716
       121                16800            -17979850            -20785107
       122                16940            -17206605            -22472699
       123                17080            -18825052            -19996546
       124                17220            -18995005            -21204545
       125                17360            -16887096            -20569529
       126                17500            -19170328            -20621164
       127                17640            -16113041            -20992168
       128                17780            -18223752            -18069758
       129                17920            -17691629            -19409035
       130                18060            -16674673            -19756001
       131                18200            -18179308            -20792817
       132                18340            -19212222            -20580494
       133                18480            -19701567            -21190625
       134                18620            -18269957            -18576036
       135                18760            -18370778            -20573663
       136                18900            -17849433            -21144869
       137                19040            -16300974            -16338588
       138                19180            -18329839            -18924005
       139                19320            -17730600            -19221377
       140                19460            -20311054            -19556400
       141                19600            -17930133            -21505659
       142                19740            -14940114            -18263697
       143                19880            -14590700            -20132177
       144                20020            -17288792            -20218953
       145                20160            -17795291            -18307553
       146                20300            -17458876            -19577137
       147                20440            -16291969            -22282337
       148                20580            -20826308            -20177030
       149                20720            -17983498            -19644801
       150                20860            -20684358            -21636316
       151                21000            -17937599            -17375334
       152                21140            -17984015            -20884222
       153                21280            -20622233            -21549849
       154                21420            -18984327            -24144961
       155                21560            -20031267            -20555136
       156                21700            -19350958            -22449121
       157                21840            -19755288            -22118580
       158                21980            -16222854            -21573928
       159                22120            -18010961            -19808132
       160                22260            -20981240            -19813024
       161                22400            -17992741            -20235981
       162                22540            -19997786            -19837316
       163                22680            -17703122            -22339460
       164                22820            -19209891            -21321218
       165                22960            -18596146            -21084198
       166                23100            -16535667            -20932612
       167                23240            -18380511            -18825372
       168                23380            -17723540            -19894473
       169                23520            -18103705            -18564313
       170                23660            -19314119            -18532903
       171                23800            -18478938            -18904781
       172                23940            -20316378            -20134406
       173                24080            -18469213            -20296811
       174                24220            -19264415            -21293929
       175                24360            -19471094            -21130122
       176                24500            -18102967            -19323369
       177                24640            -19436170            -17735363
       178                24780            -18010717            -20507391
       179                24920            -18990425            -21917486
       180                25060            -20282374            -21129482
       181                25200            -18371683            -20331806
       182                25340            -17574729            -20675810
       183                25480            -16863773            -20824058
       184                25620            -17125351            -20040679
       185                25760            -17918202            -19052069
       186                25900            -18445377            -19301791
       187                26040            -19481469            -19472208
       188                26180            -18088844            -21143468
       189                26320            -19987629            -18653067
       190                26460            -16701195            -21495943
       191                26600            -17392017            -21565100
       192                26740            -17814590            -18310513
       193                26880            -18012702            -20669649
       194                27020            -18039715            -18309018
       195                27160            -17521932            -19979802
       196                27300            -18952777            -21663027
       197                27440            -18292701            -21491354
       198                27580            -17654048            -20143471
       199                27720            -18247608            -21044295
       200                27860            -19248653            -18846484
       201                28000            -15979972            -21636811
       202                28140            -17818946            -20731446
       203                28280            -19930555            -19732733
       204                28420            -21064012            -20967995
       205                28560            -20306371            -21450315
       206                28700            -19902729            -19449695
       207                28840            -19697196            -19740357
       208                28980            -19234401            -21423569
       209                29120            -21344904            -21882056
       210                29260            -19003878            -18914874
       211                29400            -17309526            -21294670
       212                29540            -17922269            -21856567
       213                29680            -21619965            -21870419
       214                29820            -16942802            -20845218
       215                29960            -16986435            -19338268
       216                30100            -14561717            -20634784
       217                30240            -19460612            -19910769
       218                30380            -20035917            -20826495
       219                30520            -17381564            -20429611
       220                30660            -19485439            -20084623
       221                30800            -18434842            -19681958
       222                30940            -17996475            -19046842
       223                31080            -20559141            -19677297
       224                31220            -18818145            -20728817
       225                31360            -20355708            -21168720
       226                31500            -19604293            -21421760
       227                31640            -17636832            -20011660
       228                31780            -16709388            -18924859
       229                31920            -19811677            -21140979
       230                32060            -18442002            -20517436
       231                32200            -19360446            -20376343
       232                32340            -19099074            -17306109
       233                32480            -16430880            -20491680
       234                32620            -18266079            -19896384
       235                32760            -17257120            -19925646
       236                32900            -18982843            -20162148
       237                33040            -18147316            -20920059
       238                33180            -18742987            -18999796
       239                33320            -19964331            -19829109
       240                33460            -18714568            -19841621
       241                33600            -17396469            -21383145
       242                33740            -18976561            -20171258
       243                33880            -18306336            -20804907
       244                34020            -18426569            -20272426
       245                34160            -18194610            -19629947
       246                34300            -17914490            -20189994
       247                34440            -17528916            -18546012
       248                34580            -21630887            -20826857
       249                34720            -18420193            -19863995
       250                34860            -16711097            -20958345
