# Supplementary material for: Probing decoherence in molecular 4f qubits
Source: Chem Sci. 2024 Oct 30;15(48):20328–37. doi: 10.1039/d4sc05304d (PMC11575486; doi:10.1039/d4sc05304d)
Supplement: SC-015-D4SC05304D-s001 [file SC-015-D4SC05304D-s001.zip › data_archive/perpendicular_0p001pct/short refocusing/SHORT_80_80_3817]

     index            Time [ns]         Intensity []         Intensity []

         1                    0            129065085            -14884740
         2                  140            135137669            -11625868
         3                  280            145683130            -10635700
         4                  420            156913347             -9967304
         5                  560            153722447             -9186794
         6                  700            142942027             -8245757
         7                  840            140666127             -8967303
         8                  980            134959082            -10038580
         9                 1120            119572935            -12871953
        10                 1260            111031866             -9127426
        11                 1400            105965492            -11266829
        12                 1540            112425062             -9073576
        13                 1680            120828603            -10358864
        14                 1820            126360648            -11464274
        15                 1960            135637272             -8548486
        16                 2100            138759513             -7540653
        17                 2240            126861912             -8104627
        18                 2380            122978763             -7865560
        19                 2520            110955209            -10587371
        20                 2660             91105705            -10115976
        21                 2800             87302194            -11122944
        22                 2940             88123849             -9694840
        23                 3080             93744933             -9628819
        24                 3220            108735722             -9141111
        25                 3360            118101216             -9066899
        26                 3500            124485120             -7703718
        27                 3640            122971390             -9103543
        28                 3780            116333065            -10507746
        29                 3920            116912154             -9157869
        30                 4060            112667467            -10020916
        31                 4200             95845952            -13284436
        32                 4340             87715937            -10231033
        33                 4480             78961779            -11825676
        34                 4620             77709751            -11908433
        35                 4760             83870393            -12943073
        36                 4900             97079230            -10781128
        37                 5040            100626423            -10812214
        38                 5180            104421191             -9436997
        39                 5320            100925219            -11760996
        40                 5460            100355659            -10537401
        41                 5600             94981349            -11249893
        42                 5740             84453183            -11147999
        43                 5880             80443146            -14662238
        44                 6020             70816941            -14310348
        45                 6160             63846365            -15456490
        46                 6300             71088975            -11682892
        47                 6440             79829660            -11464749
        48                 6580             77200415            -11398672
        49                 6720             81582198            -10786204
        50                 6860             78731108            -11901922
        51                 7000             72489394            -12684260
        52                 7140             65576931            -14614935
        53                 7280             59335476            -13958393
        54                 7420             51456226            -15146566
        55                 7560             45136816            -15547673
        56                 7700             47827029            -14694458
        57                 7840             50829796            -13744740
        58                 7980             51688261            -17887897
        59                 8120             54825340            -13380759
        60                 8260             54176600            -14995333
        61                 8400             54739437            -12986721
        62                 8540             53771188            -13371152
        63                 8680             53243465            -13500947
        64                 8820             45852514            -13600372
        65                 8960             39427003            -14477525
        66                 9100             32628378            -14552881
        67                 9240             29813046            -13449709
        68                 9380             29497289            -17575504
        69                 9520             32378846            -13590309
        70                 9660             33076157            -14046597
        71                 9800             33493767            -14840017
        72                 9940             33085923            -14842731
        73                10080             31491766            -15201595
        74                10220             28232610            -15113525
        75                10360             24084076            -17397071
        76                10500             19505492            -19449376
        77                10640             16035555            -17870787
        78                10780             13326295            -19530503
        79                10920             13061520            -18119808
        80                11060             14777286            -16369987
        81                11200             16023833            -16549681
        82                11340             12527237            -18045292
        83                11480             12795103            -17239426
        84                11620              7938161            -17528342
        85                11760              6163878            -17958789
        86                11900              4547992            -18304848
        87                12040              2194099            -18764499
        88                12180              2960468            -16607302
        89                12320              2502680            -18886395
        90                12460               945955            -19245306
        91                12600              -903270            -17059138
        92                12740                95235            -17778732
        93                12880               724909            -17951547
        94                13020             -1099671            -16747096
        95                13160              -478144            -20600642
        96                13300             -1071393            -15735135
        97                13440             -2591909            -18108109
        98                13580             -4917820            -18393114
        99                13720             -6118639            -19819342
       100                13860             -7778337            -20101399
       101                14000             -8926670            -19768697
       102                14140             -8280433            -18018904
       103                14280             -7718351            -20261028
       104                14420            -11436950            -21543872
       105                14560             -9971441            -18940609
       106                14700             -8257286            -18942773
       107                14840            -11337178            -18161370
       108                14980            -13136507            -20568786
       109                15120            -13301978            -21442952
       110                15260            -15147560            -19244628
       111                15400            -13546942            -19661767
       112                15540            -12092096            -18744454
       113                15680            -14535061            -19575008
       114                15820            -13851334            -21791948
       115                15960            -14532551            -18418179
       116                16100            -15686584            -19929675
       117                16240            -15236073            -19078004
       118                16380            -15973927            -19557074
       119                16520            -17699675            -20183386
       120                16660            -16661001            -18782390
       121                16800            -16553989            -19991859
       122                16940            -16123676            -20881491
       123                17080            -17211572            -20500353
       124                17220            -17227701            -20706438
       125                17360            -17479354            -20951185
       126                17500            -17442993            -20155839
       127                17640            -18078023            -19431034
       128                17780            -18243293            -22590683
       129                17920            -16414819            -19187713
       130                18060            -15594227            -20734511
       131                18200            -18539860            -21125522
       132                18340            -16901430            -17348739
       133                18480            -15890507            -21674464
       134                18620            -15929008            -20330128
       135                18760            -19495276            -20722580
       136                18900            -17291869            -20988108
       137                19040            -17413311            -20191222
       138                19180            -17858015            -19272745
       139                19320            -16416581            -20604352
       140                19460            -16112342            -19273036
       141                19600            -18005276            -20234504
       142                19740            -19663586            -19152191
       143                19880            -17668314            -21768693
       144                20020            -17094163            -19820232
       145                20160            -18047853            -18280310
       146                20300            -17559305            -18570508
       147                20440            -20788680            -21353771
       148                20580            -17362405            -20874333
       149                20720            -21527567            -18575505
       150                20860            -16155961            -21317168
       151                21000            -17524021            -18991569
       152                21140            -18520673            -19970758
       153                21280            -17556170            -19454030
       154                21420            -19797810            -18516169
       155                21560            -16430170            -17559899
       156                21700            -17746856            -21401361
       157                21840            -17465226            -20289695
       158                21980            -16323356            -19823444
       159                22120            -17232175            -18820370
       160                22260            -19255446            -22681522
       161                22400            -16247271            -19909659
       162                22540            -20956461            -21810917
       163                22680            -19058388            -20064070
       164                22820            -16960970            -20415343
       165                22960            -17476808            -18823227
       166                23100            -17078402            -20072938
       167                23240            -16620716            -18000751
       168                23380            -16248841            -20883963
       169                23520            -16423491            -18544894
       170                23660            -16759895            -20821748
       171                23800            -18727411            -20925898
       172                23940            -19054252            -21923599
       173                24080            -18145084            -21532088
       174                24220            -18799312            -20372886
       175                24360            -17157959            -19279312
       176                24500            -16359278            -19905121
       177                24640            -18228557            -20563150
       178                24780            -17246250            -19932586
       179                24920            -19557412            -21821823
       180                25060            -19264508            -20162494
       181                25200            -17240097            -20474807
       182                25340            -19170313            -19105209
       183                25480            -18158795            -19449353
       184                25620            -16773150            -21048170
       185                25760            -17732765            -20220308
       186                25900            -20057524            -21018413
       187                26040            -18084194            -20700816
       188                26180            -17510978            -18701055
       189                26320            -19850188            -20781591
       190                26460            -16901942            -19360590
       191                26600            -18987402            -20618342
       192                26740            -19691747            -19255404
       193                26880            -18969642            -20816701
       194                27020            -20429679            -22012468
       195                27160            -17761716            -18572761
       196                27300            -19175426            -20498931
       197                27440            -17483267            -21378295
       198                27580            -19127518            -21445903
       199                27720            -17422036            -19920430
       200                27860            -18193203            -21802982
       201                28000            -19534320            -20327648
       202                28140            -15026531            -20033145
       203                28280            -17700508            -19586668
       204                28420            -17553811            -21115864
       205                28560            -18755389            -19126350
       206                28700            -17853568            -19472694
       207                28840            -19304231            -21832874
       208                28980            -19373054            -20602991
       209                29120            -18253171            -19568958
       210                29260            -17795193            -20982400
       211                29400            -19596572            -21712450
       212                29540            -19320384            -20024431
       213                29680            -16879436            -21590065
       214                29820            -18267652            -21221766
       215                29960            -19539171            -21781395
       216                30100            -17941767            -18031376
       217                30240            -18192408            -19529358
       218                30380            -19594619            -19400959
       219                30520            -17721295            -20250313
       220                30660            -19005677            -21137113
       221                30800            -19295584            -17527660
       222                30940            -19610378            -20507803
       223                31080            -18615310            -17130639
       224                31220            -20313875            -21050577
       225                31360            -18488251            -21207835
       226                31500            -18232519            -19071251
       227                31640            -20277030            -20465749
       228                31780            -16287351            -19210632
       229                31920            -17649828            -16741751
       230                32060            -17939001            -20787225
       231                32200            -17946811            -20035867
       232                32340            -17701027            -20315167
       233                32480            -15846122            -18994939
       234                32620            -19217828            -20761470
       235                32760            -16984941            -20489301
       236                32900            -17263076            -19221499
       237                33040            -15906008            -17275154
       238                33180            -20511246            -21273345
       239                33320            -19795865            -19627967
       240                33460            -18324538            -18496714
       241                33600            -18443917            -21071862
       242                33740            -16925600            -17638473
       243                33880            -18119477            -19401485
       244                34020            -17375656            -19612631
       245                34160            -16821655            -22368165
       246                34300            -17344971            -21574971
       247                34440            -21720262            -21185877
       248                34580            -17018927            -20213879
       249                34720            -19042120            -20355218
       250                34860            -18654103            -19399481
