# Supplementary material for: Probing decoherence in molecular 4f qubits
Source: Chem Sci. 2024 Oct 30;15(48):20328–37. doi: 10.1039/d4sc05304d (PMC11575486; doi:10.1039/d4sc05304d)
Supplement: SC-015-D4SC05304D-s001 [file SC-015-D4SC05304D-s001.zip › data_archive/perpendicular_0p001pct/short refocusing/SHORT_80_80_4367]

     index            Time [ns]         Intensity []         Intensity []

         1                    0             11693547            -18760057
         2                  140             11560698            -17711428
         3                  280             10976265            -16455156
         4                  420              9052643            -16446901
         5                  560              9208876            -20919559
         6                  700              5096822            -19885371
         7                  840              5228415            -18319892
         8                  980               331870            -19404166
         9                 1120              4206527            -20000428
        10                 1260              7995802            -17729967
        11                 1400              5162347            -19749075
        12                 1540              6022102            -20322191
        13                 1680              7908339            -18108666
        14                 1820              4448042            -20039065
        15                 1960              5024883            -17782367
        16                 2100              4028464            -17288273
        17                 2240              3864052            -18696116
        18                 2380              5330883            -15527399
        19                 2520              4546080            -16770336
        20                 2660              5053372            -18791247
        21                 2800              3690084            -18860560
        22                 2940              6524818            -17749813
        23                 3080              4777337            -18380035
        24                 3220              5076055            -17545025
        25                 3360              4367944            -18600229
        26                 3500              3956409            -18113362
        27                 3640              2776571            -18414261
        28                 3780              2258966            -19540434
        29                 3920              2270773            -18743798
        30                 4060               282406            -18863459
        31                 4200              2906557            -19236490
        32                 4340              2182061            -20152410
        33                 4480              3756435            -20019598
        34                 4620              1486715            -21043364
        35                 4760              3829214            -20691698
        36                 4900              1657431            -18692551
        37                 5040                88721            -17236876
        38                 5180              1813105            -17781029
        39                 5320             -1804429            -17473467
        40                 5460              -559761            -18543500
        41                 5600              2049813            -19121239
        42                 5740              2492272            -17915183
        43                 5880              2556687            -19608883
        44                 6020              1059672            -17872012
        45                 6160              1215412            -15525039
        46                 6300               608293            -19073616
        47                 6440             -1563161            -18361770
        48                 6580              -128705            -18167615
        49                 6720             -1779017            -19333334
        50                 6860             -2325641            -20420428
        51                 7000                82738            -20493586
        52                 7140              -468729            -17456429
        53                 7280              -582371            -19667729
        54                 7420             -2189977            -19842939
        55                 7560             -4473055            -18007145
        56                 7700             -4472009            -17668848
        57                 7840             -5246648            -19152749
        58                 7980             -4587304            -20365234
        59                 8120             -4688406            -18980305
        60                 8260             -2906185            -18830525
        61                 8400             -1408237            -20333394
        62                 8540             -4936083            -16865668
        63                 8680             -5522269            -20231894
        64                 8820             -4173156            -20182870
        65                 8960             -6247177            -20047888
        66                 9100             -8124502            -20831442
        67                 9240             -5635704            -22747259
        68                 9380             -4857403            -19862640
        69                 9520             -4377441            -18894685
        70                 9660             -3294648            -17114700
        71                 9800             -7297850            -21508036
        72                 9940             -3351199            -18664950
        73                10080             -5628293            -20254120
        74                10220             -6777272            -20625124
        75                10360             -9727473            -20370119
        76                10500             -8121778            -19265939
        77                10640             -8062662            -20669592
        78                10780             -7567076            -21331529
        79                10920             -6512751            -20059736
        80                11060             -4359490            -16757733
        81                11200             -5706887            -18606281
        82                11340             -7135637            -19551480
        83                11480             -9233731            -20738808
        84                11620             -8360516            -20542997
        85                11760             -8734357            -20615126
        86                11900             -9704541            -19793553
        87                12040             -7414457            -21214696
        88                12180            -12157974            -20030371
        89                12320             -9173892            -18336648
        90                12460            -11448537            -19654426
        91                12600             -9457253            -20208546
        92                12740            -10140924            -17875564
        93                12880             -9741476            -19263070
        94                13020            -10239071            -21200303
        95                13160            -10300647            -19017593
        96                13300            -13314541            -21014160
        97                13440            -11375520            -20294450
        98                13580            -13848085            -21198684
        99                13720            -12461830            -20975609
       100                13860            -12201062            -18885402
       101                14000            -13053085            -20043531
       102                14140            -13034344            -21197714
       103                14280            -14541109            -18827657
       104                14420            -13190705            -19252338
       105                14560            -12887473            -20716033
       106                14700            -14026199            -20923598
       107                14840            -13760090            -19429053
       108                14980            -13033464            -20156335
       109                15120            -13008257            -21113861
       110                15260            -14532904            -21235375
       111                15400            -14781653            -19585954
       112                15540            -13534350            -20244266
       113                15680            -13680728            -18505989
       114                15820            -14095972            -20221663
       115                15960            -13226262            -20347254
       116                16100            -15221631            -20229902
       117                16240            -15276079            -18593565
       118                16380            -14208622            -19340508
       119                16520            -14596976            -22537868
       120                16660            -15837878            -20081704
       121                16800            -14883143            -20864655
       122                16940            -15019716            -19095385
       123                17080            -15624991            -19890721
       124                17220            -17324656            -19701552
       125                17360            -15446416            -20479150
       126                17500            -16800022            -20687673
       127                17640            -14541750            -20073038
       128                17780            -15892537            -18651245
       129                17920            -15508953            -20576339
       130                18060            -15687070            -17254789
       131                18200            -19321946            -20388266
       132                18340            -17543525            -21786725
       133                18480            -17137514            -21257422
       134                18620            -19454084            -20962378
       135                18760            -16568290            -21420984
       136                18900            -19444362            -20949539
       137                19040            -17175606            -20462595
       138                19180            -17100661            -19466708
       139                19320            -19854420            -18742537
       140                19460            -18217412            -20109392
       141                19600            -17805653            -21201198
       142                19740            -17486781            -20131418
       143                19880            -18479009            -18416944
       144                20020            -18284927            -20624830
       145                20160            -16773218            -21393930
       146                20300            -17821092            -20724578
       147                20440            -18148475            -20737521
       148                20580            -18584567            -20085925
       149                20720            -19353682            -19149299
       150                20860            -20917720            -19609290
       151                21000            -16274303            -19610746
       152                21140            -16789624            -20500460
       153                21280            -18169745            -20056387
       154                21420            -18295283            -21365265
       155                21560            -17273804            -19138095
       156                21700            -18241782            -20945989
       157                21840            -18289599            -20997361
       158                21980            -17833908            -20071800
       159                22120            -18249928            -19739803
       160                22260            -17389091            -19280498
       161                22400            -18060600            -19868380
       162                22540            -17994982            -23186106
       163                22680            -15822183            -20382318
       164                22820            -16176845            -20312881
       165                22960            -19097850            -20404001
       166                23100            -20153584            -20390160
       167                23240            -17816711            -21444925
       168                23380            -16484063            -21244804
       169                23520            -20515615            -21347101
       170                23660            -17530070            -20561349
       171                23800            -18949366            -20528590
       172                23940            -19994025            -19632452
       173                24080            -19128261            -21015319
       174                24220            -16343358            -18820397
       175                24360            -19376495            -21855143
       176                24500            -19782552            -22836969
       177                24640            -18643475            -21898046
       178                24780            -18883427            -19115414
       179                24920            -19045797            -20803815
       180                25060            -17761440            -21607079
       181                25200            -18656172            -20222109
       182                25340            -17302241            -19136665
       183                25480            -19216046            -20242267
       184                25620            -17613449            -21439892
       185                25760            -18579407            -19120623
       186                25900            -19341208            -20132269
       187                26040            -16105478            -19691579
       188                26180            -20021985            -21544343
       189                26320            -19848831            -21819756
       190                26460            -18350162            -21782778
       191                26600            -17741995            -20540685
       192                26740            -18241075            -20744647
       193                26880            -17299154            -20508206
       194                27020            -18698239            -20776052
       195                27160            -19138519            -22455148
       196                27300            -18264162            -21512969
       197                27440            -18520778            -19267287
       198                27580            -19788140            -21990603
       199                27720            -15287926            -20142484
       200                27860            -17791250            -20494512
       201                28000            -16641809            -19784654
       202                28140            -19985539            -22628066
       203                28280            -18705940            -21239326
       204                28420            -18940418            -19558275
       205                28560            -18351512            -20430531
       206                28700            -18681541            -19747106
       207                28840            -20739538            -21649555
       208                28980            -20526394            -21559632
       209                29120            -18661226            -19490065
       210                29260            -17823229            -20658889
       211                29400            -18529141            -20807874
       212                29540            -21318110            -22093826
       213                29680            -18670571            -19558747
       214                29820            -21160552            -20771573
       215                29960            -16762426            -21285009
       216                30100            -17241635            -23223484
       217                30240            -17884069            -20779143
       218                30380            -18939530            -21447037
       219                30520            -18918859            -25480956
       220                30660            -18482778            -20826968
       221                30800            -19268206            -19327168
       222                30940            -19456074            -22252164
       223                31080            -19081578            -19530711
       224                31220            -17966125            -19866182
       225                31360            -20196317            -21167701
       226                31500            -17302716            -19657894
       227                31640            -17992799            -20475927
       228                31780            -19251143            -21753250
       229                31920            -18176292            -21810250
       230                32060            -19305556            -21046059
       231                32200            -19263203            -19621395
       232                32340            -18711798            -20782964
       233                32480            -20584102            -21059043
       234                32620            -18550317            -20460560
       235                32760            -22094935            -21374622
       236                32900            -20260432            -21973699
       237                33040            -17178608            -20944700
       238                33180            -15960403            -20066506
       239                33320            -20505392            -20329045
       240                33460            -18122007            -21417483
       241                33600            -17132660            -20977612
       242                33740            -17065122            -20963541
       243                33880            -20071743            -21878759
       244                34020            -19267420            -19875874
       245                34160            -21405810            -18789607
       246                34300            -18553161            -21513351
       247                34440            -19661629            -18288951
       248                34580            -18296305            -19383490
       249                34720            -18697608            -22131599
       250                34860            -18215380            -18960983
