# Supplementary material for: Probing decoherence in molecular 4f qubits
Source: Chem Sci. 2024 Oct 30;15(48):20328–37. doi: 10.1039/d4sc05304d (PMC11575486; doi:10.1039/d4sc05304d)
Supplement: SC-015-D4SC05304D-s001 [file SC-015-D4SC05304D-s001.zip › data_archive/perpendicular_0p001pct/T2/2752_100K_T2]

     index            Time [ns]         Intensity []         Intensity []

         1                    0               102005              -176336
         2                    8                34957              -201867
         3                   16               -75646              -153564
         4                   24                30955              -154750
         5                   32               109444              -157875
         6                   40              -119998              -200461
         7                   48                38029               -94666
         8                   56                73413              -131742
         9                   64                36548              -137933
        10                   72                75344              -142657
        11                   80                89814              -167640
        12                   88                72653              -167271
        13                   96               -49522              -193455
        14                  104              -121715              -110735
        15                  112                37409              -200283
        16                  120                37054               -18506
        17                  128                 4987              -124113
        18                  136                -3437              -276445
        19                  144                37503              -141483
        20                  152               -75238              -104471
        21                  160               -32916               -54014
        22                  168                59735               -35715
        23                  176               -64254               -81285
        24                  184               -11008               -61792
        25                  192                70973              -139333
        26                  200                -4800              -174197
        27                  208               -59028              -254894
        28                  216               109351              -179361
        29                  224               -97168               -35277
        30                  232               -81112                73025
        31                  240               152999               -61555
        32                  248               194710              -160558
        33                  256                29086              -180322
        34                  264              -103431              -107551
        35                  272                76010              -218728
        36                  280                38332              -131392
        37                  288               153985              -125089
        38                  296               -38914              -139960
        39                  304               -78101              -225046
        40                  312                18946               -91454
        41                  320               -96347              -128601
        42                  328                31664                24499
        43                  336               100519              -180274
        44                  344                73297              -173993
        45                  352                -5163               -74867
        46                  360               -53700                 4612
        47                  368               -52706               -79729
        48                  376              -168316               -72182
        49                  384               -38605              -130951
        50                  392               -57090                55844
        51                  400              -133288               -99595
        52                  408              -100382              -106247
        53                  416               -68265               -66984
        54                  424                -8954              -127065
        55                  432              -108559              -164567
        56                  440               -24229              -141326
        57                  448                32192               -61043
        58                  456               -90530              -113851
        59                  464               -74841               -34754
        60                  472               -35804              -107422
        61                  480               -64790               -99347
        62                  488                -7108              -236479
        63                  496                38305              -114712
        64                  504                26271              -126882
        65                  512               -94272               -99091
        66                  520              -170288              -104559
        67                  528               -22781               -71864
        68                  536               -36228              -175689
        69                  544                10478               -61821
        70                  552               -16089              -226370
        71                  560                 4878              -104647
        72                  568               -79238              -235177
        73                  576              -168055               -48183
        74                  584                -2390              -147817
        75                  592                 1041               -86779
        76                  600              -128944               -78724
        77                  608               -50331                -7008
        78                  616               -61823              -173584
        79                  624              -153918               -77270
        80                  632              -127996              -349695
        81                  640              -111431              -107504
        82                  648               -98527              -160489
        83                  656                49222                37343
        84                  664                12062              -134255
        85                  672                46549              -299860
        86                  680              -152666                67211
        87                  688               -84759              -173374
        88                  696              -112065              -208075
        89                  704               -22306              -185204
        90                  712              -164215              -151466
        91                  720                25477              -263384
        92                  728              -146317              -108685
        93                  736              -190957              -131875
        94                  744                73190              -103488
        95                  752              -151512              -105519
        96                  760               -67578              -181366
        97                  768               122047              -106880
        98                  776               -45850              -164873
        99                  784              -158113               -36390
       100                  792              -164839               -59804
       101                  800              -172759               -81850
       102                  808              -102704               -21993
       103                  816              -100845              -119108
       104                  824                37211              -274479
       105                  832                11895               -11410
       106                  840               108465               -42729
       107                  848                58184               -90225
       108                  856              -118206               -91077
       109                  864               -66925               -94723
       110                  872                32092              -158721
       111                  880              -232140              -177101
       112                  888              -203351              -238498
       113                  896               -62476              -204531
       114                  904               -96751               -82022
       115                  912              -146982               125514
       116                  920               -95941                74124
       117                  928               -26598                 6337
       118                  936              -218112              -109233
       119                  944               -19734               -23917
       120                  952              -164299              -343983
       121                  960               -84362               -61387
       122                  968              -156196              -205590
       123                  976               -31875              -145154
       124                  984              -114354              -142928
       125                  992               -49507              -228399
       126                 1000              -120190               -10883
       127                 1008              -138036              -110912
       128                 1016              -175457              -251990
       129                 1024               -64410              -174272
       130                 1032               -27431                -4343
       131                 1040               -97416               -21326
       132                 1048               -32362              -198837
       133                 1056              -121912              -314688
       134                 1064              -231243               -44745
       135                 1072              -150736               -78426
       136                 1080              -142330              -125747
       137                 1088               -42006              -342066
       138                 1096                86846              -112737
       139                 1104               -62943              -127675
       140                 1112               -63045                10552
       141                 1120              -127056                70932
       142                 1128              -101042               -68950
       143                 1136                38873              -145338
       144                 1144                -4737              -146490
       145                 1152               -59689               -93639
       146                 1160              -113063              -220117
       147                 1168              -230967              -174406
       148                 1176              -102602               -83581
       149                 1184              -167480              -131290
       150                 1192              -183283              -239087
       151                 1200              -103894              -182328
       152                 1208              -108125              -105244
       153                 1216              -119597              -129980
       154                 1224                  269              -114980
       155                 1232               -74266               -19493
       156                 1240              -244250              -209217
       157                 1248              -170426              -110094
       158                 1256                44964              -291761
       159                 1264               -77069               -79231
       160                 1272               -57500              -112986
       161                 1280              -178863               -89868
       162                 1288               -15824               -86291
       163                 1296              -176015              -136046
       164                 1304              -103515              -111011
       165                 1312                 -655               -87427
       166                 1320               -79774              -194153
       167                 1328              -120585              -144551
       168                 1336              -325099                13869
       169                 1344              -108305              -196225
       170                 1352              -124215               -68522
       171                 1360                15999              -141000
       172                 1368               -38890               -65388
       173                 1376              -204397                48688
       174                 1384              -156437              -224369
       175                 1392               -34440               -66644
       176                 1400              -219057              -143962
       177                 1408               -78565              -223453
       178                 1416              -241349              -101012
       179                 1424                -1696               -12218
       180                 1432              -244291               -48849
       181                 1440              -148856               -72415
       182                 1448              -104657               -56124
       183                 1456              -147414              -126212
       184                 1464                -3434              -102354
       185                 1472              -166786               -72333
       186                 1480               -93859              -103160
       187                 1488              -115585              -162963
       188                 1496               -73497              -216541
       189                 1504               -99090               -92772
       190                 1512               -86123              -245154
       191                 1520               -22778               -11798
       192                 1528                -5573              -151144
       193                 1536               -14307                -9339
       194                 1544              -145807              -179224
       195                 1552               -74914               -74152
       196                 1560                -7365              -142857
       197                 1568                 7102                 5342
       198                 1576               -94339               -39955
       199                 1584               -35923              -173236
       200                 1592               -76317               -66436
       201                 1600               -64979               -38591
       202                 1608              -202802               -91995
       203                 1616               -93847              -106437
       204                 1624              -182805              -155916
       205                 1632               -58240               -55844
       206                 1640               -74460              -104381
       207                 1648               158076              -224226
       208                 1656              -107348                38952
       209                 1664               -44432                -1761
       210                 1672               -10582               -77965
       211                 1680              -112572              -134732
       212                 1688              -116610              -156282
       213                 1696               -70027                 3143
       214                 1704              -132972              -159330
       215                 1712                -6108                 2891
       216                 1720                22758              -223379
       217                 1728              -194546              -133146
       218                 1736               -82351              -114281
       219                 1744              -211096               -87757
       220                 1752               -19010              -141528
       221                 1760              -130794               -36689
       222                 1768              -220202               -48242
       223                 1776              -172552              -101845
       224                 1784              -193000              -133614
       225                 1792                21417              -194678
       226                 1800              -249618              -286627
       227                 1808              -128102               -62297
       228                 1816              -232225               -84271
       229                 1824              -121420                27216
       230                 1832               -26419               -77633
       231                 1840              -243503              -241510
       232                 1848              -220044              -168422
       233                 1856              -143742              -142494
       234                 1864              -121872              -223878
       235                 1872               -76519              -113960
       236                 1880              -261963               -99568
       237                 1888               -23502               -54974
       238                 1896              -167954               -90999
       239                 1904              -129649              -173321
       240                 1912               -79394              -150142
       241                 1920              -133767              -117582
       242                 1928               -53076                -7573
       243                 1936               -67368                   55
       244                 1944               -60754              -150265
       245                 1952              -138865                14321
       246                 1960               -56731                -7927
       247                 1968              -185648              -392064
       248                 1976               -47864                17127
       249                 1984                16116              -144255
       250                 1992              -183018              -152966
       251                 2000               -96266                47341
       252                 2008               -66884               -80440
       253                 2016              -280975              -196582
       254                 2024              -189785              -181334
       255                 2032              -126715              -160725
       256                 2040              -118155              -156181
       257                 2048               -43863               -51622
       258                 2056              -113860              -194448
       259                 2064               -24005              -158194
       260                 2072                15754              -121144
       261                 2080               -61450              -110871
       262                 2088               -72699              -252078
       263                 2096               -83482               -62137
       264                 2104              -212988              -150065
       265                 2112               -96739                17977
       266                 2120               -97691              -192543
       267                 2128               -94557               -12014
       268                 2136               -69791               -58440
       269                 2144              -203355               -57634
       270                 2152              -179390              -170741
       271                 2160              -116293                16134
       272                 2168              -121426              -103417
       273                 2176               -81586                 5400
       274                 2184              -193680                61444
       275                 2192              -145029              -147049
       276                 2200              -167481              -107162
       277                 2208               -57991              -105902
       278                 2216               -79849                -5266
       279                 2224                 3464               -54153
       280                 2232                 8977              -231576
       281                 2240              -148407              -124851
       282                 2248              -178662                -8501
       283                 2256              -133072              -148988
       284                 2264               -60984              -187497
       285                 2272               -99576              -185672
       286                 2280              -100615               -25646
       287                 2288              -139270              -106778
       288                 2296               -99029               -34890
       289                 2304                31860               -70358
       290                 2312                22021               -65578
       291                 2320              -168801               -45724
       292                 2328               -57995              -207581
       293                 2336               -64678               -99262
       294                 2344              -144193              -155631
       295                 2352              -107145              -179108
       296                 2360              -204103                -2665
       297                 2368              -163751              -166897
       298                 2376               -46609               -82706
       299                 2384              -103174                22262
       300                 2392              -100676              -159759
       301                 2400                 1639               -58586
       302                 2408              -209482              -114788
       303                 2416                14271               -21148
       304                 2424              -266359              -142603
       305                 2432              -130687               -42861
       306                 2440               -34155               -99308
       307                 2448               -54939              -174292
       308                 2456               -18308               -71001
       309                 2464               -41673              -133843
       310                 2472              -187227              -211072
       311                 2480                 8655              -140810
       312                 2488              -201204              -102091
       313                 2496               -29484              -131528
       314                 2504              -126202               -26995
       315                 2512              -143781              -176311
       316                 2520              -155127               -38036
       317                 2528              -134944               -64303
       318                 2536               -31410                -5440
       319                 2544                 9884                69782
       320                 2552              -136935              -193746
       321                 2560               -77534              -122636
       322                 2568              -146711               -80777
       323                 2576              -136201              -103214
       324                 2584               -58374              -211963
       325                 2592                27179              -129901
       326                 2600              -168208               -63440
       327                 2608                30102              -195087
       328                 2616              -191833              -275803
       329                 2624               -64978              -182135
       330                 2632               -39771               -84806
       331                 2640               -76157              -152794
       332                 2648               -53820               -98769
       333                 2656              -155342              -156849
       334                 2664               -37221               -46032
       335                 2672              -111397              -103322
       336                 2680               -86969               -48366
       337                 2688                -2725               -84033
       338                 2696              -131779              -136523
       339                 2704              -211316                 3627
       340                 2712               -65398               -21453
       341                 2720               -61838               -68708
       342                 2728                21732                23986
       343                 2736               119290                59877
       344                 2744              -111250              -118489
       345                 2752                71593              -178714
       346                 2760                67239                -5507
       347                 2768               -48374               -29850
       348                 2776               -80259              -164329
       349                 2784               -52528              -176560
       350                 2792                39683               -98990
       351                 2800              -158073               -73335
       352                 2808              -118206              -244892
       353                 2816               -77591              -277345
       354                 2824               -59303              -224634
       355                 2832               -47000              -106067
       356                 2840               -13691              -124864
       357                 2848              -129040               -72329
       358                 2856              -136167              -133029
       359                 2864              -145010               -10287
       360                 2872              -101695              -166755
       361                 2880              -140961              -163082
       362                 2888                22768                20534
       363                 2896               -94492              -137386
       364                 2904              -220218              -136402
       365                 2912              -126530               -48969
       366                 2920              -224016              -173547
       367                 2928               -64400              -271440
       368                 2936              -189154                21211
       369                 2944              -164260              -125390
       370                 2952               -39484              -262440
       371                 2960                22704              -182412
       372                 2968              -174478              -111646
       373                 2976               -73978                -7617
       374                 2984              -142881              -306707
       375                 2992              -156792              -158429
       376                 3000              -183014               -56078
       377                 3008                -7027               -91999
       378                 3016               -89831               -95879
       379                 3024              -123452               -35308
       380                 3032              -186407               -25180
       381                 3040              -111412               -78030
       382                 3048              -158431                55051
       383                 3056               -66327              -189883
       384                 3064                76882              -126011
       385                 3072                24484               -96560
       386                 3080              -223648              -128018
       387                 3088               -37209               -20897
       388                 3096                80405              -163807
       389                 3104               -83465               -53022
       390                 3112               -67901               -62627
       391                 3120              -102177              -143195
       392                 3128                25963              -206114
       393                 3136               -37987                31017
       394                 3144              -170863               -62104
       395                 3152               -73632              -164447
       396                 3160                22221               -93774
       397                 3168               -44153              -125493
       398                 3176               -28853              -235942
       399                 3184               -76789               -77338
       400                 3192              -134229               -30382
       401                 3200               -90696              -137230
       402                 3208              -130336               -29274
       403                 3216              -125815               -17228
       404                 3224              -181415              -185009
       405                 3232              -124022               -46536
       406                 3240              -145222               -64886
       407                 3248              -102144              -146911
       408                 3256              -200509                12863
       409                 3264               -93134               -99274
       410                 3272              -121797               -47408
       411                 3280                73266               -44193
       412                 3288              -106991               -41275
       413                 3296               -91920              -206838
       414                 3304              -142751               -22021
       415                 3312               -84119              -193713
       416                 3320              -176699               -65764
       417                 3328              -212347              -117661
       418                 3336                12064                 8217
       419                 3344               -88055              -130333
       420                 3352               -78884              -121003
       421                 3360              -248982              -150141
       422                 3368                -1887              -135452
       423                 3376              -120445               -79826
       424                 3384               -69775                39555
       425                 3392               -74226              -324419
       426                 3400               -62889                -5016
       427                 3408               -26789               -12861
       428                 3416              -215220               -14408
       429                 3424              -124902               -78605
       430                 3432               -12205                51275
       431                 3440              -189087              -115195
       432                 3448              -108831               -77801
       433                 3456              -104705              -328570
       434                 3464               -54695               -79012
       435                 3472              -120021              -118786
       436                 3480              -156086               -82443
       437                 3488               -84908              -118317
       438                 3496              -205458               -65937
       439                 3504                36849                 2706
       440                 3512                38054              -249359
       441                 3520               -67929               -28892
       442                 3528               -15682              -185352
       443                 3536               -29426              -120178
       444                 3544              -110505               -13828
       445                 3552               -43382               -67208
       446                 3560              -117508               104379
       447                 3568               -21021              -126872
       448                 3576              -220126              -139809
       449                 3584              -117073              -229230
       450                 3592              -246652              -132539
       451                 3600                72012              -172069
       452                 3608               -79076               -27440
       453                 3616                 8181               -34349
       454                 3624                65935               -76472
       455                 3632               -19479               -69660
       456                 3640              -216221              -151533
       457                 3648              -156536               -47748
       458                 3656               -79151               -92461
       459                 3664              -143050              -103239
       460                 3672               -78613              -164789
       461                 3680               -60432              -156204
       462                 3688              -127416               -30461
       463                 3696               -84246               -50187
       464                 3704                18891               -55223
       465                 3712                  316              -168005
       466                 3720              -158684              -162157
       467                 3728               -66291              -198806
       468                 3736              -143201               -83934
       469                 3744               -50859               -59500
       470                 3752               -81699               -25204
       471                 3760               -64324              -118443
       472                 3768              -178667              -103373
       473                 3776              -114880              -192478
       474                 3784               -57526               -70111
       475                 3792              -131315              -116345
       476                 3800                -2879               -12729
       477                 3808              -215800              -161436
       478                 3816              -107432              -109884
       479                 3824               -52340               -64037
       480                 3832              -232204              -181962
       481                 3840               -80184              -190869
       482                 3848               -10036               -36214
       483                 3856               -58694              -165135
       484                 3864               -63485                  354
       485                 3872               -20313               -33691
       486                 3880               -11134              -106171
       487                 3888               -55161                25072
       488                 3896               -61181              -185468
       489                 3904              -181460               -14101
       490                 3912              -124160                12961
       491                 3920              -181222              -192746
       492                 3928               -86500              -122600
       493                 3936              -121182              -158577
       494                 3944               -13778              -201750
       495                 3952              -245713                 6407
       496                 3960                -6732              -208718
       497                 3968              -207391                -9290
       498                 3976               -79016              -112893
       499                 3984               -42267               -18708
       500                 3992               -91254              -187049
       501                 4000                   -2               -60083
       502                 4008              -106346               -54197
       503                 4016               -99806              -155337
       504                 4024               -85811              -209939
       505                 4032              -169084               -41823
       506                 4040              -131733              -189435
       507                 4048              -165796                -8426
       508                 4056               -88801                46543
       509                 4064              -101555              -154930
       510                 4072              -189901              -265544
       511                 4080               -82158              -169943
       512                 4088              -176729              -139236
       513                 4096              -167027              -139134
       514                 4104               -67786              -165956
       515                 4112              -101237              -162981
       516                 4120                17758               -22801
       517                 4128                 1916              -199797
       518                 4136              -152965              -144269
       519                 4144              -130348               -66319
       520                 4152               -95644              -125615
       521                 4160               -44191               -75121
       522                 4168              -122840              -146302
       523                 4176              -236747                36429
       524                 4184               -21224               -10547
       525                 4192               -75158               -91606
       526                 4200               -31486              -173551
       527                 4208               -44016              -147431
       528                 4216               -37544               -44132
       529                 4224              -167218              -133189
       530                 4232               -21285              -278746
       531                 4240               -86785              -111391
       532                 4248              -100994               -40460
       533                 4256                15872              -142938
       534                 4264                  330              -208278
       535                 4272              -140330              -290791
       536                 4280              -266163              -173264
       537                 4288              -128158              -133496
       538                 4296              -183324              -109207
       539                 4304              -166279              -161580
       540                 4312                14362              -163125
       541                 4320              -215856              -151425
       542                 4328              -100514              -177070
       543                 4336              -261221               -71199
       544                 4344              -130382               -77489
       545                 4352               -92233              -119992
       546                 4360               -98089              -117370
       547                 4368               -78397              -144637
       548                 4376              -135479              -133920
       549                 4384               -53734                 -544
       550                 4392               -98782              -363720
       551                 4400               -76324              -333330
       552                 4408               -47255              -128673
       553                 4416              -103401               -25016
       554                 4424              -116408              -119303
       555                 4432              -416947              -206697
       556                 4440              -147674               -22762
       557                 4448               -62015               -75444
       558                 4456               -24378              -161729
       559                 4464               -97482              -164207
       560                 4472              -242459               -21465
       561                 4480               -57279              -190505
       562                 4488              -104674              -198317
       563                 4496              -153974               -38197
       564                 4504               -44900              -129713
       565                 4512               -48125               -21761
       566                 4520               -56811              -136741
       567                 4528               -62321                24907
       568                 4536              -146408               -66685
       569                 4544               -84254               -58148
       570                 4552              -114716              -171283
       571                 4560                 -350              -194441
       572                 4568              -177123              -208523
       573                 4576              -133878               -66929
       574                 4584               -81623               -45140
       575                 4592              -245871              -163745
       576                 4600              -159515              -111790
       577                 4608              -174945               -67459
       578                 4616               -95383               -86767
       579                 4624              -134567               -34884
       580                 4632              -209534               -90885
       581                 4640               -60888               -89073
       582                 4648              -121354               -10030
       583                 4656              -121939              -170696
       584                 4664                69573              -127934
       585                 4672              -108174              -127300
       586                 4680              -121605              -185864
       587                 4688               -10868              -184595
       588                 4696                14814              -211725
       589                 4704               -93243              -150228
       590                 4712              -121882              -100177
       591                 4720               -26171              -123320
       592                 4728              -133229                11273
       593                 4736               -11072              -154108
       594                 4744              -139341              -314502
       595                 4752              -268347               -57837
       596                 4760                90762               -50219
       597                 4768              -148657              -229956
       598                 4776               -83719              -148058
       599                 4784              -131459               -89826
       600                 4792              -168942              -187130
       601                 4800              -146538              -144846
       602                 4808              -114429                55345
       603                 4816                -7846               -74961
       604                 4824               -32930              -174389
       605                 4832              -137200               -69767
       606                 4840              -152446              -139734
       607                 4848                50028              -182906
       608                 4856              -144068              -124219
       609                 4864              -114880                54962
       610                 4872               -60908               -77195
       611                 4880               -38961               -93881
       612                 4888              -174740              -219462
       613                 4896                59572              -104394
       614                 4904              -206033               -95737
       615                 4912              -126261               -91917
       616                 4920              -103017              -133349
       617                 4928              -103547              -123970
       618                 4936              -268836               -98788
       619                 4944               -90011              -175437
       620                 4952               -90301                56367
       621                 4960              -127517               -20080
       622                 4968               -69045               -57805
       623                 4976               -38269               -20399
       624                 4984               -25421                 7368
       625                 4992               -14910               -89566
       626                 5000               -56267               -96211
       627                 5008              -108797               -73831
       628                 5016                17371               -72666
       629                 5024               -12707               -83305
       630                 5032               -82279              -102138
       631                 5040              -250817               -89356
       632                 5048               -80849              -208691
       633                 5056                71459              -294817
       634                 5064               -19056                10041
       635                 5072               -21962              -163166
       636                 5080              -249029                41459
       637                 5088               -90453              -163733
       638                 5096               -10331              -176021
       639                 5104              -102107               -38503
       640                 5112              -160606              -168707
       641                 5120               -18195              -123397
       642                 5128              -143401              -140323
       643                 5136               -98985              -115937
       644                 5144               -49663              -155522
       645                 5152               -69861              -157389
       646                 5160              -151170              -172529
       647                 5168              -111243                 4994
       648                 5176              -154627              -132618
       649                 5184              -133988              -120442
       650                 5192              -108860               -64013
       651                 5200               -65638               -63664
       652                 5208               -94298               -10374
       653                 5216               -59856              -197332
       654                 5224              -211396               -17102
       655                 5232               -36986               -54143
       656                 5240                80621              -117605
       657                 5248                37320              -186926
       658                 5256               -74874               -64688
       659                 5264              -142797              -146004
       660                 5272              -109363                  873
       661                 5280                65768               -88906
       662                 5288              -178249               -53177
       663                 5296               -17702               -46670
       664                 5304                 -363              -133817
       665                 5312                88701               -34984
       666                 5320              -105837              -208437
       667                 5328              -109455              -210998
       668                 5336                13824              -166238
       669                 5344              -157398              -106441
       670                 5352                99740               -75559
       671                 5360                24456              -133285
       672                 5368              -119753               -89550
       673                 5376              -105418              -116663
       674                 5384                81676                -1653
       675                 5392                59154              -204590
       676                 5400               -79447               -95842
       677                 5408                 2147                36899
       678                 5416                 5685                -7647
       679                 5424               -54841               -23988
       680                 5432              -127309               -29284
       681                 5440              -104673               -70085
       682                 5448               -46933               -30631
       683                 5456               -64401              -144915
       684                 5464               -36559               -29319
       685                 5472               -11158              -252564
       686                 5480                -7191              -158934
       687                 5488              -140151               -44796
       688                 5496              -172078              -121031
       689                 5504              -173022              -105890
       690                 5512              -171918                -9294
       691                 5520              -212499                -1570
       692                 5528               -52784                 3534
       693                 5536              -178384              -172236
       694                 5544              -178612                20726
       695                 5552                -7745              -146255
       696                 5560                 4010               -75298
       697                 5568              -178471              -134062
       698                 5576              -121204               -56911
       699                 5584              -252529              -199655
       700                 5592               -56390               -92718
       701                 5600               -43866               -59241
       702                 5608              -122696                65874
       703                 5616              -195414              -222945
       704                 5624               -30122               -36854
       705                 5632                38602                20052
       706                 5640               -15183                12463
       707                 5648                 3207                28544
       708                 5656              -186467              -161761
       709                 5664               -88857               -43366
       710                 5672              -134772                -8056
       711                 5680                49081              -100466
       712                 5688              -133026              -142017
       713                 5696               -47772              -106095
       714                 5704              -141825                38759
       715                 5712              -193477              -228685
       716                 5720              -343220                23509
       717                 5728              -125193              -139168
       718                 5736               -89174               102081
       719                 5744               -84451               -78392
       720                 5752              -179738                39683
       721                 5760                30220               -60830
       722                 5768              -114088                36930
       723                 5776              -103794              -118433
       724                 5784               167130                64388
       725                 5792              -290586                 6522
       726                 5800               -23872              -100368
       727                 5808              -184978               -81957
       728                 5816              -228356              -127914
       729                 5824                64720               -11050
       730                 5832              -186267               -90774
       731                 5840              -112190               -49037
       732                 5848                43423               -95482
       733                 5856               -39653              -135757
       734                 5864              -135782              -150605
       735                 5872                16542              -184695
       736                 5880                50578              -119998
       737                 5888                38836              -189390
       738                 5896               -38712               -53954
       739                 5904               -90826              -167372
       740                 5912              -113130               -96990
       741                 5920              -314391               -28584
       742                 5928               -41210                -9767
       743                 5936              -200166               -71942
       744                 5944               -84462              -213555
       745                 5952               -38904              -296507
       746                 5960              -180504               -21477
       747                 5968              -128791              -146810
       748                 5976              -120941                37312
       749                 5984              -138203               -99440
       750                 5992              -183421              -232043
       751                 6000              -120108                -2105
       752                 6008               -49260              -151420
       753                 6016              -119886              -151410
       754                 6024               -58019               -91084
       755                 6032              -140966               -91524
       756                 6040               -49703              -187232
       757                 6048              -211928               -80075
       758                 6056              -106975               -64816
       759                 6064              -138349               -87177
       760                 6072              -121797              -125090
       761                 6080              -153271              -174841
       762                 6088               -59587              -192156
       763                 6096                25372              -213893
       764                 6104               -99148               -73607
       765                 6112                32734              -168264
       766                 6120                16598              -274008
       767                 6128              -103038              -101880
       768                 6136               -28570              -102695
       769                 6144                28397               -16800
       770                 6152              -259732               -21777
       771                 6160               -90334              -164736
       772                 6168              -165495               -73539
       773                 6176               -10758               -31170
       774                 6184               -30751               -86131
       775                 6192                62488               -24268
       776                 6200              -168917              -105708
       777                 6208              -227650               -19554
       778                 6216              -119816              -262344
       779                 6224               137041              -170285
       780                 6232                11203               -54272
       781                 6240              -120634               -47063
       782                 6248              -158339              -116825
       783                 6256               105836               -98805
       784                 6264              -289392              -214943
       785                 6272              -174021              -193362
       786                 6280               -93633              -225193
       787                 6288               -69752               -75575
       788                 6296               -92493              -119039
       789                 6304              -135724               -30329
       790                 6312               -18778               -11433
       791                 6320               -94369              -175299
       792                 6328              -197166               -30225
       793                 6336               -83746               -89630
       794                 6344                16617                10240
       795                 6352               -79023              -104770
       796                 6360               -59582               -82515
       797                 6368                23055               -96105
       798                 6376               -71777               -19269
       799                 6384               -16309               -77770
       800                 6392               -46592                27649
       801                 6400              -155360               -32040
       802                 6408              -130244               -41431
       803                 6416               -40393               -58944
       804                 6424              -148512              -224909
       805                 6432                52667               -60969
       806                 6440               -61658              -129168
       807                 6448               -47171               -51521
       808                 6456               -91135               -77091
       809                 6464              -126495              -236061
       810                 6472              -114806              -109508
       811                 6480              -161005               -58880
       812                 6488              -103839              -147856
       813                 6496              -123196               -38252
       814                 6504               -98108               -78175
       815                 6512              -132237              -144115
       816                 6520               -41851               -56006
       817                 6528               -66719              -118356
       818                 6536              -148091                -4182
       819                 6544                28193                12540
       820                 6552                 3958              -139475
       821                 6560               -49497              -170166
       822                 6568              -222387               -87713
       823                 6576              -229178                 1676
       824                 6584              -248114               -50413
       825                 6592               -81146               -98782
       826                 6600              -211406              -145665
       827                 6608               -68997              -115344
       828                 6616               -53840               -52815
       829                 6624               106836               -35796
       830                 6632              -145892              -179742
       831                 6640               -16170               -31199
       832                 6648               -46849               -40549
       833                 6656               -24293              -110333
       834                 6664               -34331              -124672
       835                 6672               -72908              -120663
       836                 6680                18507              -102227
       837                 6688               -77710              -190692
       838                 6696               -39098               -42109
       839                 6704              -267242              -206761
       840                 6712               -89349              -159265
       841                 6720               -31965                26638
       842                 6728              -115802              -183247
       843                 6736                83699               -75732
       844                 6744              -113216                32817
       845                 6752                54677              -121026
       846                 6760              -147304                 3318
       847                 6768              -144219               -75277
       848                 6776               -23531                15479
       849                 6784               -49641              -155675
       850                 6792              -140777              -156660
       851                 6800               -77600              -167235
       852                 6808              -101957              -167241
       853                 6816              -143529               -53634
       854                 6824              -125144               -53568
       855                 6832               -55356               -83455
       856                 6840               -67250               -44294
       857                 6848              -188467               -82992
       858                 6856               -80586              -142351
       859                 6864              -131160               -80517
       860                 6872              -211776               -30802
       861                 6880               -26706              -156085
       862                 6888              -129238               -21623
       863                 6896               -98489               -71585
       864                 6904              -121096               -73987
       865                 6912              -161533              -110601
       866                 6920               -48208               -58936
       867                 6928              -100855                 1550
       868                 6936               -79480               -79426
       869                 6944                -1419              -126784
       870                 6952               -91318              -126544
       871                 6960                11678              -205725
       872                 6968              -142983              -176833
       873                 6976              -132207              -115325
       874                 6984              -121255              -112091
       875                 6992                61350               -38552
       876                 7000               -73207               -49457
       877                 7008              -126071              -162115
       878                 7016               109765               -66417
       879                 7024              -108611               -79059
       880                 7032              -182883                 1267
       881                 7040               -99442              -148598
       882                 7048               -50864              -123602
       883                 7056              -213547               -22726
       884                 7064                26021               -86001
       885                 7072              -169121                14878
       886                 7080              -167620               -43518
       887                 7088              -166898               -72919
       888                 7096                 5483                39498
       889                 7104              -203400                18147
       890                 7112                14964               -23067
       891                 7120              -108661              -288611
       892                 7128              -145429               -82179
       893                 7136              -154972               -96978
       894                 7144               -19962              -144931
       895                 7152              -147549                75873
       896                 7160                78376               -54057
       897                 7168              -203109               -94835
       898                 7176              -160794              -146835
       899                 7184               -20698               -14799
       900                 7192               -53369              -115246
       901                 7200              -130592              -123185
       902                 7208              -114324              -160538
       903                 7216              -223632               -65996
       904                 7224              -120527              -144183
       905                 7232               -27124               -18334
       906                 7240              -259865              -212825
       907                 7248                49250              -154691
       908                 7256              -243172              -171644
       909                 7264              -117656                -6712
       910                 7272              -194794              -182452
       911                 7280               -20273               -72391
       912                 7288               -72862              -177694
       913                 7296              -232246              -115367
       914                 7304               -77132               -67120
       915                 7312               -98184              -115010
       916                 7320                -7267                11313
       917                 7328                 4937              -141320
       918                 7336               -33084               -50308
       919                 7344               -36535              -194488
       920                 7352               -90501              -200657
       921                 7360               -82430              -127382
       922                 7368               -59189              -240512
       923                 7376               -90551               -57738
       924                 7384               -61744               -76192
       925                 7392                26635              -105272
       926                 7400              -147978              -115635
       927                 7408              -123019              -123474
       928                 7416               -58771              -187325
       929                 7424               -71729              -116165
       930                 7432               -65056               -66619
       931                 7440                10492              -271050
       932                 7448              -211120               -42353
       933                 7456                 6891              -190598
       934                 7464               -34920                17197
       935                 7472              -139856               -68626
       936                 7480                15465               -85470
       937                 7488              -190000               -16560
       938                 7496              -128606              -214491
       939                 7504               -10534              -179807
       940                 7512               -74667              -105514
       941                 7520               -16116               -99205
       942                 7528              -219375              -206320
       943                 7536              -165265                19022
       944                 7544                33289               -62318
       945                 7552              -177800              -212524
       946                 7560              -185481              -125792
       947                 7568               -68659               -84582
       948                 7576                 9099                36732
       949                 7584              -109232              -169936
       950                 7592               -50591               -34746
       951                 7600              -108756              -155531
       952                 7608               -20101              -158016
       953                 7616               -75289              -174614
       954                 7624              -166564               -88594
       955                 7632               -55283               -50716
       956                 7640               -77729              -193573
       957                 7648               -84449              -158685
       958                 7656               -30700              -102691
       959                 7664              -126173               -21746
       960                 7672               -48639               -18560
       961                 7680               -27494               -70521
       962                 7688              -153568              -138656
       963                 7696               -56071               -35229
       964                 7704               -41388                64508
       965                 7712              -114504                14490
       966                 7720              -262873               -92376
       967                 7728              -123327                86849
       968                 7736              -158946               -97305
       969                 7744              -236595               -93240
       970                 7752              -174526               -44551
       971                 7760               117439               -96995
       972                 7768                19594               -98095
       973                 7776              -100822               -57131
       974                 7784               -91861                59218
       975                 7792                80699               -30200
       976                 7800              -122705               -61389
       977                 7808              -110426              -157771
       978                 7816              -259989              -209305
       979                 7824               -54022              -262497
       980                 7832               -91829              -169716
       981                 7840              -222766              -134766
       982                 7848               -51734               -89380
       983                 7856               -17277              -166244
       984                 7864               -30831              -109974
       985                 7872              -142108               -95806
       986                 7880              -125578                 -384
       987                 7888               -34161               -10929
       988                 7896                 5229               -30074
       989                 7904              -134289               -49720
       990                 7912                 2095              -155348
       991                 7920               -92370                24295
       992                 7928               -37567               -67184
       993                 7936               -79672              -139657
       994                 7944              -138484               -50278
       995                 7952              -144003                40824
       996                 7960              -114549               -36736
       997                 7968               -74872              -168332
       998                 7976              -267448                36870
       999                 7984               117815              -207099
      1000                 7992               -62748                 3161
      1001                 8000                 8718               -13033
      1002                 8008               -38780               -63548
      1003                 8016              -102558              -142686
      1004                 8024              -141542              -111748
      1005                 8032              -213065                12466
      1006                 8040               -73192                61962
      1007                 8048               -91852               -83215
      1008                 8056              -139373              -118212
      1009                 8064               -45028                   64
      1010                 8072               -69354              -140607
      1011                 8080               -46765              -226399
      1012                 8088                22379              -128776
      1013                 8096               -99362               -79208
      1014                 8104              -113870               -93292
      1015                 8112               -33790               -77952
      1016                 8120               -86506              -123650
      1017                 8128               -71632               -38135
      1018                 8136               -24086              -126471
      1019                 8144              -273411               -67190
      1020                 8152              -132729               -25985
      1021                 8160               -96343               -29684
      1022                 8168               -42976               -54503
      1023                 8176               -28079               -74857
      1024                 8184              -176388              -123825
      1025                 8192              -134493                84808
      1026                 8200              -340141                19659
      1027                 8208               -32457               -41017
      1028                 8216              -275306               -66481
      1029                 8224                12375               -65141
      1030                 8232              -161530              -120914
      1031                 8240              -155729                -2665
      1032                 8248              -179937                26042
      1033                 8256                14954               -18877
      1034                 8264              -238940              -135474
      1035                 8272               -13336                16909
      1036                 8280               -17278               -30043
      1037                 8288               -61911              -136826
      1038                 8296              -123089              -152988
      1039                 8304              -205307               -65836
      1040                 8312               -71602               -90633
      1041                 8320               -37257              -100620
      1042                 8328              -160395                13099
      1043                 8336                -1290              -108510
      1044                 8344               -66833              -156936
      1045                 8352               -14207              -142777
      1046                 8360              -137508              -235458
      1047                 8368                38964               -82109
      1048                 8376              -156703              -182551
      1049                 8384              -120286              -100102
      1050                 8392               -54079                62471
      1051                 8400                 1189              -272085
      1052                 8408                19480              -108674
      1053                 8416               -75020               -23566
      1054                 8424              -154268              -125838
      1055                 8432               -67802              -120098
      1056                 8440              -142700              -170784
      1057                 8448              -111467               -98820
      1058                 8456              -138450              -137399
      1059                 8464              -182360              -170639
      1060                 8472              -179636              -287196
      1061                 8480              -111094                -2687
      1062                 8488               -75837               -29690
      1063                 8496              -161471              -206154
      1064                 8504              -176425              -103450
      1065                 8512               -51939               -31996
      1066                 8520              -162319              -165864
      1067                 8528                20658               -49391
      1068                 8536               -83721               -13875
      1069                 8544                57637               -57502
      1070                 8552               -65143               -26623
      1071                 8560              -173117              -211279
      1072                 8568               -74799                15497
      1073                 8576                -4572               -86824
      1074                 8584               -72656               -68888
      1075                 8592               -49953              -123883
      1076                 8600              -106039               -34259
      1077                 8608               -71692              -141103
      1078                 8616                -3030               -96994
      1079                 8624               -91489               -57917
      1080                 8632              -173668                 5475
      1081                 8640               -56839               -62938
      1082                 8648              -105364               -74042
      1083                 8656               -24561              -142821
      1084                 8664               -38237                62124
      1085                 8672                45398              -123865
      1086                 8680               134499              -127505
      1087                 8688              -140166               -29667
      1088                 8696              -117152              -122865
      1089                 8704              -126969              -149101
      1090                 8712              -203867               -88952
      1091                 8720              -181950              -114619
      1092                 8728              -194096              -184078
      1093                 8736               -27320              -194849
      1094                 8744              -223826               -96039
      1095                 8752               -65922               -84720
      1096                 8760                33050               -64037
      1097                 8768              -132036              -132163
      1098                 8776              -116999               -26117
      1099                 8784               -13384              -101404
      1100                 8792              -213611              -148025
      1101                 8800              -108010              -116081
      1102                 8808               -56740                28448
      1103                 8816              -130370               -66097
      1104                 8824              -259577                59575
      1105                 8832               -17099              -120853
      1106                 8840               -58406               -59655
      1107                 8848                31261               -41879
      1108                 8856              -104348               -42967
      1109                 8864                -4349              -203867
      1110                 8872              -111854                -2517
      1111                 8880              -160924               -66094
      1112                 8888              -225292              -138248
      1113                 8896                 9873                31047
      1114                 8904                51948              -116176
      1115                 8912                12876               -51655
      1116                 8920               -95943              -141516
      1117                 8928              -150164               -58784
      1118                 8936              -287104              -161751
      1119                 8944               -81245              -118688
      1120                 8952               -28301               -91430
      1121                 8960               -81568                47376
      1122                 8968              -158689              -195772
      1123                 8976              -257799               -34204
      1124                 8984               -90058                -9159
      1125                 8992              -142488               -91903
      1126                 9000              -223136                20180
      1127                 9008              -126312               -95033
      1128                 9016               122042              -193247
      1129                 9024               -85930                33224
      1130                 9032                75154               -76534
      1131                 9040               -60131               -51188
      1132                 9048               120725              -210587
      1133                 9056              -113226              -142444
      1134                 9064              -280724               -84757
      1135                 9072              -137581              -157549
      1136                 9080                -4221               -19171
      1137                 9088                35256              -154422
      1138                 9096                  340              -162605
      1139                 9104               -18042               122201
      1140                 9112               -63720               -72815
      1141                 9120                15384               -85211
      1142                 9128               -61693              -114057
      1143                 9136               -62826              -159061
      1144                 9144              -129219               -61330
      1145                 9152              -176411              -102191
      1146                 9160              -127501              -166206
      1147                 9168              -163093              -108890
      1148                 9176               -73757              -155146
      1149                 9184              -168606                13585
      1150                 9192                -5395                18939
      1151                 9200              -146716              -187374
      1152                 9208               -57049              -145115
      1153                 9216              -202597               -88782
      1154                 9224              -122114               -41070
      1155                 9232               -84109               -62044
      1156                 9240               -63597               -27917
      1157                 9248              -129822               -46394
      1158                 9256               -93118              -214677
      1159                 9264               -38655              -104588
      1160                 9272               -16477              -176357
      1161                 9280               -80059               -42131
      1162                 9288              -103516              -132969
      1163                 9296               -84177              -256282
      1164                 9304              -181566               -90621
      1165                 9312              -178919                -8091
      1166                 9320              -106606               -35863
      1167                 9328               -32429               -23794
      1168                 9336               -57900              -133467
      1169                 9344                 5553              -131386
      1170                 9352              -124439              -106760
      1171                 9360              -116986               -94349
      1172                 9368              -112354                96078
      1173                 9376               -21914              -141565
      1174                 9384              -132620               -71214
      1175                 9392               -73438                80495
      1176                 9400               -38548              -118395
      1177                 9408                -2637              -177559
      1178                 9416               -63841               -41799
      1179                 9424                15016               -22758
      1180                 9432               -47161              -211407
      1181                 9440               -53231              -142487
      1182                 9448                -4794               -48136
      1183                 9456               -65841               -50030
      1184                 9464               -91167               -85377
      1185                 9472               118550                41066
      1186                 9480               -55795                 4733
      1187                 9488                 -641               -93334
      1188                 9496               -20310              -182042
      1189                 9504              -168452              -109746
      1190                 9512               -62813               -34535
      1191                 9520               -74150               -89870
      1192                 9528               -29144              -133102
      1193                 9536               -98757              -102817
      1194                 9544               -23143               -13488
      1195                 9552               -57532              -153584
      1196                 9560                -6036               -95658
      1197                 9568                27342               -89038
      1198                 9576               -19276               -95379
      1199                 9584              -139628               -54533
      1200                 9592               -50883               -67454
      1201                 9600               -95033              -119913
      1202                 9608              -122871              -192023
      1203                 9616              -223305                23141
      1204                 9624               -24920              -145983
      1205                 9632               -63012              -178755
      1206                 9640               -69623              -100807
      1207                 9648              -146925               -28096
      1208                 9656               -38014              -118550
      1209                 9664              -108930                24448
      1210                 9672              -176389               100094
      1211                 9680              -162197               -94449
      1212                 9688                -4589              -141261
      1213                 9696               -20386              -133969
      1214                 9704              -159193                24219
      1215                 9712               -49460              -163112
      1216                 9720               -37848               115483
      1217                 9728              -200843              -103492
      1218                 9736               -30815              -159585
      1219                 9744                69445              -125086
      1220                 9752              -109731              -125164
      1221                 9760              -136348               -62739
      1222                 9768              -187699              -186736
      1223                 9776               -45975              -168537
      1224                 9784              -131459              -148395
      1225                 9792              -192784              -165236
      1226                 9800              -171070               -91529
      1227                 9808                11701               -68790
      1228                 9816              -216620              -115102
      1229                 9824              -147725                 2084
      1230                 9832                -5855              -100315
      1231                 9840              -119495               -40776
      1232                 9848               107562               -48099
      1233                 9856               -71048               -53976
      1234                 9864                37213              -179511
      1235                 9872              -107406              -129797
      1236                 9880               -42176               -47531
      1237                 9888                 1580              -110237
      1238                 9896              -102803                38622
      1239                 9904                -1400               -75779
      1240                 9912               -50380               -33368
      1241                 9920              -127217                39983
      1242                 9928               -41897              -119043
      1243                 9936                36055              -102558
      1244                 9944              -108263              -116995
      1245                 9952               -64722              -182589
      1246                 9960               -74819               -67523
      1247                 9968                19962              -168420
      1248                 9976                64297              -148789
      1249                 9984               -20930              -218407
      1250                 9992              -145474              -114490
      1251                10000               -62343              -132357
      1252                10008               -42927              -174073
      1253                10016              -138775              -183188
      1254                10024               -77332               -58637
      1255                10032               -73660               -92894
      1256                10040               -99687                44110
      1257                10048                22279                 3419
      1258                10056               -51439               -81988
      1259                10064              -106764                10695
      1260                10072               -56778                10605
      1261                10080              -103349              -196010
      1262                10088              -139458              -166446
      1263                10096              -205036              -137917
      1264                10104              -100158               -42230
      1265                10112               -71920               -27484
      1266                10120              -161259                10349
      1267                10128              -135367              -189190
      1268                10136               -66773              -192305
      1269                10144               -91236               -61711
      1270                10152              -137194               -73434
      1271                10160              -185073              -132196
      1272                10168               117761                34851
      1273                10176               -36929               -80418
      1274                10184              -107412               -45997
      1275                10192              -179419              -202600
      1276                10200               -87092              -114360
      1277                10208              -123553              -114287
      1278                10216               -58447              -182356
      1279                10224               133644              -139798
      1280                10232              -118400               -40959
      1281                10240              -132621                22740
      1282                10248               -91739               -69085
      1283                10256               -81456              -170760
      1284                10264               -43815              -152393
      1285                10272              -153220               108374
      1286                10280               -12131              -149483
      1287                10288              -121930               -52690
      1288                10296               -53895              -226192
      1289                10304               -54083                36208
      1290                10312              -108751                20710
      1291                10320              -172894              -127667
      1292                10328              -131815                11911
      1293                10336               -95150              -196431
      1294                10344               -39159              -121493
      1295                10352              -120059              -107041
      1296                10360               -51489               -83376
      1297                10368              -172490                 9317
      1298                10376               -29136              -141796
      1299                10384                -4807              -228962
      1300                10392               -42588              -138278
      1301                10400              -131845               -27037
      1302                10408                  613                -1401
      1303                10416                 4673              -249723
      1304                10424               -60598               -90700
      1305                10432                47817               -63808
      1306                10440                -4885               -44470
      1307                10448               -74137               -14404
      1308                10456              -168531              -186614
      1309                10464              -120707                 5458
      1310                10472              -162022               -67201
      1311                10480              -138819              -140416
      1312                10488               -91576               -29430
      1313                10496              -102634              -234076
      1314                10504               -12226               -57978
      1315                10512                17417              -151082
      1316                10520              -159233               -48624
      1317                10528               -41557              -134248
      1318                10536               -76339                55760
      1319                10544               -79618               -86812
      1320                10552               -78923               -78578
      1321                10560              -129083               -48751
      1322                10568              -135892              -103740
      1323                10576               -61922               -96227
      1324                10584              -146335               -19899
      1325                10592               -88624              -149043
      1326                10600               -79262              -135198
      1327                10608               -59055              -167597
      1328                10616               -73865              -102801
      1329                10624               -68049              -221205
      1330                10632                80395              -115752
      1331                10640              -103824              -142520
      1332                10648               -12749              -145101
      1333                10656               -74961              -147583
      1334                10664                47896              -252454
      1335                10672              -161273              -184173
      1336                10680              -140877               -15859
      1337                10688                55200               -59894
      1338                10696               -46918              -129461
      1339                10704               -68243              -162092
      1340                10712               -97327              -178827
      1341                10720              -140340              -115293
      1342                10728               -63876              -181616
      1343                10736               -29566              -102791
      1344                10744               -65417              -173200
      1345                10752               -59850              -135078
      1346                10760              -161945              -183977
      1347                10768               -61887              -103990
      1348                10776                18437               -10887
      1349                10784                62651               -76424
      1350                10792               -18976               -27294
      1351                10800                51427              -239616
      1352                10808                38755              -102988
      1353                10816              -243283              -102482
      1354                10824               -26518              -110041
      1355                10832               -12944               -69032
      1356                10840              -187535              -117075
      1357                10848               -74231              -243731
      1358                10856              -210370               -52070
      1359                10864               -28612               -63981
      1360                10872               -97451              -116492
      1361                10880              -138183              -215195
      1362                10888              -180417                75680
      1363                10896                85833               -36584
      1364                10904              -245474               -91883
      1365                10912              -125525                 6721
      1366                10920              -150545                19592
      1367                10928               -44283                -8790
      1368                10936              -123983               -72348
      1369                10944                58002               -90868
      1370                10952              -111737              -148974
      1371                10960               -96522                 8920
      1372                10968               -60314               -46229
      1373                10976              -140009              -191156
      1374                10984               -70639               -74398
      1375                10992                67143               -23346
      1376                11000              -105366              -158395
      1377                11008              -245069                -6339
      1378                11016                -5511              -125048
      1379                11024               -44160               -74373
      1380                11032              -107191               -83469
      1381                11040              -111599              -202934
      1382                11048              -127288              -130142
      1383                11056               -92186              -206783
      1384                11064              -157852               -87365
      1385                11072               -95302              -181841
      1386                11080               -96322              -186389
      1387                11088              -118774              -159381
      1388                11096                 7285               -59902
      1389                11104              -169667              -169561
      1390                11112               -37189              -197408
      1391                11120              -112484              -283125
      1392                11128              -142593               -60781
      1393                11136              -220129              -126615
      1394                11144               -58528               -50190
      1395                11152                -4563                -3542
      1396                11160              -183369                24242
      1397                11168              -107608               126695
      1398                11176               -84933               -96046
      1399                11184                58093               -77401
      1400                11192               -64313              -155229
      1401                11200                17762              -294994
      1402                11208              -149778               -84563
      1403                11216                 3858               -94380
      1404                11224                 4277              -134375
      1405                11232                96246                75166
      1406                11240              -131586              -244409
      1407                11248              -139079                11332
      1408                11256              -122321              -195643
      1409                11264               -86832               -72667
      1410                11272              -128876              -155423
      1411                11280                 5695              -237608
      1412                11288                18095              -105598
      1413                11296              -156680              -163815
      1414                11304              -159423                11322
      1415                11312              -245357                -6023
      1416                11320               -90349              -110199
      1417                11328               -59912               -70791
      1418                11336               -52172              -110028
      1419                11344               -21548               -24020
      1420                11352              -268672               -80147
      1421                11360               -67699              -122400
      1422                11368               -28610               112715
      1423                11376               -60724              -209852
      1424                11384                11586              -102049
      1425                11392              -171128              -108176
      1426                11400               -66401              -179101
      1427                11408               -17629              -181111
      1428                11416              -179132               -95247
      1429                11424                22455              -110722
      1430                11432              -121849               -40793
      1431                11440                10038               -78637
      1432                11448              -134439              -137033
      1433                11456                12977               -58203
      1434                11464               -10429                48129
      1435                11472               -94043              -197079
      1436                11480              -229387              -159101
      1437                11488              -172579               -19974
      1438                11496                44988              -139778
      1439                11504               -83295               -27817
      1440                11512              -163506               -90962
      1441                11520              -109857               -56319
      1442                11528               -42192              -111681
      1443                11536              -243005               -93937
      1444                11544              -122106              -116395
      1445                11552              -128262               -68757
      1446                11560              -186152               -72759
      1447                11568              -197352              -114441
      1448                11576              -110116               -10868
      1449                11584              -204820              -113176
      1450                11592               -54332              -203258
      1451                11600              -165532               -90859
      1452                11608              -132023               -21818
      1453                11616               -79163               -49200
      1454                11624                -6825              -125753
      1455                11632              -102102              -116400
      1456                11640                10792              -134890
      1457                11648              -116349               -32653
      1458                11656               -59867                34222
      1459                11664               -43161              -143821
      1460                11672               -54838               -12220
      1461                11680              -104183               -90988
      1462                11688               -25360              -105225
      1463                11696               -87343              -151609
      1464                11704              -111209               -36033
      1465                11712               -91528               -11286
      1466                11720              -178020              -177438
      1467                11728               -61546               -65790
      1468                11736              -220674              -130753
      1469                11744                 4454               -29244
      1470                11752                -3509              -300640
      1471                11760               -80821              -236819
      1472                11768               -23562                 9815
      1473                11776               -81333               -33304
      1474                11784               -63249               -90672
      1475                11792                -3237              -101948
      1476                11800              -108614              -204705
      1477                11808               -56493              -126910
      1478                11816              -185599               -34951
      1479                11824              -155415              -231124
      1480                11832               -74666               -97193
      1481                11840              -137544               107376
      1482                11848                50504              -171137
      1483                11856                30574               -89630
      1484                11864              -113100              -197972
      1485                11872              -115098               -97742
      1486                11880               -11923              -177136
      1487                11888              -146710               -39853
      1488                11896               -34449               -73359
      1489                11904                 4936              -149487
      1490                11912              -102106              -160921
      1491                11920               -54170              -109439
      1492                11928              -176383               -13310
      1493                11936              -156782              -120156
      1494                11944               -86329                19597
      1495                11952              -107287              -113027
      1496                11960               -89774               -65890
      1497                11968               -80625               -67904
      1498                11976               -77296                59280
      1499                11984              -138368               -96265
      1500                11992               -11191               -81164
      1501                12000              -135591              -123915
      1502                12008              -102117                85091
      1503                12016              -116012              -259264
      1504                12024               -85723              -104604
      1505                12032               -89565              -112686
      1506                12040              -124996              -136583
      1507                12048               -65730                -1487
      1508                12056              -175909                19277
      1509                12064               -66364               -53458
      1510                12072               -77036               -24625
      1511                12080               -50580              -196894
      1512                12088               -34514                52653
      1513                12096                 7907               -70089
      1514                12104               -20799              -135810
      1515                12112                60834               -71505
      1516                12120              -118801              -172873
      1517                12128              -146678              -206108
      1518                12136              -263452                 1296
      1519                12144              -117869               -68385
      1520                12152               -19581              -125003
      1521                12160               -68402               -62947
      1522                12168               -88739               -71993
      1523                12176              -155265               -34179
      1524                12184              -156425               -70764
      1525                12192              -157885                48872
      1526                12200               -83396              -147772
      1527                12208               105966               -94855
      1528                12216               -26105              -150809
      1529                12224                32545              -115981
      1530                12232               -13579               -56522
      1531                12240                 3523               -30874
      1532                12248              -231032              -176601
      1533                12256              -111637              -127015
      1534                12264              -248976               -67013
      1535                12272                42442              -102252
      1536                12280                 8599               -58596
      1537                12288              -155074              -137820
      1538                12296               -57731              -145963
      1539                12304              -154794                33667
      1540                12312               -41418              -126780
      1541                12320                -4337               -50402
      1542                12328              -147936              -143591
      1543                12336               -95632               -20115
      1544                12344                40845               -51105
      1545                12352                22658              -194643
      1546                12360              -118077              -127275
      1547                12368               -95493              -148164
      1548                12376              -154976              -210436
      1549                12384              -100799                -5851
      1550                12392               -74423              -140388
      1551                12400                -1232                39286
      1552                12408              -215010               -83023
      1553                12416              -155602               -15638
      1554                12424              -149582                 3626
      1555                12432               -28602              -109954
      1556                12440               -58751              -116925
      1557                12448               -84958               -94602
      1558                12456              -144686                47063
      1559                12464                14135               -56106
      1560                12472               -78912              -173810
      1561                12480                 1935               -65945
      1562                12488              -120571               -27804
      1563                12496               -74751               -40252
      1564                12504               -54326               -99359
      1565                12512               -26969               -88769
      1566                12520              -103065               -99297
      1567                12528              -112536              -101517
      1568                12536               -31992               -33766
      1569                12544              -232788                11131
      1570                12552                12500               -35038
      1571                12560               -84070              -172659
      1572                12568               -24303              -114473
      1573                12576               -44437               -90922
      1574                12584               -32475               -46086
      1575                12592               -44164               -84177
      1576                12600               -70465              -249963
      1577                12608               -97451               -29055
      1578                12616               -38115              -122510
      1579                12624              -102879               -89139
      1580                12632              -135476              -123717
      1581                12640              -142230                -4123
      1582                12648               -64062               -67375
      1583                12656               -18428               -91591
      1584                12664                20674              -206524
      1585                12672              -107779                20246
      1586                12680               -70389               -65122
      1587                12688               -18651               -98064
      1588                12696                34763               -74558
      1589                12704               -22952                 6047
      1590                12712                -8932              -142125
      1591                12720              -116334              -113246
      1592                12728               -26477                36066
      1593                12736                10582              -138501
      1594                12744               -11298              -173262
      1595                12752               -24238               -63893
      1596                12760               -23375              -148348
      1597                12768              -135923               -93705
      1598                12776                12836              -102512
      1599                12784              -194569               -35825
      1600                12792               -50017              -105836
      1601                12800              -187567              -157621
      1602                12808                40324              -166976
      1603                12816               -87763               -83270
      1604                12824               -63577              -114466
      1605                12832              -163813               -90637
      1606                12840               -15268              -118275
      1607                12848               -22300              -129125
      1608                12856              -108203               -13435
      1609                12864              -128768              -104122
      1610                12872               -81479                -4437
      1611                12880              -161515              -125117
      1612                12888               -11103               -79820
      1613                12896              -204644                 5771
      1614                12904              -153719               -14663
      1615                12912               -96637                37690
      1616                12920                48078              -125420
      1617                12928               -83583               -52690
      1618                12936              -128566               -58879
      1619                12944               -85303               -64771
      1620                12952                66499               -44081
      1621                12960                40110                -3928
      1622                12968               -86353                36626
      1623                12976                35752              -102879
      1624                12984               -10452              -265815
      1625                12992                 8929                20366
      1626                13000              -132335              -206758
      1627                13008                 5127                 -508
      1628                13016               -42590               -15411
      1629                13024               -66533               -58466
      1630                13032                 3310              -176040
      1631                13040               154187               -59345
      1632                13048              -227419               -74808
      1633                13056                18521               -89105
      1634                13064              -128457                13830
      1635                13072              -111691                  834
      1636                13080               -50102              -114283
      1637                13088              -112894               -35084
      1638                13096              -193791               -63135
      1639                13104                26905              -106965
      1640                13112              -159924              -120265
      1641                13120              -145322               -62374
      1642                13128               -22245               -21197
      1643                13136                -2964                -2187
      1644                13144                25381               -84218
      1645                13152               -53611              -108133
      1646                13160                 3374              -208293
      1647                13168               -76147               -83367
      1648                13176               -52842               -80452
      1649                13184               -28303               -64525
      1650                13192              -168843               -42074
      1651                13200              -129521               -72445
      1652                13208               -74998               -97210
      1653                13216              -144243              -127130
      1654                13224                74471                17861
      1655                13232               -38336              -110982
      1656                13240               -15389               111862
      1657                13248               -53100              -184846
      1658                13256               -25321                 6321
      1659                13264                87990               -82114
      1660                13272               -33145              -178662
      1661                13280              -161706                 9831
      1662                13288                11791               -27858
      1663                13296              -312319                48013
      1664                13304               -73961               -85000
      1665                13312              -141792              -160307
      1666                13320                -1437              -149264
      1667                13328               186087               -18811
      1668                13336              -125300               -42426
      1669                13344               -63733              -217991
      1670                13352              -169112              -113206
      1671                13360              -170766                13666
      1672                13368                58041                56497
      1673                13376                35137              -177792
      1674                13384               -93593               -74683
      1675                13392               -20272               -72920
      1676                13400               -42653               -83251
      1677                13408              -127947              -189405
      1678                13416               -40796              -117712
      1679                13424               -75885              -293050
      1680                13432              -155175               -75101
      1681                13440                -5018              -131570
      1682                13448              -212515              -142309
      1683                13456               -98578                32301
      1684                13464              -155860               -42417
      1685                13472              -122132              -158470
      1686                13480                 8794              -110496
      1687                13488               -48839               -66668
      1688                13496              -207995               -81536
      1689                13504              -103624               -15553
      1690                13512               -58610              -163796
      1691                13520              -162635               -27875
      1692                13528              -154800              -160068
      1693                13536               -85097              -107177
      1694                13544              -122511               -71468
      1695                13552              -131382               -67296
      1696                13560              -100424              -261692
      1697                13568               -32096               -11174
      1698                13576                82242               -17587
      1699                13584               -51956                 7332
      1700                13592               125891               -72291
      1701                13600              -228614               -94138
      1702                13608                 8353               -14703
      1703                13616              -111317              -167983
      1704                13624               -67879               -78599
      1705                13632               -61215              -133972
      1706                13640              -170810              -141558
      1707                13648                35700               -87417
      1708                13656                78908                -1251
      1709                13664               -18376              -152006
      1710                13672              -149684               -77991
      1711                13680              -165565                29578
      1712                13688               -70013              -230567
      1713                13696               -15045               -13921
      1714                13704              -150306               -47799
      1715                13712               -27488              -108577
      1716                13720               -23046               -71473
      1717                13728               -17353                12259
      1718                13736               -39968              -183720
      1719                13744              -130970               -88255
      1720                13752               -90203               -65976
      1721                13760               -67729              -112283
      1722                13768               -11012               -21552
      1723                13776               -66109               -87020
      1724                13784              -167473               -14420
      1725                13792                -2204               -19749
      1726                13800               -45114               -23237
      1727                13808               -72943               -88191
      1728                13816               -53451              -107709
      1729                13824                13210                -2726
      1730                13832              -263658               -48608
      1731                13840                -1969              -185498
      1732                13848                28773                44834
      1733                13856              -112426                51690
      1734                13864               -47658               -91788
      1735                13872              -109012                38730
      1736                13880               -16811                12203
      1737                13888              -221241               -17823
      1738                13896                28082                 1277
      1739                13904               -62556               -48856
      1740                13912              -203095               -76198
      1741                13920               -25473               -48049
      1742                13928              -186289               -59713
      1743                13936               -20743               -58266
      1744                13944               -85307                31361
      1745                13952              -195272              -112864
      1746                13960              -206025               -82642
      1747                13968               -50595              -185965
      1748                13976               -89077              -106531
      1749                13984                -1205              -149016
      1750                13992               -69906              -179146
      1751                14000              -127351               -29679
      1752                14008               -44324               -85016
      1753                14016               -78358               -51616
      1754                14024               -89405              -115603
      1755                14032                41024              -156392
      1756                14040                63201               -48571
      1757                14048               -91422                 5969
      1758                14056               -62142              -137611
      1759                14064              -117524               -94916
      1760                14072              -191466              -132405
      1761                14080               -30417              -137661
      1762                14088               -70169              -200834
      1763                14096               -53480              -130692
      1764                14104                13091               -74328
      1765                14112               -28611                 7921
      1766                14120                85038               -36774
      1767                14128               133160              -161051
      1768                14136                -2905                18208
      1769                14144               -68676               -77518
      1770                14152               -58750              -145764
      1771                14160              -141304              -150903
      1772                14168              -105300              -159655
      1773                14176                -5667               -63834
      1774                14184              -221066              -111361
      1775                14192              -108832              -215493
      1776                14200              -116591              -167376
      1777                14208               -67905              -108216
      1778                14216               -28938              -117036
      1779                14224              -117204              -141828
      1780                14232                37746              -108378
      1781                14240                11070              -142854
      1782                14248               -92211                62595
      1783                14256               -84298                12814
      1784                14264              -203153              -126680
      1785                14272                19744               -93770
      1786                14280               -73633               -83891
      1787                14288               -55629              -165166
      1788                14296               -95104              -248198
      1789                14304              -104898              -130882
      1790                14312              -160672              -201632
      1791                14320              -106474              -114412
      1792                14328               -79230               -75482
      1793                14336              -164587               -27550
      1794                14344              -109655               -95880
      1795                14352               -39024              -238723
      1796                14360              -145442               -90115
      1797                14368                -6591               -35608
      1798                14376              -119349               -18151
      1799                14384               -27053               -67401
      1800                14392               -91158              -113263
      1801                14400                35005              -209839
      1802                14408                28875              -150684
      1803                14416               -64783                19142
      1804                14424                12025              -182118
      1805                14432                24945               -17505
      1806                14440              -117143              -144006
      1807                14448              -178743              -237361
      1808                14456                49833               -12022
      1809                14464              -153538               -76873
      1810                14472              -126095               -81011
      1811                14480              -164868              -199508
      1812                14488               -51659               -78528
      1813                14496               -78943               -30938
      1814                14504              -188481               -97591
      1815                14512              -143682               -57035
      1816                14520              -185217               -24549
      1817                14528               -75370               -62668
      1818                14536               -57490               -64876
      1819                14544              -101909               -91474
      1820                14552              -109402              -160868
      1821                14560               -70015                19851
      1822                14568              -126380              -194849
      1823                14576              -186157              -197113
      1824                14584               -36165              -108196
      1825                14592              -191789                14689
      1826                14600              -124263               -31439
      1827                14608               -35350                -1229
      1828                14616                37156              -132020
      1829                14624               -41267              -190870
      1830                14632              -128725              -112286
      1831                14640                50891               -25684
      1832                14648               -76505              -187486
      1833                14656              -195036              -157376
      1834                14664               -71449              -173387
      1835                14672              -122953               -38854
      1836                14680                 6094               -58436
      1837                14688                 6476              -133136
      1838                14696               -39025               -26878
      1839                14704              -192244              -242517
      1840                14712                14707              -104404
      1841                14720               -68757               -37780
      1842                14728               -26724              -139518
      1843                14736               -57680               -84297
      1844                14744               -20817                14725
      1845                14752               -92907              -147641
      1846                14760               -21862               -96117
      1847                14768               -73177                13179
      1848                14776              -128862               -16802
      1849                14784               -22642              -114307
      1850                14792               -38743               -91289
      1851                14800               -14779                18461
      1852                14808              -117423              -321840
      1853                14816               -93760               -97545
      1854                14824                98939              -148540
      1855                14832              -122271               -62226
      1856                14840               -69112               -77935
      1857                14848                 4877               -96232
      1858                14856              -267596                43696
      1859                14864               -41528                -2550
      1860                14872               -84944                 9902
      1861                14880                 4825              -230374
      1862                14888               -20422               -62564
      1863                14896               -63230              -167053
      1864                14904              -186618               -37892
      1865                14912              -123814              -224096
      1866                14920              -104783               -77906
      1867                14928              -153278                54844
      1868                14936                -1182              -107131
      1869                14944              -114286              -155001
      1870                14952               -62198              -114032
      1871                14960              -228118               -60465
      1872                14968                24494              -138139
      1873                14976               -36960               -89874
      1874                14984              -115030               -87116
      1875                14992               145061              -184411
      1876                15000                25392               -56204
      1877                15008               -63692              -227930
      1878                15016               -70962               -50749
      1879                15024              -136410               -58518
      1880                15032               -21984               -82783
      1881                15040                82511               -18136
      1882                15048              -125730               -10179
      1883                15056              -108737               -51546
      1884                15064                33404               -28120
      1885                15072              -209023              -121647
      1886                15080               -71719              -103000
      1887                15088               -93743              -156664
      1888                15096                 9518              -145662
      1889                15104               -93188              -108664
      1890                15112               -94515               -45579
      1891                15120               -68858               -74977
      1892                15128                17028              -134935
      1893                15136               -93044              -127909
      1894                15144               -70838               -47657
      1895                15152              -123204                 7333
      1896                15160                33224                 9690
      1897                15168                22667               -62286
      1898                15176               -31053              -109435
      1899                15184                46543               -75034
      1900                15192                12388               -94994
      1901                15200              -127278              -108350
      1902                15208               -70879              -176928
      1903                15216                19211              -189584
      1904                15224                96723              -226149
      1905                15232               -73742               -15610
      1906                15240               -94495              -131297
      1907                15248                 2566              -207025
      1908                15256               -50933               -28813
      1909                15264                43201              -109162
      1910                15272              -136989               -66783
      1911                15280                61106                88154
      1912                15288              -151334               -85520
      1913                15296               -67059              -144138
      1914                15304               -42419              -118705
      1915                15312               -69211               -98095
      1916                15320               -47831              -126356
      1917                15328               -65602              -182063
      1918                15336              -148023                32385
      1919                15344               -51646              -171444
      1920                15352               -13513              -177842
      1921                15360                -2589              -191904
      1922                15368               -91185              -148289
      1923                15376               117377               -49701
      1924                15384                -2534              -168330
      1925                15392                10359                97020
      1926                15400              -106497              -204007
      1927                15408               -73730                 8852
      1928                15416              -106565               -96432
      1929                15424               -47764               -13946
      1930                15432                12846                27457
      1931                15440               -44431               -73420
      1932                15448              -132823               -23397
      1933                15456               -15774               -15469
      1934                15464              -164313              -177445
      1935                15472              -139087               -44985
      1936                15480              -110531                 9104
      1937                15488              -126504               -55806
      1938                15496               152302                71787
      1939                15504               -78634              -143322
      1940                15512               -85930              -100415
      1941                15520               -46107              -103250
      1942                15528                 3462              -123612
      1943                15536               -40965               -45481
      1944                15544               -15061                -2260
      1945                15552               -26840               -63246
      1946                15560                30708                -9865
      1947                15568               -48580               -77520
      1948                15576               -88682              -101611
      1949                15584               -81008               -45005
      1950                15592               -70522               -56657
      1951                15600              -170166                  734
      1952                15608               -22510                 -510
      1953                15616               -45950              -151688
      1954                15624              -103981               -53793
      1955                15632                -7381                12170
      1956                15640              -211531              -142356
      1957                15648               -54372              -211268
      1958                15656               -86006              -165293
      1959                15664               -36936              -131623
      1960                15672               -88082              -129212
      1961                15680               -61246               -54787
      1962                15688              -180505               -84049
      1963                15696                77385              -111266
      1964                15704               -43384              -109450
      1965                15712              -107131               -68072
      1966                15720              -106549              -161894
      1967                15728              -101513               -77815
      1968                15736                14038               -54433
      1969                15744                99465              -129083
      1970                15752               -73247              -121789
      1971                15760              -102298               -86224
      1972                15768               -61708                 9818
      1973                15776                29232               -47067
      1974                15784                -7428              -172242
      1975                15792               -83037               -69018
      1976                15800               -72598               -83267
      1977                15808              -180704               -97577
      1978                15816               -96315               -38533
      1979                15824               -50603              -164216
      1980                15832                -4043               -81519
      1981                15840               -44706              -106532
      1982                15848               -95135              -185013
      1983                15856              -158706               -94443
      1984                15864              -169219               -28859
      1985                15872              -147836               -80251
      1986                15880              -166785               -53733
      1987                15888               -77572              -107145
      1988                15896               -55968              -105754
      1989                15904                 5166                27141
      1990                15912                15041                60021
      1991                15920               -96172                -3728
      1992                15928               -55132              -189990
      1993                15936                16209              -111237
      1994                15944              -151745                21275
      1995                15952               -86454              -104294
      1996                15960               -19440               -50695
      1997                15968                32707               -55203
      1998                15976                -5092                -2320
      1999                15984               -89327              -113154
      2000                15992               -10802                -6364
