# Supplementary material for: Probing decoherence in molecular 4f qubits
Source: Chem Sci. 2024 Oct 30;15(48):20328–37. doi: 10.1039/d4sc05304d (PMC11575486; doi:10.1039/d4sc05304d)
Supplement: SC-015-D4SC05304D-s001 [file SC-015-D4SC05304D-s001.zip › data_archive/perpendicular_0p001pct/T2/2752_10K_T2]

     index            Time [ns]         Intensity []         Intensity []

         1                    0              6028141             -1132649
         2                    8              6088726             -1053709
         3                   16              6314724              -964819
         4                   24              6219962              -893168
         5                   32              6374215              -993895
         6                   40              6552898             -1054010
         7                   48              6642458              -859444
         8                   56              6599587             -1031212
         9                   64              6780856              -931315
        10                   72              6632797              -953980
        11                   80              6716797              -780921
        12                   88              6856084              -966338
        13                   96              6565156             -1013197
        14                  104              6682995              -976856
        15                  112              6532090             -1155631
        16                  120              6573479             -1099131
        17                  128              6425449             -1149961
        18                  136              6125139              -945774
        19                  144              6017916              -868907
        20                  152              5842689             -1029536
        21                  160              5963631              -924866
        22                  168              5788520              -922794
        23                  176              5913123              -959452
        24                  184              6083773              -799114
        25                  192              6126261              -873471
        26                  200              6283179              -938626
        27                  208              6407891             -1000416
        28                  216              6558113             -1027445
        29                  224              6408701             -1043479
        30                  232              6338454              -840082
        31                  240              6228746              -912231
        32                  248              6031972              -822859
        33                  256              6139944              -913793
        34                  264              5944029              -869613
        35                  272              5852806              -765065
        36                  280              5687088              -856464
        37                  288              5203327              -848213
        38                  296              5353018              -787454
        39                  304              5264875              -834415
        40                  312              5175705              -721285
        41                  320              5195046              -818462
        42                  328              5315996              -915411
        43                  336              5324979              -676725
        44                  344              5589456              -811284
        45                  352              5792150              -637825
        46                  360              6027868              -789466
        47                  368              6216863              -755821
        48                  376              6359081              -964171
        49                  384              6698080              -761067
        50                  392              6838333              -802676
        51                  400              6764262              -872284
        52                  408              6712662             -1007565
        53                  416              6585565              -935572
        54                  424              6718366              -921903
        55                  432              6636178              -826085
        56                  440              6693773              -729620
        57                  448              6557532              -822997
        58                  456              6491203              -920450
        59                  464              6410618              -757986
        60                  472              6202960              -949397
        61                  480              6058048              -891748
        62                  488              5922465              -903371
        63                  496              6072472              -766958
        64                  504              6067761              -683646
        65                  512              6016424              -838031
        66                  520              6315090              -847314
        67                  528              6376342              -878888
        68                  536              6508793              -909974
        69                  544              6677029              -964512
        70                  552              6782921              -899589
        71                  560              6835830              -782577
        72                  568              7058098              -880485
        73                  576              6914564              -765671
        74                  584              6913845              -816633
        75                  592              6932705             -1010794
        76                  600              6806463              -965208
        77                  608              6713900              -919827
        78                  616              6493140              -784854
        79                  624              6358038              -862093
        80                  632              6247341              -877448
        81                  640              6080658              -860694
        82                  648              5985010              -683357
        83                  656              5857028              -743790
        84                  664              5693255              -987254
        85                  672              5772236              -684590
        86                  680              5618153              -834516
        87                  688              5790000              -630500
        88                  696              5848632              -755204
        89                  704              5888172              -882467
        90                  712              6050764              -942479
        91                  720              6211363              -903470
        92                  728              6129983              -941583
        93                  736              6424866              -886133
        94                  744              6392780              -889273
        95                  752              6304628              -883425
        96                  760              6149409              -903724
        97                  768              6193832              -914815
        98                  776              6153005              -760349
        99                  784              5909130              -837071
       100                  792              5829155              -781704
       101                  800              5851013              -725722
       102                  808              5656945              -997148
       103                  816              5496266              -670616
       104                  824              5299061              -765926
       105                  832              5080611              -829682
       106                  840              5075470              -784064
       107                  848              5122795              -797621
       108                  856              5105929              -694152
       109                  864              5153251              -827100
       110                  872              5088870              -704359
       111                  880              5259811              -635494
       112                  888              5326304              -584380
       113                  896              4997272              -743037
       114                  904              5387144              -688154
       115                  912              5232431              -682395
       116                  920              5403399              -643619
       117                  928              5439133              -546898
       118                  936              5528154              -782351
       119                  944              5472321              -770419
       120                  952              5557501              -672082
       121                  960              5620466              -803359
       122                  968              5648579              -793270
       123                  976              5655427              -669841
       124                  984              5318457              -755420
       125                  992              5240508              -743161
       126                 1000              5262667              -702709
       127                 1008              5312275              -660273
       128                 1016              5340586              -473854
       129                 1024              5390636              -724274
       130                 1032              5553857              -614950
       131                 1040              5673797              -606587
       132                 1048              5967774              -672676
       133                 1056              6206082              -699916
       134                 1064              6252054              -750254
       135                 1072              6457574              -726568
       136                 1080              6510143              -670458
       137                 1088              6592712              -712240
       138                 1096              6526947              -581705
       139                 1104              6585330              -681543
       140                 1112              6687283              -742848
       141                 1120              6383667              -859242
       142                 1128              6516684              -743166
       143                 1136              6499208              -824425
       144                 1144              6338670              -924580
       145                 1152              6171207              -781612
       146                 1160              6165936              -629261
       147                 1168              6201463              -701059
       148                 1176              5967863              -758534
       149                 1184              5920188              -676201
       150                 1192              5908883              -561491
       151                 1200              5986532              -527797
       152                 1208              6036004              -609302
       153                 1216              6045101              -810701
       154                 1224              6275694              -769748
       155                 1232              6040020              -777297
       156                 1240              5904941              -640521
       157                 1248              6084766              -622240
       158                 1256              5962763              -641342
       159                 1264              5895689              -650050
       160                 1272              5953682              -620331
       161                 1280              6035037              -695800
       162                 1288              5832796              -643573
       163                 1296              5929117              -658744
       164                 1304              5880661              -791522
       165                 1312              5752451              -694391
       166                 1320              5442020              -712516
       167                 1328              5604041              -599702
       168                 1336              5606496              -652438
       169                 1344              5317022              -615145
       170                 1352              5444692              -713683
       171                 1360              5491203              -593963
       172                 1368              5321761              -645825
       173                 1376              5581184              -646407
       174                 1384              5407668              -619066
       175                 1392              5499301              -682584
       176                 1400              5478154              -687312
       177                 1408              5539030              -648689
       178                 1416              5573408              -694883
       179                 1424              5695676              -617651
       180                 1432              5693745              -724924
       181                 1440              5773947              -712366
       182                 1448              5742438              -553574
       183                 1456              5914669              -684942
       184                 1464              5862162              -762259
       185                 1472              5836144              -715732
       186                 1480              5739826              -677459
       187                 1488              6001081              -788635
       188                 1496              5768309              -857429
       189                 1504              5734086              -643756
       190                 1512              5602206              -841078
       191                 1520              5668036              -579969
       192                 1528              5718256              -608519
       193                 1536              5787002              -713415
       194                 1544              5765378              -767748
       195                 1552              5876456              -632820
       196                 1560              6034853              -471861
       197                 1568              6110197              -594665
       198                 1576              6117269              -728530
       199                 1584              6327421              -706539
       200                 1592              6321953              -560933
       201                 1600              6436425              -768415
       202                 1608              6511867              -636929
       203                 1616              6588522              -834636
       204                 1624              6620912              -832447
       205                 1632              6599403              -717686
       206                 1640              6619339              -658883
       207                 1648              6587901              -780419
       208                 1656              6554759              -812209
       209                 1664              6622656              -757889
       210                 1672              6557804              -652542
       211                 1680              6638788              -673136
       212                 1688              6298530              -795426
       213                 1696              6420405              -736350
       214                 1704              6488847              -647836
       215                 1712              6527450              -730536
       216                 1720              6649922              -576782
       217                 1728              6570451              -666243
       218                 1736              6597299              -710117
       219                 1744              6647577              -849345
       220                 1752              6502058              -803284
       221                 1760              6486387              -753687
       222                 1768              6499355              -764268
       223                 1776              6676161              -779997
       224                 1784              6681883              -690270
       225                 1792              6776791              -745985
       226                 1800              6674954              -767736
       227                 1808              6531198              -746167
       228                 1816              6363805              -667507
       229                 1824              6281507              -665100
       230                 1832              6203053              -742362
       231                 1840              6277658              -688677
       232                 1848              6016716              -649303
       233                 1856              5973446              -620345
       234                 1864              5754390              -653729
       235                 1872              5976597              -500617
       236                 1880              6181373              -384366
       237                 1888              6273349              -642956
       238                 1896              6517094              -636128
       239                 1904              6660869              -616127
       240                 1912              6607811              -724619
       241                 1920              6730475              -701517
       242                 1928              6729927              -670175
       243                 1936              6682619              -683189
       244                 1944              6793254              -686577
       245                 1952              6576928              -651471
       246                 1960              6804766              -620842
       247                 1968              6865012              -615253
       248                 1976              6795479              -607089
       249                 1984              6764209              -826644
       250                 1992              6639892              -620560
       251                 2000              6527009              -699370
       252                 2008              6545496              -823955
       253                 2016              6591320              -735911
       254                 2024              6441270              -757465
       255                 2032              6399887              -595322
       256                 2040              6417314              -765944
       257                 2048              6428853              -643166
       258                 2056              6489351              -651375
       259                 2064              6280374              -543123
       260                 2072              6477586              -733478
       261                 2080              6538425              -589935
       262                 2088              6688788              -721075
       263                 2096              6532098              -605113
       264                 2104              6433172              -616418
       265                 2112              6539074              -709109
       266                 2120              6363312              -695008
       267                 2128              6385184              -561927
       268                 2136              6490976              -612929
       269                 2144              6464839              -595045
       270                 2152              6480589              -797263
       271                 2160              6615166              -686538
       272                 2168              6663619              -707514
       273                 2176              6681881              -726957
       274                 2184              6409370              -784154
       275                 2192              6593838              -675908
       276                 2200              6480939              -806248
       277                 2208              6506951              -786113
       278                 2216              6604702              -728449
       279                 2224              6350246              -715899
       280                 2232              6581595              -672328
       281                 2240              6457141              -724279
       282                 2248              6612296              -675376
       283                 2256              6525946              -638010
       284                 2264              6662096              -753992
       285                 2272              6703429              -592013
       286                 2280              6865449              -750376
       287                 2288              6993113              -605876
       288                 2296              6925033              -667684
       289                 2304              6988665              -692782
       290                 2312              7099670              -590120
       291                 2320              7101615              -721242
       292                 2328              6972382              -522006
       293                 2336              6974203              -788632
       294                 2344              7005429              -782745
       295                 2352              6826837              -814194
       296                 2360              6700979              -770470
       297                 2368              6517084              -771647
       298                 2376              6599311              -769116
       299                 2384              6572691              -623267
       300                 2392              6387729              -686070
       301                 2400              6274890              -724625
       302                 2408              6281422              -631233
       303                 2416              6051008              -700279
       304                 2424              5920169              -722338
       305                 2432              5863506              -611948
       306                 2440              5741949              -638864
       307                 2448              5664977              -440992
       308                 2456              5646404              -687921
       309                 2464              5587382              -690991
       310                 2472              5668116              -499506
       311                 2480              5743784              -649331
       312                 2488              5640256              -611036
       313                 2496              5593754              -571969
       314                 2504              5634536              -669625
       315                 2512              5497747              -598821
       316                 2520              5637574              -619368
       317                 2528              5445539              -574297
       318                 2536              5391887              -455336
       319                 2544              5311533              -646942
       320                 2552              5460859              -460818
       321                 2560              5197612              -552268
       322                 2568              5000427              -620910
       323                 2576              5006429              -482268
       324                 2584              4999345              -438506
       325                 2592              4882426              -481042
       326                 2600              4976746              -630244
       327                 2608              4865100              -585703
       328                 2616              4774961              -665232
       329                 2624              4912920              -510133
       330                 2632              4739853              -564789
       331                 2640              4975657              -564854
       332                 2648              4995606              -681061
       333                 2656              5005663              -483988
       334                 2664              5196130              -561276
       335                 2672              5228724              -480725
       336                 2680              5289865              -648482
       337                 2688              5240102              -660956
       338                 2696              5352013              -588842
       339                 2704              5153263              -638359
       340                 2712              5210732              -667305
       341                 2720              5185187              -461697
       342                 2728              5259903              -650982
       343                 2736              5267659              -584401
       344                 2744              5091497              -532903
       345                 2752              5205273              -651789
       346                 2760              5113300              -525026
       347                 2768              5215069              -598687
       348                 2776              5081552              -590190
       349                 2784              5256506              -551269
       350                 2792              5136147              -705479
       351                 2800              5216544              -567300
       352                 2808              5362203              -510520
       353                 2816              5390487              -568312
       354                 2824              5419504              -662179
       355                 2832              5540746              -617535
       356                 2840              5531536              -527218
       357                 2848              5690574              -577932
       358                 2856              5718854              -673896
       359                 2864              5897741              -606219
       360                 2872              6004700              -617697
       361                 2880              5947603              -540874
       362                 2888              6154579              -565538
       363                 2896              6221806              -511594
       364                 2904              6157442              -659135
       365                 2912              6151174              -826037
       366                 2920              6019611              -724171
       367                 2928              6114925              -599281
       368                 2936              6056775              -596286
       369                 2944              5813908              -464988
       370                 2952              5712340              -656540
       371                 2960              5639017              -635780
       372                 2968              5545249              -763850
       373                 2976              5698789              -625632
       374                 2984              5782709              -481531
       375                 2992              5763304              -669155
       376                 3000              5937683              -737884
       377                 3008              5985220              -533939
       378                 3016              5823895              -540475
       379                 3024              6079752              -568815
       380                 3032              5987931              -584107
       381                 3040              5977183              -628775
       382                 3048              6011552              -650325
       383                 3056              5721700              -560033
       384                 3064              5554446              -511727
       385                 3072              5598785              -479885
       386                 3080              5375026              -573565
       387                 3088              5326903              -593389
       388                 3096              5329129              -575932
       389                 3104              5200014              -660668
       390                 3112              5067043              -507737
       391                 3120              5039188              -445016
       392                 3128              4966132              -654166
       393                 3136              4930247              -525446
       394                 3144              4868496              -409507
       395                 3152              4751937              -398027
       396                 3160              4931923              -544106
       397                 3168              4997556              -485626
       398                 3176              5115833              -534893
       399                 3184              5010059              -561938
       400                 3192              5174251              -539742
       401                 3200              5077633              -475315
       402                 3208              5065558              -618893
       403                 3216              5032445              -582667
       404                 3224              4982229              -526428
       405                 3232              5024073              -467537
       406                 3240              4932732              -472172
       407                 3248              4887953              -532695
       408                 3256              4717300              -581342
       409                 3264              4535849              -599360
       410                 3272              4665823              -456104
       411                 3280              4402613              -481986
       412                 3288              4291468              -344361
       413                 3296              4333742              -580476
       414                 3304              4468828              -568609
       415                 3312              4524627              -554802
       416                 3320              4352269              -533180
       417                 3328              4433729              -685090
       418                 3336              4444281              -492475
       419                 3344              4342310              -473588
       420                 3352              4644927              -520274
       421                 3360              4627471              -429288
       422                 3368              4670385              -460213
       423                 3376              4804081              -580150
       424                 3384              4874662              -479756
       425                 3392              4991554              -472723
       426                 3400              4996267              -502318
       427                 3408              4959667              -471403
       428                 3416              5126017              -408886
       429                 3424              4859219              -475121
       430                 3432              4917345              -494057
       431                 3440              4934031              -638111
       432                 3448              4969547              -486291
       433                 3456              5116431              -527048
       434                 3464              4832586              -478160
       435                 3472              5085007              -521906
       436                 3480              5270690              -464770
       437                 3488              5178245              -461898
       438                 3496              5250948              -496931
       439                 3504              5339014              -607090
       440                 3512              5197999              -525609
       441                 3520              5247625              -540068
       442                 3528              5345979              -522577
       443                 3536              5297634              -623771
       444                 3544              5298835              -628749
       445                 3552              5320160              -457891
       446                 3560              5316710              -577614
       447                 3568              5470674              -401682
       448                 3576              5443332              -559068
       449                 3584              5596016              -537494
       450                 3592              5457556              -610684
       451                 3600              5570149              -720985
       452                 3608              5546407              -646575
       453                 3616              5467821              -407118
       454                 3624              5202753              -540705
       455                 3632              5260043              -544313
       456                 3640              5117269              -567521
       457                 3648              5211504              -559466
       458                 3656              5283868              -598802
       459                 3664              5156821              -530266
       460                 3672              5246935              -498426
       461                 3680              5402513              -464099
       462                 3688              5180185              -486658
       463                 3696              5279595              -581940
       464                 3704              5097847              -531517
       465                 3712              4966187              -516561
       466                 3720              4983259              -444660
       467                 3728              4934224              -595341
       468                 3736              4907568              -686418
       469                 3744              4824956              -625408
       470                 3752              4733062              -579530
       471                 3760              4833905              -569798
       472                 3768              4654661              -441829
       473                 3776              4766398              -584260
       474                 3784              4646904              -428641
       475                 3792              4706132              -507031
       476                 3800              4705934              -498849
       477                 3808              4701532              -468543
       478                 3816              4770268              -596998
       479                 3824              4906314              -519588
       480                 3832              4833821              -462770
       481                 3840              4929850              -530378
       482                 3848              5132925              -603636
       483                 3856              5000169              -571182
       484                 3864              4911408              -668753
       485                 3872              4971685              -500190
       486                 3880              4879729              -631986
       487                 3888              4681878              -536198
       488                 3896              4701855              -594305
       489                 3904              4510185              -591042
       490                 3912              4448538              -644712
       491                 3920              4357769              -344769
       492                 3928              4278868              -426699
       493                 3936              4176434              -388234
       494                 3944              4301097              -312269
       495                 3952              4410400              -363419
       496                 3960              4327206              -489061
       497                 3968              4548730              -463084
       498                 3976              4585874              -566402
       499                 3984              4584462              -582152
       500                 3992              4818914              -546094
       501                 4000              4900839              -516306
       502                 4008              4960364              -591436
       503                 4016              5054395              -538122
       504                 4024              5227254              -511972
       505                 4032              4928028              -560532
       506                 4040              4969145              -614261
       507                 4048              4982011              -401182
       508                 4056              5033488              -563513
       509                 4064              4600528              -585055
       510                 4072              4500794              -622729
       511                 4080              4447555              -387905
       512                 4088              4387768              -461637
       513                 4096              4187537              -415155
       514                 4104              4149739              -321278
       515                 4112              4000313              -482048
       516                 4120              3945653              -313807
       517                 4128              4016042              -509037
       518                 4136              3841730              -488310
       519                 4144              4043279              -452962
       520                 4152              4012298              -448268
       521                 4160              3886488              -448575
       522                 4168              4177801              -511570
       523                 4176              4268113              -351049
       524                 4184              4293998              -306968
       525                 4192              4298068              -457429
       526                 4200              4466834              -515093
       527                 4208              4523710              -455831
       528                 4216              4375566              -532596
       529                 4224              4437241              -459920
       530                 4232              4409490              -458060
       531                 4240              4361673              -534274
       532                 4248              4290126              -451732
       533                 4256              4156279              -513261
       534                 4264              4319479              -475274
       535                 4272              4201575              -515451
       536                 4280              4125871              -715831
       537                 4288              3937883              -516492
       538                 4296              4073546              -542813
       539                 4304              4159681              -425285
       540                 4312              4178955              -330958
       541                 4320              4302564              -577965
       542                 4328              4307034              -586267
       543                 4336              4341331              -376781
       544                 4344              4449678              -362515
       545                 4352              4600416              -385465
       546                 4360              4510599              -495647
       547                 4368              4628552              -450255
       548                 4376              4751376              -481657
       549                 4384              4993815              -471909
       550                 4392              4868516              -497875
       551                 4400              4834848              -363429
       552                 4408              5128617              -507633
       553                 4416              5119131              -416113
       554                 4424              5037630              -539317
       555                 4432              5024098              -542159
       556                 4440              5113009              -355630
       557                 4448              5106070              -488738
       558                 4456              4961001              -464500
       559                 4464              5031706              -567306
       560                 4472              5028148              -561981
       561                 4480              4880498              -585208
       562                 4488              4864372              -553258
       563                 4496              4784356              -519400
       564                 4504              4869493              -479597
       565                 4512              5077438              -575466
       566                 4520              5116408              -542753
       567                 4528              5167619              -603297
       568                 4536              5259176              -508388
       569                 4544              5389441              -603922
       570                 4552              5514982              -575758
       571                 4560              5557545              -642885
       572                 4568              5702827              -472944
       573                 4576              5719827              -638284
       574                 4584              5731473              -473048
       575                 4592              5692933              -607319
       576                 4600              5685680              -620308
       577                 4608              5764936              -613790
       578                 4616              5687300              -523521
       579                 4624              5859940              -576988
       580                 4632              5621547              -633311
       581                 4640              5574712              -657251
       582                 4648              5639544              -616047
       583                 4656              5442166              -572188
       584                 4664              5387636              -654809
       585                 4672              5208401              -497104
       586                 4680              5165645              -671340
       587                 4688              5170336              -515080
       588                 4696              5275675              -552161
       589                 4704              5393549              -531155
       590                 4712              5354198              -634668
       591                 4720              5243826              -508690
       592                 4728              5316426              -563257
       593                 4736              5295815              -625750
       594                 4744              5360044              -602582
       595                 4752              5063403              -637664
       596                 4760              5033880              -568231
       597                 4768              5203065              -517706
       598                 4776              5071485              -689555
       599                 4784              4920424              -561701
       600                 4792              5069869              -519118
       601                 4800              4908559              -548901
       602                 4808              5093750              -483558
       603                 4816              4899346              -518006
       604                 4824              4966886              -418070
       605                 4832              4790893              -436484
       606                 4840              4812259              -553259
       607                 4848              4749079              -460606
       608                 4856              4745733              -474195
       609                 4864              4709470              -521422
       610                 4872              4715394              -534409
       611                 4880              4676880              -462083
       612                 4888              4756885              -459503
       613                 4896              4614032              -451043
       614                 4904              4746055              -554354
       615                 4912              4705753              -395746
       616                 4920              4707878              -309775
       617                 4928              4662616              -472098
       618                 4936              4837458              -359944
       619                 4944              4684748              -354715
       620                 4952              4841584              -579322
       621                 4960              4892764              -448226
       622                 4968              4951545              -598484
       623                 4976              4971887              -481226
       624                 4984              5058435              -428170
       625                 4992              4843453              -576139
       626                 5000              4818739              -561616
       627                 5008              4851799              -370420
       628                 5016              5018756              -382811
       629                 5024              5016269              -340995
       630                 5032              4928600              -528099
       631                 5040              4921979              -485269
       632                 5048              5031028              -558306
       633                 5056              5058023              -527625
       634                 5064              5098183              -413742
       635                 5072              4847404              -514370
       636                 5080              4959028              -383386
       637                 5088              4773668              -440771
       638                 5096              4843220              -485647
       639                 5104              4815988              -485469
       640                 5112              4783057              -460748
       641                 5120              4703770              -483879
       642                 5128              4795326              -447530
       643                 5136              4758786              -497815
       644                 5144              4757616              -479135
       645                 5152              4708498              -375158
       646                 5160              4882751              -547850
       647                 5168              4610411              -513181
       648                 5176              4597437              -577044
       649                 5184              4677211              -587042
       650                 5192              4497711              -546863
       651                 5200              4420580              -544044
       652                 5208              4484024              -485060
       653                 5216              4487837              -461328
       654                 5224              4375911              -484762
       655                 5232              4426008              -377584
       656                 5240              4322876              -584417
       657                 5248              4309174              -514166
       658                 5256              4281975              -419867
       659                 5264              4366329              -320600
       660                 5272              4360147              -572607
       661                 5280              4095954              -423460
       662                 5288              4017508              -439078
       663                 5296              3981845              -576284
       664                 5304              3949207              -398678
       665                 5312              3842176              -290187
       666                 5320              3846410              -484948
       667                 5328              3807279              -526497
       668                 5336              3784403              -351492
       669                 5344              3742226              -354468
       670                 5352              3751343              -409069
       671                 5360              3836385              -422467
       672                 5368              3753735              -490970
       673                 5376              3870493              -434208
       674                 5384              3817769              -355418
       675                 5392              3736424              -469548
       676                 5400              3897624              -243774
       677                 5408              3938903              -374932
       678                 5416              3925814              -458611
       679                 5424              4096821              -475588
       680                 5432              3950384              -461490
       681                 5440              4118622              -500346
       682                 5448              3990134              -448949
       683                 5456              4028172              -372039
       684                 5464              4011943              -368446
       685                 5472              3980053              -587854
       686                 5480              4097810              -347987
       687                 5488              4123806              -467448
       688                 5496              3957999              -490836
       689                 5504              4165939              -434977
       690                 5512              4186857              -526336
       691                 5520              4219108              -435793
       692                 5528              4261911              -392033
       693                 5536              4421433              -445313
       694                 5544              4430544              -465456
       695                 5552              4369000              -351024
       696                 5560              4455610              -539422
       697                 5568              4438956              -488267
       698                 5576              4373074              -681706
       699                 5584              4355735              -542421
       700                 5592              4411024              -497855
       701                 5600              4324207              -355741
       702                 5608              4340025              -293139
       703                 5616              4343903              -439313
       704                 5624              4456684              -491543
       705                 5632              4398295              -460811
       706                 5640              4585689              -473905
       707                 5648              4631898              -284192
       708                 5656              4518030              -478589
       709                 5664              4702668              -586163
       710                 5672              4827118              -418920
       711                 5680              4806625              -541699
       712                 5688              4788883              -392583
       713                 5696              4786034              -438529
       714                 5704              4868634              -651583
       715                 5712              4858718              -490278
       716                 5720              4925598              -513264
       717                 5728              4705834              -467758
       718                 5736              4854264              -466822
       719                 5744              4538982              -501673
       720                 5752              4627614              -592100
       721                 5760              4555427              -476970
       722                 5768              4471397              -546396
       723                 5776              4465764              -566791
       724                 5784              4479026              -434396
       725                 5792              4468706              -428104
       726                 5800              4370527              -522688
       727                 5808              4422255              -485439
       728                 5816              4385215              -455544
       729                 5824              4429204              -465587
       730                 5832              4526903              -374489
       731                 5840              4608580              -625585
       732                 5848              4564983              -308348
       733                 5856              4503513              -579716
       734                 5864              4573474              -597179
       735                 5872              4545411              -691191
       736                 5880              4317037              -514337
       737                 5888              4286209              -606230
       738                 5896              4159921              -530788
       739                 5904              4016876              -474693
       740                 5912              3933187              -457253
       741                 5920              3928040              -532855
       742                 5928              3873784              -415087
       743                 5936              3791221              -473701
       744                 5944              3793904              -448923
       745                 5952              3811484              -372897
       746                 5960              3753072              -500036
       747                 5968              3877372              -418747
       748                 5976              3700895              -587816
       749                 5984              3867163              -313914
       750                 5992              3790509              -416728
       751                 6000              3708506              -424796
       752                 6008              3719303              -399026
       753                 6016              3745435              -461270
       754                 6024              3911055              -395399
       755                 6032              3816192              -376042
       756                 6040              3901815              -329364
       757                 6048              3856990              -429393
       758                 6056              3748083              -516697
       759                 6064              3743556              -399711
       760                 6072              3817224              -393290
       761                 6080              3631063              -520371
       762                 6088              3482615              -346571
       763                 6096              3412149              -560842
       764                 6104              3489598              -453184
       765                 6112              3491864              -282335
       766                 6120              3676895              -454342
       767                 6128              3528804              -323945
       768                 6136              3794838              -426272
       769                 6144              3801514              -439398
       770                 6152              3879708              -316503
       771                 6160              4043026              -333609
       772                 6168              4041534              -463169
       773                 6176              4004340              -412622
       774                 6184              3952322              -494059
       775                 6192              4074815              -490224
       776                 6200              3996703              -299656
       777                 6208              4087914              -502780
       778                 6216              4063689              -586548
       779                 6224              4188527              -518443
       780                 6232              4232373              -439276
       781                 6240              4172906              -425134
       782                 6248              3940872              -532749
       783                 6256              4062534              -352114
       784                 6264              4036037              -435896
       785                 6272              3897147              -466263
       786                 6280              3751949              -371428
       787                 6288              3854192              -483813
       788                 6296              3823967              -323013
       789                 6304              3788902              -498386
       790                 6312              3997305              -286757
       791                 6320              3866012              -426147
       792                 6328              3929731              -451909
       793                 6336              3862963              -482609
       794                 6344              4071874              -404850
       795                 6352              4059778              -444187
       796                 6360              3942851              -378764
       797                 6368              4098995              -429891
       798                 6376              4097670              -416711
       799                 6384              4211304              -489059
       800                 6392              4040310              -556257
       801                 6400              4097121              -441520
       802                 6408              3869405              -581225
       803                 6416              3865087              -551423
       804                 6424              3743277              -444126
       805                 6432              3824292              -433807
       806                 6440              3711965              -542010
       807                 6448              3728935              -419280
       808                 6456              3746845              -425144
       809                 6464              3757123              -377767
       810                 6472              3513546              -419845
       811                 6480              3802510              -257564
       812                 6488              3682351              -380046
       813                 6496              3717959              -380917
       814                 6504              3775581              -360080
       815                 6512              3794459              -482995
       816                 6520              3775379              -359705
       817                 6528              3885548              -545246
       818                 6536              3853486              -462474
       819                 6544              3973576              -428801
       820                 6552              3794004              -310815
       821                 6560              3764464              -443900
       822                 6568              3788747              -525937
       823                 6576              3720135              -334455
       824                 6584              3603167              -434809
       825                 6592              3382457              -510784
       826                 6600              3377994              -328122
       827                 6608              3322280              -442880
       828                 6616              3288661              -334385
       829                 6624              3436938              -237514
       830                 6632              3342369              -332059
       831                 6640              3352537              -290685
       832                 6648              3259162              -421505
       833                 6656              3477601              -364889
       834                 6664              3481813              -449244
       835                 6672              3534591              -351471
       836                 6680              3603393              -376779
       837                 6688              3727018              -435018
       838                 6696              3766225              -373067
       839                 6704              3916609              -390203
       840                 6712              3951060              -298952
       841                 6720              4013242              -314885
       842                 6728              4165337              -385293
       843                 6736              3937206              -489036
       844                 6744              4067091              -632275
       845                 6752              4064731              -331326
       846                 6760              4143817              -276607
       847                 6768              4117072              -529739
       848                 6776              3945410              -431689
       849                 6784              4092457              -439417
       850                 6792              3951168              -306370
       851                 6800              4021209              -515290
       852                 6808              3973912              -471489
       853                 6816              3982349              -401122
       854                 6824              4112438              -405949
       855                 6832              4074031              -526387
       856                 6840              4122594              -441428
       857                 6848              4180370              -400540
       858                 6856              4210899              -466763
       859                 6864              4235612              -458996
       860                 6872              4255163              -385565
       861                 6880              4195271              -537775
       862                 6888              4153559              -293961
       863                 6896              4080161              -424023
       864                 6904              3967838              -498077
       865                 6912              4072807              -439924
       866                 6920              4236306              -377129
       867                 6928              4004725              -447065
       868                 6936              4011215              -516521
       869                 6944              3906283              -244157
       870                 6952              3778427              -365932
       871                 6960              3769978              -495994
       872                 6968              3640070              -399941
       873                 6976              3777706              -351431
       874                 6984              3634867              -319143
       875                 6992              3598006              -457673
       876                 7000              3596446              -364843
       877                 7008              3643176              -256970
       878                 7016              3653378              -330903
       879                 7024              3617518              -410743
       880                 7032              3500438              -444472
       881                 7040              3426771              -249536
       882                 7048              3507182              -393708
       883                 7056              3696087              -319814
       884                 7064              3569341              -382870
       885                 7072              3579079              -320234
       886                 7080              3504474              -466194
       887                 7088              3683301              -376605
       888                 7096              3528917              -397220
       889                 7104              3497065              -289727
       890                 7112              3491191              -480483
       891                 7120              3485759              -419491
       892                 7128              3290446              -413622
       893                 7136              3418708              -517982
       894                 7144              3094421              -351343
       895                 7152              3143121              -498305
       896                 7160              2995054              -310728
       897                 7168              3049034              -513353
       898                 7176              3078582              -388390
       899                 7184              3050658              -409667
       900                 7192              2932089              -393320
       901                 7200              2955022              -198563
       902                 7208              2898951              -347414
       903                 7216              3040833              -388824
       904                 7224              2911488              -326437
       905                 7232              2891605              -437341
       906                 7240              3027977              -422862
       907                 7248              2901652              -188593
       908                 7256              2934154              -257627
       909                 7264              2980511              -361954
       910                 7272              2859635              -398703
       911                 7280              2899505              -260260
       912                 7288              2885817              -410499
       913                 7296              2850565              -446246
       914                 7304              2842250              -187000
       915                 7312              2854534              -367229
       916                 7320              2765976              -336199
       917                 7328              2907339              -376328
       918                 7336              3107029              -426722
       919                 7344              3154077              -298621
       920                 7352              3152763              -361690
       921                 7360              3128569              -347294
       922                 7368              3302737              -498832
       923                 7376              3247912              -586258
       924                 7384              3266586              -363049
       925                 7392              3333970              -288333
       926                 7400              3344729              -520539
       927                 7408              3567644              -417732
       928                 7416              3387756              -483815
       929                 7424              3443202              -456222
       930                 7432              3454732              -428142
       931                 7440              3430755              -330210
       932                 7448              3346329              -356540
       933                 7456              3423938              -464986
       934                 7464              3498454              -363808
       935                 7472              3549583              -256962
       936                 7480              3444151              -373993
       937                 7488              3445444              -314160
       938                 7496              3521846              -431211
       939                 7504              3355740              -318361
       940                 7512              3388262              -456743
       941                 7520              3464099              -340708
       942                 7528              3467100              -296809
       943                 7536              3493856              -385741
       944                 7544              3374554              -305534
       945                 7552              3534694              -478219
       946                 7560              3477947              -477713
       947                 7568              3553115              -483541
       948                 7576              3563430              -367157
       949                 7584              3320801              -469416
       950                 7592              3496293              -450361
       951                 7600              3559141              -301063
       952                 7608              3377759              -393059
       953                 7616              3528069              -503285
       954                 7624              3576949              -593210
       955                 7632              3636650              -378871
       956                 7640              3766506              -405029
       957                 7648              3658092              -377003
       958                 7656              3682541              -446587
       959                 7664              3459370              -403007
       960                 7672              3468047              -530206
       961                 7680              3527260              -364642
       962                 7688              3512981              -546664
       963                 7696              3659875              -368053
       964                 7704              3548804              -544325
       965                 7712              3570950              -356092
       966                 7720              3376401              -459624
       967                 7728              3354427              -552363
       968                 7736              3407642              -476368
       969                 7744              3373509              -446531
       970                 7752              3391557              -262040
       971                 7760              3246489              -400256
       972                 7768              3308329              -332247
       973                 7776              3222990              -404069
       974                 7784              3225728              -503626
       975                 7792              3151422              -332924
       976                 7800              3284156              -364809
       977                 7808              3229705              -349054
       978                 7816              3057995              -451770
       979                 7824              3306040              -438342
       980                 7832              3165771              -352311
       981                 7840              3157333              -307602
       982                 7848              3229100              -378748
       983                 7856              3164633              -444727
       984                 7864              3232410              -272580
       985                 7872              3139392              -430337
       986                 7880              3173288              -288591
       987                 7888              2962001              -375131
       988                 7896              3246363              -352462
       989                 7904              3311306              -330896
       990                 7912              3179801              -328278
       991                 7920              2885233              -223195
       992                 7928              3153141              -351454
       993                 7936              3164865              -356948
       994                 7944              3153614              -276199
       995                 7952              3250624              -380856
       996                 7960              3193726              -416002
       997                 7968              3079143              -338568
       998                 7976              3125304              -401143
       999                 7984              3235719              -343252
      1000                 7992              3231377              -347159
      1001                 8000              3146271              -271017
      1002                 8008              3148913              -414568
      1003                 8016              3265881              -308129
      1004                 8024              3311122              -217363
      1005                 8032              3257153              -241748
      1006                 8040              3356332              -355662
      1007                 8048              3367551              -387882
      1008                 8056              3515022              -333993
      1009                 8064              3423549              -490044
      1010                 8072              3466927              -282379
      1011                 8080              3407682              -334835
      1012                 8088              3221704              -409240
      1013                 8096              3061347              -299347
      1014                 8104              3411643              -348827
      1015                 8112              3286568              -398119
      1016                 8120              3190339              -391598
      1017                 8128              3014334              -429394
      1018                 8136              2917994              -366546
      1019                 8144              3247128              -341704
      1020                 8152              2927012              -307945
      1021                 8160              2874466              -265274
      1022                 8168              3067504              -339699
      1023                 8176              3064024              -232783
      1024                 8184              2883804              -345336
      1025                 8192              2971104              -339047
      1026                 8200              3076469              -417054
      1027                 8208              3139409              -528426
      1028                 8216              3057568              -508026
      1029                 8224              3198071              -421406
      1030                 8232              3327862              -437490
      1031                 8240              3150988              -326054
      1032                 8248              3193976              -280293
      1033                 8256              3157416              -278984
      1034                 8264              3155220              -409516
      1035                 8272              3194043              -335546
      1036                 8280              2881298              -407784
      1037                 8288              2856857              -424824
      1038                 8296              3060158              -372453
      1039                 8304              3061925              -349130
      1040                 8312              2987184              -358629
      1041                 8320              2909865              -335010
      1042                 8328              2822647              -336128
      1043                 8336              2790146              -464919
      1044                 8344              2818090              -336316
      1045                 8352              2598899              -376237
      1046                 8360              2688006              -323258
      1047                 8368              2607420              -408895
      1048                 8376              2693744              -432756
      1049                 8384              2583292              -260312
      1050                 8392              2717476              -291864
      1051                 8400              2746887              -306944
      1052                 8408              2635415              -309667
      1053                 8416              2614552              -243441
      1054                 8424              2579854              -144421
      1055                 8432              2680700              -342554
      1056                 8440              2570593              -433304
      1057                 8448              2565625              -269951
      1058                 8456              2476821              -314198
      1059                 8464              2479696              -389509
      1060                 8472              2487019              -286681
      1061                 8480              2418050              -287073
      1062                 8488              2505090              -287450
      1063                 8496              2616262              -278698
      1064                 8504              2577607              -351609
      1065                 8512              2480952              -273436
      1066                 8520              2643314              -201387
      1067                 8528              2659567              -160078
      1068                 8536              2536327              -181075
      1069                 8544              2615895              -390973
      1070                 8552              2474577              -308515
      1071                 8560              2619060              -289437
      1072                 8568              2572665              -415529
      1073                 8576              2448407              -368135
      1074                 8584              2502288              -417890
      1075                 8592              2547139              -329902
      1076                 8600              2621698              -363329
      1077                 8608              2701344              -305127
      1078                 8616              2821658              -428825
      1079                 8624              2827357              -333090
      1080                 8632              2974969              -347118
      1081                 8640              2918770              -404952
      1082                 8648              2974490              -222920
      1083                 8656              2898717              -367326
      1084                 8664              2995306              -361250
      1085                 8672              2768097              -342054
      1086                 8680              2953910              -259451
      1087                 8688              3090951              -391029
      1088                 8696              3030466              -316794
      1089                 8704              3002043              -340151
      1090                 8712              2957649              -318465
      1091                 8720              2961123              -444379
      1092                 8728              2823360              -491058
      1093                 8736              2712997              -539265
      1094                 8744              2670501              -385761
      1095                 8752              2654575              -280203
      1096                 8760              2663351              -267543
      1097                 8768              2542120              -333308
      1098                 8776              2633564              -448782
      1099                 8784              2617657              -247000
      1100                 8792              2706144              -348968
      1101                 8800              2944684              -156396
      1102                 8808              2812113              -503023
      1103                 8816              2822822              -403625
      1104                 8824              2962752              -416109
      1105                 8832              3008408              -229338
      1106                 8840              3024225              -322777
      1107                 8848              3036810              -235566
      1108                 8856              3085448              -305743
      1109                 8864              3261488              -426965
      1110                 8872              3172503              -520204
      1111                 8880              3210167              -310112
      1112                 8888              3126731              -529193
      1113                 8896              3055938              -335883
      1114                 8904              3087090              -328913
      1115                 8912              3033053              -364809
      1116                 8920              2847557              -439647
      1117                 8928              2786157              -210624
      1118                 8936              2750391              -356224
      1119                 8944              2607991              -329841
      1120                 8952              2718851              -248221
      1121                 8960              2664044              -288323
      1122                 8968              2612307              -128296
      1123                 8976              2503526              -212028
      1124                 8984              2758944              -269094
      1125                 8992              2714083              -225752
      1126                 9000              2702594              -214888
      1127                 9008              2687127              -190503
      1128                 9016              2575887              -349983
      1129                 9024              2613577              -296896
      1130                 9032              2753993              -336543
      1131                 9040              2664535              -252551
      1132                 9048              2717644              -291245
      1133                 9056              2785699              -266042
      1134                 9064              2764788              -491928
      1135                 9072              2597296              -227774
      1136                 9080              2650886              -279840
      1137                 9088              2462897              -238015
      1138                 9096              2620223              -287323
      1139                 9104              2566830              -271940
      1140                 9112              2504287              -297296
      1141                 9120              2374028              -413254
      1142                 9128              2437693               -94649
      1143                 9136              2257399              -245706
      1144                 9144              2233587              -311645
      1145                 9152              2283095              -370379
      1146                 9160              2311840              -400216
      1147                 9168              2383322              -397807
      1148                 9176              2485566              -356852
      1149                 9184              2447294              -314256
      1150                 9192              2403706              -301682
      1151                 9200              2432123              -298941
      1152                 9208              2749835              -327775
      1153                 9216              2586010              -155554
      1154                 9224              2503895              -374431
      1155                 9232              2667332              -351776
      1156                 9240              2569002              -295051
      1157                 9248              2574724              -442204
      1158                 9256              2528872              -348890
      1159                 9264              2601217              -207611
      1160                 9272              2598927              -257910
      1161                 9280              2515040              -311847
      1162                 9288              2584873              -450561
      1163                 9296              2592984              -348462
      1164                 9304              2368828              -216039
      1165                 9312              2454916              -299422
      1166                 9320              2371527              -349444
      1167                 9328              2350809              -362565
      1168                 9336              2396359              -321001
      1169                 9344              2379392              -407745
      1170                 9352              2488529              -272636
      1171                 9360              2232048              -389808
      1172                 9368              2393686              -273493
      1173                 9376              2382954              -147706
      1174                 9384              2419288              -208744
      1175                 9392              2378555              -119330
      1176                 9400              2361496              -392293
      1177                 9408              2455489              -322444
      1178                 9416              2433466              -310695
      1179                 9424              2311805              -192998
      1180                 9432              2393642              -161084
      1181                 9440              2588387              -233873
      1182                 9448              2345810              -358818
      1183                 9456              2445657              -440259
      1184                 9464              2429298              -218604
      1185                 9472              2421427              -339292
      1186                 9480              2490093              -321927
      1187                 9488              2548968              -284644
      1188                 9496              2443269              -259550
      1189                 9504              2487537              -173711
      1190                 9512              2430502              -249566
      1191                 9520              2556433              -216827
      1192                 9528              2394327              -373056
      1193                 9536              2528783              -291477
      1194                 9544              2392440              -160006
      1195                 9552              2384389              -211709
      1196                 9560              2334329              -286963
      1197                 9568              2372759              -410767
      1198                 9576              2323427              -234293
      1199                 9584              2431796              -221521
      1200                 9592              2360135              -336283
      1201                 9600              2419554              -322164
      1202                 9608              2435559              -252030
      1203                 9616              2547151              -251723
      1204                 9624              2340327              -337393
      1205                 9632              2385495              -369652
      1206                 9640              2504029              -309999
      1207                 9648              2531721              -204631
      1208                 9656              2537933              -280723
      1209                 9664              2576853              -290773
      1210                 9672              2721605              -284525
      1211                 9680              2631301              -411828
      1212                 9688              2664956              -350641
      1213                 9696              2559439              -330443
      1214                 9704              2707538              -292015
      1215                 9712              2613969              -295810
      1216                 9720              2634210              -216800
      1217                 9728              2668207              -165404
      1218                 9736              2753488              -237974
      1219                 9744              2595993              -321462
      1220                 9752              2492784              -229954
      1221                 9760              2657538              -274756
      1222                 9768              2511320              -294211
      1223                 9776              2556581              -297553
      1224                 9784              2464787              -195316
      1225                 9792              2645536              -312135
      1226                 9800              2636174              -345538
      1227                 9808              2606941              -273932
      1228                 9816              2861321              -340911
      1229                 9824              2730525              -216919
      1230                 9832              2857798              -314127
      1231                 9840              2999638              -301544
      1232                 9848              2892773              -357537
      1233                 9856              2985294              -455303
      1234                 9864              3045161              -409969
      1235                 9872              2744029              -371139
      1236                 9880              2859056              -361591
      1237                 9888              2976425              -356334
      1238                 9896              2816970              -364279
      1239                 9904              2805816              -262997
      1240                 9912              2698969              -293787
      1241                 9920              2669638              -198085
      1242                 9928              2748923              -317463
      1243                 9936              2541651              -351733
      1244                 9944              2530858              -232786
      1245                 9952              2394604              -220235
      1246                 9960              2413341              -244214
      1247                 9968              2213209              -263345
      1248                 9976              2388204              -200578
      1249                 9984              2460209              -199072
      1250                 9992              2343691              -166446
      1251                10000              2380995              -333741
      1252                10008              2250024              -348249
      1253                10016              2439184              -363745
      1254                10024              2284294              -296180
      1255                10032              2455783              -199163
      1256                10040              2312386              -252830
      1257                10048              2510889              -384129
      1258                10056              2286696              -334434
      1259                10064              2297631              -340690
      1260                10072              2291342              -242476
      1261                10080              2482988              -259175
      1262                10088              2329720               -81840
      1263                10096              2165690              -298463
      1264                10104              2308082              -390176
      1265                10112              2163628              -191532
      1266                10120              2057539              -330377
      1267                10128              2298975              -234772
      1268                10136              2096317              -225149
      1269                10144              2120935              -371914
      1270                10152              2210724              -224019
      1271                10160              2079226              -261271
      1272                10168              2289651              -103062
      1273                10176              2275659              -384229
      1274                10184              2144394              -259806
      1275                10192              2224286              -410604
      1276                10200              2298641              -255175
      1277                10208              2350382              -308918
      1278                10216              2341482              -242662
      1279                10224              2271886              -216953
      1280                10232              2248887              -336503
      1281                10240              2220979              -249227
      1282                10248              2191050              -202002
      1283                10256              2206809              -466727
      1284                10264              2249513              -233775
      1285                10272              2110591              -401793
      1286                10280              2288314              -272126
      1287                10288              2137711              -273189
      1288                10296              2245624              -300137
      1289                10304              2312936              -395175
      1290                10312              2119208              -276997
      1291                10320              2333219              -146040
      1292                10328              2320117              -268491
      1293                10336              2229669              -214671
      1294                10344              2308663              -263350
      1295                10352              2209247              -223797
      1296                10360              2308503              -221523
      1297                10368              2247876              -262007
      1298                10376              2363393              -415949
      1299                10384              2304168              -256800
      1300                10392              2206921              -401318
      1301                10400              2476622              -442452
      1302                10408              2322514              -280295
      1303                10416              2351191              -331209
      1304                10424              2233766              -324628
      1305                10432              2288504              -203540
      1306                10440              2193712              -288691
      1307                10448              2369352              -313592
      1308                10456              2367992              -315727
      1309                10464              2413862              -356286
      1310                10472              2309944              -344436
      1311                10480              2485241              -204260
      1312                10488              2428649              -200042
      1313                10496              2377160              -381224
      1314                10504              2329921              -375938
      1315                10512              2282475              -219471
      1316                10520              2152806              -258111
      1317                10528              2229746              -380423
      1318                10536              2226073              -345021
      1319                10544              2199029              -328143
      1320                10552              2031417              -395656
      1321                10560              2051523              -252775
      1322                10568              2103298              -329012
      1323                10576              2182037              -250812
      1324                10584              2047331              -185717
      1325                10592              2082060              -304465
      1326                10600              2083274              -163913
      1327                10608              2014082              -331441
      1328                10616              1880477              -197167
      1329                10624              1944974              -400961
      1330                10632              1932945              -284591
      1331                10640              2067056              -189904
      1332                10648              1937593              -218906
      1333                10656              2203183              -294801
      1334                10664              1951817              -336790
      1335                10672              2259643              -174434
      1336                10680              2219110              -316130
      1337                10688              2162505              -187747
      1338                10696              2211383              -388649
      1339                10704              2184478              -170990
      1340                10712              2083562              -158961
      1341                10720              2252342              -382883
      1342                10728              2024017              -351923
      1343                10736              2100064              -295712
      1344                10744              2154291              -345460
      1345                10752              2213983              -294876
      1346                10760              2050005              -242927
      1347                10768              2275102              -210106
      1348                10776              2161926              -252090
      1349                10784              2142391              -352054
      1350                10792              2026945              -277850
      1351                10800              2099344              -290409
      1352                10808              2050757              -235696
      1353                10816              2036117              -221428
      1354                10824              2194572              -223079
      1355                10832              2066800              -255729
      1356                10840              2058535              -239086
      1357                10848              2080279              -339620
      1358                10856              2163038              -229847
      1359                10864              2184373              -198041
      1360                10872              2122653              -253764
      1361                10880              2148182              -295870
      1362                10888              2056128              -294646
      1363                10896              2155383              -305341
      1364                10904              2095772              -137797
      1365                10912              2152401              -308639
      1366                10920              1996767              -346153
      1367                10928              2019515              -310975
      1368                10936              2107087              -201077
      1369                10944              1948995              -228820
      1370                10952              2221974              -179476
      1371                10960              2175781              -286959
      1372                10968              2055677              -221572
      1373                10976              2220415              -281796
      1374                10984              2172653              -206389
      1375                10992              2155615              -439103
      1376                11000              2229405              -345829
      1377                11008              2282034              -385753
      1378                11016              2317181              -390109
      1379                11024              2321448              -142454
      1380                11032              2312610              -218539
      1381                11040              2332783              -324495
      1382                11048              2268171              -309849
      1383                11056              2265756              -329103
      1384                11064              2326267              -295730
      1385                11072              2342734              -298792
      1386                11080              2281133              -229686
      1387                11088              2272564              -238034
      1388                11096              2346318              -259582
      1389                11104              2145341              -207633
      1390                11112              2050555              -162748
      1391                11120              2101567              -309539
      1392                11128              2064420              -337968
      1393                11136              2078330              -265027
      1394                11144              2074438              -242475
      1395                11152              2171271              -348324
      1396                11160              2186375              -290988
      1397                11168              2108042              -352351
      1398                11176              2193302              -209979
      1399                11184              2209281              -194705
      1400                11192              2202902              -228357
      1401                11200              2316985              -210593
      1402                11208              2117076              -203678
      1403                11216              2233687              -322228
      1404                11224              2153761              -457755
      1405                11232              2161873              -303221
      1406                11240              2215843              -252430
      1407                11248              1964326              -257340
      1408                11256              2099805               -20751
      1409                11264              2102401              -374126
      1410                11272              2086594              -329492
      1411                11280              2036272              -395347
      1412                11288              2044185              -228410
      1413                11296              2062258              -201385
      1414                11304              1964800              -348396
      1415                11312              1994154              -273135
      1416                11320              1837945              -224606
      1417                11328              2018388              -168670
      1418                11336              2050006              -385539
      1419                11344              1926241              -265300
      1420                11352              1955020              -201431
      1421                11360              2025774              -168666
      1422                11368              2073760              -303759
      1423                11376              2147536              -168680
      1424                11384              1804871              -408010
      1425                11392              2101646              -367143
      1426                11400              1980379              -346471
      1427                11408              1923082              -212772
      1428                11416              2045853              -284965
      1429                11424              1938110              -236033
      1430                11432              1813608              -395541
      1431                11440              1765645              -285009
      1432                11448              1693444              -198632
      1433                11456              1749361              -241883
      1434                11464              1615463              -291889
      1435                11472              1807768              -186912
      1436                11480              1653352              -318046
      1437                11488              1675853              -337277
      1438                11496              1695169              -138491
      1439                11504              1439122              -254575
      1440                11512              1541415              -179593
      1441                11520              1639044              -196141
      1442                11528              1780563              -196525
      1443                11536              1799440              -188105
      1444                11544              1717634              -331346
      1445                11552              1816806              -178307
      1446                11560              1807548              -314610
      1447                11568              1713562              -185567
      1448                11576              1939707              -205151
      1449                11584              1893545              -205862
      1450                11592              1766492              -226177
      1451                11600              1876316              -161808
      1452                11608              1907894              -265641
      1453                11616              1876456              -316410
      1454                11624              1790154              -200450
      1455                11632              1824598              -293348
      1456                11640              1861035              -156381
      1457                11648              1823718              -104563
      1458                11656              1781306              -260713
      1459                11664              1667233              -334045
      1460                11672              1669727              -492723
      1461                11680              1890030              -304225
      1462                11688              1756795              -223485
      1463                11696              1800841              -156244
      1464                11704              1733320              -163399
      1465                11712              1780464              -145540
      1466                11720              1648179              -324706
      1467                11728              1795312              -338840
      1468                11736              1834046              -347029
      1469                11744              1773127              -306746
      1470                11752              1819652              -231122
      1471                11760              1989320              -203472
      1472                11768              1904351              -312916
      1473                11776              1814434              -235373
      1474                11784              1779116              -281592
      1475                11792              1808637              -107956
      1476                11800              1846183              -275914
      1477                11808              1802750              -236645
      1478                11816              1688100              -305620
      1479                11824              1655983              -449924
      1480                11832              1735905              -351447
      1481                11840              1685871              -214463
      1482                11848              1596634              -306456
      1483                11856              1609667              -179081
      1484                11864              1576353              -305579
      1485                11872              1873150              -340837
      1486                11880              1501469               -74032
      1487                11888              1689297              -331082
      1488                11896              1753962              -191755
      1489                11904              1707882              -228890
      1490                11912              1664400              -290749
      1491                11920              1582254              -333923
      1492                11928              1815372               -75094
      1493                11936              1787293              -227292
      1494                11944              1878152              -284311
      1495                11952              1824620              -351434
      1496                11960              1586277              -251142
      1497                11968              1689057              -226721
      1498                11976              1652169              -209693
      1499                11984              1628824              -150823
      1500                11992              1687719              -264577
      1501                12000              1658705              -274626
      1502                12008              1667372              -278088
      1503                12016              1662395              -127676
      1504                12024              1491462              -340043
      1505                12032              1685488              -262371
      1506                12040              1728970              -150238
      1507                12048              1637348              -330466
      1508                12056              1673344              -237951
      1509                12064              1643819              -306834
      1510                12072              1617441              -265571
      1511                12080              1573252              -203433
      1512                12088              1410363              -312387
      1513                12096              1614664              -285860
      1514                12104              1419793              -185258
      1515                12112              1524928              -259074
      1516                12120              1500680              -159073
      1517                12128              1513970              -174960
      1518                12136              1650664              -259834
      1519                12144              1606239              -201444
      1520                12152              1425359              -263566
      1521                12160              1401488              -245037
      1522                12168              1594210              -230603
      1523                12176              1553697              -218503
      1524                12184              1443306              -332531
      1525                12192              1550328              -293459
      1526                12200              1461503              -213824
      1527                12208              1530717              -158834
      1528                12216              1478402              -307425
      1529                12224              1334107              -223615
      1530                12232              1484435              -185611
      1531                12240              1485371              -282433
      1532                12248              1518571              -218581
      1533                12256              1395956              -360855
      1534                12264              1460809              -308751
      1535                12272              1482218              -247630
      1536                12280              1404206              -260997
      1537                12288              1423498              -331726
      1538                12296              1426036              -111192
      1539                12304              1410687              -291662
      1540                12312              1341951              -301096
      1541                12320              1373876              -212401
      1542                12328              1533721              -372031
      1543                12336              1315007              -309428
      1544                12344              1427919              -185792
      1545                12352              1486136              -263237
      1546                12360              1296803              -315337
      1547                12368              1435801              -184565
      1548                12376              1460473              -279847
      1549                12384              1480106              -210790
      1550                12392              1435610              -188995
      1551                12400              1407955              -334970
      1552                12408              1504830              -294969
      1553                12416              1453822              -121677
      1554                12424              1403389              -325052
      1555                12432              1287727               -69614
      1556                12440              1450113              -302407
      1557                12448              1405375              -147663
      1558                12456              1463735              -351990
      1559                12464              1406967              -178251
      1560                12472              1353620              -193920
      1561                12480              1503952              -261912
      1562                12488              1602233              -138194
      1563                12496              1544441              -233987
      1564                12504              1507220              -376412
      1565                12512              1582465              -176079
      1566                12520              1577762              -173329
      1567                12528              1575196              -309723
      1568                12536              1559005              -206469
      1569                12544              1480094              -169222
      1570                12552              1312017              -164717
      1571                12560              1494947              -230931
      1572                12568              1579878              -177550
      1573                12576              1529439              -211435
      1574                12584              1493342              -181395
      1575                12592              1432103              -280368
      1576                12600              1542275              -312523
      1577                12608              1401981               -90162
      1578                12616              1519882              -146710
      1579                12624              1352468              -249336
      1580                12632              1511080               -85951
      1581                12640              1467993               -81605
      1582                12648              1463667              -281317
      1583                12656              1354767              -207550
      1584                12664              1375288              -258403
      1585                12672              1425140              -131452
      1586                12680              1382120              -119487
      1587                12688              1237467              -316079
      1588                12696              1359050              -243244
      1589                12704              1419723              -233616
      1590                12712              1325497              -262138
      1591                12720              1291438              -236166
      1592                12728              1207868              -176443
      1593                12736              1215671              -123252
      1594                12744              1234750              -207206
      1595                12752              1107575              -205374
      1596                12760              1278977              -294490
      1597                12768              1065229               -43747
      1598                12776              1376242              -148675
      1599                12784              1032299              -193464
      1600                12792              1230492              -302525
      1601                12800              1237288              -296087
      1602                12808              1291735              -114901
      1603                12816              1296958              -136813
      1604                12824              1141479              -255921
      1605                12832              1194814              -111499
      1606                12840              1273854              -160881
      1607                12848              1175590               -93445
      1608                12856              1312885              -125286
      1609                12864              1222365              -121708
      1610                12872              1385152              -146185
      1611                12880              1274061              -238800
      1612                12888              1098715              -315008
      1613                12896              1289326               -63712
      1614                12904              1312244              -167318
      1615                12912              1303087              -198248
      1616                12920              1156408               -92871
      1617                12928              1083578              -280664
      1618                12936              1324273              -157060
      1619                12944              1256056              -215719
      1620                12952              1364932              -150357
      1621                12960              1428671              -226956
      1622                12968              1264814              -160409
      1623                12976              1372518              -179782
      1624                12984              1253349              -192946
      1625                12992              1368681              -205188
      1626                13000              1243332              -188969
      1627                13008              1365712              -272994
      1628                13016              1318612              -102518
      1629                13024              1292678              -150004
      1630                13032              1256076              -293088
      1631                13040              1133621               -44639
      1632                13048              1209855               -77003
      1633                13056              1183757              -327726
      1634                13064              1223100              -138639
      1635                13072              1345033              -277839
      1636                13080              1351560              -354495
      1637                13088              1343770              -171788
      1638                13096              1493566              -262397
      1639                13104              1320925              -202141
      1640                13112              1383241              -122617
      1641                13120              1464836              -278260
      1642                13128              1415990              -174489
      1643                13136              1528004              -331084
      1644                13144              1380467              -151539
      1645                13152              1470144              -181102
      1646                13160              1279721              -255031
      1647                13168              1480882              -182249
      1648                13176              1469839              -260628
      1649                13184              1410829               -97561
      1650                13192              1574972              -359927
      1651                13200              1415776              -178765
      1652                13208              1305340              -289737
      1653                13216              1333062              -235060
      1654                13224              1363396              -278187
      1655                13232              1410015              -166671
      1656                13240              1346634              -234244
      1657                13248              1334914              -247489
      1658                13256              1627357              -126131
      1659                13264              1398053              -237522
      1660                13272              1426759              -210621
      1661                13280              1369504              -345829
      1662                13288              1498251              -304918
      1663                13296              1377920              -301417
      1664                13304              1386972              -390839
      1665                13312              1536022              -135646
      1666                13320              1222137               -27519
      1667                13328              1289514              -232759
      1668                13336              1220925              -211561
      1669                13344              1338620              -252886
      1670                13352              1277744              -253303
      1671                13360              1257610              -232560
      1672                13368              1437214              -197563
      1673                13376              1267599              -268694
      1674                13384              1227041              -126171
      1675                13392              1351874              -382737
      1676                13400              1261808              -222590
      1677                13408              1160871                -7559
      1678                13416              1275276               -39746
      1679                13424              1111139              -438648
      1680                13432              1371512              -194724
      1681                13440              1144222              -214031
      1682                13448              1317027              -184743
      1683                13456              1204528              -177728
      1684                13464              1378057              -204611
      1685                13472              1168442              -236657
      1686                13480              1253027              -300848
      1687                13488              1204774              -188109
      1688                13496              1195978              -183241
      1689                13504              1151697              -267621
      1690                13512              1117923              -173536
      1691                13520              1272195              -180471
      1692                13528              1097798              -210842
      1693                13536              1206308              -196056
      1694                13544              1067772              -201677
      1695                13552              1031843              -165875
      1696                13560              1013160               -45470
      1697                13568              1173482              -206423
      1698                13576              1058614              -155623
      1699                13584              1211708              -204788
      1700                13592              1181458              -271689
      1701                13600              1099722              -169040
      1702                13608              1205706              -268203
      1703                13616              1048883               -87047
      1704                13624              1116891              -163775
      1705                13632              1057587              -302532
      1706                13640              1020606              -201212
      1707                13648              1007900              -156961
      1708                13656              1050902              -196057
      1709                13664              1148611              -173922
      1710                13672              1285461              -128261
      1711                13680              1155163              -172760
      1712                13688              1139314              -171360
      1713                13696              1164096              -213647
      1714                13704              1325845              -267149
      1715                13712              1255429              -201656
      1716                13720              1114276              -242013
      1717                13728              1305242              -163812
      1718                13736              1276843              -275317
      1719                13744              1369380              -264430
      1720                13752              1358949              -149038
      1721                13760              1192303              -305342
      1722                13768              1276139              -262963
      1723                13776              1269648              -169240
      1724                13784              1139948              -228252
      1725                13792              1158633              -192495
      1726                13800              1091073              -321264
      1727                13808              1320706              -240988
      1728                13816              1162536              -203246
      1729                13824              1279933              -169732
      1730                13832              1295896              -125076
      1731                13840              1175694              -178239
      1732                13848              1128823              -112209
      1733                13856              1246527               -72458
      1734                13864              1168935              -127391
      1735                13872              1303258              -149721
      1736                13880              1160754              -236328
      1737                13888              1193508              -157843
      1738                13896              1186696              -118821
      1739                13904              1109924              -184580
      1740                13912              1192603              -330394
      1741                13920              1242359              -126509
      1742                13928              1139356              -249657
      1743                13936              1092662              -107118
      1744                13944              1084194              -262575
      1745                13952              1184744              -183745
      1746                13960              1193993              -221916
      1747                13968              1038538              -149753
      1748                13976              1232905              -170518
      1749                13984              1057000              -383539
      1750                13992              1130261              -101395
      1751                14000              1133104              -258388
      1752                14008              1251902              -214031
      1753                14016              1017252              -247060
      1754                14024              1284431               -99208
      1755                14032              1273124              -267979
      1756                14040              1121059              -186227
      1757                14048              1342068              -160413
      1758                14056              1304537              -227552
      1759                14064              1343628              -156433
      1760                14072              1167810              -326537
      1761                14080              1101815              -224862
      1762                14088              1233272              -300510
      1763                14096              1312203              -189537
      1764                14104              1330537              -320171
      1765                14112              1179204              -126948
      1766                14120              1130898              -157902
      1767                14128              1099884              -278868
      1768                14136              1144416              -140274
      1769                14144              1140008              -187368
      1770                14152              1057701              -166287
      1771                14160              1060908              -110337
      1772                14168              1042324              -196678
      1773                14176              1018679              -209845
      1774                14184              1186017              -191817
      1775                14192              1191323              -123536
      1776                14200              1175570              -199170
      1777                14208              1225888              -100776
      1778                14216              1103278               -86980
      1779                14224              1021139              -189205
      1780                14232              1053036              -161112
      1781                14240               938320              -230904
      1782                14248               931324              -151102
      1783                14256               954251              -309730
      1784                14264               948460              -356532
      1785                14272              1058519              -263532
      1786                14280              1207756              -217747
      1787                14288              1104079              -213225
      1788                14296              1049201              -147487
      1789                14304              1203373               -60706
      1790                14312              1066438              -193619
      1791                14320               976215              -266310
      1792                14328              1057129              -190804
      1793                14336              1095208              -300772
      1794                14344              1121519              -168732
      1795                14352              1053263              -188764
      1796                14360              1246104                50328
      1797                14368              1181550              -185234
      1798                14376              1141036              -188725
      1799                14384               975453              -155630
      1800                14392              1006218              -118404
      1801                14400              1143561              -126669
      1802                14408               953167              -210321
      1803                14416              1110673              -179635
      1804                14424              1101586              -201713
      1805                14432              1010888              -207173
      1806                14440              1103045              -232028
      1807                14448              1135681              -134192
      1808                14456              1240634              -166913
      1809                14464              1035928              -268091
      1810                14472               979421              -139053
      1811                14480               907886              -145456
      1812                14488              1073780              -135860
      1813                14496               982865              -301407
      1814                14504              1088891              -246426
      1815                14512              1102818              -237706
      1816                14520              1225271              -270066
      1817                14528               938050              -100820
      1818                14536              1048493               -71713
      1819                14544              1130640              -205968
      1820                14552              1131048              -212312
      1821                14560              1062208               -25095
      1822                14568              1066939              -173522
      1823                14576              1105265              -200652
      1824                14584              1006743              -158409
      1825                14592               947052              -133834
      1826                14600              1150117              -247639
      1827                14608               981826              -223415
      1828                14616              1030333               -98833
      1829                14624              1093033              -136684
      1830                14632              1110147              -259138
      1831                14640              1113887              -151696
      1832                14648              1079709              -284911
      1833                14656              1109270              -161350
      1834                14664              1155573              -248327
      1835                14672              1081811              -247004
      1836                14680              1075267              -187649
      1837                14688              1026752               -67298
      1838                14696              1080745              -196726
      1839                14704              1138409              -215253
      1840                14712              1113871              -221423
      1841                14720              1088203              -358201
      1842                14728              1024901               -19521
      1843                14736              1013564              -259341
      1844                14744               987146              -288086
      1845                14752               911496               -91860
      1846                14760               902557              -116965
      1847                14768               916539              -248303
      1848                14776               911599              -233705
      1849                14784               719800              -122074
      1850                14792               949486              -224188
      1851                14800               920763              -217313
      1852                14808               913251              -239962
      1853                14816               771137               -87626
      1854                14824               871940              -202280
      1855                14832               959233               -54808
      1856                14840               804164              -148828
      1857                14848               717750              -151260
      1858                14856               985422              -156737
      1859                14864               803509              -101075
      1860                14872               759719              -233884
      1861                14880               844404              -205048
      1862                14888               930553              -144566
      1863                14896               766989              -297068
      1864                14904               968509              -151373
      1865                14912               857972              -134911
      1866                14920               795556              -186385
      1867                14928               836471               -48199
      1868                14936               757929              -124511
      1869                14944               822937              -161353
      1870                14952               882056                26324
      1871                14960               713179              -205654
      1872                14968               906950              -207389
      1873                14976               802464              -315756
      1874                14984               802433               -96359
      1875                14992               872085              -195263
      1876                15000               831344              -130130
      1877                15008               977829              -161509
      1878                15016               864162              -266481
      1879                15024               907100              -258154
      1880                15032               843816              -140704
      1881                15040               871315              -261267
      1882                15048               863449              -129487
      1883                15056              1019969              -143896
      1884                15064               789281               -37512
      1885                15072              1041786               -82624
      1886                15080               888311              -154213
      1887                15088               874519               -90759
      1888                15096               971157               -66576
      1889                15104               959418               -45076
      1890                15112              1023202               -44388
      1891                15120               845681              -240205
      1892                15128               805595              -224755
      1893                15136               823857              -297380
      1894                15144               859023              -194128
      1895                15152               911678               -18612
      1896                15160               909088              -228028
      1897                15168               994695              -157109
      1898                15176               791075              -329718
      1899                15184               945588              -150503
      1900                15192               833008              -109482
      1901                15200               962482              -167640
      1902                15208               863937              -164428
      1903                15216               946400              -244015
      1904                15224               919735              -292213
      1905                15232               853968              -142215
      1906                15240               938436              -182856
      1907                15248               812063              -213499
      1908                15256               769554              -111310
      1909                15264               834809              -170161
      1910                15272               739627              -113376
      1911                15280               779396              -100612
      1912                15288               931779              -135927
      1913                15296               861870               -79120
      1914                15304               786492              -249864
      1915                15312               788870                23455
      1916                15320               535389              -167919
      1917                15328               738003              -150249
      1918                15336               679900              -169483
      1919                15344               784877              -211739
      1920                15352               716970              -133527
      1921                15360               626575              -245956
      1922                15368               696845               -54807
      1923                15376               686208              -129301
      1924                15384               538984              -105361
      1925                15392               611760              -274302
      1926                15400               757087              -189970
      1927                15408               649675              -110684
      1928                15416               735481               -10993
      1929                15424               683092              -183095
      1930                15432               626942              -100926
      1931                15440               687481              -155123
      1932                15448               626042              -211822
      1933                15456               658060              -207723
      1934                15464               567220              -203731
      1935                15472               684045              -142997
      1936                15480               641560              -237889
      1937                15488               715933               -83618
      1938                15496               742368              -139242
      1939                15504               582205              -226618
      1940                15512               665094                41856
      1941                15520               707639              -106926
      1942                15528               597137              -182317
      1943                15536               704894               -63345
      1944                15544               669837               -91429
      1945                15552               666301              -193473
      1946                15560               576997              -114253
      1947                15568               731702              -125065
      1948                15576               697621              -303315
      1949                15584               813361               -95511
      1950                15592               558782              -159372
      1951                15600               652645              -239202
      1952                15608               691469              -172265
      1953                15616               540345              -117217
      1954                15624               682497              -136828
      1955                15632               819968              -108524
      1956                15640               685841              -312180
      1957                15648               746690               -57868
      1958                15656               586422              -271611
      1959                15664               850025                -2843
      1960                15672               830036               -81859
      1961                15680               863499              -159804
      1962                15688               936718               -64222
      1963                15696               739872              -139832
      1964                15704               609799              -129642
      1965                15712               745270               -65566
      1966                15720               853966              -208914
      1967                15728               836467              -131423
      1968                15736               744115               -72078
      1969                15744               651460              -157766
      1970                15752               727808              -141681
      1971                15760               702877              -282095
      1972                15768               696236              -182081
      1973                15776               655219               -69041
      1974                15784               789029              -181093
      1975                15792               789557              -113521
      1976                15800               708236              -203776
      1977                15808               832220              -210572
      1978                15816               727985              -141058
      1979                15824               852353              -317042
      1980                15832               563824              -165897
      1981                15840               806229              -107674
      1982                15848               794636              -165440
      1983                15856               781747              -119868
      1984                15864               653587               -91686
      1985                15872               793470               -92572
      1986                15880               748918               -32166
      1987                15888               795969              -134214
      1988                15896               631024              -194751
      1989                15904               643281              -129898
      1990                15912               741432              -112702
      1991                15920               729325              -252381
      1992                15928               617040               -33112
      1993                15936               784982               -33971
      1994                15944               768500                21036
      1995                15952               625264              -150870
      1996                15960               504682              -181041
      1997                15968               632203              -179962
      1998                15976               776113              -122861
      1999                15984               653724              -295498
      2000                15992               812274               -91924
      2001                16000               727180              -116173
      2002                16008               661419               -46479
      2003                16016               699467               -86330
      2004                16024               635492               -54293
      2005                16032               648211              -248937
      2006                16040               586804              -199375
      2007                16048               624122              -171050
      2008                16056               713783              -213873
      2009                16064               658893              -192208
      2010                16072               724823               -73629
      2011                16080               619544              -102091
      2012                16088               624654              -128490
      2013                16096               623656              -185185
      2014                16104               528000              -132226
      2015                16112               563020              -154081
      2016                16120               526722              -281453
      2017                16128               623181               -39843
      2018                16136               619611              -208621
      2019                16144               673478              -159095
      2020                16152               771340              -219685
      2021                16160               613987              -373960
      2022                16168               669573              -143108
      2023                16176               630566               -50514
      2024                16184               702324              -226621
      2025                16192               697476              -315866
      2026                16200               653248              -252747
      2027                16208               733246              -113523
      2028                16216               744483               -70676
      2029                16224               796477              -150821
      2030                16232               632138              -115758
      2031                16240               559423              -111257
      2032                16248               675889              -233588
      2033                16256               728519              -351560
      2034                16264               684937              -222773
      2035                16272               653669              -273701
      2036                16280               712815               -40126
      2037                16288               751328              -196806
      2038                16296               650645              -162462
      2039                16304               699315              -124308
      2040                16312               635073              -209064
      2041                16320               735631              -181346
      2042                16328               576349              -156585
      2043                16336               721983              -151145
      2044                16344               759511               -92260
      2045                16352               628797              -190287
      2046                16360               672341              -231973
      2047                16368               535566              -242938
      2048                16376               619769              -157966
      2049                16384               747368              -214020
      2050                16392               543199              -122595
      2051                16400               612085              -197487
      2052                16408               708859              -109750
      2053                16416               578988               -96188
      2054                16424               653623               167193
      2055                16432               713135              -168120
      2056                16440               553996              -264154
      2057                16448               601122              -127202
      2058                16456               811187              -165693
      2059                16464               790377              -156588
      2060                16472               547640              -148996
      2061                16480               641020              -142518
      2062                16488               620567               -76812
      2063                16496               656623              -150961
      2064                16504               576556              -272542
      2065                16512               738428              -132182
      2066                16520               608952              -214921
      2067                16528               704758              -118950
      2068                16536               701362              -106068
      2069                16544               544497              -170242
      2070                16552               559647              -186366
      2071                16560               535132               -23135
      2072                16568               474615              -274341
      2073                16576               595399              -253559
      2074                16584               568002              -186309
      2075                16592               588017              -113506
      2076                16600               610590              -145513
      2077                16608               584411              -163200
      2078                16616               543585              -169671
      2079                16624               468224              -116193
      2080                16632               494788              -193433
      2081                16640               538247                73465
      2082                16648               483722                 2281
      2083                16656               523328              -300865
      2084                16664               562421               -54661
      2085                16672               346035              -163435
      2086                16680               549112              -170355
      2087                16688               496435               -77123
      2088                16696               562957               -45733
      2089                16704               459594              -212102
      2090                16712               494345              -268489
      2091                16720               283469                 8082
      2092                16728               573550              -180136
      2093                16736               511733                21420
      2094                16744               469979              -110134
      2095                16752               590770              -100494
      2096                16760               496056               -80631
      2097                16768               640105              -148871
      2098                16776               692565              -117217
      2099                16784               497675              -154263
      2100                16792               596812              -168609
      2101                16800               557462               -71696
      2102                16808               548566               -63095
      2103                16816               486956               -93155
      2104                16824               553144               -59067
      2105                16832               576540              -113505
      2106                16840               440029               -17977
      2107                16848               425670                36114
      2108                16856               528603               -94797
      2109                16864               579508              -177195
      2110                16872               317238              -135843
      2111                16880               488714               -25274
      2112                16888               580491              -121222
      2113                16896               545424              -103516
      2114                16904               542427              -178301
      2115                16912               489498                 -402
      2116                16920               493979               -77567
      2117                16928               530361               -31999
      2118                16936               626641               -56635
      2119                16944               509007                40625
      2120                16952               404935               -55824
      2121                16960               488208              -135561
      2122                16968               375026              -127099
      2123                16976               521395              -178723
      2124                16984               509738               -92126
      2125                16992               479368               -16333
      2126                17000               579087              -131355
      2127                17008               443160              -258799
      2128                17016               453125              -103754
      2129                17024               297488              -370585
      2130                17032               579161              -132739
      2131                17040               425271              -238282
      2132                17048               471250              -109418
      2133                17056               476242              -194770
      2134                17064               518089              -128081
      2135                17072               497789              -211609
      2136                17080               521540              -112356
      2137                17088               486233              -185035
      2138                17096               622321               -51646
      2139                17104               365572               -46734
      2140                17112               511531              -155633
      2141                17120               476085               -61817
      2142                17128               518516               -75837
      2143                17136               587711              -160625
      2144                17144               482477              -296717
      2145                17152               532838              -131935
      2146                17160               479381               -89021
      2147                17168               597526              -210545
      2148                17176               437014              -179726
      2149                17184               521697              -152423
      2150                17192               421990               -87339
      2151                17200               463262              -214697
      2152                17208               379910              -107964
      2153                17216               427990               -73910
      2154                17224               497521              -166563
      2155                17232               483365               -69767
      2156                17240               370358              -105324
      2157                17248               505906              -307422
      2158                17256               432643               -42202
      2159                17264               666027              -155585
      2160                17272               440657              -148993
      2161                17280               471471              -121917
      2162                17288               377325              -224822
      2163                17296               476909               -92868
      2164                17304               461939              -121206
      2165                17312               258993              -156482
      2166                17320               409178              -104607
      2167                17328               464257                -1532
      2168                17336               499685              -117954
      2169                17344               236269              -133554
      2170                17352               474145               -92540
      2171                17360               383033              -113957
      2172                17368               463182                11154
      2173                17376               458338              -195964
      2174                17384               379471              -162720
      2175                17392               545427              -127464
      2176                17400               414012              -258443
      2177                17408               336469              -137469
      2178                17416               458075               -25092
      2179                17424               575570              -208119
      2180                17432               561721              -119376
      2181                17440               371875              -106497
      2182                17448               405773               -83134
      2183                17456               349145              -224448
      2184                17464               355952              -159840
      2185                17472               399415              -164943
      2186                17480               416336              -114615
      2187                17488               508486               -54063
      2188                17496               446246              -116648
      2189                17504               570670              -116378
      2190                17512               359034               -92235
      2191                17520               410785              -257710
      2192                17528               474922               -49310
      2193                17536               471062              -227129
      2194                17544               392707               -25843
      2195                17552               405422              -102905
      2196                17560               562118               -96812
      2197                17568               443594              -227600
      2198                17576               467854               -26200
      2199                17584               496792               -30833
      2200                17592               486687                28079
      2201                17600               351550              -157001
      2202                17608               432088                 9813
      2203                17616               482256               -85549
      2204                17624               438463               -74794
      2205                17632               431724              -212641
      2206                17640               385214              -218188
      2207                17648               522796               -59851
      2208                17656               490175               -37895
      2209                17664               371094              -210776
      2210                17672               468069               -29725
      2211                17680               245601              -218088
      2212                17688               318861               -81824
      2213                17696               300468               -27556
      2214                17704               473036              -143685
      2215                17712               476847               -51788
      2216                17720               434214               -80701
      2217                17728               344322              -138824
      2218                17736               451589               -83800
      2219                17744               309672               -97107
      2220                17752               232050               -11499
      2221                17760               379604               -10160
      2222                17768               341599              -183088
      2223                17776               390329              -168097
      2224                17784               204242              -238083
      2225                17792               315818              -166599
      2226                17800               261526              -200709
      2227                17808               307950              -136474
      2228                17816               208449              -111840
      2229                17824               297431               -57443
      2230                17832               346845               -71535
      2231                17840               221444              -199122
      2232                17848               460388               -40903
      2233                17856               350246              -161854
      2234                17864               242921               -85990
      2235                17872               255485               -94582
      2236                17880               315110                19233
      2237                17888               139023              -208029
      2238                17896               132095              -192865
      2239                17904               220566              -116589
      2240                17912               447938              -143721
      2241                17920               203883              -178756
      2242                17928               261940              -129200
      2243                17936               354020                -1250
      2244                17944               212644               -20595
      2245                17952               217298               -34863
      2246                17960               215207              -126538
      2247                17968               356581                 7029
      2248                17976               347453              -149316
      2249                17984                89384              -272776
      2250                17992               330504              -111656
      2251                18000               381947              -157806
      2252                18008               344935               -38776
      2253                18016               240463               -24030
      2254                18024               179505               -94038
      2255                18032               163456              -143635
      2256                18040               329147              -173951
      2257                18048               349249              -149097
      2258                18056               266968              -232409
      2259                18064               337489              -173874
      2260                18072               308161              -112554
      2261                18080               344195                -4040
      2262                18088               171343              -105137
      2263                18096               292175              -141864
      2264                18104               286732              -143424
      2265                18112               471930                45998
      2266                18120               377931               -90393
      2267                18128               323896               -54481
      2268                18136               341838               -69984
      2269                18144               415519              -177472
      2270                18152               514998              -145249
      2271                18160               264470              -150407
      2272                18168               229821              -204891
      2273                18176               237628               -17945
      2274                18184               345504              -160820
      2275                18192               328695              -118688
      2276                18200               328992               -76576
      2277                18208               330761              -164231
      2278                18216               287285              -165470
      2279                18224               400568               -30532
      2280                18232               325749              -178494
      2281                18240               171388              -123288
      2282                18248               256166              -202082
      2283                18256               290354              -211102
      2284                18264               244435              -140430
      2285                18272               160170              -158643
      2286                18280               347469              -121503
      2287                18288               288019              -169739
      2288                18296               301015               -74523
      2289                18304               217943              -221692
      2290                18312               196088               -90472
      2291                18320               175988              -202095
      2292                18328               201148              -114148
      2293                18336               225818               -51828
      2294                18344               193046              -258535
      2295                18352               388569              -143553
      2296                18360               258022              -143101
      2297                18368                99745               -94735
      2298                18376               221274              -191121
      2299                18384               368985              -212593
      2300                18392               251648               -55709
      2301                18400               230793              -109810
      2302                18408               135705               -47076
      2303                18416               289531               -61690
      2304                18424               106345              -168755
      2305                18432               153087              -114250
      2306                18440               374300               -89353
      2307                18448               201438                86097
      2308                18456               266940               -42829
      2309                18464               173073               -71072
      2310                18472                58434              -155304
      2311                18480               186832               -59366
      2312                18488               233563              -105668
      2313                18496               108969               -53070
      2314                18504               202924              -163036
      2315                18512               179681              -251312
      2316                18520               216409              -161814
      2317                18528               189286               -17023
      2318                18536                47748               -92573
      2319                18544               145744               -33559
      2320                18552               203417               -69249
      2321                18560               157937               -26000
      2322                18568               313715               -17918
      2323                18576               235560                -8957
      2324                18584               137794               -84468
      2325                18592               299614              -134924
      2326                18600               424800              -273213
      2327                18608               203226              -166395
      2328                18616               206197               -90052
      2329                18624               143952               -19703
      2330                18632               151869               -48208
      2331                18640               233029               -19686
      2332                18648               151833              -127000
      2333                18656               155303              -145693
      2334                18664               229282              -165113
      2335                18672               154319              -221865
      2336                18680               272138               -46638
      2337                18688               175103              -175684
      2338                18696               108644               -31416
      2339                18704               350620              -252428
      2340                18712               122867               -26394
      2341                18720               295192                16898
      2342                18728               222072              -147835
      2343                18736               195318              -135596
      2344                18744               113866               -38287
      2345                18752               204581              -203212
      2346                18760               307114              -111665
      2347                18768               184510                43107
      2348                18776               165217               -31420
      2349                18784               284003               -33951
      2350                18792               182143              -148564
      2351                18800               214669              -141762
      2352                18808                60157              -166369
      2353                18816               179025              -213254
      2354                18824               148155              -154360
      2355                18832                20990               -47942
      2356                18840               203273              -266347
      2357                18848               213057               -28302
      2358                18856               248882              -286981
      2359                18864               281865              -120056
      2360                18872                77470               -56386
      2361                18880               107971              -211116
      2362                18888               217583              -316889
      2363                18896                86276              -242548
      2364                18904               160540               -65153
      2365                18912               197672               -77442
      2366                18920               251470              -162955
      2367                18928               236924               -78679
      2368                18936               221460              -200001
      2369                18944               173097               -75753
      2370                18952                70995                 8731
      2371                18960               186202                20379
      2372                18968               138906              -111977
      2373                18976               251867               -82268
      2374                18984                46104              -236993
      2375                18992               300657               -91459
      2376                19000               178521                87591
      2377                19008               118341              -225279
      2378                19016               231551              -167302
      2379                19024               194258                -8386
      2380                19032                19979              -185451
      2381                19040                97653               -73872
      2382                19048                -7772                16434
      2383                19056                46079              -161182
      2384                19064                72937               -27610
      2385                19072               160606              -104491
      2386                19080               208979                -8837
      2387                19088                51083               -68564
      2388                19096               136022              -138317
      2389                19104               259764               -25960
      2390                19112               212271              -203408
      2391                19120               112035              -148619
      2392                19128               247139              -258966
      2393                19136               156266              -164138
      2394                19144               217303                30513
      2395                19152               217097              -136771
      2396                19160               275632              -130578
      2397                19168               234076                58215
      2398                19176               256604              -152836
      2399                19184               150777              -117003
      2400                19192               257301              -182383
      2401                19200               247903              -104686
      2402                19208                12851               -17735
      2403                19216               211331              -167537
      2404                19224                73244               -86814
      2405                19232               -23819              -169086
      2406                19240               128241               -65513
      2407                19248               248983                -1906
      2408                19256               193301              -232014
      2409                19264               226602              -136525
      2410                19272               123947              -166149
      2411                19280               183875              -105771
      2412                19288               188282                70566
      2413                19296               203196               -55171
      2414                19304               146691               -80159
      2415                19312               105040               -78162
      2416                19320               206268               -42094
      2417                19328               164290               -13155
      2418                19336               -21098                58124
      2419                19344               239922               -92510
      2420                19352                96059               -32205
      2421                19360               303795              -118961
      2422                19368               113152                32882
      2423                19376               243577              -103583
      2424                19384                 6592               -71416
      2425                19392               176563               -71965
      2426                19400               192415                15203
      2427                19408               -28928                -7158
      2428                19416               156648              -115864
      2429                19424                 9888                -1205
      2430                19432               149970               -18364
      2431                19440               115285              -110514
      2432                19448               -20336               -40840
      2433                19456               278507              -107935
      2434                19464               142986              -211657
      2435                19472                 8680              -117063
      2436                19480                45344               -20382
      2437                19488               136341               -78104
      2438                19496               254249              -161435
      2439                19504               114956              -127192
      2440                19512                35732               -33146
      2441                19520                39192               -79472
      2442                19528               131889              -169497
      2443                19536                52808              -145839
      2444                19544                73525              -123355
      2445                19552               105617               -27231
      2446                19560                85035              -175036
      2447                19568              -110861               -28784
      2448                19576                96451              -111035
      2449                19584                47883                45271
      2450                19592                63244              -149018
      2451                19600               -37428               -52906
      2452                19608               -48522               -96190
      2453                19616                 2872               -67841
      2454                19624                22891              -231356
      2455                19632               204503              -222346
      2456                19640                87033               -89679
      2457                19648               280716              -113178
      2458                19656                55262              -128504
      2459                19664                33950              -170923
      2460                19672                74900               -94964
      2461                19680               201792              -185724
      2462                19688                34164               -40241
      2463                19696                99330              -116567
      2464                19704               131382              -110603
      2465                19712               184742              -131454
      2466                19720               -48090               -68783
      2467                19728               118377               -62300
      2468                19736               192251              -236965
      2469                19744               -27372              -296032
      2470                19752                68162               -86937
      2471                19760                74501              -239614
      2472                19768                77883              -105930
      2473                19776               192558              -144796
      2474                19784               135188              -126633
      2475                19792               109075               -36058
      2476                19800               153560              -111053
      2477                19808               101804              -106405
      2478                19816               143861              -130861
      2479                19824               124008               -79158
      2480                19832               181369               -83214
      2481                19840               137239               -60172
      2482                19848                84772              -136614
      2483                19856                81809               -54285
      2484                19864                42482               -89224
      2485                19872                37999               -52744
      2486                19880                -1866              -153794
      2487                19888               150342              -156996
      2488                19896                -6288               -48700
      2489                19904               167387              -110691
      2490                19912               119008               -86367
      2491                19920                18565               -90198
      2492                19928               211127               105326
      2493                19936                26248              -145855
      2494                19944                68838               -15271
      2495                19952               168508               -93321
      2496                19960                87917                26539
      2497                19968               161695                 2739
      2498                19976               197996                42338
      2499                19984               160416              -108165
      2500                19992               -11636               -48375
      2501                20000                68993               -72505
      2502                20008               -54776               -37960
      2503                20016               127625              -227012
      2504                20024                85963                -3852
      2505                20032               215822                45872
      2506                20040               105824              -192278
      2507                20048                87503               -30674
      2508                20056                58650               -28547
      2509                20064               185332               -61352
      2510                20072                22205               -40934
      2511                20080               127695               -42627
      2512                20088               215376               -41888
      2513                20096               104249               -93864
      2514                20104                -1439              -116023
      2515                20112               149818                74186
      2516                20120               138101              -102382
      2517                20128               -15879               -58368
      2518                20136               -27318               -76345
      2519                20144                91346               -48137
      2520                20152               145035              -154319
      2521                20160                72094              -143420
      2522                20168               -36910              -117658
      2523                20176                91569              -130543
      2524                20184                -2669                -8388
      2525                20192                69744               -25240
      2526                20200               201302              -159983
      2527                20208                45327              -140576
      2528                20216               157762                61269
      2529                20224                65092               -46745
      2530                20232                -9672               -74038
      2531                20240                42190              -118389
      2532                20248               160032              -128176
      2533                20256                14296              -110116
      2534                20264                48197                39979
      2535                20272               124175                -8702
      2536                20280                26556                42191
      2537                20288               149291              -177293
      2538                20296                35841               -42964
      2539                20304                42200               -20292
      2540                20312                61579                33061
      2541                20320               110180              -144075
      2542                20328               139374                11371
      2543                20336                84307                11916
      2544                20344               107482              -203738
      2545                20352                43773              -159221
      2546                20360                57917                19744
      2547                20368               -27795               -32049
      2548                20376               108366              -171816
      2549                20384               113221                -8999
      2550                20392               -17650               -64293
      2551                20400               -13734               -89036
      2552                20408                76178              -113838
      2553                20416               -90698              -157020
      2554                20424                 1294              -141069
      2555                20432                52131               -96318
      2556                20440               175209               -52608
      2557                20448               189640               -29677
      2558                20456               233047                59633
      2559                20464                36019                21326
      2560                20472                35343                -6235
      2561                20480               157972              -104901
      2562                20488               261976                -4144
      2563                20496               128959              -152688
      2564                20504                16912               103731
      2565                20512               109358              -152805
      2566                20520               -13146              -165955
      2567                20528                81346                44921
      2568                20536                80380                62503
      2569                20544                94949                 8832
      2570                20552              -148767              -149820
      2571                20560                80920                88012
      2572                20568                11018              -106607
      2573                20576                17459               -74990
      2574                20584               117399                28854
      2575                20592                88580              -127428
      2576                20600                91176              -120004
      2577                20608                68135              -172691
      2578                20616               135300               -43734
      2579                20624                14655              -287613
      2580                20632                22215               -65333
      2581                20640                22506               -20947
      2582                20648                92271                -2688
      2583                20656                57996              -109350
      2584                20664                  809              -210688
      2585                20672                33382              -223676
      2586                20680               112761                54293
      2587                20688               109218               127971
      2588                20696                99745              -149543
      2589                20704               -35625               -82986
      2590                20712               114445              -103023
      2591                20720               -62715               -90990
      2592                20728               -53390               -23282
      2593                20736              -124118               -76287
      2594                20744               201234               -73053
      2595                20752                41730              -194267
      2596                20760               143379              -168180
      2597                20768                39112                  630
      2598                20776                71955               -22355
      2599                20784               191608               -39954
      2600                20792               -15502               -78223
      2601                20800               -60014               -58086
      2602                20808               -82005               -46195
      2603                20816                34629                13449
      2604                20824               104487              -240932
      2605                20832               -97585              -176113
      2606                20840                24540               -44836
      2607                20848               -11409              -184321
      2608                20856                99976              -115665
      2609                20864                39168               -70337
      2610                20872                -7163                 7479
      2611                20880                82847              -117128
      2612                20888                30573               -96700
      2613                20896               166901               -41603
      2614                20904                 2549                83515
      2615                20912                20589              -145134
      2616                20920               -45128               -85480
      2617                20928               -82556              -161961
      2618                20936               122612               -50851
      2619                20944               -20212              -182390
      2620                20952                76027              -161724
      2621                20960                  788              -175275
      2622                20968                  781               -42625
      2623                20976              -108623               -42325
      2624                20984                -7767              -112896
      2625                20992               -63122                28591
      2626                21000                50488               -46066
      2627                21008               -19816               -43764
      2628                21016                72840                -9483
      2629                21024               -91332              -104715
      2630                21032              -117158                -6416
      2631                21040                11934              -164829
      2632                21048               -19529               -46390
      2633                21056               120789               -35182
      2634                21064               -39481               -68511
      2635                21072                68521               -37020
      2636                21080               178356               -97299
      2637                21088                33518               -41157
      2638                21096                45827               -31977
      2639                21104                 5758              -153388
      2640                21112               -79093              -147134
      2641                21120                22719                70059
      2642                21128                58631              -197449
      2643                21136              -194957              -134862
      2644                21144              -133627              -140414
      2645                21152               -44219              -110132
      2646                21160               -42807              -124114
      2647                21168               104517               -94767
      2648                21176                78698              -116345
      2649                21184               -40868              -110622
      2650                21192                82105                 -136
      2651                21200               -62038              -111599
      2652                21208                57692              -185498
      2653                21216               -55382              -173930
      2654                21224                78152               -71510
      2655                21232                50419                26253
      2656                21240               -30586              -149814
      2657                21248                 2810              -154908
      2658                21256                41818               -81900
      2659                21264               -62709               -38909
      2660                21272              -129072              -114015
      2661                21280                -5618              -221700
      2662                21288               -47249               -25695
      2663                21296                64064               -37127
      2664                21304               -51653               -40235
      2665                21312                29358              -146452
      2666                21320              -135983              -154993
      2667                21328                11236               -59934
      2668                21336                42235                83102
      2669                21344              -115572               -51597
      2670                21352               -29621              -190000
      2671                21360                 9186               -12628
      2672                21368               -98285               -58396
      2673                21376                33326              -108059
      2674                21384               -21394               -78111
      2675                21392               -31440               -11076
      2676                21400               -26313              -228812
      2677                21408               -39237              -126767
      2678                21416              -196528               -40458
      2679                21424              -119196              -251544
      2680                21432                11292              -218758
      2681                21440               -29349                44187
      2682                21448                53841              -174197
      2683                21456              -107485                 2098
      2684                21464              -100968              -103623
      2685                21472                49211              -266542
      2686                21480              -126790               -99108
      2687                21488                87040              -135261
      2688                21496               -18095               -67369
      2689                21504                20244              -174487
      2690                21512               -31766               -14354
      2691                21520                32241               -80533
      2692                21528                33188               -79274
      2693                21536                10286               -91923
      2694                21544               -39684              -294437
      2695                21552                17922                80918
      2696                21560                71949              -103087
      2697                21568                32734               -69779
      2698                21576               -14374                 8305
      2699                21584                64174              -110856
      2700                21592               -91348              -140169
      2701                21600               -65583               -58817
      2702                21608                47380              -185405
      2703                21616                45742              -164707
      2704                21624               -70209              -202702
      2705                21632               -29562                12169
      2706                21640               -88056                 1677
      2707                21648               -89809              -210028
      2708                21656               -36635              -190313
      2709                21664               -44467               -21553
      2710                21672              -134611              -115730
      2711                21680               -16533              -128537
      2712                21688                51211              -111563
      2713                21696              -103197              -157657
      2714                21704                66374              -128677
      2715                21712                50612               -55442
      2716                21720              -150725              -120683
      2717                21728                10313               -65815
      2718                21736                21044              -108117
      2719                21744               131633               -22123
      2720                21752               -28095               -72780
      2721                21760                54092              -127439
      2722                21768              -184584              -132753
      2723                21776              -114897              -167930
      2724                21784              -103882              -151780
      2725                21792                 1384              -171193
      2726                21800                 2659               -55330
      2727                21808               -49391              -229374
      2728                21816              -149567               -91986
      2729                21824                14441              -102146
      2730                21832               -55097              -105836
      2731                21840                46627              -103316
      2732                21848                76982                65290
      2733                21856               120844                13281
      2734                21864               143560              -126975
      2735                21872                -5311               -90124
      2736                21880                67789              -143502
      2737                21888                93482                26490
      2738                21896                32402               -17714
      2739                21904                58129                -4406
      2740                21912              -119768               -36155
      2741                21920               120883               -11637
      2742                21928               -16998              -141369
      2743                21936               -42229              -163101
      2744                21944               -45786              -152712
      2745                21952                -7823              -104034
      2746                21960                17727              -106017
      2747                21968                64876               -84781
      2748                21976               -43221               -25174
      2749                21984                96729                13379
      2750                21992                -5045               -78617
      2751                22000                69156               -31353
      2752                22008                21943                13716
      2753                22016                52810                 8346
      2754                22024               -13570               -80464
      2755                22032               -64102               -75979
      2756                22040                18553              -187096
      2757                22048              -108597               -39502
      2758                22056               -64405              -118604
      2759                22064               -44554              -100207
      2760                22072               -46601              -111396
      2761                22080               -20854               -24694
      2762                22088              -101759               -74974
      2763                22096               -13274              -127932
      2764                22104               -34653                33270
      2765                22112                -3369              -181220
      2766                22120               -48730              -129224
      2767                22128               -76664                43974
      2768                22136                78304               -59118
      2769                22144               -63304              -132913
      2770                22152                26014                15347
      2771                22160                35128              -200629
      2772                22168                 2968              -109245
      2773                22176                74060               -14688
      2774                22184               160481               -66968
      2775                22192               -61861               -40942
      2776                22200               -35513               -13738
      2777                22208                68683                 5684
      2778                22216               -21076               -39833
      2779                22224              -104927              -167999
      2780                22232              -117474               -69976
      2781                22240               -85866              -227284
      2782                22248               -32025              -114202
      2783                22256               -57231               -45021
      2784                22264               -64325              -174376
      2785                22272                21994               -95239
      2786                22280               -51765              -106429
      2787                22288              -137554               -52790
      2788                22296               -15726                34599
      2789                22304              -146935               -23303
      2790                22312                40849               -63207
      2791                22320                 3490              -222820
      2792                22328              -120524               -74563
      2793                22336                 3317              -118235
      2794                22344                81143              -132687
      2795                22352               144495               -95111
      2796                22360              -103082              -125200
      2797                22368               -27179              -103321
      2798                22376                  -51               -61448
      2799                22384              -144707              -143027
      2800                22392                19789               -25375
      2801                22400               -16198               -70813
      2802                22408              -102165              -111320
      2803                22416               -25403              -129821
      2804                22424               -20841              -203724
      2805                22432                84027              -114022
      2806                22440               -25120               -18645
      2807                22448               -18709               -88730
      2808                22456               -45083              -134019
      2809                22464                 6797               -92497
      2810                22472               -36463               -62382
      2811                22480               -33435              -104680
      2812                22488               -30894               -70780
      2813                22496                60447              -190790
      2814                22504              -150725                24081
      2815                22512                55471              -101870
      2816                22520               -63343              -127237
      2817                22528               -13086              -176933
      2818                22536               -20220               -89119
      2819                22544               -54288               -11210
      2820                22552                46910              -125791
      2821                22560               -74730              -161624
      2822                22568                17339              -117295
      2823                22576              -167908              -207413
      2824                22584               110247               -90519
      2825                22592               -20857              -170717
      2826                22600               -23591              -157224
      2827                22608               -90884               -63063
      2828                22616               -42194              -127815
      2829                22624                 3418               -62107
      2830                22632               -31641              -194324
      2831                22640               -18791              -156494
      2832                22648                58839               -95358
      2833                22656               -36346               -54662
      2834                22664               -55202               -52285
      2835                22672                -8930              -174267
      2836                22680               -34060               -88417
      2837                22688              -107833               -40771
      2838                22696                 -580              -158599
      2839                22704              -107963              -264323
      2840                22712                12487               -48908
      2841                22720              -120375              -230018
      2842                22728                21928              -103866
      2843                22736               -13376              -120777
      2844                22744               -52456               -92421
      2845                22752              -100701               -67001
      2846                22760              -203382               -30525
      2847                22768               -62411              -132554
      2848                22776              -112334               -32872
      2849                22784                84670               -44262
      2850                22792                -1297               -14294
      2851                22800                54069              -165969
      2852                22808               -21302                70493
      2853                22816                30258               -71844
      2854                22824                40029               -82619
      2855                22832              -143636                24866
      2856                22840                54409                -1006
      2857                22848               -78311               -89751
      2858                22856                -5336                -8729
      2859                22864                71004              -113226
      2860                22872               -15166                66200
      2861                22880                73737              -117131
      2862                22888                57188               -82698
      2863                22896                27520               -27205
      2864                22904               -88438               -97086
      2865                22912               -14106               -71619
      2866                22920                59551               -85715
      2867                22928               -11973              -250554
      2868                22936               -46747              -131015
      2869                22944               -31141              -130740
      2870                22952                -5010              -134149
      2871                22960                29155               -69403
      2872                22968               -70591               -31427
      2873                22976              -254366                38348
      2874                22984                59441              -163133
      2875                22992                98013                61378
      2876                23000                28908              -143638
      2877                23008                51038               -74240
      2878                23016               -53367                41696
      2879                23024               -97519              -159969
      2880                23032                15077               -54515
      2881                23040                 7167               -57416
      2882                23048               -17171              -207227
      2883                23056               138186               -26451
      2884                23064              -129140              -123113
      2885                23072               -55674               -34665
      2886                23080                -7890               -99726
      2887                23088                 5957               -73435
      2888                23096               -37792              -198785
      2889                23104              -101466                32029
      2890                23112               -18309              -107639
      2891                23120              -109047               -71301
      2892                23128                59461              -194149
      2893                23136               -45276              -164019
      2894                23144                96655               -65028
      2895                23152               -61658               -55456
      2896                23160               -31225               -66234
      2897                23168                44405              -136164
      2898                23176                40031               -82987
      2899                23184                 7038               -84524
      2900                23192               -51239               -66784
      2901                23200               -57211               -95684
      2902                23208                -4758               -41883
      2903                23216               -38302                 8682
      2904                23224              -116377              -129274
      2905                23232               -34706               -13948
      2906                23240                10424              -106002
      2907                23248               -74540               -26744
      2908                23256               -94003              -132160
      2909                23264              -134542                80617
      2910                23272              -190867               -96295
      2911                23280               -60978               -59761
      2912                23288                42670                12387
      2913                23296               101072               -49950
      2914                23304                53134              -146672
      2915                23312               -20920              -154608
      2916                23320                36540              -151616
      2917                23328               134317              -109486
      2918                23336               -35113               -67861
      2919                23344                33970               -49350
      2920                23352               151978              -135061
      2921                23360                33322               -94239
      2922                23368                 7276              -191063
      2923                23376                29618                10203
      2924                23384                12202              -142679
      2925                23392                12741              -138754
      2926                23400                53089              -107915
      2927                23408               -64535               -39341
      2928                23416               -17261              -161442
      2929                23424               -55704              -232441
      2930                23432              -305481              -167640
      2931                23440               -56039              -122932
      2932                23448               -40821              -143714
      2933                23456              -193163              -101371
      2934                23464               -18236               -64084
      2935                23472               -38239              -107338
      2936                23480              -125593              -116499
      2937                23488                44284              -140125
      2938                23496               -30396              -118327
      2939                23504                 8445               -72168
      2940                23512                41457              -143430
      2941                23520                22960              -126808
      2942                23528              -219858                32816
      2943                23536              -158587               -58337
      2944                23544                75010                25137
      2945                23552               -61514                55387
      2946                23560               -16858              -203919
      2947                23568              -144261                18498
      2948                23576              -213221               -84275
      2949                23584              -122993              -175389
      2950                23592              -108525              -175076
      2951                23600               -60977              -175941
      2952                23608              -176170               -91429
      2953                23616              -112684               -51727
      2954                23624              -141515                47479
      2955                23632              -169775              -107720
      2956                23640               -23886              -142997
      2957                23648                68882                -8190
      2958                23656               -81223               -99214
      2959                23664              -115213              -105525
      2960                23672               -69658              -176277
      2961                23680              -140730               -29733
      2962                23688              -141341              -211299
      2963                23696              -116145               -95368
      2964                23704              -131612              -260996
      2965                23712               -38979              -144504
      2966                23720                76899               -86157
      2967                23728               -60809               -81496
      2968                23736               -74733               -56349
      2969                23744                -1254              -158505
      2970                23752               -67528              -331714
      2971                23760                51557               -59421
      2972                23768               -78141               -87946
      2973                23776                54907              -279786
      2974                23784               -45917              -229491
      2975                23792               -36609               -58217
      2976                23800                32804              -174387
      2977                23808                49199              -127486
      2978                23816              -179631               -61041
      2979                23824               -74268               -60908
      2980                23832               -58197               -87271
      2981                23840              -145129              -137653
      2982                23848                 1985               -84879
      2983                23856              -116263               -62052
      2984                23864              -134603                28791
      2985                23872               -18445               -26484
      2986                23880               -17214              -238215
      2987                23888               -72623              -186287
      2988                23896              -156558               -74247
      2989                23904              -167795              -193071
      2990                23912               -64157               -53842
      2991                23920                70921              -109107
      2992                23928               -91568              -105385
      2993                23936              -105640               -86425
      2994                23944              -145762               -94475
      2995                23952              -179824               -53198
      2996                23960               -48199               -28917
      2997                23968               107143               -37990
      2998                23976               -85619               -94673
      2999                23984                -8635               -34510
      3000                23992                22995               -29959
      3001                24000                61013                42312
      3002                24008               -54732               -57658
      3003                24016                37373                 5881
      3004                24024                66440               -71190
      3005                24032                 -603               -25791
      3006                24040              -134007              -125097
      3007                24048              -110621                -5986
      3008                24056               -94603              -101574
      3009                24064                -9341              -264748
      3010                24072               -86889              -101035
      3011                24080               -75775              -182435
      3012                24088                14367                -4459
      3013                24096              -171262                70596
      3014                24104               -35717              -160969
      3015                24112              -129968               -49350
      3016                24120              -155101              -135849
      3017                24128               130689              -159767
      3018                24136              -119573               -50643
      3019                24144               -90517               -70209
      3020                24152                69140              -231535
      3021                24160              -103178               -70690
      3022                24168                69293               -33106
      3023                24176                  192               -69195
      3024                24184               -45785               -72429
      3025                24192              -102981               -86984
      3026                24200                93180              -127879
      3027                24208              -169189              -145229
      3028                24216                12343               -86360
      3029                24224               -77269                 2146
      3030                24232                 -654              -202479
      3031                24240              -112808              -131446
      3032                24248                26512              -163746
      3033                24256                -3117               -45455
      3034                24264              -148561              -202669
      3035                24272              -105692               -97562
      3036                24280               -96491               -80721
      3037                24288               -36783              -135137
      3038                24296               115009               -35974
      3039                24304                66933                -1646
      3040                24312               115328                21811
      3041                24320               -11118              -152432
      3042                24328               -43336               -53253
      3043                24336              -112137              -239831
      3044                24344               -61383               -58514
      3045                24352               -60975               -65211
      3046                24360              -131924              -121089
      3047                24368              -131429              -179658
      3048                24376              -138201               -14522
      3049                24384                66816               -71220
      3050                24392               -11400               -77761
      3051                24400                55791              -150210
      3052                24408               -16861               -43424
      3053                24416               108056               -14797
      3054                24424              -103629              -124192
      3055                24432               -34260               -36638
      3056                24440               -84181              -119206
      3057                24448               -58705               -45136
      3058                24456                65841                37194
      3059                24464               -87734               -34147
      3060                24472               -97529               -82442
      3061                24480              -125507                79068
      3062                24488               -31934              -122224
      3063                24496               -41739              -175147
      3064                24504               -66086              -192364
      3065                24512               -98647              -137798
      3066                24520               -58596              -226189
      3067                24528                 6389              -158172
      3068                24536               -87294              -117613
      3069                24544               -88329               -42768
      3070                24552               -96045              -136197
      3071                24560                78660              -120360
      3072                24568               -98550               -12036
      3073                24576               -46426              -115895
      3074                24584                 -434               -56273
      3075                24592                -9061              -152620
      3076                24600                36530              -189365
      3077                24608              -115285               -32121
      3078                24616               -96773              -132338
      3079                24624               -93592               -70431
      3080                24632                43486                 4706
      3081                24640              -140969              -125205
      3082                24648               -13872              -134801
      3083                24656              -167287               -23808
      3084                24664               -15840               -94982
      3085                24672                 4038               -92535
      3086                24680              -128515              -142586
      3087                24688               -64935                -6753
      3088                24696              -103884               -18107
      3089                24704               -72810               -65201
      3090                24712                17047               -15178
      3091                24720               -75314               -79239
      3092                24728               -11900               -79927
      3093                24736                  644              -121574
      3094                24744               -44313               -77029
      3095                24752                21843              -215736
      3096                24760                94086               129781
      3097                24768               -50524              -135698
      3098                24776               -43218               -46871
      3099                24784                50313                47163
      3100                24792              -134022              -136816
      3101                24800                24877                  795
      3102                24808               -39734              -198046
      3103                24816              -112356              -109002
      3104                24824               -48673                39327
      3105                24832               -21068              -176325
      3106                24840              -117114              -170021
      3107                24848              -105376              -204520
      3108                24856                47133               -89068
      3109                24864               -53694               -30306
      3110                24872               -25174              -111953
      3111                24880               -38675               -14747
      3112                24888               -24602              -103702
      3113                24896               -65022              -104756
      3114                24904               -29618               164595
      3115                24912               -71316              -174285
      3116                24920               -72747                22054
      3117                24928               -44448                10584
      3118                24936               -41995              -280154
      3119                24944               138533              -100890
      3120                24952              -122399              -159933
      3121                24960               -69857              -131768
      3122                24968              -115580              -119933
      3123                24976               -47813               -49717
      3124                24984               -62830               -54766
      3125                24992                39628                60931
      3126                25000                48826                17283
      3127                25008               -65488               -78332
      3128                25016              -198452               -87087
      3129                25024              -230596              -124341
      3130                25032                 7526               -36578
      3131                25040               -82053              -104037
      3132                25048              -143717                33423
      3133                25056               -29552              -157809
      3134                25064               -92201               -97521
      3135                25072                22090              -120473
      3136                25080              -164800              -189487
      3137                25088               -94227                53136
      3138                25096               112027              -104332
      3139                25104               -29850                -2387
      3140                25112                11061              -111244
      3141                25120              -167477              -151844
      3142                25128              -148131                39497
      3143                25136               -18084              -114676
      3144                25144               103212              -250403
      3145                25152                -2728              -117129
      3146                25160               -51240               -54129
      3147                25168                42103              -148538
      3148                25176              -134595               -91719
      3149                25184               101565              -101735
      3150                25192              -102023               -66667
      3151                25200               -16838              -196370
      3152                25208               -51604               -40572
      3153                25216               -24379              -174824
      3154                25224               -58116              -188431
      3155                25232                 1807              -104724
      3156                25240               -99727              -199123
      3157                25248               -82447               -57852
      3158                25256                39507               -30973
      3159                25264               -34392                22399
      3160                25272                -6770              -102457
      3161                25280              -202845               -56019
      3162                25288               -68770               -92639
      3163                25296              -177218              -163390
      3164                25304               -27537              -135346
      3165                25312              -102974                70397
      3166                25320              -208144               -69610
      3167                25328              -101878              -104971
      3168                25336               -10007               -99545
      3169                25344              -146345               -76460
      3170                25352              -120849              -135702
      3171                25360              -149322              -155541
      3172                25368              -244345              -146393
      3173                25376               -62264               -83736
      3174                25384              -200389              -164035
      3175                25392              -228718               -88850
      3176                25400                40414               -33171
      3177                25408              -114740               -70967
      3178                25416               -72453              -170703
      3179                25424              -171436              -171804
      3180                25432              -141053              -179438
      3181                25440               -38982               -32646
      3182                25448              -216701              -192203
      3183                25456                32724              -140638
      3184                25464               -80890              -138337
      3185                25472               -11642               -62297
      3186                25480              -117902              -293909
      3187                25488               -97934               -43247
      3188                25496                19194              -138848
      3189                25504               -53012               -73217
      3190                25512              -120391              -100004
      3191                25520              -185062               -52660
      3192                25528               -71516              -174621
      3193                25536              -116173              -178782
      3194                25544              -174666              -155975
      3195                25552              -132289              -174358
      3196                25560              -105975              -189286
      3197                25568              -183681              -198975
      3198                25576              -124282               -16635
      3199                25584               -89482               -71321
      3200                25592               -87857               -57646
      3201                25600                76028                -3739
      3202                25608              -119872                71364
      3203                25616                -7856              -159370
      3204                25624               -20388               -79220
      3205                25632                30211               -85468
      3206                25640              -180744               -16478
      3207                25648               -51892              -141932
      3208                25656              -223676              -133799
      3209                25664               -36615              -157194
      3210                25672               -76989              -133645
      3211                25680              -137600              -158938
      3212                25688               -39421              -183291
      3213                25696               -86288               -58405
      3214                25704                90650              -105220
      3215                25712               -47998                14631
      3216                25720              -154728              -158646
      3217                25728              -211815              -102054
      3218                25736                21436                -9804
      3219                25744              -114261                37122
      3220                25752               -52490              -146823
      3221                25760               -31288              -119814
      3222                25768              -115696                 1727
      3223                25776               -67117              -195256
      3224                25784               -30580               -12718
      3225                25792               -42894              -169393
      3226                25800                53209              -145710
      3227                25808              -140658              -178529
      3228                25816               -86070               -58379
      3229                25824               -77295              -246749
      3230                25832                -4766              -138289
      3231                25840              -125056              -208258
      3232                25848               -76280               -69071
      3233                25856               -39095               -38689
      3234                25864               -77815               -32147
      3235                25872              -130553               -38769
      3236                25880                -3744                 3310
      3237                25888               -66869               -77347
      3238                25896               -59026               -85135
      3239                25904                66328               -63074
      3240                25912              -141962               -47820
      3241                25920              -160820               -78735
      3242                25928              -103387               -37280
      3243                25936               -40516               -19341
      3244                25944              -163444              -233043
      3245                25952               -92880               -70704
      3246                25960                56060               -64763
      3247                25968              -143918              -102024
      3248                25976                31160               -16921
      3249                25984               -23189               -94764
      3250                25992               -25696               -78492
      3251                26000               -64137               -60732
      3252                26008               -27584              -119466
      3253                26016              -127766              -174667
      3254                26024              -107305               -15359
      3255                26032                25412                88107
      3256                26040              -279405                78819
      3257                26048              -154320                67085
      3258                26056                 8063              -173767
      3259                26064              -159339              -134182
      3260                26072              -151138               -73122
      3261                26080               -16505              -240011
      3262                26088               -16166               -99605
      3263                26096               -86602               -69603
      3264                26104               -13440              -148920
      3265                26112               -49216              -147408
      3266                26120               110642                62961
      3267                26128                19771               -99420
      3268                26136              -186909               -10461
      3269                26144               -73895                24837
      3270                26152               -82987               -98806
      3271                26160               -12463                41239
      3272                26168                 7758               -90317
      3273                26176               -58320              -113732
      3274                26184              -101108              -135217
      3275                26192                 2165              -107649
      3276                26200              -110975               -41372
      3277                26208                -4244              -175770
      3278                26216              -104528              -138478
      3279                26224               -34773               -81595
      3280                26232               -70798              -175251
      3281                26240                 8415               -28373
      3282                26248               -16305              -122031
      3283                26256                21772               -29048
      3284                26264               -66617               -72882
      3285                26272              -168406              -136328
      3286                26280               -26233               -86265
      3287                26288               -68704              -131736
      3288                26296                49437              -177982
      3289                26304               -67292                 8446
      3290                26312                72249                15384
      3291                26320               -50982              -144000
      3292                26328              -197413               -78764
      3293                26336                -3760              -111479
      3294                26344              -101694               -60630
      3295                26352                47215               -40222
      3296                26360              -186795               -57820
      3297                26368               -49773              -148599
      3298                26376               -63834                10215
      3299                26384                 8787              -118607
      3300                26392              -112630               -80192
      3301                26400              -128771              -201724
      3302                26408                -2466               -43229
      3303                26416               -52847              -123747
      3304                26424              -137211              -153053
      3305                26432               -43572                72237
      3306                26440               -65106                81313
      3307                26448                64605              -123606
      3308                26456              -110582               -59216
      3309                26464                23908               -62911
      3310                26472               -32217               -75108
      3311                26480               -90761              -109836
      3312                26488                -3883                -8241
      3313                26496               -64917                -2332
      3314                26504              -109234               -65268
      3315                26512                17897                20800
      3316                26520              -143388               -11637
      3317                26528              -175461               -97467
      3318                26536                56382                49853
      3319                26544              -293615              -177205
      3320                26552               -21743              -119379
      3321                26560                -6197              -181842
      3322                26568              -139488              -102885
      3323                26576              -183538                44502
      3324                26584              -118571                37952
      3325                26592                -6846              -125282
      3326                26600                -7110              -116989
      3327                26608               -74194              -176767
      3328                26616              -112995              -217101
      3329                26624               102460                33475
      3330                26632              -207711              -163210
      3331                26640              -259544               -25701
      3332                26648               -79909               -31477
      3333                26656               -25015               -28614
      3334                26664                -1821               -19622
      3335                26672                 8803                13655
      3336                26680              -124200                84233
      3337                26688              -224836               -59306
      3338                26696                21215               -66791
      3339                26704               -98577               -65290
      3340                26712              -134888               -91115
      3341                26720              -226377               -38308
      3342                26728              -101716              -197197
      3343                26736               -80523                10933
      3344                26744                -8997                 8692
      3345                26752              -144924               -40422
      3346                26760              -104032              -185761
      3347                26768               -44286               -13511
      3348                26776               -78474              -156559
      3349                26784               -31930               -65243
      3350                26792              -148153               -84204
      3351                26800                14918               -99070
      3352                26808               -71744                -2960
      3353                26816              -107280               -12449
      3354                26824                83113                41966
      3355                26832               -46207              -143683
      3356                26840              -124699                31815
      3357                26848               -39515               -62761
      3358                26856               -54417               -64681
      3359                26864                46902                64337
      3360                26872              -140993                22729
      3361                26880              -110401               -54211
      3362                26888                 9841              -130848
      3363                26896               -62896              -126013
      3364                26904              -114430               -35283
      3365                26912                27001               -36445
      3366                26920               -69492               -33442
      3367                26928                10850              -100311
      3368                26936               -22137               -24231
      3369                26944              -117762               -64649
      3370                26952                23685               -52001
      3371                26960              -146274              -155670
      3372                26968               -60170               115432
      3373                26976              -198490              -172022
      3374                26984              -131436              -306506
      3375                26992              -141921              -124690
      3376                27000               -71820                49610
      3377                27008              -117466               -73652
      3378                27016              -159955                36165
      3379                27024               -18644              -102974
      3380                27032              -150688                31688
      3381                27040              -133322                -9597
      3382                27048              -120397              -146073
      3383                27056              -104990              -136492
      3384                27064                12612               -30753
      3385                27072               -18645              -151832
      3386                27080              -125997              -153618
      3387                27088               -65695              -151865
      3388                27096               -20261               -76957
      3389                27104               -86247                48417
      3390                27112                89913              -277772
      3391                27120              -111895              -116012
      3392                27128                -6385               -61902
      3393                27136                93257              -161188
      3394                27144                11509               -57630
      3395                27152               -40094              -239348
      3396                27160                 5683                51195
      3397                27168              -174066               -65336
      3398                27176               -26619              -173193
      3399                27184                -3812                -5022
      3400                27192                25406              -103330
      3401                27200               -49935              -160856
      3402                27208              -147691              -205214
      3403                27216               -79306                36556
      3404                27224              -198430              -117124
      3405                27232              -112878               -41120
      3406                27240                70783               -15774
      3407                27248              -204497               -33002
      3408                27256               -67927              -187770
      3409                27264              -118694              -202937
      3410                27272               -40657              -145145
      3411                27280              -105021               -71325
      3412                27288               -25216              -102426
      3413                27296               -25225              -130397
      3414                27304               -24238               -46253
      3415                27312               -18476              -136292
      3416                27320                84636               -19179
      3417                27328               -89121               -31568
      3418                27336              -182205               -99603
      3419                27344               100257               -71977
      3420                27352                30533               -86835
      3421                27360              -124322               -14622
      3422                27368              -116795               -75526
      3423                27376               -63858               -51186
      3424                27384              -190929               -64527
      3425                27392               -98350               -50383
      3426                27400              -110037               -11193
      3427                27408              -150546              -166973
      3428                27416               -52680               -56083
      3429                27424               -33513              -266545
      3430                27432              -122455               -37432
      3431                27440                -9944               -28088
      3432                27448              -174870               -32848
      3433                27456               -21526               -47661
      3434                27464               -75771              -162770
      3435                27472               -76502              -164992
      3436                27480                27719               -67421
      3437                27488               -78435               -62235
      3438                27496              -162517              -240483
      3439                27504              -139948                 3670
      3440                27512               -10917               -88902
      3441                27520              -194845              -183880
      3442                27528               -52321               -93412
      3443                27536               -74547              -137040
      3444                27544                11576               -23837
      3445                27552               -52498              -123727
      3446                27560               -45139                -5268
      3447                27568               -44658              -202717
      3448                27576               -21415               -98653
      3449                27584              -137282               -75927
      3450                27592                75237              -109385
      3451                27600               -93490              -152952
      3452                27608               -12436                 3344
      3453                27616               -67730               -81877
      3454                27624              -201797               -92840
      3455                27632               -22410               -90553
      3456                27640              -157378              -184485
      3457                27648                62730                -5266
      3458                27656              -172866              -116334
      3459                27664               -38318              -158775
      3460                27672               -74783               -24839
      3461                27680               -68589               -40825
      3462                27688                20772               -22754
      3463                27696               -14455               -78624
      3464                27704                23787               -26931
      3465                27712                98221               -18992
      3466                27720              -124707                17640
      3467                27728              -158777               -66022
      3468                27736               -56549               -41003
      3469                27744               -39180              -128389
      3470                27752               -11956               -61813
      3471                27760              -124074               -19565
      3472                27768               -68336               -16888
      3473                27776               -98982               -33777
      3474                27784                 2802               -40972
      3475                27792                78109               -78088
      3476                27800               -13928              -108806
      3477                27808              -142033              -126812
      3478                27816               -97930              -104494
      3479                27824              -127217               -26604
      3480                27832               -91678              -173353
      3481                27840               -43838               -58850
      3482                27848               -20916              -106300
      3483                27856               -64286              -127441
      3484                27864               -71645               -40567
      3485                27872                54035              -136431
      3486                27880               -48071               -32745
      3487                27888               -60606              -228909
      3488                27896               -22083              -151086
      3489                27904               -43773                23215
      3490                27912               -67663               -67573
      3491                27920              -133393                32424
      3492                27928               -49725               -72425
      3493                27936                -3175               -62884
      3494                27944                 9921              -133802
      3495                27952                20933               -58282
      3496                27960               -10039               -59457
      3497                27968                17934              -105109
      3498                27976                64130              -248313
      3499                27984              -216798               -96376
      3500                27992               -61550               -30310
      3501                28000              -120361               -25622
      3502                28008                40947              -221068
      3503                28016              -106250               -63569
      3504                28024              -129505              -125027
      3505                28032                51811              -190940
      3506                28040              -183066               -88527
      3507                28048              -110391               -49009
      3508                28056                22094               -77023
      3509                28064              -178943                46232
      3510                28072              -110255               -97000
      3511                28080               -38736              -122743
      3512                28088               -58538               -43958
      3513                28096              -184969              -171950
      3514                28104               -49154              -118947
      3515                28112                -8802              -122427
      3516                28120              -122746               -51578
      3517                28128              -101022                 5333
      3518                28136                 5473              -101347
      3519                28144              -133387               -29793
      3520                28152               -69187              -110263
      3521                28160                 7960                50568
      3522                28168                 5916              -142561
      3523                28176               -26747               -74529
      3524                28184              -129932              -112792
      3525                28192               135663               -43537
      3526                28200                49750              -104447
      3527                28208              -243929               -47705
      3528                28216              -162262                57920
      3529                28224               -29902              -199685
      3530                28232                13002               -93730
      3531                28240               -61334              -131807
      3532                28248               -26460                49504
      3533                28256               -61851               -33482
      3534                28264              -203132              -102634
      3535                28272              -150288              -120788
      3536                28280              -206743              -107171
      3537                28288              -228329               -78963
      3538                28296              -109081               -54702
      3539                28304               -90798              -165783
      3540                28312              -262521              -188497
      3541                28320                47251              -145098
      3542                28328                21826              -255849
      3543                28336               -85901              -177169
      3544                28344               -90207               -98467
      3545                28352               -60831              -187122
      3546                28360               -49034               -67335
      3547                28368               -49096              -188087
      3548                28376              -122204               -67859
      3549                28384               -98402              -177383
      3550                28392                18658              -137018
      3551                28400                -4510               -47284
      3552                28408               -51582                47881
      3553                28416               -95830              -122286
      3554                28424              -131537               -18770
      3555                28432                34615              -117343
      3556                28440               -49665                52506
      3557                28448              -141787              -164921
      3558                28456                -9284              -141990
      3559                28464              -156938               -12314
      3560                28472              -128507               -84696
      3561                28480              -172109               -70610
      3562                28488              -127412              -160753
      3563                28496              -149117               -78211
      3564                28504               -37141                14787
      3565                28512              -100136              -122746
      3566                28520               -25085              -141508
      3567                28528               -93933              -144562
      3568                28536              -115251              -141079
      3569                28544              -170703               -54556
      3570                28552                14160                -3578
      3571                28560               -92596              -184359
      3572                28568                -6371               -14360
      3573                28576              -119873              -141389
      3574                28584                34648               -86262
      3575                28592              -153110                  434
      3576                28600              -131776               -72310
      3577                28608              -124296               -12186
      3578                28616                19731              -161310
      3579                28624               -18622               -59671
      3580                28632              -119947               -14844
      3581                28640               -71730                 8825
      3582                28648               -28263              -272284
      3583                28656               -88489              -274458
      3584                28664                42200               -89393
      3585                28672                54970              -198002
      3586                28680               -15684               -90373
      3587                28688               -84035               -48817
      3588                28696                 -803              -118383
      3589                28704              -104212              -129966
      3590                28712              -228270               -78961
      3591                28720                 1863               -49298
      3592                28728               -82683               -78390
      3593                28736              -102649               -75612
      3594                28744               -81184              -216109
      3595                28752              -225475              -147020
      3596                28760              -180461              -118506
      3597                28768               -43574               -38380
      3598                28776                -4122               -87867
      3599                28784               -78259              -116386
      3600                28792                22830              -187813
      3601                28800               -11706              -122607
      3602                28808                61082              -200738
      3603                28816                -7859                27084
      3604                28824               -36752                59023
      3605                28832                24914               -85799
      3606                28840               -96640                31199
      3607                28848               -29029              -198538
      3608                28856              -181313                60493
      3609                28864               -21027              -138964
      3610                28872               -59280                17749
      3611                28880              -100466              -215562
      3612                28888               -73680                -2843
      3613                28896              -172880                18075
      3614                28904               -35917               -79654
      3615                28912              -135391              -213588
      3616                28920              -131898                70453
      3617                28928              -151551              -118188
      3618                28936               -51641               -84870
      3619                28944               -23808              -201114
      3620                28952               -52297               -90073
      3621                28960               -56918              -258556
      3622                28968                40820               -29083
      3623                28976               -23689               -29314
      3624                28984              -265385                 4727
      3625                28992                70412               -68231
      3626                29000              -163591              -136619
      3627                29008              -216364              -124378
      3628                29016              -133439              -179518
      3629                29024              -215104                10200
      3630                29032               -42985              -144793
      3631                29040              -131654               -78843
      3632                29048                11410              -120068
      3633                29056               -13666              -112538
      3634                29064               -57189              -133335
      3635                29072              -204234              -114955
      3636                29080                15832                18486
      3637                29088                38439                -9211
      3638                29096               -92325              -173098
      3639                29104                 2747               -51146
      3640                29112               -30055               -54684
      3641                29120              -109679               -76200
      3642                29128               -66446                88520
      3643                29136                64181                48529
      3644                29144              -193993               -31885
      3645                29152              -116672               -82799
      3646                29160                56991              -141515
      3647                29168                33663              -114499
      3648                29176              -109145              -131126
      3649                29184              -122944               -81503
      3650                29192                51956              -265461
      3651                29200               -92982              -136153
      3652                29208              -137551               -53466
      3653                29216                77308                -2981
      3654                29224               -13403                62778
      3655                29232                 9876               -39013
      3656                29240               -21029              -202892
      3657                29248               -78398               -77611
      3658                29256               -77597              -311351
      3659                29264              -131376              -181992
      3660                29272               -87477                98702
      3661                29280              -267620              -118003
      3662                29288              -137122               -94376
      3663                29296               -87334                 6757
      3664                29304               -54954                24355
      3665                29312               -10403              -153748
      3666                29320              -119576              -122689
      3667                29328                  868               -60467
      3668                29336              -130550                 6881
      3669                29344              -185217              -141709
      3670                29352              -105391                39764
      3671                29360               -11371                15505
      3672                29368               -76873              -210127
      3673                29376              -146867              -205778
      3674                29384                14411                 1578
      3675                29392               108380              -153116
      3676                29400              -122219              -159704
      3677                29408              -180513               -60125
      3678                29416              -107825               -36882
      3679                29424               -63169              -120444
      3680                29432                18635               -46923
      3681                29440               -74719              -135646
      3682                29448               -78029              -137974
      3683                29456               -77113               -93496
      3684                29464               -26702               -27385
      3685                29472                32663              -189778
      3686                29480              -207924              -214212
      3687                29488               -75193                80422
      3688                29496              -175209               -86260
      3689                29504              -197676               -91963
      3690                29512                23340               -59784
      3691                29520                -3588                63796
      3692                29528               -54981              -211885
      3693                29536               -25566              -281316
      3694                29544               -94676               -18990
      3695                29552              -126473               -34729
      3696                29560               -48795               -21591
      3697                29568               -66276               -69925
      3698                29576               -48476              -205993
      3699                29584               -29370              -135957
      3700                29592              -107862              -273052
      3701                29600               -70982                53588
      3702                29608                40689               -42726
      3703                29616                 3063               -11567
      3704                29624                24544              -169612
      3705                29632              -122140                28799
      3706                29640              -171024               -14295
      3707                29648                20365                -8560
      3708                29656               -38819               -80887
      3709                29664               -92992              -118326
      3710                29672               -11312               -47813
      3711                29680               -99409               -60208
      3712                29688              -166996                26566
      3713                29696               -34678               -42693
      3714                29704               -52108              -175582
      3715                29712              -152760              -135652
      3716                29720              -126937               -71534
      3717                29728               -59974              -165678
      3718                29736              -211414              -214383
      3719                29744               -74554               -38403
      3720                29752               -37185               -63589
      3721                29760              -113076              -260544
      3722                29768               -60440               -43091
      3723                29776               -48856               -14800
      3724                29784               -92859               -73953
      3725                29792               -60772              -109998
      3726                29800                32472                19379
      3727                29808              -213792              -114632
      3728                29816              -180071              -143217
      3729                29824              -206485              -101270
      3730                29832                11088              -272284
      3731                29840               -24702              -112279
      3732                29848               -42080              -120346
      3733                29856               -95973               -76344
      3734                29864               -92141               -38470
      3735                29872               -58735              -135347
      3736                29880               -55429               -67781
      3737                29888                 2642              -144700
      3738                29896               -16347              -124657
      3739                29904               -91876               -54748
      3740                29912               -12079               -53391
      3741                29920              -100159               119427
      3742                29928               -28270               -53636
      3743                29936              -156408               -51170
      3744                29944              -192164               -90987
      3745                29952              -221732              -101036
      3746                29960               -63150              -140266
      3747                29968               -76932                40007
      3748                29976              -101219              -216530
      3749                29984               -85688              -127918
      3750                29992              -129398              -204090
      3751                30000               -64664                -4242
      3752                30008               -18953              -106172
      3753                30016               -38272                37773
      3754                30024              -211018              -163731
      3755                30032              -160673               -18131
      3756                30040              -219094               -89741
      3757                30048               -64817                15590
      3758                30056              -138713               -91362
      3759                30064               -96692              -220908
      3760                30072                13392              -158258
      3761                30080                24394              -118046
      3762                30088               -91500               -25676
      3763                30096               -65631              -150852
      3764                30104              -138636                59683
      3765                30112               -61564              -128031
      3766                30120              -119758              -103945
      3767                30128               -70662               -84300
      3768                30136               100375               -46901
      3769                30144              -129329              -132300
      3770                30152               -15383               -52343
      3771                30160              -178550              -119309
      3772                30168              -140571              -111268
      3773                30176              -156104               -30888
      3774                30184              -148527              -181002
      3775                30192               -73307              -271129
      3776                30200               -86566              -157940
      3777                30208                 9796                -2815
      3778                30216              -181944              -153566
      3779                30224                -2810              -118720
      3780                30232               -42385              -221444
      3781                30240              -138319              -143879
      3782                30248               -93034                20407
      3783                30256                -9630              -125012
      3784                30264              -231678               -44797
      3785                30272               -68803               -95055
      3786                30280              -144667                21272
      3787                30288              -152041               -46413
      3788                30296              -141078               -52652
      3789                30304              -102636              -106135
      3790                30312               -94804               -28786
      3791                30320               -94174              -176914
      3792                30328                57976              -167205
      3793                30336               -55652               -31417
      3794                30344              -129661               -23227
      3795                30352               -67062              -200837
      3796                30360              -165787                47672
      3797                30368              -104028              -150743
      3798                30376                37221               -52942
      3799                30384              -140060              -191709
      3800                30392               -87054              -139275
      3801                30400              -215291               -57043
      3802                30408              -177985               -69226
      3803                30416              -198264                17798
      3804                30424              -165365               -43219
      3805                30432              -125201              -148803
      3806                30440              -116980              -110158
      3807                30448               -20495                 1518
      3808                30456               -61917              -121217
      3809                30464                59772               -97293
      3810                30472              -126161               -87411
      3811                30480               -48610              -115298
      3812                30488               -85032              -102046
      3813                30496                22222               -56724
      3814                30504                11477                23813
      3815                30512               -70053               -21866
      3816                30520               -80547              -106398
      3817                30528               -96995              -150835
      3818                30536               -42069               -91103
      3819                30544                34936               -65075
      3820                30552               -68734               -38426
      3821                30560               -38569               -87595
      3822                30568               -46739               -79277
      3823                30576                18924               -61250
      3824                30584              -180616               -51209
      3825                30592               -58966              -232217
      3826                30600               -32562                25459
      3827                30608              -178565               -79011
      3828                30616              -122364              -123369
      3829                30624               -81297               -58977
      3830                30632              -146936              -145810
      3831                30640               -76129              -130783
      3832                30648              -140197               -69108
      3833                30656              -130788              -131764
      3834                30664                -8229               -21316
      3835                30672               -78626              -196301
      3836                30680               -84831                57186
      3837                30688              -129878               -87240
      3838                30696              -188269              -105230
      3839                30704               -31099               -93831
      3840                30712               -84642               -94517
      3841                30720               -84486               -18696
      3842                30728              -120746              -172703
      3843                30736               -99703              -136998
      3844                30744              -135745              -142797
      3845                30752               -91285                67947
      3846                30760              -165605                66508
      3847                30768              -196113              -166812
      3848                30776              -144226              -132206
      3849                30784                 4631              -169660
      3850                30792               -49433               -28182
      3851                30800              -136618              -214007
      3852                30808               -54851              -155910
      3853                30816              -303765              -170524
      3854                30824               -44230               -50114
      3855                30832               -80912              -163588
      3856                30840               -71921              -193437
      3857                30848              -168110              -146026
      3858                30856               -85926              -228622
      3859                30864              -209548              -179441
      3860                30872               -90163               -76428
      3861                30880              -135949               -95691
      3862                30888              -225687              -131326
      3863                30896               -98504              -151147
      3864                30904               -83842              -113199
      3865                30912               -43434              -237131
      3866                30920              -141172               -20261
      3867                30928              -144780               -53924
      3868                30936               -97876              -341334
      3869                30944              -154465              -100724
      3870                30952              -105914               -45393
      3871                30960              -134456              -145189
      3872                30968               -75898                 7778
      3873                30976                67640               -59698
      3874                30984              -131705              -165747
      3875                30992              -172483              -108265
      3876                31000              -157820              -250035
      3877                31008                19240               -48225
      3878                31016                -2841              -107860
      3879                31024                18219              -179581
      3880                31032                14838                20596
      3881                31040                13119              -118510
      3882                31048               -32968               -95047
      3883                31056              -178972               -23365
      3884                31064              -169032               -39606
      3885                31072               -10454               -23047
      3886                31080               -41572              -180375
      3887                31088               -60643                45458
      3888                31096               -28384               -83784
      3889                31104               -22947               -67207
      3890                31112               -97495              -103944
      3891                31120              -138363              -128728
      3892                31128               -30621               -40080
      3893                31136              -123174              -183479
      3894                31144              -128687               -50858
      3895                31152               -88525               -24156
      3896                31160              -267214               -52421
      3897                31168              -138527              -103110
      3898                31176              -118718              -155391
      3899                31184              -167169               -27408
      3900                31192               -43619               -84859
      3901                31200               -42197                15211
      3902                31208                40384                 5979
      3903                31216              -135417              -116450
      3904                31224              -177138               -92904
      3905                31232               -95351              -269541
      3906                31240               -93894                12143
      3907                31248              -132150                19161
      3908                31256               -92352              -192606
      3909                31264              -123045               -45236
      3910                31272              -121450              -153523
      3911                31280              -151263                49874
      3912                31288               -59192              -122487
      3913                31296              -248646              -219736
      3914                31304               -89958                52582
      3915                31312               -25726              -123243
      3916                31320              -159029              -265251
      3917                31328              -163033                28573
      3918                31336                26230               -15553
      3919                31344                -3415               -34529
      3920                31352               -72383               -99666
      3921                31360                14348              -221777
      3922                31368               -97035               -97560
      3923                31376               -85189               -79746
      3924                31384               -91318              -166483
      3925                31392              -121687               -60883
      3926                31400              -153304              -168732
      3927                31408              -328139               -62521
      3928                31416               -93322               -26932
      3929                31424              -136151              -277729
      3930                31432               -49400               -24740
      3931                31440               -59708              -156662
      3932                31448               -80604               -34632
      3933                31456              -222904               -48550
      3934                31464               -98258               -58373
      3935                31472              -110012              -152985
      3936                31480              -217963               -79503
      3937                31488               -13947              -164804
      3938                31496              -248243              -171842
      3939                31504              -110189               -26950
      3940                31512              -153035               -47484
      3941                31520                83600              -100043
      3942                31528              -205533               -80160
      3943                31536               -36878              -124098
      3944                31544                -2146              -152928
      3945                31552                21568              -205821
      3946                31560               -16943               -36803
      3947                31568              -177883              -114626
      3948                31576               100042               -93897
      3949                31584              -259843              -111772
      3950                31592                89876               -86305
      3951                31600              -358136               -61130
      3952                31608              -184995              -157133
      3953                31616               -61464              -204126
      3954                31624              -115855              -140678
      3955                31632               -12118               -32471
      3956                31640               -95380              -159991
      3957                31648                12038                27560
      3958                31656              -108520               -91607
      3959                31664               -39739              -242870
      3960                31672               -77447                35503
      3961                31680               -22230               -51033
      3962                31688               -76117              -103507
      3963                31696              -150071              -207196
      3964                31704              -106955              -105809
      3965                31712              -166471               -34792
      3966                31720              -126456               -86911
      3967                31728               -70904               -77775
      3968                31736               -42068              -155615
      3969                31744              -251636              -132866
      3970                31752                20767               -47728
      3971                31760              -142163               -79082
      3972                31768              -103241               -47001
      3973                31776               -84526              -149384
      3974                31784               -14119               -87561
      3975                31792               -96599               -47788
      3976                31800              -180703              -221443
      3977                31808               -67954               -56516
      3978                31816               -60477                18004
      3979                31824                -8057              -113530
      3980                31832              -202832               -18565
      3981                31840              -197353                 4652
      3982                31848              -110933              -126253
      3983                31856              -100099                -2127
      3984                31864              -110133              -137179
      3985                31872              -107647               -25166
      3986                31880              -174035               -46397
      3987                31888              -191476              -161420
      3988                31896                -3195                66576
      3989                31904              -168782               -56402
      3990                31912              -102963              -220206
      3991                31920               -68611              -168447
      3992                31928              -101695              -198367
      3993                31936              -113878               -27094
      3994                31944                 6356                -3044
      3995                31952                61742               -16789
      3996                31960                10402              -154459
      3997                31968              -123317               -65648
      3998                31976              -116131              -134253
      3999                31984               -98509               -96183
      4000                31992                10725                21417
      4001                32000              -168270              -287544
      4002                32008              -349804               -84877
      4003                32016               101362               -15700
      4004                32024                -1383               -63073
      4005                32032              -165141               -60687
      4006                32040              -205958               -49701
      4007                32048              -121371               -40895
      4008                32056              -101628              -228635
      4009                32064              -103616              -190090
      4010                32072               -83205              -140112
      4011                32080                52704               -28028
      4012                32088               -53226               -56914
      4013                32096              -109052              -154835
      4014                32104               -86041               -62165
      4015                32112              -227044              -234498
      4016                32120               -49030              -113644
      4017                32128              -131308                13447
      4018                32136                14848               -33390
      4019                32144                59820               -82404
      4020                32152              -139288              -111996
      4021                32160                25939               -15974
      4022                32168              -206742               -73622
      4023                32176              -102276              -141316
      4024                32184              -191395               -26557
      4025                32192                31067              -150531
      4026                32200               -55996              -133003
      4027                32208               -94351                24706
      4028                32216              -113218               -28073
      4029                32224               -59958               -67455
      4030                32232              -137525               -64553
      4031                32240               -39619              -152180
      4032                32248               -34281              -147751
      4033                32256              -172940               -84958
      4034                32264                  698               -86620
      4035                32272               -92798               -34260
      4036                32280                42266              -151684
      4037                32288              -101946               -59138
      4038                32296               -93788                29625
      4039                32304                38708                -8879
      4040                32312               -68794                89074
      4041                32320              -148614              -169586
      4042                32328              -130031               -54084
      4043                32336                36673               -14124
      4044                32344              -157995              -107021
      4045                32352               -82099                41857
      4046                32360              -115530              -115474
      4047                32368               -44496               -16249
      4048                32376               -68963              -210416
      4049                32384                13512              -141490
      4050                32392               -59144              -113049
      4051                32400              -142496                24680
      4052                32408               -97689              -218830
      4053                32416              -152907               -81841
      4054                32424                13676               -29513
      4055                32432                31329               -70111
      4056                32440              -118984               -77755
      4057                32448              -115553                22193
      4058                32456              -141720              -222678
      4059                32464               -13025               -34219
      4060                32472              -124375                 8304
      4061                32480               -60159              -132889
      4062                32488               -43748              -150276
      4063                32496              -171335              -152684
      4064                32504               -83651              -177506
      4065                32512              -148924                32591
      4066                32520              -119748                86832
      4067                32528               -44457              -110038
      4068                32536              -110991               -34244
      4069                32544               -96938              -170294
      4070                32552               -75118               -50816
      4071                32560               -78566              -223898
      4072                32568               -11671               -97880
      4073                32576               -19382               -47306
      4074                32584              -129248              -159129
      4075                32592               -36612               -90174
      4076                32600              -128301              -117425
      4077                32608               -11356              -199252
      4078                32616              -180298               -98539
      4079                32624               -38557              -136738
      4080                32632              -164692              -155942
      4081                32640              -213238               -41813
      4082                32648                 6289               -97021
      4083                32656               -66095              -227304
      4084                32664              -151503               -83849
      4085                32672               -93711               -13401
      4086                32680              -149008               123077
      4087                32688              -120470               -68714
      4088                32696               -85694                37974
      4089                32704                 6491              -104165
      4090                32712               -83791              -129468
      4091                32720              -129198              -116529
      4092                32728              -191019              -226031
      4093                32736              -219279               -48091
      4094                32744              -127068              -104231
      4095                32752               -67091               122637
      4096                32760               -84741              -190422
      4097                32768              -229450              -174611
      4098                32776               -66974               -90025
      4099                32784              -127301                 4113
      4100                32792              -138872               -80038
      4101                32800               -21481              -163179
      4102                32808              -262252              -183146
      4103                32816               -77416               -38479
      4104                32824              -152728              -168010
      4105                32832               -19554              -122697
      4106                32840                31178              -198600
      4107                32848              -115661               -48406
      4108                32856                67169               -81505
      4109                32864              -176082               -96787
      4110                32872              -145347               -21325
      4111                32880               -58436              -131052
      4112                32888               -81314               -53890
      4113                32896              -150784              -176818
      4114                32904               -98519               -73284
      4115                32912              -250761               -44932
      4116                32920              -206340              -154546
      4117                32928               -47153               -27121
      4118                32936                 4610               -29633
      4119                32944               -77492              -108923
      4120                32952              -112250              -195138
      4121                32960              -226637                 9807
      4122                32968               -28509              -164749
      4123                32976               -65525              -231401
      4124                32984               -68315              -203799
      4125                32992               -59264               -85586
      4126                33000              -238641              -168226
      4127                33008              -178771              -147699
      4128                33016               -17151                95273
      4129                33024               -29300              -108351
      4130                33032                59198              -115440
      4131                33040                72855               -17500
      4132                33048              -176891              -139802
      4133                33056               -88322               -66657
      4134                33064                25001              -188438
      4135                33072              -231053                17302
      4136                33080               -79263              -125344
      4137                33088               -90635              -258964
      4138                33096              -133506              -197503
      4139                33104                 7435                 7739
      4140                33112                41069               -58690
      4141                33120              -149170              -193226
      4142                33128               -97084              -110485
      4143                33136              -137278               -61706
      4144                33144              -103111              -112468
      4145                33152              -110549               -82851
      4146                33160              -114089               -88113
      4147                33168               -45691              -163435
      4148                33176              -129827              -111571
      4149                33184               -47742              -204404
      4150                33192              -183732                  -33
      4151                33200              -102411                90604
      4152                33208              -104041              -149947
      4153                33216               -28469               -54285
      4154                33224                85610               -20828
      4155                33232                15860               -55815
      4156                33240                74357              -151884
      4157                33248              -118683                 7199
      4158                33256                 4606              -106292
      4159                33264               -81859              -122867
      4160                33272              -272034               -71301
      4161                33280               -43591              -250072
      4162                33288              -113960               -44739
      4163                33296               -82158              -106917
      4164                33304               -42613              -224821
      4165                33312              -131782               -90444
      4166                33320               -86002               -32388
      4167                33328              -221186              -216328
      4168                33336              -102629               -61856
      4169                33344                -2859              -153741
      4170                33352              -304613              -202198
      4171                33360               -86991              -183112
      4172                33368               -56961              -140822
      4173                33376               -52892               -48684
      4174                33384              -140006              -194094
      4175                33392               -39994              -103333
      4176                33400              -148247              -137059
      4177                33408                34067               -26623
      4178                33416               -15249              -216293
      4179                33424                12110                 6572
      4180                33432               -16270              -160537
      4181                33440              -146620                76531
      4182                33448              -182659              -180889
      4183                33456               -46968              -202167
      4184                33464              -109224              -285217
      4185                33472              -166724               -17543
      4186                33480                29678               -93440
      4187                33488              -153446              -126709
      4188                33496              -132974              -170976
      4189                33504              -185984              -126499
      4190                33512                15691                46435
      4191                33520               -99236              -101640
      4192                33528               -17049              -153248
      4193                33536              -169923              -189047
      4194                33544              -174036               -69289
      4195                33552               -84681               -27117
      4196                33560              -169019                 2987
      4197                33568               -78540              -100297
      4198                33576                10833              -238393
      4199                33584                40837               -40243
      4200                33592                61921              -139443
      4201                33600               -34995               -90929
      4202                33608              -144578               -27850
      4203                33616              -145885              -162077
      4204                33624              -176280                47644
      4205                33632                14867               -82457
      4206                33640              -141866               -36468
      4207                33648               -63522               -29134
      4208                33656              -178675               128036
      4209                33664                39831              -124083
      4210                33672               -16329              -122303
      4211                33680               -32383              -175228
      4212                33688               -27766               -74816
      4213                33696              -125282              -138063
      4214                33704                15456              -125101
      4215                33712               -69880              -136310
      4216                33720              -118438              -151728
      4217                33728              -102445              -195965
      4218                33736               -83884              -124019
      4219                33744               -15207               -43450
      4220                33752               -57702               -64793
      4221                33760              -155422              -112575
      4222                33768                76274               -11710
      4223                33776              -167289                88567
      4224                33784              -130578                22566
      4225                33792                29064               -89542
      4226                33800               -63359                 -117
      4227                33808               -41568               -31182
      4228                33816              -110248               -43511
      4229                33824              -217155               -95944
      4230                33832               -91689              -180249
      4231                33840               -22902               -19042
      4232                33848               -70094               -48348
      4233                33856               -39453                -3129
      4234                33864                60527               -57699
      4235                33872                37859               -84654
      4236                33880               -28933              -217409
      4237                33888              -155019               -17024
      4238                33896                11969              -131109
      4239                33904              -196727              -142483
      4240                33912                45756              -112453
      4241                33920               -42557                19969
      4242                33928              -110941                64157
      4243                33936                19825               -42912
      4244                33944              -114966                23845
      4245                33952                43275               -48805
      4246                33960               -63157              -262813
      4247                33968                23152               -80251
      4248                33976               -54188              -172571
      4249                33984               112389                30121
      4250                33992               -50721                37298
      4251                34000                60962              -152660
      4252                34008              -211240               -22498
      4253                34016               -71951               -19149
      4254                34024              -144949              -150442
      4255                34032              -108502              -201392
      4256                34040               -98345               -72566
      4257                34048                43925               -44146
      4258                34056               -78180              -142416
      4259                34064              -121027               -51954
      4260                34072              -231860              -137066
      4261                34080                 6929               -92542
      4262                34088              -178078               -74840
      4263                34096               -89936                35785
      4264                34104              -100417              -156354
      4265                34112              -133918               -17448
      4266                34120                91487              -100062
      4267                34128              -113040              -140353
      4268                34136              -162784              -116514
      4269                34144              -180770              -117676
      4270                34152              -200417               -94142
      4271                34160              -135790               -47600
      4272                34168              -151048              -219296
      4273                34176               -60565               -31891
      4274                34184                -5667               -96667
      4275                34192              -174588              -119595
      4276                34200              -127725               -20864
      4277                34208                 8848               -29942
      4278                34216               -31658              -130895
      4279                34224              -107756               -62926
      4280                34232               -86882               -17350
      4281                34240                19100               -95340
      4282                34248              -113910              -124445
      4283                34256              -109222               -83926
      4284                34264              -177337              -139318
      4285                34272               -80518              -107253
      4286                34280                30185              -147197
      4287                34288              -111878              -116689
      4288                34296              -116192              -113995
      4289                34304              -212359               -36665
      4290                34312                33591              -140714
      4291                34320                16224              -136731
      4292                34328               -88011              -168227
      4293                34336                17428              -256162
      4294                34344               -64576               -35071
      4295                34352              -186967               -74108
      4296                34360                45866              -117216
      4297                34368              -130300                25688
      4298                34376                39383               -56544
      4299                34384               -51535               -25794
      4300                34392               -11952                87725
      4301                34400               -87874               -75079
      4302                34408                -1878              -133654
      4303                34416               -55239               -59019
      4304                34424              -187793               -70171
      4305                34432               -46252              -172434
      4306                34440               -72723              -177247
      4307                34448               -71278               -72012
      4308                34456              -103344              -138134
      4309                34464               -58165              -236518
      4310                34472                57828               -74286
      4311                34480               -78237              -132577
      4312                34488               -32481              -146288
      4313                34496              -144782               -17942
      4314                34504               -19727              -187968
      4315                34512                -9774              -164889
      4316                34520               -22224               -54324
      4317                34528              -125189               -25919
      4318                34536               -20003               -98759
      4319                34544               -25935              -202301
      4320                34552               -82733               -38709
      4321                34560              -146009               -41988
      4322                34568              -254926               -48286
      4323                34576              -202145               -94717
      4324                34584               -94016              -108806
      4325                34592                97995               -87554
      4326                34600               -15477              -283675
      4327                34608                29575               -86339
      4328                34616              -238740              -219821
      4329                34624                -7019              -162521
      4330                34632                34181               -32504
      4331                34640               -36700              -124221
      4332                34648               -65581              -105009
      4333                34656                13349               -45023
      4334                34664               -52971              -109840
      4335                34672               -83334               -92207
      4336                34680                64941              -251450
      4337                34688              -136749              -140998
      4338                34696              -101678              -188882
      4339                34704              -210979               -65529
      4340                34712               -70035              -152702
      4341                34720               -69549              -150534
      4342                34728               -95237               -17713
      4343                34736              -202334               -81719
      4344                34744              -104221               -43427
      4345                34752               -39268               -27559
      4346                34760              -186228                12939
      4347                34768              -131557              -299524
      4348                34776               -94879              -115111
      4349                34784                 8376               -45658
      4350                34792               -97275              -171201
      4351                34800              -135045                58100
      4352                34808               -82603              -171257
      4353                34816               -51674              -357978
      4354                34824               -82514               -57631
      4355                34832              -142069              -127757
      4356                34840              -179486                -7620
      4357                34848              -129758               -22709
      4358                34856               -30087              -203526
      4359                34864               -98486              -153817
      4360                34872              -191940               -63177
      4361                34880              -228013              -162723
      4362                34888               -80817               -35213
      4363                34896               -88706              -252744
      4364                34904              -107278              -141744
      4365                34912               -62415              -175131
      4366                34920              -163332              -168064
      4367                34928              -238493              -132412
      4368                34936              -130236              -256868
      4369                34944               -50810               -74585
      4370                34952                 9568              -119580
      4371                34960              -304915              -181747
      4372                34968               -63882               105771
      4373                34976                -3430              -156503
      4374                34984              -105317              -127399
      4375                34992              -112482              -197142
      4376                35000              -182823              -162182
      4377                35008               -63000              -168998
      4378                35016               -75646                33869
      4379                35024                19856               -57327
      4380                35032              -136177              -168892
      4381                35040              -166973              -192729
      4382                35048              -138738              -142970
      4383                35056               -87013              -187210
      4384                35064              -195635              -205478
      4385                35072              -101207              -193383
      4386                35080               -61704              -110303
      4387                35088               -35992              -141340
      4388                35096                47445              -124758
      4389                35104              -160800              -169725
      4390                35112              -226959              -143142
      4391                35120               -77878               -66677
      4392                35128              -194319              -151800
      4393                35136               -21538              -264158
      4394                35144               -32707              -151591
      4395                35152              -125376              -103674
      4396                35160              -110243              -103765
      4397                35168              -169431                80711
      4398                35176              -170362               -18965
      4399                35184              -165413               -66671
      4400                35192              -229858               -77217
      4401                35200               -61296              -116683
      4402                35208               -68467               -99190
      4403                35216               -81382              -175227
      4404                35224                41655              -158510
      4405                35232              -151632              -118326
      4406                35240              -163489               -88943
      4407                35248              -109520              -125393
      4408                35256                33220              -134577
      4409                35264               -83224                38560
      4410                35272              -144463               -57108
      4411                35280              -169771               -91639
      4412                35288               -42818               -61579
      4413                35296              -287661              -129718
      4414                35304              -168325               -73345
      4415                35312              -127766               -55927
      4416                35320                 -545              -104436
      4417                35328              -187539              -113426
      4418                35336              -196222                19473
      4419                35344              -187048               -80304
      4420                35352               -21725              -120170
      4421                35360              -274284              -123695
      4422                35368              -109551              -180814
      4423                35376               -38469              -148983
      4424                35384              -149194                -9363
      4425                35392               -66124              -172888
      4426                35400              -133044              -198706
      4427                35408              -184484              -166178
      4428                35416               -20288              -147207
      4429                35424              -185018                 1705
      4430                35432               -77073               -79977
      4431                35440              -255117              -261547
      4432                35448              -138612              -125688
      4433                35456               -12727              -141064
      4434                35464              -175536              -208610
      4435                35472              -109992               -50521
      4436                35480               -92348              -180884
      4437                35488              -141853              -172457
      4438                35496              -111403              -154935
      4439                35504               -91245              -147942
      4440                35512              -130762              -180985
      4441                35520              -114232               -65420
      4442                35528               -62786                63895
      4443                35536                 -116               -77818
      4444                35544                 5205              -129667
      4445                35552               -50959              -143910
      4446                35560                21287                 4778
      4447                35568              -208504               -36199
      4448                35576               -67863               -88052
      4449                35584              -220714              -129215
      4450                35592               -80600              -231855
      4451                35600                34050               -78252
      4452                35608                 -481              -114024
      4453                35616               -67637               -29716
      4454                35624               -66970              -173711
      4455                35632              -197483               -59067
      4456                35640               -44968              -201352
      4457                35648              -129799              -103042
      4458                35656               -77567              -199068
      4459                35664                32853              -146047
      4460                35672               -27519               -32549
      4461                35680              -319010                -5699
      4462                35688              -100862               -51090
      4463                35696              -225983              -106662
      4464                35704              -167221              -212334
      4465                35712              -114923               -78174
      4466                35720              -108577              -153382
      4467                35728              -133628                 5489
      4468                35736              -181442               -19976
      4469                35744              -219008              -170794
      4470                35752              -123381              -130103
      4471                35760              -107794              -281105
      4472                35768              -150913               -49021
      4473                35776              -164787               -96670
      4474                35784                -7939              -108185
      4475                35792              -122172               -58176
      4476                35800              -159740              -147238
      4477                35808              -189964              -161366
      4478                35816               -99587              -134002
      4479                35824               -63301              -174847
      4480                35832              -272733              -109554
      4481                35840              -158980              -196849
      4482                35848               -50620               -46271
      4483                35856              -176885                49750
      4484                35864              -157277                66497
      4485                35872              -201438               -80049
      4486                35880               -65413               -99411
      4487                35888               -86475                40184
      4488                35896              -129126              -100730
      4489                35904                 1057               -42197
      4490                35912              -223071              -182196
      4491                35920               -91949              -175482
      4492                35928               -27839                22777
      4493                35936                -2393              -185915
      4494                35944                47536              -182541
      4495                35952               -45815              -102541
      4496                35960               -88526              -228049
      4497                35968              -138761               -20322
      4498                35976               -91458              -220777
      4499                35984                65759               -61290
      4500                35992              -185702              -168327
      4501                36000              -155955              -140365
      4502                36008               -47213               -94261
      4503                36016               -21061               -87531
      4504                36024                15179              -113587
      4505                36032               -31740               -30779
      4506                36040              -118757                -8759
      4507                36048               -38543              -104929
      4508                36056               -64867              -120914
      4509                36064              -129623              -222449
      4510                36072              -134631              -117996
      4511                36080               -97268               -20099
      4512                36088                47492                -6597
      4513                36096              -137408              -127582
      4514                36104               -18579               -74046
      4515                36112              -180754              -204477
      4516                36120               -50528              -179293
      4517                36128               -38410              -115621
      4518                36136              -161358               -72548
      4519                36144              -130028                13350
      4520                36152              -135583              -168145
      4521                36160                37412               -61864
      4522                36168               -74093              -212954
      4523                36176               -26918                -2450
      4524                36184               -77390              -124524
      4525                36192                -5609               -27160
      4526                36200              -106733              -278797
      4527                36208              -179583               -35767
      4528                36216              -121853              -142220
      4529                36224               -30275              -119148
      4530                36232              -105507               -56941
      4531                36240               -84294               -13640
      4532                36248              -186780               -55898
      4533                36256               -27544               -32454
      4534                36264               -99439              -117091
      4535                36272              -164180              -234352
      4536                36280              -121848              -159840
      4537                36288              -118692              -163434
      4538                36296              -128723               -71329
      4539                36304               -78401               -57511
      4540                36312              -181371              -226834
      4541                36320               -36338                44379
      4542                36328              -100420                83991
      4543                36336              -141122               -76203
      4544                36344               -93720              -150178
      4545                36352               -24350               -41086
      4546                36360               -22850               -41427
      4547                36368               -73487               -89278
      4548                36376              -141440               -23338
      4549                36384              -147420              -151963
      4550                36392               -41839                -2744
      4551                36400               -95865              -265792
      4552                36408              -116068              -122864
      4553                36416                14432              -138942
      4554                36424                75580               -45567
      4555                36432              -104925               -57036
      4556                36440               -88533              -114223
      4557                36448               -96624              -158939
      4558                36456              -258172               -52816
      4559                36464                27418               -77026
      4560                36472               -88616               -45173
      4561                36480               -42421               -46014
      4562                36488               -90326               -60346
      4563                36496               -44515               -66987
      4564                36504               -51022              -195363
      4565                36512               -85704              -165715
      4566                36520               -60869               -50262
      4567                36528                -9406              -275906
      4568                36536              -140373              -246465
      4569                36544              -104504              -142327
      4570                36552              -129646               -58585
      4571                36560               -58238              -137207
      4572                36568              -172460               -81919
      4573                36576               -99767               -70201
      4574                36584              -149449                44309
      4575                36592               -50810              -151623
      4576                36600               -78517               -16974
      4577                36608              -126410              -128800
      4578                36616               -94833              -251730
      4579                36624              -106979              -142437
      4580                36632               -48518               -19926
      4581                36640              -163446               -24709
      4582                36648                35582              -212299
      4583                36656               -28752              -160813
      4584                36664              -120913              -244112
      4585                36672              -145684               -53542
      4586                36680               -41921              -141918
      4587                36688               -86652               -67548
      4588                36696              -115683              -205100
      4589                36704              -215325              -111950
      4590                36712              -181456               -83956
      4591                36720              -128785              -136565
      4592                36728              -202466              -145268
      4593                36736              -138514              -149443
      4594                36744               -35638              -148115
      4595                36752              -152251               -49370
      4596                36760                 5388              -144004
      4597                36768               -24855                50245
      4598                36776              -112144               -11046
      4599                36784               -20341              -159096
      4600                36792                36456               -45737
      4601                36800                81331              -119002
      4602                36808               -13452               -96971
      4603                36816              -110455               -90353
      4604                36824               -61453               -81626
      4605                36832               -95861               -61808
      4606                36840                  650              -179578
      4607                36848                20131              -121864
      4608                36856              -109080               -70148
      4609                36864                -7127              -133100
      4610                36872              -231100              -174080
      4611                36880              -101306              -206251
      4612                36888               -63774               -91219
      4613                36896               -86619              -158420
      4614                36904               -35607                37941
      4615                36912               -84802               114367
      4616                36920              -217735               -64007
      4617                36928               -65393              -124603
      4618                36936               -28116                 4988
      4619                36944               -28839              -183828
      4620                36952               -55041                20915
      4621                36960                55649               -29346
      4622                36968              -141380              -189475
      4623                36976              -152077                -6739
      4624                36984               -85844               -78496
      4625                36992               -58850              -152644
      4626                37000              -115202              -195242
      4627                37008               -52847              -280562
      4628                37016              -119950              -140374
      4629                37024              -166657              -132684
      4630                37032                 2150                40682
      4631                37040              -102895              -184237
      4632                37048              -226919              -111433
      4633                37056              -245049              -124722
      4634                37064               -92382               -81735
      4635                37072              -295993                11003
      4636                37080              -117463               -94128
      4637                37088               -39890               -59908
      4638                37096              -207138              -141301
      4639                37104              -209965               -34203
      4640                37112               -92882              -181028
      4641                37120               -46444              -131315
      4642                37128              -165618              -144285
      4643                37136              -212615               -92089
      4644                37144                45388                 -808
      4645                37152              -128935               -84405
      4646                37160              -143738              -234881
      4647                37168               -61781              -239484
      4648                37176               -28012              -138120
      4649                37184                28298                -6487
      4650                37192                 9994              -156939
      4651                37200               -22715              -188049
      4652                37208               -71616              -164776
      4653                37216              -285390              -247687
      4654                37224              -119353                 7206
      4655                37232               -21970              -279645
      4656                37240              -146797              -174648
      4657                37248               -94673               -99930
      4658                37256               -87708               -72809
      4659                37264               -79199              -202185
      4660                37272               -94067              -183992
      4661                37280              -187681              -198893
      4662                37288               -66035              -224595
      4663                37296               -96066               -23340
      4664                37304              -204742               -90101
      4665                37312              -281422               -12689
      4666                37320                14651               -26114
      4667                37328              -162070              -300269
      4668                37336              -179626               -87277
      4669                37344               -78234              -188061
      4670                37352               -76254               -17356
      4671                37360              -191462               -16719
      4672                37368               -85023              -176431
      4673                37376              -184869               -82911
      4674                37384              -181591              -127086
      4675                37392               -63983              -264024
      4676                37400              -115277              -161196
      4677                37408              -279170              -252005
      4678                37416              -138397               -29001
      4679                37424               -61337              -144008
      4680                37432              -155744               -19386
      4681                37440              -131797              -231799
      4682                37448              -226842              -231538
      4683                37456              -115640              -152894
      4684                37464              -161152              -119000
      4685                37472               -41125              -167750
      4686                37480              -116464              -175834
      4687                37488               -61159              -243997
      4688                37496              -315405              -134054
      4689                37504              -282637              -150898
      4690                37512              -137487              -176866
      4691                37520              -179510              -176986
      4692                37528              -221092               -92846
      4693                37536              -148509               -26137
      4694                37544              -160291              -210811
      4695                37552              -172430              -138626
      4696                37560                13290              -113974
      4697                37568                19720               -66719
      4698                37576               -92554              -189721
      4699                37584              -116460              -266584
      4700                37592                15251                 2499
      4701                37600               -94336              -238326
      4702                37608               -61902               -26685
      4703                37616              -197252              -107650
      4704                37624               -86470              -122645
      4705                37632               -38336               -39346
      4706                37640                91399              -240787
      4707                37648              -174437                  237
      4708                37656               -80872              -131025
      4709                37664               -55436              -102912
      4710                37672               -50415              -216467
      4711                37680               -17151              -140642
      4712                37688               -91379               -72382
      4713                37696               -40128              -212587
      4714                37704              -156730                26697
      4715                37712               -97020              -111796
      4716                37720              -172335               -16511
      4717                37728                12122              -202930
      4718                37736              -214838               -45528
      4719                37744               -94675              -240997
      4720                37752              -103189               -74167
      4721                37760              -219336              -219586
      4722                37768              -158918              -118578
      4723                37776              -196927               -76708
      4724                37784               -59170               -97798
      4725                37792               -99539              -114704
      4726                37800              -132884              -172460
      4727                37808               -72024              -171742
      4728                37816                11670               -71128
      4729                37824                11276              -131832
      4730                37832              -173422              -135541
      4731                37840               -92061              -112660
      4732                37848              -100913              -110674
      4733                37856               -41814               -79489
      4734                37864              -155215               -42690
      4735                37872              -254453               -72252
      4736                37880                 7385               -77248
      4737                37888               -83738              -121751
      4738                37896               -83380               -18015
      4739                37904               124917              -180071
      4740                37912               -59014              -143344
      4741                37920               -68652              -364985
      4742                37928               -85340              -248543
      4743                37936              -185595               -73130
      4744                37944              -247228              -207160
      4745                37952              -150846              -196824
      4746                37960               -18283              -131261
      4747                37968              -225614              -181651
      4748                37976                -9593              -169334
      4749                37984               -81922               -63618
      4750                37992              -115311              -175319
      4751                38000               -71170              -139635
      4752                38008              -193446              -196354
      4753                38016              -234500               -86013
      4754                38024               -38327               -28606
      4755                38032               -96744              -205447
      4756                38040              -113027              -118571
      4757                38048              -169451              -161722
      4758                38056              -163749               -92370
      4759                38064              -116751              -125179
      4760                38072               -25760              -144307
      4761                38080              -109873              -206899
      4762                38088              -107424                13031
      4763                38096              -248333              -108917
      4764                38104                56948              -160115
      4765                38112               -99889              -176167
      4766                38120               -24436               -22417
      4767                38128               -41714              -103913
      4768                38136               -98915               -16827
      4769                38144               -72971               -47312
      4770                38152                 6926               -55474
      4771                38160              -145670              -109122
      4772                38168               -29794              -113985
      4773                38176               -93909               -63882
      4774                38184               -37943              -146666
      4775                38192              -128079               -79117
      4776                38200               -94307              -151966
      4777                38208               -98291                 8943
      4778                38216               -68093               -74606
      4779                38224              -115817              -100381
      4780                38232               -75329               -43803
      4781                38240              -132756               -99067
      4782                38248                46193              -172003
      4783                38256               -17648              -154272
      4784                38264               -35226              -293939
      4785                38272               -49254               -76483
      4786                38280               -69521              -152558
      4787                38288               -79282               -83240
      4788                38296               -68963               -76051
      4789                38304               -81192              -172767
      4790                38312                19330               -82944
      4791                38320                27943              -112269
      4792                38328              -170159              -122294
      4793                38336              -187074               -71044
      4794                38344               -67068              -122891
      4795                38352              -185207               -56382
      4796                38360              -144239              -377928
      4797                38368               -22543               -76939
      4798                38376              -112545               -67905
      4799                38384              -218073                 6485
      4800                38392               -47867              -160937
      4801                38400               -76071               -82544
      4802                38408               -91381              -202242
      4803                38416               -37135              -181355
      4804                38424              -123000               -80666
      4805                38432              -298692              -245667
      4806                38440               -68157               -40813
      4807                38448              -127441               -88528
      4808                38456               -33039              -194671
      4809                38464               -30000              -128472
      4810                38472              -256339              -146364
      4811                38480              -123338              -106116
      4812                38488               -77424               -94230
      4813                38496               -67420              -192765
      4814                38504               105795              -168478
      4815                38512              -166815               -55615
      4816                38520              -126920               -44479
      4817                38528              -204258                19853
      4818                38536              -205296              -164808
      4819                38544              -143594              -174286
      4820                38552               -58705              -273330
      4821                38560              -168913               -45195
      4822                38568               -62296              -309228
      4823                38576                  392              -151569
      4824                38584               -36115               -45173
      4825                38592              -137602              -212811
      4826                38600              -123227               -41703
      4827                38608               -48716               -51218
      4828                38616               -23483              -128147
      4829                38624              -104216              -118512
      4830                38632              -106012              -138131
      4831                38640              -344633              -142569
      4832                38648               -63023              -149252
      4833                38656              -132503              -152782
      4834                38664              -208195              -107608
      4835                38672              -214723              -230749
      4836                38680              -284719              -127198
      4837                38688              -158405               -46351
      4838                38696              -147347              -224372
      4839                38704               -74317              -120252
      4840                38712              -289311               -76316
      4841                38720              -192667                -4909
      4842                38728              -165747               -93056
      4843                38736              -147826               -92714
      4844                38744               -67740              -180596
      4845                38752               -79244               -78067
      4846                38760              -221998              -200585
      4847                38768              -145500               -50114
      4848                38776              -101764               -10583
      4849                38784              -153598              -237559
      4850                38792              -103635              -104598
      4851                38800              -233439              -177400
      4852                38808               -63717               -77480
      4853                38816              -218509              -218149
      4854                38824              -178752              -149227
      4855                38832               -96621              -180610
      4856                38840               -30327               -24392
      4857                38848              -173478              -150543
      4858                38856              -106509               -76384
      4859                38864                51785              -163815
      4860                38872               -21887               -87254
      4861                38880              -188745              -117165
      4862                38888               -11365                -1136
      4863                38896              -106302              -126200
      4864                38904               -37454              -114310
      4865                38912              -191529               -76621
      4866                38920              -126292              -260986
      4867                38928               -57603              -140893
      4868                38936               -69684               -63450
      4869                38944               137041              -195460
      4870                38952              -200023              -238020
      4871                38960                15133               -99127
      4872                38968               -67797               -54015
      4873                38976              -108397               -70814
      4874                38984              -174363               -57123
      4875                38992              -135834              -100610
      4876                39000              -234607              -193257
      4877                39008                -9230                -3272
      4878                39016              -175068              -131418
      4879                39024              -147824              -154980
      4880                39032                27988              -137493
      4881                39040               -32192              -128145
      4882                39048                20798              -105103
      4883                39056               -92152              -164787
      4884                39064               -74951               -56728
      4885                39072              -230671              -156267
      4886                39080               -31361              -208467
      4887                39088                 8866               -13460
      4888                39096              -116123               -80523
      4889                39104              -160612              -121096
      4890                39112               -88459               -30069
      4891                39120               -12994               -51580
      4892                39128               -36025               139319
      4893                39136               -87058              -138659
      4894                39144              -205763              -210586
      4895                39152               -61656               -92817
      4896                39160              -248389              -152647
      4897                39168                 2135              -122600
      4898                39176              -144154               -33358
      4899                39184               -69091              -109329
      4900                39192               -94056               -84862
      4901                39200              -130774              -143413
      4902                39208               -31953               -81186
      4903                39216              -109988              -167906
      4904                39224               -39698              -112622
      4905                39232               -50095               -96300
      4906                39240               -39309               -96043
      4907                39248               -84530              -114304
      4908                39256              -239194               -71966
      4909                39264              -140147              -151845
      4910                39272              -151981              -354193
      4911                39280              -260910              -130284
      4912                39288              -142852              -140621
      4913                39296                -1840              -140074
      4914                39304               -77962              -199875
      4915                39312              -180913              -210193
      4916                39320              -133184              -124443
      4917                39328               -78116               -49219
      4918                39336                63012               -53802
      4919                39344               -43382              -122009
      4920                39352              -115518               -64715
      4921                39360               -22897              -104664
      4922                39368              -124829              -175939
      4923                39376              -320421               -73274
      4924                39384              -141536               -82065
      4925                39392              -159284                29949
      4926                39400               -83569                -3545
      4927                39408               -73245              -157746
      4928                39416                20736               -93411
      4929                39424               -57733               -96203
      4930                39432              -199360              -167918
      4931                39440              -160595               -23894
      4932                39448              -199856              -205716
      4933                39456              -182396                15171
      4934                39464              -129149              -126332
      4935                39472              -119520               123287
      4936                39480              -163950               -35739
      4937                39488               -60590              -156316
      4938                39496              -222132              -118606
      4939                39504              -187563               -49598
      4940                39512              -122848                32321
      4941                39520              -232014              -160881
      4942                39528                34647               -92987
      4943                39536              -179633              -145845
      4944                39544              -150789               -96518
      4945                39552              -126972                76013
      4946                39560              -196209              -123986
      4947                39568              -138693              -183537
      4948                39576                -1206               -86658
      4949                39584               -27911                42270
      4950                39592               -89261              -119966
      4951                39600               -75532               -56947
      4952                39608              -130269              -219747
      4953                39616              -146735              -208559
      4954                39624              -143791              -205439
      4955                39632              -126118              -180498
      4956                39640              -109508              -156686
      4957                39648               -61246              -121532
      4958                39656              -167083              -220287
      4959                39664               -83566              -148773
      4960                39672              -142986                59262
      4961                39680              -200269               -32374
      4962                39688               -55733              -112438
      4963                39696                -6462              -167263
      4964                39704              -205536               113769
      4965                39712              -169861              -139451
      4966                39720               -91708               -40748
      4967                39728               -45341               -71707
      4968                39736                50601              -129060
      4969                39744               -74982               -17397
      4970                39752               -89946               -80210
      4971                39760                86704                 2709
      4972                39768              -126354              -122739
      4973                39776              -130969                45068
      4974                39784              -178864              -211275
      4975                39792              -194437              -220397
      4976                39800               -85636              -101629
      4977                39808              -176529                61389
      4978                39816              -117197              -147768
      4979                39824              -131110              -266948
      4980                39832               -17362              -249742
      4981                39840               -85257               -94456
      4982                39848                -6351               -95039
      4983                39856              -109417               -77232
      4984                39864              -110835              -182051
      4985                39872              -112729              -317959
      4986                39880              -188847              -108811
      4987                39888              -134908              -172883
      4988                39896               -63625              -176048
      4989                39904              -122870              -192845
      4990                39912              -163506               -39928
      4991                39920              -212459               -82328
      4992                39928              -190133              -102618
      4993                39936               -78831               -18212
      4994                39944              -152434               -37147
      4995                39952               -22587               -43638
      4996                39960               -79130              -111582
      4997                39968               -97582              -118253
      4998                39976              -128249              -115164
      4999                39984              -127337               -12703
      5000                39992               -40364                -2035
