# Supplementary material for: Probing decoherence in molecular 4f qubits
Source: Chem Sci. 2024 Oct 30;15(48):20328–37. doi: 10.1039/d4sc05304d (PMC11575486; doi:10.1039/d4sc05304d)
Supplement: SC-015-D4SC05304D-s001 [file SC-015-D4SC05304D-s001.zip › data_archive/perpendicular_0p001pct/T2/2752_20K_T2]

     index            Time [ns]         Intensity []         Intensity []

         1                    0              7624322             -1414230
         2                    8              7918997             -1428707
         3                   16              8109755             -1237642
         4                   24              8234813             -1220680
         5                   32              8619763             -1391300
         6                   40              8726917             -1427782
         7                   48              9055645             -1363246
         8                   56              9106578             -1388198
         9                   64              9158959             -1356372
        10                   72              9253798             -1446076
        11                   80              9228337             -1268904
        12                   88              9310620             -1375940
        13                   96              9148074             -1487228
        14                  104              9160315             -1467660
        15                  112              8917413             -1351279
        16                  120              8740873             -1483646
        17                  128              8391926             -1475020
        18                  136              8322216             -1470593
        19                  144              8125881             -1264041
        20                  152              8058009             -1349002
        21                  160              7846208             -1300767
        22                  168              7990160             -1373385
        23                  176              7964149             -1289217
        24                  184              8042586             -1045193
        25                  192              7967130             -1213321
        26                  200              8204182             -1334021
        27                  208              8269434             -1382693
        28                  216              8474077             -1420237
        29                  224              8447640             -1437993
        30                  232              8518558             -1527332
        31                  240              8394668             -1456499
        32                  248              8570925             -1378216
        33                  256              8457220             -1372819
        34                  264              8479702             -1386934
        35                  272              8349016             -1245200
        36                  280              8219565             -1425069
        37                  288              8239341             -1332829
        38                  296              8110806             -1124305
        39                  304              7897130             -1159737
        40                  312              8054790             -1156775
        41                  320              7891611             -1062249
        42                  328              8084670             -1071262
        43                  336              8064943             -1243664
        44                  344              8163821             -1079805
        45                  352              8420254             -1248608
        46                  360              8451486             -1234993
        47                  368              8858019             -1343030
        48                  376              8918009             -1455836
        49                  384              9079822             -1323844
        50                  392              9298710             -1452917
        51                  400              9633455             -1200911
        52                  408              9527121             -1405336
        53                  416              9525114             -1545140
        54                  424              9795186             -1348972
        55                  432              9786688             -1348055
        56                  440              9826637             -1314876
        57                  448             10027707             -1514477
        58                  456              9901938             -1384230
        59                  464             10225513             -1390356
        60                  472              9940408             -1413362
        61                  480             10038060             -1427754
        62                  488             10065961             -1395145
        63                  496              9994286             -1340248
        64                  504             10253788             -1453646
        65                  512             10203149             -1355766
        66                  520             10404548             -1294257
        67                  528             10441461             -1482849
        68                  536             10406922             -1362045
        69                  544             10568065             -1498070
        70                  552             10707619             -1561400
        71                  560             10708301             -1596837
        72                  568             10801836             -1612353
        73                  576             10552560             -1431955
        74                  584             10423313             -1532586
        75                  592             10377796             -1501695
        76                  600             10304936             -1399153
        77                  608             10406378             -1344825
        78                  616             10416453             -1322408
        79                  624             10349792             -1323838
        80                  632             10166296             -1429607
        81                  640             10138804             -1550140
        82                  648             10037692             -1356778
        83                  656              9837391             -1385895
        84                  664              9742024             -1439963
        85                  672              9519047             -1244099
        86                  680              9598984             -1354610
        87                  688              9584379             -1240403
        88                  696              9734991             -1311478
        89                  704              9755046             -1412770
        90                  712              9687139             -1399839
        91                  720              9664431             -1226548
        92                  728              9678835             -1327302
        93                  736              9548730             -1381664
        94                  744              9594951             -1298983
        95                  752              9389354             -1246371
        96                  760              9198071             -1283430
        97                  768              9101385             -1345492
        98                  776              9130530             -1246765
        99                  784              9168508             -1251804
       100                  792              9078260             -1257479
       101                  800              8983453             -1233889
       102                  808              8888630             -1245870
       103                  816              8912056             -1361126
       104                  824              8636743             -1262700
       105                  832              8577779             -1220891
       106                  840              8444321             -1078357
       107                  848              8337586             -1043356
       108                  856              8309504             -1044859
       109                  864              8336042             -1012114
       110                  872              8223681             -1204375
       111                  880              8349423             -1123299
       112                  888              8649866             -1143658
       113                  896              8691624             -1111829
       114                  904              8793186             -1152245
       115                  912              9046884             -1197401
       116                  920              9280755             -1325543
       117                  928              9348790             -1286091
       118                  936              9451557             -1225589
       119                  944              9315926             -1221819
       120                  952              9237656             -1301913
       121                  960              9295962             -1219093
       122                  968              9239519             -1208133
       123                  976              9247028             -1128442
       124                  984              9198258             -1261681
       125                  992              9026165             -1255868
       126                 1000              8987549             -1180340
       127                 1008              8866358             -1288825
       128                 1016              8958906             -1203294
       129                 1024              9099921             -1353191
       130                 1032              9177035             -1277322
       131                 1040              9433048             -1281713
       132                 1048              9375486             -1349108
       133                 1056              9749802             -1227276
       134                 1064              9763821             -1211338
       135                 1072              9524562             -1220721
       136                 1080              9382477             -1343590
       137                 1088              9450364             -1262309
       138                 1096              9497518             -1177238
       139                 1104              9467019             -1187004
       140                 1112              9397795             -1233834
       141                 1120              9329967             -1203619
       142                 1128              9389190             -1155501
       143                 1136              9331687             -1021684
       144                 1144              9248934             -1142547
       145                 1152              9039288             -1187828
       146                 1160              8917774             -1141568
       147                 1168              8836188             -1240776
       148                 1176              8752556             -1170517
       149                 1184              8987895             -1197024
       150                 1192              8901445             -1150094
       151                 1200              9022304             -1282220
       152                 1208              9179788             -1352959
       153                 1216              9236459             -1329742
       154                 1224              9307106             -1211123
       155                 1232              9192728             -1388461
       156                 1240              9290877             -1309947
       157                 1248              9189808             -1179294
       158                 1256              9409057             -1141027
       159                 1264              9243788             -1208041
       160                 1272              9307730             -1217733
       161                 1280              9322897             -1191839
       162                 1288              9399532             -1271823
       163                 1296              9269302             -1255530
       164                 1304              9296267             -1193089
       165                 1312              9104218             -1219307
       166                 1320              9052216             -1331684
       167                 1328              8876938             -1075921
       168                 1336              8714663             -1155068
       169                 1344              8763109             -1096283
       170                 1352              8487903             -1117730
       171                 1360              8657482             -1205294
       172                 1368              8475259             -1065154
       173                 1376              8635153             -1161428
       174                 1384              8506332             -1151979
       175                 1392              8642542             -1141955
       176                 1400              8709033             -1137184
       177                 1408              8659967             -1301721
       178                 1416              8747205             -1146487
       179                 1424              8704635             -1215939
       180                 1432              8629960             -1125951
       181                 1440              8493680             -1240801
       182                 1448              8652589             -1091535
       183                 1456              8527826              -974250
       184                 1464              8276056             -1187149
       185                 1472              8228157             -1174093
       186                 1480              8076489             -1055879
       187                 1488              8016413             -1041389
       188                 1496              7971550             -1259381
       189                 1504              7864475              -945557
       190                 1512              7743625              -971197
       191                 1520              7638717              -885204
       192                 1528              7713862              -995889
       193                 1536              7777011             -1055592
       194                 1544              7801929             -1106972
       195                 1552              8002792              -926706
       196                 1560              8203623              -900470
       197                 1568              8527272             -1203632
       198                 1576              8668196             -1140021
       199                 1584              9032179             -1120991
       200                 1592              8963878              -999078
       201                 1600              9034746             -1159813
       202                 1608              9224291             -1153571
       203                 1616              9191420             -1126014
       204                 1624              9203091             -1119129
       205                 1632              9115903             -1258835
       206                 1640              9155498              -967982
       207                 1648              9102636             -1195493
       208                 1656              9138449             -1182901
       209                 1664              9191606             -1280083
       210                 1672              9007987             -1077336
       211                 1680              8838579             -1159285
       212                 1688              8943179             -1308639
       213                 1696              8729740             -1249409
       214                 1704              9011228             -1216809
       215                 1712              8912068             -1081268
       216                 1720              9173412             -1267906
       217                 1728              9183019             -1061198
       218                 1736              9237823             -1187055
       219                 1744              9319215             -1134429
       220                 1752              9508130             -1153932
       221                 1760              9416129             -1119711
       222                 1768              9373107             -1201879
       223                 1776              9347790             -1106622
       224                 1784              9459795             -1222031
       225                 1792              9225582             -1213274
       226                 1800              9201069             -1194368
       227                 1808              9198660             -1142874
       228                 1816              9079715             -1114924
       229                 1824              9082059             -1227710
       230                 1832              9225141             -1243645
       231                 1840              9150656             -1104282
       232                 1848              8961415             -1161034
       233                 1856              9261631             -1193390
       234                 1864              9365325             -1072093
       235                 1872              9297387             -1040191
       236                 1880              9421337             -1237901
       237                 1888              9354167             -1134944
       238                 1896              9384774             -1070796
       239                 1904              9374364             -1061656
       240                 1912              9387531             -1125357
       241                 1920              9090474             -1103139
       242                 1928              9168040             -1189367
       243                 1936              9080337             -1017393
       244                 1944              8871643             -1155089
       245                 1952              8611491             -1173093
       246                 1960              8529214             -1086877
       247                 1968              8255951             -1120484
       248                 1976              8034579              -924250
       249                 1984              7918557             -1015527
       250                 1992              7827269             -1160691
       251                 2000              7657382              -991851
       252                 2008              7594792              -876536
       253                 2016              7512388              -869199
       254                 2024              7445503              -921782
       255                 2032              7295912             -1014255
       256                 2040              7269260              -871764
       257                 2048              7279931              -943465
       258                 2056              6953598              -926473
       259                 2064              6957921              -776135
       260                 2072              6864887              -810840
       261                 2080              6921336             -1017590
       262                 2088              6795627              -952124
       263                 2096              6836143              -952901
       264                 2104              6679801              -704182
       265                 2112              6556450              -929397
       266                 2120              6411119              -938509
       267                 2128              6336666              -740738
       268                 2136              6330621              -948955
       269                 2144              6330702              -816646
       270                 2152              6506630              -836579
       271                 2160              6500553              -915825
       272                 2168              6528454              -843695
       273                 2176              6534375              -873399
       274                 2184              6712302              -720458
       275                 2192              6926770              -864944
       276                 2200              7009899             -1035434
       277                 2208              7089319              -818315
       278                 2216              7141437              -973250
       279                 2224              7174220              -910535
       280                 2232              7285801              -923865
       281                 2240              7262992              -790268
       282                 2248              7345521              -919226
       283                 2256              7404071              -862098
       284                 2264              7244639             -1071713
       285                 2272              7268081              -965039
       286                 2280              7302625              -904875
       287                 2288              7220163              -955506
       288                 2296              7238341              -859316
       289                 2304              7212567              -819406
       290                 2312              7334317              -866616
       291                 2320              7289361              -989198
       292                 2328              7240178             -1007709
       293                 2336              7156997              -837128
       294                 2344              7063589              -763900
       295                 2352              7076179              -806185
       296                 2360              7089733              -952446
       297                 2368              7027190              -941618
       298                 2376              7209931              -927869
       299                 2384              7396971              -953245
       300                 2392              7656432              -880778
       301                 2400              7684180              -857034
       302                 2408              7926605             -1023218
       303                 2416              7851174              -913591
       304                 2424              7963890              -912957
       305                 2432              8193485              -805801
       306                 2440              8159237             -1074474
       307                 2448              8086509             -1041148
       308                 2456              8030858             -1082113
       309                 2464              8261623             -1013563
       310                 2472              8205241              -952903
       311                 2480              8433708              -994704
       312                 2488              8203006             -1142299
       313                 2496              8271976              -926917
       314                 2504              8302970              -994073
       315                 2512              8195752              -951441
       316                 2520              8216734              -879879
       317                 2528              8017592              -952336
       318                 2536              7999525              -982691
       319                 2544              8156272              -959855
       320                 2552              8029589              -895420
       321                 2560              8138407             -1090062
       322                 2568              8033775              -983283
       323                 2576              8232050              -971183
       324                 2584              8274777             -1048214
       325                 2592              8307468              -910298
       326                 2600              8299160              -948031
       327                 2608              8384464             -1075827
       328                 2616              8368769             -1161147
       329                 2624              8266426              -943881
       330                 2632              8026135              -927176
       331                 2640              7657376              -856491
       332                 2648              7525976             -1030638
       333                 2656              7336871              -822222
       334                 2664              7238505              -801439
       335                 2672              7256943              -784961
       336                 2680              7105960              -695935
       337                 2688              7054847              -916983
       338                 2696              7003624              -886552
       339                 2704              6899921              -819087
       340                 2712              6882516              -887463
       341                 2720              7042211              -891593
       342                 2728              6938754              -915570
       343                 2736              6957650              -864253
       344                 2744              6902178              -692160
       345                 2752              6977018              -855989
       346                 2760              6964538              -976586
       347                 2768              6859398              -905095
       348                 2776              6822751              -858627
       349                 2784              6550397              -885989
       350                 2792              6700211              -820143
       351                 2800              6715349              -656009
       352                 2808              6661758              -779232
       353                 2816              6620805              -837409
       354                 2824              6777006              -840264
       355                 2832              6855854              -788135
       356                 2840              6575029              -683715
       357                 2848              6920965              -946211
       358                 2856              6860005              -954264
       359                 2864              6963094              -874511
       360                 2872              6887472             -1054605
       361                 2880              6925615             -1039826
       362                 2888              7034878              -795355
       363                 2896              6931968              -999380
       364                 2904              6878991              -891958
       365                 2912              6878854              -852492
       366                 2920              6924986              -899613
       367                 2928              6871429              -699536
       368                 2936              6897102              -869850
       369                 2944              6906475              -825253
       370                 2952              6961006              -947522
       371                 2960              7009514              -727932
       372                 2968              7134616              -847402
       373                 2976              7254780              -874633
       374                 2984              7076899              -833666
       375                 2992              7325839              -941018
       376                 3000              7460492              -888151
       377                 3008              7372823              -916741
       378                 3016              7515017             -1033031
       379                 3024              7567816              -891512
       380                 3032              7709933              -832123
       381                 3040              7883463              -933017
       382                 3048              7884159              -869508
       383                 3056              7902300              -966138
       384                 3064              7855431              -943027
       385                 3072              7790851              -877579
       386                 3080              7716372              -846426
       387                 3088              7672509              -947279
       388                 3096              7594141              -936054
       389                 3104              7640310              -991614
       390                 3112              7506119              -836329
       391                 3120              7541463              -879875
       392                 3128              7543976              -807147
       393                 3136              7608963              -909067
       394                 3144              7444356              -886943
       395                 3152              7522540              -861175
       396                 3160              7665627              -899260
       397                 3168              7566524              -960305
       398                 3176              7695173              -912587
       399                 3184              7629070             -1031617
       400                 3192              7947076              -915691
       401                 3200              7651961              -925596
       402                 3208              8023982              -802023
       403                 3216              7919827              -894940
       404                 3224              7782791              -905922
       405                 3232              7859734              -847252
       406                 3240              7663819             -1029562
       407                 3248              7548659              -939227
       408                 3256              7658453              -951373
       409                 3264              7563068              -984433
       410                 3272              7685481              -912090
       411                 3280              7541387             -1011954
       412                 3288              7553423              -928352
       413                 3296              7650138             -1005387
       414                 3304              7431476              -859437
       415                 3312              7376733              -861654
       416                 3320              7325586              -925532
       417                 3328              7412435              -811676
       418                 3336              7039574              -915628
       419                 3344              7021939              -733458
       420                 3352              6918490              -820284
       421                 3360              6941047              -911029
       422                 3368              6961318              -966004
       423                 3376              6669924              -854865
       424                 3384              6641323              -762605
       425                 3392              6658402              -776302
       426                 3400              6605478              -953338
       427                 3408              6556385              -763297
       428                 3416              6609874              -849460
       429                 3424              6740815              -858204
       430                 3432              6628275              -830342
       431                 3440              6783482              -739584
       432                 3448              6845667              -895669
       433                 3456              6640519              -938517
       434                 3464              6635511              -814564
       435                 3472              6775818              -853955
       436                 3480              6636205              -811685
       437                 3488              6491045              -890543
       438                 3496              6493890              -774870
       439                 3504              6318398              -964640
       440                 3512              6224481              -689493
       441                 3520              6168358              -780925
       442                 3528              6074646              -762150
       443                 3536              6225923              -756808
       444                 3544              6115669              -787763
       445                 3552              6191097              -831990
       446                 3560              6240366              -726924
       447                 3568              6468009              -808414
       448                 3576              6397494              -679136
       449                 3584              6477665              -710193
       450                 3592              6480828              -827526
       451                 3600              6617636              -880321
       452                 3608              6615493              -707090
       453                 3616              6472245              -838054
       454                 3624              6574032              -831484
       455                 3632              6503295              -767160
       456                 3640              6550253              -840350
       457                 3648              6446360              -776668
       458                 3656              6522620              -710723
       459                 3664              6283968              -796002
       460                 3672              6195051              -772420
       461                 3680              6220586              -641806
       462                 3688              6137829              -791778
       463                 3696              5868342              -769545
       464                 3704              6196346              -683878
       465                 3712              6246315              -542836
       466                 3720              6170317              -839768
       467                 3728              6215129              -770256
       468                 3736              6226332              -717904
       469                 3744              6279431              -785506
       470                 3752              6432268              -904997
       471                 3760              6606211              -654661
       472                 3768              6675437              -985961
       473                 3776              6709363              -874352
       474                 3784              6890331              -855958
       475                 3792              6824675              -706383
       476                 3800              6953666              -797262
       477                 3808              6813061              -785866
       478                 3816              6669038              -720796
       479                 3824              6723996              -898925
       480                 3832              6750447              -761748
       481                 3840              6696016              -761401
       482                 3848              6631623              -805398
       483                 3856              6679177              -855590
       484                 3864              6746033              -812403
       485                 3872              6745417              -955660
       486                 3880              6910298              -804573
       487                 3888              6732288              -909319
       488                 3896              6946928              -852857
       489                 3904              6916678              -821367
       490                 3912              6988691              -709493
       491                 3920              6891950              -746496
       492                 3928              7060620              -672742
       493                 3936              7267229              -765320
       494                 3944              7303893             -1072447
       495                 3952              7334096              -867402
       496                 3960              7440202              -871990
       497                 3968              7510379              -894774
       498                 3976              7528579              -932774
       499                 3984              7450944              -974318
       500                 3992              7522786              -756828
       501                 4000              7614455              -910317
       502                 4008              7702631              -998559
       503                 4016              7541957             -1080401
       504                 4024              7505310              -907320
       505                 4032              7385974              -941852
       506                 4040              7346227              -863530
       507                 4048              7367144              -847892
       508                 4056              7173647              -932206
       509                 4064              7297041              -914966
       510                 4072              7503418              -888246
       511                 4080              7524609             -1038893
       512                 4088              7829017              -996339
       513                 4096              7826239              -984650
       514                 4104              8051687              -952131
       515                 4112              8258265              -949982
       516                 4120              8261289             -1000423
       517                 4128              8173084              -999785
       518                 4136              8290498             -1060913
       519                 4144              8316655              -969032
       520                 4152              8119062              -877504
       521                 4160              7963344              -926933
       522                 4168              7835889              -941396
       523                 4176              7634955              -787606
       524                 4184              7515326              -757822
       525                 4192              7464806             -1065348
       526                 4200              7168919              -832657
       527                 4208              7165720              -923598
       528                 4216              7149837             -1001307
       529                 4224              7136021              -855927
       530                 4232              7125075             -1034641
       531                 4240              7300421              -940408
       532                 4248              7380336              -958429
       533                 4256              7394956              -984407
       534                 4264              7646367             -1005433
       535                 4272              7741112              -973746
       536                 4280              7940426              -904014
       537                 4288              7767164              -909128
       538                 4296              7743368             -1100066
       539                 4304              7831391              -993324
       540                 4312              7870083             -1018673
       541                 4320              7759587              -853255
       542                 4328              7571976              -914304
       543                 4336              7575795              -839178
       544                 4344              7495937              -768787
       545                 4352              7327723              -686637
       546                 4360              7220930              -853817
       547                 4368              7052280              -979717
       548                 4376              6961353              -789778
       549                 4384              6987661              -789995
       550                 4392              6802271              -831345
       551                 4400              6435948              -719395
       552                 4408              6530130              -830240
       553                 4416              6449194              -767463
       554                 4424              6481903              -773506
       555                 4432              6535327              -821927
       556                 4440              6626569              -908856
       557                 4448              6603604              -849122
       558                 4456              6486379              -830206
       559                 4464              6594286              -793356
       560                 4472              6572223              -751903
       561                 4480              6378323              -818309
       562                 4488              6367563              -920832
       563                 4496              6231417              -761535
       564                 4504              6190067              -692531
       565                 4512              6025456              -690879
       566                 4520              6000037              -785179
       567                 4528              6034457              -853174
       568                 4536              5887669              -843177
       569                 4544              6117209              -744129
       570                 4552              6109237              -750715
       571                 4560              6098510              -878554
       572                 4568              6130947              -794118
       573                 4576              6112713              -684670
       574                 4584              6244603              -885643
       575                 4592              6279282              -770954
       576                 4600              6356653              -731691
       577                 4608              6358004              -744514
       578                 4616              6371706              -872450
       579                 4624              6471400              -812011
       580                 4632              6289243              -806054
       581                 4640              6422945              -688052
       582                 4648              6464505              -704759
       583                 4656              6395696              -787714
       584                 4664              6346343              -822675
       585                 4672              6298425              -759826
       586                 4680              6389872              -699654
       587                 4688              6278382              -820395
       588                 4696              6310233              -736932
       589                 4704              6441217              -731238
       590                 4712              6296667              -815983
       591                 4720              6318093              -824769
       592                 4728              6342741              -693159
       593                 4736              6541734              -672443
       594                 4744              6441055              -873390
       595                 4752              6544888              -876435
       596                 4760              6651415              -965183
       597                 4768              6579538              -861991
       598                 4776              6535600              -778923
       599                 4784              6679165              -986481
       600                 4792              6706504              -970219
       601                 4800              6575489              -772093
       602                 4808              6671020              -801699
       603                 4816              6691511              -892824
       604                 4824              6751335              -835953
       605                 4832              6721810              -760335
       606                 4840              6802274              -723515
       607                 4848              6776043              -834424
       608                 4856              6808756              -793341
       609                 4864              6661917              -901430
       610                 4872              6730798              -903984
       611                 4880              6781437              -868600
       612                 4888              6786372              -962452
       613                 4896              6778762              -959665
       614                 4904              6896188              -694807
       615                 4912              6926873              -774561
       616                 4920              6930460              -761513
       617                 4928              7057717              -837145
       618                 4936              7044071              -994007
       619                 4944              7121472              -929315
       620                 4952              6975159              -834210
       621                 4960              7078889              -827765
       622                 4968              7150843              -903723
       623                 4976              7264030              -787997
       624                 4984              7246689              -839268
       625                 4992              7249895              -922951
       626                 5000              7233068             -1030009
       627                 5008              7365853              -900210
       628                 5016              7376339              -980882
       629                 5024              7465865             -1046134
       630                 5032              7513738             -1004929
       631                 5040              7409926              -895497
       632                 5048              7554387              -783840
       633                 5056              7520392              -830159
       634                 5064              7527752              -843512
       635                 5072              7431116              -953846
       636                 5080              7425052              -879299
       637                 5088              7470724              -756352
       638                 5096              7468322              -958054
       639                 5104              7177273              -874382
       640                 5112              7155272              -862719
       641                 5120              7188705              -784123
       642                 5128              7076992              -954162
       643                 5136              7075468              -839913
       644                 5144              7212336              -926491
       645                 5152              7229089              -847557
       646                 5160              7271070              -822628
       647                 5168              7278677             -1016672
       648                 5176              7308711              -891562
       649                 5184              7372889              -884463
       650                 5192              7324166              -808159
       651                 5200              7504789              -879139
       652                 5208              7432739              -801327
       653                 5216              7475046             -1161313
       654                 5224              7502119              -905190
       655                 5232              7445532              -951403
       656                 5240              7482163              -983834
       657                 5248              7470340              -898669
       658                 5256              7523157              -776919
       659                 5264              7515361              -846643
       660                 5272              7501379              -903929
       661                 5280              7547642              -823078
       662                 5288              7385577              -894934
       663                 5296              7191671              -932966
       664                 5304              7085506              -938033
       665                 5312              7108420              -870872
       666                 5320              6842397              -904438
       667                 5328              6672565              -905458
       668                 5336              6967667              -907132
       669                 5344              6931856              -889340
       670                 5352              7001686              -907467
       671                 5360              6997889              -808568
       672                 5368              6913043              -905521
       673                 5376              6879848             -1040227
       674                 5384              6893355             -1015743
       675                 5392              6803476              -813288
       676                 5400              6966296              -840029
       677                 5408              6969087              -820955
       678                 5416              6915489              -934486
       679                 5424              6775954              -829038
       680                 5432              6681250              -893125
       681                 5440              6614787              -849140
       682                 5448              6530547              -806296
       683                 5456              6433652              -807300
       684                 5464              6225543              -672825
       685                 5472              6214708              -733191
       686                 5480              6188377              -728009
       687                 5488              5960121              -812707
       688                 5496              6075773              -760657
       689                 5504              5978729              -700416
       690                 5512              5926983              -739619
       691                 5520              5890187              -693474
       692                 5528              5922472              -687142
       693                 5536              5746377              -873102
       694                 5544              5797074              -638352
       695                 5552              5797530              -727763
       696                 5560              5524699              -878480
       697                 5568              5699857              -629141
       698                 5576              5698297              -801993
       699                 5584              5660629              -688524
       700                 5592              5593922              -834464
       701                 5600              5750694              -709730
       702                 5608              5654639              -852868
       703                 5616              5834736              -719517
       704                 5624              5929214              -693416
       705                 5632              6035221              -783837
       706                 5640              5925464              -796423
       707                 5648              5967462              -577554
       708                 5656              6068751              -579824
       709                 5664              5896137              -742214
       710                 5672              6015295              -747867
       711                 5680              6053562              -843328
       712                 5688              5913341              -782599
       713                 5696              5960881              -837940
       714                 5704              5963411              -873968
       715                 5712              5846004              -664860
       716                 5720              5800415              -601208
       717                 5728              5596325              -767642
       718                 5736              5640905              -712115
       719                 5744              5595247              -743911
       720                 5752              5537615              -789717
       721                 5760              5545643              -614191
       722                 5768              5582021              -752222
       723                 5776              5744479              -828686
       724                 5784              5544005              -871027
       725                 5792              5665351              -657074
       726                 5800              5825163              -740498
       727                 5808              5845211              -749971
       728                 5816              5954262              -758719
       729                 5824              6012957              -742173
       730                 5832              5942374              -724153
       731                 5840              6071183              -915138
       732                 5848              6127684              -768143
       733                 5856              6216706              -853479
       734                 5864              6351493              -768163
       735                 5872              6204697              -842654
       736                 5880              6184126              -782706
       737                 5888              6321970              -638847
       738                 5896              6218599              -825037
       739                 5904              6201052              -792260
       740                 5912              6073008              -853319
       741                 5920              6218777              -813758
       742                 5928              6125569              -769128
       743                 5936              6155228              -765200
       744                 5944              6225090              -864058
       745                 5952              6007700              -787324
       746                 5960              5788035              -569155
       747                 5968              5647811              -797803
       748                 5976              5553972              -691231
       749                 5984              5514315              -754814
       750                 5992              5492813              -768620
       751                 6000              5509123              -636260
       752                 6008              5543774              -588255
       753                 6016              5559627              -763451
       754                 6024              5601776              -741124
       755                 6032              5577993              -810674
       756                 6040              5830816              -564277
       757                 6048              5533040              -674474
       758                 6056              5485547              -742893
       759                 6064              5439311              -644637
       760                 6072              5602347              -751780
       761                 6080              5397641              -711500
       762                 6088              5382952              -792116
       763                 6096              5378219              -579400
       764                 6104              5304509              -614757
       765                 6112              5228841              -646346
       766                 6120              5189813              -652717
       767                 6128              5290480              -749838
       768                 6136              5377431              -423805
       769                 6144              5238589              -537434
       770                 6152              5318489              -702311
       771                 6160              5284858              -545034
       772                 6168              5093578              -620813
       773                 6176              5402237              -625113
       774                 6184              5139525              -629092
       775                 6192              5196652              -653435
       776                 6200              5218058              -644331
       777                 6208              5200794              -660344
       778                 6216              5145896              -589762
       779                 6224              5199014              -668439
       780                 6232              5354673              -642107
       781                 6240              5271750              -533551
       782                 6248              5344932              -669568
       783                 6256              5261630              -631654
       784                 6264              5173008              -718685
       785                 6272              5116867              -657793
       786                 6280              5211950              -860153
       787                 6288              5227742              -748131
       788                 6296              5360439              -720368
       789                 6304              5333641              -615800
       790                 6312              5438729              -701182
       791                 6320              5380339              -760273
       792                 6328              5626060              -696155
       793                 6336              5533343              -673828
       794                 6344              5483857              -696962
       795                 6352              5437478              -782852
       796                 6360              5483824              -646622
       797                 6368              5493320              -716599
       798                 6376              5138784              -565208
       799                 6384              5253929              -679616
       800                 6392              5342980              -613650
       801                 6400              5103665              -829806
       802                 6408              5260414              -710082
       803                 6416              5100115              -608554
       804                 6424              5012437              -803730
       805                 6432              4860892              -577771
       806                 6440              5102237              -623748
       807                 6448              4929859              -719972
       808                 6456              4738175              -541745
       809                 6464              4892142              -533471
       810                 6472              5098761              -482101
       811                 6480              4963975              -618626
       812                 6488              5070022              -570970
       813                 6496              5276911              -642810
       814                 6504              5145426              -644050
       815                 6512              5106660              -690722
       816                 6520              5100226              -754123
       817                 6528              5055705              -720550
       818                 6536              4920736              -645762
       819                 6544              4820232              -572209
       820                 6552              4706993              -675722
       821                 6560              4668651              -521941
       822                 6568              4609126              -476438
       823                 6576              4419976              -681385
       824                 6584              4317024              -533828
       825                 6592              4189329              -522578
       826                 6600              4287025              -509871
       827                 6608              4083934              -482595
       828                 6616              4073373              -502555
       829                 6624              4174852              -493337
       830                 6632              3988299              -394050
       831                 6640              4015856              -519183
       832                 6648              3995000              -542170
       833                 6656              3916516              -438214
       834                 6664              3840826              -481573
       835                 6672              3933225              -506924
       836                 6680              3721081              -572508
       837                 6688              3778549              -520928
       838                 6696              3743238              -531595
       839                 6704              3602482              -476555
       840                 6712              3659772              -476497
       841                 6720              3710101              -477302
       842                 6728              3635287              -500372
       843                 6736              3504558              -614185
       844                 6744              3723046              -571516
       845                 6752              3526216              -512477
       846                 6760              3526593              -424684
       847                 6768              3697182              -412732
       848                 6776              3661437              -565383
       849                 6784              3728266              -507772
       850                 6792              3762347              -449572
       851                 6800              3772140              -588579
       852                 6808              3794678              -499068
       853                 6816              3817844              -529490
       854                 6824              3980814              -552757
       855                 6832              4029689              -447300
       856                 6840              3957112              -556709
       857                 6848              4082845              -573536
       858                 6856              4079100              -548655
       859                 6864              4021996              -568979
       860                 6872              3986808              -551838
       861                 6880              4069395              -495415
       862                 6888              4128092              -388954
       863                 6896              4271253              -501551
       864                 6904              4239612              -453577
       865                 6912              4234402              -493945
       866                 6920              4228689              -530309
       867                 6928              4100150              -575331
       868                 6936              4096623              -547223
       869                 6944              4219132              -375300
       870                 6952              4193954              -429869
       871                 6960              4240489              -629119
       872                 6968              4221728              -302776
       873                 6976              4274783              -458173
       874                 6984              4087509              -552846
       875                 6992              4149770              -435230
       876                 7000              3946565              -436704
       877                 7008              3919950              -496060
       878                 7016              3871012              -498722
       879                 7024              3874160              -438683
       880                 7032              3946507              -329491
       881                 7040              3915749              -562755
       882                 7048              3973657              -490302
       883                 7056              4025729              -687392
       884                 7064              3982305              -447925
       885                 7072              4099860              -465406
       886                 7080              4149021              -489891
       887                 7088              3930531              -611367
       888                 7096              3884398              -644181
       889                 7104              3934344              -661124
       890                 7112              3824849              -485316
       891                 7120              3725153              -350192
       892                 7128              3596814              -491478
       893                 7136              3501270              -485310
       894                 7144              3677153              -549648
       895                 7152              3451917              -508733
       896                 7160              3478915              -615669
       897                 7168              3548222              -498653
       898                 7176              3583068              -553772
       899                 7184              3418297              -486833
       900                 7192              3553996              -545532
       901                 7200              3505080              -433832
       902                 7208              3610411              -484124
       903                 7216              3636343              -544742
       904                 7224              3702533              -394570
       905                 7232              3514459              -336556
       906                 7240              3276861              -361638
       907                 7248              3347708              -401583
       908                 7256              3110535              -461519
       909                 7264              3137838              -606562
       910                 7272              3096423              -360488
       911                 7280              2980667              -571771
       912                 7288              3152614              -476571
       913                 7296              3065588              -449881
       914                 7304              3019378              -408256
       915                 7312              3012273              -451417
       916                 7320              2828433              -451980
       917                 7328              3034633              -383522
       918                 7336              3071026              -368442
       919                 7344              3025866              -338689
       920                 7352              3073418              -263948
       921                 7360              3210841              -381943
       922                 7368              3092099              -425605
       923                 7376              3254935              -351886
       924                 7384              3140783              -336060
       925                 7392              3149022              -460566
       926                 7400              3215896              -435513
       927                 7408              3241924              -469337
       928                 7416              3001922              -347740
       929                 7424              3096409              -308211
       930                 7432              3058282              -430236
       931                 7440              3214000              -401499
       932                 7448              2997072              -494017
       933                 7456              3013904              -586385
       934                 7464              3057464              -347111
       935                 7472              2845470              -341213
       936                 7480              3005941              -457307
       937                 7488              2917278              -363699
       938                 7496              2999410              -197092
       939                 7504              2984118              -405612
       940                 7512              2929333              -400045
       941                 7520              2999258              -441054
       942                 7528              3153923              -369072
       943                 7536              3006587              -363172
       944                 7544              3066234              -414200
       945                 7552              2990510              -291957
       946                 7560              2920075              -449229
       947                 7568              2960930              -472216
       948                 7576              2869482              -390553
       949                 7584              2931777              -423486
       950                 7592              2996242              -502538
       951                 7600              3005796              -492441
       952                 7608              2895009              -509995
       953                 7616              2895825              -435554
       954                 7624              2987399              -395781
       955                 7632              2965663              -486080
       956                 7640              2883214              -358161
       957                 7648              2850402              -362155
       958                 7656              2930078              -444441
       959                 7664              2741777              -350906
       960                 7672              2789034              -428528
       961                 7680              2831935              -342504
       962                 7688              2649029              -447403
       963                 7696              2782240              -384799
       964                 7704              2822548              -440051
       965                 7712              2708801              -411844
       966                 7720              2751831              -355254
       967                 7728              2677810              -379871
       968                 7736              2699119              -364317
       969                 7744              2808055              -533026
       970                 7752              2796307              -488230
       971                 7760              2440622              -282775
       972                 7768              2683687              -409675
       973                 7776              2622452              -245838
       974                 7784              2728098              -440959
       975                 7792              2525915              -292227
       976                 7800              2428158              -266271
       977                 7808              2387310              -309799
       978                 7816              2395790              -242559
       979                 7824              2374123              -288899
       980                 7832              2280165              -361359
       981                 7840              2065443              -413346
       982                 7848              2184656              -365527
       983                 7856              2206695              -254373
       984                 7864              2119495              -436922
       985                 7872              2118777              -418244
       986                 7880              2215411              -319040
       987                 7888              2313274              -307025
       988                 7896              2259574              -329456
       989                 7904              2277238              -289135
       990                 7912              2366207              -439919
       991                 7920              2296043              -107538
       992                 7928              2409841              -351534
       993                 7936              2380215              -293677
       994                 7944              2606986              -392619
       995                 7952              2587058              -281459
       996                 7960              2615879              -363984
       997                 7968              2592464              -405077
       998                 7976              2462520              -350430
       999                 7984              2535399              -358135
      1000                 7992              2365163              -434438
      1001                 8000              2682711              -308343
      1002                 8008              2487115              -354334
      1003                 8016              2480245              -337943
      1004                 8024              2521985              -316158
      1005                 8032              2713640              -373248
      1006                 8040              2675625              -347122
      1007                 8048              2713648              -267976
      1008                 8056              2724809              -523291
      1009                 8064              2788996              -303193
      1010                 8072              3021167              -445097
      1011                 8080              2933271              -400862
      1012                 8088              2959147              -342115
      1013                 8096              3020495              -387541
      1014                 8104              2991373              -295907
      1015                 8112              3082214              -410965
      1016                 8120              3106171              -338060
      1017                 8128              3101276              -354393
      1018                 8136              3053401              -396327
      1019                 8144              3009569              -386154
      1020                 8152              2918328              -371245
      1021                 8160              3023591              -280986
      1022                 8168              2927464              -466042
      1023                 8176              3123950              -229345
      1024                 8184              3119044              -535637
      1025                 8192              3181363              -360297
      1026                 8200              3070539              -517373
      1027                 8208              3187247              -568601
      1028                 8216              3208172              -566514
      1029                 8224              3302349              -516730
      1030                 8232              3318414              -441819
      1031                 8240              3371177              -396691
      1032                 8248              3129522              -553457
      1033                 8256              3130124              -423509
      1034                 8264              2954548              -439986
      1035                 8272              2926559              -292472
      1036                 8280              2866273              -554164
      1037                 8288              3054014              -437207
      1038                 8296              2866982              -417450
      1039                 8304              2890563              -499405
      1040                 8312              2864668              -467898
      1041                 8320              2783691              -432312
      1042                 8328              2740202              -304104
      1043                 8336              2836801              -364706
      1044                 8344              2832691              -562158
      1045                 8352              2908389              -479676
      1046                 8360              2933424              -354644
      1047                 8368              2793880              -408819
      1048                 8376              2722112              -429671
      1049                 8384              2805277              -285025
      1050                 8392              2610979              -299808
      1051                 8400              2615626              -504282
      1052                 8408              2500871              -221574
      1053                 8416              2590293              -292541
      1054                 8424              2631536              -304333
      1055                 8432              2432952              -411562
      1056                 8440              2352242              -316336
      1057                 8448              2428050              -291433
      1058                 8456              2447107              -212958
      1059                 8464              2415070              -138823
      1060                 8472              2416318              -355025
      1061                 8480              2275848              -352433
      1062                 8488              2436152              -335612
      1063                 8496              2305540              -476076
      1064                 8504              2296645              -263939
      1065                 8512              2305150              -442419
      1066                 8520              2314933              -395276
      1067                 8528              2332395              -339705
      1068                 8536              2404718              -313789
      1069                 8544              2450596              -335714
      1070                 8552              2369231              -239420
      1071                 8560              2453850              -414243
      1072                 8568              2397987              -311701
      1073                 8576              2496816              -260164
      1074                 8584              2628130              -341393
      1075                 8592              2702441              -368023
      1076                 8600              2690538              -320701
      1077                 8608              2652238              -469434
      1078                 8616              2803845              -404843
      1079                 8624              2695947              -397620
      1080                 8632              2712890              -437129
      1081                 8640              2825788              -329942
      1082                 8648              2849746              -446998
      1083                 8656              2799174              -384692
      1084                 8664              2719695              -250799
      1085                 8672              2712828              -414159
      1086                 8680              2701173              -233479
      1087                 8688              2601702              -478618
      1088                 8696              2722221              -303450
      1089                 8704              2643294              -380886
      1090                 8712              2539810              -316757
      1091                 8720              2708707              -368673
      1092                 8728              2634988              -429998
      1093                 8736              2712636              -506455
      1094                 8744              2761318              -414148
      1095                 8752              2761681              -284594
      1096                 8760              2744708              -347787
      1097                 8768              2714543              -421795
      1098                 8776              2772126              -467290
      1099                 8784              2579120              -423550
      1100                 8792              2890131              -320751
      1101                 8800              2911657              -416531
      1102                 8808              2767294              -295696
      1103                 8816              2776822              -370155
      1104                 8824              2792336              -345719
      1105                 8832              2828348              -431445
      1106                 8840              2781812              -381952
      1107                 8848              2730051              -367694
      1108                 8856              2785129              -429262
      1109                 8864              2846996              -380740
      1110                 8872              2778934              -330321
      1111                 8880              2768334              -364633
      1112                 8888              2780466              -464192
      1113                 8896              2714336              -371393
      1114                 8904              2848978              -565836
      1115                 8912              2819532              -386275
      1116                 8920              2828488              -293830
      1117                 8928              2917301              -410689
      1118                 8936              2896195              -307719
      1119                 8944              3037505              -370070
      1120                 8952              3049240              -426895
      1121                 8960              3093163              -376283
      1122                 8968              3037067              -351476
      1123                 8976              3012213              -386204
      1124                 8984              3158021              -477908
      1125                 8992              3029871              -470862
      1126                 9000              3131313              -445960
      1127                 9008              3143954              -366561
      1128                 9016              3099403              -482685
      1129                 9024              3120522              -395559
      1130                 9032              3012157              -484155
      1131                 9040              2864775              -387808
      1132                 9048              2763806              -399613
      1133                 9056              2798369              -291721
      1134                 9064              2728376              -424553
      1135                 9072              2786400              -422255
      1136                 9080              2669147              -422896
      1137                 9088              2696049              -376958
      1138                 9096              2836785              -399579
      1139                 9104              2857946              -227147
      1140                 9112              2846084              -304113
      1141                 9120              2821616              -295103
      1142                 9128              2812723              -336554
      1143                 9136              2850782              -585639
      1144                 9144              2903564              -408056
      1145                 9152              2952733              -460736
      1146                 9160              2897771              -407350
      1147                 9168              3061326              -406691
      1148                 9176              2706341              -348149
      1149                 9184              2987495              -229878
      1150                 9192              2868601              -389298
      1151                 9200              2907919              -412876
      1152                 9208              2993143              -463853
      1153                 9216              2796290              -418600
      1154                 9224              2861130              -354331
      1155                 9232              2921793              -395356
      1156                 9240              2764866              -492946
      1157                 9248              2863875              -389525
      1158                 9256              2872770              -410138
      1159                 9264              2929088              -378123
      1160                 9272              2891259              -473485
      1161                 9280              2823919              -370239
      1162                 9288              2750782              -372707
      1163                 9296              2889958              -413649
      1164                 9304              2930441              -248246
      1165                 9312              2958669              -278266
      1166                 9320              3020870              -127859
      1167                 9328              2973232              -408656
      1168                 9336              3000213              -487766
      1169                 9344              2933375              -394426
      1170                 9352              2914586              -387285
      1171                 9360              2751593              -531961
      1172                 9368              2820740              -546986
      1173                 9376              2761473              -515795
      1174                 9384              3016026              -443474
      1175                 9392              2907786              -413864
      1176                 9400              2887634              -530325
      1177                 9408              2751306              -408419
      1178                 9416              2762947              -381756
      1179                 9424              2963261              -461434
      1180                 9432              2971121              -391352
      1181                 9440              2911920              -410970
      1182                 9448              2915457              -339729
      1183                 9456              3012729              -597001
      1184                 9464              3110397              -423905
      1185                 9472              3245478              -357906
      1186                 9480              3324622              -369533
      1187                 9488              3385395              -395728
      1188                 9496              3446282              -425063
      1189                 9504              3347727              -329108
      1190                 9512              3273306              -483263
      1191                 9520              3187003              -378053
      1192                 9528              3239287              -427655
      1193                 9536              3289636              -401583
      1194                 9544              3186498              -407995
      1195                 9552              3253206              -506731
      1196                 9560              3163701              -327386
      1197                 9568              3301573              -380373
      1198                 9576              3100737              -415033
      1199                 9584              3008536              -354772
      1200                 9592              3107238              -434493
      1201                 9600              3022000              -211011
      1202                 9608              2949100              -528020
      1203                 9616              2973091              -446281
      1204                 9624              2880383              -333950
      1205                 9632              3106814              -416812
      1206                 9640              3085697              -551362
      1207                 9648              3008756              -467934
      1208                 9656              2943306              -443577
      1209                 9664              3126900              -259181
      1210                 9672              3065986              -364999
      1211                 9680              3117889              -376851
      1212                 9688              3210907              -436928
      1213                 9696              3189369              -397984
      1214                 9704              3102365              -571212
      1215                 9712              3254396              -344139
      1216                 9720              3099775              -377308
      1217                 9728              2906796              -380041
      1218                 9736              2988984              -343289
      1219                 9744              3076124              -330019
      1220                 9752              3182163              -481870
      1221                 9760              3200110              -417502
      1222                 9768              3089878              -457933
      1223                 9776              3148664              -414371
      1224                 9784              3202817              -422237
      1225                 9792              3099751              -513376
      1226                 9800              3154977              -468144
      1227                 9808              3216298              -380173
      1228                 9816              3372695              -471131
      1229                 9824              3252385              -469049
      1230                 9832              3272070              -417807
      1231                 9840              3501496              -394890
      1232                 9848              3315837              -548624
      1233                 9856              3490487              -514217
      1234                 9864              3495875              -299902
      1235                 9872              3514061              -431836
      1236                 9880              3413626              -562340
      1237                 9888              3302536              -329439
      1238                 9896              3400657              -488467
      1239                 9904              3477874              -495457
      1240                 9912              3408011              -482553
      1241                 9920              3406547              -456798
      1242                 9928              3386370              -499793
      1243                 9936              3306450              -309360
      1244                 9944              3412038              -633327
      1245                 9952              3328018              -491447
      1246                 9960              3269332              -398561
      1247                 9968              3409784              -469336
      1248                 9976              3388561              -424547
      1249                 9984              3259623              -531868
      1250                 9992              3507757              -519440
      1251                10000              3378208              -436257
      1252                10008              3557840              -556870
      1253                10016              3432055              -485408
      1254                10024              3519737              -435535
      1255                10032              3594079              -460889
      1256                10040              3558144              -525392
      1257                10048              3794832              -475917
      1258                10056              3619275              -423180
      1259                10064              3575605              -523469
      1260                10072              3624538              -504917
      1261                10080              3677485              -490547
      1262                10088              3471017              -463659
      1263                10096              3571333              -428994
      1264                10104              3582991              -377072
      1265                10112              3353067              -469343
      1266                10120              3444112              -599657
      1267                10128              3425371              -485654
      1268                10136              3581387              -466222
      1269                10144              3470953              -554272
      1270                10152              3419766              -540599
      1271                10160              3515871              -350181
      1272                10168              3576136              -472782
      1273                10176              3431154              -511968
      1274                10184              3478833              -468549
      1275                10192              3564448              -788535
      1276                10200              3357948              -484060
      1277                10208              3406044              -419702
      1278                10216              3279545              -581635
      1279                10224              3378871              -520822
      1280                10232              3498295              -376436
      1281                10240              3529531              -504677
      1282                10248              3526551              -397996
      1283                10256              3424680              -462945
      1284                10264              3482581              -521860
      1285                10272              3490809              -324441
      1286                10280              3382838              -357266
      1287                10288              3527896              -438409
      1288                10296              3238867              -465035
      1289                10304              3217017              -439873
      1290                10312              3056776              -346790
      1291                10320              3268536              -411191
      1292                10328              3204390              -423200
      1293                10336              3093423              -508399
      1294                10344              3072674              -402144
      1295                10352              3133146              -317188
      1296                10360              3160203              -452607
      1297                10368              3224647              -417206
      1298                10376              3270619              -422414
      1299                10384              3221474              -431879
      1300                10392              3148165              -435471
      1301                10400              3277514              -498429
      1302                10408              3337878              -345886
      1303                10416              3329530              -416802
      1304                10424              3445556              -468579
      1305                10432              3134275              -415301
      1306                10440              3028360              -396092
      1307                10448              3255869              -485042
      1308                10456              3106979              -270679
      1309                10464              3131896              -414420
      1310                10472              2942639              -328600
      1311                10480              3007753              -441347
      1312                10488              2815325              -541033
      1313                10496              2947467              -476401
      1314                10504              2996704              -310832
      1315                10512              2800522              -315860
      1316                10520              2875015              -344701
      1317                10528              2776241              -438776
      1318                10536              2812381              -506668
      1319                10544              2829713              -387393
      1320                10552              2920317              -482615
      1321                10560              2888118              -527308
      1322                10568              2840860              -298262
      1323                10576              3138100              -509490
      1324                10584              3072631              -179859
      1325                10592              2980564              -486121
      1326                10600              2978495              -359596
      1327                10608              3064603              -476409
      1328                10616              2789638              -383218
      1329                10624              2740756              -560705
      1330                10632              2939231              -306053
      1331                10640              2828890              -392400
      1332                10648              2858528              -312270
      1333                10656              2872768              -388017
      1334                10664              2821370              -371642
      1335                10672              2708083              -335409
      1336                10680              2863441              -419808
      1337                10688              2795513              -441775
      1338                10696              2828128              -534064
      1339                10704              3014525              -420127
      1340                10712              3152769              -364796
      1341                10720              3076185              -574137
      1342                10728              2976463              -343947
      1343                10736              3187256              -547943
      1344                10744              3172435              -343331
      1345                10752              3263249              -418515
      1346                10760              3190863              -477933
      1347                10768              3311118              -540840
      1348                10776              3215676              -472860
      1349                10784              3109151              -470626
      1350                10792              2953109              -525271
      1351                10800              2953285              -416611
      1352                10808              3129588              -458207
      1353                10816              2978537              -441364
      1354                10824              2917369              -412573
      1355                10832              2951985              -567069
      1356                10840              2989235              -381072
      1357                10848              2900809              -523977
      1358                10856              2993756              -446718
      1359                10864              2885984              -430244
      1360                10872              3069717              -348112
      1361                10880              3005019              -371864
      1362                10888              2803686              -338856
      1363                10896              2927638              -369031
      1364                10904              2826211              -450309
      1365                10912              2935209              -495494
      1366                10920              2872146              -401842
      1367                10928              2927638              -551782
      1368                10936              2930766              -463308
      1369                10944              2670852              -301781
      1370                10952              2784842              -385190
      1371                10960              2762948              -334046
      1372                10968              2609554              -404795
      1373                10976              2749817              -499552
      1374                10984              2635134              -529630
      1375                10992              2778291              -203523
      1376                11000              2766652              -327630
      1377                11008              2767464              -333828
      1378                11016              2661302              -390220
      1379                11024              2867611              -318223
      1380                11032              2837228              -485440
      1381                11040              2853464              -407803
      1382                11048              2822912              -485356
      1383                11056              2743928              -468893
      1384                11064              2679583              -482580
      1385                11072              2771786              -466787
      1386                11080              2887989              -352461
      1387                11088              2868933              -430248
      1388                11096              2765717              -514668
      1389                11104              2864982              -428083
      1390                11112              2794168              -370433
      1391                11120              2831209              -298401
      1392                11128              2796397              -354427
      1393                11136              2694703              -278692
      1394                11144              2622976              -430630
      1395                11152              2704779              -391582
      1396                11160              2708076              -466062
      1397                11168              2671127              -455902
      1398                11176              2682579              -399726
      1399                11184              2738719              -387302
      1400                11192              2709353              -402837
      1401                11200              2742570              -431815
      1402                11208              2707473              -346693
      1403                11216              2679646              -366195
      1404                11224              2612947              -295203
      1405                11232              2620721              -414469
      1406                11240              2605960              -334916
      1407                11248              2708598              -371529
      1408                11256              2815644              -359534
      1409                11264              2701711              -457115
      1410                11272              2873733              -417696
      1411                11280              2642806              -420747
      1412                11288              2853776              -341145
      1413                11296              2773508              -434793
      1414                11304              2876964              -473238
      1415                11312              2930157              -369117
      1416                11320              2790432              -386343
      1417                11328              2561229              -410034
      1418                11336              2662190              -465620
      1419                11344              2637702              -388996
      1420                11352              2668503              -284485
      1421                11360              2539678              -310684
      1422                11368              2558966              -359760
      1423                11376              2497137              -519024
      1424                11384              2323639              -527522
      1425                11392              2486326              -302356
      1426                11400              2546342              -400770
      1427                11408              2429243              -273783
      1428                11416              2415340              -315937
      1429                11424              2409726              -318885
      1430                11432              2429406              -475729
      1431                11440              2430908              -456782
      1432                11448              2237222              -312888
      1433                11456              2497640              -250979
      1434                11464              2419841              -331651
      1435                11472              2322219              -437613
      1436                11480              2199692              -317528
      1437                11488              2322589              -256373
      1438                11496              2224471              -312621
      1439                11504              2178699              -318709
      1440                11512              2366287              -405956
      1441                11520              2308650              -390684
      1442                11528              2215956              -354208
      1443                11536              2399143              -165589
      1444                11544              2281679              -237434
      1445                11552              2289215              -512610
      1446                11560              2305982              -488414
      1447                11568              2278249              -271534
      1448                11576              2374872              -439049
      1449                11584              2200414              -200133
      1450                11592              2305336              -383248
      1451                11600              2446212              -366279
      1452                11608              2356980              -475970
      1453                11616              2185894              -312776
      1454                11624              2308427              -292377
      1455                11632              2384420              -351270
      1456                11640              2203592              -320493
      1457                11648              2146709              -188087
      1458                11656              2146247              -377502
      1459                11664              2266353              -333286
      1460                11672              2340870              -382784
      1461                11680              2320085              -300290
      1462                11688              2292405              -330439
      1463                11696              2277970              -234877
      1464                11704              2212631              -394370
      1465                11712              2272614              -262131
      1466                11720              2269476              -492577
      1467                11728              2149386              -267566
      1468                11736              2183002              -241623
      1469                11744              2152836              -293350
      1470                11752              2076690              -329391
      1471                11760              2257639              -311301
      1472                11768              2111228              -304301
      1473                11776              2161995              -398833
      1474                11784              2039805              -302657
      1475                11792              2177850              -247573
      1476                11800              1988362              -267442
      1477                11808              2103117              -444661
      1478                11816              2102583              -316028
      1479                11824              2033650              -244033
      1480                11832              2096978              -271138
      1481                11840              2120388              -311996
      1482                11848              2093318              -271116
      1483                11856              2054669              -466711
      1484                11864              1990905              -202688
      1485                11872              2095912              -258197
      1486                11880              2038543              -186023
      1487                11888              2055998              -335116
      1488                11896              1979174              -404367
      1489                11904              1956961              -350182
      1490                11912              2062345              -314590
      1491                11920              1850693              -354900
      1492                11928              1868544              -272648
      1493                11936              1895005              -379650
      1494                11944              1845619              -234934
      1495                11952              2008312              -349662
      1496                11960              1864732              -296644
      1497                11968              2055975              -398354
      1498                11976              1914671              -396206
      1499                11984              1891693              -237072
      1500                11992              1826166              -332525
      1501                12000              1894004              -321113
      1502                12008              1826514              -285897
      1503                12016              2030532              -459058
      1504                12024              2048656              -342715
      1505                12032              1807984              -307106
      1506                12040              1734467              -322693
      1507                12048              1906874              -285450
      1508                12056              1877135              -365711
      1509                12064              1656022              -355294
      1510                12072              1708973              -286798
      1511                12080              1655729              -306329
      1512                12088              1720343              -362031
      1513                12096              1857465              -314171
      1514                12104              1797055              -199312
      1515                12112              1714074              -342970
      1516                12120              1754946              -130629
      1517                12128              2000341              -234813
      1518                12136              1789638              -238159
      1519                12144              1847559              -365822
      1520                12152              1838238              -277202
      1521                12160              1785944              -314829
      1522                12168              1812146              -465522
      1523                12176              1718065              -205393
      1524                12184              1755752              -246811
      1525                12192              1764025              -272862
      1526                12200              1710808              -291723
      1527                12208              1757348              -330951
      1528                12216              1684747              -356082
      1529                12224              1782624              -156490
      1530                12232              1547338               -93034
      1531                12240              1663692              -179056
      1532                12248              1506221              -265223
      1533                12256              1400065              -327766
      1534                12264              1443611              -221670
      1535                12272              1397961              -396245
      1536                12280              1630076               -86180
      1537                12288              1688117              -169413
      1538                12296              1451765              -215679
      1539                12304              1577659              -277620
      1540                12312              1575332              -244367
      1541                12320              1551407              -454344
      1542                12328              1464158              -192166
      1543                12336              1575216              -206865
      1544                12344              1439403              -195003
      1545                12352              1516619              -138089
      1546                12360              1438505              -252952
      1547                12368              1297849              -303459
      1548                12376              1343181              -227510
      1549                12384              1269544              -102170
      1550                12392              1368670              -204498
      1551                12400              1253268              -195153
      1552                12408              1462191              -126148
      1553                12416              1303689              -188420
      1554                12424              1246935              -247976
      1555                12432              1155146              -142585
      1556                12440              1271916              -249485
      1557                12448              1313919              -217138
      1558                12456              1376429              -189132
      1559                12464              1333895              -360736
      1560                12472              1278755              -388107
      1561                12480              1330010              -227007
      1562                12488              1395223              -347732
      1563                12496              1263242              -263061
      1564                12504              1324733              -210991
      1565                12512              1375551              -229250
      1566                12520              1354375              -319084
      1567                12528              1409220              -231995
      1568                12536              1334969              -434779
      1569                12544              1341744              -263060
      1570                12552              1307829              -231026
      1571                12560              1503510              -159173
      1572                12568              1460043              -181220
      1573                12576              1455053              -235798
      1574                12584              1309973              -181470
      1575                12592              1507707              -201912
      1576                12600              1359564              -249616
      1577                12608              1443769              -161631
      1578                12616              1431320              -101679
      1579                12624              1440811              -283679
      1580                12632              1508407              -350678
      1581                12640              1274027              -173882
      1582                12648              1294347              -339891
      1583                12656              1406029              -377267
      1584                12664              1253865              -142672
      1585                12672              1395578              -247664
      1586                12680              1239998              -272839
      1587                12688              1384408              -211496
      1588                12696              1307974              -324209
      1589                12704              1432566              -270176
      1590                12712              1265691               -65575
      1591                12720              1241562              -270305
      1592                12728              1414278              -294370
      1593                12736              1361381              -301049
      1594                12744              1360031              -124896
      1595                12752              1379856              -247076
      1596                12760              1377552              -313006
      1597                12768              1312735              -208653
      1598                12776              1398237               -87013
      1599                12784              1143689              -291720
      1600                12792              1381591              -220401
      1601                12800              1297502              -269091
      1602                12808              1318853              -179485
      1603                12816              1341126              -149645
      1604                12824              1429151              -222664
      1605                12832              1513852              -214028
      1606                12840              1686647              -285164
      1607                12848              1408409              -348693
      1608                12856              1348854              -188330
      1609                12864              1492257              -293823
      1610                12872              1472718              -109123
      1611                12880              1376734              -229193
      1612                12888              1277820              -296776
      1613                12896              1357715              -277790
      1614                12904              1338344              -237447
      1615                12912              1293226              -131165
      1616                12920              1188800              -288387
      1617                12928              1319011              -163902
      1618                12936              1222029              -188599
      1619                12944              1185432              -242831
      1620                12952              1352710              -323453
      1621                12960              1236232              -163450
      1622                12968              1147867              -266379
      1623                12976              1296759              -275135
      1624                12984              1334029              -254388
      1625                12992              1108716              -255273
      1626                13000              1368202              -262409
      1627                13008              1246233              -319886
      1628                13016              1205218              -191994
      1629                13024              1260581              -209718
      1630                13032              1112128              -121423
      1631                13040              1137768              -351994
      1632                13048              1160631              -271336
      1633                13056              1059536              -269014
      1634                13064              1227650              -275447
      1635                13072              1182006              -228528
      1636                13080              1070280              -169352
      1637                13088              1217824              -245944
      1638                13096              1027716              -199272
      1639                13104              1053538              -133610
      1640                13112              1116217              -199575
      1641                13120              1090490               -99634
      1642                13128               962294              -261183
      1643                13136               988919              -117128
      1644                13144               979077              -282839
      1645                13152               980774              -150949
      1646                13160              1034042              -155482
      1647                13168              1057344              -137836
      1648                13176               974562               -78317
      1649                13184              1112877              -264122
      1650                13192              1064472              -139686
      1651                13200               968809              -177526
      1652                13208              1040127              -146850
      1653                13216              1022887              -201603
      1654                13224              1028864              -265959
      1655                13232              1043870              -237057
      1656                13240              1061466              -232659
      1657                13248              1036882              -150966
      1658                13256               941722              -308881
      1659                13264              1082592               -81923
      1660                13272              1105072              -255019
      1661                13280              1168087              -286218
      1662                13288              1056244              -218550
      1663                13296              1177433              -269540
      1664                13304              1004248              -175189
      1665                13312              1186424              -124903
      1666                13320              1032128              -173302
      1667                13328               914827              -240927
      1668                13336              1042304               -78394
      1669                13344              1146465              -216416
      1670                13352              1255769              -242634
      1671                13360              1157549              -108392
      1672                13368              1141861              -295135
      1673                13376              1236698              -124337
      1674                13384              1211004              -260774
      1675                13392              1212281               -87272
      1676                13400              1042596              -306892
      1677                13408              1246987              -116245
      1678                13416              1190808              -289705
      1679                13424              1137848              -171700
      1680                13432              1238797              -256257
      1681                13440              1210065              -128314
      1682                13448              1208192              -170046
      1683                13456              1266157               -99483
      1684                13464              1272672              -262535
      1685                13472              1132108              -356169
      1686                13480              1207380              -147774
      1687                13488              1247633              -232810
      1688                13496              1211084              -280868
      1689                13504              1261371              -201987
      1690                13512              1242341              -231773
      1691                13520              1243420              -214359
      1692                13528              1198658              -250731
      1693                13536              1336733              -143548
      1694                13544              1129387              -212453
      1695                13552              1224936              -361054
      1696                13560              1043706              -147405
      1697                13568              1138080              -356934
      1698                13576              1051148              -109082
      1699                13584               982622              -106669
      1700                13592              1177492              -298190
      1701                13600              1174433              -119662
      1702                13608              1187562              -274633
      1703                13616              1065586              -187797
      1704                13624              1059453              -189271
      1705                13632              1070832              -252160
      1706                13640              1102222              -305706
      1707                13648              1170702              -179687
      1708                13656              1024117              -277887
      1709                13664               972072              -176946
      1710                13672              1072738              -267364
      1711                13680              1101116              -334796
      1712                13688              1020361              -198615
      1713                13696              1042657              -193978
      1714                13704              1164264              -243409
      1715                13712              1091155              -223796
      1716                13720              1002876              -234026
      1717                13728               910463              -187956
      1718                13736              1027553              -183564
      1719                13744               981187              -178647
      1720                13752              1113258              -135339
      1721                13760              1030995              -178327
      1722                13768              1017677              -151708
      1723                13776              1219541              -231901
      1724                13784              1015030              -123627
      1725                13792              1082691              -230996
      1726                13800              1072734              -128695
      1727                13808               950312              -214624
      1728                13816              1051464              -205742
      1729                13824               948029              -150223
      1730                13832              1059050              -322748
      1731                13840               959406              -180125
      1732                13848              1144894              -308055
      1733                13856              1000173              -232091
      1734                13864               968321              -133978
      1735                13872              1034033              -275013
      1736                13880              1056358              -190442
      1737                13888              1047664              -218998
      1738                13896              1145673              -203632
      1739                13904              1048111              -173599
      1740                13912               996553              -167957
      1741                13920              1073352              -184134
      1742                13928               967152              -327401
      1743                13936              1029826              -258161
      1744                13944              1034434              -169504
      1745                13952              1055893              -221595
      1746                13960              1012289              -271565
      1747                13968              1087976              -239155
      1748                13976               952382              -185103
      1749                13984               791032              -333595
      1750                13992               944856               -33876
      1751                14000               909012              -230143
      1752                14008              1075319              -254707
      1753                14016              1031935               -78122
      1754                14024              1128825              -205387
      1755                14032              1083163              -176486
      1756                14040              1062308              -154326
      1757                14048               986304               -82320
      1758                14056               899858              -196786
      1759                14064               988220              -219290
      1760                14072              1008924              -308607
      1761                14080               962467              -217961
      1762                14088               896199              -277601
      1763                14096              1009293              -192978
      1764                14104               884804              -241003
      1765                14112               893404              -267877
      1766                14120              1021024              -184282
      1767                14128               978066               -34150
      1768                14136               851200              -184582
      1769                14144               856345              -251735
      1770                14152               891119               -59846
      1771                14160              1041268              -189949
      1772                14168               950743              -268207
      1773                14176               769664              -274857
      1774                14184               807704              -191609
      1775                14192               907381               -73565
      1776                14200               963659              -220526
      1777                14208               939102              -175925
      1778                14216               963612              -169919
      1779                14224               873429              -218258
      1780                14232               840869              -126183
      1781                14240               932150              -290169
      1782                14248              1017909              -183759
      1783                14256               948068               -84401
      1784                14264               925916              -264961
      1785                14272               842596              -247805
      1786                14280              1156457              -222130
      1787                14288              1052531              -188495
      1788                14296               994091              -205071
      1789                14304               923099              -214727
      1790                14312               986251              -152524
      1791                14320              1111944               -87813
      1792                14328               971782               -81860
      1793                14336               907101               -97548
      1794                14344               984528              -384276
      1795                14352               863615              -137762
      1796                14360              1019720              -136971
      1797                14368               896241              -232254
      1798                14376               975785              -191713
      1799                14384               930446              -137422
      1800                14392              1053487              -110038
      1801                14400               989907              -239666
      1802                14408               904961              -215636
      1803                14416              1083646              -259956
      1804                14424              1004916               -84850
      1805                14432               988214               -68313
      1806                14440              1032564              -258839
      1807                14448               836349              -140797
      1808                14456               954964              -287292
      1809                14464               878056              -148237
      1810                14472               944490              -188941
      1811                14480               982762              -324327
      1812                14488               965095              -197996
      1813                14496               908547              -176611
      1814                14504               971620              -185664
      1815                14512              1003659              -147227
      1816                14520               989616              -160746
      1817                14528              1048168              -204334
      1818                14536               830055               -56766
      1819                14544               842892              -287198
      1820                14552              1028379              -292996
      1821                14560               963548              -127354
      1822                14568              1000154              -193204
      1823                14576               900577              -216114
      1824                14584               812262              -173241
      1825                14592              1039863              -220171
      1826                14600               928734              -185543
      1827                14608               980727              -221553
      1828                14616              1013745              -198825
      1829                14624              1021659              -194262
      1830                14632               901017              -169919
      1831                14640               994848              -163306
      1832                14648               920484               -72853
      1833                14656               972554               -10385
      1834                14664               950745               -49600
      1835                14672               911340              -259157
      1836                14680               941146              -205603
      1837                14688               772073              -349947
      1838                14696               925060                63168
      1839                14704              1003452              -134219
      1840                14712               969987              -192203
      1841                14720              1042306              -116364
      1842                14728               882085              -130083
      1843                14736               891923              -109873
      1844                14744               706419               -49679
      1845                14752               862033               -39197
      1846                14760               937719              -170457
      1847                14768               964656              -197357
      1848                14776               825503               -86524
      1849                14784               908331              -257097
      1850                14792               873939              -193844
      1851                14800               834659              -226512
      1852                14808               818342              -164958
      1853                14816               879960              -287842
      1854                14824               683995               -39856
      1855                14832               840790              -170673
      1856                14840               889840              -188521
      1857                14848               988782              -235375
      1858                14856               836213              -314343
      1859                14864               825942              -230504
      1860                14872               908007              -348982
      1861                14880               730138              -183613
      1862                14888               787756               -97642
      1863                14896               825038              -216511
      1864                14904               723743              -227764
      1865                14912               797298              -156322
      1866                14920               915432              -190263
      1867                14928               681048              -227824
      1868                14936               988468              -106268
      1869                14944               886422              -106581
      1870                14952               937017               -96476
      1871                14960               916080              -379464
      1872                14968              1041385              -139889
      1873                14976               709143              -143729
      1874                14984               893761              -324058
      1875                14992               848248              -404565
      1876                15000               770252              -119885
      1877                15008               998735              -364912
      1878                15016              1010419              -193729
      1879                15024               884869              -196684
      1880                15032               886219              -132646
      1881                15040               996132              -141740
      1882                15048               890705              -116175
      1883                15056               902883              -214846
      1884                15064               908205              -160726
      1885                15072               881339              -329017
      1886                15080               845007              -290966
      1887                15088              1012191              -367484
      1888                15096               855273              -247526
      1889                15104              1062989              -223648
      1890                15112               959224               -93856
      1891                15120               946670              -302738
      1892                15128              1024668              -173608
      1893                15136               878904              -214826
      1894                15144               895128              -152009
      1895                15152              1000317              -206176
      1896                15160               960973              -126500
      1897                15168              1185101              -149541
      1898                15176              1120282              -117471
      1899                15184               969392              -194769
      1900                15192              1106796               -94139
      1901                15200               870912              -176553
      1902                15208               847228               -79977
      1903                15216               912049              -152702
      1904                15224               953295              -226686
      1905                15232               988249              -436896
      1906                15240               953672              -170376
      1907                15248               976923              -180724
      1908                15256               986650              -197338
      1909                15264               805572              -288414
      1910                15272               868497              -100885
      1911                15280               894210              -118417
      1912                15288               925270              -149044
      1913                15296               865213              -194056
      1914                15304               810043              -142959
      1915                15312               888074              -311708
      1916                15320               815369              -173480
      1917                15328               772211              -272905
      1918                15336               748607              -139645
      1919                15344               923135              -126559
      1920                15352               775563               -80635
      1921                15360               780905              -189871
      1922                15368               680145              -166414
      1923                15376               706081               -76228
      1924                15384               735714              -108767
      1925                15392               661337              -194923
      1926                15400               536125               -76365
      1927                15408               753332               -45828
      1928                15416               682851               -87221
      1929                15424               614866              -167194
      1930                15432               546709              -154407
      1931                15440               697216               -33004
      1932                15448               719236              -207255
      1933                15456               738435               -66358
      1934                15464               557529               -46707
      1935                15472               579284               -92868
      1936                15480               661497              -136661
      1937                15488               644216              -231785
      1938                15496               581561              -101440
      1939                15504               911802              -123011
      1940                15512               871998              -152688
      1941                15520               835473              -145637
      1942                15528               694965              -204741
      1943                15536               738977              -310198
      1944                15544               813987              -143459
      1945                15552               895318              -206545
      1946                15560               646957              -224453
      1947                15568               574113              -278624
      1948                15576               751431              -176216
      1949                15584               753116              -163312
      1950                15592               801939              -254729
      1951                15600               810591              -212302
      1952                15608               671643              -252008
      1953                15616               703988              -296077
      1954                15624               929611              -157645
      1955                15632               964689              -298002
      1956                15640               832036              -211171
      1957                15648               910946              -118844
      1958                15656               947417              -206636
      1959                15664               835786              -325656
      1960                15672               909894              -199083
      1961                15680               884835              -117255
      1962                15688               917179              -102949
      1963                15696               962745              -129038
      1964                15704               982852              -213803
      1965                15712               975376              -223224
      1966                15720              1011945              -166155
      1967                15728               806456              -231874
      1968                15736               713418              -106940
      1969                15744               842979              -144167
      1970                15752               939172              -185977
      1971                15760               942045              -193508
      1972                15768              1003228               -66701
      1973                15776               856382              -180894
      1974                15784               914913              -151306
      1975                15792               798153              -251625
      1976                15800               818584              -244191
      1977                15808               823097              -197030
      1978                15816               680172               -96572
      1979                15824               850133              -138832
      1980                15832               798467              -248713
      1981                15840               710714              -201847
      1982                15848               739343              -170254
      1983                15856               836792              -159271
      1984                15864               705156               -60269
      1985                15872               725188              -281799
      1986                15880               850021              -280756
      1987                15888               638768              -156486
      1988                15896               809052              -166200
      1989                15904               723874              -234120
      1990                15912               839919              -137267
      1991                15920               759864               -95447
      1992                15928               648380              -161204
      1993                15936               766751              -208085
      1994                15944               748709              -284821
      1995                15952               827515              -374643
      1996                15960               771551              -106656
      1997                15968               681046              -165559
      1998                15976               587146              -141767
      1999                15984               736328              -293034
      2000                15992               672785              -168129
      2001                16000               675113               -53952
      2002                16008               733279              -229354
      2003                16016               647518              -164598
      2004                16024               660561              -112935
      2005                16032               678294              -125395
      2006                16040               592687              -168924
      2007                16048               521139              -229596
      2008                16056               759037              -166732
      2009                16064               612739              -166857
      2010                16072               647519              -173333
      2011                16080               498848                 5304
      2012                16088               530483              -287146
      2013                16096               732244              -219971
      2014                16104               585681               -68161
      2015                16112               576015              -163998
      2016                16120               532881              -331644
      2017                16128               718726                -1565
      2018                16136               673859               -57096
      2019                16144               577022              -306117
      2020                16152               507421              -140371
      2021                16160               556996              -174164
      2022                16168               539789              -208893
      2023                16176               728092              -176126
      2024                16184               647613              -189115
      2025                16192               621537              -168824
      2026                16200               667554              -130491
      2027                16208               608198               -91261
      2028                16216               649283              -109009
      2029                16224               650707               -98571
      2030                16232               637924              -201777
      2031                16240               630200              -240741
      2032                16248               551177              -283901
      2033                16256               658973              -288237
      2034                16264               705982              -263199
      2035                16272               599170              -121346
      2036                16280               679569              -194448
      2037                16288               730222              -149969
      2038                16296               559200              -163899
      2039                16304               643952                61883
      2040                16312               674673              -137197
      2041                16320               559066              -173815
      2042                16328               700072              -244872
      2043                16336               577652              -203436
      2044                16344               530606              -241981
      2045                16352               434827               -63801
      2046                16360               567653              -245030
      2047                16368               523471              -169121
      2048                16376               568922              -140085
      2049                16384               561396               -84394
      2050                16392               525883              -144981
      2051                16400               549347              -131182
      2052                16408               512154               -82819
      2053                16416               600385              -154804
      2054                16424               510365              -254881
      2055                16432               563225              -233213
      2056                16440               582571                -6726
      2057                16448               657230              -111621
      2058                16456               661930              -219531
      2059                16464               573898              -168538
      2060                16472               571369              -187181
      2061                16480               605597              -218887
      2062                16488               479030               -96320
      2063                16496               524494              -245775
      2064                16504               503701              -181440
      2065                16512               573262              -301219
      2066                16520               589216               -73190
      2067                16528               455162              -197640
      2068                16536               521869              -187815
      2069                16544               517919               -99014
      2070                16552               508261              -158624
      2071                16560               438094              -196103
      2072                16568               470832              -160105
      2073                16576               530928               -99820
      2074                16584               414783               -92569
      2075                16592               576032               -90156
      2076                16600               465124              -205058
      2077                16608               514604               -98021
      2078                16616               553630               -77549
      2079                16624               607476              -245123
      2080                16632               558425              -105158
      2081                16640               519117              -141641
      2082                16648               587846              -201779
      2083                16656               348229               -29388
      2084                16664               481448              -174173
      2085                16672               635347                -3668
      2086                16680               414853              -202775
      2087                16688               516224               -92955
      2088                16696               524916              -285603
      2089                16704               516139               -64913
      2090                16712               605042              -202586
      2091                16720               504891              -233176
      2092                16728               497765              -305783
      2093                16736               651425               -31376
      2094                16744               426227               -60040
      2095                16752               553820              -162269
      2096                16760               640631              -133929
      2097                16768               688509              -246154
      2098                16776               467971              -122144
      2099                16784               591461              -225002
      2100                16792               428056                64374
      2101                16800               718911              -237278
      2102                16808               614891               -12438
      2103                16816               612185              -156588
      2104                16824               497371              -204091
      2105                16832               403529              -197619
      2106                16840               670185               -81736
      2107                16848               511425              -146061
      2108                16856               553663              -130876
      2109                16864               473253              -100882
      2110                16872               597384              -111475
      2111                16880               523464              -104436
      2112                16888               430076              -107602
      2113                16896               547496              -184828
      2114                16904               449769              -228788
      2115                16912               573367              -246023
      2116                16920               570061               -73859
      2117                16928               491405              -246096
      2118                16936               525158              -105592
      2119                16944               551391               -71194
      2120                16952               487779               124554
      2121                16960               527555               -45578
      2122                16968               495866              -156688
      2123                16976               595885              -153114
      2124                16984               572698              -190088
      2125                16992               270619              -201603
      2126                17000               350382               -24928
      2127                17008               571080              -262506
      2128                17016               476416                33011
      2129                17024               366278              -238223
      2130                17032               446424              -227544
      2131                17040               414036              -190413
      2132                17048               421142              -187944
      2133                17056               475749              -134794
      2134                17064               557022              -143740
      2135                17072               396155                 8249
      2136                17080               380605               -94965
      2137                17088               586849              -196476
      2138                17096               465444               -69328
      2139                17104               263683               -99652
      2140                17112               265838              -112027
      2141                17120               364337               -85648
      2142                17128               351007              -128269
      2143                17136               387853              -241229
      2144                17144               388410              -108182
      2145                17152               324926               -27300
      2146                17160               506014               -23282
      2147                17168               163520              -303260
      2148                17176               237526              -296167
      2149                17184               341386               -98446
      2150                17192               393644                38418
      2151                17200               312463              -220167
      2152                17208               420737              -136594
      2153                17216               528351               -93493
      2154                17224               342890              -197652
      2155                17232               313552              -162934
      2156                17240               369796              -102192
      2157                17248               496501              -197327
      2158                17256               330617              -106395
      2159                17264               384863               -85309
      2160                17272               231882              -157728
      2161                17280               369063              -185840
      2162                17288               313615              -250060
      2163                17296               341572              -166186
      2164                17304               374257              -159544
      2165                17312               456693                26089
      2166                17320               466635              -146947
      2167                17328               361701              -211511
      2168                17336               316789              -219005
      2169                17344               349249                48702
      2170                17352               385821              -254976
      2171                17360               413543              -199479
      2172                17368               354916              -140326
      2173                17376               223773              -180181
      2174                17384               330502              -137776
      2175                17392               345727                -6807
      2176                17400               321022              -122228
      2177                17408               368085              -138261
      2178                17416               280738              -211587
      2179                17424               330541              -230089
      2180                17432               281391              -209905
      2181                17440               386901               -77590
      2182                17448               336148              -200690
      2183                17456               432836               -97754
      2184                17464               411897              -214715
      2185                17472               478794              -161982
      2186                17480               279820              -207236
      2187                17488               380450               -17393
      2188                17496               220060               -31188
      2189                17504               361587               -64378
      2190                17512               296752              -159398
      2191                17520               343591              -119702
      2192                17528               392527              -127323
      2193                17536               365846              -169473
      2194                17544               297727              -123071
      2195                17552               235141              -183667
      2196                17560               370646              -122096
      2197                17568               274589              -180717
      2198                17576               372399              -209912
      2199                17584               268990                32716
      2200                17592               258368                -5660
      2201                17600               264839              -106086
      2202                17608               420711              -126765
      2203                17616               393501              -154695
      2204                17624               321686              -104940
      2205                17632               309957              -109096
      2206                17640               346289              -153616
      2207                17648               306657                23458
      2208                17656               333147              -162953
      2209                17664               140816               -38352
      2210                17672               350649              -117715
      2211                17680               462736              -193351
      2212                17688               182683               -87575
      2213                17696               286682               -60588
      2214                17704               391435              -182918
      2215                17712               305671              -137948
      2216                17720               243321               -52432
      2217                17728               166556               -47292
      2218                17736               137021              -127655
      2219                17744               198931              -126738
      2220                17752               221621               -58280
      2221                17760               195790              -134794
      2222                17768               235062              -183471
      2223                17776               171641              -176805
      2224                17784               257048               -91283
      2225                17792               219353              -251837
      2226                17800               164090              -181930
      2227                17808               367757              -105201
      2228                17816               255123              -195279
      2229                17824               238443              -164758
      2230                17832               230969               -95519
      2231                17840               257507               -92359
      2232                17848               148224                28637
      2233                17856               245021              -123125
      2234                17864               232161               -37961
      2235                17872               317776                -6702
      2236                17880               275331               -72016
      2237                17888               110876              -144087
      2238                17896               286619               -62102
      2239                17904               295059              -198990
      2240                17912               245327              -156779
      2241                17920               234157               -27822
      2242                17928               256587               -25968
      2243                17936               259480              -118167
      2244                17944               248481              -137606
      2245                17952               188623               -13126
      2246                17960               306137               -48243
      2247                17968               314668              -184974
      2248                17976               161296                 2620
      2249                17984               263616              -134688
      2250                17992               397461              -228357
      2251                18000               230533               -26323
      2252                18008               471792              -150832
      2253                18016               299062               -84544
      2254                18024               359392              -144444
      2255                18032               253017              -137590
      2256                18040               423011              -124841
      2257                18048               354662                99968
      2258                18056               419625              -284099
      2259                18064               408962               -95671
      2260                18072               341153              -147279
      2261                18080               358986              -142656
      2262                18088                94406              -113210
      2263                18096               285484               -85739
      2264                18104               382289              -202677
      2265                18112               224204               -43858
      2266                18120               299721                27341
      2267                18128               151087              -134973
      2268                18136               311543              -119235
      2269                18144               166754              -233972
      2270                18152               323671              -116970
      2271                18160               376513               -87431
      2272                18168               409198               -91460
      2273                18176               341106                52062
      2274                18184               359928              -207160
      2275                18192               262098               -55465
      2276                18200               254964               -84038
      2277                18208               436115              -222032
      2278                18216               266602              -107754
      2279                18224               314504               -88680
      2280                18232               450226               -61572
      2281                18240               463660               -58940
      2282                18248               360014              -154836
      2283                18256               274626              -196825
      2284                18264               468354               -79281
      2285                18272               412653              -127764
      2286                18280               238872               -94021
      2287                18288               313740              -153312
      2288                18296               110286              -182275
      2289                18304               263872               -46883
      2290                18312               296918               -41943
      2291                18320               321160               -92123
      2292                18328               290460              -146336
      2293                18336               198692              -314453
      2294                18344               236076               -66468
      2295                18352               308737              -127020
      2296                18360               273577              -190782
      2297                18368               278849               -85302
      2298                18376               267014               -93331
      2299                18384               308686               -86194
      2300                18392               244589              -265236
      2301                18400               221376               -66157
      2302                18408               321629               -87493
      2303                18416               312063              -150744
      2304                18424               306516              -165315
      2305                18432               233218              -114604
      2306                18440               339983              -116650
      2307                18448                87416                 4028
      2308                18456               193100                46724
      2309                18464               219950              -109793
      2310                18472               252995              -105223
      2311                18480               288188               -48066
      2312                18488               170109               -92622
      2313                18496               139818                83012
      2314                18504               158900              -108213
      2315                18512                93315               -85686
      2316                18520               146367              -120329
      2317                18528                20601               -83345
      2318                18536               178323                -6670
      2319                18544               367118              -177631
      2320                18552               210296               -21073
      2321                18560               309876               -91241
      2322                18568               256510              -103938
      2323                18576               252334               -63607
      2324                18584               164200              -199307
      2325                18592                63035              -257695
      2326                18600               394290              -118411
      2327                18608               357885              -171469
      2328                18616               167079               -33600
      2329                18624               201782              -168070
      2330                18632               145768               -37421
      2331                18640               330563              -134101
      2332                18648               303667               -86807
      2333                18656               179378               -63092
      2334                18664               192443                69620
      2335                18672               237755              -134486
      2336                18680               156054              -176513
      2337                18688               139735               -36057
      2338                18696               282493              -105609
      2339                18704               195978              -244499
      2340                18712               301459               -82569
      2341                18720               217788              -126641
      2342                18728               150749              -172531
      2343                18736               266107               -37655
      2344                18744               140041               -67910
      2345                18752               216475                 3847
      2346                18760               160254               -62957
      2347                18768               202052               -56528
      2348                18776               -52079              -276194
      2349                18784               232793              -117934
      2350                18792               172721              -143645
      2351                18800               104103              -177518
      2352                18808               146277                 2200
      2353                18816                15575              -114032
      2354                18824               235892               -97489
      2355                18832               172037               -20281
      2356                18840               156196              -113236
      2357                18848                69409               -44032
      2358                18856                20636              -229807
      2359                18864               166062               -31294
      2360                18872               251367               -84537
      2361                18880               141894              -225638
      2362                18888               277158              -302122
      2363                18896               138737              -172853
      2364                18904                63228               -88321
      2365                18912               110670                52960
      2366                18920               264269              -131465
      2367                18928               274121               -52900
      2368                18936               244311              -265839
      2369                18944               140154              -112545
      2370                18952               292362               -23996
      2371                18960               169103                 8004
      2372                18968               143270               -27585
      2373                18976               125943               -51934
      2374                18984               193953               -15713
      2375                18992               129901              -151910
      2376                19000               161041              -112697
      2377                19008               250499              -164673
      2378                19016               144092               -75493
      2379                19024               -47814               -99052
      2380                19032                47622               -50469
      2381                19040               153117              -203395
      2382                19048               240066               -41975
      2383                19056               -12900              -172848
      2384                19064               259931               -29213
      2385                19072               -11510              -214421
      2386                19080               113998              -133137
      2387                19088               175645              -162644
      2388                19096                15605              -179683
      2389                19104               151605               -27277
      2390                19112               139604              -101461
      2391                19120               159714              -117805
      2392                19128                71379              -110020
      2393                19136               176762              -162361
      2394                19144               141982               -45389
      2395                19152               272923               -53790
      2396                19160               132193              -205451
      2397                19168               248271                23641
      2398                19176               142531              -191917
      2399                19184               101574              -139133
      2400                19192               -12679              -121463
      2401                19200                89682                -7137
      2402                19208               220772              -168342
      2403                19216               181926              -160623
      2404                19224               136335               -61499
      2405                19232               197412               129386
      2406                19240               164036                46390
      2407                19248               181510              -128400
      2408                19256               160335              -178677
      2409                19264               182431              -184710
      2410                19272               170036              -213075
      2411                19280               212856               -55119
      2412                19288               175687              -129886
      2413                19296               153060               -23767
      2414                19304               154656               -50064
      2415                19312               122130              -185051
      2416                19320               149904              -109009
      2417                19328               188228              -161118
      2418                19336               232165                49307
      2419                19344               198394               -71884
      2420                19352               174995              -141404
      2421                19360               232213               -65829
      2422                19368               183258               -92912
      2423                19376               222076               -74634
      2424                19384               181399              -166345
      2425                19392               135865              -147112
      2426                19400               200781              -120552
      2427                19408                75148                52355
      2428                19416               188472               -70645
      2429                19424               158227               -93444
      2430                19432               169944               -85047
      2431                19440               104048               -98525
      2432                19448               217437                19445
      2433                19456                59093               -10678
      2434                19464               133242               -49098
      2435                19472               124513               -31776
      2436                19480               102523                36284
      2437                19488               123369               -94877
      2438                19496               106298               -39872
      2439                19504               156467              -138494
      2440                19512               109748               -12519
      2441                19520               233766               -15101
      2442                19528               143346               -87898
      2443                19536               136794              -173282
      2444                19544                27492                -5149
      2445                19552                42808                16388
      2446                19560               113300              -107468
      2447                19568               121469               -75067
      2448                19576               124925               -36558
      2449                19584               102191               -51291
      2450                19592                26617              -206083
      2451                19600                66777               -10272
      2452                19608               -14842               -58466
      2453                19616                34378                -2245
      2454                19624                40126                -5277
      2455                19632               129029               -95847
      2456                19640                69374                -2736
      2457                19648                97589              -142664
      2458                19656               169407              -129517
      2459                19664                85382               -77983
      2460                19672               274084               -45108
      2461                19680               122169               -51778
      2462                19688                13858               -95859
      2463                19696                -1202                -2551
      2464                19704                26020              -252700
      2465                19712               195147               -19114
      2466                19720               251039               -30481
      2467                19728               138508               -83593
      2468                19736               141531               -19866
      2469                19744                47166                -6398
      2470                19752                98365              -157942
      2471                19760                -4382               -58758
      2472                19768                13931                 5392
      2473                19776               173107              -101158
      2474                19784               223913               -73321
      2475                19792               -37498              -184971
      2476                19800                75411              -223679
      2477                19808               185747               -82710
      2478                19816                60876                -5162
      2479                19824               135867               -25454
      2480                19832                89881               -27226
      2481                19840                69551               -97945
      2482                19848               165574              -159576
      2483                19856                -2603              -100989
      2484                19864               -33374              -113971
      2485                19872               129127              -116974
      2486                19880               -52334              -263583
      2487                19888                41241              -158328
      2488                19896               200733              -157808
      2489                19904                46354               -50336
      2490                19912               -17939               -99236
      2491                19920                36558               -87656
      2492                19928               122133              -171714
      2493                19936               177309               -72438
      2494                19944               141659               -40259
      2495                19952               112416              -146284
      2496                19960               202359              -188598
      2497                19968               119573              -116020
      2498                19976               -41211              -175422
      2499                19984                87939              -105724
      2500                19992               -40959                -6288
      2501                20000                41383              -158604
      2502                20008                34463                56925
      2503                20016                86386              -192764
      2504                20024                67259              -120031
      2505                20032               252667               -54151
      2506                20040               -41143              -231734
      2507                20048               -10964              -219903
      2508                20056               159445              -148526
      2509                20064               108603                 7863
      2510                20072                 6720              -292824
      2511                20080               208029               -84388
      2512                20088                86918                58875
      2513                20096                72947               -74762
      2514                20104                56387                72707
      2515                20112               158177              -107218
      2516                20120                70112              -299298
      2517                20128                99852               -92776
      2518                20136                96646               -98284
      2519                20144               133451               -36951
      2520                20152                34597              -109968
      2521                20160                88331               -97441
      2522                20168                85210              -210003
      2523                20176                47535              -107107
      2524                20184               188013              -140171
      2525                20192               167061               -42278
      2526                20200               229453                 2833
      2527                20208               -15947              -279933
      2528                20216               -13402              -123861
      2529                20224                34462              -100398
      2530                20232                50844              -108362
      2531                20240                27866               -46562
      2532                20248                87582               -91177
      2533                20256               165490               -74421
      2534                20264                27680              -357322
      2535                20272                65890                27268
      2536                20280               177099               -40108
      2537                20288               -10822              -140446
      2538                20296                70425              -150230
      2539                20304               199527                -5145
      2540                20312                24101              -137241
      2541                20320               148191               -40156
      2542                20328               -60870              -118473
      2543                20336               -26060               -39070
      2544                20344               -10018              -139284
      2545                20352                60083               -52431
      2546                20360               157351              -131551
      2547                20368               -14023               -29025
      2548                20376               181769              -118372
      2549                20384                15019              -167434
      2550                20392               163681              -104528
      2551                20400               157812               -22018
      2552                20408                47101               -97128
      2553                20416                44296              -160941
      2554                20424                 4956                -5986
      2555                20432               -46428               -33864
      2556                20440               128510               -81275
      2557                20448               156515               -80070
      2558                20456                61448              -214033
      2559                20464               115131              -115778
      2560                20472                46142               -38583
      2561                20480               175359               -67979
      2562                20488               106838                15972
      2563                20496                 7154              -132195
      2564                20504               137921              -158510
      2565                20512                52457                58793
      2566                20520               125865              -127726
      2567                20528                 9608               -24926
      2568                20536               129013              -168926
      2569                20544               -41440              -172402
      2570                20552                21115              -171866
      2571                20560                74321               -38111
      2572                20568               -58601               -19611
      2573                20576               146427                67061
      2574                20584               100366               -85717
      2575                20592               227903              -272827
      2576                20600              -101784               -85813
      2577                20608                66173              -159348
      2578                20616               -33547              -146375
      2579                20624               -60979                61031
      2580                20632                63400                87311
      2581                20640                74855              -142219
      2582                20648               165069                 3796
      2583                20656                64616               -83749
      2584                20664                27290              -181994
      2585                20672                92887              -126716
      2586                20680                79244               -41089
      2587                20688                -3417              -167343
      2588                20696               146165              -130560
      2589                20704               170939                27325
      2590                20712               -38592               -99822
      2591                20720               170219              -141694
      2592                20728                80707              -107438
      2593                20736               -18442               -43352
      2594                20744               -60373               -66458
      2595                20752                77532                30233
      2596                20760               122501               -31036
      2597                20768                95662                34790
      2598                20776               110199              -174151
      2599                20784                40982              -200293
      2600                20792                90785                34682
      2601                20800                 1484              -167507
      2602                20808               -41620                31079
      2603                20816               101969              -156332
      2604                20824                 2098              -105713
      2605                20832                  773              -232854
      2606                20840               -28552              -109613
      2607                20848               -12909              -188324
      2608                20856                16157                10048
      2609                20864               -81624               -89766
      2610                20872                74788               -79759
      2611                20880                45896              -208598
      2612                20888                65299              -115958
      2613                20896               118974               -65022
      2614                20904               -42243              -155144
      2615                20912                72529               -89586
      2616                20920               -43270                37993
      2617                20928               -50631                60036
      2618                20936               -67678               -48136
      2619                20944                43471               -22605
      2620                20952                22902               -79908
      2621                20960                65622               -45778
      2622                20968               -73351               -28995
      2623                20976               126543               -76473
      2624                20984                -2040              -216141
      2625                20992                86337               -71597
      2626                21000               -26789              -109776
      2627                21008               -18442              -125669
      2628                21016               104906              -102792
      2629                21024                57666               -45160
      2630                21032               -14949               -97981
      2631                21040                81829                14104
      2632                21048               115219              -213946
      2633                21056               118408               -41108
      2634                21064                -1870               -19812
      2635                21072                65843              -115759
      2636                21080                39500               -70478
      2637                21088                -3046               -46994
      2638                21096                38813                  -89
      2639                21104               -60326               -56878
      2640                21112                84954               -53384
      2641                21120                20290                14135
      2642                21128               -78824               -90463
      2643                21136                58860               -40448
      2644                21144                12878               -85472
      2645                21152                60629              -109593
      2646                21160               -15299               -95908
      2647                21168                36019              -192985
      2648                21176               -78829              -104689
      2649                21184               -95285              -105828
      2650                21192                35261               -84740
      2651                21200               -19953               -42120
      2652                21208               -14205                  566
      2653                21216                17037               -61730
      2654                21224                32273               -50747
      2655                21232                34025               -21609
      2656                21240               127474               -88094
      2657                21248                44656               -97122
      2658                21256               104420              -193604
      2659                21264                27928              -190095
      2660                21272                62113               -24024
      2661                21280               -17614                56280
      2662                21288               -26535              -294945
      2663                21296               173616                 2841
      2664                21304               -80712               -50032
      2665                21312                71107              -176639
      2666                21320               151522               -47141
      2667                21328                34189              -144419
      2668                21336               -47379               -40460
      2669                21344                18233              -104242
      2670                21352                85991                 4481
      2671                21360               -22664              -122970
      2672                21368               -67495               -23227
      2673                21376               171292              -244651
      2674                21384               -14651              -132157
      2675                21392               -80541              -156678
      2676                21400               -39697              -128681
      2677                21408               -41926              -208299
      2678                21416               -23745               -10145
      2679                21424               -40413                -9096
      2680                21432                -8344               -67696
      2681                21440                79792               -73616
      2682                21448               -35297              -168733
      2683                21456                92935              -133764
      2684                21464                32800                20279
      2685                21472               -59127               -48404
      2686                21480                40699               -80316
      2687                21488               140670               -64601
      2688                21496                28127                -7853
      2689                21504               -26591              -171359
      2690                21512                -9780              -214627
      2691                21520               128575              -101335
      2692                21528               -85416              -273936
      2693                21536               -10530              -133430
      2694                21544              -185565              -151010
      2695                21552                24507              -204955
      2696                21560               -94585               -48805
      2697                21568                54415              -156347
      2698                21576              -107023               -43961
      2699                21584                68811              -144507
      2700                21592               -96147                50050
      2701                21600                71148                  -87
      2702                21608               100199              -116300
      2703                21616                -6879                12260
      2704                21624               -75566               -82815
      2705                21632               -97459               -97574
      2706                21640               -48231               -31281
      2707                21648                28491              -184199
      2708                21656               -17554              -112854
      2709                21664               -85774              -193808
      2710                21672               -73615               -84633
      2711                21680               112658                46315
      2712                21688               -67427                48538
      2713                21696               -91701              -108132
      2714                21704                75524              -127518
      2715                21712                90719              -127387
      2716                21720                21845              -127483
      2717                21728              -134235               -30263
      2718                21736              -182708                12856
      2719                21744                49775               -33330
      2720                21752                77250               -84924
      2721                21760                82915               -42772
      2722                21768                96542               -45519
      2723                21776                16049              -190209
      2724                21784               -16779               115375
      2725                21792                92019                 5055
      2726                21800                 9345               -59407
      2727                21808               -31417              -136649
      2728                21816              -188635               -16319
      2729                21824               -19277              -131259
      2730                21832               -46104              -102407
      2731                21840                61066                 7599
      2732                21848               105933              -143024
      2733                21856                83266                13759
      2734                21864                39864              -142057
      2735                21872               -54443              -126870
      2736                21880                16092              -165902
      2737                21888                -8285               -47317
      2738                21896                88002              -142794
      2739                21904               207087              -120106
      2740                21912                57865              -159775
      2741                21920              -115175              -139275
      2742                21928                14324              -118780
      2743                21936                52003                71831
      2744                21944               168423               -37239
      2745                21952                 5346              -140187
      2746                21960              -125694                53501
      2747                21968               178038              -112814
      2748                21976                 9573              -159670
      2749                21984              -144580               -19088
      2750                21992                 6469               -15673
      2751                22000               -63755                -4121
      2752                22008                -7559               -51636
      2753                22016               -38541               -23605
      2754                22024              -114278                -1511
      2755                22032                -1030              -135215
      2756                22040               -91419              -175348
      2757                22048               -37571               -75636
      2758                22056               -88492              -114442
      2759                22064                10114              -112818
      2760                22072              -175737              -204794
      2761                22080               -49370               -57358
      2762                22088               -52927                 -662
      2763                22096                40673               -27255
      2764                22104               -79651              -155396
      2765                22112               -63272               -42194
      2766                22120               100390               -28493
      2767                22128                -3496               -34319
      2768                22136               -64554               -26491
      2769                22144               -44893              -122630
      2770                22152              -173472                31867
      2771                22160                82924               141296
      2772                22168               -36554                18065
      2773                22176              -159064              -122240
      2774                22184                 7621              -164748
      2775                22192                64935               -95276
      2776                22200                -2819               -36898
      2777                22208                92970               -50917
      2778                22216               -20862               -34297
      2779                22224              -129460              -198058
      2780                22232              -155524              -134957
      2781                22240                86501                24845
      2782                22248               -59711              -103833
      2783                22256                72767                37078
      2784                22264                91714              -137492
      2785                22272               -50758              -155905
      2786                22280              -114317               -53932
      2787                22288                28465               -99139
      2788                22296               -95897               -99592
      2789                22304               -94582              -120760
      2790                22312              -114616               -96898
      2791                22320                -7034              -108060
      2792                22328                97915              -262271
      2793                22336               -25692               -53756
      2794                22344               -29116                10741
      2795                22352              -113355                68271
      2796                22360               -31192               -20364
      2797                22368                 1170              -134306
      2798                22376               114751                75325
      2799                22384               -38506               -27143
      2800                22392              -123182                35242
      2801                22400               -65424              -100660
      2802                22408                38167              -240213
      2803                22416                67122              -163450
      2804                22424                26482                 9268
      2805                22432               -27550              -125669
      2806                22440              -142790                28128
      2807                22448               238901              -235463
      2808                22456                20399               -37075
      2809                22464               -87933                  586
      2810                22472               110387              -112298
      2811                22480                79552               -26070
      2812                22488               -88509                25421
      2813                22496              -113589                54775
      2814                22504               -81562                38699
      2815                22512                -8827               -59355
      2816                22520              -112640              -103219
      2817                22528                70790               -76102
      2818                22536               139596              -232916
      2819                22544                52783               -58350
      2820                22552               -66515              -221137
      2821                22560                53538               -79158
      2822                22568                21898               122592
      2823                22576                74505              -181286
      2824                22584               -57308                34785
      2825                22592               -87018              -199072
      2826                22600               112632               -43483
      2827                22608               197626              -206703
      2828                22616               -74076              -189064
      2829                22624               -99453              -115422
      2830                22632              -173140              -201094
      2831                22640                78884                21885
      2832                22648               -74775              -191634
      2833                22656                39095              -140615
      2834                22664               -55756               -30679
      2835                22672                87605               -26122
      2836                22680                32587               -65325
      2837                22688                 8069              -184332
      2838                22696               -51742               -22760
      2839                22704                -4763               -97877
      2840                22712                47017              -132107
      2841                22720                  907              -143506
      2842                22728                 2867              -103595
      2843                22736                36258              -109172
      2844                22744               -93494                 7355
      2845                22752               -64479              -110002
      2846                22760               -55111                74959
      2847                22768                22002               -77792
      2848                22776              -256306               -84039
      2849                22784               -20008                35825
      2850                22792                  268               -91152
      2851                22800              -142522              -116211
      2852                22808                17150               -94777
      2853                22816               -46592              -197794
      2854                22824                14658               -73995
      2855                22832                69945              -223909
      2856                22840               -36221               -48241
      2857                22848               229875               -82788
      2858                22856               102531               -26626
      2859                22864               -29544              -147530
      2860                22872               -80438                29700
      2861                22880                71657              -126166
      2862                22888              -101425                15117
      2863                22896               -13161              -145045
      2864                22904                66892               -93719
      2865                22912               -55672                 7126
      2866                22920               -53430              -175053
      2867                22928              -131255               -66238
      2868                22936               -14802               -88337
      2869                22944                 1555                97238
      2870                22952                 6259                27181
      2871                22960                21282                18712
      2872                22968               -37690               -44060
      2873                22976                -4187              -206545
      2874                22984               -83449               -77436
      2875                22992                56706              -150019
      2876                23000               -34064               -85589
      2877                23008              -123608               -77529
      2878                23016               -74901              -145822
      2879                23024               -87004              -117552
      2880                23032               170123                65419
      2881                23040                19601              -152955
      2882                23048               -29171              -103360
      2883                23056               -31142                -8054
      2884                23064                12537              -141167
      2885                23072              -177051               -72610
      2886                23080               -19578               -87427
      2887                23088                52429               128069
      2888                23096              -135889                -8128
      2889                23104               -99802               -29316
      2890                23112               -66166              -284205
      2891                23120                56831              -174295
      2892                23128                 8210               -30269
      2893                23136              -105256               -66891
      2894                23144               -94149              -155252
      2895                23152                21968               -79507
      2896                23160               -49136               -10472
      2897                23168                 8109              -171576
      2898                23176               -54272              -101223
      2899                23184               -49952                58750
      2900                23192               -93402               -89312
      2901                23200              -151206              -133882
      2902                23208              -140446               -63621
      2903                23216              -131512                17568
      2904                23224               -24061                 1228
      2905                23232                70405               111298
      2906                23240               -34739                48406
      2907                23248                62163               -23911
      2908                23256               -71155                43041
      2909                23264                85390               -88750
      2910                23272               -49359              -112614
      2911                23280              -119123               -84388
      2912                23288              -121216              -201872
      2913                23296               -11426               -47092
      2914                23304                 3787                 9131
      2915                23312               -29483                 -383
      2916                23320               -35340               -27976
      2917                23328              -123150              -152908
      2918                23336                65642              -100280
      2919                23344              -129700               -44036
      2920                23352                37921               -31699
      2921                23360              -182858              -176134
      2922                23368               -79281               -77838
      2923                23376              -105716              -128219
      2924                23384              -136969               -94053
      2925                23392              -185641               -41045
      2926                23400               -62667               -50106
      2927                23408              -181318                 5278
      2928                23416                13942                13399
      2929                23424               -35294               -66409
      2930                23432                12387               -61382
      2931                23440              -102780               -28739
      2932                23448                76197              -208203
      2933                23456               -82857              -247699
      2934                23464               -44060              -145176
      2935                23472                55475              -147052
      2936                23480               -88793               -55732
      2937                23488              -184285              -102947
      2938                23496               -34173              -169433
      2939                23504              -141787               -60878
      2940                23512               -33524               -29893
      2941                23520               -25307               -99648
      2942                23528               110424               -79789
      2943                23536               116639              -186609
      2944                23544               -59985              -107697
      2945                23552               -73987               -61188
      2946                23560               -96129               -32832
      2947                23568               -59169               -11016
      2948                23576               -32882               -91220
      2949                23584              -181096              -231251
      2950                23592               -92157              -102048
      2951                23600               -39516               -49401
      2952                23608              -201787               -41808
      2953                23616              -152525                36619
      2954                23624               -11997                 6956
      2955                23632                54791               -11711
      2956                23640              -168299               -33461
      2957                23648               114217               -41621
      2958                23656               -44674              -118771
      2959                23664                27992               -60836
      2960                23672               -23424              -113515
      2961                23680              -132085              -263358
      2962                23688               -85821               -11665
      2963                23696               163915              -151640
      2964                23704              -106988              -183159
      2965                23712                40836              -186223
      2966                23720               -74515              -138280
      2967                23728               106160               -77235
      2968                23736              -131630               -48024
      2969                23744               -76783               -94356
      2970                23752                33083              -174098
      2971                23760              -110526              -120609
      2972                23768               -11976              -174302
      2973                23776                23673               -28929
      2974                23784               -76707              -135602
      2975                23792              -148694              -165855
      2976                23800                 2268              -142068
      2977                23808              -155124                  394
      2978                23816              -110585              -194315
      2979                23824               -60016                22759
      2980                23832                24628              -138752
      2981                23840               -62355              -215043
      2982                23848               100582               -84445
      2983                23856                54113               -59727
      2984                23864               -92297              -143533
      2985                23872               -24216                -5723
      2986                23880               -91650               -10480
      2987                23888               -57488              -135849
      2988                23896                -8914              -123411
      2989                23904               -14611               -14764
      2990                23912              -118980               -42443
      2991                23920              -125453                  -11
      2992                23928               -33278               -86577
      2993                23936              -164090               -18462
      2994                23944                -6247               -34678
      2995                23952               -38751               -92797
      2996                23960                  881              -200623
      2997                23968               -87775               -90325
      2998                23976               -51463              -139246
      2999                23984                16039              -113344
      3000                23992               -25962              -193349
      3001                24000              -108359               -96121
      3002                24008              -128817                  802
      3003                24016              -116779               -39007
      3004                24024              -146039                32649
      3005                24032              -207923              -198618
      3006                24040               -25116              -137792
      3007                24048               -92275              -129173
      3008                24056                14589                 -539
      3009                24064              -138168               -20006
      3010                24072               -28764               -67993
      3011                24080              -282299                 2548
      3012                24088               -95538               -99083
      3013                24096                13212              -162873
      3014                24104                24076               -90051
      3015                24112                37091                84743
      3016                24120               -84234              -106073
      3017                24128                18583              -132423
      3018                24136                13641              -145071
      3019                24144                75119               -71169
      3020                24152              -120353               -79763
      3021                24160              -145181              -105804
      3022                24168               123568               -78714
      3023                24176              -164074              -135226
      3024                24184               -50352                 7047
      3025                24192               -63806                79018
      3026                24200                15510               -11946
      3027                24208               -84271              -183926
      3028                24216               -32096               -88649
      3029                24224               108083               -25415
      3030                24232               -43583              -215381
      3031                24240               -80888                29165
      3032                24248                -2000              -176957
      3033                24256                15397                  885
      3034                24264              -148115              -101951
      3035                24272               -78169               -96226
      3036                24280               -60773               -27912
      3037                24288              -158949              -143881
      3038                24296               132767              -139801
      3039                24304              -108238              -104025
      3040                24312              -132251                47874
      3041                24320              -126943                39339
      3042                24328               -17216                63726
      3043                24336              -151774              -161941
      3044                24344               -47314              -191943
      3045                24352                -5018               -39617
      3046                24360                58850                -5851
      3047                24368              -120787                80792
      3048                24376              -192866              -126421
      3049                24384               -20016               -64472
      3050                24392              -103970               -26174
      3051                24400              -193891                 2197
      3052                24408               -76047              -132261
      3053                24416               -15562                -6292
      3054                24424               -91146              -126777
      3055                24432               -52801               -86282
      3056                24440              -127559               -78738
      3057                24448              -100453                 7580
      3058                24456                55186                -6604
      3059                24464              -109525               -82305
      3060                24472              -234490              -129854
      3061                24480               -31812              -167639
      3062                24488               -63459               -50881
      3063                24496              -191980              -114070
      3064                24504               -28106               -82891
      3065                24512               -91544              -120824
      3066                24520                17615                41610
      3067                24528               -95544              -111938
      3068                24536              -223696               -28533
      3069                24544               -71390               -52993
      3070                24552               -52583               -81916
      3071                24560               -73405                -2592
      3072                24568                71916              -135747
      3073                24576               -53331              -190548
      3074                24584               -21622               -85189
      3075                24592               -58640               -90264
      3076                24600               -86546                50289
      3077                24608               -44255              -153548
      3078                24616               -68143              -104445
      3079                24624               -91683               -92648
      3080                24632               -55416                30991
      3081                24640              -113688               -21261
      3082                24648                55280               -74973
      3083                24656              -144098              -126428
      3084                24664               -98469                20642
      3085                24672                13587                43650
      3086                24680                60279              -164779
      3087                24688              -118360               -78491
      3088                24696                62962              -138252
      3089                24704               -72357               -13129
      3090                24712               -71367               -49583
      3091                24720                -7634               -72699
      3092                24728              -214597              -109471
      3093                24736              -132056               -86427
      3094                24744              -156951              -174615
      3095                24752               -82826              -104255
      3096                24760                 3498                 6753
      3097                24768               -90342              -120390
      3098                24776                23979              -252315
      3099                24784               -96229               -15258
      3100                24792                  674               -45191
      3101                24800               -16717              -161541
      3102                24808               102258               -54172
      3103                24816              -194124                17377
      3104                24824              -140761              -196728
      3105                24832               -56071               -81047
      3106                24840                 2628              -114772
      3107                24848               -31174               -29554
      3108                24856               113713              -191743
      3109                24864               -84685              -119870
      3110                24872               -11890              -256808
      3111                24880               -12043              -126314
      3112                24888               -28298              -154979
      3113                24896               -38110              -126161
      3114                24904               -61471               -88120
      3115                24912               -96588              -193146
      3116                24920               -44839                20374
      3117                24928               -90239               -89832
      3118                24936              -136029                -9312
      3119                24944               -43112               -73200
      3120                24952               -40354              -181027
      3121                24960                27245                -4880
      3122                24968              -190764              -124504
      3123                24976              -147136              -179189
      3124                24984               -32811              -115258
      3125                24992              -143975               -29004
      3126                25000              -177985               -54798
      3127                25008               -46968                 2187
      3128                25016               -91295              -132349
      3129                25024              -118897              -118559
      3130                25032              -122651               -22998
      3131                25040               -72768              -159862
      3132                25048                -4057               -88135
      3133                25056               -99621               -14368
      3134                25064               -78379               -95707
      3135                25072               -33837              -142577
      3136                25080                -8095              -128898
      3137                25088                12410               -11213
      3138                25096                70618              -142578
      3139                25104               -36261              -153014
      3140                25112               -15074              -128249
      3141                25120                 1088               -68770
      3142                25128               -21684                19924
      3143                25136              -239499              -162862
      3144                25144              -260533              -150661
      3145                25152                21476              -187935
      3146                25160                24990              -141219
      3147                25168                73170              -107340
      3148                25176              -104177                20528
      3149                25184              -140125               -16687
      3150                25192               -71350              -123614
      3151                25200               113318              -116115
      3152                25208               -40652               -26586
      3153                25216              -129102              -158919
      3154                25224               -81589              -139551
      3155                25232               138343              -173269
      3156                25240               -26999                60693
      3157                25248              -199903              -143141
      3158                25256                61407              -213925
      3159                25264               -44022                21574
      3160                25272               -87417               -65145
      3161                25280                 9056               -36351
      3162                25288               -83204              -171518
      3163                25296              -160820              -116286
      3164                25304               -96258               -43388
      3165                25312                98630               -45205
      3166                25320               -76284              -170149
      3167                25328               -65909               -62631
      3168                25336               -21824               -51972
      3169                25344                 3132              -183447
      3170                25352                52252               -44182
      3171                25360                37115               -73974
      3172                25368               -65015              -153225
      3173                25376              -119865                40084
      3174                25384               -78728              -265360
      3175                25392              -130999               -27176
      3176                25400              -146886              -152692
      3177                25408               -98564               -43443
      3178                25416              -178164                 7467
      3179                25424                68208               -75508
      3180                25432              -108921                40851
      3181                25440                -8204               -40739
      3182                25448                26556              -132226
      3183                25456               -55672                 8384
      3184                25464              -123186              -201560
      3185                25472              -121949              -200276
      3186                25480               -71901               -91162
      3187                25488               -81591                 7625
      3188                25496               -90427              -217022
      3189                25504              -102311               -80551
      3190                25512               -53904              -122629
      3191                25520              -115924               -39770
      3192                25528              -223314               -35441
      3193                25536              -145645                -7530
      3194                25544              -197708              -151960
      3195                25552              -162627               -89885
      3196                25560                -3856              -102517
      3197                25568                 5590              -113130
      3198                25576              -171403              -149828
      3199                25584              -155679               -58515
      3200                25592              -146588               -96790
      3201                25600                18053              -119677
      3202                25608               -95107                48328
      3203                25616                45740               -90138
      3204                25624              -114393               -57305
      3205                25632               -59704               -24817
      3206                25640                11741               -51423
      3207                25648                -1008               -58066
      3208                25656              -110674                17578
      3209                25664                -9640               -36672
      3210                25672               105054               -61015
      3211                25680              -174829                  844
      3212                25688                 4869               -79785
      3213                25696               -98289              -138786
      3214                25704               -24794              -129629
      3215                25712              -102031              -108592
      3216                25720               -65747               -82771
      3217                25728               -20888                15770
      3218                25736              -118829               -40289
      3219                25744               -73403               -81728
      3220                25752               -22617              -243937
      3221                25760              -103129              -101276
      3222                25768                53399                -6249
      3223                25776               -76590                86662
      3224                25784               -38737               -48450
      3225                25792               -83328               -95600
      3226                25800              -105728              -234189
      3227                25808               -64774              -142493
      3228                25816               -57504               -96936
      3229                25824              -172084                41868
      3230                25832               -58236                13844
      3231                25840              -164298              -132265
      3232                25848                42503                85812
      3233                25856                95251               -30183
      3234                25864               -27332                55080
      3235                25872              -139209               -35046
      3236                25880               -12666                41785
      3237                25888                28465                26665
      3238                25896              -135414                28919
      3239                25904               -47680               -96081
      3240                25912               -89065               -62426
      3241                25920                32777              -126296
      3242                25928               -84946               -76461
      3243                25936               -17545              -132597
      3244                25944               -41154              -129455
      3245                25952               -92568              -213228
      3246                25960               -68513              -108276
      3247                25968               -65465               -77158
      3248                25976                 5823              -182379
      3249                25984                59794              -126223
      3250                25992               -82881              -241499
      3251                26000                79281              -283271
      3252                26008               -85263                  477
      3253                26016                -5336              -244148
      3254                26024              -106708               -24576
      3255                26032              -115209               -85856
      3256                26040              -115630              -117003
      3257                26048               -48700                 6072
      3258                26056              -143737              -203794
      3259                26064              -100195              -139701
      3260                26072               -29426              -236563
      3261                26080               -52808               -55051
      3262                26088               -48310              -163696
      3263                26096               -44721              -220227
      3264                26104              -122373              -149940
      3265                26112               -18590               -83466
      3266                26120              -134180              -127408
      3267                26128                -2708              -125553
      3268                26136               -21290               -74341
      3269                26144              -164776               -56885
      3270                26152               -90856              -111772
      3271                26160               -13161                21814
      3272                26168                -3057               -88852
      3273                26176                 7430                -9650
      3274                26184                50135                64342
      3275                26192              -140289               -55727
      3276                26200               -23482              -150952
      3277                26208                99078               -63601
      3278                26216               112367                -9076
      3279                26224                35403              -204622
      3280                26232               -11107              -162260
      3281                26240              -157941              -142863
      3282                26248                10816               -63018
      3283                26256               -65278               -80499
      3284                26264              -159086               -78744
      3285                26272               -97478               -58844
      3286                26280               -84321              -201984
      3287                26288               -31124               -27168
      3288                26296              -175745              -123628
      3289                26304                 8312                39110
      3290                26312               123539              -190360
      3291                26320                33879              -147263
      3292                26328               -95807               -58944
      3293                26336               -84534              -136879
      3294                26344                74780               -98763
      3295                26352              -109406               -48614
      3296                26360               -23456              -132958
      3297                26368                68955              -184617
      3298                26376              -192297              -142227
      3299                26384               -70710              -169878
      3300                26392                -3815               -32747
      3301                26400                54428              -107837
      3302                26408               -49875              -248958
      3303                26416               -44208               -23361
      3304                26424                43914                -7476
      3305                26432               -35974              -167572
      3306                26440               -47703              -113627
      3307                26448                71133                  395
      3308                26456                29559              -108281
      3309                26464               -78925                31956
      3310                26472               -45460                19511
      3311                26480               -18998               -22624
      3312                26488              -146487                45870
      3313                26496               -43705              -109059
      3314                26504               -98533               -67352
      3315                26512               -68260               -75705
      3316                26520              -203977              -118276
      3317                26528               -86857              -132401
      3318                26536              -151162               -48371
      3319                26544              -212567              -127672
      3320                26552              -167837               -42859
      3321                26560                -2613               -50842
      3322                26568                42094              -122979
      3323                26576               -48176              -208515
      3324                26584               -34819              -124086
      3325                26592              -109506                13912
      3326                26600              -201796               -96268
      3327                26608               -84579              -136627
      3328                26616              -209978               -31398
      3329                26624                54264               -91367
      3330                26632              -118595              -236413
      3331                26640               106581               -81137
      3332                26648               114856               -48949
      3333                26656              -168757              -129829
      3334                26664               -22794               111323
      3335                26672              -172819               -30685
      3336                26680               -22468              -202958
      3337                26688                96858              -109426
      3338                26696               -80887              -166870
      3339                26704               -33975              -101099
      3340                26712                40543               -79016
      3341                26720              -150105              -231273
      3342                26728              -148419              -190649
      3343                26736                 9700               -39773
      3344                26744              -142412               -73200
      3345                26752              -105306               -79803
      3346                26760                 6873                31187
      3347                26768                17757                  403
      3348                26776              -197407              -136676
      3349                26784              -241451              -149680
      3350                26792                 5344              -115878
      3351                26800               -58499               -50390
      3352                26808              -138048               -75770
      3353                26816               -31997              -148488
      3354                26824                -1730               -44778
      3355                26832                 4578               -64910
      3356                26840               -18024              -121355
      3357                26848              -226776               -71197
      3358                26856               -85812              -100739
      3359                26864               155826              -165305
      3360                26872              -127689               -47497
      3361                26880                 7868                -2543
      3362                26888               -55843                14594
      3363                26896              -115218              -135212
      3364                26904               -28472              -154940
      3365                26912               -58964              -169940
      3366                26920               -52983               -23688
      3367                26928              -102943                12804
      3368                26936              -177425               -48798
      3369                26944              -158577              -138624
      3370                26952               -72547               -64512
      3371                26960              -161297                10493
      3372                26968                80983                20407
      3373                26976               -59474              -126420
      3374                26984               111398              -159149
      3375                26992              -124008                -2657
      3376                27000               -80990               -69278
      3377                27008              -118872              -202949
      3378                27016              -190712              -116663
      3379                27024              -185138               -89300
      3380                27032              -170641                59115
      3381                27040               -65698              -378700
      3382                27048               -19714              -124648
      3383                27056               -48993              -128780
      3384                27064               -48585                -2050
      3385                27072               -31372               -76112
      3386                27080              -153530                 8083
      3387                27088              -141483               -29862
      3388                27096              -126670              -126339
      3389                27104               -76702                10558
      3390                27112              -150806              -206885
      3391                27120               -78217              -134812
      3392                27128                16372              -129594
      3393                27136              -173568              -183503
      3394                27144              -135263              -230614
      3395                27152               -21877              -113266
      3396                27160              -116626              -296272
      3397                27168               -52315               -48348
      3398                27176              -143371              -101371
      3399                27184                 1925               -19873
      3400                27192              -104242               -18294
      3401                27200               -26772              -198564
      3402                27208                10619               -45587
      3403                27216                 4216                39624
      3404                27224               -93950               -29042
      3405                27232               -71529              -143567
      3406                27240               -26017               -57094
      3407                27248              -161182               -21063
      3408                27256              -123770               -94266
      3409                27264               -99790               -95052
      3410                27272               -31517               -59748
      3411                27280                -7977               -20342
      3412                27288                 5531                63773
      3413                27296               -67805              -119071
      3414                27304                29723               -10459
      3415                27312               -21091               -71986
      3416                27320              -106412               -81191
      3417                27328               -89587                12778
      3418                27336               -91150              -228552
      3419                27344              -155394               -31644
      3420                27352                19619               -86316
      3421                27360                46827               -28442
      3422                27368               102333              -110032
      3423                27376               -25471               -23716
      3424                27384                38576               -76321
      3425                27392              -124049               -49014
      3426                27400               -13879               -20305
      3427                27408                62224               -70595
      3428                27416              -195086              -133083
      3429                27424              -156328                14431
      3430                27432                56650               -12325
      3431                27440                -1609               -60696
      3432                27448               -50376              -169308
      3433                27456               -10617              -117378
      3434                27464               -95704              -105925
      3435                27472               -39601               -20979
      3436                27480              -109385               -73684
      3437                27488                -4221              -130209
      3438                27496              -229545               -90401
      3439                27504                38421                41487
      3440                27512              -193612              -129044
      3441                27520              -155939               -92893
      3442                27528              -149186               -67246
      3443                27536               -24269              -119959
      3444                27544                29229               -55328
      3445                27552              -213556               -76606
      3446                27560               -17209               110528
      3447                27568              -167047               -48891
      3448                27576              -140523              -151605
      3449                27584               -84289              -217919
      3450                27592                 1705              -130382
      3451                27600              -188756                 -972
      3452                27608                13030              -106404
      3453                27616               -96155              -188671
      3454                27624                48965              -205568
      3455                27632              -163637                 3322
      3456                27640               -18798               -67156
      3457                27648              -170877               -11949
      3458                27656              -113174              -143236
      3459                27664                64239                13397
      3460                27672                11972               -16838
      3461                27680              -131728              -218722
      3462                27688              -211398                64054
      3463                27696                60283              -128639
      3464                27704               -46885              -208639
      3465                27712               -23652              -132697
      3466                27720              -318441               -32479
      3467                27728               -84250               -22678
      3468                27736                -2135              -150863
      3469                27744               -77721               -15952
      3470                27752               -53464               -94116
      3471                27760                80131               -28912
      3472                27768               -64233              -168490
      3473                27776                -2685                33254
      3474                27784              -164223                21716
      3475                27792                44979               -27157
      3476                27800              -150581               -86734
      3477                27808               -99588               -75555
      3478                27816                -2752               -87693
      3479                27824               -98430               -66269
      3480                27832              -112864               -88577
      3481                27840               -13474               -17404
      3482                27848               128331                43085
      3483                27856                28703               -51080
      3484                27864               -69960               -94501
      3485                27872               -67690               -39052
      3486                27880               -99103              -164544
      3487                27888              -109229              -185476
      3488                27896                -3831              -234950
      3489                27904               -92128               -72002
      3490                27912               -86907              -116355
      3491                27920              -279773              -201389
      3492                27928               -71174              -165970
      3493                27936              -150660              -151732
      3494                27944               -21903               -27113
      3495                27952               -31597                 7906
      3496                27960                98438              -115812
      3497                27968               -71825               -10356
      3498                27976              -126666              -156988
      3499                27984              -107614              -154808
      3500                27992               -38501                -5090
      3501                28000              -197096              -140738
      3502                28008              -133430              -100239
      3503                28016               -12936              -146620
      3504                28024                22119               -85748
      3505                28032                  -83              -117566
      3506                28040               -68034              -158397
      3507                28048              -125835              -186702
      3508                28056               -11799               -99238
      3509                28064               -97348              -184431
      3510                28072              -118258               -98173
      3511                28080               -16786               -45635
      3512                28088                65862               -90150
      3513                28096              -141313              -232212
      3514                28104               -64285               -11665
      3515                28112               -52489              -262169
      3516                28120               -69672              -129207
      3517                28128               -65746              -170719
      3518                28136               -46084                34132
      3519                28144              -138160                 4374
      3520                28152               -89560               -48552
      3521                28160              -120438               -23977
      3522                28168                44903              -193408
      3523                28176               -33621              -205416
      3524                28184               -95510               -60384
      3525                28192               -47729               -24558
      3526                28200               -75273              -157338
      3527                28208               -31115              -135315
      3528                28216                39914                38065
      3529                28224                 9522              -117815
      3530                28232               -98151              -147920
      3531                28240                18484              -160798
      3532                28248              -188100               -83317
      3533                28256               -35741               -28359
      3534                28264                 9844               -26325
      3535                28272               -50676               -86531
      3536                28280               -13007              -170128
      3537                28288               -90189              -105397
      3538                28296              -199069               -36112
      3539                28304                42392              -144985
      3540                28312               -92797              -111964
      3541                28320               -34821               -73248
      3542                28328                60541              -145628
      3543                28336               -71719              -125298
      3544                28344               -20642                 7371
      3545                28352              -138779               -34624
      3546                28360              -216044              -154858
      3547                28368               -38365               -11391
      3548                28376              -153013              -122465
      3549                28384              -167746               -80238
      3550                28392              -123463              -110352
      3551                28400                40901                22129
      3552                28408              -114802               -77833
      3553                28416               -79059               -39293
      3554                28424              -126063               -81718
      3555                28432               -50380                46984
      3556                28440               -77810               -28346
      3557                28448              -108509               -87857
      3558                28456              -149102               -86862
      3559                28464               -28494              -135813
      3560                28472              -145699               -81441
      3561                28480                 9077               -10746
      3562                28488              -147212              -106028
      3563                28496              -265624              -221650
      3564                28504               -29543              -266088
      3565                28512               -60132               -93731
      3566                28520              -152995                -1705
      3567                28528               -96686               -61365
      3568                28536               -86815              -136271
      3569                28544                -4517               -28742
      3570                28552              -110259              -115685
      3571                28560              -113526              -188516
      3572                28568               -30757              -172471
      3573                28576              -198000              -135994
      3574                28584               -77948              -205596
      3575                28592               -76415              -126773
      3576                28600               -37638               -93787
      3577                28608               -37359               -82479
      3578                28616                 9912              -129223
      3579                28624              -115453               -28210
      3580                28632               -26940              -248749
      3581                28640                30166              -158998
      3582                28648               -84688              -163968
      3583                28656              -190910              -121741
      3584                28664              -104527               -37552
      3585                28672              -101334              -165911
      3586                28680              -115959               -70676
      3587                28688              -124585                 -416
      3588                28696               -71254              -240218
      3589                28704               -75254               -24163
      3590                28712              -151842               -78558
      3591                28720              -105106              -143687
      3592                28728              -107514              -166122
      3593                28736              -185604               -82193
      3594                28744               -10896                 4694
      3595                28752               -96186               -55241
      3596                28760              -135798              -129141
      3597                28768              -203057               -99305
      3598                28776              -152812               -81732
      3599                28784               -52935              -106873
      3600                28792              -100097               -43598
      3601                28800               -18827              -256818
      3602                28808              -172802               -15021
      3603                28816              -110767                -7508
      3604                28824               -36682                -2459
      3605                28832               -72348               -95088
      3606                28840               -64621               -47872
      3607                28848              -138240              -105305
      3608                28856               -58185              -176999
      3609                28864               -66311               -32115
      3610                28872               -82618                50516
      3611                28880               -64404               -71262
      3612                28888               -14647               -70117
      3613                28896                  545               -71623
      3614                28904              -133524              -128926
      3615                28912               110977              -138109
      3616                28920              -121139              -114629
      3617                28928               -81304              -142487
      3618                28936              -101367              -160721
      3619                28944              -235779               -43230
      3620                28952               -53321              -167839
      3621                28960               -86154               -32363
      3622                28968               -79746              -107452
      3623                28976              -129901               -70114
      3624                28984               -64915                 7145
      3625                28992               -84748               -24062
      3626                29000               -83481               -67354
      3627                29008               -72617              -104973
      3628                29016              -146816               -80449
      3629                29024               -14268              -126975
      3630                29032               -76532               -20570
      3631                29040               -69598               -29045
      3632                29048              -106276               -30736
      3633                29056               -75462              -179079
      3634                29064              -120005               -59584
      3635                29072                 -956              -154810
      3636                29080              -144491              -182213
      3637                29088               -91135              -118029
      3638                29096              -229345               -76359
      3639                29104               -73040               -30271
      3640                29112                48054               -35714
      3641                29120              -142676              -153495
      3642                29128               -24770                18807
      3643                29136              -255453              -150857
      3644                29144               -27911               -58654
      3645                29152              -182536              -263653
      3646                29160              -252499               -20597
      3647                29168              -171253                -7291
      3648                29176              -234927               -91826
      3649                29184              -163839              -112546
      3650                29192              -207944              -115123
      3651                29200               -39265              -100482
      3652                29208               -17110              -232659
      3653                29216              -177094               -52966
      3654                29224                 3087               -90018
      3655                29232              -200770                24452
      3656                29240               -39003              -160777
      3657                29248              -205206              -180196
      3658                29256              -133283               -40811
      3659                29264              -115267               -10764
      3660                29272               -39133               -37256
      3661                29280              -235468               -66101
      3662                29288                18224                72402
      3663                29296               -26923              -144244
      3664                29304               -15396              -130901
      3665                29312              -151252                47986
      3666                29320               -61468               -99890
      3667                29328              -169609               -76479
      3668                29336               -99217               -58246
      3669                29344               -64115              -146151
      3670                29352              -147814               -48628
      3671                29360              -102644              -156066
      3672                29368              -166767              -120020
      3673                29376               -12910              -116093
      3674                29384               -85609               -23639
      3675                29392               108966                10818
      3676                29400              -104961              -164005
      3677                29408               -98209               -41603
      3678                29416              -117118              -138305
      3679                29424               -83941               -67298
      3680                29432               -45801              -133543
      3681                29440              -118431              -298456
      3682                29448              -125782              -186120
      3683                29456              -205581                32948
      3684                29464              -232747              -242852
      3685                29472              -145987              -102348
      3686                29480               -77087               -87582
      3687                29488               -73060              -120878
      3688                29496               -42740               -86075
      3689                29504              -178445              -280446
      3690                29512              -185121               -24116
      3691                29520                -9007               -43773
      3692                29528              -163937              -221477
      3693                29536              -209719               -21188
      3694                29544                -8123               -36202
      3695                29552              -142022               -24924
      3696                29560              -160355              -180064
      3697                29568               -48853               -65917
      3698                29576               -71287              -183120
      3699                29584               -83703               -46621
      3700                29592              -215933              -256176
      3701                29600              -178492              -122707
      3702                29608                -9204              -218749
      3703                29616              -120743              -122977
      3704                29624              -114698               -41671
      3705                29632                -8264                38535
      3706                29640              -241360                30571
      3707                29648              -164822               -25640
      3708                29656              -178818               -60500
      3709                29664              -127519              -168560
      3710                29672               -35198              -123729
      3711                29680              -133768              -124970
      3712                29688              -214691              -122209
      3713                29696               -56872              -199684
      3714                29704                52772               -96108
      3715                29712               -51440               -25192
      3716                29720               -16302               -71731
      3717                29728               -73901               -63126
      3718                29736               114975                 6349
      3719                29744              -101826                33864
      3720                29752              -198411              -150688
      3721                29760               -88509              -168813
      3722                29768               -74442               -78562
      3723                29776              -107433              -114752
      3724                29784              -127912              -132763
      3725                29792              -157564              -148602
      3726                29800              -198517               -35001
      3727                29808               140004                -9988
      3728                29816               -66094              -124624
      3729                29824              -122466               -60849
      3730                29832               -91107                30546
      3731                29840               -24742              -145229
      3732                29848               -70173                -3439
      3733                29856              -302620              -106041
      3734                29864              -143660               -24406
      3735                29872              -142847              -127776
      3736                29880              -130009              -169641
      3737                29888              -129868              -144903
      3738                29896              -134726              -182397
      3739                29904               -69662              -156094
      3740                29912              -116151               -78574
      3741                29920              -121627                 4369
      3742                29928               -52391              -101276
      3743                29936              -116573               -81235
      3744                29944              -101883              -103084
      3745                29952              -229715              -164502
      3746                29960               -42017               -43881
      3747                29968               -60091               -13849
      3748                29976               -96229              -177321
      3749                29984               -29188              -101730
      3750                29992               -80314               -11997
      3751                30000               -61314              -155942
      3752                30008               -19215              -136840
      3753                30016                11976              -102554
      3754                30024              -167400               -79608
      3755                30032              -163221               -60783
      3756                30040               -57354               -43840
      3757                30048                23468               -91974
      3758                30056               -18691               -83144
      3759                30064                -2307              -142295
      3760                30072              -222751               -69263
      3761                30080              -206385               -53074
      3762                30088              -134770              -153129
      3763                30096              -103719              -117680
      3764                30104                -7690              -116518
      3765                30112              -149885               -32697
      3766                30120                 9723               -92169
      3767                30128               -64748               -61505
      3768                30136                66114              -157124
      3769                30144              -140234              -227894
      3770                30152               -79392              -203152
      3771                30160               -49760               -68949
      3772                30168               -73139              -146446
      3773                30176                -9403              -187047
      3774                30184               -17904              -251557
      3775                30192              -100882              -271299
      3776                30200                -3939              -191334
      3777                30208              -139280              -166174
      3778                30216                13607               -43162
      3779                30224              -209848              -148928
      3780                30232                55024                25006
      3781                30240                82703               -49006
      3782                30248                -9117               -78539
      3783                30256               -19882              -183196
      3784                30264                29548                 8310
      3785                30272              -117422              -269112
      3786                30280               -49563               -73628
      3787                30288                 8273              -183913
      3788                30296               -59870                 7429
      3789                30304              -112605               -99980
      3790                30312              -178969              -239261
      3791                30320               -34146              -157130
      3792                30328              -172863               -22153
      3793                30336               -62932               -37384
      3794                30344              -137875               -98351
      3795                30352               -12634               -43303
      3796                30360               -52265              -155218
      3797                30368              -110186               -82728
      3798                30376                 2284                19062
      3799                30384              -115203              -142862
      3800                30392              -129176              -110696
      3801                30400               -50577               -61731
      3802                30408                 9844               -44793
      3803                30416               -57734              -134640
      3804                30424              -109470                32794
      3805                30432               -85472              -140554
      3806                30440                29903              -119174
      3807                30448              -294014               -48883
      3808                30456              -178392               -74782
      3809                30464               -48334               -98358
      3810                30472              -107426               -84362
      3811                30480               -82983              -219266
      3812                30488              -150192               -42169
      3813                30496              -151015               -95884
      3814                30504              -192896              -102333
      3815                30512              -127739              -103900
      3816                30520               -77526              -107315
      3817                30528               -56313              -155119
      3818                30536               -81941               121914
      3819                30544               -82289              -178610
      3820                30552              -123539               -92337
      3821                30560               -56706               -60843
      3822                30568               -72785                26667
      3823                30576              -101369              -127953
      3824                30584              -100994               -53777
      3825                30592              -255121              -109977
      3826                30600              -122264               -59843
      3827                30608               -61325               -44174
      3828                30616                 6480                -2925
      3829                30624               -68093               -81371
      3830                30632               -68452              -153886
      3831                30640               -23540              -240164
      3832                30648              -138131               -85584
      3833                30656              -152391              -118391
      3834                30664              -172386               -75490
      3835                30672              -107842              -108932
      3836                30680              -117832                20079
      3837                30688               -50371              -228534
      3838                30696              -158326              -101238
      3839                30704                  291               -38429
      3840                30712               -98169               -49869
      3841                30720              -146426              -168422
      3842                30728              -135589              -207336
      3843                30736              -119781              -117516
      3844                30744                18189               -53252
      3845                30752              -204797              -107678
      3846                30760               -87411              -117426
      3847                30768               -39258                92789
      3848                30776                46110                22017
      3849                30784                 -350               -80546
      3850                30792               -26071               -14037
      3851                30800              -101554                -1660
      3852                30808              -180103               -71400
      3853                30816               -45299               -56766
      3854                30824              -125071              -112542
      3855                30832               -66057              -227927
      3856                30840              -159399               -30343
      3857                30848               -15430              -170774
      3858                30856                 5546               -36174
      3859                30864              -209514              -188965
      3860                30872               -19761               -15290
      3861                30880               -22577               -65893
      3862                30888                -1890               -43103
      3863                30896                -4248              -127220
      3864                30904               -80381              -117946
      3865                30912               -80126               -95031
      3866                30920              -146197              -109851
      3867                30928               -63735               -32274
      3868                30936              -116887                -9524
      3869                30944                20391              -218203
      3870                30952              -208216               -98705
      3871                30960              -111922               -47092
      3872                30968               -41603              -164660
      3873                30976              -138549               -90634
      3874                30984               -41648                63928
      3875                30992               -43690              -112039
      3876                31000               -22577               -46991
      3877                31008              -100591               -42293
      3878                31016               -30219                 4380
      3879                31024                51056               -90861
      3880                31032                76938              -237828
      3881                31040                26479              -154809
      3882                31048              -260792                50715
      3883                31056                31988               -31085
      3884                31064              -117050               -21220
      3885                31072              -163283              -128382
      3886                31080                -1007                27893
      3887                31088                35168              -106906
      3888                31096                 -805               -60213
      3889                31104               -21049              -150223
      3890                31112              -112408              -134137
      3891                31120               -31477                26928
      3892                31128              -175204              -152645
      3893                31136              -206836                26321
      3894                31144              -166316              -255423
      3895                31152               -41948                58524
      3896                31160               -42010              -106174
      3897                31168               -78253               -51840
      3898                31176               -68461              -243222
      3899                31184              -151519               -48121
      3900                31192               -83076              -123791
      3901                31200               -21408               -85860
      3902                31208               -38520              -124948
      3903                31216               -14662              -145443
      3904                31224              -139536               -69967
      3905                31232                32350              -196938
      3906                31240               -11917               -60214
      3907                31248              -186330               124276
      3908                31256              -129661              -119590
      3909                31264                53326               -30157
      3910                31272               -80738              -230615
      3911                31280               -98443               -28102
      3912                31288              -130055              -211714
      3913                31296              -177500              -127384
      3914                31304               -29211               -55143
      3915                31312               -29973              -200844
      3916                31320              -143801              -115869
      3917                31328               -34765               -38119
      3918                31336              -111029               -77561
      3919                31344               -77082               -82911
      3920                31352               -46016              -209237
      3921                31360              -153464              -114854
      3922                31368               -87881               -48833
      3923                31376              -186057              -120453
      3924                31384              -174373              -105461
      3925                31392              -198431              -256496
      3926                31400              -115517              -132317
      3927                31408                55844               -11388
      3928                31416                34683               -15423
      3929                31424              -125672               -62693
      3930                31432              -196237              -165586
      3931                31440               -39994              -194051
      3932                31448              -113881               -33396
      3933                31456              -121658              -207603
      3934                31464                25511              -133723
      3935                31472                73821              -191883
      3936                31480                24615               -74908
      3937                31488              -206764               -66131
      3938                31496               -37949              -128920
      3939                31504               -89503              -139810
      3940                31512              -187646              -116451
      3941                31520               -53752               -51408
      3942                31528                 5735               -88872
      3943                31536              -200575               -30177
      3944                31544              -127537                -5030
      3945                31552              -152218              -183154
      3946                31560              -214317                57601
      3947                31568               -89936               -79025
      3948                31576                 5707               -14812
      3949                31584              -135269              -143054
      3950                31592                 9179                82992
      3951                31600              -130054              -181220
      3952                31608                 4816              -199351
      3953                31616              -122518              -223176
      3954                31624               -79022               -13560
      3955                31632              -212135               -33631
      3956                31640                59876               -66621
      3957                31648              -112067               -91593
      3958                31656              -126475               -73097
      3959                31664                15166               -69493
      3960                31672               -86466              -228891
      3961                31680               -54873               -53282
      3962                31688              -184280               -68793
      3963                31696               -86759              -178360
      3964                31704               130393               -24530
      3965                31712              -354083              -107526
      3966                31720              -141961               -93174
      3967                31728              -148736               -50077
      3968                31736                32183               -42379
      3969                31744              -137338              -201025
      3970                31752               -31408               -16045
      3971                31760              -217500              -202579
      3972                31768               -82120              -135170
      3973                31776              -100430               -49898
      3974                31784              -108960              -106685
      3975                31792                 6524               -29778
      3976                31800                -6189               -46369
      3977                31808              -120385              -256373
      3978                31816               -90103               -72671
      3979                31824                15627              -162130
      3980                31832              -216795              -166774
      3981                31840              -141349              -185065
      3982                31848               -11719              -152830
      3983                31856              -126022              -151829
      3984                31864              -185540               -31118
      3985                31872              -122028               -53186
      3986                31880              -197641              -115555
      3987                31888              -157507               -11815
      3988                31896              -122378                52957
      3989                31904               -78373               -31901
      3990                31912              -206443                55195
      3991                31920                 4663               -55618
      3992                31928               -53921              -157516
      3993                31936              -160065              -233585
      3994                31944               -38512              -162585
      3995                31952              -114379              -235723
      3996                31960               -24617              -135757
      3997                31968               -74212               -40590
      3998                31976              -221969              -116853
      3999                31984               -24325               -60449
      4000                31992              -126301              -111745
      4001                32000               -68612               -45548
      4002                32008                 7471               -28458
      4003                32016                14612               -44401
      4004                32024              -105887              -124020
      4005                32032               -12520               -28509
      4006                32040              -101440               -48251
      4007                32048               -61435               -68073
      4008                32056              -181824              -239088
      4009                32064               -87261               -95601
      4010                32072              -139622              -149923
      4011                32080               104758               -97828
      4012                32088               -88646               -85464
      4013                32096               -22584               -35932
      4014                32104                22793               -69473
      4015                32112               -74898              -162350
      4016                32120              -206937               -63432
      4017                32128              -207267               -97554
      4018                32136                12083                 6225
      4019                32144               -37965              -148234
      4020                32152              -189248              -113090
      4021                32160               -94937              -209288
      4022                32168               -32204               -96818
      4023                32176              -304388               -85085
      4024                32184              -107752              -168577
      4025                32192              -145797              -114466
      4026                32200              -208388               -60567
      4027                32208               -69188              -234357
      4028                32216              -100732               -58413
      4029                32224              -112478                 2239
      4030                32232                 4172                11258
      4031                32240               -51880              -121112
      4032                32248               -89442               -27806
      4033                32256               -88470              -287076
      4034                32264              -190148               -38214
      4035                32272              -175597               -13053
      4036                32280              -115246              -188634
      4037                32288               -94323              -317613
      4038                32296              -173380              -125604
      4039                32304               -90889              -132486
      4040                32312               -49213               -42556
      4041                32320                14971               -89793
      4042                32328              -201644               -34855
      4043                32336              -164023               -47194
      4044                32344               -55940               -76326
      4045                32352              -136355               -86375
      4046                32360               -91579              -322242
      4047                32368              -123546                81093
      4048                32376               -58937               -16459
      4049                32384               -16542              -203521
      4050                32392               -31073              -138583
      4051                32400                 8233               -64568
      4052                32408                23394               -93853
      4053                32416                 8469                60591
      4054                32424               -17849               -55972
      4055                32432              -222596                 7316
      4056                32440               -95404               -32192
      4057                32448              -166966              -235126
      4058                32456              -195260                48132
      4059                32464               -38332               -76526
      4060                32472              -216809               -86076
      4061                32480               111858              -117546
      4062                32488              -106077                 6379
      4063                32496               -23075               -53074
      4064                32504              -246659              -138914
      4065                32512               -80539               -85848
      4066                32520              -117972                67272
      4067                32528              -263145              -147719
      4068                32536              -204473              -100938
      4069                32544              -130572              -121190
      4070                32552              -114570               -32942
      4071                32560              -101569               -66965
      4072                32568               -63842               -97645
      4073                32576               -77851              -239011
      4074                32584               -47171              -182081
      4075                32592              -140930               -51889
      4076                32600               -39827              -162886
      4077                32608              -109140               102794
      4078                32616              -182668               -86521
      4079                32624               -54846               -25898
      4080                32632              -174779               -70810
      4081                32640               -34049               -65906
      4082                32648              -192627              -219650
      4083                32656               -66658               -56785
      4084                32664              -122627               -17319
      4085                32672                53943               -24498
      4086                32680               -60007               -90351
      4087                32688               -97344                13525
      4088                32696               -22786              -183641
      4089                32704               -28295              -122631
      4090                32712              -181974              -160802
      4091                32720               -39032               -77218
      4092                32728               -78234                -1110
      4093                32736               -32839                27042
      4094                32744                22224               -94670
      4095                32752               -23748              -291510
      4096                32760               -98154              -121579
      4097                32768              -177869               -60427
      4098                32776              -173480              -158284
      4099                32784                57079              -136613
      4100                32792              -131420              -206656
      4101                32800              -145469               -49734
      4102                32808              -163477              -221320
      4103                32816                23494              -141386
      4104                32824               107516                29908
      4105                32832               -39698              -150289
      4106                32840              -102384              -117613
      4107                32848              -168909               -45268
      4108                32856                -7568                65887
      4109                32864              -218883              -143906
      4110                32872               -75643              -153082
      4111                32880              -158401              -143732
      4112                32888               -90535               -20437
      4113                32896               -99030              -140309
      4114                32904               -20467              -136482
      4115                32912               -30169               -72003
      4116                32920              -142420               -94929
      4117                32928              -142729              -122469
      4118                32936              -140426               -16855
      4119                32944              -223875               -34814
      4120                32952               -16424              -174804
      4121                32960               -36125               -32059
      4122                32968              -115344               -48412
      4123                32976              -159484                29979
      4124                32984               -77429               -42029
      4125                32992               -18629              -208239
      4126                33000               -83009                -1691
      4127                33008               -10885              -205868
      4128                33016              -100586               -74042
      4129                33024              -193651              -235068
      4130                33032               -51964              -174482
      4131                33040              -102431              -227633
      4132                33048              -116289               -28621
      4133                33056              -216568               -89657
      4134                33064               -85832              -103709
      4135                33072               -24951              -131376
      4136                33080              -224290              -199806
      4137                33088              -153938                25919
      4138                33096              -166854               -35954
      4139                33104               -83615               -84663
      4140                33112              -121006              -157958
      4141                33120              -151182              -208490
      4142                33128               -85117              -100346
      4143                33136              -184775              -128767
      4144                33144                 -769               -74532
      4145                33152              -215526              -185411
      4146                33160              -109697              -276901
      4147                33168              -125775              -112697
      4148                33176              -105463              -126832
      4149                33184              -162761              -147413
      4150                33192               -86285              -244006
      4151                33200               -38567              -227427
      4152                33208                30424              -121573
      4153                33216              -138835                 7143
      4154                33224                75500               -59083
      4155                33232              -172289               -89001
      4156                33240                -7043              -145468
      4157                33248               -39470              -233872
      4158                33256               -53326              -126566
      4159                33264              -111703               -45620
      4160                33272                14165              -214947
      4161                33280              -204993               -34767
      4162                33288               -64398              -104508
      4163                33296               -86836              -113635
      4164                33304              -150486              -207031
      4165                33312               -56839              -189992
      4166                33320               -80463               -92581
      4167                33328               -26661              -190634
      4168                33336              -201594                13007
      4169                33344              -156691              -101114
      4170                33352              -127623              -165128
      4171                33360               -97697              -101033
      4172                33368               -96750              -198725
      4173                33376              -178450               -84354
      4174                33384               -65962              -131646
      4175                33392              -149562              -146641
      4176                33400                -6480                96140
      4177                33408              -108406              -126196
      4178                33416                -5310              -152013
      4179                33424                57566               -45207
      4180                33432              -181413              -179182
      4181                33440              -138544               -26307
      4182                33448               -50967               -68513
      4183                33456                44442              -108650
      4184                33464              -113322               -91120
      4185                33472                 -416              -107215
      4186                33480                -1714                79557
      4187                33488              -107629              -115437
      4188                33496              -147518               -69339
      4189                33504              -147477                34020
      4190                33512              -143430              -154829
      4191                33520              -122611               -85736
      4192                33528               -93089              -139685
      4193                33536               -10094              -125934
      4194                33544                27070              -159605
      4195                33552               -98864               -71336
      4196                33560              -137060               -73852
      4197                33568                70263              -302765
      4198                33576               -30009               -84531
      4199                33584              -101820               -98985
      4200                33592               -91648              -238838
      4201                33600              -212479              -130885
      4202                33608              -147052              -210289
      4203                33616               -47544              -105552
      4204                33624              -112869              -151702
      4205                33632               -28445               -69367
      4206                33640               -66265               -79947
      4207                33648               -24606              -121758
      4208                33656               -89829               -84605
      4209                33664              -101943               -72378
      4210                33672              -115723              -219777
      4211                33680               -28868               -73184
      4212                33688               -36014                24061
      4213                33696               -63240              -191662
      4214                33704               -36737               -40044
      4215                33712                -3535               -78591
      4216                33720                13739              -146225
      4217                33728              -291431              -127336
      4218                33736                69822                -8722
      4219                33744                 3111              -171277
      4220                33752               -11484              -122345
      4221                33760              -124650              -121188
      4222                33768              -131895              -111455
      4223                33776              -242779               -70606
      4224                33784               -93064               -88058
      4225                33792               -36201              -100192
      4226                33800                -1444               -65786
      4227                33808              -134221                63593
      4228                33816                -8181              -215840
      4229                33824               -78909               -66184
      4230                33832               -87092              -171093
      4231                33840              -191586              -103526
      4232                33848              -115108              -113327
      4233                33856               -18146              -126898
      4234                33864               -58603               -54803
      4235                33872              -165716              -150389
      4236                33880              -112142               -45818
      4237                33888              -113127              -110697
      4238                33896              -171257                12289
      4239                33904              -252314              -120909
      4240                33912               -10025              -125174
      4241                33920               -73771               -85698
      4242                33928              -131688              -159549
      4243                33936              -206683               -17303
      4244                33944              -203375               -68510
      4245                33952              -103650              -149414
      4246                33960              -130873              -118633
      4247                33968                -2996              -139033
      4248                33976              -134236              -166695
      4249                33984              -128598               -70965
      4250                33992              -230273               -69538
      4251                34000               -22020              -100939
      4252                34008               -45984              -170777
      4253                34016               -58790              -110889
      4254                34024               -10408               -60776
      4255                34032              -153338              -166784
      4256                34040              -111156              -132599
      4257                34048               -11997              -140239
      4258                34056                 7646               -71286
      4259                34064              -127076               -12050
      4260                34072              -241456               -95085
      4261                34080               -94731              -136105
      4262                34088               -78790              -253186
      4263                34096              -295302                57245
      4264                34104              -148294              -124754
      4265                34112               -24391               -85386
      4266                34120              -136759              -110992
      4267                34128              -107676              -156827
      4268                34136              -158988               -89372
      4269                34144              -154082              -151200
      4270                34152               -92021              -141983
      4271                34160               -97513               -96455
      4272                34168                28179              -173249
      4273                34176               -78894              -127285
      4274                34184              -144185              -109115
      4275                34192               -71531               -81394
      4276                34200              -123530               -60770
      4277                34208              -153908               -91817
      4278                34216               -64961              -115834
      4279                34224              -167579              -134868
      4280                34232              -249593              -202363
      4281                34240               -60717               -99551
      4282                34248               -78093              -128875
      4283                34256                43553               -58059
      4284                34264               -62233              -141096
      4285                34272               -70398              -184755
      4286                34280               -42165              -151409
      4287                34288               -83926                -8634
      4288                34296                 3524              -216185
      4289                34304               -36527              -133446
      4290                34312                86594               -79578
      4291                34320              -155088               -95996
      4292                34328               -48201               -27496
      4293                34336              -102162              -173549
      4294                34344              -284214               -88522
      4295                34352               -68110              -191990
      4296                34360              -175116              -259857
      4297                34368              -128754               -89113
      4298                34376              -152258               -99682
      4299                34384              -129768              -221901
      4300                34392              -152487               -77440
      4301                34400               122766               -69043
      4302                34408               -85872               -84187
      4303                34416               -58201              -130038
      4304                34424              -169713              -241315
      4305                34432               -80956               -40774
      4306                34440              -252684               -11800
      4307                34448               -34556               -75455
      4308                34456                -6142              -163468
      4309                34464               -14306              -205053
      4310                34472               -24632              -221390
      4311                34480              -140638              -158716
      4312                34488              -108844              -157702
      4313                34496               -75503              -156891
      4314                34504               -73849               -54221
      4315                34512                28585                29965
      4316                34520               -92296              -222608
      4317                34528              -200316               -70878
      4318                34536               -66205               -46008
      4319                34544                34938                84726
      4320                34552              -200275              -225931
      4321                34560              -132520                  215
      4322                34568                 2117              -121884
      4323                34576                14384                 9360
      4324                34584              -162997              -172443
      4325                34592               -79420              -283201
      4326                34600               -80474              -249340
      4327                34608                -3094              -180231
      4328                34616              -139392               -88755
      4329                34624              -123245              -125250
      4330                34632               -69058              -101942
      4331                34640              -150677              -166140
      4332                34648              -131282              -115517
      4333                34656               -55528              -167015
      4334                34664              -126814               -49153
      4335                34672                16405               -63070
      4336                34680              -161681              -261562
      4337                34688              -228892              -151233
      4338                34696                76304              -150561
      4339                34704               -42962              -131737
      4340                34712              -166747              -187779
      4341                34720               -27791              -178548
      4342                34728              -185807              -166023
      4343                34736              -147781               -40577
      4344                34744              -207958              -190793
      4345                34752              -134186              -133907
      4346                34760              -165050                45264
      4347                34768              -273728              -160842
      4348                34776                23340              -147926
      4349                34784               -81480               -28652
      4350                34792              -276154              -138545
      4351                34800              -195710              -192420
      4352                34808              -115287               -17284
      4353                34816              -200790               -88666
      4354                34824              -178101               -46405
      4355                34832               -38580               -86792
      4356                34840              -164892              -126413
      4357                34848               -82361              -178753
      4358                34856               -59571               -68996
      4359                34864               -56192               -80081
      4360                34872               -82661              -196130
      4361                34880              -130829              -152891
      4362                34888               -58462              -121840
      4363                34896               -84683               -54554
      4364                34904              -222059              -160731
      4365                34912               -85843              -156689
      4366                34920              -157937              -132986
      4367                34928               -78347               -55790
      4368                34936               -98632              -129136
      4369                34944              -144987              -164558
      4370                34952               -55209              -212990
      4371                34960              -218867               -30847
      4372                34968               -26658               -69940
      4373                34976              -101179              -163441
      4374                34984              -163236                31191
      4375                34992              -182143              -123812
      4376                35000               -97835              -159525
      4377                35008              -110104                19227
      4378                35016              -244063              -253307
      4379                35024                -6644              -123537
      4380                35032               -80716              -318359
      4381                35040                -5511                -7056
      4382                35048               -43702              -122499
      4383                35056              -305465              -161568
      4384                35064               -75055              -161441
      4385                35072               -36433              -129400
      4386                35080                -5140               -98282
      4387                35088              -112740               -38180
      4388                35096               -71530               -90310
      4389                35104              -210614              -119178
      4390                35112                21162               -29109
      4391                35120              -219578               -57972
      4392                35128              -138509              -156329
      4393                35136              -175508              -213542
      4394                35144              -133840               -69768
      4395                35152               -17001              -220845
      4396                35160                70742                 7551
      4397                35168               -51885              -166821
      4398                35176              -169211               -53754
      4399                35184              -150986              -136798
      4400                35192              -125320              -128210
      4401                35200              -116885              -102586
      4402                35208              -132302              -180253
      4403                35216               -77604                15915
      4404                35224              -210241               -95276
      4405                35232              -125716               -90674
      4406                35240                -2067              -183938
      4407                35248               -36374               -81540
      4408                35256              -129048               -10919
      4409                35264                14148               -75227
      4410                35272              -159794                24918
      4411                35280               -45164                17640
      4412                35288              -166077              -175125
      4413                35296               -51461               -62259
      4414                35304               -22784                13207
      4415                35312               -76556              -181600
      4416                35320              -119283               -42589
      4417                35328              -108058               -15431
      4418                35336               -64039              -153115
      4419                35344                27567               -94517
      4420                35352                27947              -155495
      4421                35360              -164497               -52856
      4422                35368               -80103              -105820
      4423                35376               -69992              -162639
      4424                35384              -156076              -103588
      4425                35392               -96162              -282330
      4426                35400               -47915               -55880
      4427                35408                 3151               -29783
      4428                35416               -35313              -134184
      4429                35424               -21204              -155825
      4430                35432              -167445              -218256
      4431                35440               -66313              -116637
      4432                35448               -62287              -252166
      4433                35456              -137287              -130537
      4434                35464              -195520              -152328
      4435                35472              -110886               -94730
      4436                35480               -12727              -124889
      4437                35488                49947               -40088
      4438                35496                13520              -115157
      4439                35504              -172622              -198809
      4440                35512              -156808               -11717
      4441                35520              -211450              -102128
      4442                35528              -146672                 4133
      4443                35536              -187506              -210841
      4444                35544                19159               -84621
      4445                35552                -4155               -79971
      4446                35560               -23741              -256521
      4447                35568              -145295               -25845
      4448                35576              -100727              -153680
      4449                35584                10815                 -580
      4450                35592               -68429              -124644
      4451                35600               -95491              -159580
      4452                35608              -158280               -48756
      4453                35616              -107263                71306
      4454                35624              -225523               -43287
      4455                35632               -98392              -164986
      4456                35640              -113110              -207732
      4457                35648              -153204               -52311
      4458                35656              -155182              -122051
      4459                35664              -112783              -172057
      4460                35672               -35504                28855
      4461                35680               -78487               -78059
      4462                35688              -189406              -120823
      4463                35696              -228578              -187716
      4464                35704               -67975              -172684
      4465                35712                14709               -68966
      4466                35720               -29842              -131830
      4467                35728              -248297              -151449
      4468                35736                36959              -121382
      4469                35744              -121242               -92106
      4470                35752               -90678              -109748
      4471                35760              -236827              -155870
      4472                35768               -31537              -155675
      4473                35776               -14084                42082
      4474                35784               -11990              -216733
      4475                35792              -105152                13955
      4476                35800                12162                -5551
      4477                35808              -194263                -1019
      4478                35816              -206668               -80311
      4479                35824               -69394              -209698
      4480                35832              -124464              -209064
      4481                35840                59158              -138993
      4482                35848              -241434               -86992
      4483                35856              -161464              -101774
      4484                35864               -37969               -66332
      4485                35872               -58639               -34034
      4486                35880              -119709              -140926
      4487                35888               -30631               -77482
      4488                35896              -119599              -130945
      4489                35904              -102116                -5495
      4490                35912                14210              -122137
      4491                35920              -105904              -158410
      4492                35928              -127906               -91879
      4493                35936              -112539               -69672
      4494                35944               -45026               -91048
      4495                35952              -167166              -109566
      4496                35960              -227291               -56290
      4497                35968               -30882               -96184
      4498                35976              -100630              -107451
      4499                35984               -11362               -33866
      4500                35992                 6103                 4443
      4501                36000               -55536              -167487
      4502                36008              -208656              -216632
      4503                36016               -60483               -81478
      4504                36024               127278              -154696
      4505                36032               -42327               -85633
      4506                36040              -114334              -207461
      4507                36048               -38732              -103195
      4508                36056                 5626               -55613
      4509                36064              -215264              -168208
      4510                36072               -46653              -145563
      4511                36080               -21696              -113545
      4512                36088              -165879               -23357
      4513                36096              -226564              -135481
      4514                36104               -22158              -127146
      4515                36112               -70894              -174654
      4516                36120                25169               -76486
      4517                36128               -10378              -173956
      4518                36136               -30044              -233663
      4519                36144              -109158               -36652
      4520                36152              -141602              -131071
      4521                36160              -183277               -65670
      4522                36168               -20183              -135824
      4523                36176               -84035              -220090
      4524                36184               -86858               -49349
      4525                36192              -133920              -143129
      4526                36200              -147226              -281983
      4527                36208              -102228              -107994
      4528                36216              -174981               -35173
      4529                36224               -74031                30966
      4530                36232               -74046              -148773
      4531                36240               -74010               -58203
      4532                36248                39131              -205904
      4533                36256               -96315               -22833
      4534                36264               -83119              -107184
      4535                36272               -50035              -164660
      4536                36280                -2787                56127
      4537                36288               -51101               -93373
      4538                36296               -91775              -168170
      4539                36304                44265              -122020
      4540                36312               -32535              -127374
      4541                36320              -207848                -2211
      4542                36328                40654              -203147
      4543                36336                19635                27049
      4544                36344               -28459               -54417
      4545                36352                21010              -144462
      4546                36360                65807              -165169
      4547                36368               -62349              -226772
      4548                36376              -238420               -81822
      4549                36384              -186359              -116454
      4550                36392              -130805               -51925
      4551                36400               -60701               -79481
      4552                36408               -76303               -15730
      4553                36416                41879              -235400
      4554                36424              -104290              -194748
      4555                36432               -91420              -132688
      4556                36440              -107561               -99379
      4557                36448               -27233               -84359
      4558                36456              -113446              -122742
      4559                36464               -47353               -71799
      4560                36472                80013              -123408
      4561                36480              -204184              -275725
      4562                36488               -52680               -37777
      4563                36496              -110728               -10299
      4564                36504               -34584                23467
      4565                36512                42103               -53898
      4566                36520                21149              -190837
      4567                36528               -78418              -119075
      4568                36536               -53639              -142435
      4569                36544              -112707               -69586
      4570                36552                17289              -108582
      4571                36560              -104358              -113904
      4572                36568              -192200               -91829
      4573                36576              -112813              -105271
      4574                36584              -103613              -245150
      4575                36592                 7069              -111887
      4576                36600               -37224               -80478
      4577                36608               -48779              -204030
      4578                36616              -208923               -30749
      4579                36624               -42060              -106586
      4580                36632              -135820              -117219
      4581                36640               -88687               -79901
      4582                36648               -35620              -123979
      4583                36656               -57922               -58676
      4584                36664              -251269              -143314
      4585                36672              -206054              -112694
      4586                36680                54855               -98359
      4587                36688              -195143              -108329
      4588                36696               -61473              -201693
      4589                36704              -192430               -91107
      4590                36712               -80438              -152004
      4591                36720                 1286              -134187
      4592                36728               -65414              -153364
      4593                36736               -42188                 7263
      4594                36744               -84804              -127316
      4595                36752                39875               -51443
      4596                36760              -142048              -107340
      4597                36768                55678              -340646
      4598                36776               -59860               -89970
      4599                36784              -134420               -67054
      4600                36792              -163956                  -12
      4601                36800               -85342               -84260
      4602                36808              -211683              -100141
      4603                36816                 9831              -195696
      4604                36824              -208575                -2737
      4605                36832              -197746               -70925
      4606                36840               -97641               -63742
      4607                36848              -131145               -54681
      4608                36856              -115675              -162743
      4609                36864              -177568              -122257
      4610                36872               -71194               -79594
      4611                36880               129218              -230891
      4612                36888              -211005               -50876
      4613                36896                48745                52775
      4614                36904              -180142               -87507
      4615                36912              -270664              -154738
      4616                36920               -50578              -132566
      4617                36928              -164967              -175938
      4618                36936               105750              -180771
      4619                36944              -238402              -265398
      4620                36952               -70672              -133192
      4621                36960              -109058               -41697
      4622                36968              -200927               -39503
      4623                36976               -76098               -77555
      4624                36984               -58549              -139006
      4625                36992               -63725              -163706
      4626                37000               -28733               -69420
      4627                37008                13158              -191856
      4628                37016              -102879               -40156
      4629                37024              -211868              -115160
      4630                37032               -54133              -183317
      4631                37040                25563               -85871
      4632                37048              -309702               -16166
      4633                37056              -275236                -7848
      4634                37064               -41890                25409
      4635                37072              -158646              -212865
      4636                37080               -11865                81060
      4637                37088              -122948              -155847
      4638                37096              -118011                65234
      4639                37104               -98345              -271549
      4640                37112               -36325               -89449
      4641                37120                48095               -29472
      4642                37128               -72441              -118771
      4643                37136              -117276               -69345
      4644                37144              -157906               -57173
      4645                37152              -115193              -151574
      4646                37160              -154299               -95495
      4647                37168                79536              -134677
      4648                37176               -48056                84092
      4649                37184              -114566              -132919
      4650                37192               -39062              -256090
      4651                37200              -146603               -46868
      4652                37208               -47912               -28952
      4653                37216                74824              -131861
      4654                37224              -110533               -81367
      4655                37232               -86647              -245612
      4656                37240                -6514              -159540
      4657                37248              -223800               -33071
      4658                37256              -148183              -149075
      4659                37264              -130013              -147926
      4660                37272              -227185              -112899
      4661                37280                -4835              -131245
      4662                37288               -61745               -32175
      4663                37296              -118446               -15987
      4664                37304               -33579              -203102
      4665                37312              -156031              -100510
      4666                37320              -142414               -73171
      4667                37328              -128819               -29283
      4668                37336              -152731                 6180
      4669                37344              -108065              -129578
      4670                37352              -135332                 1809
      4671                37360              -121647               -70314
      4672                37368              -104824              -125961
      4673                37376              -105614               -41660
      4674                37384              -134084              -128881
      4675                37392              -309072              -103794
      4676                37400              -153870              -264456
      4677                37408               -84910                19278
      4678                37416              -150980               -88050
      4679                37424                -3362                -2064
      4680                37432              -133428              -140077
      4681                37440               -99476                28212
      4682                37448               -30427              -201322
      4683                37456               -98867              -185921
      4684                37464                39217               -36195
      4685                37472                  222                    3
      4686                37480              -149396               -99127
      4687                37488                30280                17175
      4688                37496              -142517              -163521
      4689                37504              -179683                37931
      4690                37512               -38380              -147228
      4691                37520              -219163               -63999
      4692                37528               -44100              -159982
      4693                37536               -83382               -58649
      4694                37544               -61853              -196342
      4695                37552              -161383                 5051
      4696                37560               -97433              -162258
      4697                37568                35097                40492
      4698                37576               -96877              -108417
      4699                37584               -69380              -180913
      4700                37592               -19426              -142097
      4701                37600                78370              -112587
      4702                37608              -115844              -116170
      4703                37616              -155616               -61467
      4704                37624               -40056              -160130
      4705                37632              -100584               -89654
      4706                37640              -130194              -123603
      4707                37648              -168780              -113306
      4708                37656                 7835               -13536
      4709                37664              -250450              -112973
      4710                37672               -71332               -68775
      4711                37680              -112845                41480
      4712                37688              -123086               -97423
      4713                37696                 9518                -3932
      4714                37704                41565               -89937
      4715                37712               -30233              -133837
      4716                37720               -56737               -96561
      4717                37728              -117378               -82746
      4718                37736              -254126              -205539
      4719                37744                28254              -189000
      4720                37752              -131846               -60367
      4721                37760              -128466              -204346
      4722                37768               -59234              -120709
      4723                37776               -73499               -66854
      4724                37784              -193257              -109112
      4725                37792               -54598                -6919
      4726                37800              -120637              -100626
      4727                37808              -134952               -69020
      4728                37816               -37850                65746
      4729                37824              -137308               -77187
      4730                37832              -194703               -90664
      4731                37840              -201122              -235675
      4732                37848              -193107              -119131
      4733                37856              -170816              -116981
      4734                37864              -174814              -115501
      4735                37872               -45242               -39242
      4736                37880               -99492               -93466
      4737                37888                40546              -105743
      4738                37896              -127389               -37639
      4739                37904              -193238                22988
      4740                37912                 6990               -59543
      4741                37920               -32576              -200620
      4742                37928               -48806                -6663
      4743                37936                73314               -62957
      4744                37944               -69931              -160038
      4745                37952               -62918              -124312
      4746                37960               -88553               -96967
      4747                37968              -123373                17085
      4748                37976               -47394               -17487
      4749                37984               -23585                 5284
      4750                37992              -211032               -66550
      4751                38000              -180710              -162372
      4752                38008              -147587              -150494
      4753                38016              -160425                34164
      4754                38024              -125124              -105751
      4755                38032              -100550               131487
      4756                38040              -146465               -33846
      4757                38048              -197346              -184556
      4758                38056              -127751              -139783
      4759                38064              -125948               -81433
      4760                38072              -197886              -123011
      4761                38080               -52794               -69572
      4762                38088              -114746              -176356
      4763                38096              -127785               -14828
      4764                38104               -20410              -140635
      4765                38112              -193675              -181686
      4766                38120                13437              -158729
      4767                38128               -93243                40967
      4768                38136               -77490               -86457
      4769                38144              -153057               -73547
      4770                38152               -41328               117116
      4771                38160              -145744              -137567
      4772                38168                58701              -100003
      4773                38176              -114292              -227908
      4774                38184              -136984              -199273
      4775                38192               -99938              -120045
      4776                38200              -197093               -91089
      4777                38208              -168196              -131391
      4778                38216                81223              -191329
      4779                38224              -283038               -16242
      4780                38232              -218836               -89422
      4781                38240              -175013              -255574
      4782                38248              -211115               -43624
      4783                38256               -29185               -55382
      4784                38264              -149005               -99382
      4785                38272              -196666              -228173
      4786                38280               -16160              -153715
      4787                38288              -107187               -35329
      4788                38296               -13493               -49426
      4789                38304               -27420              -101780
      4790                38312              -191698              -343772
      4791                38320                 -854              -173674
      4792                38328               -34712              -117717
      4793                38336              -155887               -99529
      4794                38344              -106500              -275188
      4795                38352               -70818              -186514
      4796                38360                 8960              -140564
      4797                38368                38762              -197159
      4798                38376              -123212              -195855
      4799                38384               -34725                27249
      4800                38392               134904              -197478
      4801                38400              -113637               -81077
      4802                38408               -42945               -95981
      4803                38416              -267982               -92821
      4804                38424              -195904                20052
      4805                38432               -27261              -136114
      4806                38440              -195041               -20016
      4807                38448              -167909              -128887
      4808                38456              -198003               -17939
      4809                38464               -62191              -120911
      4810                38472              -206931              -238936
      4811                38480                24929              -218260
      4812                38488              -243302               -86617
      4813                38496              -122008               -93977
      4814                38504              -181621               -97631
      4815                38512              -120051              -111272
      4816                38520                64068               -20240
      4817                38528                71728              -191615
      4818                38536              -165076              -121509
      4819                38544               -29127              -106237
      4820                38552              -200753               -70969
      4821                38560              -107364              -172640
      4822                38568               -47019                20918
      4823                38576               -35104              -111431
      4824                38584               -29234                54811
      4825                38592              -245797               -93348
      4826                38600               -93009               -79288
      4827                38608                14266              -158978
      4828                38616              -140578              -112657
      4829                38624              -109240               -19673
      4830                38632                56724              -188287
      4831                38640              -227190              -164403
      4832                38648               -87700              -115049
      4833                38656              -104696               -69960
      4834                38664              -132443              -112392
      4835                38672               -92332               -66304
      4836                38680              -154583               -20455
      4837                38688               -28082              -237039
      4838                38696               -81667               -85110
      4839                38704              -119971               -17813
      4840                38712               -33214              -149582
      4841                38720               -77570              -117233
      4842                38728               -99392              -133896
      4843                38736                14853              -132787
      4844                38744               -77031               -84199
      4845                38752               -90691              -108901
      4846                38760               -65428              -199081
      4847                38768              -153032               -37305
      4848                38776              -278263               -54069
      4849                38784                 5205               -12226
      4850                38792               101972                18268
      4851                38800               -76869               -41432
      4852                38808              -111290              -153156
      4853                38816              -105327              -211086
      4854                38824              -177205              -107013
      4855                38832               -77978              -275966
      4856                38840              -115057              -178584
      4857                38848               -76446               -26493
      4858                38856              -162650              -203704
      4859                38864              -103801               -39526
      4860                38872              -348186               -86710
      4861                38880              -258763               -62750
      4862                38888              -281465                 -698
      4863                38896              -115823              -127648
      4864                38904                72101              -137846
      4865                38912              -127116                63551
      4866                38920              -127141               -18119
      4867                38928               -58248              -124972
      4868                38936               -69305              -206279
      4869                38944              -104639               -19939
      4870                38952              -228304               -48849
      4871                38960              -220086              -146131
      4872                38968               -54992               -89506
      4873                38976               -88821               -97155
      4874                38984                -4164               -16038
      4875                38992              -172191              -281004
      4876                39000              -131311               -68391
      4877                39008              -180706              -191465
      4878                39016               -64437              -194569
      4879                39024              -237885               -49579
      4880                39032               -90991              -295010
      4881                39040               -83078              -103992
      4882                39048              -185081               -25869
      4883                39056               -39887                13300
      4884                39064              -104415              -146936
      4885                39072               -55700              -171160
      4886                39080               -74308                48633
      4887                39088               -92530              -154357
      4888                39096              -220233               -25144
      4889                39104              -117118               -91856
      4890                39112              -185853               -51046
      4891                39120              -110629              -159238
      4892                39128                 8241              -123799
      4893                39136              -153780              -239883
      4894                39144               -38927                63620
      4895                39152              -115860               -80828
      4896                39160              -102662               -51857
      4897                39168              -132982               -62168
      4898                39176              -274030              -118660
      4899                39184              -124159               -86845
      4900                39192              -155967              -251637
      4901                39200               -46154              -137858
      4902                39208               -47477              -142189
      4903                39216               -61265              -153133
      4904                39224               -19196               -65821
      4905                39232              -187076              -116531
      4906                39240               -25994               -17020
      4907                39248              -221737               -18270
      4908                39256              -244731              -137839
      4909                39264               -62709              -115682
      4910                39272              -152683              -176545
      4911                39280              -132047               -71634
      4912                39288               -33111              -196314
      4913                39296                12005               -90222
      4914                39304                14703               -81376
      4915                39312               -97010              -215457
      4916                39320              -225101               -13047
      4917                39328              -170890              -182210
      4918                39336               -86212              -214567
      4919                39344              -152675              -141489
      4920                39352              -218596              -145265
      4921                39360               -18379              -198025
      4922                39368              -180041              -172834
      4923                39376               -15652               -29261
      4924                39384              -103738               -78087
      4925                39392              -110984               -40877
      4926                39400              -301046              -155348
      4927                39408               -33092              -240449
      4928                39416              -145825              -158475
      4929                39424              -184923              -182865
      4930                39432              -118309              -107150
      4931                39440               -51336               -33580
      4932                39448               -24384              -189437
      4933                39456               -34369              -202198
      4934                39464              -142578              -153696
      4935                39472              -109024               -71595
      4936                39480              -282710              -197887
      4937                39488              -129678              -177468
      4938                39496              -112138               -11973
      4939                39504              -236604               -47537
      4940                39512               -60421                 9854
      4941                39520              -178331              -110240
      4942                39528              -199910              -197380
      4943                39536              -209893              -113540
      4944                39544              -101650              -111172
      4945                39552               -79248              -149568
      4946                39560              -139672              -174364
      4947                39568               -91105              -164607
      4948                39576               -73514              -227540
      4949                39584               -84605              -106450
      4950                39592              -226763              -163393
      4951                39600                  823              -113527
      4952                39608              -138072              -207305
      4953                39616               -90864               -97168
      4954                39624              -179993              -248171
      4955                39632              -114993               -96066
      4956                39640               -71400              -231569
      4957                39648              -149795               -13763
      4958                39656               -75876              -194819
      4959                39664              -184970              -119668
      4960                39672               -29506               -81691
      4961                39680                 8874               -76926
      4962                39688              -161763              -153669
      4963                39696              -105380              -143929
      4964                39704              -155869              -279747
      4965                39712                18716              -129067
      4966                39720              -178822               -95280
      4967                39728              -106205               -57104
      4968                39736              -141240              -244198
      4969                39744              -368820               -98171
      4970                39752               -66162               -87101
      4971                39760               -22958                 5763
      4972                39768              -118893              -103118
      4973                39776              -174808              -124846
      4974                39784               -77578               -93473
      4975                39792                27274              -155423
      4976                39800               -56613              -151403
      4977                39808               -43070              -209797
      4978                39816              -149817               -35684
      4979                39824               -68564               -22002
      4980                39832              -346455              -244028
      4981                39840              -256733              -119540
      4982                39848               -56002              -147461
      4983                39856              -191561               -36670
      4984                39864                33670              -138380
      4985                39872              -209279              -154803
      4986                39880                10246               -52343
      4987                39888               -16444              -263132
      4988                39896              -235519              -106730
      4989                39904               -63187              -179144
      4990                39912                20970                  838
      4991                39920               -67623              -210086
      4992                39928               -23869              -129458
      4993                39936                14661               -67843
      4994                39944              -147253              -142280
      4995                39952               -99395               -22380
      4996                39960              -105857              -169520
      4997                39968                17361              -265940
      4998                39976              -136628              -163514
      4999                39984                28266              -218043
      5000                39992              -147878              -172340
