# Supplementary material for: Probing decoherence in molecular 4f qubits
Source: Chem Sci. 2024 Oct 30;15(48):20328–37. doi: 10.1039/d4sc05304d (PMC11575486; doi:10.1039/d4sc05304d)
Supplement: SC-015-D4SC05304D-s001 [file SC-015-D4SC05304D-s001.zip › data_archive/perpendicular_0p001pct/T2/2752_3p6K_T2]

     index            Time [ns]         Intensity []         Intensity []

         1                    0              6419670             -1472765
         2                    8              5594183             -1042302
         3                   16              5756478             -1037153
         4                   24              5867901             -1108455
         5                   32              5993901             -1076981
         6                   40              6156179             -1255632
         7                   48              6178216             -1100072
         8                   56              6184411             -1069022
         9                   64              6251331              -971234
        10                   72              6212146              -975305
        11                   80              6225578             -1077165
        12                   88              6112018             -1141121
        13                   96              6363554             -1190385
        14                  104              6050158             -1274460
        15                  112              6063732             -1232003
        16                  120              5942000             -1218963
        17                  128              5778865             -1279099
        18                  136              5695610             -1257649
        19                  144              5536229             -1265349
        20                  152              5340486             -1098678
        21                  160              5331242             -1123964
        22                  168              5209499             -1118122
        23                  176              5208157              -871530
        24                  184              5577502             -1041419
        25                  192              5735107             -1064912
        26                  200              5762119             -1128893
        27                  208              5813010             -1071879
        28                  216              5929460             -1242806
        29                  224              5787550             -1257635
        30                  232              5836026             -1239233
        31                  240              5590679             -1249948
        32                  248              5581153             -1176502
        33                  256              5428834             -1054757
        34                  264              5447512              -959235
        35                  272              5245529             -1111164
        36                  280              5272483              -942081
        37                  288              5062460             -1055991
        38                  296              4766399              -843548
        39                  304              4893316              -928082
        40                  312              4690626              -843954
        41                  320              4816505             -1066231
        42                  328              4781812              -716022
        43                  336              4976579              -866384
        44                  344              5186962              -817863
        45                  352              5325181              -948732
        46                  360              5568688              -939949
        47                  368              5683042             -1021881
        48                  376              5727333              -984110
        49                  384              6055090              -906360
        50                  392              6004259              -947468
        51                  400              6050347             -1168901
        52                  408              5968355             -1162802
        53                  416              6022384             -1111767
        54                  424              5940201             -1101607
        55                  432              5951934             -1021150
        56                  440              5892982              -769551
        57                  448              5879159             -1023038
        58                  456              5773313             -1009294
        59                  464              5815001             -1017962
        60                  472              5624664             -1082328
        61                  480              5388128              -920096
        62                  488              5512702             -1090696
        63                  496              5522057              -917699
        64                  504              5496594              -944746
        65                  512              5494313              -926171
        66                  520              5607190             -1014946
        67                  528              5686654              -901074
        68                  536              5746109              -977698
        69                  544              5994728              -982657
        70                  552              6192203              -970295
        71                  560              6349948             -1111078
        72                  568              6250337             -1127872
        73                  576              6330886             -1005828
        74                  584              6324779             -1066062
        75                  592              6192964             -1127103
        76                  600              6025210             -1040599
        77                  608              6184067             -1009369
        78                  616              5719150             -1087408
        79                  624              5738904              -978110
        80                  632              5571576              -990989
        81                  640              5335293              -858940
        82                  648              5280826              -957242
        83                  656              5135600              -823484
        84                  664              4973495              -916162
        85                  672              5161387              -863344
        86                  680              5049162              -962706
        87                  688              5184134              -775508
        88                  696              5347262              -905745
        89                  704              5367086              -871299
        90                  712              5423358              -973572
        91                  720              5587520              -841032
        92                  728              5484101              -977460
        93                  736              5695324              -916154
        94                  744              5613111              -906630
        95                  752              5580881              -971380
        96                  760              5586952             -1018032
        97                  768              5537201             -1011036
        98                  776              5499819              -961808
        99                  784              5262776             -1105349
       100                  792              5049542              -808883
       101                  800              5230795              -981882
       102                  808              4868689              -937184
       103                  816              4789874              -910633
       104                  824              4591032              -928575
       105                  832              4610863              -802520
       106                  840              4606878              -875826
       107                  848              4501787              -697879
       108                  856              4502787              -781773
       109                  864              4685568              -747562
       110                  872              4564915              -770148
       111                  880              4503525              -597455
       112                  888              4492062              -681026
       113                  896              4664594              -881515
       114                  904              4795926              -706942
       115                  912              4721807              -782933
       116                  920              4904473              -812286
       117                  928              4839552              -927740
       118                  936              4906540              -727348
       119                  944              4912370              -743636
       120                  952              4982529              -868050
       121                  960              4923671              -715037
       122                  968              4922318              -868492
       123                  976              4923896              -757278
       124                  984              4827562              -697055
       125                  992              4632832              -847007
       126                 1000              4643991              -842896
       127                 1008              4554000              -715278
       128                 1016              4510027              -454578
       129                 1024              4749281              -687986
       130                 1032              4910391              -780322
       131                 1040              5022380              -779622
       132                 1048              5263115              -749891
       133                 1056              5422867              -879428
       134                 1064              5424359              -986846
       135                 1072              5470877              -847895
       136                 1080              5677842              -801792
       137                 1088              5751424              -809710
       138                 1096              5577149              -797210
       139                 1104              5668288              -741049
       140                 1112              5655317              -769688
       141                 1120              5659987              -907896
       142                 1128              5529958              -793748
       143                 1136              5478301              -848991
       144                 1144              5298325              -937329
       145                 1152              5290240              -830352
       146                 1160              5149819              -826158
       147                 1168              5061471              -862671
       148                 1176              5192758              -790898
       149                 1184              5071444              -685398
       150                 1192              5156922              -774883
       151                 1200              5046763              -688077
       152                 1208              5106845              -855245
       153                 1216              5222364              -643393
       154                 1224              5217763              -757794
       155                 1232              5130975              -708906
       156                 1240              5179554              -721985
       157                 1248              5119533              -755369
       158                 1256              5127406              -840124
       159                 1264              5058123              -844073
       160                 1272              4937968              -849054
       161                 1280              5072643              -785942
       162                 1288              5061268              -827716
       163                 1296              5044595              -721259
       164                 1304              4908392              -764657
       165                 1312              4976329              -664226
       166                 1320              4967117              -725027
       167                 1328              4695111              -695475
       168                 1336              4517426              -555310
       169                 1344              4685119              -725315
       170                 1352              4640453              -638820
       171                 1360              4554553              -646293
       172                 1368              4533487              -735311
       173                 1376              4619406              -558241
       174                 1384              4684023              -647667
       175                 1392              4694863              -673827
       176                 1400              4758818              -718164
       177                 1408              4883481              -744746
       178                 1416              4809052              -657607
       179                 1424              4773971              -756792
       180                 1432              4932426              -748575
       181                 1440              4861189              -751221
       182                 1448              5020176              -624645
       183                 1456              5020218              -729508
       184                 1464              5068242              -643638
       185                 1472              4966989              -613710
       186                 1480              5055999              -782514
       187                 1488              5059572              -878423
       188                 1496              4884021              -752729
       189                 1504              4756666              -807970
       190                 1512              4887349              -870147
       191                 1520              4742467              -779710
       192                 1528              4714110              -598888
       193                 1536              4859497              -710957
       194                 1544              4973930              -542444
       195                 1552              4829471              -657916
       196                 1560              5065728              -644551
       197                 1568              5184409              -572886
       198                 1576              5216449              -800744
       199                 1584              5532254              -732084
       200                 1592              5377572              -741794
       201                 1600              5415767              -758638
       202                 1608              5534865              -688344
       203                 1616              5417078              -866302
       204                 1624              5597978              -717991
       205                 1632              5588946              -706962
       206                 1640              5438592              -799515
       207                 1648              5491864              -735523
       208                 1656              5304279              -620239
       209                 1664              5280888              -781728
       210                 1672              5508047              -757452
       211                 1680              5388766              -754422
       212                 1688              5487439              -859787
       213                 1696              5393135              -824883
       214                 1704              5292890              -722312
       215                 1712              5570587              -774512
       216                 1720              5453653              -603074
       217                 1728              5344453              -752061
       218                 1736              5514205              -474399
       219                 1744              5504621              -709824
       220                 1752              5361074              -755656
       221                 1760              5387586              -753819
       222                 1768              5496158              -703759
       223                 1776              5465829              -782410
       224                 1784              5651525              -827126
       225                 1792              5525987              -821182
       226                 1800              5392008              -745616
       227                 1808              5329289              -580904
       228                 1816              5398137              -873848
       229                 1824              5237379              -594982
       230                 1832              5030261              -925101
       231                 1840              4931919              -638649
       232                 1848              4904026              -655575
       233                 1856              4945419              -723837
       234                 1864              4871955              -506230
       235                 1872              5077581              -695342
       236                 1880              5172383              -726615
       237                 1888              5235109              -635352
       238                 1896              5358776              -703242
       239                 1904              5349341              -914916
       240                 1912              5520572              -637002
       241                 1920              5400642              -680453
       242                 1928              5626750              -680343
       243                 1936              5464119              -728077
       244                 1944              5576898              -610635
       245                 1952              5513097              -876572
       246                 1960              5659308              -540013
       247                 1968              5494517              -712234
       248                 1976              5590811              -728022
       249                 1984              5466271              -788830
       250                 1992              5448459              -695324
       251                 2000              5465914              -656658
       252                 2008              5217739              -709217
       253                 2016              5210523              -753744
       254                 2024              5410748              -776044
       255                 2032              5186799              -588553
       256                 2040              5180941              -805979
       257                 2048              5310106              -706125
       258                 2056              5272217              -630686
       259                 2064              5215153              -680877
       260                 2072              5413987              -599707
       261                 2080              5453393              -654529
       262                 2088              5329706              -512758
       263                 2096              5408855              -722300
       264                 2104              5240167              -594760
       265                 2112              5411869              -704102
       266                 2120              5226138              -815558
       267                 2128              5189261              -728784
       268                 2136              5246102              -730766
       269                 2144              5281148              -576654
       270                 2152              5402884              -732238
       271                 2160              5452255              -756102
       272                 2168              5356778              -730886
       273                 2176              5414382              -661031
       274                 2184              5428210              -770916
       275                 2192              5246571              -823283
       276                 2200              5164260              -622624
       277                 2208              5320078              -654214
       278                 2216              5113662              -592007
       279                 2224              5231156              -809776
       280                 2232              5241938              -668111
       281                 2240              5290561              -627233
       282                 2248              5465422              -553698
       283                 2256              5367585              -632401
       284                 2264              5445910              -622503
       285                 2272              5374899              -758321
       286                 2280              5595663              -759588
       287                 2288              5653476              -677114
       288                 2296              5520200              -738003
       289                 2304              5537901              -606949
       290                 2312              5769242              -756500
       291                 2320              5703844              -629851
       292                 2328              5675691              -623517
       293                 2336              5621250              -729278
       294                 2344              5583539              -789931
       295                 2352              5495395              -647087
       296                 2360              5497895              -670750
       297                 2368              5367338              -715116
       298                 2376              5377978              -762843
       299                 2384              5180818              -562578
       300                 2392              5066286              -685986
       301                 2400              4966578              -644137
       302                 2408              4815941              -560691
       303                 2416              4783673              -718218
       304                 2424              4653997              -760531
       305                 2432              4623565              -605158
       306                 2440              4693387              -506263
       307                 2448              4431227              -601512
       308                 2456              4459366              -548588
       309                 2464              4584022              -721084
       310                 2472              4523688              -566654
       311                 2480              4700563              -501332
       312                 2488              4516192              -705895
       313                 2496              4456393              -546322
       314                 2504              4572531              -615778
       315                 2512              4497531              -542324
       316                 2520              4442297              -562978
       317                 2528              4282554              -454902
       318                 2536              4346372              -493353
       319                 2544              4258351              -631872
       320                 2552              4142714              -462512
       321                 2560              4162900              -580071
       322                 2568              4181391              -241704
       323                 2576              4139035              -428421
       324                 2584              4046485              -374866
       325                 2592              4008525              -530196
       326                 2600              3982090              -596011
       327                 2608              3905608              -556034
       328                 2616              3953407              -434891
       329                 2624              3893650              -607785
       330                 2632              3828711              -471854
       331                 2640              4041778              -509331
       332                 2648              3969922              -375254
       333                 2656              3922241              -522896
       334                 2664              4131558              -468916
       335                 2672              4102668              -525670
       336                 2680              4221674              -656287
       337                 2688              4284461              -517484
       338                 2696              4121181              -600689
       339                 2704              4266041              -666445
       340                 2712              4060795              -598553
       341                 2720              4117769              -422953
       342                 2728              4210882              -532490
       343                 2736              4169348              -607208
       344                 2744              4138357              -636126
       345                 2752              4105454              -501829
       346                 2760              4035690              -639944
       347                 2768              3959846              -469518
       348                 2776              4154849              -606833
       349                 2784              4084503              -591577
       350                 2792              4046054              -764705
       351                 2800              4155890              -421392
       352                 2808              4085510              -492229
       353                 2816              4261072              -504574
       354                 2824              4289604              -551186
       355                 2832              4280112              -545311
       356                 2840              4484874              -487402
       357                 2848              4620500              -430762
       358                 2856              4579485              -575533
       359                 2864              4543520              -710783
       360                 2872              4650023              -673033
       361                 2880              4769031              -528999
       362                 2888              4970152              -559259
       363                 2896              4980456              -569226
       364                 2904              5051897              -598475
       365                 2912              4901284              -555765
       366                 2920              4847026              -618090
       367                 2928              4821084              -576620
       368                 2936              4857906              -578105
       369                 2944              4672890              -460585
       370                 2952              4425103              -594841
       371                 2960              4399950              -494494
       372                 2968              4493070              -644715
       373                 2976              4422930              -483235
       374                 2984              4664645              -503433
       375                 2992              4543050              -526773
       376                 3000              4641039              -661377
       377                 3008              4851126              -599283
       378                 3016              4749030              -654639
       379                 3024              4728089              -565858
       380                 3032              4745833              -779766
       381                 3040              4686615              -650025
       382                 3048              4729886              -552757
       383                 3056              4638407              -565773
       384                 3064              4430306              -580910
       385                 3072              4458687              -511071
       386                 3080              4440083              -636619
       387                 3088              4193035              -597088
       388                 3096              4173756              -683929
       389                 3104              4126864              -416811
       390                 3112              3863976              -661254
       391                 3120              4146225              -492740
       392                 3128              3919935              -663661
       393                 3136              3850107              -562944
       394                 3144              3965353              -436878
       395                 3152              3973568              -498617
       396                 3160              3877459              -547533
       397                 3168              3872704              -386835
       398                 3176              3998608              -514833
       399                 3184              3881769              -606760
       400                 3192              4080698              -559218
       401                 3200              4111308              -566063
       402                 3208              3988181              -490829
       403                 3216              3919457              -569127
       404                 3224              3902753              -628471
       405                 3232              3918634              -471289
       406                 3240              3834795              -403282
       407                 3248              3783249              -431702
       408                 3256              3853712              -530366
       409                 3264              3751067              -405636
       410                 3272              3695558              -404166
       411                 3280              3532344              -530926
       412                 3288              3477669              -286945
       413                 3296              3595925              -497405
       414                 3304              3517172              -518393
       415                 3312              3304900              -402651
       416                 3320              3457088              -443027
       417                 3328              3395507              -414254
       418                 3336              3471978              -442162
       419                 3344              3545865              -409411
       420                 3352              3589056              -423111
       421                 3360              3571615              -547216
       422                 3368              3740877              -497114
       423                 3376              3780837              -461115
       424                 3384              3754025              -550681
       425                 3392              3881391              -416645
       426                 3400              3876409              -456310
       427                 3408              3828907              -637018
       428                 3416              3940203              -360782
       429                 3424              3878839              -507246
       430                 3432              3910446              -515134
       431                 3440              3855670              -515495
       432                 3448              3984586              -614172
       433                 3456              3886348              -426600
       434                 3464              3795343              -440733
       435                 3472              3947018              -683700
       436                 3480              3879120              -455711
       437                 3488              4109160              -434626
       438                 3496              4065278              -531536
       439                 3504              4168836              -354013
       440                 3512              4201586              -462838
       441                 3520              4326150              -517474
       442                 3528              4216786              -574774
       443                 3536              4146261              -519936
       444                 3544              4094893              -434579
       445                 3552              4108126              -340603
       446                 3560              4145068              -318115
       447                 3568              4220463              -618912
       448                 3576              4277477              -416716
       449                 3584              4394241              -377907
       450                 3592              4327484              -533485
       451                 3600              4232344              -520757
       452                 3608              4415892              -571979
       453                 3616              4375092              -590914
       454                 3624              4173959              -544577
       455                 3632              4159384              -387918
       456                 3640              4209315              -445259
       457                 3648              4056864              -484303
       458                 3656              4096141              -400940
       459                 3664              4208875              -485657
       460                 3672              4064593              -407021
       461                 3680              4010557              -408210
       462                 3688              4037298              -467303
       463                 3696              4009130              -555317
       464                 3704              3928575              -433138
       465                 3712              3846365              -552499
       466                 3720              3782888              -467956
       467                 3728              3789973              -476912
       468                 3736              3685933              -568770
       469                 3744              3778931              -498181
       470                 3752              3696879              -411368
       471                 3760              3622886              -440164
       472                 3768              3655553              -592646
       473                 3776              3494165              -526324
       474                 3784              3642300              -518210
       475                 3792              3666756              -550793
       476                 3800              3685155              -477116
       477                 3808              3543272              -531743
       478                 3816              3772345              -526112
       479                 3824              3546945              -368437
       480                 3832              3688879              -483215
       481                 3840              3762042              -351889
       482                 3848              4002605              -587081
       483                 3856              3928358              -441901
       484                 3864              3897873              -465782
       485                 3872              3787091              -404872
       486                 3880              3587853              -524412
       487                 3888              3624605              -519581
       488                 3896              3684359              -398303
       489                 3904              3641199              -487637
       490                 3912              3388814              -394104
       491                 3920              3373445              -315016
       492                 3928              3331736              -453499
       493                 3936              3258433              -555748
       494                 3944              3229326              -364909
       495                 3952              3249879              -506698
       496                 3960              3360053              -505776
       497                 3968              3467067              -418212
       498                 3976              3525974              -448832
       499                 3984              3673288              -447170
       500                 3992              3670445              -413989
       501                 4000              3655980              -403677
       502                 4008              3883121              -543654
       503                 4016              3816722              -414368
       504                 4024              3806144              -590672
       505                 4032              3835722              -553418
       506                 4040              3798052              -504251
       507                 4048              3787497              -558704
       508                 4056              3801051              -410829
       509                 4064              3685011              -574152
       510                 4072              3459383              -554147
       511                 4080              3549817              -480763
       512                 4088              3312748              -517187
       513                 4096              3247584              -287155
       514                 4104              3134289              -482835
       515                 4112              3030579              -485065
       516                 4120              3147412              -383301
       517                 4128              3043856              -418694
       518                 4136              3125258              -382472
       519                 4144              3020143              -532228
       520                 4152              3098886              -433993
       521                 4160              3090100              -418229
       522                 4168              3185729              -500255
       523                 4176              2991002              -380440
       524                 4184              3344535              -425817
       525                 4192              3295654              -420274
       526                 4200              3323281              -398139
       527                 4208              3412678              -529049
       528                 4216              3453573              -514620
       529                 4224              3375677              -550730
       530                 4232              3509246              -387193
       531                 4240              3343745              -410226
       532                 4248              3229434              -431908
       533                 4256              3434474              -321544
       534                 4264              3286339              -251178
       535                 4272              3264673              -416481
       536                 4280              3331240              -359179
       537                 4288              3069870              -494511
       538                 4296              3234315              -341309
       539                 4304              3078516              -548562
       540                 4312              3095233              -359078
       541                 4320              3276114              -380120
       542                 4328              3264783              -268121
       543                 4336              3253649              -310523
       544                 4344              3330140              -409533
       545                 4352              3471880              -310886
       546                 4360              3515452              -337823
       547                 4368              3583859              -475505
       548                 4376              3788528              -490358
       549                 4384              3793036              -256426
       550                 4392              3535647              -434621
       551                 4400              3914372              -514206
       552                 4408              3783879              -576075
       553                 4416              3777182              -560600
       554                 4424              3926818              -599942
       555                 4432              3857802              -472180
       556                 4440              3820565              -345423
       557                 4448              3829576              -484739
       558                 4456              3954945              -544586
       559                 4464              3936764              -484879
       560                 4472              3866700              -470713
       561                 4480              3761407              -425328
       562                 4488              3738931              -400568
       563                 4496              3781384              -399890
       564                 4504              3746139              -435379
       565                 4512              3899024              -371794
       566                 4520              3852327              -269084
       567                 4528              3938182              -474415
       568                 4536              4067233              -408476
       569                 4544              4091491              -582364
       570                 4552              4277777              -460551
       571                 4560              4350176              -400086
       572                 4568              4368004              -439692
       573                 4576              4473796              -382360
       574                 4584              4329711              -324954
       575                 4592              4394065              -684081
       576                 4600              4339032              -638827
       577                 4608              4355252              -701252
       578                 4616              4334220              -523724
       579                 4624              4438881              -592462
       580                 4632              4227367              -298267
       581                 4640              4245604              -543786
       582                 4648              4202393              -511512
       583                 4656              4037127              -523864
       584                 4664              4134886              -507913
       585                 4672              3998628              -425986
       586                 4680              4051689              -515836
       587                 4688              4022505              -562123
       588                 4696              3958964              -428723
       589                 4704              4015585              -470546
       590                 4712              3936617              -528989
       591                 4720              4217298              -544363
       592                 4728              4131166              -612164
       593                 4736              3848821              -495460
       594                 4744              4105601              -476429
       595                 4752              3900432              -347625
       596                 4760              3883763              -567997
       597                 4768              3933471              -502897
       598                 4776              3982179              -411622
       599                 4784              3783858              -631662
       600                 4792              3851619              -514229
       601                 4800              3830627              -305029
       602                 4808              3956277              -506692
       603                 4816              3895926              -564372
       604                 4824              3789667              -378135
       605                 4832              3829438              -370794
       606                 4840              3784572              -536354
       607                 4848              3646614              -625272
       608                 4856              3691643              -485856
       609                 4864              3697160              -567255
       610                 4872              3618398              -424817
       611                 4880              3729564              -415687
       612                 4888              3593878              -363820
       613                 4896              3628181              -428940
       614                 4904              3573259              -367252
       615                 4912              3549767              -372380
       616                 4920              3524770              -521941
       617                 4928              3599920              -567898
       618                 4936              3710331              -474540
       619                 4944              3678636              -408267
       620                 4952              3628283              -567152
       621                 4960              3595155              -572799
       622                 4968              3676719              -545389
       623                 4976              3633958              -470726
       624                 4984              3726731              -495531
       625                 4992              3636529              -472593
       626                 5000              3833820              -516018
       627                 5008              3771740              -482823
       628                 5016              3685710              -416278
       629                 5024              3771200              -329898
       630                 5032              3774645              -452611
       631                 5040              3741240              -409286
       632                 5048              3590021              -428138
       633                 5056              3854101              -523670
       634                 5064              3861603              -551556
       635                 5072              3891184              -458952
       636                 5080              3711464              -369144
       637                 5088              3687733              -532740
       638                 5096              3755247              -619627
       639                 5104              3719170              -578273
       640                 5112              3667912              -492441
       641                 5120              3657627              -436329
       642                 5128              3766422              -406286
       643                 5136              3589243              -500631
       644                 5144              3643857              -456715
       645                 5152              3605160              -533383
       646                 5160              3504099              -491808
       647                 5168              3508567              -513105
       648                 5176              3554091              -433928
       649                 5184              3377879              -405092
       650                 5192              3408726              -401688
       651                 5200              3470811              -401225
       652                 5208              3462599              -441755
       653                 5216              3491032              -359901
       654                 5224              3446039              -446953
       655                 5232              3410594              -478592
       656                 5240              3315395              -318426
       657                 5248              3263006              -394201
       658                 5256              3207977              -543747
       659                 5264              3235186              -523870
       660                 5272              3098566              -367498
       661                 5280              3085438              -465761
       662                 5288              3143857              -412193
       663                 5296              3127089              -453454
       664                 5304              2998703              -345583
       665                 5312              2925364              -374784
       666                 5320              2845414              -447593
       667                 5328              2957476              -393043
       668                 5336              2649768              -241946
       669                 5344              2870010              -293757
       670                 5352              2813486              -380024
       671                 5360              2834691              -409883
       672                 5368              2751759              -360528
       673                 5376              2941117              -553295
       674                 5384              2887798              -487585
       675                 5392              2905476              -360487
       676                 5400              2936290              -403423
       677                 5408              2821833              -375252
       678                 5416              2856164              -327417
       679                 5424              2892295              -370414
       680                 5432              2993740              -510234
       681                 5440              2995038              -451184
       682                 5448              3001318              -366055
       683                 5456              3157380              -311120
       684                 5464              3048275              -442680
       685                 5472              3014601              -331458
       686                 5480              3188849              -294863
       687                 5488              3182199              -379313
       688                 5496              3088206              -379143
       689                 5504              3149465              -437491
       690                 5512              3250873              -342525
       691                 5520              2970257              -364134
       692                 5528              3085794              -355289
       693                 5536              3320569              -417968
       694                 5544              3293565              -433220
       695                 5552              3267660              -292705
       696                 5560              3273083              -405185
       697                 5568              3284355              -549503
       698                 5576              3356982              -451970
       699                 5584              3350648              -522907
       700                 5592              3302946              -353026
       701                 5600              3319649              -484370
       702                 5608              3410457              -369359
       703                 5616              3240633              -285266
       704                 5624              3337577              -324780
       705                 5632              3449411              -488315
       706                 5640              3418165              -493059
       707                 5648              3601575              -471403
       708                 5656              3488673              -425269
       709                 5664              3610346              -536798
       710                 5672              3664881              -624411
       711                 5680              3745909              -413537
       712                 5688              3698888              -434667
       713                 5696              3681309              -469159
       714                 5704              3779750              -491331
       715                 5712              3784579              -419075
       716                 5720              3648368              -384918
       717                 5728              3582081              -393514
       718                 5736              3406267              -346508
       719                 5744              3687001              -313768
       720                 5752              3490006              -570559
       721                 5760              3622687              -392629
       722                 5768              3310696              -349208
       723                 5776              3244648              -487099
       724                 5784              3352341              -439467
       725                 5792              3239272              -351529
       726                 5800              3231846              -454250
       727                 5808              3236580              -446165
       728                 5816              3320681              -282986
       729                 5824              3290466              -332604
       730                 5832              3462885              -502947
       731                 5840              3309731              -374082
       732                 5848              3449064              -248856
       733                 5856              3396337              -473852
       734                 5864              3465540              -421251
       735                 5872              3398833              -298242
       736                 5880              3230605              -364476
       737                 5888              3084463              -474831
       738                 5896              3213911              -501496
       739                 5904              3232854              -418015
       740                 5912              3050315              -353331
       741                 5920              2913349              -416557
       742                 5928              2806873              -406233
       743                 5936              3008587              -339064
       744                 5944              3017334              -242357
       745                 5952              2918179              -345010
       746                 5960              2962299              -441550
       747                 5968              2849043              -298203
       748                 5976              2834163              -482137
       749                 5984              2844250              -312450
       750                 5992              2955324              -270179
       751                 6000              2724008              -406192
       752                 6008              2889305              -321192
       753                 6016              2778548              -545284
       754                 6024              2936792              -536956
       755                 6032              2964653              -453859
       756                 6040              2930418              -400346
       757                 6048              2918505              -382830
       758                 6056              2774242              -391864
       759                 6064              3006148              -419464
       760                 6072              2703949              -339510
       761                 6080              2713914              -406885
       762                 6088              2764493              -432315
       763                 6096              2731334              -303616
       764                 6104              2700889              -354383
       765                 6112              2596315              -305323
       766                 6120              2889726              -323133
       767                 6128              2747241              -338573
       768                 6136              2767869              -463519
       769                 6144              2921952              -470465
       770                 6152              2954163              -499534
       771                 6160              2886538              -365586
       772                 6168              2993912              -391438
       773                 6176              2867387              -323751
       774                 6184              2929948              -367157
       775                 6192              3115744              -390528
       776                 6200              3037943              -443979
       777                 6208              2977812              -383973
       778                 6216              3094847              -528340
       779                 6224              2897033              -366204
       780                 6232              3033169              -460557
       781                 6240              3052466              -454442
       782                 6248              3090734              -431067
       783                 6256              2981835              -289876
       784                 6264              3071557              -444422
       785                 6272              2966533              -396973
       786                 6280              2882028              -412213
       787                 6288              2910897              -465971
       788                 6296              2879254              -358846
       789                 6304              2848119              -210662
       790                 6312              2935628              -380361
       791                 6320              3083591              -353036
       792                 6328              3032989              -419668
       793                 6336              3107238              -358809
       794                 6344              2994967              -348728
       795                 6352              2988447              -198649
       796                 6360              3084836              -345536
       797                 6368              3060948              -362592
       798                 6376              2968042              -411144
       799                 6384              3040832              -542082
       800                 6392              2952459              -466929
       801                 6400              3019764              -438180
       802                 6408              3005117              -463944
       803                 6416              3129532              -402751
       804                 6424              2999482              -402435
       805                 6432              2855185              -532107
       806                 6440              2883475              -244601
       807                 6448              2849771              -299935
       808                 6456              2689902              -395840
       809                 6464              2702526              -408276
       810                 6472              2800143              -332121
       811                 6480              2828142              -297781
       812                 6488              2954135              -418590
       813                 6496              2877852              -388650
       814                 6504              2838140              -458047
       815                 6512              2949927              -369542
       816                 6520              3072927              -409061
       817                 6528              2883129              -398298
       818                 6536              2969689              -453985
       819                 6544              2908207              -372888
       820                 6552              2859202              -283341
       821                 6560              2933939              -428136
       822                 6568              2794779              -343052
       823                 6576              2701099              -418080
       824                 6584              2853435              -427361
       825                 6592              2703051              -311915
       826                 6600              2628201              -283111
       827                 6608              2648673              -453768
       828                 6616              2467218              -252695
       829                 6624              2475732              -512246
       830                 6632              2460352              -297339
       831                 6640              2488101              -498926
       832                 6648              2478024              -202417
       833                 6656              2591398              -290313
       834                 6664              2596442              -310068
       835                 6672              2719866              -215259
       836                 6680              2697524              -412084
       837                 6688              2859339              -200748
       838                 6696              2754629              -389141
       839                 6704              2884804              -172593
       840                 6712              3024017              -489491
       841                 6720              3084066              -212807
       842                 6728              3118678              -356218
       843                 6736              3228318              -297948
       844                 6744              3135862              -376761
       845                 6752              3131967              -308597
       846                 6760              3076857              -448606
       847                 6768              3091370              -351268
       848                 6776              3119505              -397610
       849                 6784              3101378              -369936
       850                 6792              3125863              -313240
       851                 6800              2984909              -409427
       852                 6808              3003798              -400164
       853                 6816              3042919              -241562
       854                 6824              3222923              -522428
       855                 6832              3133730              -382629
       856                 6840              3088866              -255020
       857                 6848              3187904              -287100
       858                 6856              3391791              -406173
       859                 6864              3310023              -520196
       860                 6872              3231636              -382286
       861                 6880              3172204              -374760
       862                 6888              3174740              -328866
       863                 6896              3111585              -182836
       864                 6904              3126468              -383838
       865                 6912              3131246              -415228
       866                 6920              3152684              -494626
       867                 6928              3014951              -459733
       868                 6936              3012801              -479852
       869                 6944              2923886              -367796
       870                 6952              2726847              -466217
       871                 6960              2746438              -364055
       872                 6968              2864274              -374631
       873                 6976              2858614              -302149
       874                 6984              2708922              -368201
       875                 6992              2820593              -465977
       876                 7000              2731065              -534456
       877                 7008              2662957              -465617
       878                 7016              2632393              -312435
       879                 7024              2672631              -402810
       880                 7032              2632216              -484094
       881                 7040              2883093              -433532
       882                 7048              2792166              -334384
       883                 7056              2787040              -412569
       884                 7064              2718240              -428935
       885                 7072              2741704              -184511
       886                 7080              2718777              -374608
       887                 7088              2751343              -362972
       888                 7096              2683269              -359313
       889                 7104              2657281              -382404
       890                 7112              2592235              -430491
       891                 7120              2508232              -268642
       892                 7128              2534200              -263700
       893                 7136              2494305              -413641
       894                 7144              2492042              -298243
       895                 7152              2159548              -341179
       896                 7160              2377446              -427401
       897                 7168              2157955              -410759
       898                 7176              2247802              -288864
       899                 7184              2329611              -286982
       900                 7192              2312854              -360881
       901                 7200              2222885              -376787
       902                 7208              2228616              -284568
       903                 7216              2218183              -394249
       904                 7224              2364320              -351837
       905                 7232              2275703              -424445
       906                 7240              2248972              -231614
       907                 7248              2295495              -294286
       908                 7256              2239530              -158445
       909                 7264              2226497              -198976
       910                 7272              2233717              -348428
       911                 7280              2237615              -322495
       912                 7288              2197904              -416809
       913                 7296              2148861              -357879
       914                 7304              2067555              -147206
       915                 7312              2308686              -273917
       916                 7320              2186231              -185403
       917                 7328              2197552              -218675
       918                 7336              2188677              -349674
       919                 7344              2079201              -379946
       920                 7352              2259048              -409986
       921                 7360              2206588              -285773
       922                 7368              2456095              -244662
       923                 7376              2620097              -323446
       924                 7384              2513671              -371756
       925                 7392              2624381              -408690
       926                 7400              2588426              -381481
       927                 7408              2508665              -343263
       928                 7416              2642934              -272838
       929                 7424              2691106              -397164
       930                 7432              2595630              -303439
       931                 7440              2631204              -322520
       932                 7448              2860777              -460343
       933                 7456              2671308              -334665
       934                 7464              2588010              -345477
       935                 7472              2687637              -408668
       936                 7480              2733037              -320405
       937                 7488              2652257              -400056
       938                 7496              2619832              -367322
       939                 7504              2611774              -362900
       940                 7512              2748439              -430439
       941                 7520              2737773              -528635
       942                 7528              2624255              -226839
       943                 7536              2578898              -467554
       944                 7544              2681093              -283234
       945                 7552              2721046              -315018
       946                 7560              2722292              -380311
       947                 7568              2708995              -471798
       948                 7576              2816045              -412423
       949                 7584              2773955              -449303
       950                 7592              2573294              -294863
       951                 7600              2743142              -352211
       952                 7608              2871780              -339159
       953                 7616              2654605              -259717
       954                 7624              2868581              -498493
       955                 7632              2680304              -472790
       956                 7640              2789934              -390159
       957                 7648              2713840              -329077
       958                 7656              2875689              -254053
       959                 7664              2765177              -312182
       960                 7672              2828868              -344842
       961                 7680              2790010              -413957
       962                 7688              2769533              -469118
       963                 7696              2692685              -420432
       964                 7704              2709177              -304991
       965                 7712              2604969              -247035
       966                 7720              2586302              -299143
       967                 7728              2623389              -181796
       968                 7736              2770048              -254721
       969                 7744              2536053              -220510
       970                 7752              2497639              -396281
       971                 7760              2442751              -374677
       972                 7768              2456960              -294547
       973                 7776              2412484              -435133
       974                 7784              2488496              -369455
       975                 7792              2521033              -291415
       976                 7800              2480012              -399705
       977                 7808              2342041              -522390
       978                 7816              2438457              -319441
       979                 7824              2489009              -217665
       980                 7832              2422483              -146991
       981                 7840              2438005              -333267
       982                 7848              2522966              -497517
       983                 7856              2384712              -393068
       984                 7864              2406233              -232584
       985                 7872              2394854              -239909
       986                 7880              2341137              -332792
       987                 7888              2460706              -395714
       988                 7896              2465682              -464656
       989                 7904              2554845              -407852
       990                 7912              2442491              -276377
       991                 7920              2547877              -366791
       992                 7928              2446119              -452768
       993                 7936              2490722              -351990
       994                 7944              2368161              -280897
       995                 7952              2527959              -204479
       996                 7960              2335254              -488126
       997                 7968              2375657              -342663
       998                 7976              2192692              -486113
       999                 7984              2476071              -246192
      1000                 7992              2563650              -269719
      1001                 8000              2359659              -394377
      1002                 8008              2567107              -454339
      1003                 8016              2486463              -342488
      1004                 8024              2496258              -504178
      1005                 8032              2540082              -399327
      1006                 8040              2508393              -267243
      1007                 8048              2575198              -365369
      1008                 8056              2484214              -447735
      1009                 8064              2673613              -298048
      1010                 8072              2623083              -388733
      1011                 8080              2605056              -345384
      1012                 8088              2603351              -225567
      1013                 8096              2498495              -362515
      1014                 8104              2420727              -372531
      1015                 8112              2331828              -406596
      1016                 8120              2508794              -458696
      1017                 8128              2405038              -396819
      1018                 8136              2316354              -358083
      1019                 8144              2358714              -335897
      1020                 8152              2326937              -263581
      1021                 8160              2304672              -262012
      1022                 8168              2206999              -236612
      1023                 8176              2356967              -370438
      1024                 8184              2401075              -390559
      1025                 8192              2370730              -189077
      1026                 8200              2382002              -220644
      1027                 8208              2384575              -275717
      1028                 8216              2298488              -254034
      1029                 8224              2489066              -356751
      1030                 8232              2307711              -348587
      1031                 8240              2398599              -251799
      1032                 8248              2368431              -497954
      1033                 8256              2468795              -314669
      1034                 8264              2513744              -343399
      1035                 8272              2386202              -427177
      1036                 8280              2412548              -368457
      1037                 8288              2493513              -333344
      1038                 8296              2385674              -470584
      1039                 8304              2355087              -381074
      1040                 8312              2345517              -239061
      1041                 8320              2214348              -356808
      1042                 8328              2150071              -347587
      1043                 8336              2306312              -288847
      1044                 8344              2071101              -228116
      1045                 8352              1897038              -298708
      1046                 8360              2007298              -227278
      1047                 8368              2055723              -417797
      1048                 8376              1934086              -445864
      1049                 8384              2018496              -499576
      1050                 8392              2034474              -300337
      1051                 8400              1953877              -422495
      1052                 8408              1900643              -234267
      1053                 8416              2119887              -422472
      1054                 8424              1874069              -239044
      1055                 8432              1993386              -432993
      1056                 8440              1984200              -224176
      1057                 8448              2058175              -167702
      1058                 8456              2017516              -277099
      1059                 8464              1840780              -306482
      1060                 8472              1848507              -350016
      1061                 8480              1944657              -236477
      1062                 8488              1882380              -281515
      1063                 8496              2030866              -378715
      1064                 8504              2021141              -382976
      1065                 8512              2035491              -307877
      1066                 8520              2036541              -202814
      1067                 8528              2072414              -230467
      1068                 8536              1992543              -223869
      1069                 8544              1912214              -230734
      1070                 8552              1950370              -255937
      1071                 8560              1920241              -270670
      1072                 8568              1960290              -300345
      1073                 8576              2016497              -297954
      1074                 8584              2020750              -167737
      1075                 8592              1973213              -290711
      1076                 8600              1968039              -189657
      1077                 8608              2017220              -266366
      1078                 8616              2003293              -351675
      1079                 8624              2298382              -397209
      1080                 8632              2210946              -455988
      1081                 8640              2170467              -233422
      1082                 8648              2383086              -288461
      1083                 8656              2188159              -315699
      1084                 8664              2259010              -509772
      1085                 8672              2268387              -412129
      1086                 8680              2454869              -256955
      1087                 8688              2394234              -273358
      1088                 8696              2294136              -316138
      1089                 8704              2303966              -404391
      1090                 8712              2259938              -288571
      1091                 8720              2220020              -414317
      1092                 8728              2078223              -610865
      1093                 8736              1941256              -410708
      1094                 8744              2104075              -278682
      1095                 8752              1982348              -363850
      1096                 8760              1984328              -309889
      1097                 8768              2089770              -209032
      1098                 8776              2038097              -340176
      1099                 8784              2141382              -126135
      1100                 8792              2177530              -145134
      1101                 8800              2132021              -258620
      1102                 8808              2207825              -313500
      1103                 8816              2233516              -346402
      1104                 8824              2245598              -319404
      1105                 8832              2223218              -315268
      1106                 8840              2287311              -350355
      1107                 8848              2397342              -293910
      1108                 8856              2243784              -253087
      1109                 8864              2345354              -382909
      1110                 8872              2410271              -343649
      1111                 8880              2504914              -514131
      1112                 8888              2426518              -390193
      1113                 8896              2386950              -259487
      1114                 8904              2536758              -334848
      1115                 8912              2168505              -412365
      1116                 8920              2233680              -517452
      1117                 8928              2064848              -261398
      1118                 8936              2202108              -292786
      1119                 8944              1982236              -417994
      1120                 8952              2105929              -274439
      1121                 8960              1967717              -353708
      1122                 8968              2239880              -262255
      1123                 8976              1826795              -319954
      1124                 8984              2119797              -311447
      1125                 8992              2006977              -399717
      1126                 9000              2086534              -214182
      1127                 9008              1913498              -323809
      1128                 9016              1943241              -353091
      1129                 9024              1965309              -441952
      1130                 9032              2008628              -295267
      1131                 9040              2095801              -336713
      1132                 9048              2125403              -206564
      1133                 9056              1948577              -315365
      1134                 9064              1982708              -302540
      1135                 9072              1835840              -324478
      1136                 9080              1909652              -388573
      1137                 9088              1810118              -368686
      1138                 9096              1904149              -351558
      1139                 9104              1739382              -199852
      1140                 9112              1931586              -404425
      1141                 9120              1766151              -222955
      1142                 9128              1759365              -192928
      1143                 9136              1843082              -305342
      1144                 9144              1833964              -277239
      1145                 9152              1833867              -275332
      1146                 9160              1819577              -206659
      1147                 9168              1873212              -298300
      1148                 9176              1690138              -289137
      1149                 9184              1832658              -179842
      1150                 9192              1904792              -202764
      1151                 9200              2020026              -299607
      1152                 9208              1907401              -206500
      1153                 9216              1984765              -220286
      1154                 9224              1995418              -338643
      1155                 9232              1982117              -311786
      1156                 9240              2151351              -476711
      1157                 9248              1962997              -267253
      1158                 9256              1907260              -355383
      1159                 9264              1941954              -224073
      1160                 9272              2004353              -201769
      1161                 9280              1861506              -469390
      1162                 9288              1968017              -356672
      1163                 9296              1920787              -178493
      1164                 9304              1966906              -267836
      1165                 9312              1888646              -288093
      1166                 9320              1794441              -189312
      1167                 9328              1822277              -299117
      1168                 9336              1702640              -201341
      1169                 9344              1782888              -253766
      1170                 9352              1786064              -279068
      1171                 9360              1774692              -264595
      1172                 9368              1789322              -338119
      1173                 9376              1736588              -212442
      1174                 9384              1741940              -210473
      1175                 9392              1880275              -349195
      1176                 9400              1783805              -160284
      1177                 9408              1877468              -341413
      1178                 9416              1745049              -299655
      1179                 9424              1901914              -391509
      1180                 9432              1783465              -266879
      1181                 9440              1685748              -339287
      1182                 9448              1848559              -337404
      1183                 9456              1815562              -144594
      1184                 9464              1792411              -189192
      1185                 9472              1973477              -264334
      1186                 9480              1913059              -408206
      1187                 9488              1840124              -379495
      1188                 9496              1818476              -383593
      1189                 9504              2001800              -449374
      1190                 9512              2081331              -379749
      1191                 9520              1889123              -171801
      1192                 9528              1944745              -347148
      1193                 9536              1826158              -362164
      1194                 9544              1772121              -276745
      1195                 9552              1912433                -9463
      1196                 9560              1818770              -281845
      1197                 9568              1743031              -293653
      1198                 9576              1843138              -237295
      1199                 9584              1854093              -270406
      1200                 9592              1761787              -375511
      1201                 9600              1740067              -267511
      1202                 9608              1851572              -275115
      1203                 9616              1804793              -383351
      1204                 9624              1830425              -341503
      1205                 9632              1933413              -230251
      1206                 9640              1944798              -310480
      1207                 9648              2001116              -346420
      1208                 9656              1837993              -311347
      1209                 9664              1959222              -180948
      1210                 9672              1951365              -197987
      1211                 9680              1868141              -327117
      1212                 9688              2123372              -293492
      1213                 9696              1990362              -469735
      1214                 9704              2076410              -266202
      1215                 9712              1961768              -279418
      1216                 9720              2140187              -316053
      1217                 9728              2135850              -243872
      1218                 9736              1901111              -272586
      1219                 9744              2064193              -344197
      1220                 9752              1987182              -169403
      1221                 9760              1921904              -265437
      1222                 9768              1991638              -210829
      1223                 9776              1910358              -303836
      1224                 9784              2069224               -95302
      1225                 9792              2094268              -264420
      1226                 9800              2064505              -380261
      1227                 9808              2024523              -406911
      1228                 9816              2130501               -58798
      1229                 9824              1949882              -257838
      1230                 9832              2216568              -225585
      1231                 9840              2254165              -342420
      1232                 9848              2367763              -417879
      1233                 9856              2245940              -220052
      1234                 9864              2246667              -312369
      1235                 9872              2219035              -317327
      1236                 9880              2365019              -383242
      1237                 9888              2319365              -321719
      1238                 9896              2102890              -358016
      1239                 9904              2033931              -396829
      1240                 9912              2118018              -160359
      1241                 9920              1917024              -316064
      1242                 9928              1938782              -335772
      1243                 9936              1924942              -370030
      1244                 9944              1889034              -193673
      1245                 9952              1809356              -235662
      1246                 9960              1749576              -404025
      1247                 9968              1792636              -336906
      1248                 9976              1832326              -262231
      1249                 9984              1775494              -239228
      1250                 9992              1715048              -266945
      1251                10000              1743614              -302076
      1252                10008              1803838              -271459
      1253                10016              1772052              -295287
      1254                10024              1739060              -240294
      1255                10032              1808144              -167910
      1256                10040              1881278              -245340
      1257                10048              1859536              -318275
      1258                10056              1915163              -242257
      1259                10064              1919822              -277831
      1260                10072              1790733              -344255
      1261                10080              1741271              -250761
      1262                10088              1728311              -160338
      1263                10096              1837093              -350971
      1264                10104              1655418              -393411
      1265                10112              1721112              -303997
      1266                10120              1629631              -384975
      1267                10128              1639292              -242899
      1268                10136              1648119              -274550
      1269                10144              1629398              -322824
      1270                10152              1659980              -281921
      1271                10160              1650420              -239368
      1272                10168              1586316              -218249
      1273                10176              1751295              -174794
      1274                10184              1606479              -300699
      1275                10192              1764372              -387582
      1276                10200              1804161              -193077
      1277                10208              1767299              -268137
      1278                10216              1833793              -236087
      1279                10224              1869028              -265151
      1280                10232              1744565              -252924
      1281                10240              1816854              -400717
      1282                10248              1668931              -278888
      1283                10256              1642215              -335920
      1284                10264              1676029              -330258
      1285                10272              1792342              -269231
      1286                10280              1761947               -92558
      1287                10288              1620153              -345590
      1288                10296              1656859              -292919
      1289                10304              1790669              -335296
      1290                10312              1688020              -318188
      1291                10320              1757416              -408785
      1292                10328              1718214              -214928
      1293                10336              1791078              -291947
      1294                10344              1761578              -431934
      1295                10352              1640253              -385747
      1296                10360              1858348              -227696
      1297                10368              1617008              -221932
      1298                10376              1791283              -198050
      1299                10384              1736571              -215611
      1300                10392              1857209              -149614
      1301                10400              1804022              -292904
      1302                10408              1905894              -275198
      1303                10416              1857022              -340375
      1304                10424              1814450              -327362
      1305                10432              1953010              -290867
      1306                10440              1820332              -338490
      1307                10448              1779835              -297559
      1308                10456              1826541              -207112
      1309                10464              1928303              -168959
      1310                10472              1747729              -278707
      1311                10480              1820105              -379743
      1312                10488              1732757              -177243
      1313                10496              1773424              -384696
      1314                10504              1709391              -355682
      1315                10512              1810637              -125229
      1316                10520              1745490              -268847
      1317                10528              1703964              -224704
      1318                10536              1718421              -362339
      1319                10544              1574995              -341586
      1320                10552              1628307              -277447
      1321                10560              1645348              -284098
      1322                10568              1571378              -177071
      1323                10576              1711517              -277830
      1324                10584              1642536              -175612
      1325                10592              1616960              -266160
      1326                10600              1578978              -189124
      1327                10608              1535478              -339708
      1328                10616              1550929              -298010
      1329                10624              1607166              -240633
      1330                10632              1452889              -376250
      1331                10640              1571616              -279482
      1332                10648              1520959              -145705
      1333                10656              1623504              -238969
      1334                10664              1722669               -95457
      1335                10672              1775209              -205037
      1336                10680              1685661              -256795
      1337                10688              1621972              -265699
      1338                10696              1809998              -295665
      1339                10704              1671558              -324524
      1340                10712              1619135              -258696
      1341                10720              1581502              -235563
      1342                10728              1742041              -257128
      1343                10736              1586575              -216210
      1344                10744              1719012              -366336
      1345                10752              1634960              -197302
      1346                10760              1794118              -319506
      1347                10768              1569252              -351394
      1348                10776              1696250              -137933
      1349                10784              1562155              -167606
      1350                10792              1768379              -292884
      1351                10800              1595378              -274977
      1352                10808              1643525              -173498
      1353                10816              1667894              -341170
      1354                10824              1572899              -319975
      1355                10832              1544361              -245918
      1356                10840              1625183              -309139
      1357                10848              1747587              -341331
      1358                10856              1658396              -296138
      1359                10864              1767347              -457573
      1360                10872              1813218              -243040
      1361                10880              1497945              -224979
      1362                10888              1602408              -278690
      1363                10896              1699169              -159655
      1364                10904              1619446              -145290
      1365                10912              1619784              -293351
      1366                10920              1549184               -56444
      1367                10928              1590848               -80603
      1368                10936              1523848              -295084
      1369                10944              1583595              -169156
      1370                10952              1601760              -236268
      1371                10960              1638566              -318388
      1372                10968              1586603              -272427
      1373                10976              1649517              -237575
      1374                10984              1691389              -198345
      1375                10992              1620797              -244931
      1376                11000              1627106              -240436
      1377                11008              1867923              -182855
      1378                11016              1701265              -269619
      1379                11024              1758061              -275760
      1380                11032              1834916              -176826
      1381                11040              1774409              -172895
      1382                11048              1836895              -242734
      1383                11056              2002223              -248703
      1384                11064              1903308              -388313
      1385                11072              1856105              -160382
      1386                11080              1607981              -262129
      1387                11088              1780131              -334441
      1388                11096              1742641              -347199
      1389                11104              1692400              -285536
      1390                11112              1669785              -248655
      1391                11120              1670154              -169912
      1392                11128              1755992              -167282
      1393                11136              1537765              -319647
      1394                11144              1591261              -175307
      1395                11152              1781188              -197537
      1396                11160              1645199              -198099
      1397                11168              1725624              -272462
      1398                11176              1705719              -208583
      1399                11184              1747401              -300781
      1400                11192              1684439              -354440
      1401                11200              1713515              -257064
      1402                11208              1572484              -158960
      1403                11216              1629338              -239421
      1404                11224              1628825              -356559
      1405                11232              1615083              -133234
      1406                11240              1658993              -408899
      1407                11248              1596296              -287245
      1408                11256              1578767              -215878
      1409                11264              1498297              -226619
      1410                11272              1723636              -350898
      1411                11280              1684920              -196823
      1412                11288              1453425              -295827
      1413                11296              1460368              -192895
      1414                11304              1549169              -368832
      1415                11312              1529497              -220536
      1416                11320              1410359              -221021
      1417                11328              1539501              -168120
      1418                11336              1586352              -216538
      1419                11344              1621444              -370222
      1420                11352              1532897              -184220
      1421                11360              1622695              -185310
      1422                11368              1467495              -288290
      1423                11376              1687907              -292586
      1424                11384              1500336              -228276
      1425                11392              1568307              -218379
      1426                11400              1534402              -296323
      1427                11408              1432455              -282962
      1428                11416              1559719              -330526
      1429                11424              1601962              -299474
      1430                11432              1438081              -236394
      1431                11440              1420751              -287812
      1432                11448              1483000              -333720
      1433                11456              1330140              -276591
      1434                11464              1284798              -215937
      1435                11472              1466374              -111174
      1436                11480              1360171               -94009
      1437                11488              1392137              -214066
      1438                11496              1198015              -281987
      1439                11504              1232381              -181670
      1440                11512              1357523              -343119
      1441                11520              1447593              -190278
      1442                11528              1352980              -229157
      1443                11536              1327419              -195580
      1444                11544              1486685              -277630
      1445                11552              1374330              -265233
      1446                11560              1413384              -201282
      1447                11568              1506721              -165169
      1448                11576              1503884              -207865
      1449                11584              1437746              -326469
      1450                11592              1375876              -372795
      1451                11600              1304974              -383780
      1452                11608              1502279              -165879
      1453                11616              1483372              -236066
      1454                11624              1496530              -337431
      1455                11632              1386649               -62626
      1456                11640              1326663              -273665
      1457                11648              1308952              -203688
      1458                11656              1367978              -246993
      1459                11664              1541231              -290425
      1460                11672              1307221              -276617
      1461                11680              1367692              -252343
      1462                11688              1390709              -333131
      1463                11696              1209689              -290681
      1464                11704              1336447              -308886
      1465                11712              1416368              -106064
      1466                11720              1214196              -327454
      1467                11728              1469831              -162520
      1468                11736              1314349              -267564
      1469                11744              1433718               -65113
      1470                11752              1543136              -246357
      1471                11760              1393897              -141625
      1472                11768              1586485              -308939
      1473                11776              1460943              -318806
      1474                11784              1406340              -236204
      1475                11792              1469125              -205599
      1476                11800              1371339              -134541
      1477                11808              1358107              -218104
      1478                11816              1426916              -210331
      1479                11824              1398702              -172898
      1480                11832              1264542              -183457
      1481                11840              1327475              -334230
      1482                11848              1091280               -82588
      1483                11856              1282672              -122169
      1484                11864              1366377              -108776
      1485                11872              1257577              -174958
      1486                11880              1375243              -278596
      1487                11888              1221215              -326957
      1488                11896              1359749              -295776
      1489                11904              1254412              -179941
      1490                11912              1320741               -60593
      1491                11920              1388406               -88116
      1492                11928              1468940              -224533
      1493                11936              1259837              -228180
      1494                11944              1450678              -159565
      1495                11952              1302164              -415136
      1496                11960              1374915              -271194
      1497                11968              1326520              -297828
      1498                11976              1295667              -300431
      1499                11984              1176292              -250498
      1500                11992              1325206              -214662
      1501                12000              1248185              -273868
      1502                12008              1280018              -174336
      1503                12016              1397541              -266573
      1504                12024              1177448              -325144
      1505                12032              1235669              -208548
      1506                12040              1214453              -266827
      1507                12048              1226394              -180971
      1508                12056              1229889              -247670
      1509                12064              1232133              -337675
      1510                12072              1054930              -165233
      1511                12080              1303138              -301906
      1512                12088              1141602              -111458
      1513                12096              1194996              -303183
      1514                12104              1258997              -178782
      1515                12112              1192190              -232027
      1516                12120              1095181              -206982
      1517                12128              1279718              -163940
      1518                12136              1194592              -408941
      1519                12144              1197630              -122370
      1520                12152              1155698              -275789
      1521                12160              1301042              -119620
      1522                12168              1232733              -175513
      1523                12176              1332452              -278690
      1524                12184              1194863              -161499
      1525                12192              1158696              -305628
      1526                12200              1125927              -273949
      1527                12208              1192555              -328435
      1528                12216              1169851              -337441
      1529                12224              1143535              -201173
      1530                12232              1154354               -56928
      1531                12240              1150612              -235576
      1532                12248              1272798              -214206
      1533                12256              1156239              -153089
      1534                12264              1149082              -292421
      1535                12272              1254699              -252427
      1536                12280              1084577              -361934
      1537                12288              1193570              -133139
      1538                12296              1104778              -147890
      1539                12304              1196020               -59587
      1540                12312              1137377              -240627
      1541                12320              1002764              -254741
      1542                12328              1104632              -162881
      1543                12336              1235728              -218959
      1544                12344              1060759               -75630
      1545                12352              1052200              -190095
      1546                12360              1000224              -191995
      1547                12368              1201504              -121879
      1548                12376              1014902              -204683
      1549                12384              1108455              -274084
      1550                12392              1186544              -288651
      1551                12400              1133277              -201727
      1552                12408              1175336              -255564
      1553                12416              1190922              -201949
      1554                12424              1226534              -275635
      1555                12432              1067794              -152752
      1556                12440              1217743              -231459
      1557                12448              1081507              -139933
      1558                12456              1214577              -192566
      1559                12464              1131298              -175287
      1560                12472              1163321              -315739
      1561                12480              1180777              -203072
      1562                12488              1206148              -133802
      1563                12496              1263297              -124752
      1564                12504              1259983              -132619
      1565                12512              1203002              -116828
      1566                12520              1104532              -383035
      1567                12528              1097557              -271319
      1568                12536              1266010              -219736
      1569                12544              1071004              -260762
      1570                12552              1248555              -237813
      1571                12560              1109973              -381739
      1572                12568              1095652              -363000
      1573                12576              1213300              -180931
      1574                12584              1111326              -361629
      1575                12592              1195719              -180542
      1576                12600              1176037              -162102
      1577                12608              1023042              -327248
      1578                12616               938114              -244231
      1579                12624              1032589              -342762
      1580                12632              1099773               -87092
      1581                12640              1079220               -74191
      1582                12648              1105199              -101161
      1583                12656              1126787              -371391
      1584                12664              1121486              -249689
      1585                12672              1066683              -139197
      1586                12680               924669              -170258
      1587                12688              1238322              -115748
      1588                12696              1039947              -237609
      1589                12704               905838              -204157
      1590                12712              1052667              -228946
      1591                12720              1038159              -202264
      1592                12728               960372              -252085
      1593                12736               928483              -123142
      1594                12744               946371              -159185
      1595                12752               959919              -239380
      1596                12760               891999              -122714
      1597                12768               936669              -217157
      1598                12776               932179              -138547
      1599                12784               967533              -276829
      1600                12792               858418              -223071
      1601                12800               938098              -146666
      1602                12808              1008369                34363
      1603                12816               893924              -172508
      1604                12824               990996              -209868
      1605                12832               908930              -267654
      1606                12840               950771              -177056
      1607                12848              1020923              -149136
      1608                12856               930575              -255155
      1609                12864              1021393              -217867
      1610                12872               855792              -210538
      1611                12880              1087145              -197541
      1612                12888              1034110              -267156
      1613                12896               971450              -147649
      1614                12904               845776              -243514
      1615                12912               980014              -109406
      1616                12920               972864              -234333
      1617                12928               956915              -259910
      1618                12936               748206                34037
      1619                12944               910696               -88718
      1620                12952               976518              -254740
      1621                12960              1123304              -170927
      1622                12968              1038415              -200161
      1623                12976               988608              -190438
      1624                12984              1060419              -356937
      1625                12992              1028372              -194868
      1626                13000              1076943               -76825
      1627                13008              1039545              -150526
      1628                13016               981658              -285230
      1629                13024               861144              -254636
      1630                13032               871304              -257526
      1631                13040               956158              -226578
      1632                13048               929300              -181963
      1633                13056              1071849               -76488
      1634                13064              1102295              -214630
      1635                13072              1012361              -205474
      1636                13080              1088149              -355666
      1637                13088               947797              -245023
      1638                13096               947356              -285824
      1639                13104              1154846              -178821
      1640                13112              1218816              -235126
      1641                13120              1007006              -185799
      1642                13128              1077629              -144497
      1643                13136              1034727              -119868
      1644                13144              1054913              -208511
      1645                13152              1084037              -258983
      1646                13160              1137894              -157425
      1647                13168              1163540              -275031
      1648                13176              1111450              -184275
      1649                13184              1253686              -311180
      1650                13192              1190229              -221151
      1651                13200              1057350               -24393
      1652                13208              1266830              -222276
      1653                13216              1241820              -319358
      1654                13224              1219582              -138575
      1655                13232              1156951               -99228
      1656                13240               984082              -185376
      1657                13248              1096130              -166389
      1658                13256              1159092              -224986
      1659                13264              1114831              -377654
      1660                13272              1059890              -226658
      1661                13280              1081512              -148571
      1662                13288              1155124              -199075
      1663                13296              1206480              -184441
      1664                13304              1197492              -332192
      1665                13312              1156206              -266831
      1666                13320              1155929              -192908
      1667                13328               994375                10249
      1668                13336              1036827              -160739
      1669                13344              1209075              -202957
      1670                13352              1068428              -203550
      1671                13360              1026656              -282322
      1672                13368               933202              -250831
      1673                13376              1029031              -278748
      1674                13384               965961              -270434
      1675                13392               967962               -85181
      1676                13400               889151              -270900
      1677                13408               959346              -319123
      1678                13416               837796              -180438
      1679                13424               905333               -80102
      1680                13432              1085111              -314482
      1681                13440               915003              -136537
      1682                13448               876198              -127460
      1683                13456               917128               -98113
      1684                13464               855612              -349891
      1685                13472              1021415              -133425
      1686                13480               865491              -194353
      1687                13488               955076              -115808
      1688                13496              1009014              -190513
      1689                13504               929459              -101898
      1690                13512               870495              -214009
      1691                13520               975118              -260710
      1692                13528               858217              -132424
      1693                13536              1030999               -98475
      1694                13544               821181                18477
      1695                13552               887556              -250977
      1696                13560               849790              -224738
      1697                13568               805728               -98775
      1698                13576              1016101              -215350
      1699                13584               751987              -373257
      1700                13592               791203               -78960
      1701                13600               788738              -222349
      1702                13608               863392              -283123
      1703                13616               809734              -178103
      1704                13624               907235              -291607
      1705                13632               873311              -153728
      1706                13640               955139              -193923
      1707                13648               890139               -75794
      1708                13656               825619              -205849
      1709                13664               953907              -207651
      1710                13672               931299              -233410
      1711                13680              1077837              -338815
      1712                13688              1010045              -152420
      1713                13696              1014083              -132262
      1714                13704              1085751              -150994
      1715                13712              1078342              -243675
      1716                13720              1067388              -186776
      1717                13728               978279              -261283
      1718                13736               969429              -218791
      1719                13744              1108657              -210257
      1720                13752               863389              -256771
      1721                13760              1113510              -225085
      1722                13768               822574              -158816
      1723                13776              1004027               -50704
      1724                13784               917654              -228379
      1725                13792               911414              -274638
      1726                13800               819059              -343321
      1727                13808               912497               -66573
      1728                13816               876617               -76852
      1729                13824               917920              -213676
      1730                13832               860474              -199949
      1731                13840               981903              -178487
      1732                13848              1072771              -207592
      1733                13856               935367              -187888
      1734                13864               876011              -144489
      1735                13872               998624              -160891
      1736                13880              1073812               -99079
      1737                13888               838925              -220455
      1738                13896               941060              -180185
      1739                13904               838382              -168700
      1740                13912              1026931               -52170
      1741                13920               948806              -195085
      1742                13928               704268              -191085
      1743                13936               948937              -308861
      1744                13944               960436               -99774
      1745                13952               870564              -146658
      1746                13960               887470              -193319
      1747                13968               915209              -159223
      1748                13976              1131653              -154357
      1749                13984               921530              -191215
      1750                13992              1020329               -76618
      1751                14000               916834               -22276
      1752                14008               926721              -137843
      1753                14016               866523              -160367
      1754                14024               952127              -227695
      1755                14032               930903              -213890
      1756                14040               868580              -110690
      1757                14048               924873              -134545
      1758                14056              1021946              -261012
      1759                14064              1038911              -142580
      1760                14072              1023810              -197498
      1761                14080              1021593              -334443
      1762                14088              1016003              -134999
      1763                14096               930480              -131604
      1764                14104               879745              -232025
      1765                14112               934240              -198926
      1766                14120              1085100              -263423
      1767                14128               951446               -56571
      1768                14136              1042621              -234674
      1769                14144              1044111              -179504
      1770                14152               865160              -175087
      1771                14160               737378              -285641
      1772                14168               844624               -39051
      1773                14176               870027              -231504
      1774                14184               860367              -141750
      1775                14192               868683              -309560
      1776                14200               912619              -192685
      1777                14208               905284              -267807
      1778                14216               776674               -87808
      1779                14224               888651              -165906
      1780                14232               913849              -134979
      1781                14240               814502              -245846
      1782                14248               677273              -207430
      1783                14256               954684              -228369
      1784                14264               728217              -157069
      1785                14272               761872              -242391
      1786                14280               796014              -153322
      1787                14288               820877               -71365
      1788                14296               989920              -146866
      1789                14304               880817              -138410
      1790                14312              1002816                28004
      1791                14320               913055              -140345
      1792                14328              1012146              -181851
      1793                14336               894802              -167311
      1794                14344               884241              -285060
      1795                14352               833587              -141398
      1796                14360               706342              -131751
      1797                14368               853457              -190454
      1798                14376               744442              -196242
      1799                14384               934769              -252135
      1800                14392               668106              -273448
      1801                14400               784128              -243110
      1802                14408               717169              -263507
      1803                14416               768308              -228385
      1804                14424               784260              -250099
      1805                14432               932547              -262512
      1806                14440               731414              -366412
      1807                14448               829938              -140929
      1808                14456               821858              -170676
      1809                14464               921803              -275139
      1810                14472               815508              -122079
      1811                14480               859072              -130283
      1812                14488               828005              -112002
      1813                14496               740808              -211691
      1814                14504               891173              -174457
      1815                14512               915382              -102662
      1816                14520               803337              -264682
      1817                14528               790156              -211968
      1818                14536               779767               -94384
      1819                14544               712094               -39658
      1820                14552               869335              -240549
      1821                14560               935556              -180683
      1822                14568               782831               -89246
      1823                14576               730262              -164278
      1824                14584               886366              -237670
      1825                14592               804676              -132654
      1826                14600               777689              -153778
      1827                14608               896990              -195542
      1828                14616              1043400              -218439
      1829                14624               829809              -144593
      1830                14632               791309               -78873
      1831                14640               792211              -125909
      1832                14648               901748              -280365
      1833                14656               762844               -66745
      1834                14664               909099              -281108
      1835                14672               866006               -78383
      1836                14680               893553              -231140
      1837                14688               809892              -191697
      1838                14696               844129              -100266
      1839                14704               851017              -201879
      1840                14712               768131              -236854
      1841                14720               791927              -218123
      1842                14728               881803              -179610
      1843                14736               769534              -262781
      1844                14744               706382              -189433
      1845                14752               751757              -156424
      1846                14760               894424              -147943
      1847                14768               624071              -162295
      1848                14776               811724              -218169
      1849                14784               749157              -149355
      1850                14792               775573               -90485
      1851                14800               635880              -124447
      1852                14808               623195              -156020
      1853                14816               591147              -162680
      1854                14824               719753              -134605
      1855                14832               668364              -151774
      1856                14840               813573              -158557
      1857                14848               689387              -261541
      1858                14856               687266               -63305
      1859                14864               814400              -120805
      1860                14872               729113                 1866
      1861                14880               587170              -229226
      1862                14888               605024              -227044
      1863                14896               535852               -76794
      1864                14904               666848              -124243
      1865                14912               660820              -175216
      1866                14920               815199              -161831
      1867                14928               661462              -296599
      1868                14936               590252              -137564
      1869                14944               679346               -49188
      1870                14952               533115              -154440
      1871                14960               600302               -49030
      1872                14968               636205              -129752
      1873                14976               643565              -250255
      1874                14984               619505              -109647
      1875                14992               754357              -267617
      1876                15000               605033               -26362
      1877                15008               679818              -272186
      1878                15016               870739              -158303
      1879                15024               791379               -46893
      1880                15032               666724               -87667
      1881                15040               819159               -53276
      1882                15048               699524              -284860
      1883                15056               733873              -268822
      1884                15064               700127              -116588
      1885                15072               686294              -204960
      1886                15080               664626              -129892
      1887                15088               699164              -150161
      1888                15096               716651               -62226
      1889                15104               778868              -145579
      1890                15112               715475               -73583
      1891                15120               724712              -185205
      1892                15128               718304              -117153
      1893                15136               731981              -158945
      1894                15144               753412              -279651
      1895                15152               597956               -52306
      1896                15160               804520              -239937
      1897                15168               645190              -201741
      1898                15176               710970              -175932
      1899                15184               614957              -111146
      1900                15192               716459              -191062
      1901                15200               670607              -149143
      1902                15208               756566              -177398
      1903                15216               730725              -125919
      1904                15224               691864              -224046
      1905                15232               659464              -124152
      1906                15240               644397              -115644
      1907                15248               701546               -54988
      1908                15256               646147              -260379
      1909                15264               579140               -32036
      1910                15272               697613              -151863
      1911                15280               789223              -216318
      1912                15288               678088              -101969
      1913                15296               561139              -200880
      1914                15304               563255              -209959
      1915                15312               632143              -166023
      1916                15320               669903              -232965
      1917                15328               534586              -217738
      1918                15336               685173              -167662
      1919                15344               596279              -240757
      1920                15352               553989               -83193
      1921                15360               673991              -153545
      1922                15368               644481              -206444
      1923                15376               540953              -260967
      1924                15384               417337              -172501
      1925                15392               546234              -178214
      1926                15400               654436              -262955
      1927                15408               462277              -229388
      1928                15416               548471              -243128
      1929                15424               504630              -236795
      1930                15432               526729              -156513
      1931                15440               426935               -86469
      1932                15448               614508               -66936
      1933                15456               534132               -10384
      1934                15464               516362              -181980
      1935                15472               517535               -43585
      1936                15480               374983              -159810
      1937                15488               482038                -2463
      1938                15496               570937              -184399
      1939                15504               375749              -137668
      1940                15512               492448               -58312
      1941                15520               574694               -23674
      1942                15528               475730               -96839
      1943                15536               374899               -91686
      1944                15544               425682              -168044
      1945                15552               361724              -201551
      1946                15560               663005              -143381
      1947                15568               516741              -140472
      1948                15576               640190              -174218
      1949                15584               526062              -188935
      1950                15592               400807               -83017
      1951                15600               513379              -339750
      1952                15608               657366              -150075
      1953                15616               595346              -169975
      1954                15624               598677               -70633
      1955                15632               600519               -89050
      1956                15640               633430               -68084
      1957                15648               552945              -211097
      1958                15656               562490               -54260
      1959                15664               703241              -146731
      1960                15672               570527              -232418
      1961                15680               701930              -163739
      1962                15688               569279              -169960
      1963                15696               804862              -212192
      1964                15704               508698               -62166
      1965                15712               650890              -156097
      1966                15720               530085               -49321
      1967                15728               520453               -52756
      1968                15736               504801              -212352
      1969                15744               463299              -130425
      1970                15752               515899               -93984
      1971                15760               592142              -228761
      1972                15768               502808              -142538
      1973                15776               646075               -39993
      1974                15784               591838              -152125
      1975                15792               494423              -182505
      1976                15800               528142              -140297
      1977                15808               493114              -199511
      1978                15816               515196               -86220
      1979                15824               497809              -282613
      1980                15832               442012              -149360
      1981                15840               657506              -209666
      1982                15848               603047              -142710
      1983                15856               557877              -192098
      1984                15864               481882              -106699
      1985                15872               534408              -234923
      1986                15880               621225              -274677
      1987                15888               578369              -148737
      1988                15896               462373              -197132
      1989                15904               513377              -217482
      1990                15912               621436              -119909
      1991                15920               549639              -294161
      1992                15928               441754              -149973
      1993                15936               565457              -125288
      1994                15944               569293              -283159
      1995                15952               482088               -44945
      1996                15960               500982               -81296
      1997                15968               478337              -181591
      1998                15976               458574              -126728
      1999                15984               523111               -81389
      2000                15992               491337              -281624
      2001                16000               571380              -235311
      2002                16008               547499              -182283
      2003                16016               437276              -148290
      2004                16024               554904              -178276
      2005                16032               435350               -81246
      2006                16040               565479               -79337
      2007                16048               565216               -15650
      2008                16056               497813              -129755
      2009                16064               525288                 -560
      2010                16072               502038              -188402
      2011                16080               492444              -145635
      2012                16088               459846              -129533
      2013                16096               457706              -153629
      2014                16104               462726               -92358
      2015                16112               673955              -197638
      2016                16120               599528               -64720
      2017                16128               609863              -131574
      2018                16136               561420              -156746
      2019                16144               546528              -296735
      2020                16152               469354               -27424
      2021                16160               511859              -218676
      2022                16168               618800              -208700
      2023                16176               583413              -208666
      2024                16184               580133              -119156
      2025                16192               531378              -180987
      2026                16200               570300              -166067
      2027                16208               531975              -325353
      2028                16216               597545              -111520
      2029                16224               560633              -185588
      2030                16232               399248              -175603
      2031                16240               647455              -138756
      2032                16248               412431              -146336
      2033                16256               515196              -193648
      2034                16264               643727              -189890
      2035                16272               604806              -179841
      2036                16280               467006              -112830
      2037                16288               653389               -59517
      2038                16296               563930              -114149
      2039                16304               556316              -194217
      2040                16312               518644              -260966
      2041                16320               622851               -94352
      2042                16328               600264                -3275
      2043                16336               494634              -156563
      2044                16344               559695              -164820
      2045                16352               496117              -243143
      2046                16360               595880               -72900
      2047                16368               437134               -40215
      2048                16376               556916               -67150
      2049                16384               557231              -268453
      2050                16392               476358              -201066
      2051                16400               543454              -131243
      2052                16408               504922              -110132
      2053                16416               490978               -58492
      2054                16424               507712              -163881
      2055                16432               565277              -112496
      2056                16440               529679              -162754
      2057                16448               515647              -208477
      2058                16456               461943               -51915
      2059                16464               649510              -204560
      2060                16472               490519              -205100
      2061                16480               426130              -198430
      2062                16488               468512              -154248
      2063                16496               514213              -204176
      2064                16504               460984               -99282
      2065                16512               471087              -237868
      2066                16520               382011              -258927
      2067                16528               472187              -184929
      2068                16536               372856               -34552
      2069                16544               516923              -144970
      2070                16552               520745               -90055
      2071                16560               545920               -76926
      2072                16568               265608               -60629
      2073                16576               515526                52200
      2074                16584               559139              -128112
      2075                16592               389555              -108540
      2076                16600               479686              -145655
      2077                16608               313779              -176996
      2078                16616               469972              -159694
      2079                16624               383171              -273280
      2080                16632               572060                84786
      2081                16640               484121              -206973
      2082                16648               493870              -200460
      2083                16656               300516              -193442
      2084                16664               498374               -39826
      2085                16672               411351              -114774
      2086                16680               504881               -96782
      2087                16688               412431               -40536
      2088                16696               426833              -166200
      2089                16704               161628              -106957
      2090                16712               486762              -105913
      2091                16720               461632              -135225
      2092                16728               431599               -55109
      2093                16736               467399               -90929
      2094                16744               379773              -225548
      2095                16752               410345               -30649
      2096                16760               351824                45961
      2097                16768               482731               -98789
      2098                16776               347483              -128732
      2099                16784               487057                22712
      2100                16792               286853               -75836
      2101                16800               380578               -29586
      2102                16808               397257                13075
      2103                16816               563281              -235097
      2104                16824               381747                23330
      2105                16832               373672              -264839
      2106                16840               501028              -185214
      2107                16848               473946              -202997
      2108                16856               451020              -144600
      2109                16864               350616               -56697
      2110                16872               373749              -108933
      2111                16880               424632               -57654
      2112                16888               403992               -75589
      2113                16896               324788               -79169
      2114                16904               459335              -109150
      2115                16912               342573              -138642
      2116                16920               315858              -147680
      2117                16928               309273                -7129
      2118                16936               434295               -93532
      2119                16944               355943              -343695
      2120                16952               395728              -218873
      2121                16960               423937              -111653
      2122                16968               525767              -163329
      2123                16976               416652               -99213
      2124                16984               556410               -79116
      2125                16992               353254              -249816
      2126                17000               377909               -87515
      2127                17008               468560                  750
      2128                17016               391200               -61109
      2129                17024               366433               -76989
      2130                17032               258027              -103854
      2131                17040               425229              -139070
      2132                17048               402387              -149190
      2133                17056               440859              -284002
      2134                17064               365566               -87208
      2135                17072               431717               -59152
      2136                17080               293204               -85231
      2137                17088               317874              -126462
      2138                17096               382593              -110821
      2139                17104               418720              -108491
      2140                17112               381745              -181053
      2141                17120               442086              -125519
      2142                17128               338732                 6583
      2143                17136               458511              -205885
      2144                17144               440396              -180114
      2145                17152               372795                33540
      2146                17160               444330              -184589
      2147                17168               370348              -199493
      2148                17176               448999                -8848
      2149                17184               478211               -45070
      2150                17192               315942              -191378
      2151                17200               385205              -141630
      2152                17208               363554               -41447
      2153                17216               323047              -233117
      2154                17224               425881               -89480
      2155                17232               307029              -208152
      2156                17240               445248                10621
      2157                17248               220230              -103890
      2158                17256               312301              -127987
      2159                17264               378239              -137863
      2160                17272               351628              -142451
      2161                17280               376632               -82776
      2162                17288               300554              -113305
      2163                17296               395355              -123336
      2164                17304               274672              -127166
      2165                17312               164176               -78174
      2166                17320               354974               -87476
      2167                17328               374537              -168528
      2168                17336               332070              -167284
      2169                17344               332974              -168080
      2170                17352               356671              -208468
      2171                17360               212574              -236075
      2172                17368               406218               -64537
      2173                17376               314973               -80349
      2174                17384               251633               -84958
      2175                17392               322658               -70593
      2176                17400               374191              -172486
      2177                17408               287907               -50254
      2178                17416               422651              -135042
      2179                17424               329607              -184186
      2180                17432               302085              -259680
      2181                17440               299142               -56462
      2182                17448               389831               -66800
      2183                17456               401210                12415
      2184                17464               228067                  216
      2185                17472               408918               -44956
      2186                17480               270596              -324339
      2187                17488               354801              -257270
      2188                17496               273585              -230421
      2189                17504               301172              -125073
      2190                17512               307642               -82674
      2191                17520               282055               -75795
      2192                17528               276889              -347880
      2193                17536               342154               -25205
      2194                17544               471622               -88030
      2195                17552               388896              -139627
      2196                17560               210655               -70741
      2197                17568               404518              -123949
      2198                17576               227572              -222429
      2199                17584               319246              -268489
      2200                17592               277241               -63655
      2201                17600               398428              -117582
      2202                17608               371490              -109966
      2203                17616               329486               -78193
      2204                17624               414181               -76224
      2205                17632               326545              -137671
      2206                17640               349229              -112995
      2207                17648               304687               -89356
      2208                17656               468145              -274899
      2209                17664               279612              -103355
      2210                17672                91325              -201607
      2211                17680               131624                -8995
      2212                17688               311415              -104090
      2213                17696               181571               -33465
      2214                17704               297878              -251067
      2215                17712               363721              -139547
      2216                17720               355215              -227450
      2217                17728               286514                18803
      2218                17736               274214               -78797
      2219                17744               162037              -198483
      2220                17752               194082              -155759
      2221                17760               276954               -78433
      2222                17768               137355              -127903
      2223                17776               335992              -153978
      2224                17784               236453               -55722
      2225                17792               212515                60508
      2226                17800                 6606              -125518
      2227                17808               216330               -16766
      2228                17816                50567              -241663
      2229                17824               293206              -104898
      2230                17832                96645               -11646
      2231                17840               205906               -46683
      2232                17848               414742              -160001
      2233                17856               153939               -90405
      2234                17864               222624                -9071
      2235                17872               203750              -170059
      2236                17880               -14197              -169093
      2237                17888               265450              -188039
      2238                17896               147157               -48089
      2239                17904               187357              -112187
      2240                17912               371530               -19358
      2241                17920               239085               -42547
      2242                17928               257783              -276676
      2243                17936               291174              -110540
      2244                17944               132083              -145474
      2245                17952               282277               -12556
      2246                17960               296066                27275
      2247                17968               194078              -110483
      2248                17976               372080               -55538
      2249                17984               108581              -128303
      2250                17992               209935              -296444
      2251                18000               167097               -88790
      2252                18008               356729              -140401
      2253                18016               107919              -136534
      2254                18024               330885               -49826
      2255                18032               240725               -98133
      2256                18040               312485               -46025
      2257                18048               269965                 7943
      2258                18056               163238                 5343
      2259                18064               295990               -37534
      2260                18072               204122              -159400
      2261                18080               311821              -125805
      2262                18088               236800               -44141
      2263                18096               278103               -61798
      2264                18104               231942               -54782
      2265                18112               180996              -243969
      2266                18120               224665               -87417
      2267                18128               260444              -173320
      2268                18136               173922                -5663
      2269                18144               361650               -75157
      2270                18152               250820              -216471
      2271                18160               127750              -167732
      2272                18168               237155               -10381
      2273                18176               215260              -209385
      2274                18184               308319               -14790
      2275                18192               288277               -86358
      2276                18200               235342               -93856
      2277                18208               375876               -21081
      2278                18216               159396              -111440
      2279                18224               361478               -50052
      2280                18232               338536              -142496
      2281                18240               204884               -34341
      2282                18248               222980               -57372
      2283                18256               232034               -42918
      2284                18264               121498              -220519
      2285                18272               101002              -130454
      2286                18280               248125               -95347
      2287                18288               253480               -67890
      2288                18296               188058              -170896
      2289                18304               236161              -150436
      2290                18312               197509               -74732
      2291                18320               354421               -60484
      2292                18328               226037              -166754
      2293                18336               274313              -129599
      2294                18344               211563               -91224
      2295                18352                52895              -142279
      2296                18360               159508              -223259
      2297                18368               179050              -237998
      2298                18376               229246               -25403
      2299                18384               179403              -176346
      2300                18392               229449              -135908
      2301                18400               189512              -128052
      2302                18408               104793              -138289
      2303                18416               101599              -161061
      2304                18424               157192              -119975
      2305                18432               325610               -36718
      2306                18440               152846               -27293
      2307                18448                55349              -208297
      2308                18456                80481              -142468
      2309                18464               231960              -153615
      2310                18472               163437               -90335
      2311                18480               133181              -277274
      2312                18488                22734               -58913
      2313                18496               150326              -129804
      2314                18504               183401              -141844
      2315                18512               221323              -118441
      2316                18520                94987              -132185
      2317                18528               249357               -14176
      2318                18536               118336                -9742
      2319                18544               193392                40684
      2320                18552               204300              -161646
      2321                18560               179073               -29405
      2322                18568               113127                 9727
      2323                18576               134044              -222906
      2324                18584               138491              -160745
      2325                18592                74662               -63192
      2326                18600               171363              -123024
      2327                18608               287873                14813
      2328                18616               125943              -191618
      2329                18624               258042               -83320
      2330                18632               207415                 6767
      2331                18640               270775              -160969
      2332                18648               108136              -264684
      2333                18656               148731              -126248
      2334                18664                80556              -215830
      2335                18672               176929               -47072
      2336                18680               235970              -163612
      2337                18688               213172              -229447
      2338                18696               118142              -173182
      2339                18704               177358              -113073
      2340                18712               250349              -144821
      2341                18720               216542              -186921
      2342                18728               209801               -50338
      2343                18736               221492               -33182
      2344                18744               248029               -75074
      2345                18752               150682                -9100
      2346                18760               303556              -238973
      2347                18768               130713              -187335
      2348                18776               158475              -218203
      2349                18784               161903               -81757
      2350                18792                77970              -179629
      2351                18800               206488               -69974
      2352                18808               100409              -107424
      2353                18816               281287              -143522
      2354                18824               220253              -164735
      2355                18832               254209               -94189
      2356                18840               141224               -84218
      2357                18848               164934               -23599
      2358                18856               222139               -40005
      2359                18864               100725              -168103
      2360                18872               289365              -116421
      2361                18880               233224              -114187
      2362                18888               155716               -21721
      2363                18896               349480               -55931
      2364                18904               179442              -118313
      2365                18912                83984               -76399
      2366                18920                50722              -108098
      2367                18928                63655              -199893
      2368                18936               128113               -13909
      2369                18944               286705               -38290
      2370                18952                68118              -104827
      2371                18960               112545              -229268
      2372                18968               211508              -155855
      2373                18976               193812               -59811
      2374                18984               181078              -109902
      2375                18992                49370               -30293
      2376                19000               208715              -115778
      2377                19008                65962               -72588
      2378                19016               112135               -36043
      2379                19024                55624               -24743
      2380                19032               -52978              -112082
      2381                19040               118577                99753
      2382                19048               139733              -168870
      2383                19056                24356                34113
      2384                19064                44626              -103551
      2385                19072               -12708               -52634
      2386                19080                67214              -126924
      2387                19088                22976               -82669
      2388                19096               136890              -123994
      2389                19104               360420              -152004
      2390                19112               171581               -63125
      2391                19120               142685              -127801
      2392                19128                89108               -65902
      2393                19136               126332              -139356
      2394                19144               153705               -79655
      2395                19152               -78515              -113147
      2396                19160               195395              -176207
      2397                19168               264013                19201
      2398                19176                24101               -47383
      2399                19184                78706              -194159
      2400                19192               -27398              -197010
      2401                19200                73967               -89699
      2402                19208               117553               -48261
      2403                19216                88588              -116842
      2404                19224               124171                58386
      2405                19232               233146              -111302
      2406                19240               -51172              -100876
      2407                19248                77084              -140021
      2408                19256                76510              -104264
      2409                19264               190561               -68949
      2410                19272                71948               -35664
      2411                19280                17190               -11819
      2412                19288               206363               -57292
      2413                19296               209724              -260358
      2414                19304               117382              -122637
      2415                19312                70583               -53837
      2416                19320               128050              -270217
      2417                19328                34771              -258503
      2418                19336               159062              -149799
      2419                19344               124430                43497
      2420                19352               281447               -83089
      2421                19360               226477                68149
      2422                19368               188232               -77753
      2423                19376               165785               -94236
      2424                19384                 8169               -48983
      2425                19392                91452               -35437
      2426                19400               -57002                -8828
      2427                19408                52556              -131005
      2428                19416               -25801               -73384
      2429                19424               163477              -105578
      2430                19432                 3675              -168989
      2431                19440               115658              -202675
      2432                19448               130224              -205030
      2433                19456               -26568               -32039
      2434                19464               215670              -164205
      2435                19472               273734              -166980
      2436                19480               138831              -149980
      2437                19488               124462              -171261
      2438                19496               -20689              -113857
      2439                19504                87447              -129591
      2440                19512                79974                15750
      2441                19520               126647              -130255
      2442                19528                90637               -16478
      2443                19536               137767               -56745
      2444                19544               149600                41781
      2445                19552                90328              -119032
      2446                19560               -43873              -191960
      2447                19568               121275               -49767
      2448                19576                98879                32081
      2449                19584                82115              -129847
      2450                19592                37914              -194731
      2451                19600                51451              -264399
      2452                19608               -26846              -176615
      2453                19616                57860              -116492
      2454                19624               234353              -154022
      2455                19632               103092              -198350
      2456                19640               112168              -207773
      2457                19648                25631               -89029
      2458                19656                 5211               -54128
      2459                19664               166655              -126040
      2460                19672                -6153              -120642
      2461                19680                21525                 -661
      2462                19688               167426               -25531
      2463                19696                29371                -9876
      2464                19704                74175               -97282
      2465                19712                94903               -62481
      2466                19720                43607              -120041
      2467                19728                78556               -53337
      2468                19736               -60952              -121169
      2469                19744                25302               -18807
      2470                19752                33369                22160
      2471                19760                65846               -43906
      2472                19768                49559              -348340
      2473                19776               198692              -104743
      2474                19784                95954                53977
      2475                19792               103456               -80298
      2476                19800               109601              -208458
      2477                19808                79467              -154472
      2478                19816                11760              -108041
      2479                19824               165170              -152677
      2480                19832                40542              -126534
      2481                19840               110234              -200929
      2482                19848               -61864               -72914
      2483                19856               101568               -97188
      2484                19864               -19708               -40573
      2485                19872                55132              -198711
      2486                19880                36041               -95582
      2487                19888                95278               -81120
      2488                19896               126263               -10565
      2489                19904               106731              -113429
      2490                19912                94990              -115862
      2491                19920               109895               -76244
      2492                19928               108044                77717
      2493                19936                89851               169452
      2494                19944               -55824              -121804
      2495                19952                51830               -78914
      2496                19960                34179              -153290
      2497                19968                62370               -75396
      2498                19976               191238              -112301
      2499                19984                81224               -81892
      2500                19992                43750              -110718
      2501                20000               -75027               -10706
      2502                20008               -81367              -100774
      2503                20016                84647               -63047
      2504                20024               -65721              -140040
      2505                20032                36494              -115592
      2506                20040               110502               -39203
      2507                20048               168399                -4399
      2508                20056              -110919                28108
      2509                20064                59180              -162857
      2510                20072              -123470               -94198
      2511                20080                63009               -72098
      2512                20088               -26974                -7576
      2513                20096               183685                 1695
      2514                20104                63355               -59311
      2515                20112                 3709               -26083
      2516                20120                62507              -216594
      2517                20128                56663               -12309
      2518                20136                24417               -87203
      2519                20144               -12178               -69099
      2520                20152              -142150              -191057
      2521                20160                34918               -73792
      2522                20168                35677              -199820
      2523                20176                57430              -201267
      2524                20184                 1538               -78022
      2525                20192                58792              -110224
      2526                20200                35401              -107113
      2527                20208               148826                24861
      2528                20216                96270                53669
      2529                20224                 4314              -145660
      2530                20232                60389               -66526
      2531                20240                73587              -224184
      2532                20248                63838               -52266
      2533                20256               -70493               -80312
      2534                20264                62611               -27329
      2535                20272               -21652              -125186
      2536                20280                16919               -95990
      2537                20288               -73481               -81239
      2538                20296               -78610              -147131
      2539                20304               -11676                 -965
      2540                20312               -47888              -189951
      2541                20320               -39414               -76294
      2542                20328                31384              -146386
      2543                20336                41252              -161251
      2544                20344               -46588              -140260
      2545                20352               159872              -156866
      2546                20360               107158                17061
      2547                20368              -122111               -15573
      2548                20376                62690              -170491
      2549                20384                85926              -183487
      2550                20392               -14560              -154682
      2551                20400                29912              -134052
      2552                20408                 6650              -195882
      2553                20416                98486               -10193
      2554                20424                37588               -28965
      2555                20432              -113896              -112203
      2556                20440                91137              -148806
      2557                20448                 1403               -50046
      2558                20456                53986              -124506
      2559                20464              -119187              -114084
      2560                20472               -57735                31442
      2561                20480                48242               -61208
      2562                20488                -5554               -38022
      2563                20496                51463               -21342
      2564                20504               -20940              -174886
      2565                20512                -4595               -96702
      2566                20520                56954               101488
      2567                20528               -41567              -115792
      2568                20536                -3855              -156937
      2569                20544                14346              -252569
      2570                20552               144803                30551
      2571                20560                74105              -102798
      2572                20568               101149              -137919
      2573                20576              -188561              -122964
      2574                20584                -5210               -66783
      2575                20592                34271              -107189
      2576                20600                80409               -85336
      2577                20608               -54071              -190903
      2578                20616               -27468               -82909
      2579                20624              -127096              -144241
      2580                20632                89390              -165683
      2581                20640               120017               -66897
      2582                20648                30987              -290439
      2583                20656               -51241               -30411
      2584                20664               132637               -21974
      2585                20672               -88365               -83526
      2586                20680                35674              -126092
      2587                20688                63854              -202938
      2588                20696               -36725              -144414
      2589                20704               -30401              -124625
      2590                20712               176453               -75320
      2591                20720                10846               -59896
      2592                20728               -13230               -47991
      2593                20736                59932               -50966
      2594                20744               123385               -54098
      2595                20752                97037               -22179
      2596                20760               -82296              -111929
      2597                20768                 8923               -71894
      2598                20776                33863              -182988
      2599                20784               -89173               -58099
      2600                20792                44872              -120286
      2601                20800                76598                 2763
      2602                20808                67092              -172073
      2603                20816               -36200               -24694
      2604                20824               -21877                49825
      2605                20832               -66831               -34613
      2606                20840                66211               -15108
      2607                20848               -48768                -9506
      2608                20856                16167               -99712
      2609                20864                61731              -229681
      2610                20872                13582              -113900
      2611                20880                80433                -8402
      2612                20888                45204              -170767
      2613                20896               141938               -44443
      2614                20904                19875               -20261
      2615                20912                -2899              -132326
      2616                20920               -67705               -38894
      2617                20928               -27029              -156153
      2618                20936                28460               137953
      2619                20944                93024                49197
      2620                20952                49693               -85331
      2621                20960               -92844               -80681
      2622                20968                28818              -197138
      2623                20976              -208432                 -679
      2624                20984                87241               -70859
      2625                20992                 7424              -101277
      2626                21000              -225575              -277437
      2627                21008                 -756              -115118
      2628                21016                89761               -43646
      2629                21024              -121611               -61964
      2630                21032                46191               -54687
      2631                21040               -65476              -118586
      2632                21048                11376                34455
      2633                21056                60637              -114626
      2634                21064                84829              -113170
      2635                21072               -43211              -122248
      2636                21080                 2270              -175658
      2637                21088                74692               -28699
      2638                21096               121559               -11188
      2639                21104                16539               -79134
      2640                21112                73804              -115395
      2641                21120              -117555               -51330
      2642                21128               228644              -107340
      2643                21136              -126227                -1329
      2644                21144                48168              -179301
      2645                21152               -36812               -83417
      2646                21160                56232              -111940
      2647                21168               -74774               -39173
      2648                21176                25670               -78702
      2649                21184                35725              -146945
      2650                21192               128013              -183835
      2651                21200                 2367               -15430
      2652                21208                19320               -38438
      2653                21216               -14463               -22004
      2654                21224               -10301              -270383
      2655                21232                89885               -84143
      2656                21240               -22394               159512
      2657                21248               -12919              -215174
      2658                21256                81879               -22129
      2659                21264               -98467              -187005
      2660                21272                56846              -251115
      2661                21280               167892               -85874
      2662                21288               105948              -134748
      2663                21296               154133                -9891
      2664                21304                10609               -76241
      2665                21312               -94905              -105724
      2666                21320              -137127               -97967
      2667                21328                38280               -90952
      2668                21336               -30486               -44988
      2669                21344               -36535              -308415
      2670                21352                54299               -76244
      2671                21360                26048               -53861
      2672                21368                 9532              -205122
      2673                21376                17033               -51890
      2674                21384                51101              -116591
      2675                21392                49661                62251
      2676                21400               -82028               -11782
      2677                21408                83086              -101800
      2678                21416               105032              -132605
      2679                21424                -2131              -236760
      2680                21432              -195669               -56130
      2681                21440               -98130               -63564
      2682                21448                83148              -164097
      2683                21456               -86699              -138709
      2684                21464               -33050               -80478
      2685                21472                43550               147705
      2686                21480               198791               -38820
      2687                21488               -13727              -183687
      2688                21496                39343              -131284
      2689                21504                63637                57699
      2690                21512                19181               -70894
      2691                21520               -30370               -36885
      2692                21528                85194                32402
      2693                21536               121337              -253201
      2694                21544                90904              -159820
      2695                21552                53909               -75154
      2696                21560               -34272               -57904
      2697                21568              -162056               -82672
      2698                21576                61062              -148819
      2699                21584               165519              -124413
      2700                21592               -42288              -188204
      2701                21600               -14722              -136235
      2702                21608               100152               -11950
      2703                21616               108131              -160907
      2704                21624               -48889               -35163
      2705                21632              -127405               -44270
      2706                21640                -6214                67690
      2707                21648              -141530              -195696
      2708                21656               -10078              -246438
      2709                21664                 6594              -109189
      2710                21672               121243                10258
      2711                21680                -3421               -74623
      2712                21688                26900              -101807
      2713                21696                11194               -49277
      2714                21704                -7792               -79221
      2715                21712               -74195              -106173
      2716                21720               -89108               -52241
      2717                21728                 8343              -186831
      2718                21736               -63348                41589
      2719                21744                19251              -183022
      2720                21752              -132434              -177951
      2721                21760               -23661               -50233
      2722                21768               -54854               -29820
      2723                21776               -31594               -84461
      2724                21784              -174602              -154773
      2725                21792                 5309                16924
      2726                21800               -93380               -95250
      2727                21808              -115809              -100992
      2728                21816               -35312               -50442
      2729                21824               -50693               -90266
      2730                21832              -149052              -112429
      2731                21840               -23394              -154804
      2732                21848                83172               -59215
      2733                21856               -53096                  926
      2734                21864               -99630               -89734
      2735                21872                 3957               -65540
      2736                21880               -29866               -99456
      2737                21888                  212              -166788
      2738                21896              -185436               -22168
      2739                21904               233175              -251179
      2740                21912               -41116              -256651
      2741                21920               -74559              -108921
      2742                21928               -44447              -251033
      2743                21936                87370               -59921
      2744                21944               -55689                89826
      2745                21952                70042              -238028
      2746                21960                68544              -109383
      2747                21968               -44312               -90195
      2748                21976              -187797              -106843
      2749                21984               -40140              -102793
      2750                21992                73417               -66641
      2751                22000              -118282                15460
      2752                22008              -151256              -130897
      2753                22016               -66415              -258912
      2754                22024              -136279                19906
      2755                22032               -10972               -71212
      2756                22040                90700               -52055
      2757                22048                24286               -12296
      2758                22056               -67087              -124336
      2759                22064               -29889               -98497
      2760                22072                 3745               -93104
      2761                22080               -34863              -112497
      2762                22088               -24452              -129804
      2763                22096               -78794              -114058
      2764                22104                 6837              -111292
      2765                22112                 5119               -61190
      2766                22120               -35098                79256
      2767                22128               -35492              -126195
      2768                22136               -44723               -56422
      2769                22144               -26109              -136777
      2770                22152               -63655                76404
      2771                22160               -17429              -163047
      2772                22168               -79259              -251705
      2773                22176               106550               -38834
      2774                22184               -60704              -123301
      2775                22192                93483               -23353
      2776                22200                99787              -112413
      2777                22208               -21459               -41357
      2778                22216               101310              -105437
      2779                22224                12499               -91806
      2780                22232                14754               -55572
      2781                22240                52897                22738
      2782                22248              -111187               -74509
      2783                22256                -2189              -188198
      2784                22264               -62182              -186548
      2785                22272               108101              -221823
      2786                22280               -36340              -131267
      2787                22288                  143               -15957
      2788                22296              -101170               -12926
      2789                22304               -96761               -60327
      2790                22312               -71804              -210835
      2791                22320               -49982                18073
      2792                22328               -24677               -52435
      2793                22336               -54065              -179319
      2794                22344              -164436               -17601
      2795                22352                -5786               -18804
      2796                22360               -92766              -155810
      2797                22368              -144919              -125127
      2798                22376               -28252                56394
      2799                22384              -145146               -45201
      2800                22392               109581               -86007
      2801                22400               -12844               -65574
      2802                22408              -193518               -97474
      2803                22416               -95459               -49146
      2804                22424                 -227               -66038
      2805                22432                32225                35866
      2806                22440                 4807              -150476
      2807                22448              -137480               -92872
      2808                22456                78381               -93586
      2809                22464                18266               -79866
      2810                22472                47125               -65509
      2811                22480               -46264                51735
      2812                22488               -92392                10216
      2813                22496               -68551              -162254
      2814                22504                30615               -13042
      2815                22512               -90031               -16140
      2816                22520                55600              -137167
      2817                22528               -37249               -68354
      2818                22536                31194               -25075
      2819                22544                47178                18235
      2820                22552               -36430               -39834
      2821                22560                34408               -75621
      2822                22568               -26480               -92002
      2823                22576               -63815              -130735
      2824                22584               -15850              -144893
      2825                22592                17304               -69881
      2826                22600                41908              -197629
      2827                22608              -102883                17621
      2828                22616              -242311              -164309
      2829                22624                -4325              -213178
      2830                22632                89464              -113981
      2831                22640              -126205               -17401
      2832                22648                11056               -41896
      2833                22656                69665               -94250
      2834                22664               -11446               -54902
      2835                22672               -55200                22719
      2836                22680               -78888               -16110
      2837                22688                62169              -135626
      2838                22696               -27352              -105762
      2839                22704                 6046              -122808
      2840                22712                 6509               -93020
      2841                22720               -79376               -38098
      2842                22728              -115374              -125136
      2843                22736               -38136              -124652
      2844                22744               -18618               -56834
      2845                22752                95446              -140920
      2846                22760                 6080                -3103
      2847                22768               -44112              -183927
      2848                22776               -95758                 9561
      2849                22784               -72885              -107237
      2850                22792                 9352                72708
      2851                22800               -63052               -47569
      2852                22808              -152898                13741
      2853                22816              -107968              -164605
      2854                22824               -54980                -4831
      2855                22832               -26538              -212655
      2856                22840                75665              -115441
      2857                22848                 3837               -39435
      2858                22856               -69502                -9770
      2859                22864                -2707                23351
      2860                22872               -57661              -165763
      2861                22880               -74744              -161728
      2862                22888               -55115              -117921
      2863                22896                -7212              -161462
      2864                22904                43381              -132109
      2865                22912               -56913              -104864
      2866                22920                  576               -47047
      2867                22928              -146749              -127582
      2868                22936               101766              -109559
      2869                22944              -112647               -12346
      2870                22952               -59918              -111483
      2871                22960              -113120              -107392
      2872                22968               -41601               -69741
      2873                22976                72493               -65964
      2874                22984               -96183                 2928
      2875                22992                 2810               -35258
      2876                23000                14269               -57311
      2877                23008                -6726              -103497
      2878                23016               -54743               106506
      2879                23024               101267                 6697
      2880                23032               118361                23418
      2881                23040               -35584               -72616
      2882                23048                82729              -104417
      2883                23056                22149               -74532
      2884                23064              -117854                97110
      2885                23072              -125120              -161786
      2886                23080               -93330              -168042
      2887                23088               -95285               -82664
      2888                23096              -144091              -162517
      2889                23104               181856                -2557
      2890                23112               -81676              -168346
      2891                23120              -127176               -90644
      2892                23128               -16428                35597
      2893                23136              -220190               -98318
      2894                23144              -124149                26033
      2895                23152               -93248               -29321
      2896                23160                16405              -101230
      2897                23168               -78969              -120403
      2898                23176              -122464                -9927
      2899                23184               -48050              -143183
      2900                23192                32801              -163536
      2901                23200                65143               -73151
      2902                23208               109320              -148111
      2903                23216                57067               -23699
      2904                23224                47330               -51509
      2905                23232              -122282                54329
      2906                23240               113464              -168789
      2907                23248               -67998              -131382
      2908                23256                12935               -19900
      2909                23264                22050               -71929
      2910                23272              -108196               -42188
      2911                23280                17256               -52579
      2912                23288               -34387               -19568
      2913                23296              -118116                64324
      2914                23304              -210523               -28314
      2915                23312              -125561              -170678
      2916                23320               -40757               -51215
      2917                23328               105242              -145844
      2918                23336                -7947               -40074
      2919                23344              -163163               -42069
      2920                23352               -36279                29923
      2921                23360              -142598              -165544
      2922                23368               -46315              -164601
      2923                23376               -74154               -17915
      2924                23384               -99306               -49006
      2925                23392               -92318              -131588
      2926                23400               -33322              -114182
      2927                23408                43932               -92408
      2928                23416               -65529               -75009
      2929                23424                89105              -119727
      2930                23432               -21316               -21373
      2931                23440               -51848                31649
      2932                23448               -53832              -216530
      2933                23456               -46364               -17380
      2934                23464              -137864              -244182
      2935                23472                -6711              -170873
      2936                23480              -111108              -153398
      2937                23488               -95345              -178561
      2938                23496              -131895              -227359
      2939                23504              -128130                 7280
      2940                23512              -160035              -104443
      2941                23520                70635              -146470
      2942                23528               100174              -138035
      2943                23536               -97867              -111754
      2944                23544               -55090              -157599
      2945                23552              -191005              -158413
      2946                23560               -25641              -144283
      2947                23568               117164               -77826
      2948                23576                 4529                -8165
      2949                23584              -118212              -209440
      2950                23592               -64712              -154956
      2951                23600               -75845              -142768
      2952                23608               -58366               -89738
      2953                23616                24007              -293166
      2954                23624               -36669                15681
      2955                23632                35100              -112503
      2956                23640              -173320               -99414
      2957                23648               -51202              -150948
      2958                23656              -259650               -43431
      2959                23664               -52327              -142565
      2960                23672               -15219               -41050
      2961                23680                79834               -56961
      2962                23688               -92743               -69778
      2963                23696                -5296              -111936
      2964                23704               120185              -148115
      2965                23712              -135124              -134865
      2966                23720               -37129               -65581
      2967                23728               -66150               -47304
      2968                23736                 7168              -158785
      2969                23744              -181899              -235829
      2970                23752               -92648               -61057
      2971                23760                52454              -176240
      2972                23768               -35666              -234440
      2973                23776              -192567              -106935
      2974                23784               -83150                41059
      2975                23792                30801              -199581
      2976                23800               -27431               -67374
      2977                23808               -51889                15660
      2978                23816               -81458              -123653
      2979                23824                15579               -38612
      2980                23832               -69110              -115548
      2981                23840              -117305                -5819
      2982                23848               -17098               -48769
      2983                23856               -13661              -155058
      2984                23864                10600               -51598
      2985                23872              -136803              -216640
      2986                23880               -85039               -76863
      2987                23888               -21553              -203781
      2988                23896                24076              -230403
      2989                23904                49774              -202850
      2990                23912                24359               -33617
      2991                23920                88877               -33213
      2992                23928               -96865               -24923
      2993                23936               -74852                -3331
      2994                23944              -131843              -157576
      2995                23952               -91217              -107160
      2996                23960               -43377                12070
      2997                23968               -12204              -126907
      2998                23976                -6998              -219842
      2999                23984              -138597              -230668
      3000                23992                 5653               114237
      3001                24000              -237998              -158467
      3002                24008               -99223                -4917
      3003                24016              -100230                 9429
      3004                24024              -112977               -45880
      3005                24032                 5108                62263
      3006                24040              -121373               -82721
      3007                24048              -186109                87208
      3008                24056              -109968               -95194
      3009                24064                66077               -70836
      3010                24072                -6146              -144398
      3011                24080              -182379                47992
      3012                24088                 2684               -65157
      3013                24096               -28922               -55937
      3014                24104               -33325               -27002
      3015                24112                -8162               -57887
      3016                24120                33794               -32692
      3017                24128                66008              -119334
      3018                24136               -62588              -138790
      3019                24144               -63818                55699
      3020                24152               -82208               -99087
      3021                24160              -149679               152055
      3022                24168               -95536               -23802
      3023                24176              -153956               -38742
      3024                24184               -34651               -88910
      3025                24192               -38755                40318
      3026                24200               -20441                36078
      3027                24208               -40685                38707
      3028                24216                -3385               -43580
      3029                24224                 -496              -113237
      3030                24232              -212540               -80627
      3031                24240              -184983               -70165
      3032                24248               -67143               -11555
      3033                24256                 1548              -212502
      3034                24264               -78759              -150879
      3035                24272               -18949               -73031
      3036                24280                33842              -149874
      3037                24288               -98769              -135679
      3038                24296               -65773                84630
      3039                24304                30734              -127054
      3040                24312              -201733              -221468
      3041                24320                -6195              -143878
      3042                24328                63895              -102516
      3043                24336              -162133               -21353
      3044                24344                55156                24582
      3045                24352               -51577              -167670
      3046                24360              -188318               -81836
      3047                24368              -143710               -72933
      3048                24376               -94632              -193705
      3049                24384               -31773              -188765
      3050                24392               -36550               -47529
      3051                24400               -90698              -128777
      3052                24408                 5861              -148201
      3053                24416              -117470              -173255
      3054                24424               -28426              -143736
      3055                24432                16731              -221678
      3056                24440              -126840               -80917
      3057                24448               -84362               -60205
      3058                24456               -17406               -60777
      3059                24464               -15694              -154341
      3060                24472               -96812              -332582
      3061                24480               -16906               -51052
      3062                24488               145099              -112736
      3063                24496                -9717              -221134
      3064                24504               -47510              -195184
      3065                24512               -22238               -45331
      3066                24520               -53315              -111493
      3067                24528                -5640               -42431
      3068                24536               -73144                -1105
      3069                24544                55128                 6945
      3070                24552               172560                16953
      3071                24560                -7586                62960
      3072                24568              -120913               -91650
      3073                24576                19103              -126724
      3074                24584                86129               -49033
      3075                24592               -83718               -10313
      3076                24600                22170                12207
      3077                24608                 4446              -140003
      3078                24616               -18555               -39650
      3079                24624              -124150               -52356
      3080                24632               110331               -37881
      3081                24640               -40888              -189116
      3082                24648               -14051              -228803
      3083                24656               -45373               -62350
      3084                24664              -147071                -6278
      3085                24672               -56560               -64369
      3086                24680               -49798               -67978
      3087                24688                10141               -88439
      3088                24696                38412               -32339
      3089                24704               -83577               -63940
      3090                24712               -98682              -150461
      3091                24720               -92165              -144327
      3092                24728               -78567                51869
      3093                24736               -27848              -154205
      3094                24744                 4664               -28485
      3095                24752              -140129              -236098
      3096                24760               -11004              -123846
      3097                24768              -180016              -261493
      3098                24776               -71291               -65734
      3099                24784              -249403                21723
      3100                24792              -138817               -40124
      3101                24800                96399              -114727
      3102                24808               -10130                52333
      3103                24816              -114011               -66129
      3104                24824                -2850                15638
      3105                24832                22368               -56938
      3106                24840               -26270                 7713
      3107                24848               -93843               -53054
      3108                24856              -275184              -124499
      3109                24864               -40422              -117484
      3110                24872               -84714               -98405
      3111                24880               -44367               -95852
      3112                24888               -80503                11203
      3113                24896                 1929              -140535
      3114                24904               -76104                19740
      3115                24912              -119595              -137250
      3116                24920                -9220              -136163
      3117                24928              -168546               -84013
      3118                24936              -105156                 -772
      3119                24944                13569               -97709
      3120                24952                16122              -181128
      3121                24960                  457                14481
      3122                24968                38020               -55357
      3123                24976               -37217               -35903
      3124                24984              -170231               -52688
      3125                24992               -66775                -1146
      3126                25000               -88531              -121613
      3127                25008               -91633               -88745
      3128                25016               -71000               -36573
      3129                25024               -66561                10346
      3130                25032              -111111                65992
      3131                25040               -22414              -122237
      3132                25048              -107271              -136481
      3133                25056               -81805              -109569
      3134                25064              -143614              -106469
      3135                25072              -114554              -101423
      3136                25080              -149935               -18476
      3137                25088                77809               110126
      3138                25096              -153386              -182663
      3139                25104               -39961               -65669
      3140                25112                 2671               -66442
      3141                25120               -59749              -107754
      3142                25128                39783              -141979
      3143                25136                -5088                -8464
      3144                25144                50169                57201
      3145                25152               -86943               -88451
      3146                25160                 1455              -138283
      3147                25168               -66324               -24089
      3148                25176                 1112               -15659
      3149                25184               -55410                -4018
      3150                25192               -79723              -183991
      3151                25200               -49988                69734
      3152                25208                36499               -81894
      3153                25216               -54515               -96776
      3154                25224               -81091              -319344
      3155                25232                14764               -94940
      3156                25240               -55850              -191098
      3157                25248              -165573              -169111
      3158                25256               -55869               -45146
      3159                25264               105401              -116539
      3160                25272                43320               -29265
      3161                25280              -101577              -121911
      3162                25288              -188992               -24069
      3163                25296               -11800              -159315
      3164                25304               -98222               -65914
      3165                25312              -112817               -52852
      3166                25320                -1724              -107131
      3167                25328               -76670               -32802
      3168                25336              -120207               -84942
      3169                25344              -124069              -199990
      3170                25352                 5809               -28452
      3171                25360                79072                38938
      3172                25368                 3874               -40767
      3173                25376               -21525              -111563
      3174                25384               -96267               -31114
      3175                25392                32086              -112952
      3176                25400               -73409              -168733
      3177                25408               -79248               -89988
      3178                25416               -68425               -21492
      3179                25424               -82243              -126806
      3180                25432                 5815                71577
      3181                25440              -118428               -28499
      3182                25448                13481               -87407
      3183                25456              -164090              -153093
      3184                25464              -196672               -97355
      3185                25472               -97348               -50934
      3186                25480               -65117              -174121
      3187                25488               -59852               -51614
      3188                25496              -163995              -101127
      3189                25504               -71289                -1793
      3190                25512               -40527               -32560
      3191                25520               -79414              -255772
      3192                25528              -117268              -155489
      3193                25536               -45370              -112533
      3194                25544               -93345              -147462
      3195                25552                16782               -27779
      3196                25560                51825              -132067
      3197                25568                52516               -93548
      3198                25576                38179                21453
      3199                25584              -107262               -93771
      3200                25592                71158               -60236
      3201                25600               -29977              -128053
      3202                25608              -187239               -40593
      3203                25616               121494               -28220
      3204                25624                61853               -28175
      3205                25632               -68753              -196854
      3206                25640               -91724              -226203
      3207                25648              -127281               -97013
      3208                25656              -200923                -2389
      3209                25664                14427               -15697
      3210                25672                 1160              -107904
      3211                25680               -20169               -10421
      3212                25688              -108314              -190029
      3213                25696              -179322               -32866
      3214                25704               -25173               -40578
      3215                25712               -48754              -219021
      3216                25720              -101504               -32298
      3217                25728              -107849              -154543
      3218                25736               -89252               -88074
      3219                25744               -54741                -2020
      3220                25752               -94165               -94366
      3221                25760               -16722              -110306
      3222                25768              -116151              -129356
      3223                25776                22149               -61200
      3224                25784               -21831               128473
      3225                25792               -55925              -136408
      3226                25800                 7678              -108078
      3227                25808               -12350              -143347
      3228                25816               -39528               -28408
      3229                25824              -172029                71475
      3230                25832               -76400              -135280
      3231                25840               -35239               109055
      3232                25848              -105443               -66415
      3233                25856              -149300               -55384
      3234                25864               -59211              -144067
      3235                25872               -41525               -66093
      3236                25880                27702               -46676
      3237                25888              -133610               -99216
      3238                25896                76844               -39038
      3239                25904               235584              -152936
      3240                25912               -13238              -114829
      3241                25920              -193504               -72600
      3242                25928               -97218                38268
      3243                25936                56241              -219713
      3244                25944              -141006              -239554
      3245                25952              -112121               -88173
      3246                25960               -73912              -121924
      3247                25968                40246              -119203
      3248                25976                26849                60275
      3249                25984               110428               -44436
      3250                25992               -37936              -104459
      3251                26000               -83076              -114274
      3252                26008                 6056              -119670
      3253                26016               -95055              -133954
      3254                26024               -28926               -87291
      3255                26032              -180259              -192718
      3256                26040               -83042               -90323
      3257                26048               -89910              -193811
      3258                26056              -139380               -52433
      3259                26064              -156244               -35876
      3260                26072                32501               -76530
      3261                26080              -101154               -20031
      3262                26088               -57295               -33395
      3263                26096               -80822               -13840
      3264                26104                 1976              -108466
      3265                26112                71346               -25229
      3266                26120                 1314               -62897
      3267                26128              -140833               -16994
      3268                26136               -55399              -186505
      3269                26144               -84487               -48289
      3270                26152                -4477               -38130
      3271                26160              -142670               -34144
      3272                26168              -197960               126581
      3273                26176               -50893                -7196
      3274                26184              -168335              -105126
      3275                26192              -102899              -176683
      3276                26200               -65578               -68519
      3277                26208               -14275               -80358
      3278                26216              -147880               -70469
      3279                26224               -25751               -52678
      3280                26232                11969               -61357
      3281                26240                  -65              -193644
      3282                26248               -49404              -160803
      3283                26256               -20354              -171307
      3284                26264                61524              -121696
      3285                26272              -150393               -98178
      3286                26280               -32686               -87101
      3287                26288              -114334              -156182
      3288                26296                21572              -252544
      3289                26304              -115271              -142077
      3290                26312               -34787               -57992
      3291                26320                 6714               -73250
      3292                26328               -38848                -7139
      3293                26336              -168272               -85575
      3294                26344               -47837               -18211
      3295                26352              -214035              -113881
      3296                26360              -228958               -58706
      3297                26368              -176597               -18673
      3298                26376                52674                14721
      3299                26384              -147105                20292
      3300                26392               -11604               -15749
      3301                26400                33368               -74941
      3302                26408                31911                 2923
      3303                26416               -55446               -41615
      3304                26424               -53847              -146563
      3305                26432               -63896               -97665
      3306                26440               -22309              -185301
      3307                26448              -101689              -135093
      3308                26456                47728              -161744
      3309                26464                 1755              -177750
      3310                26472                 1140                 7416
      3311                26480              -144749              -174084
      3312                26488              -194294               -23615
      3313                26496               -52365              -103639
      3314                26504              -153235               -15175
      3315                26512               -68367              -280831
      3316                26520              -235896              -170335
      3317                26528               -47609                35737
      3318                26536              -107130               -54693
      3319                26544              -129810               -40129
      3320                26552               -47643                33682
      3321                26560                40054              -105473
      3322                26568                49264               -75649
      3323                26576              -133868              -165066
      3324                26584               -49685              -117322
      3325                26592               -41767               -49098
      3326                26600               119104                -3064
      3327                26608              -159297              -170060
      3328                26616               -36144                18096
      3329                26624                -9123              -127887
      3330                26632              -135255               -69273
      3331                26640                 7910               -13544
      3332                26648              -117788              -195457
      3333                26656               -74513               -95363
      3334                26664              -233207               -14488
      3335                26672               -92143               -90972
      3336                26680              -197806              -242744
      3337                26688                -5311              -191251
      3338                26696              -126589               -98980
      3339                26704               -29161               -83995
      3340                26712               -10744              -113692
      3341                26720                23453                -8617
      3342                26728               -85003              -156405
      3343                26736              -126477                22414
      3344                26744               -56667              -127576
      3345                26752                -8443               -65276
      3346                26760                -6849              -123211
      3347                26768              -131271               -56462
      3348                26776              -113716              -104460
      3349                26784                25706              -113646
      3350                26792              -159857              -180753
      3351                26800              -177006               -49849
      3352                26808              -209160              -112677
      3353                26816              -232096               -51255
      3354                26824              -124766               -72357
      3355                26832                67030               -93704
      3356                26840                23403              -108487
      3357                26848              -139403               -57061
      3358                26856              -246469               -69045
      3359                26864              -105782              -113663
      3360                26872                 2536              -130862
      3361                26880               -47700               -63305
      3362                26888              -114011                34268
      3363                26896               -61092                86302
      3364                26904               -35053              -158783
      3365                26912              -150878              -106301
      3366                26920               100117                -8021
      3367                26928                 6427               -70914
      3368                26936               -26034              -104993
      3369                26944              -133681              -189012
      3370                26952               -23142              -112875
      3371                26960              -114825               -84659
      3372                26968              -220815              -136371
      3373                26976              -118035              -114444
      3374                26984               -72693                73245
      3375                26992              -163049               -30821
      3376                27000               -12021               -17345
      3377                27008               -67508               -75702
      3378                27016               -97893              -243929
      3379                27024               -69586              -139511
      3380                27032               -54524               104342
      3381                27040               -88940                21024
      3382                27048                -8311              -101140
      3383                27056              -104685               -95252
      3384                27064               -59456              -145258
      3385                27072              -117787               -48640
      3386                27080               -25472              -168159
      3387                27088              -160255               -91942
      3388                27096                95295               -27384
      3389                27104              -136595              -114142
      3390                27112                98742              -180199
      3391                27120                15044               -13409
      3392                27128              -174203               -54288
      3393                27136                -4711              -151588
      3394                27144              -174837              -107347
      3395                27152               -90908              -162671
      3396                27160              -126000              -231215
      3397                27168              -114281               103650
      3398                27176              -136811              -135763
      3399                27184              -117606                68775
      3400                27192              -160089               -33555
      3401                27200               -53778               -95033
      3402                27208                58279                39215
      3403                27216                48513               -37208
      3404                27224              -123785              -155851
      3405                27232              -117419               -46301
      3406                27240                23502              -180076
      3407                27248               -22789               -20152
      3408                27256                 6664              -130081
      3409                27264              -220499                -6675
      3410                27272                13676              -142610
      3411                27280               109011              -114805
      3412                27288               -14052                54086
      3413                27296              -141896              -233641
      3414                27304               -84965               -25093
      3415                27312              -120900               -94361
      3416                27320              -121839               -12991
      3417                27328               -66538              -152016
      3418                27336               -64332              -167481
      3419                27344               -85524               -40523
      3420                27352               -96575               -25105
      3421                27360                20660              -121865
      3422                27368              -137664                30820
      3423                27376                14665               -18924
      3424                27384               -99095              -132637
      3425                27392               -44270               -96765
      3426                27400              -188308               -28473
      3427                27408               -64270              -145286
      3428                27416              -156615              -110794
      3429                27424               -20247               -17353
      3430                27432               -40527               -52019
      3431                27440               -59037              -137887
      3432                27448                10544              -103488
      3433                27456               -95810              -209005
      3434                27464               -71253              -185657
      3435                27472               -47498                87977
      3436                27480              -155676               -75336
      3437                27488               -97405               -40375
      3438                27496               -65249               -70166
      3439                27504              -158763                17999
      3440                27512              -113992              -122798
      3441                27520              -137277              -115937
      3442                27528               -73821                 4492
      3443                27536                16063              -109432
      3444                27544              -107534               -61880
      3445                27552               -32796              -118274
      3446                27560              -151587               -10598
      3447                27568               -94327              -213613
      3448                27576                64529              -210154
      3449                27584               -62494               -71607
      3450                27592              -154371              -119824
      3451                27600              -117888                 4057
      3452                27608              -183606               -69466
      3453                27616              -161982              -119936
      3454                27624               172871               -87709
      3455                27632                66078              -196258
      3456                27640               -30380              -177820
      3457                27648              -115224              -106637
      3458                27656                32194              -212250
      3459                27664                33889              -178195
      3460                27672              -324474              -162417
      3461                27680              -137210              -175679
      3462                27688                38089              -156043
      3463                27696                65696               -68731
      3464                27704                11118              -113036
      3465                27712               -86942               -51814
      3466                27720               -39540              -200459
      3467                27728               -53043               -84598
      3468                27736               -63459                31312
      3469                27744               -16587              -163360
      3470                27752              -215081              -135513
      3471                27760              -144679              -275245
      3472                27768               -48530              -218798
      3473                27776               -86605              -297542
      3474                27784               -89294                19729
      3475                27792               -47868              -227369
      3476                27800               -89958              -165739
      3477                27808               119417               -19529
      3478                27816               -43352               -46585
      3479                27824                10207               -67813
      3480                27832              -135522               -20702
      3481                27840               -18009              -129413
      3482                27848              -168933               -70593
      3483                27856               -93422               -62700
      3484                27864              -101973              -112312
      3485                27872              -127466              -162524
      3486                27880               -74801               -33935
      3487                27888               -62048              -121910
      3488                27896               -90356              -291307
      3489                27904              -172518              -104919
      3490                27912               -11695              -134880
      3491                27920               -10874              -257828
      3492                27928                53953                 5086
      3493                27936              -182960              -164385
      3494                27944              -108422              -141487
      3495                27952              -113936                 -399
      3496                27960               -60923              -140313
      3497                27968                -5090              -178818
      3498                27976                50903              -156764
      3499                27984              -125096               -40060
      3500                27992              -173384              -235533
      3501                28000              -149566              -206652
      3502                28008               -30304               -43879
      3503                28016              -111853              -100366
      3504                28024               -77606               -98258
      3505                28032               -57239              -151718
      3506                28040                44674                 5324
      3507                28048              -183415              -230384
      3508                28056              -204100                27655
      3509                28064              -202319                -9025
      3510                28072               -22236              -134208
      3511                28080              -100396               -61714
      3512                28088              -108834              -216782
      3513                28096               -99891              -215453
      3514                28104               -61856               -77958
      3515                28112                19636               147904
      3516                28120                18221              -100990
      3517                28128                59205               -52359
      3518                28136                 3241               -24364
      3519                28144               -67638               -77051
      3520                28152              -107328              -130258
      3521                28160               -69625               -97958
      3522                28168               -82755               -95662
      3523                28176               -24837               -92853
      3524                28184               -76206              -252510
      3525                28192               -11646               -17245
      3526                28200               -44388               -43732
      3527                28208                79056              -163781
      3528                28216               -17504                -5366
      3529                28224               -53508               -16187
      3530                28232               -51136                11460
      3531                28240              -158213               -13578
      3532                28248               -30207               -25782
      3533                28256              -165835               -71166
      3534                28264               -21244              -136973
      3535                28272                 1567              -194066
      3536                28280              -110619               -51238
      3537                28288                10615              -143377
      3538                28296              -114398              -123045
      3539                28304               -82646                23336
      3540                28312              -178413              -210298
      3541                28320               -79839              -112040
      3542                28328              -158125              -142308
      3543                28336                31671                16454
      3544                28344              -149782               -92714
      3545                28352              -118851              -306426
      3546                28360               -14854                -6115
      3547                28368               -93920               -89373
      3548                28376               -62380              -318416
      3549                28384              -156416                 6229
      3550                28392              -108513              -126924
      3551                28400              -108478               -24164
      3552                28408               -30683              -217144
      3553                28416              -103344               -30192
      3554                28424              -139933               -11339
      3555                28432              -157907                16457
      3556                28440               -72167               -70115
      3557                28448                86975               -38529
      3558                28456              -170472               -38791
      3559                28464               -26623               -74735
      3560                28472              -141974               -56852
      3561                28480              -278803               -36893
      3562                28488               -48307               -93248
      3563                28496               -58826              -189827
      3564                28504               -29290               -63426
      3565                28512               -26199              -141175
      3566                28520               -25968                -2770
      3567                28528               -53511              -168387
      3568                28536                85775               -94938
      3569                28544               -26697               -42027
      3570                28552              -151897               -24903
      3571                28560              -125981              -225272
      3572                28568              -267791              -101209
      3573                28576                12877              -186814
      3574                28584               -17115                44692
      3575                28592              -165184               -79754
      3576                28600              -203132              -161137
      3577                28608               -91693              -122733
      3578                28616              -148617              -203891
      3579                28624              -123449                42046
      3580                28632                45086              -164620
      3581                28640              -143421              -133326
      3582                28648               -52351               -83018
      3583                28656               -70548              -109144
      3584                28664              -135842                 8087
      3585                28672               -80886                91376
      3586                28680                23174              -114779
      3587                28688              -130092               -37460
      3588                28696              -164319              -151875
      3589                28704              -126860               -56461
      3590                28712              -105827              -258214
      3591                28720               -11102              -115494
      3592                28728              -165779               -60740
      3593                28736               -56306              -121707
      3594                28744               -53166              -100042
      3595                28752               -46129               -80316
      3596                28760               -39548               -67294
      3597                28768               -11112              -120540
      3598                28776               -75950              -197725
      3599                28784              -117042              -168072
      3600                28792              -159249               -30782
      3601                28800               -73435               -19677
      3602                28808               -63980               -82239
      3603                28816               -84631               -84336
      3604                28824              -171685              -140967
      3605                28832              -141411               -83900
      3606                28840               -93555               162667
      3607                28848              -110799              -154777
      3608                28856              -126365               -36019
      3609                28864              -174019              -147360
      3610                28872                23372              -111329
      3611                28880                35655              -224412
      3612                28888               -17161               -93165
      3613                28896              -143524               -31594
      3614                28904               -40669              -129713
      3615                28912               -81241              -101057
      3616                28920              -171459               -89090
      3617                28928              -130188               -18417
      3618                28936              -136335               -63340
      3619                28944              -175563              -169628
      3620                28952               -44466              -129612
      3621                28960                18841                -8185
      3622                28968               -85574              -181969
      3623                28976              -102875              -242355
      3624                28984               -31338               -87811
      3625                28992               -27186              -160532
      3626                29000                70263              -150300
      3627                29008              -139246              -221338
      3628                29016                18815               -72965
      3629                29024               -47370               -91683
      3630                29032              -132778              -212019
      3631                29040               -96446               -61498
      3632                29048                51897              -159148
      3633                29056                26783               -20193
      3634                29064               -86908              -145413
      3635                29072              -209104               -27635
      3636                29080               -97416                73196
      3637                29088                 9944               -53019
      3638                29096              -163489               -65889
      3639                29104              -113591              -256444
      3640                29112               -57943               -61241
      3641                29120              -193445               -39513
      3642                29128               -91032              -106826
      3643                29136              -101436               -58678
      3644                29144               -65185               -34702
      3645                29152              -162937               -43218
      3646                29160              -146985              -152156
      3647                29168               -98373                13804
      3648                29176              -166732               -48175
      3649                29184               128998               -51751
      3650                29192              -131769               -94016
      3651                29200              -219401               -81550
      3652                29208              -122468               -74828
      3653                29216              -261455               -31139
      3654                29224              -172093              -101365
      3655                29232                65421              -104269
      3656                29240              -172950              -217596
      3657                29248               -10146               -48408
      3658                29256              -156907               -93718
      3659                29264              -152894              -125543
      3660                29272              -116912               -85595
      3661                29280               -81437               -48819
      3662                29288               -71131              -125361
      3663                29296               -78527              -265993
      3664                29304                 5905               -44392
      3665                29312               -11902              -164552
      3666                29320              -238540               -79214
      3667                29328               -37136               -20964
      3668                29336               -49162              -164723
      3669                29344               -38240              -118649
      3670                29352               -54756              -140863
      3671                29360               -10729                17342
      3672                29368              -167281               -56592
      3673                29376              -175044              -281037
      3674                29384              -143706              -124723
      3675                29392              -103212              -160523
      3676                29400              -123572               -36843
      3677                29408               -51973               -66221
      3678                29416               -62794              -174377
      3679                29424               -10436               -12583
      3680                29432               -28778                -1490
      3681                29440                -6082               -10753
      3682                29448              -160470               -66033
      3683                29456               -10354               -64771
      3684                29464               -57067                36971
      3685                29472                41833                65443
      3686                29480                55893               -18788
      3687                29488              -136946              -161240
      3688                29496               -10612               -24860
      3689                29504              -128636                 4190
      3690                29512                 1964              -117079
      3691                29520                14456                40452
      3692                29528              -142922              -294760
      3693                29536              -103020                19125
      3694                29544              -119417               123722
      3695                29552               -50472               -41445
      3696                29560              -122579              -107490
      3697                29568                 1942              -156709
      3698                29576                66279               -69732
      3699                29584                 1595               -87117
      3700                29592               -72206              -135686
      3701                29600               -52456               -77378
      3702                29608              -204950              -146405
      3703                29616              -106044               -68084
      3704                29624               -29303               -48500
      3705                29632               -24340              -128959
      3706                29640              -265844              -138180
      3707                29648                -5946                -4755
      3708                29656               -62316              -217487
      3709                29664               -16883              -238324
      3710                29672              -110948              -100701
      3711                29680               -18588               -87774
      3712                29688              -218101               -13774
      3713                29696              -124275               -95122
      3714                29704               -26279              -130653
      3715                29712              -106935              -148309
      3716                29720              -198127                 8442
      3717                29728              -166470               -81513
      3718                29736                 2541               -66149
      3719                29744              -106579               -41560
      3720                29752              -103054              -119767
      3721                29760               -15204                87914
      3722                29768              -301303               -17837
      3723                29776              -170451               -33965
      3724                29784               -39785                15787
      3725                29792              -110696               -97859
      3726                29800                10219                44423
      3727                29808              -133803              -120004
      3728                29816                92567               -68580
      3729                29824              -137618              -173532
      3730                29832                -9394              -101624
      3731                29840              -148591              -153212
      3732                29848              -116245              -152635
      3733                29856               -79563              -205075
      3734                29864                -7604              -126308
      3735                29872              -114771               -10431
      3736                29880              -186494              -136779
      3737                29888              -138830              -117295
      3738                29896               -20008               -72968
      3739                29904              -120569              -114667
      3740                29912               -13478              -166681
      3741                29920               -35604              -112229
      3742                29928                -3353              -128180
      3743                29936              -174965               -61656
      3744                29944               -98573              -244078
      3745                29952              -117084                -7330
      3746                29960              -216811               -42494
      3747                29968               -31927               -82258
      3748                29976               -49564               -53771
      3749                29984               -67115               -97202
      3750                29992              -198798              -175983
      3751                30000                 1472                68513
      3752                30008                27265               -95133
      3753                30016              -152236               -44264
      3754                30024               -69309              -108576
      3755                30032               -67554              -180505
      3756                30040              -132613              -180755
      3757                30048               -45572               -22498
      3758                30056              -165082              -133096
      3759                30064               -20810              -124987
      3760                30072              -171554              -266499
      3761                30080               -46394              -145903
      3762                30088                -3995               -23773
      3763                30096              -197447              -161703
      3764                30104              -226148              -126006
      3765                30112               -33597               109928
      3766                30120               -14107              -147146
      3767                30128              -139778               -88902
      3768                30136              -189945               -51324
      3769                30144              -132636                62193
      3770                30152              -129665              -252814
      3771                30160               -10537               -52949
      3772                30168               -92667                19133
      3773                30176               -22583              -105543
      3774                30184               -79668               -26969
      3775                30192              -181749               -46899
      3776                30200                19679               -65083
      3777                30208                36722              -128930
      3778                30216              -167659               -53268
      3779                30224                -2898               126498
      3780                30232               -76426              -205607
      3781                30240               -21780              -145158
      3782                30248               -65756               -80630
      3783                30256               -25334              -187776
      3784                30264              -196525              -163239
      3785                30272                -4267              -179194
      3786                30280               -50308              -223291
      3787                30288              -173399              -111790
      3788                30296              -193685               -89973
      3789                30304               -90772              -114849
      3790                30312                25025               -56041
      3791                30320               -19597               -11599
      3792                30328                -3317               -18697
      3793                30336               -33523              -126473
      3794                30344              -117489               -68010
      3795                30352               -88030              -163591
      3796                30360              -152601               -77076
      3797                30368              -207732               -21328
      3798                30376              -129059              -108511
      3799                30384              -150366              -141157
      3800                30392               -63950               -58678
      3801                30400               -95851               -54629
      3802                30408               -92573              -192503
      3803                30416              -101551              -150737
      3804                30424              -207178                35689
      3805                30432                -5821              -127595
      3806                30440               -82606              -110153
      3807                30448               -42934               -37548
      3808                30456              -116995                -4775
      3809                30464               -76729              -129984
      3810                30472              -124968                70131
      3811                30480                13755               -22983
      3812                30488               -26591               -41357
      3813                30496              -171530              -167288
      3814                30504               -26539              -135303
      3815                30512                36424               -58530
      3816                30520              -122138               -66194
      3817                30528              -149532               -52935
      3818                30536              -170750               -77604
      3819                30544               -11863               -64591
      3820                30552              -140798              -217875
      3821                30560              -118505               -32284
      3822                30568               -16074              -205158
      3823                30576               -64021              -102959
      3824                30584                22603               -93099
      3825                30592               -23555               -11172
      3826                30600               -65884              -105951
      3827                30608               -79818               -51171
      3828                30616                 3506              -106609
      3829                30624               -45732              -137241
      3830                30632              -171200              -188385
      3831                30640              -116747              -106704
      3832                30648              -178144              -206117
      3833                30656               -64296              -109578
      3834                30664               -97667              -154485
      3835                30672               -59606               -70963
      3836                30680              -141990              -148266
      3837                30688              -108850                29419
      3838                30696               -35131                -5686
      3839                30704              -115557              -153807
      3840                30712                11891              -102896
      3841                30720              -120316               -20613
      3842                30728               -85091               -93103
      3843                30736               -27556              -111595
      3844                30744              -117294               -97238
      3845                30752              -121685               -38334
      3846                30760              -143032               -55234
      3847                30768               -50669               -55282
      3848                30776              -270332              -111500
      3849                30784              -154959              -110091
      3850                30792              -103037              -106542
      3851                30800                32708              -150790
      3852                30808               -39057               -98810
      3853                30816              -242352              -181785
      3854                30824               -88870               -96004
      3855                30832              -155362               -93631
      3856                30840              -149556               -50658
      3857                30848              -139995              -163198
      3858                30856              -134079              -125268
      3859                30864              -159742              -126367
      3860                30872              -117486               -98681
      3861                30880                33708               -80684
      3862                30888               -93789              -228701
      3863                30896               -42050              -135085
      3864                30904              -133393              -258795
      3865                30912               -93698                26948
      3866                30920               -44908                -4569
      3867                30928               -56548                -1656
      3868                30936               -74386              -123754
      3869                30944              -140521              -110299
      3870                30952               105597              -129803
      3871                30960               -94038                -9917
      3872                30968                28707              -174117
      3873                30976               -33150               -43556
      3874                30984              -148309               -67257
      3875                30992               -15000                -6093
      3876                31000              -106166                27986
      3877                31008              -121389              -131340
      3878                31016              -123153               -89016
      3879                31024                45130              -192380
      3880                31032              -157181              -143294
      3881                31040              -129553               -89596
      3882                31048                35156               -96418
      3883                31056              -122625              -109144
      3884                31064               -58199               -60601
      3885                31072               -61764               -75397
      3886                31080                83625               -84310
      3887                31088                -2233              -135757
      3888                31096              -121263              -243251
      3889                31104               -55485              -170543
      3890                31112                46972               -42891
      3891                31120              -213272                34887
      3892                31128               -97108                13286
      3893                31136               -32837              -217982
      3894                31144              -195235              -133745
      3895                31152              -102335               -93284
      3896                31160               -99164               -62543
      3897                31168               -92166              -148861
      3898                31176               -27854              -153480
      3899                31184               -84559              -179456
      3900                31192               -50915              -149456
      3901                31200                 4403                61638
      3902                31208               -90840               -86538
      3903                31216               -68959              -202771
      3904                31224               -62010              -177915
      3905                31232              -123765              -152528
      3906                31240               -54321              -155200
      3907                31248               -45711               -35743
      3908                31256               -72013               -27423
      3909                31264              -132585              -161956
      3910                31272              -105685                59805
      3911                31280              -297284              -212657
      3912                31288              -224312               -68118
      3913                31296               -92728               -68695
      3914                31304               -23580               -40125
      3915                31312                 7050              -146617
      3916                31320                13773              -155087
      3917                31328                -6984              -212585
      3918                31336                35828              -109729
      3919                31344              -137752              -167295
      3920                31352               -85808              -190754
      3921                31360              -210183               -84117
      3922                31368               -48160               -43323
      3923                31376               -44897              -174236
      3924                31384              -184384               -24104
      3925                31392              -102291               -95836
      3926                31400              -174372              -100963
      3927                31408              -140256               -97662
      3928                31416              -107111               -25864
      3929                31424               -39113               -64382
      3930                31432               -24663              -149569
      3931                31440              -177592               -69782
      3932                31448                12393              -159574
      3933                31456              -100181              -183127
      3934                31464               -81763              -122901
      3935                31472               -79819               -28166
      3936                31480                35269              -122620
      3937                31488                51967               -99380
      3938                31496               -72045              -100867
      3939                31504              -166898               -96197
      3940                31512              -161119              -107816
      3941                31520              -177949              -121341
      3942                31528              -113822                14863
      3943                31536               -76583              -177045
      3944                31544               -56123               -14020
      3945                31552              -260711               -25838
      3946                31560               -70170               -65005
      3947                31568               -42808               -80890
      3948                31576               -30584              -108524
      3949                31584              -111785              -186220
      3950                31592              -101844              -196355
      3951                31600              -124264              -136126
      3952                31608               122808              -246303
      3953                31616               -90747              -180158
      3954                31624              -105762              -268079
      3955                31632              -232810                 3058
      3956                31640               -39774               -93674
      3957                31648                14269              -142666
      3958                31656              -112997                -7797
      3959                31664               -86031              -124044
      3960                31672               -45175              -123609
      3961                31680               -19984              -210089
      3962                31688              -232579                 1783
      3963                31696              -114515               -54130
      3964                31704               -65539              -142174
      3965                31712              -100471              -173456
      3966                31720               -30628               -88808
      3967                31728              -161486                41932
      3968                31736               -81360               -70233
      3969                31744              -172106               -97972
      3970                31752              -183352               -60651
      3971                31760               -99606              -209078
      3972                31768              -118153               -27420
      3973                31776              -138838                  552
      3974                31784              -156469              -100446
      3975                31792              -190552              -122331
      3976                31800               -68714              -191376
      3977                31808              -155987               -71496
      3978                31816              -227638              -367505
      3979                31824              -158847               -30179
      3980                31832              -221209              -128373
      3981                31840              -102269              -124060
      3982                31848              -108930               -32947
      3983                31856                89866              -130488
      3984                31864               -68558              -245087
      3985                31872              -121933               -76136
      3986                31880              -139329                69967
      3987                31888               -86519              -127449
      3988                31896                14640              -147453
      3989                31904              -167190              -132704
      3990                31912              -100071               -32464
      3991                31920               -64370              -130328
      3992                31928                41424               -62635
      3993                31936              -154468               -30508
      3994                31944              -168249              -153279
      3995                31952              -185058              -117217
      3996                31960               -94470              -142081
      3997                31968              -170242              -185701
      3998                31976               -39643              -184494
      3999                31984              -128944               -11913
      4000                31992              -300727               -41715
      4001                32000                30798              -119352
      4002                32008              -119583               -78906
      4003                32016               -20814              -100358
      4004                32024              -112265              -224915
      4005                32032              -206119                42687
      4006                32040              -157408               -65131
      4007                32048                20853              -184154
      4008                32056              -195961               -90587
      4009                32064              -180478               -85893
      4010                32072               -34832              -174511
      4011                32080              -114586               -16106
      4012                32088              -141385                24477
      4013                32096              -101580               -86735
      4014                32104              -117321              -132815
      4015                32112              -106253               -50332
      4016                32120               -61833                27656
      4017                32128              -101423              -131215
      4018                32136                54322              -205831
      4019                32144              -104702              -124265
      4020                32152               101921               -93094
      4021                32160               -56883               -82859
      4022                32168               -78215              -219547
      4023                32176              -186602               -22339
      4024                32184              -181094               -57213
      4025                32192              -103259              -229593
      4026                32200               -56872               -96520
      4027                32208              -135721              -144136
      4028                32216              -139595                -1997
      4029                32224               -12900               -37364
      4030                32232               -85740                23016
      4031                32240                42166                 3384
      4032                32248                86709               -51196
      4033                32256              -112808               -38834
      4034                32264              -117744              -160904
      4035                32272               -49070               -15876
      4036                32280                -9281              -126399
      4037                32288               -44402               -90962
      4038                32296              -251639                91047
      4039                32304               -78891                40789
      4040                32312                34662              -102013
      4041                32320              -240560               -40823
      4042                32328              -111392              -128538
      4043                32336               109270              -120332
      4044                32344              -158851              -108722
      4045                32352              -147964               -90613
      4046                32360               -39398              -138069
      4047                32368              -129459              -281532
      4048                32376               -52065               -85745
      4049                32384               -37127               -60661
      4050                32392               -33869              -115967
      4051                32400               -52286               -41287
      4052                32408              -114233              -156027
      4053                32416              -148187               -85248
      4054                32424                  306               -20779
      4055                32432                31168               -62294
      4056                32440               -42957               -69446
      4057                32448               -63578               -98077
      4058                32456                 2540                50439
      4059                32464               -43157              -176085
      4060                32472              -256217              -121658
      4061                32480              -173544                14116
      4062                32488               -17114               -83998
      4063                32496               -46060               -63454
      4064                32504               -22050               -51199
      4065                32512               -54017              -137420
      4066                32520               -78353               -43409
      4067                32528               -58880                35645
      4068                32536              -119403                40241
      4069                32544              -200506               -58709
      4070                32552               -11345               -31674
      4071                32560               -31435              -225666
      4072                32568               -99011              -134781
      4073                32576              -339618               -72169
      4074                32584               -40428              -120802
      4075                32592               -70525               -27509
      4076                32600              -124643              -113095
      4077                32608               -72945              -116552
      4078                32616              -154664              -130745
      4079                32624              -111351              -113435
      4080                32632               -67370               -72447
      4081                32640              -190406               -65114
      4082                32648               -52571                23683
      4083                32656                 -595              -161782
      4084                32664               -86722              -157781
      4085                32672              -100497                48846
      4086                32680              -140215              -147075
      4087                32688               -64795              -169774
      4088                32696                 3347               -75218
      4089                32704              -232643               -32643
      4090                32712                -3704              -112543
      4091                32720               -78644               -55839
      4092                32728              -238220               -93889
      4093                32736              -218655               -84153
      4094                32744               -32320                36556
      4095                32752                99178                43307
      4096                32760               -81326              -133859
      4097                32768               -14578              -203206
      4098                32776               -52857               -77858
      4099                32784              -157424               -21166
      4100                32792                23576               -21141
      4101                32800              -149946               -97677
      4102                32808               -69357               -72077
      4103                32816              -146150               -78461
      4104                32824              -212284              -133985
      4105                32832              -142263              -240585
      4106                32840              -148171                32706
      4107                32848               -91777              -245868
      4108                32856              -127310              -118509
      4109                32864               -39058              -200903
      4110                32872               -92051              -128134
      4111                32880              -125674              -168708
      4112                32888              -220312               -65524
      4113                32896                80185              -152287
      4114                32904                58596               -58941
      4115                32912               -53366               -55106
      4116                32920               -27587               -69891
      4117                32928              -136124                -7170
      4118                32936               -61228              -213152
      4119                32944              -189692                 4313
      4120                32952              -126013              -186056
      4121                32960              -169471                 9643
      4122                32968              -153116              -104146
      4123                32976               -19977               -28781
      4124                32984               -76206                -9874
      4125                32992              -107895               -91329
      4126                33000              -132965               -26443
      4127                33008              -163078              -120720
      4128                33016               -65790               -49406
      4129                33024              -142722              -197559
      4130                33032              -131264               -13174
      4131                33040              -166171              -163708
      4132                33048               -52573               102103
      4133                33056               -60362              -115438
      4134                33064              -191489              -136941
      4135                33072               -44128              -186877
      4136                33080              -106909               -36163
      4137                33088              -126122              -116756
      4138                33096              -176939                25958
      4139                33104              -108727               -42041
      4140                33112              -156586               -41632
      4141                33120               -13700              -154021
      4142                33128               -91653              -197826
      4143                33136              -212257              -117864
      4144                33144              -127134               -82546
      4145                33152               -54766               -52782
      4146                33160              -131307              -198992
      4147                33168               -87292               -59458
      4148                33176                89438                75648
      4149                33184                 9753              -141881
      4150                33192              -133729               -69239
      4151                33200               -20679              -122431
      4152                33208               -64643               -88048
      4153                33216              -155167               -99970
      4154                33224               -95169                74941
      4155                33232              -129357               -34889
      4156                33240              -140515              -235869
      4157                33248              -129072              -105949
      4158                33256               -87409              -271966
      4159                33264               -75040               -48218
      4160                33272               -28480               -37454
      4161                33280               -19142              -109689
      4162                33288              -123589               -99592
      4163                33296               -51205                  920
      4164                33304               -98347              -134462
      4165                33312               -43618              -312219
      4166                33320               -84417              -132219
      4167                33328               -64883              -138241
      4168                33336              -231150              -229819
      4169                33344               -96366               -19517
      4170                33352               -84685               -24288
      4171                33360              -110844                 8050
      4172                33368              -183591               -63226
      4173                33376               -81303               -86560
      4174                33384              -309739               -59472
      4175                33392               123066               -58109
      4176                33400              -153578               -44051
      4177                33408              -245560              -114209
      4178                33416               106037               -41977
      4179                33424                  712               -84313
      4180                33432               -84464              -195649
      4181                33440                38993               -17524
      4182                33448              -113214               -62336
      4183                33456                94395               -88880
      4184                33464              -122551              -105537
      4185                33472              -154248              -130958
      4186                33480              -117864              -122756
      4187                33488              -140434               -32470
      4188                33496               -91168               -92326
      4189                33504              -146922               -19838
      4190                33512               -55386               -81648
      4191                33520                25602                36323
      4192                33528              -253710               -24972
      4193                33536              -180330              -181634
      4194                33544               -59285               -76473
      4195                33552               -41014               -85023
      4196                33560                26080               -98386
      4197                33568                -2427              -150676
      4198                33576              -120838              -204337
      4199                33584               -13572               -14737
      4200                33592               -48993              -108188
      4201                33600              -140717              -282218
      4202                33608              -151066              -145223
      4203                33616               -79940               -83113
      4204                33624              -208624              -188554
      4205                33632               -64423               -85304
      4206                33640              -156636               -40668
      4207                33648               -45950              -105463
      4208                33656              -117476              -209933
      4209                33664                 4799              -142085
      4210                33672               -87634               -85227
      4211                33680              -224413               -16019
      4212                33688              -153261                78412
      4213                33696              -117954                -8338
      4214                33704                -1555               -54677
      4215                33712              -254943              -156094
      4216                33720                -4674              -103075
      4217                33728              -324848                27560
      4218                33736              -173789               -25203
      4219                33744               -66309              -258714
      4220                33752              -186601               -82959
      4221                33760              -178124                14836
      4222                33768              -112340               -81895
      4223                33776              -104274              -150012
      4224                33784               -71077               -33334
      4225                33792              -103743              -104120
      4226                33800               -65638              -306512
      4227                33808              -171251               -48446
      4228                33816               -42259              -182259
      4229                33824                19867              -134233
      4230                33832               -26168               -50349
      4231                33840              -138637              -126357
      4232                33848                16136               -46036
      4233                33856              -110968               -13478
      4234                33864               -19389              -192292
      4235                33872               -68628               -86077
      4236                33880              -199709               -96474
      4237                33888               -10487              -151306
      4238                33896                39849               -26292
      4239                33904               -31375               -91424
      4240                33912              -103599              -179760
      4241                33920              -116814              -264203
      4242                33928               -84047              -173579
      4243                33936               -18047               -75300
      4244                33944              -176867              -188143
      4245                33952               -73742               -45440
      4246                33960               -18028              -109632
      4247                33968               -75889              -262692
      4248                33976               -55812              -165201
      4249                33984               -57313              -112414
      4250                33992               -54536                34969
      4251                34000              -159015               -74533
      4252                34008              -147733               -80353
      4253                34016               -26631              -215082
      4254                34024              -125843              -119152
      4255                34032              -188798               -78896
      4256                34040               -44243               -80078
      4257                34048              -227679              -166671
      4258                34056              -122050              -104312
      4259                34064              -109844              -132355
      4260                34072               -29433              -130824
      4261                34080              -182779              -207839
      4262                34088              -207948                46761
      4263                34096              -170756              -337719
      4264                34104              -167445              -224167
      4265                34112              -176455               -88247
      4266                34120               -91429              -154486
      4267                34128               -90360              -101734
      4268                34136              -198069              -214416
      4269                34144                 8151               -78914
      4270                34152               -62092               -88871
      4271                34160              -108875              -143084
      4272                34168               -67105               -81108
      4273                34176               -73178              -199262
      4274                34184                71416               -80003
      4275                34192               -74101              -198999
      4276                34200              -168227               -69382
      4277                34208              -159453               -40394
      4278                34216              -173076              -134803
      4279                34224              -107312               -76518
      4280                34232                 2778              -131184
      4281                34240              -108425              -117993
      4282                34248               -47821              -239258
      4283                34256               -66133                 5273
      4284                34264              -154857              -174100
      4285                34272              -125331              -169919
      4286                34280              -186635               -72233
      4287                34288                92673               -15329
      4288                34296                28157                23259
      4289                34304               -62051              -130884
      4290                34312               -26770              -115212
      4291                34320              -117247              -164969
      4292                34328              -203105              -122621
      4293                34336              -150647              -187240
      4294                34344                -5065               -37676
      4295                34352              -126663              -110368
      4296                34360              -189511                 4247
      4297                34368              -107392               -13419
      4298                34376               -84574                 3665
      4299                34384                55479              -154754
      4300                34392                71680              -111459
      4301                34400              -161361              -121217
      4302                34408              -112644              -156880
      4303                34416               -64624               -27959
      4304                34424              -118436              -162575
      4305                34432              -144655                36078
      4306                34440               -16817              -139665
      4307                34448              -102037              -278583
      4308                34456               -73021              -157425
      4309                34464               -21508              -109203
      4310                34472              -180616              -117660
      4311                34480              -139355              -159582
      4312                34488                -5736                -1903
      4313                34496              -217126              -106742
      4314                34504              -145561              -100601
      4315                34512              -122572               -92328
      4316                34520               -72341               -63988
      4317                34528               -88948               -14039
      4318                34536              -175360                26282
      4319                34544              -140956              -173357
      4320                34552              -164974               -69562
      4321                34560               -64731              -217019
      4322                34568               -54645              -206052
      4323                34576               -56797               -79169
      4324                34584               -74267               -29883
      4325                34592              -228361               -81101
      4326                34600               -69699               -12735
      4327                34608              -126501              -157482
      4328                34616              -175252                11555
      4329                34624              -111418               -83463
      4330                34632              -126702              -266163
      4331                34640               -11585               -31494
      4332                34648              -198545              -236973
      4333                34656              -184681              -110124
      4334                34664              -156669               -23611
      4335                34672               -95091               -60929
      4336                34680              -164581               -99511
      4337                34688              -201247                87636
      4338                34696                61266                14760
      4339                34704              -107906              -125143
      4340                34712              -154395               -18086
      4341                34720                21351              -101441
      4342                34728              -149477              -130546
      4343                34736               -99884               -95111
      4344                34744              -127647               -13167
      4345                34752              -153855              -229487
      4346                34760               -71690               -25674
      4347                34768              -122490               -24773
      4348                34776               -34069              -163868
      4349                34784               -98369              -127053
      4350                34792              -101442              -120332
      4351                34800               104119               -84413
      4352                34808               -59195               -12257
      4353                34816              -194643              -153605
      4354                34824              -258432              -244869
      4355                34832               -12053              -156435
      4356                34840              -165490              -118915
      4357                34848               -40703              -218500
      4358                34856               -91074              -123582
      4359                34864              -104488               -94450
      4360                34872               -20106               -67207
      4361                34880              -177227               -59996
      4362                34888               -62888               -21193
      4363                34896                44819               -76278
      4364                34904              -150151              -103706
      4365                34912              -126692                89952
      4366                34920                32199               -71754
      4367                34928              -160681              -272004
      4368                34936               -78126               -84524
      4369                34944                  487              -149272
      4370                34952              -224528                20697
      4371                34960               -35093                -3632
      4372                34968              -105054              -195491
      4373                34976              -161416              -137592
      4374                34984              -110112              -171919
      4375                34992              -214541              -142820
      4376                35000              -121693              -206113
      4377                35008              -179673              -108799
      4378                35016               -89193              -122759
      4379                35024              -167103               -23959
      4380                35032              -216525               -68880
      4381                35040               -69368              -241767
      4382                35048               -70604              -228333
      4383                35056              -148891               -72249
      4384                35064                54021              -154614
      4385                35072              -118711               -70062
      4386                35080              -119650               -19771
      4387                35088              -196304                39755
      4388                35096              -216614              -145365
      4389                35104              -156051              -103505
      4390                35112              -221866              -210485
      4391                35120               124501              -212261
      4392                35128              -100054              -150181
      4393                35136                -2958               -63853
      4394                35144               -29383               -63698
      4395                35152               -99558               -43885
      4396                35160               -61615               -80015
      4397                35168              -248658              -121477
      4398                35176              -230495               -34931
      4399                35184                83500              -129774
      4400                35192              -148346              -140890
      4401                35200               -48845              -161793
      4402                35208               -70474              -162469
      4403                35216               -49642               -66074
      4404                35224                -8539              -132815
      4405                35232              -124437              -142084
      4406                35240               -35876                 4429
      4407                35248              -160830              -146960
      4408                35256              -173600              -218219
      4409                35264              -119326                -5241
      4410                35272              -235255              -111803
      4411                35280                19842              -114568
      4412                35288              -160479              -146800
      4413                35296               -83069              -170033
      4414                35304              -132030               -85906
      4415                35312              -176963               -53209
      4416                35320                46426              -140252
      4417                35328               -55825              -113725
      4418                35336               -89203               -48169
      4419                35344               -55041              -162181
      4420                35352              -116823              -283886
      4421                35360              -222069              -129772
      4422                35368               -86706               -66274
      4423                35376                49911              -127904
      4424                35384               -27621               -45234
      4425                35392              -225725               -11840
      4426                35400              -151359               -95366
      4427                35408               -77489              -139294
      4428                35416               -40483               -72602
      4429                35424               -98720               -33292
      4430                35432              -109009              -225374
      4431                35440               -61796              -141542
      4432                35448               -95095               -91269
      4433                35456              -135986              -165066
      4434                35464               -86879               -84058
      4435                35472               -31171                40711
      4436                35480              -144377               -57093
      4437                35488               -66997              -128572
      4438                35496                 -602              -264246
      4439                35504               -97955               -52967
      4440                35512              -133827                12901
      4441                35520              -160732               -35850
      4442                35528                16459              -173574
      4443                35536               -53818              -287440
      4444                35544               -87399                 4107
      4445                35552               -44816              -160267
      4446                35560                13949               -47679
      4447                35568               -48246              -277360
      4448                35576               -76406               -19019
      4449                35584               -14933                 5165
      4450                35592                55548              -348382
      4451                35600                 2641               -37949
      4452                35608              -192318               -18791
      4453                35616               -74394              -166922
      4454                35624               -50681               -93583
      4455                35632               -23344                62143
      4456                35640              -184669              -117747
      4457                35648              -141632              -161052
      4458                35656               -96958              -192959
      4459                35664                -2788                -1474
      4460                35672               -55225               -19537
      4461                35680                24258                -5234
      4462                35688               -26426                28307
      4463                35696                -1944              -149402
      4464                35704               -23708              -139965
      4465                35712                 7189              -142204
      4466                35720               -27994                17192
      4467                35728              -177231                27754
      4468                35736               -47956               -22052
      4469                35744              -148821               -62373
      4470                35752                64993              -146537
      4471                35760              -136396              -211745
      4472                35768              -207209              -150171
      4473                35776                -9113               -12950
      4474                35784              -166821               -60935
      4475                35792              -159880              -197000
      4476                35800                42801               -62475
      4477                35808                -7839              -134338
      4478                35816              -103501              -174154
      4479                35824               -74073              -174265
      4480                35832               112230              -125870
      4481                35840                 9892              -152849
      4482                35848               -70656              -237132
      4483                35856              -194109               -38683
      4484                35864              -187003               -94974
      4485                35872                46225              -108550
      4486                35880              -106800               -91270
      4487                35888              -265763               -54862
      4488                35896              -106204              -123372
      4489                35904              -118382              -148008
      4490                35912               -91245              -114346
      4491                35920               -80204              -144977
      4492                35928               -59993              -111468
      4493                35936               -38092              -122769
      4494                35944              -202707               -49262
      4495                35952               -43663               -13841
      4496                35960               -26781              -217552
      4497                35968               -94147              -165543
      4498                35976               -10268              -141582
      4499                35984               -39102              -149956
      4500                35992              -115627                11561
      4501                36000              -107288               -75109
      4502                36008              -184369              -204685
      4503                36016              -178752              -181307
      4504                36024               -23614               -52439
      4505                36032                 4561                49654
      4506                36040                16391              -167979
      4507                36048              -104018              -148359
      4508                36056              -119187              -163115
      4509                36064              -174878              -143426
      4510                36072              -185978                34144
      4511                36080               -95398              -177085
      4512                36088               -89439               -91579
      4513                36096              -162341              -147225
      4514                36104               -64272              -238571
      4515                36112              -187738               -79206
      4516                36120              -210047              -180654
      4517                36128              -229434              -289181
      4518                36136              -162009              -143082
      4519                36144                30310               -59474
      4520                36152               -90387               -95462
      4521                36160               -35950               -61249
      4522                36168              -189676              -140252
      4523                36176               -58926              -160100
      4524                36184                26325              -182753
      4525                36192               -50715              -227376
      4526                36200               -68387               -42455
      4527                36208              -197462               -21584
      4528                36216              -218113              -129951
      4529                36224               -63374              -123722
      4530                36232                50497               -17284
      4531                36240               -38526               -80500
      4532                36248               -63529              -107616
      4533                36256                -9073              -106604
      4534                36264              -158841               -92787
      4535                36272              -218499              -181353
      4536                36280              -146571                30742
      4537                36288               -98960              -137648
      4538                36296              -276692              -129139
      4539                36304              -171872               -96919
      4540                36312              -182015              -187392
      4541                36320               -59373              -241065
      4542                36328              -156559               -37294
      4543                36336               -40792              -136417
      4544                36344              -161675               -92209
      4545                36352               -52399               -68440
      4546                36360               -92728              -151779
      4547                36368               -73210              -147154
      4548                36376              -214479              -316460
      4549                36384              -138447               -92836
      4550                36392              -109590               -87079
      4551                36400              -108119               -63302
      4552                36408               -91823              -206546
      4553                36416               -79766               -94465
      4554                36424               -47570              -121598
      4555                36432              -114381                15390
      4556                36440               -79767               -71360
      4557                36448              -165701               -92086
      4558                36456                36799                16309
      4559                36464              -131549              -150052
      4560                36472               -90778              -122182
      4561                36480               -21683              -135518
      4562                36488              -105511                12830
      4563                36496               -35251               -66962
      4564                36504               -81419              -126761
      4565                36512               -46427               -71780
      4566                36520              -104863               -34220
      4567                36528              -274363                12401
      4568                36536              -101445               -55154
      4569                36544              -176564              -164195
      4570                36552              -212777                90989
      4571                36560               -78445              -143141
      4572                36568              -156680              -201081
      4573                36576              -192567               -10528
      4574                36584              -185131              -176789
      4575                36592              -126850              -113926
      4576                36600                27404              -102401
      4577                36608               -39419              -113467
      4578                36616              -201301               -94743
      4579                36624                19379                 4175
      4580                36632              -149379              -173937
      4581                36640              -260668              -143705
      4582                36648               -85727               -74504
      4583                36656                -5927              -216816
      4584                36664                33089               -74834
      4585                36672              -177908              -173621
      4586                36680               -23654              -202637
      4587                36688               -66060              -182987
      4588                36696              -137257              -316969
      4589                36704               -53682               -34816
      4590                36712              -134040              -139950
      4591                36720              -156804               -65523
      4592                36728               -51719              -194766
      4593                36736              -275902               -92078
      4594                36744              -103550               -82245
      4595                36752               -94492              -128983
      4596                36760                 6706              -167674
      4597                36768               -49597               -98341
      4598                36776               -92720               -41480
      4599                36784               -82955               -21301
      4600                36792              -103931              -102126
      4601                36800                20736                36496
      4602                36808              -279419              -181249
      4603                36816              -184625              -180996
      4604                36824               -60981              -135798
      4605                36832              -137238               -86927
      4606                36840                -1369              -117693
      4607                36848              -169768              -116335
      4608                36856              -247694              -146835
      4609                36864               -60679              -335077
      4610                36872              -180310              -195849
      4611                36880               -73218               -36130
      4612                36888               -19134               -85968
      4613                36896               115054              -145099
      4614                36904              -182230              -177701
      4615                36912              -217834               -60016
      4616                36920              -180214              -168729
      4617                36928               -92778              -148746
      4618                36936              -117186               -51075
      4619                36944               -19995              -131434
      4620                36952               -21410              -230783
      4621                36960               -98300               -48667
      4622                36968               -60543                11431
      4623                36976               -39920              -122909
      4624                36984              -207664               -15119
      4625                36992               -59012                -6281
      4626                37000              -181269               -89639
      4627                37008               -64449               -80577
      4628                37016              -100757              -138986
      4629                37024               -69705               -84728
      4630                37032              -227135               -75377
      4631                37040              -116904               -83212
      4632                37048               -11750               -19410
      4633                37056               -50734              -155812
      4634                37064               -52400              -109779
      4635                37072               -19925                 6983
      4636                37080               -81243               -44807
      4637                37088              -123025               -46340
      4638                37096               -64237               -16359
      4639                37104              -109995              -238500
      4640                37112              -160144              -215684
      4641                37120               -19964               -78379
      4642                37128               -57778               -18865
      4643                37136              -133927              -168632
      4644                37144              -191078              -181107
      4645                37152              -123247               -24811
      4646                37160               -74522              -207483
      4647                37168               -95620               -60678
      4648                37176               -50486              -177592
      4649                37184              -126526               -96512
      4650                37192              -195903               -80611
      4651                37200              -111377              -200017
      4652                37208               -90519               -80859
      4653                37216              -129564                -9635
      4654                37224              -102063              -110132
      4655                37232               -39957               -34555
      4656                37240              -135821              -111649
      4657                37248               -28855              -111322
      4658                37256               -72309               -45344
      4659                37264              -179866              -210523
      4660                37272               -74109              -159627
      4661                37280               -26707               -89652
      4662                37288              -123796                54215
      4663                37296               -43884              -104097
      4664                37304                31678              -175534
      4665                37312               -79866                -9941
      4666                37320               -12356              -145296
      4667                37328              -277573              -256675
      4668                37336               -98052              -205498
      4669                37344              -180181               -46898
      4670                37352               -33496               -81089
      4671                37360              -123576               -23202
      4672                37368              -142966               -89385
      4673                37376               -48724              -160620
      4674                37384               -80743              -129696
      4675                37392               -92398              -155088
      4676                37400                54162              -121279
      4677                37408               -20076               -85963
      4678                37416               -67192                21924
      4679                37424              -188727              -152022
      4680                37432              -270631              -258150
      4681                37440               -43971                 8216
      4682                37448              -186061              -100276
      4683                37456               -26119               -36434
      4684                37464                53943               -54896
      4685                37472               -17998              -357207
      4686                37480                -9069               -98883
      4687                37488              -145593              -222009
      4688                37496              -103129              -105491
      4689                37504              -116666               -22504
      4690                37512              -141462              -238960
      4691                37520               -79649               -72616
      4692                37528              -130377               -71583
      4693                37536              -119515                29960
      4694                37544              -104221               -44533
      4695                37552              -301740              -172306
      4696                37560               -53350              -177096
      4697                37568               -43476              -212249
      4698                37576              -155291              -133977
      4699                37584              -112127              -205046
      4700                37592               -70087              -123857
      4701                37600               -84447               -49001
      4702                37608               -43541               -54082
      4703                37616               -84494              -100361
      4704                37624              -280728               -44387
      4705                37632              -139011               -46516
      4706                37640              -108087               -18312
      4707                37648              -157021               -77963
      4708                37656              -139183              -121306
      4709                37664               -52489               -36474
      4710                37672               -83377               -90621
      4711                37680               -13599              -247782
      4712                37688              -153026              -156223
      4713                37696               -67822              -111843
      4714                37704              -125611              -138399
      4715                37712               -79338               -92579
      4716                37720               -78918              -158133
      4717                37728              -159313              -182308
      4718                37736               -85953              -129312
      4719                37744              -194618               -69061
      4720                37752              -105153              -164392
      4721                37760              -319044               -42583
      4722                37768              -144024              -133975
      4723                37776              -169957              -149765
      4724                37784               -99949               -23163
      4725                37792               134304              -175208
      4726                37800               -35876               -85533
      4727                37808               -17414              -211167
      4728                37816              -285987               -26799
      4729                37824                25836              -118516
      4730                37832              -253780              -195237
      4731                37840              -128917              -132836
      4732                37848               -64704               -50419
      4733                37856               -83445              -100868
      4734                37864              -139468               -63680
      4735                37872               -46914               -24986
      4736                37880               -24317              -221243
      4737                37888              -192780              -329877
      4738                37896               -50987              -133154
      4739                37904              -189540              -181526
      4740                37912               -55260               -70420
      4741                37920              -105641               -77604
      4742                37928              -194791              -199823
      4743                37936                 2576              -239417
      4744                37944               -64040              -102754
      4745                37952              -104780              -280676
      4746                37960               -92290               -79446
      4747                37968               -18965              -155105
      4748                37976                23607               -29774
      4749                37984               -15168              -160336
      4750                37992              -121923                65967
      4751                38000               -41367              -197068
      4752                38008              -128764               -91580
      4753                38016              -234573               -29566
      4754                38024              -135065               -84329
      4755                38032              -167727               -69024
      4756                38040              -104928              -161756
      4757                38048               -38402               -75202
      4758                38056              -186870              -123244
      4759                38064               -64893                44571
      4760                38072              -203935               -62996
      4761                38080              -145133               -79816
      4762                38088              -165239              -137838
      4763                38096              -157816              -212048
      4764                38104              -158170              -136778
      4765                38112              -112071              -171558
      4766                38120              -248558               -58794
      4767                38128              -181430              -187953
      4768                38136              -199578               -69140
      4769                38144               -66565              -141765
      4770                38152              -111411               -48060
      4771                38160              -159314              -124724
      4772                38168              -151223               -45943
      4773                38176              -176093               -11404
      4774                38184              -161145              -123476
      4775                38192                 3730                -3057
      4776                38200              -191778               -52494
      4777                38208                72620              -103590
      4778                38216              -142178               -77127
      4779                38224               -49469              -216080
      4780                38232              -176905                35423
      4781                38240               -25566               -58190
      4782                38248              -112670              -169494
      4783                38256                 -945              -128988
      4784                38264              -161430               -94760
      4785                38272              -213079               -22876
      4786                38280              -113505               -74015
      4787                38288              -172319              -146523
      4788                38296               -23756              -167541
      4789                38304               -38973              -148211
      4790                38312              -115378               -97784
      4791                38320              -120633               -57136
      4792                38328               -64629               -50422
      4793                38336              -133893              -165913
      4794                38344              -207209               -12161
      4795                38352              -105412              -108479
      4796                38360               -41582                40813
      4797                38368              -208195              -108802
      4798                38376              -120417               -67382
      4799                38384               -85888               -97857
      4800                38392               -46892              -253367
      4801                38400              -163930               -68698
      4802                38408              -168629               -94268
      4803                38416              -114433               -16988
      4804                38424               -98490                 4044
      4805                38432              -137081              -164765
      4806                38440              -176184              -109459
      4807                38448              -159333              -149859
      4808                38456              -126575              -104041
      4809                38464              -147699              -153342
      4810                38472              -169576              -155803
      4811                38480                22571              -145653
      4812                38488              -136966                27887
      4813                38496               -83306              -211366
      4814                38504              -135147                13661
      4815                38512                -5643              -136115
      4816                38520               -72311              -260119
      4817                38528              -268586               -59470
      4818                38536              -230326              -228389
      4819                38544              -124913              -179135
      4820                38552              -205887              -131524
      4821                38560              -137850               -68066
      4822                38568               -48654              -142154
      4823                38576              -156657               -45151
      4824                38584              -198505              -127821
      4825                38592               101169                32736
      4826                38600               -51837               -93809
      4827                38608               -51459              -171476
      4828                38616              -113807              -107172
      4829                38624               -45876              -128597
      4830                38632               -52889              -159454
      4831                38640               -96609              -103511
      4832                38648              -188374              -132448
      4833                38656              -160785              -231084
      4834                38664              -165402                29960
      4835                38672              -153292               -22124
      4836                38680              -192421              -217796
      4837                38688              -125535               -39199
      4838                38696               -35980              -113703
      4839                38704              -211012              -102084
      4840                38712              -218506                 4087
      4841                38720               -58700               -90962
      4842                38728               -30080               -92968
      4843                38736              -129215               -69383
      4844                38744               -60179              -127819
      4845                38752                -8790               -71364
      4846                38760              -279711               -53972
      4847                38768               -59241                38907
      4848                38776               -55947               -39925
      4849                38784              -160669              -131412
      4850                38792                41665               -83082
      4851                38800              -201125              -131866
      4852                38808              -219364              -156476
      4853                38816               -22273              -149699
      4854                38824               -89902                -4710
      4855                38832              -108341              -128443
      4856                38840              -154921              -120452
      4857                38848               -80083              -161093
      4858                38856               -86599              -148101
      4859                38864               -66545              -148645
      4860                38872               -11634               -81684
      4861                38880              -118864               -58690
      4862                38888              -216639               -44301
      4863                38896               -99105              -210336
      4864                38904              -120673               -44780
      4865                38912               -33935              -102328
      4866                38920              -142019              -145517
      4867                38928              -137283               -30399
      4868                38936              -138813              -205681
      4869                38944               -84986              -113945
      4870                38952              -112781               -53537
      4871                38960               -44924               -68825
      4872                38968              -121562              -121653
      4873                38976               -45795              -141257
      4874                38984              -157590               -73712
      4875                38992               -83157               -39121
      4876                39000              -185035              -127679
      4877                39008               -41239              -188453
      4878                39016                17448              -295854
      4879                39024               -32621              -119676
      4880                39032                11701               -52078
      4881                39040               -51344              -144071
      4882                39048              -204647              -114629
      4883                39056               -60057              -223349
      4884                39064              -141060              -189971
      4885                39072                27344              -148984
      4886                39080              -233606              -163085
      4887                39088              -199066              -233351
      4888                39096               -22072              -216589
      4889                39104                14959               -90537
      4890                39112               -45793                 7921
      4891                39120                24948              -188195
      4892                39128               -54751              -206423
      4893                39136              -208432              -142888
      4894                39144               -48202              -169347
      4895                39152                -1350               -34046
      4896                39160              -115012              -166255
      4897                39168                -1025              -246599
      4898                39176              -153788               -22517
      4899                39184              -142060               -14042
      4900                39192               -21693               -84541
      4901                39200               -47342              -185864
      4902                39208              -149083              -204067
      4903                39216                23148                23893
      4904                39224              -206499              -257945
      4905                39232              -101720              -138189
      4906                39240               -90265               -61831
      4907                39248                52083              -245038
      4908                39256               -95534              -111256
      4909                39264              -108365              -167527
      4910                39272                 -805               -30001
      4911                39280              -119481               -54688
      4912                39288               -57156              -158327
      4913                39296              -158460               -40350
      4914                39304               -78228               -81400
      4915                39312              -107363               -50105
      4916                39320              -102710               -41890
      4917                39328              -196713                 1377
      4918                39336              -225708               -42424
      4919                39344              -199147              -183206
      4920                39352                -9027               -65351
      4921                39360              -109899              -118519
      4922                39368               -44598              -160585
      4923                39376                42059              -129242
      4924                39384              -111592              -144408
      4925                39392              -175221               -72929
      4926                39400                -8260              -163996
      4927                39408               -79036              -199906
      4928                39416               -57884              -157968
      4929                39424                71421              -100457
      4930                39432               -80987              -258528
      4931                39440              -108170              -228348
      4932                39448              -163723               -85356
      4933                39456              -110059              -188773
      4934                39464               -81622                -4261
      4935                39472               -91728              -218030
      4936                39480              -316912               -77527
      4937                39488              -127162              -110322
      4938                39496                26667              -233660
      4939                39504               147989               -23296
      4940                39512              -115173              -160809
      4941                39520              -151733              -145406
      4942                39528              -155129               -89505
      4943                39536              -247033               -85513
      4944                39544              -275896               -73345
      4945                39552              -129108              -118530
      4946                39560              -257415              -109668
      4947                39568              -106647              -105653
      4948                39576              -206548              -105547
      4949                39584               -48283              -110882
      4950                39592              -159172               -42141
      4951                39600                14265               -23101
      4952                39608               -17841              -214687
      4953                39616               -54818              -166501
      4954                39624               108588              -118267
      4955                39632               -63408               -92882
      4956                39640              -294810               -81305
      4957                39648              -105875                31072
      4958                39656              -137804               -84304
      4959                39664               -20487              -146650
      4960                39672              -184283               -58621
      4961                39680              -108403              -167633
      4962                39688               -61591              -112964
      4963                39696              -140079              -156474
      4964                39704               -51493              -114197
      4965                39712               -98520               -86021
      4966                39720              -118152              -157910
      4967                39728                45626              -113842
      4968                39736               -20584              -185340
      4969                39744                34094              -158556
      4970                39752              -159045               -73389
      4971                39760               -35935              -199217
      4972                39768               -62802              -127475
      4973                39776              -107161               -14203
      4974                39784               -60332               -58440
      4975                39792                42391                  625
      4976                39800              -164606               -71994
      4977                39808              -277441              -168838
      4978                39816              -205817              -128020
      4979                39824               -27194               -10378
      4980                39832                41011              -138102
      4981                39840              -187951              -131563
      4982                39848                69557               -29007
      4983                39856               -62976              -178532
      4984                39864                 8799               -67844
      4985                39872              -108619               -76379
      4986                39880              -139475               -69365
      4987                39888               -38606               117752
      4988                39896               -77682              -162947
      4989                39904               -82886               -90442
      4990                39912              -141736               -82980
      4991                39920               -98758              -149995
      4992                39928              -267774              -139888
      4993                39936              -153547              -112625
      4994                39944               -58298              -152284
      4995                39952               -31276               -29856
      4996                39960               -75381              -139686
      4997                39968                74068                51878
      4998                39976                18788               -35080
      4999                39984              -111115                 5192
      5000                39992               -21182               -77413
