# Supplementary material for: Probing decoherence in molecular 4f qubits
Source: Chem Sci. 2024 Oct 30;15(48):20328–37. doi: 10.1039/d4sc05304d (PMC11575486; doi:10.1039/d4sc05304d)
Supplement: SC-015-D4SC05304D-s001 [file SC-015-D4SC05304D-s001.zip › data_archive/perpendicular_0p001pct/T2/2752_40K_T2]

     index            Time [ns]         Intensity []         Intensity []

         1                    0              4720120              -800105
         2                    8              4990681              -837468
         3                   16              5060964              -713261
         4                   24              5043256              -675929
         5                   32              5227892              -829925
         6                   40              5284687              -731850
         7                   48              5549960              -766715
         8                   56              5550353              -672050
         9                   64              5665919              -677839
        10                   72              5786367              -748297
        11                   80              5706442              -623971
        12                   88              5591228              -821908
        13                   96              5637058              -694379
        14                  104              5622971              -869206
        15                  112              5471585              -772730
        16                  120              5290966              -809243
        17                  128              5272593              -775686
        18                  136              5095054              -717442
        19                  144              4963962              -628586
        20                  152              4715739              -755962
        21                  160              4784987              -694154
        22                  168              4672158              -627680
        23                  176              4833649              -670060
        24                  184              4901698              -592911
        25                  192              4654662              -536942
        26                  200              4921574              -662250
        27                  208              4845318              -652057
        28                  216              4925696              -795515
        29                  224              5039662              -703813
        30                  232              5076658              -737959
        31                  240              5011982              -751701
        32                  248              5035255              -692659
        33                  256              4963492              -733445
        34                  264              4967643              -563734
        35                  272              4993585              -751722
        36                  280              4893208              -799209
        37                  288              4849881              -681278
        38                  296              4727289              -569970
        39                  304              4683645              -583914
        40                  312              4704783              -586685
        41                  320              4657831              -643480
        42                  328              4621182              -592717
        43                  336              4673572              -667821
        44                  344              4601769              -499002
        45                  352              4816081              -530359
        46                  360              4878698              -510959
        47                  368              5062939              -599771
        48                  376              5124150              -514142
        49                  384              5342508              -600727
        50                  392              5432068              -631728
        51                  400              5491158              -697571
        52                  408              5415238              -635190
        53                  416              5422448              -612626
        54                  424              5650276              -705306
        55                  432              5567975              -811148
        56                  440              5623604              -682605
        57                  448              5613350              -812065
        58                  456              5521761              -773631
        59                  464              5701668              -824101
        60                  472              5730012              -797825
        61                  480              5549592              -588924
        62                  488              5630896              -694992
        63                  496              5874711              -682224
        64                  504              5734251              -702664
        65                  512              5724161              -717768
        66                  520              5841855              -789910
        67                  528              5839002              -782190
        68                  536              5795628              -756725
        69                  544              6083415              -749831
        70                  552              5831481              -864738
        71                  560              5905806              -493939
        72                  568              5976466              -843720
        73                  576              5922019              -718605
        74                  584              5852898              -678583
        75                  592              5916989              -769119
        76                  600              5799072              -696975
        77                  608              5648350              -701953
        78                  616              5706161              -850965
        79                  624              5674335              -718908
        80                  632              5672840              -538105
        81                  640              5626290              -602375
        82                  648              5711320              -712505
        83                  656              5429579              -567365
        84                  664              5278336              -613039
        85                  672              5217230              -665917
        86                  680              5280994              -688717
        87                  688              5214007              -523751
        88                  696              5178228              -516993
        89                  704              5346594              -587488
        90                  712              5203474              -521683
        91                  720              5357819              -576313
        92                  728              5237510              -608902
        93                  736              5144250              -574808
        94                  744              5075258              -540660
        95                  752              5042932              -558072
        96                  760              5073259              -528952
        97                  768              5053847              -600080
        98                  776              5070177              -468653
        99                  784              4841597              -691570
       100                  792              4808932              -586433
       101                  800              4804556              -656087
       102                  808              4730820              -535430
       103                  816              4503459              -605845
       104                  824              4534759              -528521
       105                  832              4457257              -496708
       106                  840              4416081              -477416
       107                  848              4513401              -591003
       108                  856              4396703              -446852
       109                  864              4309436              -462990
       110                  872              4386605              -644033
       111                  880              4467323              -574080
       112                  888              4439283              -638298
       113                  896              4427948              -488676
       114                  904              4613859              -645977
       115                  912              4727942              -678213
       116                  920              4575126              -548169
       117                  928              4821188              -728981
       118                  936              4900078              -621793
       119                  944              4877742              -584099
       120                  952              4666280              -667899
       121                  960              4808495              -616047
       122                  968              4801418              -506552
       123                  976              4852854              -395386
       124                  984              4603461              -620106
       125                  992              4621505              -497834
       126                 1000              4642252              -425668
       127                 1008              4667000              -695327
       128                 1016              4627694              -559611
       129                 1024              4716791              -450254
       130                 1032              4675713              -629428
       131                 1040              4887382              -628480
       132                 1048              4777142              -587697
       133                 1056              4823974              -549391
       134                 1064              4988278              -482949
       135                 1072              4781197              -660178
       136                 1080              4687102              -445158
       137                 1088              4855540              -606536
       138                 1096              4789906              -555064
       139                 1104              4701096              -606599
       140                 1112              4731875              -503787
       141                 1120              4849931              -577712
       142                 1128              4529234              -530617
       143                 1136              4694300              -494586
       144                 1144              4576457              -681395
       145                 1152              4534069              -340290
       146                 1160              4387538              -596677
       147                 1168              4424744              -520564
       148                 1176              4582228              -492534
       149                 1184              4450755              -595581
       150                 1192              4517393              -519287
       151                 1200              4475563              -492503
       152                 1208              4526897              -526054
       153                 1216              4570894              -500375
       154                 1224              4524389              -537022
       155                 1232              4364789              -488419
       156                 1240              4506012              -500366
       157                 1248              4453413              -651661
       158                 1256              4555726              -599428
       159                 1264              4624320              -574158
       160                 1272              4443990              -553001
       161                 1280              4644304              -582475
       162                 1288              4520222              -437016
       163                 1296              4525435              -537741
       164                 1304              4516693              -511261
       165                 1312              4527395              -602066
       166                 1320              4341227              -523046
       167                 1328              4423549              -546420
       168                 1336              4101475              -472636
       169                 1344              4163433              -597044
       170                 1352              4236905              -400334
       171                 1360              4308896              -515411
       172                 1368              4040904              -581262
       173                 1376              4174106              -463718
       174                 1384              4185825              -519227
       175                 1392              4154959              -534199
       176                 1400              4096738              -480646
       177                 1408              4214968              -534781
       178                 1416              4102906              -606175
       179                 1424              4154906              -405554
       180                 1432              4104047              -579047
       181                 1440              3967339              -516787
       182                 1448              3958128              -460973
       183                 1456              3924780              -306177
       184                 1464              3879421              -542237
       185                 1472              3985042              -592150
       186                 1480              3652607              -386193
       187                 1488              3703965              -411852
       188                 1496              3841700              -427711
       189                 1504              3740778              -546589
       190                 1512              3612890              -555224
       191                 1520              3590135              -410095
       192                 1528              3643023              -343748
       193                 1536              3711155              -387382
       194                 1544              3690081              -478145
       195                 1552              3816998              -545589
       196                 1560              3835725              -402666
       197                 1568              3861202              -418818
       198                 1576              3905213              -517361
       199                 1584              4080170              -366140
       200                 1592              4154378              -468948
       201                 1600              4169772              -443600
       202                 1608              4258482              -541823
       203                 1616              4203774              -471831
       204                 1624              4180530              -635345
       205                 1632              4184281              -521154
       206                 1640              4168514              -540713
       207                 1648              4281794              -435672
       208                 1656              4166152              -590458
       209                 1664              4295297              -357024
       210                 1672              4168298              -353763
       211                 1680              4114083              -557941
       212                 1688              4144245              -437167
       213                 1696              4027249              -464123
       214                 1704              4099502              -396389
       215                 1712              4019911              -616853
       216                 1720              4088763              -395739
       217                 1728              4331339              -403690
       218                 1736              4312226              -608389
       219                 1744              4230825              -582290
       220                 1752              4272859              -377029
       221                 1760              4376573              -531225
       222                 1768              4186297              -382321
       223                 1776              4334755              -390259
       224                 1784              4459154              -412831
       225                 1792              4129121              -425533
       226                 1800              4235584              -610344
       227                 1808              4253748              -437835
       228                 1816              4185182              -449459
       229                 1824              4105034              -329709
       230                 1832              4136341              -503089
       231                 1840              4082474              -396225
       232                 1848              4103174              -509163
       233                 1856              4139795              -488562
       234                 1864              4282663              -446773
       235                 1872              4349974              -504367
       236                 1880              4140078              -436344
       237                 1888              4179971              -381342
       238                 1896              4169512              -352006
       239                 1904              4088117              -590081
       240                 1912              4119575              -485543
       241                 1920              4099882              -506746
       242                 1928              4294771              -542094
       243                 1936              4082768              -360855
       244                 1944              3954597              -460552
       245                 1952              3736716              -397238
       246                 1960              3711839              -292280
       247                 1968              3736395              -393031
       248                 1976              3588330              -366639
       249                 1984              3535422              -412436
       250                 1992              3430637              -373967
       251                 2000              3463429              -454103
       252                 2008              3307529              -431255
       253                 2016              3314352              -400676
       254                 2024              3142785              -470413
       255                 2032              3162709              -385275
       256                 2040              3065498              -335705
       257                 2048              3147103              -444460
       258                 2056              2934540              -377148
       259                 2064              3058808              -420455
       260                 2072              2984320              -353076
       261                 2080              2940598              -326902
       262                 2088              2949668              -416260
       263                 2096              3052930              -365986
       264                 2104              2680973              -297324
       265                 2112              2772356              -347673
       266                 2120              2722877              -536550
       267                 2128              2707604              -307735
       268                 2136              2744292              -344758
       269                 2144              2753035              -263777
       270                 2152              2822525              -324470
       271                 2160              2787773              -486519
       272                 2168              2804223              -155846
       273                 2176              2850692              -317436
       274                 2184              2852245              -294933
       275                 2192              3025092              -389842
       276                 2200              2973099              -303749
       277                 2208              3025351              -484624
       278                 2216              3116440              -329884
       279                 2224              3031150              -236216
       280                 2232              3144959              -386351
       281                 2240              2992399              -300614
       282                 2248              3213985              -285873
       283                 2256              3046760              -453954
       284                 2264              2966100              -490380
       285                 2272              3147316              -207500
       286                 2280              2945243              -436681
       287                 2288              3027373              -184436
       288                 2296              3062666              -289990
       289                 2304              3128483              -366431
       290                 2312              3058230              -440143
       291                 2320              3058022              -353360
       292                 2328              3049870              -293513
       293                 2336              3017690              -355848
       294                 2344              3078049              -317251
       295                 2352              3026244              -346679
       296                 2360              3008522              -561546
       297                 2368              2990241              -388247
       298                 2376              2903170              -273751
       299                 2384              3110090              -322322
       300                 2392              3178486              -378386
       301                 2400              3189390              -309594
       302                 2408              3317862              -464166
       303                 2416              3223683              -421700
       304                 2424              3377442              -442074
       305                 2432              3364262              -351101
       306                 2440              3382075              -253453
       307                 2448              3276766              -494561
       308                 2456              3452957              -376267
       309                 2464              3362084              -365284
       310                 2472              3381120              -345477
       311                 2480              3448047              -514544
       312                 2488              3565101              -437509
       313                 2496              3487240              -396880
       314                 2504              3359191              -340334
       315                 2512              3353031              -311914
       316                 2520              3256830              -389126
       317                 2528              3118594              -538564
       318                 2536              3297423              -336633
       319                 2544              3445623              -382933
       320                 2552              3224313              -372034
       321                 2560              3281864              -423671
       322                 2568              3289923              -482358
       323                 2576              3440914              -380856
       324                 2584              3345240              -364147
       325                 2592              3294870              -395526
       326                 2600              3256111              -256452
       327                 2608              3370559              -396181
       328                 2616              3404873              -228198
       329                 2624              3164768              -419603
       330                 2632              3360026              -287662
       331                 2640              3177437              -389540
       332                 2648              2937637              -324364
       333                 2656              3041012              -248098
       334                 2664              2919274              -271723
       335                 2672              2923220              -222384
       336                 2680              2832278              -339011
       337                 2688              2926424              -427637
       338                 2696              2797884              -342274
       339                 2704              2841896              -365179
       340                 2712              2711791              -428689
       341                 2720              2921145              -356452
       342                 2728              2859933              -381976
       343                 2736              2722571              -292418
       344                 2744              2737478              -258707
       345                 2752              2775113              -342541
       346                 2760              2705852              -291895
       347                 2768              2629795              -353416
       348                 2776              2589852              -432749
       349                 2784              2573719              -278001
       350                 2792              2458869              -282485
       351                 2800              2513106              -343469
       352                 2808              2600899              -378387
       353                 2816              2650313              -462459
       354                 2824              2638975              -227500
       355                 2832              2749543              -354278
       356                 2840              2596881              -197154
       357                 2848              2690146              -228020
       358                 2856              2652262              -367473
       359                 2864              2864643              -250934
       360                 2872              2735636              -339459
       361                 2880              2697566              -153794
       362                 2888              2688063              -355025
       363                 2896              2791495              -207073
       364                 2904              2603949              -354784
       365                 2912              2784904              -399177
       366                 2920              2600464              -284171
       367                 2928              2671244              -386246
       368                 2936              2644414              -297880
       369                 2944              2789387              -397382
       370                 2952              2675508              -317456
       371                 2960              2804109              -266707
       372                 2968              2649952              -339219
       373                 2976              2745624              -292489
       374                 2984              2702132              -293462
       375                 2992              2769448              -224284
       376                 3000              2746266              -434166
       377                 3008              2924288              -380509
       378                 3016              2831251              -392674
       379                 3024              2882024              -421213
       380                 3032              2879247              -417068
       381                 3040              3080816              -269802
       382                 3048              2924438              -373866
       383                 3056              3009856              -175627
       384                 3064              3087170              -350655
       385                 3072              2945325              -462166
       386                 3080              2837777              -286338
       387                 3088              2845830              -256145
       388                 3096              2962648              -328704
       389                 3104              2844583              -269486
       390                 3112              2873096              -518902
       391                 3120              2857991              -312751
       392                 3128              2960806              -351375
       393                 3136              2941987              -384620
       394                 3144              2803825              -308380
       395                 3152              2926774              -442158
       396                 3160              2914934              -248571
       397                 3168              2966642              -372923
       398                 3176              3043735              -173171
       399                 3184              2890602              -413889
       400                 3192              3034825              -375780
       401                 3200              3038899              -303883
       402                 3208              3036641              -239487
       403                 3216              3016579              -412302
       404                 3224              2934792              -338772
       405                 3232              2986008              -310053
       406                 3240              3012672              -296385
       407                 3248              2858896              -258620
       408                 3256              2958911              -374371
       409                 3264              2867110              -283247
       410                 3272              2799549              -333282
       411                 3280              2713269              -230272
       412                 3288              2954325              -369943
       413                 3296              2768273              -309194
       414                 3304              2832199              -426383
       415                 3312              2704184              -378935
       416                 3320              2806968              -229341
       417                 3328              2678030              -226105
       418                 3336              2675569              -254418
       419                 3344              2584909              -261338
       420                 3352              2541105              -332873
       421                 3360              2665242              -362079
       422                 3368              2496588              -380609
       423                 3376              2443170              -321370
       424                 3384              2514786              -278415
       425                 3392              2556416              -189174
       426                 3400              2383192              -215865
       427                 3408              2473224              -383392
       428                 3416              2459816              -288758
       429                 3424              2308647              -265240
       430                 3432              2542697              -366114
       431                 3440              2459876              -308001
       432                 3448              2508718              -128156
       433                 3456              2509288              -279965
       434                 3464              2352618              -310085
       435                 3472              2443768              -187396
       436                 3480              2422378              -325937
       437                 3488              2265206              -243201
       438                 3496              2310636              -260678
       439                 3504              2273875              -183884
       440                 3512              2204332              -152265
       441                 3520              2231639              -320120
       442                 3528              2164701              -320840
       443                 3536              2192131              -207401
       444                 3544              2282221              -352007
       445                 3552              2216077              -189097
       446                 3560              2370114               -98478
       447                 3568              2119341              -400207
       448                 3576              2159289              -298822
       449                 3584              2259605              -273775
       450                 3592              2298987              -407951
       451                 3600              2384202              -516585
       452                 3608              2365785              -157940
       453                 3616              2315865              -302898
       454                 3624              2400224              -328267
       455                 3632              2295482              -192662
       456                 3640              2312751              -282912
       457                 3648              2209375              -390811
       458                 3656              2259184              -193590
       459                 3664              2221169              -266188
       460                 3672              2270182              -196510
       461                 3680              2090953               -73826
       462                 3688              2077536               -37608
       463                 3696              2226196              -125732
       464                 3704              2131434              -399986
       465                 3712              2020080              -224292
       466                 3720              2235444              -296249
       467                 3728              2073119              -197051
       468                 3736              2235223              -149386
       469                 3744              2191201              -323237
       470                 3752              2341949              -171436
       471                 3760              2233411              -253887
       472                 3768              2293776              -326476
       473                 3776              2430953              -178441
       474                 3784              2254040              -282473
       475                 3792              2415985              -376634
       476                 3800              2276205              -439591
       477                 3808              2273291              -236866
       478                 3816              2194241              -370213
       479                 3824              2295951              -385240
       480                 3832              2253182              -291992
       481                 3840              2291706              -305970
       482                 3848              2252019              -267560
       483                 3856              2474138              -207947
       484                 3864              2350828              -310860
       485                 3872              2357587                -6893
       486                 3880              2382740              -221883
       487                 3888              2376042              -273406
       488                 3896              2385215              -306873
       489                 3904              2377006              -289793
       490                 3912              2263045              -367151
       491                 3920              2252426              -327494
       492                 3928              2251017              -435538
       493                 3936              2454913              -225310
       494                 3944              2546951              -280158
       495                 3952              2429328              -233409
       496                 3960              2495935              -200414
       497                 3968              2524747              -329015
       498                 3976              2561902              -402751
       499                 3984              2611398              -194183
       500                 3992              2619586              -299154
       501                 4000              2633227              -167577
       502                 4008              2458797              -326274
       503                 4016              2518880              -240502
       504                 4024              2575848              -306144
       505                 4032              2502325              -445701
       506                 4040              2390064              -156104
       507                 4048              2420971              -287738
       508                 4056              2530817              -359499
       509                 4064              2443187              -274088
       510                 4072              2509520              -318621
       511                 4080              2477548              -425864
       512                 4088              2609718              -242748
       513                 4096              2737027              -327495
       514                 4104              2687913              -175535
       515                 4112              2652006              -352987
       516                 4120              2729888              -427682
       517                 4128              2814500              -314401
       518                 4136              2809640              -355456
       519                 4144              2714738              -261153
       520                 4152              2707214              -195297
       521                 4160              2709924              -424788
       522                 4168              2482929              -271552
       523                 4176              2514948              -356117
       524                 4184              2555231              -259918
       525                 4192              2324361              -390163
       526                 4200              2497647              -293847
       527                 4208              2366919              -273539
       528                 4216              2369557              -286085
       529                 4224              2216184              -260299
       530                 4232              2286761              -232118
       531                 4240              2510098              -416133
       532                 4248              2238687              -305802
       533                 4256              2583543              -238613
       534                 4264              2399530              -404871
       535                 4272              2537845              -248254
       536                 4280              2470680              -356624
       537                 4288              2517891              -249862
       538                 4296              2597154              -287734
       539                 4304              2575679              -299170
       540                 4312              2417928              -309312
       541                 4320              2590757              -213497
       542                 4328              2491190              -257734
       543                 4336              2504444              -371038
       544                 4344              2398023              -392338
       545                 4352              2454679              -316462
       546                 4360              2314030              -311295
       547                 4368              2329473              -173018
       548                 4376              2289213              -366655
       549                 4384              2251857              -172701
       550                 4392              2081592              -144384
       551                 4400              2181218              -194819
       552                 4408              2157197              -293738
       553                 4416              2073366              -262546
       554                 4424              2193487              -263418
       555                 4432              2103307              -213259
       556                 4440              2042201              -297868
       557                 4448              2167170              -179000
       558                 4456              1959219              -384803
       559                 4464              2189987              -274385
       560                 4472              2085042              -239013
       561                 4480              1967390              -239635
       562                 4488              2002354              -276424
       563                 4496              2015056              -257280
       564                 4504              1901313              -238444
       565                 4512              2014679              -196897
       566                 4520              1911601              -244009
       567                 4528              1808668              -266547
       568                 4536              1846799              -197190
       569                 4544              1883151              -273812
       570                 4552              1849694              -179662
       571                 4560              1857659              -196227
       572                 4568              1776380              -179506
       573                 4576              1899015              -321616
       574                 4584              1930700              -335654
       575                 4592              1999286              -277663
       576                 4600              1915947              -254276
       577                 4608              1978295              -377317
       578                 4616              2013670              -267507
       579                 4624              1819577              -375761
       580                 4632              1956389              -203071
       581                 4640              2030867              -236274
       582                 4648              2000185              -221458
       583                 4656              1800825               -68060
       584                 4664              1881204              -281898
       585                 4672              1808052              -132331
       586                 4680              1994889              -220862
       587                 4688              1923666              -208540
       588                 4696              1949170              -158576
       589                 4704              1904706              -189624
       590                 4712              1975628              -276115
       591                 4720              2083564              -220670
       592                 4728              1891931              -172215
       593                 4736              1952058              -196788
       594                 4744              2014147              -198077
       595                 4752              1885527              -266264
       596                 4760              2002041              -259319
       597                 4768              2010300              -317203
       598                 4776              1925865              -271162
       599                 4784              1907796              -356497
       600                 4792              1961860              -359342
       601                 4800              2031049              -424725
       602                 4808              1955226              -236839
       603                 4816              1853862              -248360
       604                 4824              2061263              -324681
       605                 4832              1961303              -112872
       606                 4840              2067464               -64850
       607                 4848              1929831              -114740
       608                 4856              2105996              -226172
       609                 4864              2066105              -475395
       610                 4872              1989781              -320913
       611                 4880              2085685              -242108
       612                 4888              2185361              -219176
       613                 4896              2186370              -282073
       614                 4904              1969295              -175681
       615                 4912              2090465              -256016
       616                 4920              2188272              -406132
       617                 4928              1989091              -180908
       618                 4936              2018203              -295589
       619                 4944              1993126              -312549
       620                 4952              2070342              -182891
       621                 4960              2109637              -218059
       622                 4968              2084178              -445315
       623                 4976              2103236              -147337
       624                 4984              2177744              -319646
       625                 4992              2150470              -344425
       626                 5000              2067325              -216025
       627                 5008              2274419              -206221
       628                 5016              2271600              -171741
       629                 5024              2234935              -267785
       630                 5032              2233160              -289016
       631                 5040              2106665              -360165
       632                 5048              2216224              -331628
       633                 5056              2389430              -263396
       634                 5064              2246478              -414268
       635                 5072              2220891              -320199
       636                 5080              2225136              -245516
       637                 5088              2219606              -384113
       638                 5096              2214658              -177607
       639                 5104              2140576              -264676
       640                 5112              2272250              -227518
       641                 5120              2075973              -377100
       642                 5128              2148354              -195088
       643                 5136              1969910              -323652
       644                 5144              2102383              -305341
       645                 5152              2116052              -153983
       646                 5160              2162050              -285624
       647                 5168              2192671              -292221
       648                 5176              2098879              -247081
       649                 5184              2110620              -316761
       650                 5192              2118482              -195587
       651                 5200              2190214              -208166
       652                 5208              2129113              -268065
       653                 5216              2038616              -210200
       654                 5224              2092578              -266837
       655                 5232              2141722              -237619
       656                 5240              2244085              -336546
       657                 5248              2215506              -198204
       658                 5256              2051877              -259896
       659                 5264              2125647              -139985
       660                 5272              2178328              -239173
       661                 5280              2019633              -227539
       662                 5288              2255933              -246055
       663                 5296              2306361              -168761
       664                 5304              2112835              -299257
       665                 5312              2085514              -353724
       666                 5320              1899517              -228531
       667                 5328              2009019              -260949
       668                 5336              1992112              -262234
       669                 5344              1898025              -295317
       670                 5352              1931861              -208717
       671                 5360              1895634              -299271
       672                 5368              2008269              -215418
       673                 5376              1884102              -344953
       674                 5384              2015388              -201081
       675                 5392              1819510              -342845
       676                 5400              1917577              -183319
       677                 5408              2084582              -198885
       678                 5416              1761953              -256539
       679                 5424              1862382              -317914
       680                 5432              1867120              -209747
       681                 5440              1851330              -283642
       682                 5448              1881236              -277601
       683                 5456              1773855              -282396
       684                 5464              1759260              -178421
       685                 5472              1810310              -179471
       686                 5480              1696968              -266032
       687                 5488              1697323              -355379
       688                 5496              1626989              -232898
       689                 5504              1593435              -265136
       690                 5512              1556809              -131820
       691                 5520              1716112              -226032
       692                 5528              1603215              -132398
       693                 5536              1578992              -152799
       694                 5544              1548658              -323206
       695                 5552              1555282              -324994
       696                 5560              1587646               -81381
       697                 5568              1558879              -136919
       698                 5576              1420312              -353454
       699                 5584              1595712              -187038
       700                 5592              1319653              -305309
       701                 5600              1529410              -371776
       702                 5608              1465305              -106459
       703                 5616              1563053              -227056
       704                 5624              1600489              -186282
       705                 5632              1579505              -181623
       706                 5640              1574980              -243547
       707                 5648              1452783              -199993
       708                 5656              1421005              -217817
       709                 5664              1686913              -124590
       710                 5672              1559028              -290451
       711                 5680              1468045              -220658
       712                 5688              1735317              -294307
       713                 5696              1588903              -319520
       714                 5704              1573990              -200788
       715                 5712              1369981              -144706
       716                 5720              1419006              -240141
       717                 5728              1561479              -322037
       718                 5736              1447567              -239943
       719                 5744              1483285               -85910
       720                 5752              1480896               -54629
       721                 5760              1318207              -266415
       722                 5768              1455996              -283700
       723                 5776              1655912              -163684
       724                 5784              1352467              -136656
       725                 5792              1499281              -449990
       726                 5800              1548856              -200245
       727                 5808              1604554              -285517
       728                 5816              1641934              -274847
       729                 5824              1489092              -183102
       730                 5832              1582599              -132649
       731                 5840              1711240              -106585
       732                 5848              1674001              -335220
       733                 5856              1653108              -179944
       734                 5864              1518433              -271446
       735                 5872              1719646              -266703
       736                 5880              1765223               -57755
       737                 5888              1492426              -262835
       738                 5896              1617908              -188559
       739                 5904              1501591              -100117
       740                 5912              1487053              -172434
       741                 5920              1499856              -172733
       742                 5928              1564762              -208559
       743                 5936              1462867              -307034
       744                 5944              1532236              -207997
       745                 5952              1486141              -193819
       746                 5960              1461636              -184926
       747                 5968              1422534              -182575
       748                 5976              1474456                   16
       749                 5984              1394760              -190597
       750                 5992              1461868              -269695
       751                 6000              1419373              -297570
       752                 6008              1503810              -243992
       753                 6016              1389411              -266863
       754                 6024              1608846              -243834
       755                 6032              1328151              -251000
       756                 6040              1451384              -290966
       757                 6048              1548913              -344099
       758                 6056              1173056              -245225
       759                 6064              1328749              -211685
       760                 6072              1394297              -260077
       761                 6080              1321629              -175548
       762                 6088              1338898              -361201
       763                 6096              1308152              -182012
       764                 6104              1390266              -232995
       765                 6112              1330163              -218792
       766                 6120              1342663              -254873
       767                 6128              1148801              -123525
       768                 6136              1322836              -212729
       769                 6144              1277363              -338886
       770                 6152              1141640              -220191
       771                 6160              1128669              -319534
       772                 6168              1305145              -105991
       773                 6176              1227096              -204221
       774                 6184              1226413              -219387
       775                 6192              1322253              -302959
       776                 6200              1277101              -124475
       777                 6208              1411450               -71645
       778                 6216              1227379              -137885
       779                 6224              1391739              -157146
       780                 6232              1062484              -146225
       781                 6240              1161842              -205754
       782                 6248              1251727              -187689
       783                 6256              1292495              -243336
       784                 6264              1115481              -192319
       785                 6272              1373629              -243539
       786                 6280              1239871              -217496
       787                 6288              1153934               -91036
       788                 6296              1274148              -240031
       789                 6304              1468938              -165286
       790                 6312              1427877              -298644
       791                 6320              1382996              -299145
       792                 6328              1175832              -181126
       793                 6336              1443117              -111234
       794                 6344              1242998              -224546
       795                 6352              1401231              -266500
       796                 6360              1295065              -220623
       797                 6368              1201372              -261856
       798                 6376              1092874              -291232
       799                 6384              1281120               -86217
       800                 6392              1217271              -318159
       801                 6400              1202776              -298170
       802                 6408              1167549              -199158
       803                 6416              1230705              -105266
       804                 6424              1233034              -290720
       805                 6432              1059562              -233374
       806                 6440               943256              -214212
       807                 6448              1179267              -106248
       808                 6456              1082880              -309881
       809                 6464              1113780              -100427
       810                 6472               998102              -297387
       811                 6480              1185876              -189793
       812                 6488              1157326              -212078
       813                 6496              1333186              -106633
       814                 6504              1200373              -143999
       815                 6512              1115257              -108051
       816                 6520              1303356              -142662
       817                 6528              1152020              -144810
       818                 6536              1168053              -205066
       819                 6544              1177803              -184701
       820                 6552              1078340              -216199
       821                 6560              1051429              -147820
       822                 6568               994393              -234664
       823                 6576              1020536                18147
       824                 6584               787015              -143233
       825                 6592               994024              -150893
       826                 6600              1063998              -181784
       827                 6608               879490              -188319
       828                 6616               803171               -77359
       829                 6624               797410              -208041
       830                 6632               912427              -184962
       831                 6640               751373               -79743
       832                 6648               926029               -88012
       833                 6656              1060971              -157279
       834                 6664               936236              -162643
       835                 6672               642170              -244105
       836                 6680               874765               -63290
       837                 6688               854560              -163636
       838                 6696               813575              -242985
       839                 6704               787261               -87203
       840                 6712               884207              -267443
       841                 6720               963002                 8770
       842                 6728               763904               -96729
       843                 6736               825239              -169412
       844                 6744               795770              -151628
       845                 6752               750811              -110903
       846                 6760               862066               -85786
       847                 6768               734539               -89680
       848                 6776               842015              -223393
       849                 6784               805504              -215749
       850                 6792               758495              -177750
       851                 6800               806658               -89170
       852                 6808               876132               -17570
       853                 6816               899379              -202410
       854                 6824               838853              -255504
       855                 6832               678349              -219642
       856                 6840               805124              -160855
       857                 6848               899496              -127231
       858                 6856               830873              -243828
       859                 6864               765613               -63567
       860                 6872               896829               -74643
       861                 6880               829873              -198051
       862                 6888               862688               -79656
       863                 6896               871182               -79947
       864                 6904               852419              -134005
       865                 6912               981862              -131551
       866                 6920               961726               -68878
       867                 6928               908020               -59110
       868                 6936               777808               -48729
       869                 6944              1062741              -177844
       870                 6952               887092              -204441
       871                 6960               853910              -176000
       872                 6968               925195              -231324
       873                 6976               864699               -32294
       874                 6984               932105              -257795
       875                 6992               689466              -261927
       876                 7000               985702               111947
       877                 7008               918553              -109326
       878                 7016               839909               -77634
       879                 7024               905236              -202426
       880                 7032               750677              -230502
       881                 7040               859438              -175677
       882                 7048               837689              -185712
       883                 7056               713046              -159217
       884                 7064               745766              -156176
       885                 7072               770621              -294726
       886                 7080               794442              -145305
       887                 7088               819210               -32213
       888                 7096               884495              -230945
       889                 7104               679588               -82483
       890                 7112               727448              -265006
       891                 7120               805350              -188866
       892                 7128               810447              -221942
       893                 7136               784801              -169915
       894                 7144               695145              -122220
       895                 7152               818438              -201195
       896                 7160               784049               -92899
       897                 7168               717102              -145153
       898                 7176               516383              -185703
       899                 7184               752604               -66293
       900                 7192               784999              -161392
       901                 7200               608647               -50997
       902                 7208               712410               -91571
       903                 7216               710467               -66478
       904                 7224               675209              -156478
       905                 7232               660506               -81358
       906                 7240               692134               -59901
       907                 7248               648326              -216489
       908                 7256               705338              -159353
       909                 7264               568718              -105225
       910                 7272               676739              -141022
       911                 7280               522049              -150376
       912                 7288               643475               -84033
       913                 7296               647148               -62095
       914                 7304               602282              -124777
       915                 7312               620809              -132684
       916                 7320               632389              -109269
       917                 7328               494815              -189451
       918                 7336               497843              -106927
       919                 7344               536586              -116856
       920                 7352               573947              -197988
       921                 7360               581349              -137141
       922                 7368               582689               -87727
       923                 7376               543569              -173699
       924                 7384               711191               -44435
       925                 7392               656917              -191666
       926                 7400               425783               -55082
       927                 7408               550132               -50780
       928                 7416               456184              -104826
       929                 7424               507855              -153281
       930                 7432               653452                -7087
       931                 7440               555476              -194710
       932                 7448               553804              -288335
       933                 7456               603945              -154953
       934                 7464               567423              -263685
       935                 7472               351379               -89805
       936                 7480               635800              -187582
       937                 7488               427609              -316498
       938                 7496               520837              -146672
       939                 7504               590598              -260297
       940                 7512               470382               -76841
       941                 7520               577375              -101019
       942                 7528               592831              -191645
       943                 7536               649644                34757
       944                 7544               481118               -78088
       945                 7552               573825              -235256
       946                 7560               552950               -93372
       947                 7568               517903               -75084
       948                 7576               590674              -213826
       949                 7584               503687              -207219
       950                 7592               499782               -82553
       951                 7600               551823               -80689
       952                 7608               507257              -130234
       953                 7616               565190              -124954
       954                 7624               523002              -186673
       955                 7632               593376              -249027
       956                 7640               749657              -250055
       957                 7648               468656              -158727
       958                 7656               413918              -177709
       959                 7664               405232              -246447
       960                 7672               344689                36957
       961                 7680               464504               -21821
       962                 7688               378309              -188894
       963                 7696               545354               -83816
       964                 7704               481199               -61159
       965                 7712               624460               -96533
       966                 7720               586424              -171042
       967                 7728               622255               -48919
       968                 7736               349193              -158080
       969                 7744               515830               -32497
       970                 7752               557133              -161427
       971                 7760               493327              -139059
       972                 7768               472706              -183131
       973                 7776               379110              -108991
       974                 7784               373371              -228352
       975                 7792               490528              -179154
       976                 7800               527384                47143
       977                 7808               427253                20154
       978                 7816               326582               -88717
       979                 7824               532218              -108515
       980                 7832               205425              -197289
       981                 7840               405321               -54101
       982                 7848               426027              -101203
       983                 7856               406871              -173262
       984                 7864               112752              -288875
       985                 7872               342376              -235478
       986                 7880               326626              -231134
       987                 7888               194627              -173433
       988                 7896               302405              -143802
       989                 7904               455547              -160971
       990                 7912               438006              -185728
       991                 7920               480792              -111261
       992                 7928               408602              -142308
       993                 7936               474570              -240195
       994                 7944               352176              -142706
       995                 7952               417681               -82427
       996                 7960               402260               -91588
       997                 7968               481949              -123727
       998                 7976               312173              -143913
       999                 7984               543652               -27756
      1000                 7992               373843               -84527
      1001                 8000               384089              -226142
      1002                 8008               542637              -125673
      1003                 8016               337809              -218823
      1004                 8024               522664               -55692
      1005                 8032               412018               -61126
      1006                 8040               556543               -62379
      1007                 8048               395041               -93030
      1008                 8056               360945              -246902
      1009                 8064               442974               -62455
      1010                 8072               669752              -108601
      1011                 8080               439863              -152590
      1012                 8088               428769              -181628
      1013                 8096               381189              -196714
      1014                 8104               612855               -13919
      1015                 8112               507455              -121347
      1016                 8120               626469              -229897
      1017                 8128               598762               -52950
      1018                 8136               578827                42058
      1019                 8144               438041               -88447
      1020                 8152               512700               -86428
      1021                 8160               391521              -163698
      1022                 8168               428275              -241469
      1023                 8176               453901                19714
      1024                 8184               528609              -121913
      1025                 8192               427833              -142214
      1026                 8200               353864              -155124
      1027                 8208               722430              -126852
      1028                 8216               430505              -184642
      1029                 8224               504218              -111540
      1030                 8232               556820              -192539
      1031                 8240               544433              -201922
      1032                 8248               475764               -20081
      1033                 8256               601884              -186358
      1034                 8264               677617               -72621
      1035                 8272               536214              -123819
      1036                 8280               335050               -93112
      1037                 8288               428070               -56930
      1038                 8296               377867              -142997
      1039                 8304               518671              -161272
      1040                 8312               465205               -82499
      1041                 8320               360868              -227929
      1042                 8328               254536              -221620
      1043                 8336               547620                 8402
      1044                 8344               435965              -113158
      1045                 8352               523219              -196906
      1046                 8360               482198              -111135
      1047                 8368               472312               -66073
      1048                 8376               523594              -223039
      1049                 8384               466945              -174934
      1050                 8392               314719              -180895
      1051                 8400               360860              -140078
      1052                 8408               389903              -219375
      1053                 8416               262752               -57005
      1054                 8424               374094              -162686
      1055                 8432               593633              -147670
      1056                 8440               345682              -210395
      1057                 8448               453714                24144
      1058                 8456               240638              -152423
      1059                 8464               298159              -108090
      1060                 8472               273600              -234059
      1061                 8480               409713              -161979
      1062                 8488               311428               -76581
      1063                 8496               434490               -65055
      1064                 8504               257791              -233782
      1065                 8512               289556              -101350
      1066                 8520               249225               -39010
      1067                 8528               305971              -100580
      1068                 8536               336652              -188741
      1069                 8544               319440              -156025
      1070                 8552               339450              -129956
      1071                 8560               306330                 9829
      1072                 8568               411427               -27854
      1073                 8576               453958              -226205
      1074                 8584               429129               -38743
      1075                 8592               386057              -226102
      1076                 8600               473530                -4194
      1077                 8608               410240              -123159
      1078                 8616               636895               -41750
      1079                 8624               464615              -194515
      1080                 8632               343072              -167288
      1081                 8640               496197               -96584
      1082                 8648               425801               -72265
      1083                 8656               363104              -119815
      1084                 8664               572918              -151536
      1085                 8672               433734              -123499
      1086                 8680               472415              -237440
      1087                 8688               331845              -199279
      1088                 8696               490090               -84147
      1089                 8704               294621              -185409
      1090                 8712               420548               -96982
      1091                 8720               301624              -243904
      1092                 8728               320962               -44118
      1093                 8736               385165               -89456
      1094                 8744               400957              -167661
      1095                 8752               502157              -213948
      1096                 8760               527925               -55621
      1097                 8768               399706               -90893
      1098                 8776               472405               -93251
      1099                 8784               378448              -100926
      1100                 8792               370511              -141521
      1101                 8800               405559              -181584
      1102                 8808               460272              -150866
      1103                 8816               491137               -41535
      1104                 8824               429147              -113284
      1105                 8832               478019              -120740
      1106                 8840               399901              -203845
      1107                 8848               350404              -257640
      1108                 8856               366798                -4330
      1109                 8864               422796               -85092
      1110                 8872               368945              -122239
      1111                 8880               302045               -82784
      1112                 8888               438662               -27468
      1113                 8896               447477               -75724
      1114                 8904               379394              -199384
      1115                 8912               459236              -132817
      1116                 8920               535725              -140266
      1117                 8928               470265              -193049
      1118                 8936               486691              -146718
      1119                 8944               426717               -12287
      1120                 8952               542591               -81963
      1121                 8960               358462               -73308
      1122                 8968               438230               -88047
      1123                 8976               381886               -75530
      1124                 8984               573928              -300337
      1125                 8992               502298               -58683
      1126                 9000               514814              -144888
      1127                 9008               327126               -23049
      1128                 9016               468167              -147332
      1129                 9024               595947                33722
      1130                 9032               573871               -79861
      1131                 9040               420217              -195072
      1132                 9048               286853              -211887
      1133                 9056               333291              -223716
      1134                 9064               255292              -102755
      1135                 9072               311696              -212283
      1136                 9080               414296               -20044
      1137                 9088               464222              -116296
      1138                 9096               310972               -61172
      1139                 9104               420044              -141730
      1140                 9112               396739                 4112
      1141                 9120               279013              -130599
      1142                 9128               354857              -238573
      1143                 9136               307441               -85007
      1144                 9144               399652              -151238
      1145                 9152               457238                45669
      1146                 9160               285294                -6201
      1147                 9168               437720              -169187
      1148                 9176               504498              -102003
      1149                 9184               482026              -172324
      1150                 9192               379746               -98282
      1151                 9200               442450               -60183
      1152                 9208               327018              -123157
      1153                 9216               413366              -107712
      1154                 9224               327106              -154597
      1155                 9232               338414              -175086
      1156                 9240               506336              -160648
      1157                 9248               529564              -176170
      1158                 9256               444082              -143736
      1159                 9264               500307               -63650
      1160                 9272               535765              -128570
      1161                 9280               382187              -202473
      1162                 9288               236586              -183730
      1163                 9296               429625               -97097
      1164                 9304               412135                56298
      1165                 9312               500779              -140684
      1166                 9320               316256              -322992
      1167                 9328               413192               -22054
      1168                 9336               339824              -303344
      1169                 9344               416391              -274136
      1170                 9352               503579              -202346
      1171                 9360               478076               -31546
      1172                 9368               445971              -176596
      1173                 9376               468389              -254359
      1174                 9384               270431              -158240
      1175                 9392               277447              -167025
      1176                 9400               266764              -160850
      1177                 9408               294000              -228154
      1178                 9416               445547              -159250
      1179                 9424               521795               -91649
      1180                 9432               427919               -52524
      1181                 9440               345137               -63049
      1182                 9448               442193               -44189
      1183                 9456               348315              -203977
      1184                 9464               376425               -88616
      1185                 9472               491544               -59176
      1186                 9480               330328              -144844
      1187                 9488               403871              -194200
      1188                 9496               373438               -82333
      1189                 9504               386790                16460
      1190                 9512               496071              -185338
      1191                 9520               574935              -147394
      1192                 9528               562344              -262060
      1193                 9536               430531               -66754
      1194                 9544               418261                25456
      1195                 9552               433912                11535
      1196                 9560               419501              -107714
      1197                 9568               338643               -31641
      1198                 9576               359030               -64466
      1199                 9584               424487              -151067
      1200                 9592               511755              -123088
      1201                 9600               292709              -152512
      1202                 9608               335911              -142086
      1203                 9616               431870                 3419
      1204                 9624               450525              -178867
      1205                 9632               360218               -88397
      1206                 9640               328836               -18775
      1207                 9648               324850              -126515
      1208                 9656               452005               -71254
      1209                 9664               349442              -167028
      1210                 9672               519931              -101339
      1211                 9680               415166              -297459
      1212                 9688               527354                -6430
      1213                 9696               443477              -210798
      1214                 9704               355056               -73120
      1215                 9712               390536              -111577
      1216                 9720               259106              -129687
      1217                 9728               422864               -66291
      1218                 9736               314512              -116301
      1219                 9744               313312              -296264
      1220                 9752               634917               -65754
      1221                 9760               485283               -93700
      1222                 9768               470435              -161787
      1223                 9776               439463              -188741
      1224                 9784               392151              -187150
      1225                 9792               386987              -175287
      1226                 9800               507261              -174044
      1227                 9808               464668               -27579
      1228                 9816               485678              -144342
      1229                 9824               438491              -197715
      1230                 9832               469952               -84785
      1231                 9840               560344              -358021
      1232                 9848               323493              -219447
      1233                 9856               474762              -115923
      1234                 9864               341428              -176271
      1235                 9872               510646              -133068
      1236                 9880               477796                69159
      1237                 9888               345958               -69851
      1238                 9896               611604               -85683
      1239                 9904               377277              -171765
      1240                 9912               478408              -172293
      1241                 9920               395947                24754
      1242                 9928               322482               -65651
      1243                 9936               479959              -137492
      1244                 9944               405018              -154264
      1245                 9952               397454               -34152
      1246                 9960               296276              -165539
      1247                 9968               490039              -104198
      1248                 9976               441965              -177234
      1249                 9984               329433              -117771
      1250                 9992               291341              -115670
      1251                10000               504040              -142348
      1252                10008               382348              -204554
      1253                10016               349236               -52399
      1254                10024               427621              -174102
      1255                10032               405262              -126608
      1256                10040               550831              -102269
      1257                10048               488237              -119078
      1258                10056               350571              -107209
      1259                10064               393025              -192056
      1260                10072               449419               -39619
      1261                10080               523771                -8826
      1262                10088               535014                54322
      1263                10096               274380              -109189
      1264                10104               483897               -54327
      1265                10112               361000               -64914
      1266                10120               435004              -191527
      1267                10128               504840              -180514
      1268                10136               342302                 2567
      1269                10144               315719              -187641
      1270                10152               481709              -330936
      1271                10160               441639              -198542
      1272                10168               376370              -236773
      1273                10176               470468               -80201
      1274                10184               521685               -79461
      1275                10192               513179              -108866
      1276                10200               427311               -63040
      1277                10208               414329              -206604
      1278                10216               216220              -105636
      1279                10224               466988               -39173
      1280                10232               373068              -150149
      1281                10240               450164              -139373
      1282                10248               383936               -85039
      1283                10256               308200              -316443
      1284                10264               454738               -25835
      1285                10272               232117              -153959
      1286                10280               376102               -52922
      1287                10288               237019              -229046
      1288                10296               356970               -32353
      1289                10304               397400              -159991
      1290                10312               529308              -179713
      1291                10320               257953               -15077
      1292                10328               265829               -41026
      1293                10336               364101              -205427
      1294                10344               225119               -85680
      1295                10352               437728               -64774
      1296                10360               404983              -190919
      1297                10368               481561              -144404
      1298                10376               330264              -115578
      1299                10384               195501              -183239
      1300                10392               476934              -167619
      1301                10400               371160               -99066
      1302                10408               461707              -164671
      1303                10416               374048              -111335
      1304                10424               358360               -11790
      1305                10432               228937              -150748
      1306                10440               384056                 3668
      1307                10448               429861               -81216
      1308                10456               345918               -73433
      1309                10464               303789              -155320
      1310                10472               318486              -219655
      1311                10480               184886              -244333
      1312                10488               271226              -103866
      1313                10496               276414               -59446
      1314                10504               328541              -173965
      1315                10512               306656              -194945
      1316                10520               196224                14940
      1317                10528               434759              -102087
      1318                10536               263234              -286393
      1319                10544               215420                69589
      1320                10552               215050               -89951
      1321                10560               287458               -33834
      1322                10568               419266               -27516
      1323                10576               368716               -64073
      1324                10584               343907               -39934
      1325                10592               288063              -145939
      1326                10600               407266               -98872
      1327                10608               376081              -163454
      1328                10616               358027               -80587
      1329                10624               303254               -53575
      1330                10632               343934              -164653
      1331                10640               262058              -248033
      1332                10648               259337              -218306
      1333                10656               181522              -201167
      1334                10664               327854              -115871
      1335                10672               275505               -63497
      1336                10680               354003              -172138
      1337                10688               229665               -82342
      1338                10696               213887               -80799
      1339                10704               427565               -73036
      1340                10712               372458              -146699
      1341                10720               343357               -59917
      1342                10728               325979              -213953
      1343                10736               333724              -214266
      1344                10744               584054              -346329
      1345                10752               453596              -176352
      1346                10760               350846               -93098
      1347                10768               270191              -179721
      1348                10776               459068               101565
      1349                10784               270753                -6551
      1350                10792               410678               -43938
      1351                10800               365201               -55029
      1352                10808               368189              -170040
      1353                10816               203804              -179510
      1354                10824               292657              -245948
      1355                10832               365456               -93027
      1356                10840               460300               -78742
      1357                10848               259281              -146198
      1358                10856               444320              -107062
      1359                10864               255342              -111700
      1360                10872               385584              -123163
      1361                10880               224033              -144530
      1362                10888               285054              -202749
      1363                10896               355962              -194233
      1364                10904               346871              -249248
      1365                10912               295956               -26802
      1366                10920               354263              -182763
      1367                10928               330674               -99007
      1368                10936               461669               -85919
      1369                10944               126199               -44754
      1370                10952               314468              -235708
      1371                10960               392671                42597
      1372                10968               334799               -84933
      1373                10976               288109              -136788
      1374                10984               201329                79501
      1375                10992                97465              -140951
      1376                11000               253411               -79131
      1377                11008               313569               -25436
      1378                11016               312193              -118199
      1379                11024               142751              -107006
      1380                11032               447491              -157771
      1381                11040               242010              -225177
      1382                11048               308272               -89606
      1383                11056               376080              -183312
      1384                11064               172512              -168834
      1385                11072               317965               -79278
      1386                11080               155613               -20720
      1387                11088               295482              -194992
      1388                11096               249923              -115226
      1389                11104               305742              -223530
      1390                11112               154592              -136860
      1391                11120               213268              -200877
      1392                11128               287066               -98388
      1393                11136               225569              -108614
      1394                11144               356286              -107437
      1395                11152               262569              -165132
      1396                11160               177146              -116547
      1397                11168               322753              -224197
      1398                11176               182548               -15483
      1399                11184               290427               -42765
      1400                11192               319037              -123634
      1401                11200               209557              -221541
      1402                11208               387369              -155541
      1403                11216               154360              -164408
      1404                11224               257636              -108117
      1405                11232               413956              -122467
      1406                11240               281882                 1429
      1407                11248               344737               -84110
      1408                11256               122286              -224352
      1409                11264               166347               -28781
      1410                11272               224983              -106875
      1411                11280               346388               -96967
      1412                11288               209920              -252872
      1413                11296               284571               -84800
      1414                11304               336502              -191391
      1415                11312               354156              -122386
      1416                11320               159886              -162916
      1417                11328               210671              -217574
      1418                11336               318895              -113979
      1419                11344               328815               -69173
      1420                11352               168422              -218724
      1421                11360               292354              -114420
      1422                11368                70312               -66925
      1423                11376               273061               -32092
      1424                11384               231145               -32437
      1425                11392               126202              -104404
      1426                11400               104348               -23525
      1427                11408               467186              -143835
      1428                11416               172619              -160203
      1429                11424               339146               -18670
      1430                11432                44398              -178973
      1431                11440               229994               -92942
      1432                11448               317986               -19331
      1433                11456               241835               -91418
      1434                11464               113520              -126719
      1435                11472               211958              -115743
      1436                11480                88192                -8306
      1437                11488               236073              -162597
      1438                11496               196206                -5337
      1439                11504               286652              -117264
      1440                11512               171011                32490
      1441                11520               176313              -111807
      1442                11528               156016              -187717
      1443                11536               162231              -101926
      1444                11544               181243              -166746
      1445                11552               297466               -80789
      1446                11560               145590               -61231
      1447                11568               215166              -123041
      1448                11576               156675              -118467
      1449                11584                98401              -179116
      1450                11592               106130                 3608
      1451                11600               222186              -154262
      1452                11608               149635                26413
      1453                11616               250899              -182019
      1454                11624               124174              -169243
      1455                11632               240784              -271448
      1456                11640                41505               -14439
      1457                11648                81921               -65930
      1458                11656               138442              -169178
      1459                11664                96446              -185405
      1460                11672               192256              -124690
      1461                11680               288987              -141774
      1462                11688               240696              -200001
      1463                11696                75593               -84976
      1464                11704               270714                -8680
      1465                11712               373101              -119551
      1466                11720               161270                40238
      1467                11728               167128               -86059
      1468                11736               151581              -109057
      1469                11744               209506               -36442
      1470                11752               115526               -13961
      1471                11760               149860                -3301
      1472                11768               231664              -202624
      1473                11776               336130              -232708
      1474                11784               260657                39307
      1475                11792               183570              -153375
      1476                11800               162017              -245634
      1477                11808                87565              -122735
      1478                11816               301365              -135145
      1479                11824                44555               -77694
      1480                11832               134802               -41834
      1481                11840               178005               -50680
      1482                11848               250461              -244569
      1483                11856               197445              -163324
      1484                11864               240632              -121618
      1485                11872               246694              -175973
      1486                11880               -54548              -186322
      1487                11888               159152              -144221
      1488                11896               116172               -75978
      1489                11904               115561                14074
      1490                11912                93165              -181352
      1491                11920               163612              -160907
      1492                11928               102546              -240880
      1493                11936               157663               -55450
      1494                11944                 5878               -70681
      1495                11952               205472              -209915
      1496                11960               142301              -116464
      1497                11968               224960              -125891
      1498                11976               260939                17053
      1499                11984               120514              -152605
      1500                11992                99555              -171278
      1501                12000               109879                 7208
      1502                12008               187343              -123785
      1503                12016               202911              -131681
      1504                12024               104771               -94794
      1505                12032               185810              -113316
      1506                12040                89391               -37540
      1507                12048                80361                 2285
      1508                12056               165165              -143590
      1509                12064                18923              -127407
      1510                12072               175492              -156929
      1511                12080               104747              -331561
      1512                12088               106337              -159697
      1513                12096               211453                18494
      1514                12104                13417              -160149
      1515                12112                65346               -17580
      1516                12120               226680               -45666
      1517                12128               116440               -22075
      1518                12136               -20393              -124826
      1519                12144                42092                25322
      1520                12152               209130               -34960
      1521                12160                15237              -193867
      1522                12168               199427              -229865
      1523                12176               250510              -152158
      1524                12184                83480               -97903
      1525                12192                81602              -244741
      1526                12200               190211               -43021
      1527                12208                75171              -157881
      1528                12216               198810               -32171
      1529                12224               239947               -26842
      1530                12232                88632              -136277
      1531                12240                69335              -173350
      1532                12248               153868              -259033
      1533                12256               187337              -209262
      1534                12264                 1478               -96971
      1535                12272                81063              -117187
      1536                12280                -8681               -87454
      1537                12288               126981                13720
      1538                12296                94211              -129935
      1539                12304               -12365               -67312
      1540                12312                79008              -183733
      1541                12320               -39136               -51915
      1542                12328                90768               -96963
      1543                12336                33243                19355
      1544                12344               159305                35007
      1545                12352               149863              -126945
      1546                12360               167582              -239515
      1547                12368               205334              -127754
      1548                12376                38724              -208082
      1549                12384               109793              -106971
      1550                12392               -20162               -85338
      1551                12400                90683              -214495
      1552                12408               107083              -167692
      1553                12416               136937              -138323
      1554                12424               163417              -207548
      1555                12432               123267              -156072
      1556                12440               -14305              -163329
      1557                12448                 4913               -97163
      1558                12456               145230              -114572
      1559                12464               203320               -27112
      1560                12472               131217                 9626
      1561                12480                39796               -61032
      1562                12488               -59303              -184157
      1563                12496               150789                65837
      1564                12504               115899               -12904
      1565                12512                18816              -122171
      1566                12520                89472               -79693
      1567                12528               -39299                16696
      1568                12536                63206                30955
      1569                12544               107671              -203676
      1570                12552                74782               -38439
      1571                12560                90891               -89239
      1572                12568               113154               -53063
      1573                12576               150891               -42060
      1574                12584                51553              -132840
      1575                12592                88665              -102037
      1576                12600                28389              -160251
      1577                12608               165978               -27847
      1578                12616               259434              -196984
      1579                12624                98086              -100939
      1580                12632               210289                70483
      1581                12640                64453              -155699
      1582                12648                99523               -86646
      1583                12656                41308              -144743
      1584                12664               141262               -53287
      1585                12672               103103                44552
      1586                12680                -2681               -22543
      1587                12688               196131              -138149
      1588                12696               -71124              -117105
      1589                12704               123214                24668
      1590                12712               190936              -160333
      1591                12720                22743               -51517
      1592                12728                37332              -105241
      1593                12736               215879              -149949
      1594                12744               -71109              -115029
      1595                12752                24098               -18609
      1596                12760               141621               -50361
      1597                12768               -88598              -183944
      1598                12776                25733              -168450
      1599                12784               -28823              -147406
      1600                12792               129630              -103666
      1601                12800               -66869              -193874
      1602                12808                58160               -73872
      1603                12816                22358              -191510
      1604                12824               164811               -50234
      1605                12832               -37356              -133832
      1606                12840               155626               -53155
      1607                12848                78397              -188952
      1608                12856                84130               -49969
      1609                12864               238949               -66643
      1610                12872               125464              -123149
      1611                12880                39007              -153664
      1612                12888                34766               -34436
      1613                12896                98713               -84184
      1614                12904                  420              -133067
      1615                12912                66195              -128124
      1616                12920              -114819              -281716
      1617                12928               120465               -88989
      1618                12936                -2664              -144168
      1619                12944                91673               -89031
      1620                12952                24253                21504
      1621                12960                98973              -107712
      1622                12968                57609              -169371
      1623                12976               151337               -37011
      1624                12984               -66071               -81059
      1625                12992               -93085              -172556
      1626                13000                23252              -259466
      1627                13008               -26499               -37902
      1628                13016                63461              -105169
      1629                13024               167504               -25059
      1630                13032               -94517              -146428
      1631                13040               165192               -44420
      1632                13048               -22492               -78418
      1633                13056                42489               -41912
      1634                13064               157897               -16235
      1635                13072                 2056               -63957
      1636                13080                25112                28179
      1637                13088                63435                -1508
      1638                13096               -65011              -243468
      1639                13104               -53908               -34281
      1640                13112               207190              -187760
      1641                13120                40209              -170967
      1642                13128                 6851              -232273
      1643                13136               -53223              -167313
      1644                13144                63031              -109536
      1645                13152                10352              -153412
      1646                13160                31563               -94663
      1647                13168               132660               -65069
      1648                13176                20022              -151299
      1649                13184               100322                44045
      1650                13192               -27637              -129966
      1651                13200                -6935              -104895
      1652                13208               137901              -185545
      1653                13216               -33012              -150695
      1654                13224                59210              -148850
      1655                13232               -52581               -75914
      1656                13240                79596                 1048
      1657                13248               136217              -136831
      1658                13256                90533              -261278
      1659                13264              -126267              -136956
      1660                13272                -8539               -93166
      1661                13280               -76338              -138274
      1662                13288                43859              -110698
      1663                13296               -32254                41443
      1664                13304               197112                14798
      1665                13312                 3521              -133478
      1666                13320                11103               -89308
      1667                13328                -6024               -16935
      1668                13336               -80960                 7032
      1669                13344               153287              -210635
      1670                13352               -49615               -73204
      1671                13360                96784               -78378
      1672                13368                45334                 1833
      1673                13376               -17038              -230698
      1674                13384               147230               -12545
      1675                13392                53358              -104074
      1676                13400               122804              -231538
      1677                13408                89583              -206145
      1678                13416                69198               -70076
      1679                13424                -4877              -156720
      1680                13432                46941              -213579
      1681                13440                42540              -190101
      1682                13448                59496               -88130
      1683                13456               121752                46081
      1684                13464               175560               -87733
      1685                13472               -49198              -150230
      1686                13480               -82432               -98488
      1687                13488               186348               -42667
      1688                13496                78405              -103143
      1689                13504                51724               -70457
      1690                13512               -74174              -250782
      1691                13520               159107               -11997
      1692                13528                49549              -195433
      1693                13536               119063              -172726
      1694                13544               -90426              -134714
      1695                13552                -2232                62660
      1696                13560                -9695               -62172
      1697                13568               -49503              -169604
      1698                13576               -37732               -96608
      1699                13584               -65106               -47068
      1700                13592              -155590               -92869
      1701                13600               -28321               140148
      1702                13608               -78595               -86919
      1703                13616               151558               -27432
      1704                13624                17410              -257653
      1705                13632                50155               -49463
      1706                13640                12761               -58487
      1707                13648                52584               -67891
      1708                13656               -32834              -210608
      1709                13664               117574              -101792
      1710                13672                 -263              -182779
      1711                13680               -77535               -91467
      1712                13688                20688              -253210
      1713                13696               -27852               -47199
      1714                13704                 4401              -223710
      1715                13712               124272               -97587
      1716                13720                -6277               -15201
      1717                13728               134948                -6542
      1718                13736               -29697                23839
      1719                13744                71574                30368
      1720                13752                59036              -100164
      1721                13760                54466               -24972
      1722                13768                47425              -110738
      1723                13776               -22353              -170647
      1724                13784                  572               -36920
      1725                13792               -41513              -146359
      1726                13800                98991               -78240
      1727                13808               184037               -80570
      1728                13816               -87045               -75215
      1729                13824               -90044               -93748
      1730                13832               -17679              -174009
      1731                13840                51094               -89520
      1732                13848               -16525                50629
      1733                13856                38131              -166148
      1734                13864               -72413                20006
      1735                13872                80972              -159937
      1736                13880                27931               -61184
      1737                13888              -100569              -125070
      1738                13896               126870              -165493
      1739                13904               103238                35902
      1740                13912                95673               -54130
      1741                13920               -76720              -179205
      1742                13928                36356               -13787
      1743                13936                11859              -126163
      1744                13944                -4852              -157943
      1745                13952                49403              -146571
      1746                13960               -43990              -110966
      1747                13968                44381              -121071
      1748                13976                90072              -150282
      1749                13984                21955               -76050
      1750                13992               -52949               -70102
      1751                14000                33046               -81306
      1752                14008               -30883               -33465
      1753                14016                25046                18453
      1754                14024                93003              -134608
      1755                14032                90759               -31501
      1756                14040               -17193              -146634
      1757                14048                24280               -51451
      1758                14056                26816               -42770
      1759                14064               -56904                -8992
      1760                14072                60286              -166891
      1761                14080               103087               -64845
      1762                14088                82605                  377
      1763                14096               -35175               -22330
      1764                14104              -104993               -98289
      1765                14112                54169               -18650
      1766                14120               -24396              -108198
      1767                14128               -85339               -20618
      1768                14136               -56810              -106575
      1769                14144               -70751              -211004
      1770                14152               -21181                54038
      1771                14160               -81342              -152455
      1772                14168               -98223                73151
      1773                14176              -118502                65522
      1774                14184              -182529              -221327
      1775                14192                 1339                67078
      1776                14200                23496               -77898
      1777                14208                76177                -1309
      1778                14216               -58948               -27790
      1779                14224                27469              -106254
      1780                14232                55977              -118791
      1781                14240               -72672               -44039
      1782                14248                 1725              -142860
      1783                14256               -95356              -123781
      1784                14264                26286              -172328
      1785                14272               -44655               -55743
      1786                14280              -132590               -45564
      1787                14288                24462               -13581
      1788                14296                17963              -246929
      1789                14304               -85933              -100575
      1790                14312               -14369              -150248
      1791                14320              -141344               -93850
      1792                14328               -26920              -107321
      1793                14336               -10132                47997
      1794                14344               -70158              -142460
      1795                14352                22049               -12528
      1796                14360              -250125               -66117
      1797                14368                63060              -131586
      1798                14376              -115151              -127955
      1799                14384               -64321               -19463
      1800                14392              -115316                -6319
      1801                14400               107609               -61921
      1802                14408                54815               -73126
      1803                14416               -33443               -47100
      1804                14424               -77316              -198081
      1805                14432              -246783              -106651
      1806                14440               168081               -52795
      1807                14448                65790              -177574
      1808                14456                -7134              -199927
      1809                14464               -50099              -248863
      1810                14472                36291              -118559
      1811                14480                23373               -56352
      1812                14488                41139               -61609
      1813                14496               -87468               -10364
      1814                14504                46033                -9637
      1815                14512                31786              -152861
      1816                14520               -32434               -46832
      1817                14528               -66512               -50792
      1818                14536               109832              -146272
      1819                14544              -125495              -149347
      1820                14552              -192226              -155776
      1821                14560                11569               -92714
      1822                14568                82534               -81306
      1823                14576                59061              -113112
      1824                14584               -13248              -132966
      1825                14592               -42602              -188970
      1826                14600               112388               -81571
      1827                14608               -11110              -259845
      1828                14616               -21182              -121356
      1829                14624                51907               -73626
      1830                14632               -65668              -117709
      1831                14640                28847              -108905
      1832                14648               -31547               -56402
      1833                14656                44286               -94131
      1834                14664                37361               -72080
      1835                14672                16610               -86104
      1836                14680               -70558               -63172
      1837                14688               -74301              -124422
      1838                14696              -122663              -118541
      1839                14704              -121496              -222566
      1840                14712                -3162               -18504
      1841                14720                13618               -88929
      1842                14728                28306              -158409
      1843                14736                67145                -7081
      1844                14744                64738               -31898
      1845                14752               -37158               -95214
      1846                14760               -66881               -68482
      1847                14768                49835               -87159
      1848                14776               -87910              -110785
      1849                14784               -59928              -134813
      1850                14792               -42758               -12042
      1851                14800               -37105               -89151
      1852                14808               -38008              -239178
      1853                14816                -2840               -20499
      1854                14824               -42643              -114931
      1855                14832                93530              -151148
      1856                14840                34528               -76885
      1857                14848               -84082               -85584
      1858                14856                18652                 1189
      1859                14864               135564               -67706
      1860                14872                37120                 4886
      1861                14880                -9409              -108929
      1862                14888               -83861              -138728
      1863                14896               141838               -14917
      1864                14904                80672               -62708
      1865                14912                67030               -73368
      1866                14920                79056               -90266
      1867                14928               -44386              -121260
      1868                14936               -40284              -179377
      1869                14944                14882              -119697
      1870                14952                21418                31043
      1871                14960               -55099               -78902
      1872                14968                77663                11166
      1873                14976               -21956              -103111
      1874                14984                -3171              -136951
      1875                14992               -40964               -57787
      1876                15000              -109131              -194685
      1877                15008               -21197               -83296
      1878                15016              -116637               -71974
      1879                15024                10415              -201745
      1880                15032                23654                18118
      1881                15040               -11658               -49814
      1882                15048               -36950               -82325
      1883                15056               -32970              -124031
      1884                15064               121289              -179868
      1885                15072              -198968               -26650
      1886                15080                77492              -114144
      1887                15088               -64954              -136209
      1888                15096               -47442                 -343
      1889                15104               -47561               -37895
      1890                15112               -94917              -112678
      1891                15120                36275               -65552
      1892                15128                69284               -21112
      1893                15136               -74781              -221432
      1894                15144               -11771                12606
      1895                15152               -12574              -158081
      1896                15160               -84432               -62331
      1897                15168               -60559               -25215
      1898                15176                33076               -30185
      1899                15184               -50337               -18742
      1900                15192               137982              -148062
      1901                15200              -138119              -108162
      1902                15208              -131736              -177174
      1903                15216               133449              -191300
      1904                15224               -54351               -58627
      1905                15232               -36476              -167044
      1906                15240              -186747                 5803
      1907                15248               110575                69480
      1908                15256               -27895               -95631
      1909                15264               158917              -120545
      1910                15272              -174995              -128114
      1911                15280               -32081                38697
      1912                15288               -13934               -22603
      1913                15296                 2892              -122253
      1914                15304               -30573              -136932
      1915                15312              -100532              -128644
      1916                15320              -148946               -89757
      1917                15328               -91718              -125566
      1918                15336               -40343               -56632
      1919                15344               -47344              -107252
      1920                15352               -93240              -164754
      1921                15360              -145792              -124183
      1922                15368               -19404              -139336
      1923                15376              -105664               -46670
      1924                15384               -27146              -175239
      1925                15392                99156              -121016
      1926                15400               -66058               -54812
      1927                15408                 2313              -143303
      1928                15416                 3852              -128451
      1929                15424               -43760               180034
      1930                15432               -34079               -77197
      1931                15440               120020              -110475
      1932                15448               -19408              -122108
      1933                15456                44323                11190
      1934                15464                 2030              -176625
      1935                15472              -138777               101948
      1936                15480                16038              -144572
      1937                15488               -16032               -22001
      1938                15496               -39499              -141776
      1939                15504                55538                40769
      1940                15512                -8552               -16508
      1941                15520                50283                10810
      1942                15528               116200              -209083
      1943                15536              -159188              -183912
      1944                15544                33311              -178139
      1945                15552                62413               -89447
      1946                15560                16726              -111758
      1947                15568              -116692              -129548
      1948                15576               133374              -209158
      1949                15584                97076              -107147
      1950                15592              -113569               -11534
      1951                15600                20226              -144544
      1952                15608                44858              -108760
      1953                15616               -34893              -146166
      1954                15624               102839              -163192
      1955                15632                42010              -136733
      1956                15640                58954               -95004
      1957                15648                76586                84319
      1958                15656              -104324                 2129
      1959                15664                19379               -70154
      1960                15672                46441               -45429
      1961                15680                19462              -158687
      1962                15688              -222673               -35731
      1963                15696               -32490               -37571
      1964                15704               -68024                22996
      1965                15712                18313                 9884
      1966                15720                50662               -79299
      1967                15728                25130              -123213
      1968                15736               153010              -135907
      1969                15744                77739              -309707
      1970                15752               -23672               -78683
      1971                15760              -163287               -91640
      1972                15768                20052               -75238
      1973                15776                79298              -189406
      1974                15784              -271366               -67476
      1975                15792              -110534              -140710
      1976                15800               -92805                 1290
      1977                15808              -134085              -120713
      1978                15816               111473                -5673
      1979                15824              -151587              -108210
      1980                15832               -23719                11050
      1981                15840               -76286              -204748
      1982                15848               -24760               -48075
      1983                15856                77762               -11643
      1984                15864               -15878               -54979
      1985                15872               -63044              -102490
      1986                15880                 1166               -61650
      1987                15888               -51391               -80073
      1988                15896               -46423              -176850
      1989                15904                26026              -180349
      1990                15912              -111921              -149763
      1991                15920                89161              -214973
      1992                15928               -85680               -15892
      1993                15936                12816               -18198
      1994                15944               -21881                14400
      1995                15952               -61864              -103061
      1996                15960               -67350               -24726
      1997                15968                14555              -157921
      1998                15976               -26631               -87064
      1999                15984              -187345              -214876
      2000                15992               -58989              -107663
      2001                16000              -110489              -175061
      2002                16008               -77948              -196094
      2003                16016              -109089              -109632
      2004                16024               144146              -127868
      2005                16032               -18365               -65537
      2006                16040                63601              -218963
      2007                16048                 8219               -47704
      2008                16056                21058              -323233
      2009                16064               106361               -47003
      2010                16072                15917               -12822
      2011                16080               199912                 4912
      2012                16088              -101776              -193703
      2013                16096                82287               -57351
      2014                16104                59011              -140524
      2015                16112               -48087               -36114
      2016                16120               -13653              -149319
      2017                16128               -61358              -126783
      2018                16136               -79930               -35954
      2019                16144               -73363              -130573
      2020                16152               103755               -32880
      2021                16160                99476              -186250
      2022                16168                80392               -21631
      2023                16176              -148504              -103601
      2024                16184               -60975              -155504
      2025                16192                  855               -69488
      2026                16200               -57488              -218945
      2027                16208              -146208              -101833
      2028                16216              -225895              -179172
      2029                16224                50191              -127351
      2030                16232                12503               -13112
      2031                16240                27575               -12847
      2032                16248               -10065                -8356
      2033                16256                29341              -101257
      2034                16264               -75786              -192009
      2035                16272               -22861              -145800
      2036                16280               -28084              -132174
      2037                16288                26946               -87276
      2038                16296              -117889              -147835
      2039                16304                13882                -7836
      2040                16312               -44725               -96826
      2041                16320              -124880               -39404
      2042                16328               -18101              -102759
      2043                16336               -67904              -149496
      2044                16344               -35989              -207122
      2045                16352               -89493               -89003
      2046                16360                19073              -111175
      2047                16368                24466              -183281
      2048                16376              -147642               -19513
      2049                16384               -70108               -33926
      2050                16392                96803               -17161
      2051                16400               -29275              -181028
      2052                16408               -29678                -7259
      2053                16416               -61321                12392
      2054                16424               -41980               -33921
      2055                16432               128240                41043
      2056                16440                14044              -101311
      2057                16448                69623               -70777
      2058                16456               -99568              -122105
      2059                16464               100700               -39335
      2060                16472               -21789              -130464
      2061                16480               -33741              -119615
      2062                16488               -53288                 6332
      2063                16496                30582               -70599
      2064                16504                -5223              -110070
      2065                16512               -73099               -91331
      2066                16520                82352               -96347
      2067                16528                 -448              -159629
      2068                16536               -69794               -62594
      2069                16544               -42602               -54009
      2070                16552               109306               -93859
      2071                16560               -27848                  160
      2072                16568               -36185               -51831
      2073                16576               -12546              -101180
      2074                16584               -74489              -177887
      2075                16592               -73603              -142039
      2076                16600               -71370                -6909
      2077                16608                99937              -138281
      2078                16616               -10243               -23546
      2079                16624                12777              -192250
      2080                16632               -17335              -184145
      2081                16640               -80692               -65942
      2082                16648              -221932               -92498
      2083                16656               -12565              -215613
      2084                16664               -37892                 2745
      2085                16672               -39275              -215896
      2086                16680              -181243              -126765
      2087                16688              -201356              -264282
      2088                16696               -43155              -132890
      2089                16704                21477              -195401
      2090                16712              -112186              -184949
      2091                16720               -44551                20302
      2092                16728                74614              -105787
      2093                16736               -70008               -58784
      2094                16744              -143877               -68748
      2095                16752               -94809              -102313
      2096                16760              -101950              -114026
      2097                16768                36910              -201612
      2098                16776               -74048                -2847
      2099                16784                53252               -31495
      2100                16792               -35944               -63720
      2101                16800               -31363                -9867
      2102                16808                50932                 8897
      2103                16816                18483                43324
      2104                16824               -45465               -14483
      2105                16832              -107508              -165456
      2106                16840              -125622                69965
      2107                16848              -127871                18200
      2108                16856              -109752               -23053
      2109                16864              -146923               -96667
      2110                16872               -26805              -136152
      2111                16880                31514              -169793
      2112                16888                41784              -110861
      2113                16896               -84356              -196097
      2114                16904                -5539               -72874
      2115                16912              -205411              -108257
      2116                16920               -18128               -11374
      2117                16928               -79434                60673
      2118                16936              -131663              -107894
      2119                16944              -127029               -44734
      2120                16952               -10820               -34993
      2121                16960               -74482               -98190
      2122                16968               -48160              -135084
      2123                16976               -30435              -182183
      2124                16984              -159508              -147149
      2125                16992              -102330                31268
      2126                17000               -98786                60162
      2127                17008               -49128               -81677
      2128                17016              -128931                79183
      2129                17024               -71948                48740
      2130                17032              -108715               -75657
      2131                17040                -7770              -164242
      2132                17048              -123954              -122207
      2133                17056               -13974               -82286
      2134                17064              -174674                 3543
      2135                17072              -129300               -30193
      2136                17080               -46250               -67985
      2137                17088               -91343              -192832
      2138                17096                 1280              -191881
      2139                17104               -77052              -172343
      2140                17112               -51979              -125366
      2141                17120              -234309               -12631
      2142                17128                97067               -58941
      2143                17136                 6845               -88987
      2144                17144               -69341               -68593
      2145                17152              -142409                51641
      2146                17160              -189847               -34978
      2147                17168                21628              -130440
      2148                17176               -80838                31549
      2149                17184               -68443              -134954
      2150                17192                37950               -71744
      2151                17200               -14122              -307112
      2152                17208              -108873               -13673
      2153                17216              -112787              -150946
      2154                17224                30304              -253209
      2155                17232              -111260              -252334
      2156                17240               -64736               -21621
      2157                17248               -27150                30218
      2158                17256               -24378               -80841
      2159                17264              -224381               -79898
      2160                17272               -70335              -159670
      2161                17280               -87771               -17389
      2162                17288               -88378              -162974
      2163                17296              -143991                -4547
      2164                17304                 9194               -45113
      2165                17312                88595               -78769
      2166                17320               -56985               -90303
      2167                17328                53406               -79237
      2168                17336              -164895              -183178
      2169                17344               -59838              -134748
      2170                17352              -115082                37858
      2171                17360               -27271               -83358
      2172                17368               -47756              -189983
      2173                17376                81259                26697
      2174                17384                24544              -137137
      2175                17392              -142637              -188179
      2176                17400              -110093              -145035
      2177                17408               -56862               -24236
      2178                17416                61884               -95205
      2179                17424                 2182              -174294
      2180                17432               -33191               -93185
      2181                17440              -102992                26555
      2182                17448              -135606               -36891
      2183                17456               -11606               -44992
      2184                17464               -93925              -131688
      2185                17472              -200154               -77640
      2186                17480              -160873                 5678
      2187                17488              -199150               -81091
      2188                17496               -41017                78812
      2189                17504               -28120               -27797
      2190                17512                40629               -91587
      2191                17520               -49613              -120784
      2192                17528              -143636              -128497
      2193                17536               -24747               -90605
      2194                17544               -66316                65924
      2195                17552               -33567                56573
      2196                17560               -26268               -63772
      2197                17568                -1637               -24566
      2198                17576              -135042              -138887
      2199                17584                 2495              -200689
      2200                17592              -188336              -143169
      2201                17600                84710              -226592
      2202                17608              -159704              -209006
      2203                17616               109799              -214905
      2204                17624               -34748                29697
      2205                17632               -36321              -195360
      2206                17640               -20072              -109096
      2207                17648              -196366                39898
      2208                17656               -53621              -104707
      2209                17664               -39764              -157772
      2210                17672               -87620               -53989
      2211                17680               -48271                25537
      2212                17688                14665               -34725
      2213                17696               -83862               -28778
      2214                17704               101245               -26428
      2215                17712                -7193               -66225
      2216                17720              -213313               -71713
      2217                17728               -32902                88085
      2218                17736               163334                 7138
      2219                17744               -87037                21209
      2220                17752              -116861                24137
      2221                17760               -31841               -88902
      2222                17768              -198601              -233450
      2223                17776                -7167                25180
      2224                17784               -30706                -9518
      2225                17792              -202665                33267
      2226                17800              -114899                -1206
      2227                17808               -90883              -245662
      2228                17816               -90278               -17050
      2229                17824               -27433              -116474
      2230                17832               -87843               -28351
      2231                17840               -16515               -11365
      2232                17848               -61495                98813
      2233                17856               -25801              -198774
      2234                17864               -75115              -108969
      2235                17872              -102416                11412
      2236                17880               -30949               -66929
      2237                17888              -107262                -7993
      2238                17896              -219314               -49497
      2239                17904                -9337               -32696
      2240                17912                19236               -77819
      2241                17920              -210962               -38486
      2242                17928               107474              -105141
      2243                17936              -155218               -40087
      2244                17944                -2431                10523
      2245                17952                -4175               -54979
      2246                17960                -9842              -230121
      2247                17968              -139719               -54762
      2248                17976              -113920               -56702
      2249                17984               -11761              -223082
      2250                17992              -160597               -63165
      2251                18000               -61370               -68832
      2252                18008                -6272              -117987
      2253                18016                -9610                16457
      2254                18024               -10096                14086
      2255                18032                52028              -122288
      2256                18040              -219452              -199821
      2257                18048                11457              -161185
      2258                18056              -146003               -80070
      2259                18064                -8963              -128458
      2260                18072               -84380              -107089
      2261                18080              -207118              -178346
      2262                18088                25365               -50807
      2263                18096                94201              -164877
      2264                18104                38644              -157394
      2265                18112              -126431               -96880
      2266                18120              -130838               -78415
      2267                18128               -16246              -140777
      2268                18136                28735               -73947
      2269                18144              -145458               -59994
      2270                18152                 5649               -76622
      2271                18160              -135021              -223587
      2272                18168                37158               -53912
      2273                18176                 -926                16884
      2274                18184              -135284              -113175
      2275                18192              -116861               -79444
      2276                18200               -94391                65822
      2277                18208              -121805              -152520
      2278                18216               -93693              -151992
      2279                18224               -98091              -130969
      2280                18232                24941               -88291
      2281                18240              -145213                31148
      2282                18248               143238                 2794
      2283                18256              -180937              -107092
      2284                18264               -56406               -52369
      2285                18272               -31815               -73496
      2286                18280              -148176              -186817
      2287                18288               112574               -74480
      2288                18296                73751               -62165
      2289                18304                -1673              -102570
      2290                18312              -103342               -93679
      2291                18320              -240563              -211603
      2292                18328              -102238               -60390
      2293                18336               -20734                -9674
      2294                18344              -186539              -118139
      2295                18352              -123632                20253
      2296                18360                17491               -78095
      2297                18368              -145295               -22347
      2298                18376                46681               -34670
      2299                18384               -50963              -174790
      2300                18392                76434              -185195
      2301                18400               -56569              -250835
      2302                18408              -171615                44255
      2303                18416               -10331                16093
      2304                18424               -48783               -75208
      2305                18432              -269080              -173977
      2306                18440               -72045               -17388
      2307                18448                42349               -69793
      2308                18456              -150033              -123952
      2309                18464              -125954                19507
      2310                18472               -45100                13940
      2311                18480              -116211              -107883
      2312                18488                74235              -101746
      2313                18496              -151376              -102406
      2314                18504                90476                70399
      2315                18512               -39830              -205244
      2316                18520               -67504               -85373
      2317                18528               -83619               -79089
      2318                18536                66343              -169785
      2319                18544               -90798              -195367
      2320                18552                39759              -157054
      2321                18560                55801               -55653
      2322                18568              -198794               -43191
      2323                18576               -70850              -118659
      2324                18584               -64154              -112543
      2325                18592               -23905                -5911
      2326                18600               -50534              -131196
      2327                18608               -38918              -178829
      2328                18616               -49702               -96124
      2329                18624              -125944                -6786
      2330                18632               -56756               -52742
      2331                18640               -18633                13412
      2332                18648               -82463              -133215
      2333                18656              -104764                -8463
      2334                18664                -8470               -42484
      2335                18672               -40647               -41184
      2336                18680               -64602               -28476
      2337                18688              -156782              -139910
      2338                18696               -70642               -81660
      2339                18704                 2357              -207183
      2340                18712                 -598              -117547
      2341                18720               -15686               -59654
      2342                18728               -16669               -80360
      2343                18736              -239014              -153662
      2344                18744               -66528              -197540
      2345                18752               -53040              -224818
      2346                18760              -103649              -183337
      2347                18768               -46078              -133116
      2348                18776               -24744              -104946
      2349                18784               -56531              -249523
      2350                18792              -154026              -127116
      2351                18800              -156091              -174292
      2352                18808                47680               -66146
      2353                18816              -157087                 1821
      2354                18824              -145291               -29513
      2355                18832               -15168               -79483
      2356                18840               -97419              -202260
      2357                18848              -144588              -100372
      2358                18856              -167520                23798
      2359                18864                26196              -108859
      2360                18872               -95414               -40203
      2361                18880                50092               -92673
      2362                18888               -91162              -131288
      2363                18896               -33231               -59949
      2364                18904               -95580              -178336
      2365                18912              -213957              -127199
      2366                18920              -105984               -46013
      2367                18928              -111921               -14743
      2368                18936              -133344              -105420
      2369                18944                49743               -36010
      2370                18952                18713              -116214
      2371                18960                 6090               -64949
      2372                18968               -14512               -30167
      2373                18976               -49134                84078
      2374                18984                 6594               -56304
      2375                18992              -153649               -76252
      2376                19000               -38721               -30655
      2377                19008                -2615               -79885
      2378                19016              -191531               -27200
      2379                19024               -56626               -85935
      2380                19032               -50509               -85446
      2381                19040                -8349              -122908
      2382                19048                 4672               -86944
      2383                19056                -8905              -113096
      2384                19064              -131446               -34393
      2385                19072                31375               -47184
      2386                19080              -153464                19258
      2387                19088                29396               -42141
      2388                19096                27432              -135389
      2389                19104               -39085               -59619
      2390                19112              -130896               -76733
      2391                19120               -95216               -23677
      2392                19128              -134069               -63364
      2393                19136               -83352               -75639
      2394                19144               -20244               -82401
      2395                19152               -82194               -74612
      2396                19160               -67296               -93177
      2397                19168              -129677              -246743
      2398                19176                74156               -54674
      2399                19184              -163930               -71795
      2400                19192                38260               -43037
      2401                19200              -157529               -48276
      2402                19208              -210425              -117227
      2403                19216              -205158                26213
      2404                19224               -65674               -43087
      2405                19232              -108454                47526
      2406                19240               -59919              -116755
      2407                19248              -165711              -151369
      2408                19256              -147799               -47955
      2409                19264               -42023               -84952
      2410                19272              -116740              -273169
      2411                19280               -78400              -162164
      2412                19288               -92699              -121948
      2413                19296              -147364              -114876
      2414                19304              -168301              -183861
      2415                19312                 6210               -23052
      2416                19320                88092              -162240
      2417                19328               -18899              -183038
      2418                19336                62727               -89324
      2419                19344               -24169              -153369
      2420                19352               -20243               168235
      2421                19360              -155890                41331
      2422                19368               -95229               -63117
      2423                19376               -93435              -169981
      2424                19384               -57050               -84648
      2425                19392               -94664              -147394
      2426                19400               -50899              -228348
      2427                19408               -98713              -156042
      2428                19416               116840               -55093
      2429                19424              -180101               -81238
      2430                19432               -82803               -89589
      2431                19440              -168959               -99939
      2432                19448               -22125               -16468
      2433                19456              -118550              -223046
      2434                19464               -25098               -59756
      2435                19472               -90539              -191801
      2436                19480                -8105               -58404
      2437                19488              -123375              -194715
      2438                19496              -165146               -68340
      2439                19504               -69918              -177818
      2440                19512              -112697                29782
      2441                19520              -113404               -63822
      2442                19528               -46412              -129528
      2443                19536               -32025              -120623
      2444                19544               -89213                50190
      2445                19552              -104533               -84640
      2446                19560               -81101              -195520
      2447                19568              -161627              -171797
      2448                19576                23691                29162
      2449                19584              -176867               -84641
      2450                19592               -32844               -65402
      2451                19600                18827              -173302
      2452                19608              -117200              -127456
      2453                19616              -104525              -176078
      2454                19624              -111892               -99403
      2455                19632                52688                55892
      2456                19640              -106972               -96812
      2457                19648                16876              -119239
      2458                19656                30879                38606
      2459                19664               -72836              -127113
      2460                19672              -126606               -74615
      2461                19680              -109138               -95327
      2462                19688              -207333              -147591
      2463                19696              -110424               -49476
      2464                19704               -53740              -136286
      2465                19712                40236               -86735
      2466                19720               -17218              -148354
      2467                19728               -68386               -20080
      2468                19736              -185445              -139742
      2469                19744               -26107               -90984
      2470                19752                33173                -6082
      2471                19760               -89412               -89570
      2472                19768              -133479               -54932
      2473                19776               -92617               -92806
      2474                19784               -53271               -24606
      2475                19792                -9926                10253
      2476                19800                -2040               -62100
      2477                19808              -164514               -19922
      2478                19816              -164198              -127736
      2479                19824              -137579              -140045
      2480                19832               -89908               -42379
      2481                19840               -95075               -10630
      2482                19848              -104845              -211641
      2483                19856              -124159              -193438
      2484                19864              -109291              -153933
      2485                19872               -20547              -119452
      2486                19880               -14788               -25505
      2487                19888                 1198              -193986
      2488                19896               -91364              -167474
      2489                19904              -106602               -92513
      2490                19912               -19308                -4695
      2491                19920              -119676              -133148
      2492                19928              -171481                17626
      2493                19936                  100                -8027
      2494                19944              -165352              -171408
      2495                19952               -54179               -81999
      2496                19960              -193821              -139680
      2497                19968               -83718              -163110
      2498                19976               -64343               -35551
      2499                19984                -5506                31139
      2500                19992               -18112                -9075
      2501                20000               -98780               -67066
      2502                20008               -78044              -178386
      2503                20016              -227816                72534
      2504                20024              -186084              -134627
      2505                20032                42531               -39015
      2506                20040               -66167                37434
      2507                20048              -195957               -84630
      2508                20056               -51776               -60441
      2509                20064              -107154              -182551
      2510                20072                29061               -87994
      2511                20080               -96135              -130389
      2512                20088               -41482              -212460
      2513                20096              -162405              -155596
      2514                20104              -165911              -158009
      2515                20112               -14045               -21249
      2516                20120                 6026              -167172
      2517                20128              -119665                26114
      2518                20136               -17414                17709
      2519                20144                50069               -70215
      2520                20152              -111732               -18878
      2521                20160                26023               -35331
      2522                20168               -77529               -88241
      2523                20176               -97453               -68945
      2524                20184               -74471                64377
      2525                20192              -109886               -82517
      2526                20200               -72744               -74412
      2527                20208                20138               -42454
      2528                20216               -62956               -83171
      2529                20224               -88408               -53228
      2530                20232              -140474               -77663
      2531                20240              -142658              -189783
      2532                20248              -123164              -180800
      2533                20256               -69066              -103623
      2534                20264                64197              -102138
      2535                20272              -148496               -26586
      2536                20280               -19874              -162156
      2537                20288              -119458               -84986
      2538                20296                -8349               -59386
      2539                20304                36758               -62272
      2540                20312                37063              -228272
      2541                20320               -95764               -11283
      2542                20328               -14397              -154301
      2543                20336               -34199                 1207
      2544                20344               -14564              -111735
      2545                20352                55548              -243531
      2546                20360              -111412                -4526
      2547                20368              -111877               -38159
      2548                20376                64226                15905
      2549                20384              -184328              -107210
      2550                20392                 1641              -136523
      2551                20400                -1120                 8906
      2552                20408               -70608               -82254
      2553                20416                72891               118815
      2554                20424               -62785                92026
      2555                20432               -18064               -15077
      2556                20440                -8898               -81591
      2557                20448              -129883               -38817
      2558                20456               -66401              -127916
      2559                20464               -80957              -193587
      2560                20472              -206909              -237408
      2561                20480               -24211               -72726
      2562                20488               -90005               -35345
      2563                20496                11810              -208235
      2564                20504                29995                 6855
      2565                20512              -116161                  554
      2566                20520               -57132                50423
      2567                20528                28214              -185364
      2568                20536               -33438                27647
      2569                20544               -85768               -24124
      2570                20552                25979               -74935
      2571                20560               -46036              -108118
      2572                20568              -146970               -86083
      2573                20576               -57661              -109127
      2574                20584                56401              -118980
      2575                20592               -93782               -14828
      2576                20600                -4105              -147376
      2577                20608               -74779              -125789
      2578                20616               -86374                19956
      2579                20624              -132205               -43844
      2580                20632               -21239               -26866
      2581                20640              -101442              -114083
      2582                20648                40769                64400
      2583                20656              -236331              -121340
      2584                20664               -27860               -94722
      2585                20672              -138563               -54019
      2586                20680                38282                12756
      2587                20688               -76902                -2734
      2588                20696                 8419                20370
      2589                20704               -62556               -51099
      2590                20712               -49173               -53814
      2591                20720              -117726              -211437
      2592                20728               -64143                 9033
      2593                20736               -72231                75329
      2594                20744               -28285                -6122
      2595                20752              -121290              -116622
      2596                20760                26794              -214920
      2597                20768              -112690               -68921
      2598                20776              -149856               -82018
      2599                20784                10574               -78955
      2600                20792                65053               -21006
      2601                20800               -93775              -138444
      2602                20808               -53261              -304555
      2603                20816               -44946               -67172
      2604                20824              -174172               -33944
      2605                20832              -104887              -125667
      2606                20840                -5830               -78441
      2607                20848              -164550              -206239
      2608                20856                42469              -160082
      2609                20864                35618               -92848
      2610                20872               -79536               -79172
      2611                20880               -48214                -7729
      2612                20888              -119291              -156700
      2613                20896              -116824                20246
      2614                20904              -155453                55405
      2615                20912              -147834               -47019
      2616                20920               -36861              -120443
      2617                20928               -22541              -195701
      2618                20936              -196753                30209
      2619                20944              -130985                 -825
      2620                20952                 7581              -127171
      2621                20960               -96644               -24244
      2622                20968              -174168                 5191
      2623                20976               -73902              -117501
      2624                20984               -28210                -3533
      2625                20992              -171881               -28156
      2626                21000               -34942                45849
      2627                21008               -52123               -86104
      2628                21016              -100996                95448
      2629                21024               -54135               120945
      2630                21032               -35628               -52617
      2631                21040              -162403               -69683
      2632                21048                66368               -12028
      2633                21056               -49774                -5260
      2634                21064                98308               -52184
      2635                21072                -3321               -45824
      2636                21080               -67167              -216843
      2637                21088                88782              -117308
      2638                21096              -189281               -79981
      2639                21104                23751               -16603
      2640                21112               -73178              -150133
      2641                21120                 1987                21809
      2642                21128               -43900               -47552
      2643                21136              -132538               -70899
      2644                21144                64802                56604
      2645                21152               181341               -79007
      2646                21160               -97721               -44760
      2647                21168               -60279               -62195
      2648                21176               -73281               -51105
      2649                21184               -22187               -49367
      2650                21192               -70657              -290926
      2651                21200               -11563              -103196
      2652                21208              -156556                99850
      2653                21216               -82827               -63142
      2654                21224                45182               -28431
      2655                21232               -98524                13680
      2656                21240              -113685              -134974
      2657                21248                43510              -114413
      2658                21256               -90487                79552
      2659                21264               -88402               -34676
      2660                21272              -109538               -53686
      2661                21280              -127573                47954
      2662                21288                -1843               -69527
      2663                21296               -22066                -8546
      2664                21304              -119528                15323
      2665                21312               -66721              -139045
      2666                21320              -129451              -201629
      2667                21328               -25788               -39263
      2668                21336               -21821               -45191
      2669                21344                40409              -204510
      2670                21352                10700              -148462
      2671                21360              -149668               -72912
      2672                21368               -17974               -47149
      2673                21376              -157619                27558
      2674                21384                -2506              -158156
      2675                21392               -87703               -72811
      2676                21400                99281              -126822
      2677                21408              -104109              -110801
      2678                21416               -55004              -121496
      2679                21424              -108935               -88100
      2680                21432                25814              -178994
      2681                21440              -191740                  467
      2682                21448               -99145              -143517
      2683                21456               -75198               -85751
      2684                21464              -220341                  724
      2685                21472               -97901               -96345
      2686                21480              -127978              -127096
      2687                21488                22046               -70021
      2688                21496              -142108                28988
      2689                21504               -83752               -41970
      2690                21512               -75945               -58143
      2691                21520              -152641                 9341
      2692                21528               131677               -96176
      2693                21536               -67771              -167060
      2694                21544               104147               -72866
      2695                21552               -29643               -89064
      2696                21560                -9862              -161820
      2697                21568              -164281               -92862
      2698                21576              -237759              -120789
      2699                21584               -78224              -137935
      2700                21592              -114212              -159425
      2701                21600                31298               -64480
      2702                21608               -83823               -33991
      2703                21616               -65993                 -625
      2704                21624                 4312              -154517
      2705                21632               -91777                20515
      2706                21640               -30930               -14515
      2707                21648               -45518              -147755
      2708                21656                11599                -7723
      2709                21664                 8046               -10856
      2710                21672               -60994              -178567
      2711                21680               127021                 3383
      2712                21688               -52927                  974
      2713                21696               -53624              -152660
      2714                21704                21746              -161073
      2715                21712              -189636                61185
      2716                21720              -152391                45420
      2717                21728                67291               -57648
      2718                21736               -78233              -140798
      2719                21744                38931               -43291
      2720                21752               -57465              -182205
      2721                21760               -81508              -107996
      2722                21768              -138709              -153734
      2723                21776               -25847               -17958
      2724                21784                35750                -8634
      2725                21792               -59987                55044
      2726                21800              -119357              -128914
      2727                21808              -121652              -100072
      2728                21816                 7680               -21605
      2729                21824               -28915              -107743
      2730                21832              -121569              -197272
      2731                21840               -47964               -48806
      2732                21848               -69861              -130974
      2733                21856              -144259              -146880
      2734                21864              -216189               -41180
      2735                21872                23493              -160246
      2736                21880               -73253              -203769
      2737                21888              -131883                80962
      2738                21896              -116399                38445
      2739                21904                12920               -18334
      2740                21912              -110578              -136067
      2741                21920              -134906              -132083
      2742                21928              -159989              -312812
      2743                21936                57611                 2926
      2744                21944              -169120               -66091
      2745                21952                31202               -92479
      2746                21960              -146662              -115810
      2747                21968                14123              -103810
      2748                21976                41787              -140229
      2749                21984               -57240              -128448
      2750                21992               -97728              -141254
      2751                22000                34123               -64342
      2752                22008               -76668               -10676
      2753                22016               -41554              -181151
      2754                22024               -49998                10980
      2755                22032              -123789               -66898
      2756                22040                18790               -53787
      2757                22048               101029              -234889
      2758                22056              -176408               -53709
      2759                22064               -15740              -198993
      2760                22072                21661               -44188
      2761                22080              -135941                43206
      2762                22088               -25661              -168164
      2763                22096               -51089              -251073
      2764                22104              -139959               -75911
      2765                22112              -158517              -242203
      2766                22120              -121346              -165572
      2767                22128               -78996               -37299
      2768                22136               -57099                87654
      2769                22144              -134002                59891
      2770                22152                26078               -13191
      2771                22160               -91315                21698
      2772                22168               -11656                21114
      2773                22176               -31811               -23518
      2774                22184                40546              -140844
      2775                22192               -73882              -104043
      2776                22200              -143148              -190904
      2777                22208               216094               -76410
      2778                22216                -5296                28525
      2779                22224               -56265              -104570
      2780                22232              -118066                 1391
      2781                22240               -17944              -109033
      2782                22248              -186256              -163140
      2783                22256                 5289              -114473
      2784                22264                16667               -93813
      2785                22272                29607               -49800
      2786                22280               -97304                 9483
      2787                22288               -80292                79306
      2788                22296               -33150                23522
      2789                22304               -89469               -91554
      2790                22312              -205349               -27588
      2791                22320               -50388               -19276
      2792                22328               -80343              -171595
      2793                22336               -73380               -37357
      2794                22344              -107477               -23139
      2795                22352               -87816              -177945
      2796                22360              -116820                 4474
      2797                22368               -73366               -48816
      2798                22376               -69920                21806
      2799                22384              -105048               -50476
      2800                22392                25226                 6797
      2801                22400              -292181               -39062
      2802                22408              -106425              -162495
      2803                22416               -68740              -111893
      2804                22424               -87768              -177767
      2805                22432                14348              -214149
      2806                22440                 2856               -91324
      2807                22448              -147138              -124362
      2808                22456                -7814               -42971
      2809                22464              -121852               -63218
      2810                22472                -7921                -2479
      2811                22480               -50301               -19729
      2812                22488               -28000              -156552
      2813                22496              -123857                40983
      2814                22504              -258440               -87814
      2815                22512              -128762                33691
      2816                22520               -16340              -144961
      2817                22528              -142503               -78188
      2818                22536               -69912              -186300
      2819                22544               -22715              -185321
      2820                22552                 2780              -210260
      2821                22560               -47703              -157060
      2822                22568               -41371               -15819
      2823                22576                52126                 5219
      2824                22584                40302              -188535
      2825                22592               -50675               -70287
      2826                22600               -26227              -152238
      2827                22608               -81488              -103365
      2828                22616               177860              -126304
      2829                22624                32869              -118297
      2830                22632               -29833               -41288
      2831                22640               -19466               -75512
      2832                22648               -38299              -153461
      2833                22656              -143938               -70907
      2834                22664                84216               -74719
      2835                22672               -61006               -83011
      2836                22680               -90130               -58083
      2837                22688               -84755              -109201
      2838                22696               -87660              -142842
      2839                22704              -225973              -161982
      2840                22712              -150342              -128403
      2841                22720              -172866                -5568
      2842                22728              -120935               -84148
      2843                22736                -6564                -6390
      2844                22744                16427               -96734
      2845                22752               -32441               -39686
      2846                22760               -43971               -95916
      2847                22768                19213               139347
      2848                22776                99413               -48262
      2849                22784               -93842                87897
      2850                22792                -4690                59372
      2851                22800               -86355              -157735
      2852                22808              -121846              -158300
      2853                22816               -97748               -58358
      2854                22824              -119137               -97654
      2855                22832               -93595              -109339
      2856                22840              -100198               -50257
      2857                22848              -107694                21442
      2858                22856               -68895               -51816
      2859                22864               -69261               -25968
      2860                22872              -170047               -84038
      2861                22880               -41908               -93476
      2862                22888                51596               -48946
      2863                22896               -61859               -72936
      2864                22904                -8629              -277921
      2865                22912                 2570               -99974
      2866                22920               -45625                40838
      2867                22928               -20385                   59
      2868                22936               -61892              -126141
      2869                22944               -19149              -129062
      2870                22952              -137180               -31212
      2871                22960              -117032               -17182
      2872                22968                43646               110256
      2873                22976               -69365               -25639
      2874                22984                39059              -100632
      2875                22992               -13709               -62915
      2876                23000               -38468                50667
      2877                23008               -47803               -40525
      2878                23016               -48968               -50318
      2879                23024               -79838              -133672
      2880                23032               -21539              -230012
      2881                23040               -57271              -142854
      2882                23048              -193995                 2637
      2883                23056               -75067                49578
      2884                23064               -16448               -25654
      2885                23072               -70628              -197163
      2886                23080               -60406              -134375
      2887                23088               -74213                36984
      2888                23096              -166335               -34974
      2889                23104              -116542                74832
      2890                23112              -171724              -143507
      2891                23120              -174826              -115812
      2892                23128               -69005                24496
      2893                23136               -28602              -145722
      2894                23144              -255643              -186156
      2895                23152              -114235              -170302
      2896                23160              -181857              -159611
      2897                23168                60231               -81204
      2898                23176               -61369              -165300
      2899                23184               -52515               -27334
      2900                23192              -120790              -152798
      2901                23200              -220879              -174692
      2902                23208               -71065               -67207
      2903                23216                45344              -130944
      2904                23224              -153059              -135580
      2905                23232               -40351              -131628
      2906                23240              -184550                30427
      2907                23248              -161950               -23334
      2908                23256              -176250              -119946
      2909                23264               -81759               -62676
      2910                23272               -43693              -109680
      2911                23280                23238                 3429
      2912                23288                72322               -81965
      2913                23296              -140956              -103103
      2914                23304               -25422                24442
      2915                23312               -43275              -182108
      2916                23320               -64480               -69316
      2917                23328               -59061               -51563
      2918                23336               -78846              -126797
      2919                23344              -143359               -49590
      2920                23352               -11269               -42351
      2921                23360              -199259               -67408
      2922                23368               -85454              -118999
      2923                23376              -232425               -70653
      2924                23384                59449               -71992
      2925                23392              -143930                88928
      2926                23400                18964              -133369
      2927                23408              -170449               -49845
      2928                23416               -96148               -52043
      2929                23424              -116211               -80101
      2930                23432               -80180               -30195
      2931                23440              -159964              -166642
      2932                23448                49368               -42749
      2933                23456              -114440               -83246
      2934                23464               -28503                90520
      2935                23472               -54360              -259241
      2936                23480               -27383                38083
      2937                23488                23897               -60030
      2938                23496               -46852              -100125
      2939                23504              -126289                15361
      2940                23512               -11118              -134223
      2941                23520               -26798                64689
      2942                23528               -93454              -198364
      2943                23536              -131198                65353
      2944                23544              -286399              -119529
      2945                23552              -127179                 1066
      2946                23560                76051              -146546
      2947                23568              -129368               -66578
      2948                23576               141178              -155965
      2949                23584                 8177                66826
      2950                23592               -37036              -118074
      2951                23600                -8522              -209100
      2952                23608               -26918               -83146
      2953                23616              -108843               -72347
      2954                23624                 5423                37035
      2955                23632              -130146               -15306
      2956                23640              -160241                40281
      2957                23648               -39732              -107154
      2958                23656              -102929               -49491
      2959                23664              -179118               -65504
      2960                23672                33186               -97200
      2961                23680               -46598                -2475
      2962                23688              -232284                26058
      2963                23696               -31667              -139008
      2964                23704                46012              -121556
      2965                23712               -65357                -9322
      2966                23720               -84720              -218844
      2967                23728               -49655              -105977
      2968                23736               -55303              -144215
      2969                23744              -204307                24436
      2970                23752              -195081               -92547
      2971                23760               -57565              -128529
      2972                23768               -28591                20380
      2973                23776              -131181              -161780
      2974                23784                15606               -29750
      2975                23792               -86034              -210025
      2976                23800              -178863                57712
      2977                23808               -51390              -104171
      2978                23816               -11277              -107973
      2979                23824                -9780                -3461
      2980                23832               -99505              -201633
      2981                23840                29753              -136813
      2982                23848              -176993               -64970
      2983                23856              -140855              -187437
      2984                23864               -91154               -36718
      2985                23872               -40868               -25912
      2986                23880                39805               -67297
      2987                23888              -193767              -150413
      2988                23896               -35751              -109145
      2989                23904              -135531               -40194
      2990                23912               -80085              -154983
      2991                23920              -274872              -126301
      2992                23928               -87975               -40590
      2993                23936                87079              -140681
      2994                23944                49273                -1520
      2995                23952               -22818              -112149
      2996                23960              -159744              -109354
      2997                23968              -176627               -47872
      2998                23976              -254105               -96492
      2999                23984                52592               -88491
      3000                23992                19572               -88203
      3001                24000               -23756               -74881
      3002                24008               -98903               -28474
      3003                24016              -127850              -115141
      3004                24024                -8554              -117626
      3005                24032               -28716              -146110
      3006                24040              -141593               -52893
      3007                24048                33171               -33078
      3008                24056                -4168                -9170
      3009                24064                 -160               -20454
      3010                24072              -139921              -216965
      3011                24080                 6034               -28658
      3012                24088                27439              -149197
      3013                24096               -91756              -106838
      3014                24104              -193459              -184671
      3015                24112                86369               -75593
      3016                24120                70514              -117764
      3017                24128                -7656                -8748
      3018                24136               -87860               -92377
      3019                24144               -84657               -90235
      3020                24152                38341               -76712
      3021                24160               -24581              -145949
      3022                24168                64245               -87460
      3023                24176               -44556               -65878
      3024                24184               -99660              -182270
      3025                24192               -62699               -59084
      3026                24200                 -289              -293336
      3027                24208               -21467               -10275
      3028                24216                 6985               -72473
      3029                24224               -90864               -14243
      3030                24232              -141762              -226003
      3031                24240               -18973               -50467
      3032                24248               -83992              -164947
      3033                24256                70905               -73967
      3034                24264               -17789               -32951
      3035                24272                -3039               -77643
      3036                24280                11431                -2984
      3037                24288               -81928               -79429
      3038                24296               -60593               -25137
      3039                24304              -111180               -96841
      3040                24312              -154947              -102598
      3041                24320                12431              -117028
      3042                24328               -40068               -15952
      3043                24336              -150279               -69609
      3044                24344              -162413              -164910
      3045                24352               -31935              -146532
      3046                24360               -25080              -109138
      3047                24368                -3942                18452
      3048                24376              -152595               -94702
      3049                24384               -30828                -3871
      3050                24392              -145416              -110700
      3051                24400               -81045              -167416
      3052                24408               -42336                13001
      3053                24416                10499              -152868
      3054                24424               -32604               -73576
      3055                24432               -21605                 9141
      3056                24440               -97388              -116167
      3057                24448               -74112                34346
      3058                24456                -8897              -155713
      3059                24464                  524               -57473
      3060                24472                90955              -199752
      3061                24480               -17456                30951
      3062                24488               -67991                69067
      3063                24496              -166091               -73483
      3064                24504               -54676               -45181
      3065                24512                  634               -54410
      3066                24520              -109728                48683
      3067                24528               -53097               -22621
      3068                24536                11704                -2108
      3069                24544               -50916               -39331
      3070                24552                18848              -254481
      3071                24560              -150471              -207773
      3072                24568                58970              -195242
      3073                24576              -164393              -177206
      3074                24584               -66606               -10118
      3075                24592              -114240               -65651
      3076                24600              -139923               -84814
      3077                24608                29780               -31629
      3078                24616                16914              -161291
      3079                24624              -109703                 1456
      3080                24632               -26255               -33824
      3081                24640              -102398              -152864
      3082                24648                77988              -162719
      3083                24656                64699                58914
      3084                24664                18308                43429
      3085                24672               -94914              -166659
      3086                24680                25809              -147290
      3087                24688               -38696               -54577
      3088                24696               -39831              -160409
      3089                24704              -131221               -82446
      3090                24712               -21999                 -930
      3091                24720                34856              -119764
      3092                24728               -87384               -53395
      3093                24736               -57914               -95778
      3094                24744               -94910               -70076
      3095                24752              -179313               -10184
      3096                24760              -173431                33648
      3097                24768               -79592              -116365
      3098                24776                -5802              -110932
      3099                24784              -158914              -157625
      3100                24792                -9780              -153335
      3101                24800              -157568              -194848
      3102                24808               -60312              -155260
      3103                24816               -91647              -149441
      3104                24824               -20982               -60928
      3105                24832              -137380                 1354
      3106                24840               -40084               -87997
      3107                24848               -77308               -74343
      3108                24856               -32802              -348400
      3109                24864              -112830               -88369
      3110                24872                -8607              -163861
      3111                24880               -88408               -19473
      3112                24888               -22762                22621
      3113                24896               -37164               -69021
      3114                24904               -35213               -84749
      3115                24912               -85685              -118800
      3116                24920                 6611                21583
      3117                24928                 8322              -100845
      3118                24936              -156535               -60286
      3119                24944               -68080              -244676
      3120                24952                22416               -32118
      3121                24960               -16230                 8881
      3122                24968                22011               -90569
      3123                24976              -131710               -21395
      3124                24984               -97883               -58779
      3125                24992               -18190                35233
      3126                25000               -26939              -130882
      3127                25008                41923              -184960
      3128                25016              -159577              -137777
      3129                25024                74939               -92609
      3130                25032                52695               -88352
      3131                25040              -131331              -166886
      3132                25048                21847               -40281
      3133                25056              -173385              -112598
      3134                25064               -59077               -16844
      3135                25072                18536               -59965
      3136                25080              -141338               -15463
      3137                25088              -203870              -145807
      3138                25096                10029                55311
      3139                25104               -83462                64311
      3140                25112              -176071               -83893
      3141                25120              -129431               -55240
      3142                25128              -218092              -160868
      3143                25136               118255               -43760
      3144                25144              -107104               -47084
      3145                25152               -74554              -271586
      3146                25160               -24197               -59840
      3147                25168               -98195               -62346
      3148                25176               -74012               -64185
      3149                25184                 -816               -14947
      3150                25192              -162911              -194787
      3151                25200               -51594                15665
      3152                25208               -20691               -64908
      3153                25216                 6836               -40249
      3154                25224              -162569               -35647
      3155                25232              -243810               -67981
      3156                25240               -62268               155586
      3157                25248               -11662              -104342
      3158                25256               -60674              -113153
      3159                25264              -122851              -117927
      3160                25272                 7396               -23896
      3161                25280                46304              -172938
      3162                25288               -24310               -33331
      3163                25296               -23533              -239637
      3164                25304              -111189                  416
      3165                25312                57164                15893
      3166                25320              -111388               -15523
      3167                25328               -20221               -24080
      3168                25336               -65351              -216649
      3169                25344               -64679                22047
      3170                25352              -159424              -104871
      3171                25360               -54642               -25296
      3172                25368              -139756              -123885
      3173                25376                -9204              -101560
      3174                25384              -127890               -96103
      3175                25392               -17567                11687
      3176                25400               105990                -5093
      3177                25408              -105681              -129241
      3178                25416                30868               -73738
      3179                25424               -98437              -216408
      3180                25432               -35525               -87476
      3181                25440               -78527                -4356
      3182                25448              -147677              -159109
      3183                25456               -59564              -219027
      3184                25464              -158185              -115960
      3185                25472              -151650               -49583
      3186                25480               -65010                 5912
      3187                25488                 8488               -75780
      3188                25496              -175418                22087
      3189                25504                42489              -118203
      3190                25512              -153494               -40462
      3191                25520               -22915              -136117
      3192                25528              -141036              -255555
      3193                25536               -27785              -232719
      3194                25544              -101539                26585
      3195                25552                 6195              -158721
      3196                25560              -220571               -18697
      3197                25568               -48785                 1631
      3198                25576              -120429              -115509
      3199                25584              -144671               -78146
      3200                25592              -125549              -129174
      3201                25600               -85977                20659
      3202                25608                71283              -225507
      3203                25616               -10411              -219175
      3204                25624              -153314               -66735
      3205                25632              -133165               -93378
      3206                25640              -130035              -145423
      3207                25648               -68371              -118610
      3208                25656               -62015                11474
      3209                25664               -64429               -56875
      3210                25672              -128156              -148996
      3211                25680              -231466                47410
      3212                25688              -166032               -37805
      3213                25696               -79287               -63287
      3214                25704               -97139              -140723
      3215                25712               -52415               -93242
      3216                25720              -101579               -14676
      3217                25728              -108578                 4344
      3218                25736                42055              -166567
      3219                25744               -93669               -71436
      3220                25752              -223570               -82878
      3221                25760               -41400              -261742
      3222                25768              -140827               -40373
      3223                25776               -61589              -183117
      3224                25784                32459               -45156
      3225                25792                35893              -200669
      3226                25800               -21575               -79508
      3227                25808               -52113                 6282
      3228                25816              -141605              -160904
      3229                25824               -73133               -58780
      3230                25832              -104470              -122059
      3231                25840               -38390               154912
      3232                25848              -101166               -90019
      3233                25856               -77556              -124775
      3234                25864               -89619              -269913
      3235                25872                64472              -137212
      3236                25880               -36487              -182180
      3237                25888              -107938              -125622
      3238                25896               -80787               -79220
      3239                25904               -25122              -132641
      3240                25912              -181825              -226139
      3241                25920               -47530                43929
      3242                25928              -168977              -134972
      3243                25936              -152855               -27630
      3244                25944               -62398              -187521
      3245                25952              -175873              -180602
      3246                25960              -114329                 2629
      3247                25968              -109982              -180174
      3248                25976               -79461               -40946
      3249                25984              -247423               -45433
      3250                25992               -71612               -18807
      3251                26000                   65              -121947
      3252                26008               -17475              -122478
      3253                26016                38080               -43277
      3254                26024              -312679                45213
      3255                26032               -93279                -5920
      3256                26040                92792               141502
      3257                26048              -146301              -138149
      3258                26056              -125236               -96072
      3259                26064              -117069               -21046
      3260                26072              -177267              -149458
      3261                26080              -154551                 4900
      3262                26088               -61842                 4246
      3263                26096              -105281               -36476
      3264                26104               -17497                -8440
      3265                26112              -110803               -90773
      3266                26120              -102663              -117821
      3267                26128              -192797              -186577
      3268                26136               -97862              -135668
      3269                26144               -17264                52678
      3270                26152               -35505               -55055
      3271                26160               -54018               -53753
      3272                26168              -170078              -102115
      3273                26176               -12965               -35038
      3274                26184               -62933              -139010
      3275                26192                17459               -24556
      3276                26200              -267752               -33885
      3277                26208               -66439              -129028
      3278                26216              -142796               -92211
      3279                26224               -79122              -113721
      3280                26232               -70845              -132937
      3281                26240               -15760               -41524
      3282                26248               -19190                 9781
      3283                26256               -96637              -105366
      3284                26264                14074              -127626
      3285                26272               -98178               -28479
      3286                26280              -176846               -14996
      3287                26288              -119658              -135083
      3288                26296              -237832              -206062
      3289                26304               -11849                 2247
      3290                26312               -97639               -57171
      3291                26320               -27657               -35647
      3292                26328                 -308               -70527
      3293                26336                71725               -80219
      3294                26344              -225387               -86875
      3295                26352              -125675               -80002
      3296                26360              -120677                18608
      3297                26368                 1452              -136876
      3298                26376               -46521                21648
      3299                26384                52519              -141329
      3300                26392               -41796              -212693
      3301                26400                17994               -23719
      3302                26408              -106818               -77707
      3303                26416               -72489              -152900
      3304                26424               -34876              -164566
      3305                26432               -71938               -66745
      3306                26440                34591               -92423
      3307                26448               -45257               -92614
      3308                26456               -10103              -226930
      3309                26464              -146512              -206066
      3310                26472              -163573              -111917
      3311                26480               -21099              -203658
      3312                26488              -199765              -103989
      3313                26496               -62494               -59077
      3314                26504              -178289               -43935
      3315                26512               -61933              -126913
      3316                26520                36846               -23601
      3317                26528              -105478              -160779
      3318                26536               -90601                94261
      3319                26544                97467              -151976
      3320                26552              -149733               -83931
      3321                26560               -87260                26098
      3322                26568                32769              -116570
      3323                26576                21168                39061
      3324                26584               -32871              -117150
      3325                26592               -89838              -154344
      3326                26600               -36199               -30353
      3327                26608               -65516               -15142
      3328                26616                 4237              -189423
      3329                26624                30362              -156264
      3330                26632               -23891              -258562
      3331                26640               -64890               -62914
      3332                26648              -120505               -10600
      3333                26656               -64630              -103764
      3334                26664                36375                10984
      3335                26672                96043                35526
      3336                26680              -106749               -69671
      3337                26688                 6342              -190774
      3338                26696               -85617                -5743
      3339                26704               -54533              -113216
      3340                26712               -33957               -98384
      3341                26720               -86011              -135363
      3342                26728              -102670                25966
      3343                26736               -19603                 2753
      3344                26744              -169352              -217542
      3345                26752               -94711               -69466
      3346                26760                68165               -76095
      3347                26768              -129509               -51464
      3348                26776               -81161               -70185
      3349                26784                -1150                -5503
      3350                26792              -111081              -135927
      3351                26800              -114493              -136748
      3352                26808                59232              -185007
      3353                26816               -26348               -46011
      3354                26824              -195496              -113074
      3355                26832               -83304               -45920
      3356                26840              -120267               -75630
      3357                26848              -178502                -3359
      3358                26856               -38935               -69898
      3359                26864              -102138               -84906
      3360                26872              -183979               -85171
      3361                26880               -85687              -129235
      3362                26888               -98420              -144691
      3363                26896               -85592                18264
      3364                26904              -116467               -24860
      3365                26912              -200728               -64002
      3366                26920               -71530              -108539
      3367                26928              -127453               -42008
      3368                26936               -82912              -143573
      3369                26944              -199021              -201357
      3370                26952               -18865              -163621
      3371                26960              -170715              -149702
      3372                26968              -103638              -136851
      3373                26976              -113302                15534
      3374                26984               -43520              -163389
      3375                26992                25162              -106429
      3376                27000               -72386               -83427
      3377                27008                15865              -112102
      3378                27016               -57376              -108642
      3379                27024               -48302              -177405
      3380                27032              -155977               -66191
      3381                27040              -118361               -80195
      3382                27048              -166379              -106722
      3383                27056              -102927              -150254
      3384                27064               -92531              -148208
      3385                27072               -28505               -89011
      3386                27080              -126063               -51840
      3387                27088               -53454               -43796
      3388                27096              -130530              -122217
      3389                27104              -122641              -113225
      3390                27112              -146042              -153439
      3391                27120              -170503               -39352
      3392                27128              -113123              -189177
      3393                27136                 1012               -51228
      3394                27144               -62230               -55091
      3395                27152                14373              -121018
      3396                27160              -121784              -100627
      3397                27168              -158314               -41892
      3398                27176              -188411               -68937
      3399                27184              -114934              -129639
      3400                27192               -34789              -109820
      3401                27200              -106296               -70485
      3402                27208                13490                 -698
      3403                27216              -154297              -139247
      3404                27224               -41166              -140138
      3405                27232               -62028              -114703
      3406                27240              -109627               -48789
      3407                27248               -24423              -166665
      3408                27256               -28810               -74249
      3409                27264               -57804                49521
      3410                27272                -9555               -54519
      3411                27280               -91320               -71694
      3412                27288               -89738              -148073
      3413                27296               -62221               -67669
      3414                27304               -40491               -93722
      3415                27312               -68574               -79186
      3416                27320              -244857              -118708
      3417                27328              -115329              -109166
      3418                27336              -185138               -61250
      3419                27344              -195148              -202445
      3420                27352              -158525              -122509
      3421                27360                55002               -47183
      3422                27368              -182257               -83245
      3423                27376               -42801              -115638
      3424                27384               -42013              -182411
      3425                27392               -41649              -114911
      3426                27400               -86917               -37332
      3427                27408               -56343               -39888
      3428                27416              -111787               -87708
      3429                27424               -42319               -53016
      3430                27432               -70987               -99707
      3431                27440              -115584              -101586
      3432                27448               -99285               -27849
      3433                27456              -216114                19798
      3434                27464                39709              -231275
      3435                27472               -34199               -87275
      3436                27480               122926                 7499
      3437                27488              -119138               -43287
      3438                27496               -56439               -56662
      3439                27504               -94281              -159649
      3440                27512               -38156                97645
      3441                27520              -152067              -204837
      3442                27528                41017               -16353
      3443                27536               -82952               -64974
      3444                27544                 3353                -1470
      3445                27552                52160              -101441
      3446                27560               -34236              -261004
      3447                27568              -163477              -135464
      3448                27576              -123558                -8512
      3449                27584              -164755               -55570
      3450                27592               -78161              -224574
      3451                27600               -53566               -91894
      3452                27608                66453               -70088
      3453                27616               -83672              -107399
      3454                27624              -108063                24286
      3455                27632                44335               -95748
      3456                27640               -87772              -109867
      3457                27648                17873              -137092
      3458                27656               -55437               -57500
      3459                27664              -137496              -245491
      3460                27672              -107193               -13477
      3461                27680               -35496              -130461
      3462                27688                -9260              -185777
      3463                27696               -93731               -26634
      3464                27704              -179309               -29243
      3465                27712              -286462              -165466
      3466                27720               -87474               -19233
      3467                27728               -74730              -114724
      3468                27736              -202606              -159372
      3469                27744                17770              -102548
      3470                27752               -30656               -48343
      3471                27760                11328              -160054
      3472                27768              -113518               -70950
      3473                27776                66595               -85365
      3474                27784              -121055               -50038
      3475                27792               -59730                14497
      3476                27800               -17825              -188443
      3477                27808               -90399              -155141
      3478                27816                24739               -38312
      3479                27824                -8201               -93036
      3480                27832               -99170                23953
      3481                27840               -85673              -154369
      3482                27848               -89966               -45824
      3483                27856              -120405              -168230
      3484                27864              -107221               -71218
      3485                27872              -137388              -117698
      3486                27880               -45586               -65933
      3487                27888              -241211               -94390
      3488                27896                  907               -99077
      3489                27904               -72492                50967
      3490                27912              -153416              -182618
      3491                27920              -118887              -179395
      3492                27928              -111245              -116337
      3493                27936               -90555                40435
      3494                27944               -88891               -25463
      3495                27952              -120648               -76429
      3496                27960              -199818               -67506
      3497                27968               -26367              -111808
      3498                27976               -42579                31548
      3499                27984               -57989               -36764
      3500                27992              -158940               -80219
      3501                28000               -57872               -75525
      3502                28008               -95134              -136626
      3503                28016                 2082              -154067
      3504                28024               -97698               -78711
      3505                28032                32992              -106559
      3506                28040               -76811                45669
      3507                28048              -121960              -156784
      3508                28056                22871              -170414
      3509                28064              -100043               -31250
      3510                28072               -95859               -26113
      3511                28080               -86472                70335
      3512                28088               -53992              -134975
      3513                28096               -17723                28244
      3514                28104                74132               -88335
      3515                28112              -128178              -160987
      3516                28120               -35555               -99514
      3517                28128               -39818               -40061
      3518                28136               -39663               -65982
      3519                28144              -211990               -96903
      3520                28152              -249665               -86300
      3521                28160               -32531              -165256
      3522                28168               -37119              -120998
      3523                28176              -132716              -176365
      3524                28184              -132060              -115635
      3525                28192               -81070                32546
      3526                28200               112982              -100481
      3527                28208              -108605              -175372
      3528                28216              -178511              -201729
      3529                28224              -160906              -168538
      3530                28232               -66028              -168950
      3531                28240              -224797              -107649
      3532                28248               -51938              -245671
      3533                28256              -127419                53983
      3534                28264               -61295              -148168
      3535                28272              -156075              -102561
      3536                28280              -183227              -205602
      3537                28288               -99999                15733
      3538                28296               -83647              -171549
      3539                28304              -128154               -34058
      3540                28312                 6960              -186864
      3541                28320                12732              -110816
      3542                28328              -158612               -71221
      3543                28336              -197725               -19245
      3544                28344                87132               -71053
      3545                28352              -230846               -45234
      3546                28360              -114816                -8878
      3547                28368              -102821               -63769
      3548                28376                81231                -9022
      3549                28384                -2926               -84913
      3550                28392              -129832               -36092
      3551                28400                -9339              -103624
      3552                28408               -25999              -160194
      3553                28416              -232450              -111869
      3554                28424               -36325               -41641
      3555                28432              -176709              -112370
      3556                28440              -147561               -33622
      3557                28448                 7910               -11412
      3558                28456               -85227               -24798
      3559                28464                -1611                15471
      3560                28472               -53037              -284868
      3561                28480               -43721               -65530
      3562                28488              -164137              -121195
      3563                28496               -36018                65999
      3564                28504              -169803              -142680
      3565                28512               -82751               -46408
      3566                28520                43807              -151967
      3567                28528                -7988              -135496
      3568                28536               -63440              -125340
      3569                28544              -177895              -163367
      3570                28552              -121146               -19437
      3571                28560               -23118              -175455
      3572                28568               -98179               -79536
      3573                28576               -62957                25027
      3574                28584                -5145              -174336
      3575                28592              -171125              -141559
      3576                28600              -101419               -19474
      3577                28608               -85888                54794
      3578                28616               -11053                 5650
      3579                28624              -209846              -201099
      3580                28632              -204156              -119375
      3581                28640              -117165               -16693
      3582                28648              -171103              -127897
      3583                28656               -54607               -94450
      3584                28664              -117759               -69900
      3585                28672               -15658               -39340
      3586                28680              -145378              -136144
      3587                28688               -51108                 8176
      3588                28696              -196516              -203445
      3589                28704              -264323              -131208
      3590                28712               -74147              -215729
      3591                28720               -11918              -104818
      3592                28728              -102122              -111188
      3593                28736               -21022               -66189
      3594                28744              -188436              -155805
      3595                28752              -194852              -104413
      3596                28760              -250654              -239379
      3597                28768               -82560               -31804
      3598                28776              -117548                47941
      3599                28784                 6129                -4361
      3600                28792                27741               -85195
      3601                28800               -53981               -39778
      3602                28808               -22465              -195924
      3603                28816              -267863                39744
      3604                28824                -1658              -129536
      3605                28832               -94538              -115072
      3606                28840              -147041                94200
      3607                28848               -10647              -126209
      3608                28856               -84816               -99803
      3609                28864               -24101              -202884
      3610                28872               -91351              -140004
      3611                28880               -13082               -72449
      3612                28888               -50066               -93170
      3613                28896               -24844              -117731
      3614                28904              -111028               -23130
      3615                28912              -138706               -48837
      3616                28920              -100127               -99235
      3617                28928              -156133              -173184
      3618                28936              -291295               -78270
      3619                28944                44995              -110353
      3620                28952               -75946               -80632
      3621                28960              -229584              -171169
      3622                28968                40647                 1083
      3623                28976              -100860              -114522
      3624                28984                -7959                20151
      3625                28992               -73731               -51996
      3626                29000               123252               -57945
      3627                29008              -101446              -145830
      3628                29016              -130492               -64835
      3629                29024               -78792              -114711
      3630                29032               -39982              -201507
      3631                29040              -107982              -176485
      3632                29048              -135738              -115830
      3633                29056              -136893                52519
      3634                29064              -120683               -87530
      3635                29072              -279939              -209301
      3636                29080               -10567              -186277
      3637                29088               -16671               -54843
      3638                29096               -95046               -88347
      3639                29104               -26144               -12187
      3640                29112               -48605              -203409
      3641                29120               -83771              -107853
      3642                29128              -143223               -33883
      3643                29136              -244353               -72782
      3644                29144               -40256                -3936
      3645                29152              -138608              -117850
      3646                29160              -154979              -137460
      3647                29168               -42587               -10227
      3648                29176               -67594              -154994
      3649                29184               -43740               -91829
      3650                29192                43573               -79658
      3651                29200              -138755              -138154
      3652                29208              -109980              -152620
      3653                29216                -8379              -131625
      3654                29224               -93078              -159333
      3655                29232               -77934              -137953
      3656                29240               -10137              -136256
      3657                29248               -93986               -55283
      3658                29256              -210496              -201273
      3659                29264              -102511               -82430
      3660                29272              -211254              -114670
      3661                29280              -185819               -52373
      3662                29288               -78921                82942
      3663                29296                54854                56294
      3664                29304               -55157              -121499
      3665                29312              -129396               -63362
      3666                29320                29549               -80527
      3667                29328               -20744              -156629
      3668                29336                -9766               -80544
      3669                29344              -220490               -79169
      3670                29352                32002               -75584
      3671                29360               103188               -89057
      3672                29368              -210554              -187803
      3673                29376              -125646              -201089
      3674                29384               -88727                -1435
      3675                29392                27626                -8417
      3676                29400              -150771               -64022
      3677                29408              -188189              -150605
      3678                29416              -107993               -35585
      3679                29424              -172241                  855
      3680                29432               -71393              -182666
      3681                29440               -77305              -146643
      3682                29448                17120              -144067
      3683                29456               -54918              -143083
      3684                29464              -132089              -103727
      3685                29472               -35721               -91247
      3686                29480              -148133               -84780
      3687                29488               -55152               -83141
      3688                29496              -294396               -35517
      3689                29504                28488               -50519
      3690                29512                11357              -159737
      3691                29520              -127270              -138578
      3692                29528                88356              -191618
      3693                29536               -19980                13476
      3694                29544              -190279              -187348
      3695                29552              -211473              -143353
      3696                29560              -244805               -50578
      3697                29568              -130870              -134354
      3698                29576               -50630               -29618
      3699                29584               -86245               -93844
      3700                29592              -130834              -107873
      3701                29600               -91691               -96268
      3702                29608               -79632                -4116
      3703                29616               -10103              -180859
      3704                29624               -79719              -149276
      3705                29632              -153225              -103168
      3706                29640               -50836              -203769
      3707                29648               -30208               -90639
      3708                29656                87924               -90328
      3709                29664                17898               -46365
      3710                29672               -91173              -180751
      3711                29680                46195                -6143
      3712                29688              -139669              -135957
      3713                29696              -123748                24714
      3714                29704              -208635              -164125
      3715                29712                98709               -60044
      3716                29720                54555               -12844
      3717                29728              -226297                 1947
      3718                29736                17918              -189632
      3719                29744                -5710               -92181
      3720                29752               -78770               -51384
      3721                29760                29967               -65601
      3722                29768              -202119              -186820
      3723                29776               -36189               -60270
      3724                29784                43346              -179670
      3725                29792              -106782              -139448
      3726                29800              -101916                52772
      3727                29808               -71658               -37903
      3728                29816              -238628              -178083
      3729                29824               -84115               -68374
      3730                29832               -26884               -82563
      3731                29840               -84470              -198517
      3732                29848              -218500              -157179
      3733                29856              -117159              -224193
      3734                29864              -184972              -201020
      3735                29872              -102687                67833
      3736                29880              -112940               -71926
      3737                29888              -134206              -151817
      3738                29896               -39996               -83953
      3739                29904                54142              -101338
      3740                29912               -94302               -95589
      3741                29920              -113676               -28186
      3742                29928              -194481               -61695
      3743                29936               -82018              -143269
      3744                29944               -80870              -131295
      3745                29952              -137552               -90683
      3746                29960               -37469               -53689
      3747                29968               -65705              -248718
      3748                29976                80353               -91348
      3749                29984               -46559               -79401
      3750                29992               -66373                14490
      3751                30000              -174042              -208427
      3752                30008               -62201               -32694
      3753                30016                18085               -30341
      3754                30024                 6376               -67606
      3755                30032              -189875              -134328
      3756                30040              -190224                39748
      3757                30048              -106180              -105336
      3758                30056                29154              -110151
      3759                30064              -156264               -88520
      3760                30072               -63911              -298876
      3761                30080              -263160              -213113
      3762                30088               -17509              -154767
      3763                30096               107223                 1178
      3764                30104                10292              -177065
      3765                30112                29102              -121666
      3766                30120              -249610                27348
      3767                30128              -135200               -65059
      3768                30136              -206753              -151738
      3769                30144              -161897              -238203
      3770                30152              -203289               -20041
      3771                30160              -101027              -171660
      3772                30168              -103871               -77456
      3773                30176                51186               -34577
      3774                30184              -104628              -155011
      3775                30192              -134607              -192168
      3776                30200              -160173              -177234
      3777                30208               -34743              -127730
      3778                30216               -34691               -53072
      3779                30224               -27506              -240244
      3780                30232              -142056               -98073
      3781                30240                11832               -56769
      3782                30248              -181585              -107792
      3783                30256              -185462               -52736
      3784                30264               -56031              -161458
      3785                30272               -81724               -69720
      3786                30280               -77522              -121763
      3787                30288               -54364               -50813
      3788                30296                -5809                52854
      3789                30304              -108636               -81654
      3790                30312                18587              -143190
      3791                30320               -70483              -215422
      3792                30328                16327                -7615
      3793                30336               -97050               -16073
      3794                30344               -12914                  -63
      3795                30352               -53339              -213345
      3796                30360               -80351               -82512
      3797                30368              -223637              -140029
      3798                30376               -26765               -28858
      3799                30384                21578                 5202
      3800                30392                11396              -122137
      3801                30400              -121286              -150299
      3802                30408               -86475              -144103
      3803                30416              -138533              -131655
      3804                30424              -159832              -281654
      3805                30432              -118373               -58861
      3806                30440               -99491              -194887
      3807                30448               -37911               -71881
      3808                30456               -79178                32036
      3809                30464               -69518              -251154
      3810                30472               -71504               -39159
      3811                30480               -42623                52926
      3812                30488              -137678               -97892
      3813                30496              -144643              -203345
      3814                30504                23517               -16271
      3815                30512              -173318                38088
      3816                30520               -73235              -127958
      3817                30528              -209351              -119328
      3818                30536                58756              -105691
      3819                30544              -123063               -19068
      3820                30552              -168519              -123773
      3821                30560              -193930              -188172
      3822                30568              -160413               -64710
      3823                30576              -153090              -194712
      3824                30584               -76376               -48088
      3825                30592               -42306               -39990
      3826                30600                51232               -45999
      3827                30608                18124                -8864
      3828                30616              -196040              -182939
      3829                30624                -3955              -131149
      3830                30632              -129725              -183236
      3831                30640               -11317               -55609
      3832                30648               -44715              -101145
      3833                30656              -207185               -99603
      3834                30664                98616                63757
      3835                30672               -29590              -185185
      3836                30680              -143810              -192051
      3837                30688               -69529              -223123
      3838                30696              -152298                98175
      3839                30704               -97041              -151638
      3840                30712              -124621                23761
      3841                30720               -28451              -116143
      3842                30728               -74325               -73634
      3843                30736               -90421               -54834
      3844                30744               -86893               -49736
      3845                30752                 6476              -169453
      3846                30760              -226104              -179188
      3847                30768               -97868              -105896
      3848                30776                31204               -53623
      3849                30784              -180536               -88079
      3850                30792               -54229              -105083
      3851                30800               -40049                28908
      3852                30808              -163836              -121576
      3853                30816               -15008               -53463
      3854                30824               -44008                -6625
      3855                30832              -103094                79210
      3856                30840                 7417              -174279
      3857                30848              -343448              -198684
      3858                30856              -228745               -85601
      3859                30864              -139887              -165969
      3860                30872                 2289              -177870
      3861                30880               -90433               -86605
      3862                30888               -25686                39265
      3863                30896              -116836              -220274
      3864                30904              -105644              -133427
      3865                30912              -116270              -200356
      3866                30920               -83895                20710
      3867                30928              -112840                  837
      3868                30936              -137320               -18033
      3869                30944               -46781              -226913
      3870                30952              -331222              -143505
      3871                30960              -167488                 2484
      3872                30968              -170625               -65873
      3873                30976               -80034               -80606
      3874                30984               -90202               -72923
      3875                30992              -168722               -76173
      3876                31000               -83597              -179214
      3877                31008              -108557              -138052
      3878                31016              -116997               -76032
      3879                31024               -69801               -38441
      3880                31032              -245228              -111364
      3881                31040                20770              -196087
      3882                31048                30797              -187532
      3883                31056              -139570               -95692
      3884                31064               -33881              -201502
      3885                31072               -33195              -167894
      3886                31080              -191765              -118024
      3887                31088              -139586              -177103
      3888                31096               -17670               -35274
      3889                31104              -230786               -96538
      3890                31112               -82459               -31332
      3891                31120               -15412              -214495
      3892                31128              -122739              -175607
      3893                31136              -100706               -84084
      3894                31144              -158000                66408
      3895                31152              -208564              -102996
      3896                31160               -85962              -126148
      3897                31168              -199282               -93791
      3898                31176               -76388               -58184
      3899                31184              -101230               -51478
      3900                31192                -9493                50896
      3901                31200                73269              -230735
      3902                31208              -108815              -104833
      3903                31216               -10664              -166881
      3904                31224               -91967               -99290
      3905                31232               -85302              -293734
      3906                31240              -116443              -135485
      3907                31248               -89654              -112481
      3908                31256               -85511              -237322
      3909                31264              -232185                17928
      3910                31272              -108138               -90837
      3911                31280              -227710               -98466
      3912                31288              -108704               -96676
      3913                31296                29516              -121789
      3914                31304              -247699                87214
      3915                31312               -25748              -182553
      3916                31320               -25907               -92656
      3917                31328               -79126              -200394
      3918                31336                94592               -72109
      3919                31344              -196927              -145865
      3920                31352               -84018              -141743
      3921                31360              -270720                -2969
      3922                31368               -65107              -121268
      3923                31376                12206                 2150
      3924                31384              -115456              -158532
      3925                31392              -216720               -55214
      3926                31400               -14006                25292
      3927                31408              -225710                -6463
      3928                31416               -49980               -66686
      3929                31424                50578              -105459
      3930                31432                41793              -175500
      3931                31440              -132586               -55274
      3932                31448               -64862               -51311
      3933                31456              -155144               -47454
      3934                31464              -109866                 7124
      3935                31472              -110492               -58187
      3936                31480              -168103              -205902
      3937                31488               -93544              -111247
      3938                31496               -30222                34437
      3939                31504               -59957              -171883
      3940                31512              -175181               -82710
      3941                31520               -41331              -181717
      3942                31528               -96040               -96346
      3943                31536              -290259              -113278
      3944                31544              -190845               -89361
      3945                31552              -151127               -30273
      3946                31560              -106537              -109635
      3947                31568               -15590              -128957
      3948                31576              -113944               -39392
      3949                31584               -62487              -137835
      3950                31592              -171986               -27992
      3951                31600               -11956               -59682
      3952                31608                94120              -251951
      3953                31616              -127859              -199263
      3954                31624              -216186              -158001
      3955                31632               -55052               -24470
      3956                31640                 3347              -164546
      3957                31648              -167028                17005
      3958                31656               -39635              -113556
      3959                31664               -46144              -144229
      3960                31672               -75333               -79756
      3961                31680               -87753              -125091
      3962                31688              -181045               -16705
      3963                31696               -22685                 6489
      3964                31704               -17467              -116008
      3965                31712               -72323               -94703
      3966                31720               -59974               -64691
      3967                31728               -99913               -49797
      3968                31736               -94771              -270153
      3969                31744               -67074              -178752
      3970                31752              -123115               -63116
      3971                31760               -35380              -118608
      3972                31768               -76702              -149940
      3973                31776              -149955              -147871
      3974                31784               -37933                30347
      3975                31792              -119808               -24989
      3976                31800              -115418               -84944
      3977                31808               -39846               -96936
      3978                31816              -158659               -77685
      3979                31824              -156773              -147344
      3980                31832               -34259              -208041
      3981                31840              -104661               -75957
      3982                31848                 9194               -73543
      3983                31856              -199007              -153025
      3984                31864              -126594               -39500
      3985                31872                38980              -229704
      3986                31880               -54893              -107980
      3987                31888               -36450              -219701
      3988                31896               -95415               -62664
      3989                31904                15441               -78920
      3990                31912               -82791              -119988
      3991                31920               -22130              -156188
      3992                31928               -46968               -81304
      3993                31936               -35353               -64082
      3994                31944              -154252              -184502
      3995                31952                -6316              -116326
      3996                31960              -136935              -103171
      3997                31968                -3596                33938
      3998                31976              -121069              -119018
      3999                31984              -199003              -222736
      4000                31992              -125986               -74253
      4001                32000               -38550              -160214
      4002                32008              -121720               -52770
      4003                32016               -12099              -107359
      4004                32024               -38262                10985
      4005                32032               -35884              -134673
      4006                32040                -4717              -170234
      4007                32048              -130349               -98725
      4008                32056              -224622               -85663
      4009                32064              -165474               -52572
      4010                32072               -91999               -82691
      4011                32080               103616              -100730
      4012                32088              -205152               -86334
      4013                32096              -189348              -166011
      4014                32104                40722               -29949
      4015                32112               -44108              -113570
      4016                32120                36771              -121065
      4017                32128              -106027               -95203
      4018                32136               -13679               -55947
      4019                32144              -128032              -132320
      4020                32152                 1673               -61916
      4021                32160               -99461                 8781
      4022                32168              -187889              -162132
      4023                32176              -115842              -116382
      4024                32184                18068              -123936
      4025                32192               -55614              -100778
      4026                32200              -260952               -64818
      4027                32208              -185390               -42085
      4028                32216               -73864               -71419
      4029                32224              -124298              -122494
      4030                32232              -211447               -21134
      4031                32240              -144358               -45372
      4032                32248              -262126               -30357
      4033                32256               -47222               -50752
      4034                32264              -147775              -293879
      4035                32272              -100549                -5413
      4036                32280               -89301              -182417
      4037                32288               -49734              -160775
      4038                32296                -1932                40626
      4039                32304               -59733              -161845
      4040                32312              -114856               -91332
      4041                32320               -75047               -73259
      4042                32328               -10867              -128550
      4043                32336              -125312                54072
      4044                32344              -180709                28544
      4045                32352               -32171               -25160
      4046                32360              -136625               -35971
      4047                32368               -64545              -148115
      4048                32376              -243193              -113799
      4049                32384              -145811               -97719
      4050                32392                17366               -78113
      4051                32400              -275009               -55936
      4052                32408               -53175               -11155
      4053                32416               -58257               -97951
      4054                32424               -77020                20200
      4055                32432              -146369               -89128
      4056                32440               -85220              -161084
      4057                32448              -150584              -111025
      4058                32456              -119024               -76558
      4059                32464                24795               -80084
      4060                32472               -51626              -154171
      4061                32480              -124858               -48270
      4062                32488              -125450                42563
      4063                32496               -49419              -172144
      4064                32504               -96253               -45349
      4065                32512              -148330              -187049
      4066                32520              -195227              -125307
      4067                32528               -69370              -152902
      4068                32536               -44330              -170414
      4069                32544              -166658              -146906
      4070                32552                -8608              -212489
      4071                32560              -180089                -3875
      4072                32568              -225097              -151848
      4073                32576              -203556              -148554
      4074                32584              -106685               -10894
      4075                32592              -179733              -260165
      4076                32600               -32391              -197990
      4077                32608                -1677               -83685
      4078                32616              -115895              -101751
      4079                32624              -133431               -75995
      4080                32632                11865               -80459
      4081                32640               -84110              -134537
      4082                32648              -251200               -39895
      4083                32656              -169449               -34232
      4084                32664               -18698              -171566
      4085                32672                   56              -125086
      4086                32680               -69910              -259927
      4087                32688              -170533              -159386
      4088                32696              -104195              -145230
      4089                32704              -119508              -206022
      4090                32712              -204410              -226834
      4091                32720               -35331               -12332
      4092                32728              -129245              -190332
      4093                32736              -237461               -44668
      4094                32744                -7064              -171154
      4095                32752                16115               -28296
      4096                32760              -183185              -184731
      4097                32768              -132389               -41020
      4098                32776               -42319              -106031
      4099                32784              -128497               -32048
      4100                32792              -214609              -147290
      4101                32800              -174600               -31445
      4102                32808               -57880                29084
      4103                32816              -100838               -85545
      4104                32824               -32082               -49085
      4105                32832               116860              -122700
      4106                32840               -57889              -132853
      4107                32848                44969              -195282
      4108                32856               -28590               -84865
      4109                32864               -88638              -125445
      4110                32872               -25851              -112224
      4111                32880              -225424              -154368
      4112                32888              -121323               -39081
      4113                32896                47014              -138814
      4114                32904               -94309              -143147
      4115                32912               -89726               -48698
      4116                32920              -143063              -104537
      4117                32928               -18274              -237067
      4118                32936              -195059               -25253
      4119                32944              -143022              -176551
      4120                32952              -113590               -53416
      4121                32960               -41280               -50947
      4122                32968                47472                51746
      4123                32976               -70631              -204575
      4124                32984              -261921                  571
      4125                32992               -35682                -3278
      4126                33000               -78107              -108045
      4127                33008               -31028              -165445
      4128                33016               -90480               -41505
      4129                33024              -147115              -137149
      4130                33032              -214087               -23801
      4131                33040               -24485              -159773
      4132                33048               -86110               -80313
      4133                33056               -98248              -240969
      4134                33064              -101625                -4126
      4135                33072              -200497               -28866
      4136                33080               -21151               -27271
      4137                33088              -158466              -106359
      4138                33096              -142304               -22805
      4139                33104                45165              -183710
      4140                33112               -60282              -128675
      4141                33120              -225441              -164894
      4142                33128               -97777              -197975
      4143                33136               -11541              -178219
      4144                33144               -86125               -20520
      4145                33152              -137138              -142414
      4146                33160              -133116              -127926
      4147                33168                16945              -166893
      4148                33176               -80251              -151823
      4149                33184               -57453              -158981
      4150                33192                23023               -30616
      4151                33200              -123428              -180807
      4152                33208               -64179              -190909
      4153                33216              -130830               -28641
      4154                33224               -39115              -116065
      4155                33232               -99100              -130739
      4156                33240              -159616              -191273
      4157                33248               -60812              -103049
      4158                33256              -148128              -160696
      4159                33264              -261041              -134805
      4160                33272                18462               -60872
      4161                33280               -24494                71449
      4162                33288              -112215              -114899
      4163                33296               -99725              -105258
      4164                33304               -97895              -177663
      4165                33312              -171611              -177214
      4166                33320               -63543              -146917
      4167                33328               -77704               -52029
      4168                33336              -200988               -23307
      4169                33344                67573               -95866
      4170                33352               -17921              -284019
      4171                33360              -199772                -9121
      4172                33368              -152649              -143222
      4173                33376               -58827                16005
      4174                33384               -33194               123264
      4175                33392               -53263               -80322
      4176                33400               -38392               -93353
      4177                33408              -135716                21261
      4178                33416                -8164              -154546
      4179                33424               -29431              -192485
      4180                33432              -197489              -240072
      4181                33440                 2379               -44699
      4182                33448               -82364              -104093
      4183                33456              -201740               -90251
      4184                33464              -136655              -180184
      4185                33472               -14707              -109230
      4186                33480              -117459               -52282
      4187                33488               -94223                 1281
      4188                33496              -105220               -53451
      4189                33504               -31347               -49108
      4190                33512              -189383              -122154
      4191                33520              -213396              -209749
      4192                33528              -211548              -123041
      4193                33536                -6675               -97951
      4194                33544               -84188              -208371
      4195                33552               -46230              -154897
      4196                33560              -164298               -58825
      4197                33568               -42766                -1708
      4198                33576                28544                11253
      4199                33584               -75133               -81026
      4200                33592               -61417               -44409
      4201                33600                -9803               158514
      4202                33608              -203643              -234332
      4203                33616               -63565              -228311
      4204                33624              -217958                52012
      4205                33632              -183777              -148595
      4206                33640               -87498              -153132
      4207                33648               -60006              -192124
      4208                33656                 5184              -195751
      4209                33664              -129846              -109796
      4210                33672               -92856              -106487
      4211                33680                48794              -112149
      4212                33688              -154919              -112017
      4213                33696              -187711                -8597
      4214                33704               -14594               -17701
      4215                33712               -74981               -63589
      4216                33720              -176478                -5155
      4217                33728               -75037               -45637
      4218                33736               -93051               -38321
      4219                33744              -155560               -55412
      4220                33752               -39587               -71071
      4221                33760               -83665              -169375
      4222                33768              -164245              -113531
      4223                33776               -45147               -34167
      4224                33784               -42176              -145602
      4225                33792              -116393              -122564
      4226                33800               -68501              -119261
      4227                33808               -57192              -162821
      4228                33816               -60903               -72487
      4229                33824              -139263               -28148
      4230                33832               -86890              -201344
      4231                33840                39885              -236357
      4232                33848              -116851              -115015
      4233                33856              -176248              -125610
      4234                33864              -119728              -129664
      4235                33872               -23998              -109249
      4236                33880                11778                 8556
      4237                33888               -36636              -176632
      4238                33896               -26112              -146666
      4239                33904              -138507              -188044
      4240                33912                18949              -166391
      4241                33920               -92745               -69270
      4242                33928              -147187                32894
      4243                33936                35813               -86783
      4244                33944               -62429              -156222
      4245                33952                -6328                72941
      4246                33960               -23793               -65770
      4247                33968               -22381               -82891
      4248                33976               -14734               -79403
      4249                33984              -146908               -57319
      4250                33992                52383              -109529
      4251                34000              -145446               -95764
      4252                34008              -113815               -67519
      4253                34016               -98620               -56629
      4254                34024              -156038               -85129
      4255                34032               -80548              -154836
      4256                34040              -114644               -54651
      4257                34048               -57612              -194986
      4258                34056               -29884               -45689
      4259                34064              -172729                 4414
      4260                34072              -172389               -97633
      4261                34080               -86691               -63333
      4262                34088                 6374              -115282
      4263                34096               -20118              -156707
      4264                34104              -190027               -14529
      4265                34112              -118088               -11841
      4266                34120                45418               -87532
      4267                34128               -63112              -211965
      4268                34136               -96332               -26160
      4269                34144              -171518              -194727
      4270                34152               -52300                -9489
      4271                34160              -188834               -87898
      4272                34168               -35844              -110890
      4273                34176               -85971               -51927
      4274                34184               -56402               -57184
      4275                34192              -149913              -178673
      4276                34200               -54453               -77292
      4277                34208               -93188               -57244
      4278                34216              -115224              -195528
      4279                34224              -112298              -193792
      4280                34232              -120463              -155143
      4281                34240               -53378               -75808
      4282                34248              -143166              -104271
      4283                34256              -194921              -184197
      4284                34264              -122004               -58515
      4285                34272               -24156              -148776
      4286                34280               -51301              -158274
      4287                34288               -70484               -52631
      4288                34296              -184571              -115971
      4289                34304               -30114               -80520
      4290                34312              -200369              -101247
      4291                34320               -81084              -111598
      4292                34328              -168011               -97945
      4293                34336               -95342               -60340
      4294                34344               -88072              -126686
      4295                34352              -129508              -156780
      4296                34360               -85639              -145585
      4297                34368                58168               -38573
      4298                34376               -11798               -40815
      4299                34384               -65242              -102353
      4300                34392              -250562              -174038
      4301                34400              -261858                14712
      4302                34408                21271               -88981
      4303                34416               -25845                -8688
      4304                34424              -260085               -63401
      4305                34432               -70912                  593
      4306                34440              -204792               -48204
      4307                34448               -71825              -122303
      4308                34456                 9001              -101832
      4309                34464              -178529              -162706
      4310                34472               -79569              -160721
      4311                34480                25513               -68487
      4312                34488              -150549              -143314
      4313                34496               -56634              -102627
      4314                34504              -110382               -65517
      4315                34512              -150519              -168306
      4316                34520              -154396              -142010
      4317                34528              -144129              -135578
      4318                34536              -114043              -179609
      4319                34544               -42093               -72313
      4320                34552               -33189              -302968
      4321                34560              -126286              -118624
      4322                34568              -109719              -150925
      4323                34576                -9297              -221896
      4324                34584               -76195              -197736
      4325                34592               -72817              -114134
      4326                34600              -215011                97102
      4327                34608              -119725               100345
      4328                34616              -123226               -67576
      4329                34624              -230024              -108171
      4330                34632               -26805              -116499
      4331                34640                  554               -23086
      4332                34648               -61817              -126203
      4333                34656              -165050              -123665
      4334                34664               -52899              -167413
      4335                34672               -64375               -43448
      4336                34680              -195526              -186885
      4337                34688               -50280              -116556
      4338                34696              -167505              -250395
      4339                34704               -44956               -35568
      4340                34712               136244              -209864
      4341                34720               -64153              -161866
      4342                34728                14865              -258079
      4343                34736               -21879              -147806
      4344                34744               -75367              -105736
      4345                34752               -63472              -101569
      4346                34760              -188327               -40285
      4347                34768               -63534               -38698
      4348                34776              -254453              -113280
      4349                34784              -229046                -4370
      4350                34792               -33299              -137204
      4351                34800              -126306                -5899
      4352                34808              -185468                21546
      4353                34816              -172385              -171225
      4354                34824               -75129                -5542
      4355                34832              -109788              -222185
      4356                34840               -77148              -202985
      4357                34848              -206728              -136933
      4358                34856                 5874              -220630
      4359                34864              -177848              -127573
      4360                34872              -114017               -30366
      4361                34880                29407              -227063
      4362                34888              -186658              -143397
      4363                34896              -164434              -166790
      4364                34904              -164115               -49042
      4365                34912              -198245              -119640
      4366                34920              -207680              -219552
      4367                34928               -11414              -174792
      4368                34936              -134999               -83390
      4369                34944              -186685              -240886
      4370                34952               -72240              -114537
      4371                34960               -31381                -7284
      4372                34968                23549              -146609
      4373                34976                11139              -175870
      4374                34984              -132823              -163358
      4375                34992                -3221               -52983
      4376                35000              -100151               -51414
      4377                35008              -142110              -116218
      4378                35016              -142650              -219041
      4379                35024                41893               -35491
      4380                35032               -79354               -44065
      4381                35040              -154657               -69184
      4382                35048              -128247              -144627
      4383                35056              -146279              -112039
      4384                35064               -24713               -10309
      4385                35072               -60070                 6647
      4386                35080              -234766              -139843
      4387                35088              -163892                79485
      4388                35096               -86113                -8825
      4389                35104               -80339               -22376
      4390                35112                23232               -80089
      4391                35120               -51847              -140297
      4392                35128               -87646              -141552
      4393                35136              -101726              -150474
      4394                35144                19359              -239368
      4395                35152                16349                60412
      4396                35160               -59889              -102661
      4397                35168                 8883              -208535
      4398                35176              -177465              -188102
      4399                35184              -132312               -40977
      4400                35192               -99125              -178781
      4401                35200              -149228               -45078
      4402                35208               -33717                98979
      4403                35216               -27540                41117
      4404                35224              -114769              -159649
      4405                35232               -85741              -145916
      4406                35240               -19489              -159632
      4407                35248              -206757               -72976
      4408                35256              -144723              -128562
      4409                35264              -107658              -123178
      4410                35272               -71282               -31564
      4411                35280               -77252              -111403
      4412                35288               -33300              -172606
      4413                35296               -78871              -120943
      4414                35304               -61528                -3896
      4415                35312              -215089              -170720
      4416                35320              -184287              -124917
      4417                35328               -59319               -40896
      4418                35336               -45492               -91317
      4419                35344               -87200               -68336
      4420                35352               -95514                -9287
      4421                35360               -99144              -175931
      4422                35368               -98754              -223267
      4423                35376               -31385                  200
      4424                35384               -99993                68615
      4425                35392              -263343               -82626
      4426                35400               -81932               -47953
      4427                35408               -87402                24673
      4428                35416              -112557                11705
      4429                35424              -164610                38613
      4430                35432              -171158               -59358
      4431                35440                 6313                -8721
      4432                35448              -144566               -42937
      4433                35456              -197034               -51078
      4434                35464               -58799               -74769
      4435                35472              -289040               -58500
      4436                35480              -237594               -22370
      4437                35488               -60654              -112197
      4438                35496               -81289              -179298
      4439                35504               -94275              -222012
      4440                35512              -188420                51756
      4441                35520               -90635               -87393
      4442                35528              -153495                64941
      4443                35536                14097              -108730
      4444                35544              -144926               -23822
      4445                35552               -98116              -158349
      4446                35560                -8785              -122271
      4447                35568               -86676              -126970
      4448                35576               -88268              -102896
      4449                35584               -90341              -119446
      4450                35592                40057               -47951
      4451                35600              -132806               -36555
      4452                35608               -82666              -108425
      4453                35616              -130926              -171255
      4454                35624                51725              -155957
      4455                35632              -102527              -209250
      4456                35640              -182221              -132876
      4457                35648              -140298               -33518
      4458                35656              -204652              -208000
      4459                35664               -15091              -183230
      4460                35672               -39655              -196158
      4461                35680               -36355              -175235
      4462                35688              -218257                -5152
      4463                35696              -127173               -29393
      4464                35704                42518              -111554
      4465                35712               -83183               -60037
      4466                35720               -98514               -85056
      4467                35728              -166896              -275377
      4468                35736              -182226              -172096
      4469                35744              -163944              -246045
      4470                35752               -56111              -167046
      4471                35760                62712              -140407
      4472                35768               -20841               -89727
      4473                35776              -136125               -82740
      4474                35784              -105707              -137934
      4475                35792               -70749               -84605
      4476                35800              -118622              -131157
      4477                35808              -103098              -148452
      4478                35816              -116881              -101425
      4479                35824               -72919               -47013
      4480                35832               -99343               -90796
      4481                35840              -136973              -110747
      4482                35848               -36280               -81473
      4483                35856               -27614               -28954
      4484                35864               -72621              -190083
      4485                35872               -82747              -129777
      4486                35880               -56508               -47736
      4487                35888               -43682              -183930
      4488                35896              -124247              -229217
      4489                35904                 2936              -109463
      4490                35912               -45124              -243170
      4491                35920               -41290              -290484
      4492                35928               -44152               -88568
      4493                35936               -37329              -208318
      4494                35944              -117944               -37120
      4495                35952              -262329              -175344
      4496                35960              -145484              -161989
      4497                35968                51024              -128086
      4498                35976              -100165              -281481
      4499                35984               -67605              -184237
      4500                35992               -40890              -132388
      4501                36000               -87542                28770
      4502                36008               -74124              -234131
      4503                36016              -103681               -94042
      4504                36024                44003               -97296
      4505                36032              -257874                40890
      4506                36040              -205701              -151059
      4507                36048               -44895               -64214
      4508                36056               -59952              -164666
      4509                36064               -85350                13349
      4510                36072               -45514              -129104
      4511                36080              -200097              -120445
      4512                36088              -129971              -149839
      4513                36096               -88980                40895
      4514                36104               -48947              -164734
      4515                36112              -110712               -75522
      4516                36120               -73607              -194952
      4517                36128              -210019              -161578
      4518                36136              -160530               -14234
      4519                36144                -1821               -51333
      4520                36152               -53230              -133144
      4521                36160               -28330              -110251
      4522                36168               -27924               -92728
      4523                36176              -147969              -118206
      4524                36184               -78214              -232160
      4525                36192               -90376              -232113
      4526                36200              -109971               -64092
      4527                36208               -30121               -71049
      4528                36216              -146598               -90714
      4529                36224              -168049               -35187
      4530                36232              -110610              -156737
      4531                36240              -110229               -64906
      4532                36248               110890                22029
      4533                36256              -176385              -178907
      4534                36264               -19908               -83131
      4535                36272               -38309              -157349
      4536                36280              -276875               -53213
      4537                36288              -120442                -9962
      4538                36296               -40094              -100669
      4539                36304               -89896              -148286
      4540                36312               -59513              -136662
      4541                36320               -97492              -184854
      4542                36328              -147447               -71537
      4543                36336              -118611              -284892
      4544                36344               -83551              -169423
      4545                36352               -80161               -80013
      4546                36360               -37959               -91973
      4547                36368               -47561                 2646
      4548                36376                -5876               -32860
      4549                36384               -32105              -150401
      4550                36392              -121045              -195895
      4551                36400              -167828              -301161
      4552                36408              -109461              -132854
      4553                36416               -57049              -170266
      4554                36424              -151148               -54089
      4555                36432              -145486              -274295
      4556                36440               -36604               -13674
      4557                36448              -170864              -122065
      4558                36456              -112429               -96216
      4559                36464              -197135              -120511
      4560                36472               -92452              -113613
      4561                36480              -145815               -84034
      4562                36488               -80557              -106727
      4563                36496               -89719               -88968
      4564                36504              -237516              -139381
      4565                36512              -212380               -54095
      4566                36520               -74397               -51306
      4567                36528               -40614              -112337
      4568                36536              -152640               -94833
      4569                36544              -148046              -140182
      4570                36552                94439              -189462
      4571                36560               -50816                11999
      4572                36568              -115139                24578
      4573                36576              -136991              -135309
      4574                36584              -162273                -7784
      4575                36592              -110562              -158724
      4576                36600              -122309              -152480
      4577                36608               -88564                16697
      4578                36616               -13578              -201273
      4579                36624              -181251              -239033
      4580                36632               -42085              -110029
      4581                36640               -94111                -4902
      4582                36648               -63504              -257834
      4583                36656              -160734               -40266
      4584                36664               -70262              -149075
      4585                36672              -158680              -129005
      4586                36680              -106648               -43322
      4587                36688              -108145               -69090
      4588                36696                63836               -53409
      4589                36704               -39354               -96589
      4590                36712                13074               -46309
      4591                36720              -162818              -103924
      4592                36728                86601              -226900
      4593                36736               -40048              -139495
      4594                36744               -86866              -135085
      4595                36752               -76515              -279129
      4596                36760              -128592              -135963
      4597                36768              -144262              -207761
      4598                36776              -124918                -9571
      4599                36784              -146695              -199300
      4600                36792               -65893               -38091
      4601                36800               -23806              -108945
      4602                36808              -240323               -90936
      4603                36816              -267007              -107337
      4604                36824               -23769               -36360
      4605                36832              -138082               -63826
      4606                36840              -110054                -7879
      4607                36848              -178506               -16014
      4608                36856               -73963               -28197
      4609                36864               -65284               -82397
      4610                36872               -14957               -56282
      4611                36880              -155987              -184603
      4612                36888                -3120              -137071
      4613                36896               -84485               -56283
      4614                36904              -129402               -63673
      4615                36912               -80911               -19373
      4616                36920               -36278               -19990
      4617                36928              -171391               -32842
      4618                36936              -144639              -199306
      4619                36944               -77348                -3408
      4620                36952              -120088              -190897
      4621                36960              -174336                10519
      4622                36968               -77860              -203111
      4623                36976               -31861               -45738
      4624                36984                77575               -22590
      4625                36992               -46168                56919
      4626                37000              -213535               -22136
      4627                37008              -102748              -101336
      4628                37016               -26886               -93357
      4629                37024              -221008               -58031
      4630                37032               -45034                19978
      4631                37040              -118872              -152894
      4632                37048              -107236              -176901
      4633                37056               -58924              -155787
      4634                37064              -108504              -143660
      4635                37072               -29016              -212119
      4636                37080              -130812               -74209
      4637                37088              -108960              -113016
      4638                37096               -65192                90972
      4639                37104                -2629               -45105
      4640                37112               -96924              -142802
      4641                37120              -215192               -90634
      4642                37128              -122523              -144076
      4643                37136              -103525              -201509
      4644                37144               -94384               -67798
      4645                37152               -46868              -209370
      4646                37160               -42790              -256683
      4647                37168               -72779               -70677
      4648                37176              -199584              -299377
      4649                37184                27134               -92893
      4650                37192              -118201              -180314
      4651                37200              -103744              -150906
      4652                37208                -7411                 3321
      4653                37216              -144124              -150192
      4654                37224              -184503              -251385
      4655                37232              -124592              -188765
      4656                37240                83865               -82313
      4657                37248               -73887              -134383
      4658                37256              -154930              -172965
      4659                37264               -51080              -171957
      4660                37272               -79170              -180863
      4661                37280               -63108               -83296
      4662                37288              -196063               -19178
      4663                37296              -117022               -99614
      4664                37304              -147029              -109844
      4665                37312              -206811               -70475
      4666                37320              -109090              -150368
      4667                37328               -53077              -196890
      4668                37336              -131167               -41168
      4669                37344                 5804               -82222
      4670                37352               -36402              -204395
      4671                37360                -1648               -78485
      4672                37368              -148855              -134779
      4673                37376              -180090              -223634
      4674                37384               -94507              -134261
      4675                37392              -191358              -172554
      4676                37400              -310629              -111435
      4677                37408               -76533              -142582
      4678                37416               -89387              -196629
      4679                37424               -58933               -69335
      4680                37432              -192308              -209778
      4681                37440               -24654               -75477
      4682                37448               -32118               -95921
      4683                37456               -93626               -93079
      4684                37464              -173741                40333
      4685                37472               -97082               -22195
      4686                37480               -56070               -12726
      4687                37488               -35402              -171000
      4688                37496              -177985              -211132
      4689                37504              -172868              -103153
      4690                37512              -114720              -122446
      4691                37520                -1646               -56955
      4692                37528              -194182              -210484
      4693                37536               -50936              -188944
      4694                37544               -61711                12038
      4695                37552               -32781              -217257
      4696                37560              -194514               -13419
      4697                37568              -118859              -262592
      4698                37576                13744               -97555
      4699                37584                42655               -59910
      4700                37592              -118554              -182525
      4701                37600              -228206               -67652
      4702                37608              -171712              -149121
      4703                37616              -115908              -252608
      4704                37624              -141174              -195411
      4705                37632               -94106              -250365
      4706                37640              -100152              -129952
      4707                37648                 1443              -280712
      4708                37656               -35490                -7136
      4709                37664              -154444              -185975
      4710                37672              -136011              -129883
      4711                37680              -191342               -37150
      4712                37688               -12071              -155568
      4713                37696               -58790               -27619
      4714                37704               -21255              -171715
      4715                37712               -60334               -32086
      4716                37720               -88133              -166990
      4717                37728              -124660               -50837
      4718                37736              -150134              -118883
      4719                37744              -187718              -109409
      4720                37752               -70946              -162597
      4721                37760              -131184                67442
      4722                37768               -83572              -122950
      4723                37776               -56210              -202510
      4724                37784               -41771              -105650
      4725                37792               -55950              -135379
      4726                37800               -65308               -92370
      4727                37808               -95425               -19286
      4728                37816              -104023              -144621
      4729                37824              -116914              -120768
      4730                37832              -132686                41474
      4731                37840              -137910              -167523
      4732                37848               -75377               -67689
      4733                37856                22602               -80592
      4734                37864              -187200              -191560
      4735                37872                31962              -115478
      4736                37880              -112188               -18176
      4737                37888               -95715               -98827
      4738                37896              -165771              -368371
      4739                37904               -68426              -163098
      4740                37912              -225737              -219898
      4741                37920              -100931              -181273
      4742                37928              -225975              -164364
      4743                37936               -71008               -64148
      4744                37944              -136832              -114043
      4745                37952               -37758               -93517
      4746                37960              -122097              -252646
      4747                37968               -86387               -93382
      4748                37976               -80664                -5632
      4749                37984              -274291              -284876
      4750                37992              -184417               -75953
      4751                38000              -287072              -120579
      4752                38008              -108238              -254140
      4753                38016               -57629               -24129
      4754                38024              -142572              -109825
      4755                38032               -94632               -44419
      4756                38040              -177483              -115246
      4757                38048              -114065              -142870
      4758                38056              -171390              -161796
      4759                38064               -87989               -63044
      4760                38072               -29117               -77904
      4761                38080              -187584              -145144
      4762                38088              -154812               -26541
      4763                38096               -57078               -12934
      4764                38104              -151551              -196174
      4765                38112              -116896               -52524
      4766                38120               -97229               -58890
      4767                38128              -192354              -105799
      4768                38136               -81636              -197376
      4769                38144              -124139               -87256
      4770                38152              -113633              -227056
      4771                38160              -190324              -233982
      4772                38168              -182333              -125690
      4773                38176               -42997              -135362
      4774                38184              -112202              -141856
      4775                38192              -111264              -214229
      4776                38200               -84466                -2851
      4777                38208               -86377              -162401
      4778                38216               -52154               -53842
      4779                38224               -59377              -206698
      4780                38232              -223727              -237230
      4781                38240              -192511               -57079
      4782                38248               -83659              -110805
      4783                38256              -140117               -58983
      4784                38264               -86482              -121017
      4785                38272               -50414              -113838
      4786                38280               -79495              -179240
      4787                38288               -23385              -193812
      4788                38296              -135282              -195870
      4789                38304              -254094                42735
      4790                38312              -128568               -79999
      4791                38320               -91382               -69464
      4792                38328              -179801               -90336
      4793                38336              -227879              -182576
      4794                38344              -277140              -215145
      4795                38352                90001               -13706
      4796                38360               -12688              -233142
      4797                38368              -126147                -3215
      4798                38376               -90782               -93560
      4799                38384               117503              -139663
      4800                38392              -105350              -260658
      4801                38400              -201002              -152686
      4802                38408              -207707              -133946
      4803                38416               -65088              -251557
      4804                38424              -124894              -279470
      4805                38432              -224164               -39457
      4806                38440              -161481                -4891
      4807                38448              -174802              -113557
      4808                38456               -26375              -132500
      4809                38464                11493              -245246
      4810                38472                -6593              -181327
      4811                38480              -102168              -156841
      4812                38488              -202223              -162618
      4813                38496              -217884              -135825
      4814                38504              -173763              -147116
      4815                38512              -250460              -153131
      4816                38520                -6779               -94981
      4817                38528               -29486               -70321
      4818                38536                29836              -192253
      4819                38544               -17106              -109677
      4820                38552              -138020                40133
      4821                38560                 1778              -155158
      4822                38568                23130               -76691
      4823                38576              -105789              -190249
      4824                38584              -127632              -148693
      4825                38592              -182604              -159469
      4826                38600                13871              -105752
      4827                38608              -164084               -27602
      4828                38616              -133521              -157956
      4829                38624                47323               -39529
      4830                38632               -35209               -93915
      4831                38640                 1007                 6531
      4832                38648              -140285               -45983
      4833                38656              -182421               -62009
      4834                38664                79261              -133911
      4835                38672              -122026               -60219
      4836                38680              -200698               -16407
      4837                38688              -126755              -158373
      4838                38696              -157510              -189529
      4839                38704              -162003              -110408
      4840                38712              -216546                65061
      4841                38720              -139651                24721
      4842                38728               -64073                 -969
      4843                38736               -76864               -88066
      4844                38744              -121360              -222701
      4845                38752                17146              -115443
      4846                38760              -129963              -124691
      4847                38768              -160215               -79631
      4848                38776              -215105              -289267
      4849                38784              -107886              -118815
      4850                38792              -101275              -182804
      4851                38800                23507               -79355
      4852                38808                21878              -125335
      4853                38816               -80865                76838
      4854                38824              -166379               -61855
      4855                38832              -172576              -295878
      4856                38840              -194967               -58509
      4857                38848               -70895               -41860
      4858                38856              -204637              -149371
      4859                38864              -151997              -103957
      4860                38872              -180394              -198295
      4861                38880               -64061              -105406
      4862                38888              -153922              -166020
      4863                38896              -184551              -103612
      4864                38904              -186354              -121381
      4865                38912              -143169              -192525
      4866                38920               -75520               -70796
      4867                38928               -58839               -67257
      4868                38936              -264193               -60246
      4869                38944                 5745               -84130
      4870                38952              -200218               -83235
      4871                38960               -67730              -294774
      4872                38968                67675              -226109
      4873                38976               -57837               -73607
      4874                38984               -18684              -118503
      4875                38992              -104241              -134439
      4876                39000              -220863              -135757
      4877                39008               -72904               -48841
      4878                39016              -135587              -232426
      4879                39024              -113287               -39800
      4880                39032                 6917               -22608
      4881                39040              -200814              -213867
      4882                39048              -159031               -88074
      4883                39056               -33007              -172542
      4884                39064              -126530               -27402
      4885                39072              -238083              -130431
      4886                39080              -182916                27962
      4887                39088                -2491              -161569
      4888                39096               -38424                11625
      4889                39104              -142125              -248480
      4890                39112              -241165              -233608
      4891                39120               -89212               -85679
      4892                39128              -119252               -10463
      4893                39136              -144061               -13798
      4894                39144              -103691               -15849
      4895                39152              -123388              -297968
      4896                39160               -73387              -127311
      4897                39168               -88064               -75661
      4898                39176              -149540              -115670
      4899                39184                 7555                27028
      4900                39192              -215050               -91093
      4901                39200                45308              -218105
      4902                39208               -55934              -124469
      4903                39216              -125425               -82025
      4904                39224              -108042              -159270
      4905                39232               -84818               -92671
      4906                39240               -76521              -243229
      4907                39248              -227093               -86954
      4908                39256                37629              -145267
      4909                39264               -84190              -207000
      4910                39272               -39338               -94685
      4911                39280               -65592              -270455
      4912                39288                38352              -123475
      4913                39296               -71907              -160588
      4914                39304                28124              -104431
      4915                39312              -198309              -150186
      4916                39320              -174627               -84531
      4917                39328              -149799               -39784
      4918                39336              -162975               -26658
      4919                39344              -159528               -60913
      4920                39352               -39401              -110056
      4921                39360              -192996               -77816
      4922                39368               -37837              -133051
      4923                39376                 8919              -146805
      4924                39384                -5659              -112323
      4925                39392               -18686              -109977
      4926                39400              -224677              -119067
      4927                39408              -147021               -80248
      4928                39416               -14346              -153274
      4929                39424                 4161               -72591
      4930                39432                 1194              -180075
      4931                39440              -195460              -105361
      4932                39448               -63199              -170761
      4933                39456               -67641               -99809
      4934                39464               -62459              -157234
      4935                39472               -74588               -58424
      4936                39480              -169347              -157806
      4937                39488              -248433               -94298
      4938                39496                25776                 8586
      4939                39504              -128373              -254266
      4940                39512              -257248              -174189
      4941                39520               -36669                34504
      4942                39528              -138049              -139758
      4943                39536               -93791              -131613
      4944                39544              -132259              -136685
      4945                39552              -136861                -2122
      4946                39560               -71301               -49385
      4947                39568              -126972              -168325
      4948                39576              -182817               -64293
      4949                39584               -56491               -53411
      4950                39592              -103133              -151765
      4951                39600                -7435              -205939
      4952                39608              -168942               -25527
      4953                39616                 8227              -292636
      4954                39624                64075              -279808
      4955                39632               -63985               -73437
      4956                39640              -134713              -130390
      4957                39648              -136224               -70674
      4958                39656              -140967               -88970
      4959                39664              -107807              -143913
      4960                39672              -143512              -112627
      4961                39680              -142126               -40806
      4962                39688              -242452               -54078
      4963                39696              -102202               -74039
      4964                39704               -62386               -90153
      4965                39712               -32829              -130751
      4966                39720                22706               -47351
      4967                39728              -115047              -101837
      4968                39736               -33098               -24034
      4969                39744              -178434              -166029
      4970                39752                 2382              -103267
      4971                39760               -59224              -268969
      4972                39768              -169339               -38512
      4973                39776              -249032              -280599
      4974                39784              -236359              -217873
      4975                39792               -55767               -50944
      4976                39800                58474               -50097
      4977                39808               -92569               -45043
      4978                39816                 8183               -46588
      4979                39824              -142249                13137
      4980                39832                27350              -165095
      4981                39840              -117873              -134219
      4982                39848                17705              -145393
      4983                39856               -78896               -24917
      4984                39864              -141065              -139218
      4985                39872              -127741              -198862
      4986                39880              -213213                10579
      4987                39888              -182503               -99817
      4988                39896              -229151               -50418
      4989                39904               -34878              -114686
      4990                39912              -145721               -68123
      4991                39920               -84266               -80578
      4992                39928              -165591               -45670
      4993                39936               -97369              -210488
      4994                39944              -115844              -177763
      4995                39952               -81241              -114957
      4996                39960              -273309               -41089
      4997                39968              -171174               -93401
      4998                39976              -191403              -131019
      4999                39984              -151256              -202914
      5000                39992              -125273               -69237
