# Supplementary material for: Probing decoherence in molecular 4f qubits
Source: Chem Sci. 2024 Oct 30;15(48):20328–37. doi: 10.1039/d4sc05304d (PMC11575486; doi:10.1039/d4sc05304d)
Supplement: SC-015-D4SC05304D-s001 [file SC-015-D4SC05304D-s001.zip › data_archive/perpendicular_0p001pct/T2/2752_60K_T2]

     index            Time [ns]         Intensity []         Intensity []

         1                    0              1622323              -414879
         2                    8              1584687              -326023
         3                   16              1789284              -318696
         4                   24              1732841              -478278
         5                   32              1791131              -434889
         6                   40              1764480              -279390
         7                   48              1949508              -395018
         8                   56              1912225              -445351
         9                   64              1831413              -290514
        10                   72              1918454              -350203
        11                   80              1896283              -225736
        12                   88              1840244              -285942
        13                   96              1948739              -355414
        14                  104              1791286              -295868
        15                  112              1692049              -225445
        16                  120              1641288              -318746
        17                  128              1671558              -316219
        18                  136              1549424              -260692
        19                  144              1804325              -300225
        20                  152              1549602              -334488
        21                  160              1516161              -232544
        22                  168              1486195              -353683
        23                  176              1571556              -180919
        24                  184              1538849              -300386
        25                  192              1610765              -383976
        26                  200              1525649              -309721
        27                  208              1614643              -232312
        28                  216              1567861              -162719
        29                  224              1466064              -253175
        30                  232              1501966              -153347
        31                  240              1614242              -138401
        32                  248              1558460              -335344
        33                  256              1536846              -169264
        34                  264              1468104              -424167
        35                  272              1414272              -237056
        36                  280              1364478              -144854
        37                  288              1512518              -235751
        38                  296              1467430              -329237
        39                  304              1477031              -225599
        40                  312              1358784              -333600
        41                  320              1416982              -254325
        42                  328              1408025              -240934
        43                  336              1352020              -339620
        44                  344              1354868              -375735
        45                  352              1346399              -272645
        46                  360              1460721              -245190
        47                  368              1373709              -281413
        48                  376              1483256              -214009
        49                  384              1350350              -184422
        50                  392              1465785              -195901
        51                  400              1533703              -386347
        52                  408              1550382              -164552
        53                  416              1539936              -240658
        54                  424              1468874              -449688
        55                  432              1381954              -235274
        56                  440              1465277              -328012
        57                  448              1617189              -261977
        58                  456              1552972              -157149
        59                  464              1609172              -220506
        60                  472              1503800              -228900
        61                  480              1545578              -274118
        62                  488              1498297              -298466
        63                  496              1484670              -264556
        64                  504              1682219              -148938
        65                  512              1569658              -206468
        66                  520              1612787              -224128
        67                  528              1569076              -261259
        68                  536              1501291              -263563
        69                  544              1495541              -294788
        70                  552              1490897              -370657
        71                  560              1548964              -281353
        72                  568              1466113              -138159
        73                  576              1479107              -222293
        74                  584              1544407              -221749
        75                  592              1560534               -72410
        76                  600              1352582              -299282
        77                  608              1379489              -393161
        78                  616              1454809              -125355
        79                  624              1416745              -189475
        80                  632              1540384              -148593
        81                  640              1331752              -313447
        82                  648              1214621              -262130
        83                  656              1250640              -260656
        84                  664              1178957              -243477
        85                  672              1236203              -330278
        86                  680              1269564              -157209
        87                  688              1176826              -176111
        88                  696              1133760              -159627
        89                  704              1320248               -87840
        90                  712              1220530              -282429
        91                  720              1293399              -163065
        92                  728              1215482              -227189
        93                  736              1157370              -331678
        94                  744              1217751              -280614
        95                  752              1154796              -365746
        96                  760              1192866              -247686
        97                  768              1084807              -144303
        98                  776              1086878              -191722
        99                  784              1164725              -260828
       100                  792              1048578              -210119
       101                  800               781321              -221012
       102                  808              1062934              -117499
       103                  816               908987              -218358
       104                  824              1095518              -280131
       105                  832              1011238              -208137
       106                  840               840849              -199648
       107                  848              1029226              -214851
       108                  856              1013685              -166500
       109                  864               953988              -297431
       110                  872               857038              -213051
       111                  880               819321              -345559
       112                  888               909966               -60685
       113                  896               952567              -229498
       114                  904               934963              -262928
       115                  912               829476              -306906
       116                  920               919862              -210427
       117                  928               943726              -217881
       118                  936               876776              -196011
       119                  944               978847              -267374
       120                  952               987754              -262758
       121                  960               898105              -220621
       122                  968               997715              -214858
       123                  976               950029              -149631
       124                  984               783024              -260104
       125                  992               929311              -237096
       126                 1000               803733              -282749
       127                 1008               922079              -236649
       128                 1016               773264              -169787
       129                 1024               884514               -82771
       130                 1032               858939              -196819
       131                 1040               793837              -222190
       132                 1048               962949               -90133
       133                 1056              1026614              -164501
       134                 1064              1021930              -183738
       135                 1072               750450              -192232
       136                 1080               892262               -70922
       137                 1088               706173               -95573
       138                 1096               928748              -247525
       139                 1104               751224              -157570
       140                 1112               836802              -184773
       141                 1120               861140               -68967
       142                 1128               857467               -62610
       143                 1136              1050464              -238855
       144                 1144              1040087               -40337
       145                 1152               836241              -185906
       146                 1160               859302              -288470
       147                 1168               744298              -213988
       148                 1176               782201              -314840
       149                 1184               773315              -214131
       150                 1192               852746              -149331
       151                 1200               677819              -128684
       152                 1208               687827              -345783
       153                 1216               769601              -358246
       154                 1224               675225              -168117
       155                 1232               757459              -161967
       156                 1240               785948              -192000
       157                 1248               737750               -63117
       158                 1256               775060              -205469
       159                 1264               755177               -85043
       160                 1272               690994              -174603
       161                 1280               858543              -166772
       162                 1288               719208               -65674
       163                 1296               703578              -141800
       164                 1304               754545              -222367
       165                 1312               663862              -191398
       166                 1320               704441              -233742
       167                 1328               614391               -62557
       168                 1336               583403              -251058
       169                 1344               570998              -164951
       170                 1352               637311              -188260
       171                 1360               624685              -249098
       172                 1368               603949               -33375
       173                 1376               767114              -198320
       174                 1384               811994              -261304
       175                 1392               591108              -267867
       176                 1400               660044              -178345
       177                 1408               539245              -301744
       178                 1416               559999              -139310
       179                 1424               487487                 3251
       180                 1432               433189              -205059
       181                 1440               581642              -324215
       182                 1448               623529              -138146
       183                 1456               474878              -227972
       184                 1464               560658              -263527
       185                 1472               466106              -222502
       186                 1480               503487              -220756
       187                 1488               487941               -46254
       188                 1496               431866              -146036
       189                 1504               449609              -136920
       190                 1512               524484               -89314
       191                 1520               461562              -187871
       192                 1528               610251              -220394
       193                 1536               471562              -277560
       194                 1544               536895               -83771
       195                 1552               503728              -265257
       196                 1560               687335              -188029
       197                 1568               598718              -210435
       198                 1576               476230              -276157
       199                 1584               533056               -99930
       200                 1592               545938              -182810
       201                 1600               476412              -162690
       202                 1608               604547              -234827
       203                 1616               611654               -51175
       204                 1624               599625              -302225
       205                 1632               587207              -208742
       206                 1640               687280              -291924
       207                 1648               423180              -195519
       208                 1656               555964               -78195
       209                 1664               463913              -159344
       210                 1672               350141              -357975
       211                 1680               444191              -152656
       212                 1688               567654              -233898
       213                 1696               593340              -112028
       214                 1704               538280              -103320
       215                 1712               485740                28541
       216                 1720               523225              -115595
       217                 1728               519293              -116332
       218                 1736               602305              -118677
       219                 1744               522630              -235277
       220                 1752               625272               -54840
       221                 1760               500219              -246943
       222                 1768               647801              -247068
       223                 1776               362457              -245667
       224                 1784               647474               -10561
       225                 1792               501686              -148158
       226                 1800               385020                -2184
       227                 1808               369190              -104976
       228                 1816               498500               -38163
       229                 1824               517562              -194942
       230                 1832               513791              -203449
       231                 1840               394473                -6392
       232                 1848               435679              -167661
       233                 1856               462210              -147288
       234                 1864               482998              -106022
       235                 1872               414016              -132781
       236                 1880               307486              -178640
       237                 1888               462072              -116794
       238                 1896               349149              -263331
       239                 1904               367509              -294508
       240                 1912               492561              -203025
       241                 1920               380684              -110455
       242                 1928               369671              -219161
       243                 1936               451480              -259383
       244                 1944               479604              -313414
       245                 1952               235191               -52093
       246                 1960               493189              -231353
       247                 1968               341431              -141559
       248                 1976               301691              -169578
       249                 1984               225384              -234715
       250                 1992               401014                -8745
       251                 2000               168254              -160640
       252                 2008               368038              -112440
       253                 2016               302763              -127071
       254                 2024               200427              -173266
       255                 2032               377404                15471
       256                 2040               243090               -15234
       257                 2048               340509                36310
       258                 2056               247014              -223374
       259                 2064               211414               -95729
       260                 2072               205990              -109265
       261                 2080               211790              -204835
       262                 2088               272210              -260836
       263                 2096               227384               -10362
       264                 2104               205184              -189329
       265                 2112                88942              -123676
       266                 2120               341769               -65449
       267                 2128               336879               -35284
       268                 2136               247892              -201660
       269                 2144               244251              -210901
       270                 2152               203142              -160515
       271                 2160               217520               -12246
       272                 2168                56824               -62006
       273                 2176               258354               -21058
       274                 2184               157290              -131706
       275                 2192                91318               -34297
       276                 2200               150087               -60881
       277                 2208               213209              -120457
       278                 2216                66331              -157903
       279                 2224               348830              -194383
       280                 2232               206017              -297064
       281                 2240               178599              -193560
       282                 2248               190626              -157241
       283                 2256               224865              -165169
       284                 2264               224371              -115765
       285                 2272               140452               -12067
       286                 2280               280866              -243311
       287                 2288               207764              -178515
       288                 2296               150813               -37687
       289                 2304               139985              -227166
       290                 2312               334687              -231011
       291                 2320               128677              -282553
       292                 2328               240237              -131323
       293                 2336               122199              -131307
       294                 2344               252629               -87696
       295                 2352               257581               -30401
       296                 2360               243259              -247723
       297                 2368               126191               -78176
       298                 2376               136189               -66810
       299                 2384               283042              -169846
       300                 2392               254679              -128251
       301                 2400               136351              -179535
       302                 2408               301698               -43994
       303                 2416               132310              -164270
       304                 2424               213824               -98423
       305                 2432               172240              -250400
       306                 2440               121729              -189026
       307                 2448               318712              -269978
       308                 2456               263743              -260959
       309                 2464               207654                40946
       310                 2472               249915              -206627
       311                 2480               263749              -178423
       312                 2488               206631               -55923
       313                 2496               123557              -189300
       314                 2504               179115                 1797
       315                 2512               308058              -163759
       316                 2520               103539              -112761
       317                 2528               117414               -91457
       318                 2536               135532              -109532
       319                 2544                70774              -114205
       320                 2552               154011               -37840
       321                 2560               254071              -286964
       322                 2568               159754              -106786
       323                 2576               168006              -284479
       324                 2584               136525              -249633
       325                 2592               222714               -64930
       326                 2600                80008              -151847
       327                 2608               145330               -62845
       328                 2616               251072              -118000
       329                 2624               280231              -170445
       330                 2632               149237               -59835
       331                 2640               112551                -6579
       332                 2648               245051                 1509
       333                 2656                35415               -27979
       334                 2664               177930              -185018
       335                 2672                76215              -128198
       336                 2680               237615               -75245
       337                 2688               192505               -67602
       338                 2696                26961                -7277
       339                 2704                57311              -208719
       340                 2712               114820              -258840
       341                 2720                85504               -21011
       342                 2728               165821              -161611
       343                 2736                59138              -134937
       344                 2744               120779              -161017
       345                 2752                66904              -229717
       346                 2760               106729              -185765
       347                 2768               122158              -132378
       348                 2776               116347              -184927
       349                 2784               -47178               -71881
       350                 2792                92025               -31093
       351                 2800               107593               -58743
       352                 2808               101681              -182951
       353                 2816                52265              -143322
       354                 2824                34291              -146008
       355                 2832               169912              -137160
       356                 2840               -16315              -217665
       357                 2848               239243               -82790
       358                 2856               231929               -99443
       359                 2864                54648              -194088
       360                 2872                32887              -137934
       361                 2880               198418               -52297
       362                 2888                40967               -45265
       363                 2896               221692               -95645
       364                 2904               -56645              -181383
       365                 2912               131904              -138521
       366                 2920                73713               -30930
       367                 2928               131680              -122305
       368                 2936               -31605              -138932
       369                 2944                -6388              -116509
       370                 2952                47532               -14277
       371                 2960                84377              -143491
       372                 2968               -76237               -62834
       373                 2976               249037              -206792
       374                 2984                97350              -330564
       375                 2992               180509              -177285
       376                 3000                43683               -42997
       377                 3008               140015              -120908
       378                 3016               109334              -228535
       379                 3024               126137              -130750
       380                 3032                38549              -151391
       381                 3040               143851              -137689
       382                 3048               197292              -211109
       383                 3056               206608               -42844
       384                 3064               -27730               -59829
       385                 3072               237778              -124804
       386                 3080               164773                47346
       387                 3088                48672              -149353
       388                 3096               110523              -189321
       389                 3104               242255              -213254
       390                 3112                   64                65234
       391                 3120                17094                43215
       392                 3128               198049               -48179
       393                 3136                87887               -71650
       394                 3144                48172              -159450
       395                 3152                81279                28114
       396                 3160                 2265               -56596
       397                 3168               104933              -289217
       398                 3176               211124               -56947
       399                 3184                97362              -214937
       400                 3192               -27404               -92791
       401                 3200               114657              -121739
       402                 3208               101496              -243592
       403                 3216               -36510               -84754
       404                 3224                68160               -97011
       405                 3232               141725                 5906
       406                 3240               -27028              -183310
       407                 3248               219382              -109778
       408                 3256               101901               -15834
       409                 3264                46407               -93330
       410                 3272                -2371               -45908
       411                 3280                 1397              -103230
       412                 3288                47008                55211
       413                 3296               -23644              -105499
       414                 3304               -40002              -159890
       415                 3312               133667               -27821
       416                 3320               192164               -85768
       417                 3328               -93752               -21799
       418                 3336               -84802              -182373
       419                 3344               181416               -82960
       420                 3352                16130              -102699
       421                 3360                95523              -156988
       422                 3368               158049              -183795
       423                 3376                78923              -115891
       424                 3384               -24393              -189420
       425                 3392                40047              -135909
       426                 3400               192814              -139074
       427                 3408                60409              -154849
       428                 3416                73969              -112746
       429                 3424                 1640               -14513
       430                 3432               149625              -116764
       431                 3440               -92125              -144709
       432                 3448              -106676              -109094
       433                 3456                 3978              -110993
       434                 3464              -140789              -200129
       435                 3472               117621               -42910
       436                 3480                32857              -135951
       437                 3488                -2603              -101707
       438                 3496               120600               -87374
       439                 3504                31786               -51201
       440                 3512                46994              -115082
       441                 3520                94121              -137454
       442                 3528               126772              -184451
       443                 3536                29534              -119834
       444                 3544               187546              -163981
       445                 3552                21850              -197367
       446                 3560               -70372              -117244
       447                 3568                74255              -141121
       448                 3576               -61758              -111252
       449                 3584                 2205               -64505
       450                 3592               -88153              -141536
       451                 3600              -112044               -41772
       452                 3608              -158650               -52475
       453                 3616               103407               -96965
       454                 3624               -98798               -59556
       455                 3632               -91528              -203216
       456                 3640              -125660               -94565
       457                 3648               -19551               -28091
       458                 3656               150735              -109809
       459                 3664                43973              -113412
       460                 3672                81686              -179906
       461                 3680                17796              -217120
       462                 3688               153741                22061
       463                 3696                85603              -203896
       464                 3704                16388              -157967
       465                 3712               -82902              -132076
       466                 3720              -269927              -183522
       467                 3728                99667               -16041
       468                 3736                28433              -107963
       469                 3744                23281              -109088
       470                 3752               -75175              -279039
       471                 3760                22319                 6751
       472                 3768                31746               -57404
       473                 3776                52047               -77983
       474                 3784                97027               -74240
       475                 3792               -22395              -114435
       476                 3800              -155954              -153808
       477                 3808               153701              -123664
       478                 3816               109916              -143751
       479                 3824                31515              -104099
       480                 3832                14943              -139492
       481                 3840               -31512              -153282
       482                 3848              -107299                56761
       483                 3856                33878               -62337
       484                 3864               -60099               -77920
       485                 3872              -208007               -55053
       486                 3880               -87146               -32835
       487                 3888               -89074              -104108
       488                 3896                17761              -174372
       489                 3904                 -528               -79812
       490                 3912                  978                 5717
       491                 3920              -111319               -97258
       492                 3928               -59730              -207949
       493                 3936               -37065              -212849
       494                 3944                42935              -121058
       495                 3952               135097              -317757
       496                 3960                39471                17149
       497                 3968               -91713              -123452
       498                 3976               -21212              -143677
       499                 3984                 9819               -81508
       500                 3992                -7435              -119554
       501                 4000                76614               -32065
       502                 4008               -22444               -94316
       503                 4016               -29336              -247897
       504                 4024                49679              -130209
       505                 4032                 -297                 4400
       506                 4040                -7824              -165141
       507                 4048                21890              -119748
       508                 4056               104368               -72909
       509                 4064                 7350              -178603
       510                 4072               -16338               -94977
       511                 4080              -111233                82313
       512                 4088                 6130               -62436
       513                 4096               -39947              -131915
       514                 4104              -147833              -271621
       515                 4112               -32926                 8476
       516                 4120              -130716               -92518
       517                 4128               167830              -240686
       518                 4136                56567                59631
       519                 4144              -150309                12612
       520                 4152                18843               -14543
       521                 4160                -5120              -138217
       522                 4168               -53425                14403
       523                 4176               -45621               -42628
       524                 4184               -61212              -128759
       525                 4192                70562              -114586
       526                 4200                -2416              -113870
       527                 4208               -32922              -284497
       528                 4216                44000              -170584
       529                 4224              -111430              -165316
       530                 4232              -149622              -236752
       531                 4240              -100064              -158474
       532                 4248                70873               -24604
       533                 4256              -102478              -167982
       534                 4264                41942               -97753
       535                 4272                -2587               -83639
       536                 4280              -154725              -199921
       537                 4288               -45960               -27041
       538                 4296               -41288                19881
       539                 4304              -157842              -205998
       540                 4312              -160728               -93176
       541                 4320                38849              -106078
       542                 4328                17574                42037
       543                 4336              -175793               -94938
       544                 4344                50488               -18265
       545                 4352                25483              -149971
       546                 4360              -119390               -80269
       547                 4368               101892                23084
       548                 4376               -77646               -44404
       549                 4384                21116              -127797
       550                 4392               -98531               -69520
       551                 4400               -48066              -189649
       552                 4408               -15983              -106537
       553                 4416              -145533              -201035
       554                 4424               -38188              -129853
       555                 4432                93829              -106510
       556                 4440              -195197              -179116
       557                 4448                76071               -35104
       558                 4456              -138720               -45700
       559                 4464                25634              -117104
       560                 4472               -10692              -129578
       561                 4480                11311                32023
       562                 4488              -135508              -236762
       563                 4496               -34541              -142298
       564                 4504              -134681              -116230
       565                 4512               -81269              -113831
       566                 4520               -98523               -74722
       567                 4528              -106328              -142108
       568                 4536                10749               -62423
       569                 4544                49741                49024
       570                 4552                20643              -163176
       571                 4560               -29289              -135291
       572                 4568               -96498              -130835
       573                 4576                47082               -60990
       574                 4584               -90311                 1559
       575                 4592                -3461              -123717
       576                 4600                 3612                -3455
       577                 4608                 4719              -219828
       578                 4616               -96478                35792
       579                 4624                70162              -122138
       580                 4632                42278                12133
       581                 4640               -18855              -110161
       582                 4648              -107070              -228166
       583                 4656               -89590              -162027
       584                 4664               -81318              -179044
       585                 4672               -27908               -29053
       586                 4680                34323                -3839
       587                 4688               -58174              -115435
       588                 4696               -11787                19293
       589                 4704               -45702              -105623
       590                 4712              -100938              -120045
       591                 4720                95202              -130855
       592                 4728              -102220                 3653
       593                 4736               -32072              -142265
       594                 4744               -82731              -213826
       595                 4752               -80938               -91628
       596                 4760               -44462                22293
       597                 4768                83011              -108443
       598                 4776              -101539              -114564
       599                 4784                 2526               -51222
       600                 4792                 8657              -149043
       601                 4800              -130718              -171450
       602                 4808               -96693              -124347
       603                 4816               -21213               -62342
       604                 4824              -149631              -101129
       605                 4832                72363              -127626
       606                 4840               -72179              -268204
       607                 4848               -35289              -171823
       608                 4856                -8045              -134888
       609                 4864                 1279               -64088
       610                 4872                74017              -133980
       611                 4880                 7143              -283259
       612                 4888               -79878               -97837
       613                 4896               -62085              -175880
       614                 4904               -45705              -203721
       615                 4912               -12684              -100027
       616                 4920               -23177              -188332
       617                 4928               -26640                31470
       618                 4936               187888               -88880
       619                 4944               -13035              -129239
       620                 4952                -1227              -192760
       621                 4960              -117665               -41197
       622                 4968               -66921               -55420
       623                 4976              -154042               -38580
       624                 4984                71184              -123801
       625                 4992                12992              -109682
       626                 5000                55060               -62999
       627                 5008                -9672               -62815
       628                 5016                49107               -87065
       629                 5024              -192175              -206768
       630                 5032               -75912                -9559
       631                 5040                17561               -65615
       632                 5048                43064               -41022
       633                 5056              -120605              -166669
       634                 5064              -189838              -136455
       635                 5072              -106060               -14349
       636                 5080               -73005                -5775
       637                 5088               -58555                20119
       638                 5096               -17557               -86112
       639                 5104               -52411              -409965
       640                 5112               -87709              -190440
       641                 5120                37484               -97723
       642                 5128               -93715              -142390
       643                 5136                11097                10726
       644                 5144               -29886              -150721
       645                 5152                 3458               -81897
       646                 5160                39682              -164203
       647                 5168               118867              -180880
       648                 5176                 1027              -248459
       649                 5184                50811              -178471
       650                 5192               -84486              -108966
       651                 5200                18266               -91194
       652                 5208               -92803              -143673
       653                 5216                 4236               -94910
       654                 5224                43062              -240436
       655                 5232              -107815               -71420
       656                 5240               -21996              -162135
       657                 5248               -15673              -164307
       658                 5256               -86914               -26685
       659                 5264              -173284              -177344
       660                 5272               -88313               -51233
       661                 5280              -122508               -79360
       662                 5288                 9003               -67302
       663                 5296              -158244              -146917
       664                 5304              -160636              -149448
       665                 5312              -128021               -71633
       666                 5320              -102270               -48570
       667                 5328               -77932              -192003
       668                 5336                 9693              -165740
       669                 5344               -56208               -32710
       670                 5352               -22381                62493
       671                 5360              -105779               -76486
       672                 5368              -196193               -82245
       673                 5376              -183033              -117526
       674                 5384               -53196              -103259
       675                 5392               -57820              -136917
       676                 5400              -131665              -114231
       677                 5408                79422              -280056
       678                 5416              -110222               -53191
       679                 5424               -24505              -131587
       680                 5432                62431                  843
       681                 5440               -52391              -107438
       682                 5448               -83451              -193444
       683                 5456               109429               -35537
       684                 5464               -17388              -136173
       685                 5472              -114443              -101974
       686                 5480               -19069              -102484
       687                 5488                28493              -159242
       688                 5496                36461              -100084
       689                 5504               -24204              -184508
       690                 5512               -63570              -137104
       691                 5520               114527              -163088
       692                 5528               -16516              -265692
       693                 5536              -182744                 3040
       694                 5544                46169               -42773
       695                 5552               -57933                -8083
       696                 5560               -77518                17614
       697                 5568              -123485              -139880
       698                 5576              -228119               -58809
       699                 5584              -119552              -131941
       700                 5592                -6246               -84307
       701                 5600               -70333               -29616
       702                 5608              -162845              -128353
       703                 5616               -11500              -158564
       704                 5624              -147675              -106519
       705                 5632                38084               -94390
       706                 5640                71069              -160114
       707                 5648              -100285              -111029
       708                 5656               -42205              -165381
       709                 5664              -108049               -27783
       710                 5672                17810              -126689
       711                 5680                35350              -147507
       712                 5688              -105010               -92148
       713                 5696               -61070               -40537
       714                 5704                51948              -201277
       715                 5712              -128108              -161425
       716                 5720                17986              -101655
       717                 5728                67492                 3689
       718                 5736               -57646               -11953
       719                 5744               -92524                -5264
       720                 5752              -119695               -51153
       721                 5760               -44481              -143292
       722                 5768              -160114              -128096
       723                 5776                76672               -83318
       724                 5784               -63276              -110141
       725                 5792               -63307               -87144
       726                 5800               -90310               -25990
       727                 5808              -160527              -107362
       728                 5816                18134              -133606
       729                 5824              -111240              -265604
       730                 5832                41207              -188610
       731                 5840              -155241                41904
       732                 5848               -84223              -133468
       733                 5856               -18786               -81101
       734                 5864              -115745                21843
       735                 5872              -126231              -108823
       736                 5880               -54220               -55684
       737                 5888               -72236              -118975
       738                 5896               -62740              -191159
       739                 5904              -158787               -70456
       740                 5912                -9724              -153866
       741                 5920              -160809              -135447
       742                 5928               -73255               -72336
       743                 5936                37801                -3616
       744                 5944                 7384              -129771
       745                 5952                20148               -88782
       746                 5960              -222967              -138989
       747                 5968              -112340              -150279
       748                 5976               -46212               -99228
       749                 5984               -89524              -115600
       750                 5992               -46653               -11871
       751                 6000               -96504               -92123
       752                 6008               -30140              -118965
       753                 6016               -51071              -202386
       754                 6024               -21315               -85216
       755                 6032              -113921              -135721
       756                 6040              -131550               -50190
       757                 6048               -60917                28218
       758                 6056                -9694                -4044
       759                 6064              -197756               -90200
       760                 6072               -80901               -38849
       761                 6080                 7732              -116300
       762                 6088              -114258               -75839
       763                 6096                58761               -18206
       764                 6104              -107363                68646
       765                 6112               -76298              -171132
       766                 6120              -233358               -22682
       767                 6128                 2856              -124710
       768                 6136              -205483                67493
       769                 6144              -210078              -167653
       770                 6152               -86531              -130715
       771                 6160                45665              -207364
       772                 6168              -152664              -136257
       773                 6176               -77457               110994
       774                 6184              -176186               -29833
       775                 6192               -28743               -11614
       776                 6200               -65940                 2041
       777                 6208                -7042                47270
       778                 6216              -186207               -78212
       779                 6224                 5488               -68512
       780                 6232              -163791                21610
       781                 6240                11510                 8890
       782                 6248               -12555              -155407
       783                 6256                23075               -17217
       784                 6264                87009              -228082
       785                 6272              -133894              -153943
       786                 6280              -157555              -115359
       787                 6288                31397                  411
       788                 6296              -271447               -31277
       789                 6304               -27167                35673
       790                 6312                 4373              -163136
       791                 6320               -36183              -105773
       792                 6328               -43494               -91176
       793                 6336               -74232              -119650
       794                 6344                 3303                 1115
       795                 6352               -89902               -19539
       796                 6360              -221213               -69928
       797                 6368               -61672               -60607
       798                 6376              -125747              -161392
       799                 6384               -98904              -137220
       800                 6392                55794              -134192
       801                 6400              -106672                 2519
       802                 6408               -23872              -171327
       803                 6416               -78838               -55717
       804                 6424               -96075              -201488
       805                 6432              -184625              -114944
       806                 6440              -124293              -172316
       807                 6448              -176573                21618
       808                 6456               -51112                33770
       809                 6464              -154995                 -747
       810                 6472               -17227               -46322
       811                 6480               -98726              -160261
       812                 6488               174081                 2397
       813                 6496              -110298                11029
       814                 6504               -86717               -42540
       815                 6512               -35422               -16018
       816                 6520               -51212               -17062
       817                 6528              -245399               -92418
       818                 6536                 2781              -175559
       819                 6544              -157639               -22148
       820                 6552                49956                16586
       821                 6560               -63868               -39841
       822                 6568              -144669               -33173
       823                 6576              -132668               -34627
       824                 6584                11647               -54928
       825                 6592                11693               -27442
       826                 6600                10820              -114170
       827                 6608                46955              -117188
       828                 6616                37830              -108944
       829                 6624              -122267                10510
       830                 6632                 6888               -86958
       831                 6640              -226739              -208432
       832                 6648                30481               -77062
       833                 6656              -209946              -119770
       834                 6664              -118768               -43160
       835                 6672              -183068              -119058
       836                 6680              -250056              -204554
       837                 6688               -56866               -68348
       838                 6696              -118346               -39876
       839                 6704              -113304               -80231
       840                 6712              -185082              -241761
       841                 6720               -62384              -120729
       842                 6728              -132123              -208648
       843                 6736               -63609               -76424
       844                 6744              -105648               -56045
       845                 6752               -99998              -163449
       846                 6760               -14129              -131865
       847                 6768               -61769               -24034
       848                 6776              -118393              -181097
       849                 6784               -93860              -191099
       850                 6792              -104776              -104624
       851                 6800              -102576                -3553
       852                 6808                44755               -25042
       853                 6816              -222489                43717
       854                 6824                 2649               -62896
       855                 6832               -77506               -81392
       856                 6840              -166422              -206603
       857                 6848              -172735              -109548
       858                 6856               -67135              -115075
       859                 6864               -42439                19180
       860                 6872                19118               -48255
       861                 6880              -128470              -214662
       862                 6888              -113613              -120350
       863                 6896               -53923              -127706
       864                 6904              -111404              -126080
       865                 6912              -129646               -61065
       866                 6920               -51381               -46100
       867                 6928               -64874              -204717
       868                 6936                 4058              -223993
       869                 6944              -152197               -82306
       870                 6952              -183769               -68082
       871                 6960                22577               -86539
       872                 6968               -38604               -94113
       873                 6976              -204800              -256203
       874                 6984              -165946              -216760
       875                 6992               -35252                 7201
       876                 7000               -67628              -187425
       877                 7008               -71335              -147891
       878                 7016              -113561              -147987
       879                 7024              -229706              -166085
       880                 7032              -123844              -176845
       881                 7040              -152651               -39234
       882                 7048               -63689              -176279
       883                 7056              -138585              -109697
       884                 7064              -138361               -21137
       885                 7072               -85573              -212538
       886                 7080               -27041               -92162
       887                 7088               -71806                -8596
       888                 7096                17779               -60735
       889                 7104              -201949                10088
       890                 7112              -115130               -77278
       891                 7120              -135136               -13921
       892                 7128              -212390               -84936
       893                 7136               -45599                70833
       894                 7144              -157291              -146533
       895                 7152                26849               -85758
       896                 7160               -71217                57468
       897                 7168              -291307               -80042
       898                 7176              -232679               -82252
       899                 7184                75877              -247909
       900                 7192              -126523               -16246
       901                 7200              -258510               -20630
       902                 7208              -179098               -34537
       903                 7216               -20149               -85528
       904                 7224               -77273               -71287
       905                 7232               -18426                46880
       906                 7240              -207287               -78535
       907                 7248              -174383              -112028
       908                 7256               -67074               -91894
       909                 7264                48597              -207173
       910                 7272               -33746              -155218
       911                 7280              -182474               -34012
       912                 7288                14437                48633
       913                 7296               -48769               -65267
       914                 7304               -76218              -131283
       915                 7312              -131838              -219510
       916                 7320               -86643              -309678
       917                 7328                53997              -146980
       918                 7336                29428               -39628
       919                 7344              -147247               -84165
       920                 7352              -189059               -91226
       921                 7360                39663              -203504
       922                 7368               -68572              -123172
       923                 7376              -105875              -200159
       924                 7384               -42486               -50837
       925                 7392               -64844               -65543
       926                 7400              -149655                 4067
       927                 7408               -73170                89585
       928                 7416               -70904              -104216
       929                 7424              -190430               -15751
       930                 7432              -209076              -159935
       931                 7440                12557              -122245
       932                 7448              -191766               -72973
       933                 7456              -191051              -110854
       934                 7464               -49902               -59019
       935                 7472              -121815               -96894
       936                 7480               -20310              -111666
       937                 7488               -53049              -113074
       938                 7496              -167597              -158382
       939                 7504              -136020               -70498
       940                 7512               -55045               -32734
       941                 7520                10217              -246766
       942                 7528               -31483              -170898
       943                 7536               -72572               -40329
       944                 7544               -32915               -57288
       945                 7552              -112084               -62240
       946                 7560               -79142              -116280
       947                 7568                10700               -64633
       948                 7576               -24540              -183613
       949                 7584              -103068               -56064
       950                 7592               -31108               -12416
       951                 7600               -90975              -119599
       952                 7608               -14637               -94400
       953                 7616               -66662                 9942
       954                 7624                43605               -11652
       955                 7632              -133187              -146054
       956                 7640               -50433              -231368
       957                 7648              -155986               -92100
       958                 7656                50697              -198191
       959                 7664                33286               -27864
       960                 7672              -241590              -220914
       961                 7680               -44202              -168012
       962                 7688              -176568              -277779
       963                 7696               199541                18047
       964                 7704              -105081               -31320
       965                 7712               -76571                24002
       966                 7720               -79671              -165082
       967                 7728               -85990                -6179
       968                 7736              -231193              -222970
       969                 7744              -196664               -85327
       970                 7752               -26137               -91864
       971                 7760              -218609                60244
       972                 7768               -25248                48262
       973                 7776              -242666               -99170
       974                 7784              -151254               -90895
       975                 7792               -74100               -72623
       976                 7800                28145              -185893
       977                 7808                 3883               -77824
       978                 7816              -174403               -51821
       979                 7824                67925               -21516
       980                 7832                39204               -62504
       981                 7840               -34049                 1786
       982                 7848              -109227                 2880
       983                 7856               -59220               -40588
       984                 7864               -37338                -1344
       985                 7872               -86402               -96828
       986                 7880                51853              -169876
       987                 7888               -65083               -32603
       988                 7896               -54514               -83514
       989                 7904              -115337               -68065
       990                 7912               -24744              -130870
       991                 7920               -61238              -120888
       992                 7928               -77341               -77528
       993                 7936                 6257               -66806
       994                 7944              -181263                47407
       995                 7952               -17506               -39557
       996                 7960              -110171                68998
       997                 7968              -124308              -188779
       998                 7976              -210066               -93196
       999                 7984                37156              -138783
      1000                 7992               -58802               -84262
      1001                 8000               -82482               -23740
      1002                 8008                88591              -137999
      1003                 8016               -22190               -84589
      1004                 8024               -48680               -68609
      1005                 8032               -48317              -179139
      1006                 8040               -99311                53748
      1007                 8048               -62837                54663
      1008                 8056              -120915              -125602
      1009                 8064               -30078               -82656
      1010                 8072              -120592              -149223
      1011                 8080              -137316               -70983
      1012                 8088               -29486              -133444
      1013                 8096               -93319              -146520
      1014                 8104                65055                13342
      1015                 8112              -104609               -17289
      1016                 8120                54611                 1217
      1017                 8128               -28476               -78728
      1018                 8136              -147525              -257640
      1019                 8144               -54032               -93112
      1020                 8152              -145384              -212841
      1021                 8160                85849               -72705
      1022                 8168               -75437               -55384
      1023                 8176              -129571               -25632
      1024                 8184               -40816               -63287
      1025                 8192                21748               -52528
      1026                 8200              -124864              -130890
      1027                 8208              -250795              -165967
      1028                 8216              -124164              -123899
      1029                 8224                38606              -252797
      1030                 8232              -132704              -119635
      1031                 8240                64327               -63368
      1032                 8248              -146243              -139584
      1033                 8256               -52431              -127176
      1034                 8264              -133332              -185041
      1035                 8272                16603              -120829
      1036                 8280              -123597              -135139
      1037                 8288               -62010                 3218
      1038                 8296                 9333               -30874
      1039                 8304              -112283               -64083
      1040                 8312              -148523              -144159
      1041                 8320               -93102                35629
      1042                 8328               -70966              -161233
      1043                 8336               -27587               -93206
      1044                 8344               -62953               -75927
      1045                 8352                17349               -41341
      1046                 8360               -33354              -134223
      1047                 8368                25046              -114563
      1048                 8376              -185706               -62943
      1049                 8384               -43863              -167713
      1050                 8392               -17821              -156557
      1051                 8400                -9079               -62526
      1052                 8408              -151368              -179575
      1053                 8416              -107459               -42727
      1054                 8424              -246977               -86883
      1055                 8432               -59310               -99559
      1056                 8440               -31291              -119715
      1057                 8448               -83247                73981
      1058                 8456              -153414               -66847
      1059                 8464                73613              -135511
      1060                 8472                48317              -111935
      1061                 8480              -163002              -192515
      1062                 8488               -43202              -106750
      1063                 8496              -113498               -59701
      1064                 8504              -167321              -128259
      1065                 8512               -48645               -25951
      1066                 8520               -97855              -110916
      1067                 8528               -39839               -13713
      1068                 8536                39594              -139260
      1069                 8544               -69776              -139000
      1070                 8552              -207775               -73645
      1071                 8560              -208361               -18206
      1072                 8568              -114880               -84253
      1073                 8576               -21423               -28742
      1074                 8584               -59323               -47331
      1075                 8592              -104047              -257056
      1076                 8600              -144558              -193913
      1077                 8608                35162              -140376
      1078                 8616               -87859               -71848
      1079                 8624               -69579               -10235
      1080                 8632               -11357               -39098
      1081                 8640                 1905                46981
      1082                 8648               -79778              -226298
      1083                 8656              -160356               -24225
      1084                 8664               -79887                69662
      1085                 8672              -121987                51530
      1086                 8680               -55184              -167055
      1087                 8688               -24520               -31969
      1088                 8696               -43859              -104537
      1089                 8704                13970               -92539
      1090                 8712               -53096               -60506
      1091                 8720               -90619              -201654
      1092                 8728                28239                24434
      1093                 8736               -70202               -28159
      1094                 8744               -29265              -147429
      1095                 8752                52098              -147733
      1096                 8760                42611              -190143
      1097                 8768               -19772              -120360
      1098                 8776               -19289              -122338
      1099                 8784               -89020               -78414
      1100                 8792               -77004              -120725
      1101                 8800                36613               -77549
      1102                 8808               -30504               -57358
      1103                 8816               -79499              -138923
      1104                 8824              -121040                16534
      1105                 8832               -29605              -207290
      1106                 8840               -79418               -44877
      1107                 8848               -67343               -98704
      1108                 8856              -181794              -170099
      1109                 8864               -26948              -180762
      1110                 8872              -119476              -152940
      1111                 8880               -44532              -101582
      1112                 8888                 6731                65167
      1113                 8896                41666              -131281
      1114                 8904                69183               -72198
      1115                 8912              -115434              -147509
      1116                 8920               -30717              -148365
      1117                 8928              -130669              -128228
      1118                 8936                  987               -60776
      1119                 8944              -220710              -182920
      1120                 8952              -123450              -207846
      1121                 8960              -153126               -88233
      1122                 8968              -169605               -46817
      1123                 8976               -63409               -25371
      1124                 8984               106871              -139165
      1125                 8992              -134142               -56559
      1126                 9000                32998               -52644
      1127                 9008               -18758              -189863
      1128                 9016              -142077              -105009
      1129                 9024               -68772               -76490
      1130                 9032               -91219              -107669
      1131                 9040               -50924               -34037
      1132                 9048              -127585                30548
      1133                 9056               -77489               -26741
      1134                 9064              -238350              -282228
      1135                 9072               -40462               -44315
      1136                 9080                59928              -147299
      1137                 9088               -93578              -121557
      1138                 9096               -83129              -156698
      1139                 9104               -97522               -53248
      1140                 9112              -164521              -140648
      1141                 9120               -69465               -62337
      1142                 9128                49148              -170329
      1143                 9136               -66214              -205072
      1144                 9144              -120890              -118772
      1145                 9152               113773              -138984
      1146                 9160               -65654               -38187
      1147                 9168              -121965               -58662
      1148                 9176              -124328               -40201
      1149                 9184               -96602              -125200
      1150                 9192               -22150               -63955
      1151                 9200               -80003              -124926
      1152                 9208              -206760              -119477
      1153                 9216                58735               -68786
      1154                 9224              -144613              -141242
      1155                 9232              -228429               -93902
      1156                 9240               -33595              -109054
      1157                 9248              -164833              -147548
      1158                 9256              -143762               -35274
      1159                 9264              -114438               -95788
      1160                 9272              -235711               104812
      1161                 9280               -88716               -44375
      1162                 9288              -125913              -108719
      1163                 9296              -138062                54754
      1164                 9304              -210607              -111747
      1165                 9312              -150427              -135622
      1166                 9320              -237446              -185671
      1167                 9328                18036              -141897
      1168                 9336               -49674              -153486
      1169                 9344               -33516               -12317
      1170                 9352               -67294              -193710
      1171                 9360               -47846              -172694
      1172                 9368               -80827               -57295
      1173                 9376               -18984                -8598
      1174                 9384              -217343              -110760
      1175                 9392               -38187               -90597
      1176                 9400              -188652              -106265
      1177                 9408               -98426               -70406
      1178                 9416              -133685               -65140
      1179                 9424               -53079               -84670
      1180                 9432              -195638              -199596
      1181                 9440               -10691              -115380
      1182                 9448              -110975              -112846
      1183                 9456               -55637               -92752
      1184                 9464              -102744              -124503
      1185                 9472              -151743              -202411
      1186                 9480              -176772              -117674
      1187                 9488              -124867              -128948
      1188                 9496               -70012              -118809
      1189                 9504              -106477               -16282
      1190                 9512              -105594              -118569
      1191                 9520              -158446               -25886
      1192                 9528                42060               -77084
      1193                 9536              -115419              -116208
      1194                 9544               -41765              -136354
      1195                 9552                69639              -170886
      1196                 9560               -89142               -59592
      1197                 9568              -107379              -129440
      1198                 9576               -31905              -146721
      1199                 9584               -71135                -6579
      1200                 9592              -111587              -152916
      1201                 9600              -278364              -104439
      1202                 9608               -37283              -153942
      1203                 9616              -163169              -174829
      1204                 9624               -53129               -96031
      1205                 9632              -159399              -133826
      1206                 9640               -49566               -43730
      1207                 9648               -67875               -94000
      1208                 9656              -119169               -90282
      1209                 9664               -13777               -74304
      1210                 9672               -16296                44625
      1211                 9680               110054              -114515
      1212                 9688               -40838               -90265
      1213                 9696              -222699               -85366
      1214                 9704              -149723                33738
      1215                 9712               -21209              -188446
      1216                 9720               -99702              -117073
      1217                 9728                54957              -201891
      1218                 9736                19326               -83824
      1219                 9744               -88340              -115149
      1220                 9752              -201539              -101971
      1221                 9760              -183046               -21640
      1222                 9768              -156333              -122990
      1223                 9776               -33653              -144243
      1224                 9784                23054               -80893
      1225                 9792              -161965                12048
      1226                 9800               -54870              -105786
      1227                 9808               -13232                25843
      1228                 9816               -75150               -77211
      1229                 9824               -88096              -191695
      1230                 9832              -224658              -230841
      1231                 9840               -97910               -97594
      1232                 9848               -63646               -68837
      1233                 9856                10878               -30779
      1234                 9864                96923               -22285
      1235                 9872                79692               -97085
      1236                 9880                16313               -98970
      1237                 9888               -50190               -22839
      1238                 9896              -176395              -111521
      1239                 9904              -209190               -94310
      1240                 9912              -190028                 3007
      1241                 9920               -93005              -115850
      1242                 9928                67996              -127977
      1243                 9936              -115321               -41823
      1244                 9944                 6189                -7072
      1245                 9952              -105908              -106236
      1246                 9960                63752                40603
      1247                 9968                  286                82956
      1248                 9976               -62741              -144566
      1249                 9984              -162026              -138631
      1250                 9992              -108951                35352
      1251                10000               -80748               -50342
      1252                10008               -33596                 1537
      1253                10016              -144641                18614
      1254                10024               -66121              -113161
      1255                10032              -131670                -6918
      1256                10040               -82492              -130128
      1257                10048               -61423               -87263
      1258                10056               -72708              -125566
      1259                10064               -63850              -136393
      1260                10072               -81468               -92133
      1261                10080                -6444               -64022
      1262                10088               -79207              -154175
      1263                10096                15927               -49230
      1264                10104               -93544                17160
      1265                10112               -56930              -109558
      1266                10120               -37965               -88471
      1267                10128               -40730                28883
      1268                10136              -108945              -237633
      1269                10144                23633               -45131
      1270                10152               -22046              -124861
      1271                10160              -143216              -148164
      1272                10168               -52502              -131568
      1273                10176               -30815               -75377
      1274                10184               -62603              -135893
      1275                10192                46491                 4218
      1276                10200               -67712              -101214
      1277                10208              -152477               -11588
      1278                10216                43408              -185055
      1279                10224              -101632              -176403
      1280                10232              -141602               -87340
      1281                10240               -12433              -189406
      1282                10248               -36125              -140328
      1283                10256               -25825               -87817
      1284                10264               -36695              -123741
      1285                10272               -74484                 7413
      1286                10280               -50141                 9492
      1287                10288              -135731               -24560
      1288                10296              -139563              -122743
      1289                10304                31196               -66658
      1290                10312              -246460              -246701
      1291                10320              -124015               -22269
      1292                10328               -21704                40035
      1293                10336              -170947              -132961
      1294                10344               -97281              -155364
      1295                10352              -275777              -135460
      1296                10360              -149534               -74659
      1297                10368              -126541              -150197
      1298                10376              -190942                 -491
      1299                10384               -51122                61285
      1300                10392              -105033              -238770
      1301                10400                 2778               -87864
      1302                10408              -100490              -126857
      1303                10416                31908              -179210
      1304                10424                52595               135119
      1305                10432              -111776               -14288
      1306                10440               -38132               -68277
      1307                10448              -139101               -71014
      1308                10456               -14080              -132820
      1309                10464               -23129              -122155
      1310                10472              -110588              -154223
      1311                10480              -106861               -75368
      1312                10488              -156396                 7978
      1313                10496              -143677              -112423
      1314                10504               -99860               -49222
      1315                10512              -135339               -67375
      1316                10520                72006               -35643
      1317                10528               -35994              -153257
      1318                10536               -61121              -102607
      1319                10544              -127176              -166678
      1320                10552               -54537               -28847
      1321                10560               -37667               -80049
      1322                10568              -175059              -159680
      1323                10576              -158931                43785
      1324                10584               -43522                 8170
      1325                10592               -76262              -187162
      1326                10600              -160067              -189616
      1327                10608              -183511                  353
      1328                10616                 3858                21492
      1329                10624                45412               -71113
      1330                10632              -151663              -187017
      1331                10640              -211822              -246531
      1332                10648               -56449               -65333
      1333                10656              -112729                23026
      1334                10664               -56457              -107091
      1335                10672              -139403               -35113
      1336                10680               -79068               -76359
      1337                10688               -66728              -123623
      1338                10696              -138190               -97019
      1339                10704                 5463                 -409
      1340                10712              -241824               -80996
      1341                10720               -24612               -99917
      1342                10728                13393              -124706
      1343                10736              -140702               -58270
      1344                10744               -12254              -104444
      1345                10752              -197901              -158751
      1346                10760               -42773                10879
      1347                10768               -93578               -73734
      1348                10776                58837              -161977
      1349                10784                12651                17646
      1350                10792               -62992                10271
      1351                10800              -153420                15569
      1352                10808               -25266                17756
      1353                10816               108277              -100217
      1354                10824              -123229               -60941
      1355                10832               -12275               -71092
      1356                10840              -220144               -97186
      1357                10848               -47190              -110812
      1358                10856              -103414              -183033
      1359                10864              -224205               -92274
      1360                10872              -175082               -20226
      1361                10880               -52308              -136777
      1362                10888                30191               -97509
      1363                10896               -71270               -38997
      1364                10904               -44601               -23939
      1365                10912               -58876               -19088
      1366                10920               -86499                34420
      1367                10928              -121187               -66450
      1368                10936              -115219              -135403
      1369                10944               -41983               -66757
      1370                10952              -124883                -7811
      1371                10960               -30550              -112798
      1372                10968               -45536               -40810
      1373                10976               -96329              -121568
      1374                10984              -141053               -48886
      1375                10992               -69946              -146053
      1376                11000               -88896              -160621
      1377                11008                62507               -95960
      1378                11016              -119389               -80871
      1379                11024                 5428              -117451
      1380                11032               116966              -272071
      1381                11040               124009              -202263
      1382                11048               -60956              -120181
      1383                11056              -118150              -126708
      1384                11064               -69864               -67630
      1385                11072                13212              -110616
      1386                11080              -170213              -198081
      1387                11088                52905               -50426
      1388                11096              -105226               -99804
      1389                11104               -16434                74625
      1390                11112               -26561              -208145
      1391                11120               -18259               -58359
      1392                11128               -76056                10453
      1393                11136              -129616               -35643
      1394                11144                25099                 9622
      1395                11152               -50139               -73433
      1396                11160              -127637               -48145
      1397                11168               -93346              -149143
      1398                11176               -45805              -220693
      1399                11184               -31787               -87792
      1400                11192               -46043               -74455
      1401                11200              -166494               -72918
      1402                11208               -40621              -187480
      1403                11216                46008              -146472
      1404                11224               -82103               -25083
      1405                11232              -114617                30305
      1406                11240               -61876              -189231
      1407                11248              -167504                 -627
      1408                11256              -167430               -41947
      1409                11264               -75365               -48645
      1410                11272              -147571              -141830
      1411                11280                39537              -130522
      1412                11288              -102657              -138043
      1413                11296                -7334              -109502
      1414                11304               -50090              -135139
      1415                11312                18877              -280246
      1416                11320              -213120               -48285
      1417                11328               -98433                 5895
      1418                11336              -175275               -88166
      1419                11344               -44561               -23774
      1420                11352                41736              -106210
      1421                11360               -97392               -85269
      1422                11368               -39265              -133756
      1423                11376              -137333               -61410
      1424                11384               -96251              -112319
      1425                11392              -158357              -144046
      1426                11400              -197989              -172736
      1427                11408              -243187               -53144
      1428                11416               -31426                 3114
      1429                11424              -146938              -124006
      1430                11432                 8197              -136161
      1431                11440              -246202               -82626
      1432                11448               -19679                -6678
      1433                11456                10456               -63089
      1434                11464               -56537               -82955
      1435                11472              -148515               -17960
      1436                11480               -73483                16540
      1437                11488              -197185              -220602
      1438                11496               -83591              -142929
      1439                11504               -21241              -207619
      1440                11512               -64479               -81764
      1441                11520               -60496              -155937
      1442                11528              -134057              -193899
      1443                11536              -336013               -17713
      1444                11544               -53031              -162314
      1445                11552                68932              -156369
      1446                11560              -213409              -160090
      1447                11568               -36402              -224670
      1448                11576                24129               -87886
      1449                11584               -15148              -116382
      1450                11592              -109261               -45823
      1451                11600               -46578               -84579
      1452                11608                -6727               -50299
      1453                11616                36552              -109540
      1454                11624               -50798              -308203
      1455                11632              -232224              -251982
      1456                11640                 9658              -125779
      1457                11648              -143560              -160153
      1458                11656               -10224              -204324
      1459                11664              -134946               -63480
      1460                11672              -109245               -27115
      1461                11680               -21273                40029
      1462                11688              -111808              -187765
      1463                11696               -18381               -38183
      1464                11704               -50064               -10023
      1465                11712              -216199              -154884
      1466                11720               -99114              -195847
      1467                11728               -32871              -206858
      1468                11736              -105319              -143597
      1469                11744              -139423              -216911
      1470                11752               -46167              -104996
      1471                11760                 1085                 1514
      1472                11768              -212637               -92600
      1473                11776               -89260               -48228
      1474                11784               -79043               -99796
      1475                11792               -41000               -31349
      1476                11800              -145040              -119779
      1477                11808               -33012                13509
      1478                11816               -80406                -3432
      1479                11824                38026              -178484
      1480                11832               -48187              -106702
      1481                11840              -118762                 7763
      1482                11848              -142066               -54089
      1483                11856               -31308               -49435
      1484                11864                27850                19685
      1485                11872               -45835               -44202
      1486                11880               -20300              -138457
      1487                11888              -117215              -147958
      1488                11896              -217642              -166600
      1489                11904              -151896               -34617
      1490                11912               -12664               -50592
      1491                11920               -45065              -141111
      1492                11928              -126975               -53574
      1493                11936               -32652               -94924
      1494                11944               -49435               -35795
      1495                11952              -124151              -166492
      1496                11960              -131024              -228055
      1497                11968                26284              -108253
      1498                11976               -24654               -82795
      1499                11984               -90497               -40171
      1500                11992               -23377               -36691
      1501                12000               -29869                45377
      1502                12008               -67692               -57694
      1503                12016               -91230              -102214
      1504                12024               -21043              -152559
      1505                12032              -122132               -99274
      1506                12040               -96344               -74419
      1507                12048               -39756               -73176
      1508                12056               -96968               -56320
      1509                12064               -91295               -28396
      1510                12072               -44770               -88636
      1511                12080                 9378                28187
      1512                12088              -175516              -108998
      1513                12096              -147478                37296
      1514                12104              -178733               -55735
      1515                12112                -2764               -16947
      1516                12120                34562              -164576
      1517                12128              -198193               -16718
      1518                12136               -37018               143002
      1519                12144              -272062              -113016
      1520                12152              -119941               -83590
      1521                12160               -18261              -161549
      1522                12168                 8070                49474
      1523                12176               -38624               -90386
      1524                12184              -142669              -178068
      1525                12192               -55174                 6438
      1526                12200               -62221               -67320
      1527                12208               -97964               -48418
      1528                12216               -77107              -108725
      1529                12224              -189751              -205120
      1530                12232              -150804                 3588
      1531                12240              -214648               -32820
      1532                12248               115237               -79315
      1533                12256              -286700               -90803
      1534                12264               -67782                23614
      1535                12272               -60915               -86607
      1536                12280                 9139              -146959
      1537                12288               -99121                67364
      1538                12296               -67553              -190751
      1539                12304               -58361              -128692
      1540                12312              -134095               -99793
      1541                12320                18328               -45824
      1542                12328               -83144               -72848
      1543                12336               -48474                38884
      1544                12344               -62526               -81008
      1545                12352                44182               -79037
      1546                12360                66758               -26464
      1547                12368               -42139               -42353
      1548                12376               -51661               -51160
      1549                12384               -84201              -158938
      1550                12392               -31807               -83434
      1551                12400                50142               -59150
      1552                12408               -22220                -4850
      1553                12416               -75231              -121790
      1554                12424              -124672               -69250
      1555                12432               -40657              -158707
      1556                12440              -212309                14045
      1557                12448               -14783               -53699
      1558                12456              -111981              -159516
      1559                12464               -40696               -76237
      1560                12472              -235380                -4393
      1561                12480              -108053                 -951
      1562                12488              -114281               -55512
      1563                12496               119442               -39472
      1564                12504              -178111               -91509
      1565                12512               -27320              -241384
      1566                12520                39180                 -844
      1567                12528                11518               -79804
      1568                12536               -76679               -86733
      1569                12544              -105478              -120237
      1570                12552              -112343                -1732
      1571                12560                91473              -163808
      1572                12568               -62121              -304882
      1573                12576                30910              -102556
      1574                12584               -71023              -242343
      1575                12592              -102013                11980
      1576                12600              -139073              -115101
      1577                12608              -103866               -59626
      1578                12616               -53401              -183845
      1579                12624                -1039               -65220
      1580                12632               -66855              -131417
      1581                12640               -43899              -118510
      1582                12648                -2210               -77607
      1583                12656              -180325               104364
      1584                12664              -163071              -163687
      1585                12672               -59158               -19241
      1586                12680                -2551               -51430
      1587                12688              -243516              -116335
      1588                12696               -31897              -100791
      1589                12704               -43977              -215361
      1590                12712                14884              -127767
      1591                12720               -26248               -32119
      1592                12728                50271               -58364
      1593                12736                46681               -79810
      1594                12744               -55963               -70397
      1595                12752              -106260               -32346
      1596                12760              -104059               -73840
      1597                12768                39017               -84573
      1598                12776                44986                56693
      1599                12784                38245              -126055
      1600                12792               -27878              -126109
      1601                12800               115169               -26876
      1602                12808               -63357               -19618
      1603                12816              -292840              -179547
      1604                12824              -141397               -92270
      1605                12832               -68293              -186347
      1606                12840               -98943               -17678
      1607                12848                93250               -88377
      1608                12856                29692               -70553
      1609                12864              -130010               -71525
      1610                12872              -158380               -60414
      1611                12880               -78930                29726
      1612                12888              -126638               -78457
      1613                12896              -125314               -77881
      1614                12904               -10665              -234867
      1615                12912               -52251               -45192
      1616                12920                 -297               127413
      1617                12928                64668               -65300
      1618                12936              -118278              -119073
      1619                12944               161214              -147934
      1620                12952               -14029               -41509
      1621                12960              -113549               -67762
      1622                12968               -93851              -117026
      1623                12976               -91713               -39770
      1624                12984               -11138              -196298
      1625                12992              -185235               -51527
      1626                13000               -49618               -81686
      1627                13008              -132853              -178740
      1628                13016              -113779               -77984
      1629                13024              -117026               -45114
      1630                13032                27792              -156770
      1631                13040              -139043              -114564
      1632                13048               -98428              -162376
      1633                13056              -132688              -185771
      1634                13064                 1774               -10805
      1635                13072              -103170              -129526
      1636                13080              -167681               -64128
      1637                13088              -119479               -24826
      1638                13096                91573              -125423
      1639                13104                27920                -5076
      1640                13112               -54624                 1274
      1641                13120              -145307              -102443
      1642                13128              -108738              -167262
      1643                13136              -104775               -45645
      1644                13144                80526               -74752
      1645                13152              -165944               -70424
      1646                13160               -90106               -65847
      1647                13168               -84723              -139767
      1648                13176                50078              -144912
      1649                13184              -107014              -131041
      1650                13192              -141432               -88330
      1651                13200               -44909                28201
      1652                13208               -70886              -169530
      1653                13216              -154427              -269193
      1654                13224               -43031               -73417
      1655                13232               -35643              -154607
      1656                13240               -67354               -31908
      1657                13248                62124              -110911
      1658                13256               -98851                44181
      1659                13264               -94924              -170457
      1660                13272               -36653              -231687
      1661                13280               -33560              -119620
      1662                13288                47180              -105098
      1663                13296                65865              -106277
      1664                13304               100463               -78817
      1665                13312              -130126              -126582
      1666                13320                20267               -70236
      1667                13328              -144489                65599
      1668                13336                26351                45267
      1669                13344                22686              -153036
      1670                13352               -66355               -83640
      1671                13360               -32615                69335
      1672                13368              -168520               -41778
      1673                13376              -246736              -207324
      1674                13384               -35543               -98881
      1675                13392              -163533              -108369
      1676                13400              -232046              -284679
      1677                13408               -59473               -96923
      1678                13416                20542               -62160
      1679                13424                50479              -101506
      1680                13432              -102548                86692
      1681                13440              -198716               -98620
      1682                13448               -26483              -106875
      1683                13456                 2491              -155552
      1684                13464               -13279                31308
      1685                13472                86712                23815
      1686                13480               -21674              -127146
      1687                13488               107496              -117812
      1688                13496               -19954              -100825
      1689                13504              -123819               -94714
      1690                13512                40290              -129192
      1691                13520                69301              -189276
      1692                13528              -113130               -30929
      1693                13536              -133462              -188877
      1694                13544              -105836              -164915
      1695                13552              -121536               -83809
      1696                13560              -230554               -47298
      1697                13568               -87544               -91232
      1698                13576              -258034               -11615
      1699                13584               -86422               -91900
      1700                13592               -46649                 5452
      1701                13600               -31151                 5162
      1702                13608               -67698              -170117
      1703                13616               -43188              -100985
      1704                13624                50384               150382
      1705                13632                37844              -117611
      1706                13640               -85002                19426
      1707                13648               -97743              -111892
      1708                13656              -154999              -180304
      1709                13664                26393               -38922
      1710                13672                -1798              -149116
      1711                13680               -71805                55242
      1712                13688              -126378                -3636
      1713                13696              -131182               -63611
      1714                13704               -96292              -160225
      1715                13712               -32671              -314336
      1716                13720                33154              -171198
      1717                13728               -91459               -69455
      1718                13736              -122369               -29351
      1719                13744               -30235               -87724
      1720                13752               -32852                -5607
      1721                13760               -89770               109375
      1722                13768                -9893              -114279
      1723                13776                94781              -103488
      1724                13784              -168630              -201281
      1725                13792                 9307              -122359
      1726                13800                40035               -79051
      1727                13808              -104020              -136518
      1728                13816               -31249                -7093
      1729                13824               -59876                -5047
      1730                13832               -95556               -88311
      1731                13840               -47003              -110712
      1732                13848                 4167              -179607
      1733                13856               -87852               -93074
      1734                13864              -250228              -166021
      1735                13872               -85757               -50502
      1736                13880                42371              -129877
      1737                13888              -133724                17165
      1738                13896              -194614              -149237
      1739                13904               -70345                37946
      1740                13912              -107928                -5081
      1741                13920              -148238              -122599
      1742                13928                22025              -143378
      1743                13936              -123548              -239781
      1744                13944              -103423              -192484
      1745                13952               -71004              -103572
      1746                13960               -67867              -102498
      1747                13968                35538               -40461
      1748                13976               -97197               -55619
      1749                13984                34162               -92931
      1750                13992               -98563               101882
      1751                14000               -85423              -111993
      1752                14008              -136509              -122034
      1753                14016                34366              -208404
      1754                14024              -106839               -47330
      1755                14032               -23177               -10591
      1756                14040               -25840               -62117
      1757                14048               -23528              -219629
      1758                14056               146312               -37765
      1759                14064               -50676                10624
      1760                14072              -118968              -101620
      1761                14080              -225053              -197051
      1762                14088              -156804               -62194
      1763                14096               125003               -88571
      1764                14104               -72337               -97540
      1765                14112                 6689               -28388
      1766                14120               -32199               -36223
      1767                14128              -137659              -110123
      1768                14136                10828              -140600
      1769                14144              -203471               -68743
      1770                14152                21563               -38740
      1771                14160                83827              -142841
      1772                14168               -88307               -67832
      1773                14176               -33079               -88679
      1774                14184               -66890              -173452
      1775                14192               -82057               -24808
      1776                14200                 -474               -21097
      1777                14208              -150580               -78201
      1778                14216              -174783               -38934
      1779                14224              -158354               -73769
      1780                14232               -38035               -78063
      1781                14240              -113383               -13021
      1782                14248               -55668               -23887
      1783                14256               -87896                -3931
      1784                14264               -92625               -52592
      1785                14272               -90055                29443
      1786                14280              -105507              -143979
      1787                14288               -76270               -94600
      1788                14296                75259               -75522
      1789                14304              -149898              -142618
      1790                14312              -156070              -105972
      1791                14320              -117824               -21952
      1792                14328               -43305                41439
      1793                14336              -113488              -101236
      1794                14344               -16698                 2469
      1795                14352              -138898               -33471
      1796                14360              -120703              -184068
      1797                14368                 8352              -152825
      1798                14376                -4269               -70691
      1799                14384               -39570                48194
      1800                14392               -18663              -177778
      1801                14400               -87059                -4917
      1802                14408              -129804               -47725
      1803                14416                -2956              -178265
      1804                14424                -3849                -8941
      1805                14432              -114452               -53616
      1806                14440               -53058              -187681
      1807                14448                39180                17336
      1808                14456              -118460              -192096
      1809                14464                -9885                12052
      1810                14472              -101498              -151489
      1811                14480              -112362               -23992
      1812                14488               -25330              -138031
      1813                14496               -61954               -98198
      1814                14504              -151848                73490
      1815                14512              -210330              -106937
      1816                14520               -31571               -63906
      1817                14528               -84225              -134078
      1818                14536              -131638               -17583
      1819                14544               -93983               -94709
      1820                14552                95687               -64681
      1821                14560               -74666               -26194
      1822                14568              -137554               -10526
      1823                14576               -42399              -150820
      1824                14584                60044              -131348
      1825                14592                 8883               -31338
      1826                14600                -3747               -93172
      1827                14608              -144561               123710
      1828                14616                95803                19806
      1829                14624               -49074              -146752
      1830                14632                47526               -76487
      1831                14640                10987               -87010
      1832                14648              -119886              -163582
      1833                14656              -102734               -11947
      1834                14664                52124                -3969
      1835                14672                45496              -211098
      1836                14680               -20781                  436
      1837                14688               -93702              -190832
      1838                14696              -175943              -145257
      1839                14704               -34332                30966
      1840                14712              -102085               -61042
      1841                14720               -85448              -202572
      1842                14728               -78893              -230089
      1843                14736              -119953               -17264
      1844                14744              -127748              -296509
      1845                14752                56280                92141
      1846                14760                14527                75221
      1847                14768              -166955              -157534
      1848                14776              -141956                -6097
      1849                14784                -6319               -95194
      1850                14792               -23737                25708
      1851                14800              -125267              -189743
      1852                14808              -156457               -79608
      1853                14816               -47832                25993
      1854                14824              -101869                18731
      1855                14832              -120605               -58040
      1856                14840                -8413                12894
      1857                14848              -111985               -13217
      1858                14856              -154224                57115
      1859                14864              -116172                28732
      1860                14872               -86117               -79168
      1861                14880               -33867                51938
      1862                14888               -72577               -93298
      1863                14896              -135238               -17470
      1864                14904              -169575                25434
      1865                14912               -72848                 3759
      1866                14920              -214856               -92712
      1867                14928               -13679               -67014
      1868                14936              -128929              -161950
      1869                14944              -173360               -82979
      1870                14952               -61507              -210478
      1871                14960               -99096                 -524
      1872                14968               -56723              -202870
      1873                14976               -98204               -99370
      1874                14984               -23052               -46152
      1875                14992               -51261              -135967
      1876                15000                39078              -169021
      1877                15008              -117065               -65024
      1878                15016               -16096              -173810
      1879                15024              -176481               -11468
      1880                15032               115894               -52037
      1881                15040               -65913               -52000
      1882                15048               -43079               -32260
      1883                15056              -115562              -132764
      1884                15064                -7927              -137739
      1885                15072                10960               -72275
      1886                15080               -74718               -38034
      1887                15088              -103997              -106589
      1888                15096              -164900               -25831
      1889                15104              -171469              -178184
      1890                15112              -119192              -126587
      1891                15120               -43310               -24185
      1892                15128              -195031              -170652
      1893                15136               -43426              -125501
      1894                15144               -73112               -72740
      1895                15152               -79617              -233220
      1896                15160              -143053               -55162
      1897                15168               -11968              -298196
      1898                15176              -161100               -38012
      1899                15184              -147126                34664
      1900                15192              -108291                26805
      1901                15200                33602               -31277
      1902                15208              -177512              -235948
      1903                15216               -94687               -23306
      1904                15224               -15988              -157532
      1905                15232              -166848              -157986
      1906                15240              -150194              -179681
      1907                15248                35947                60311
      1908                15256              -306364              -180888
      1909                15264              -107247                 3391
      1910                15272              -103758               -53586
      1911                15280                 9598               -56739
      1912                15288                -6783               -63394
      1913                15296              -174195               -79438
      1914                15304              -183161              -102246
      1915                15312                36263              -111485
      1916                15320                52696              -259177
      1917                15328              -231074              -215003
      1918                15336               -43429              -113241
      1919                15344              -221864                14702
      1920                15352                42649                91194
      1921                15360                -5224               -96297
      1922                15368               -14101               -51366
      1923                15376                64339               -66718
      1924                15384                34692              -132387
      1925                15392               -54147              -226199
      1926                15400                65698              -194433
      1927                15408               -44612              -101063
      1928                15416                22673              -211844
      1929                15424              -178421                -1037
      1930                15432               -44891               -35207
      1931                15440                56901              -249045
      1932                15448               -93053              -180655
      1933                15456              -162783               -44521
      1934                15464              -163952                82044
      1935                15472              -222355                24428
      1936                15480               -90571               -50143
      1937                15488              -160464              -173910
      1938                15496               -11721                -8039
      1939                15504              -112273               -23478
      1940                15512               -29390               -82314
      1941                15520               -77902               -10317
      1942                15528               -86355                -4384
      1943                15536              -175860              -279901
      1944                15544               100388              -137685
      1945                15552               -70687              -218924
      1946                15560              -121864              -122939
      1947                15568               -26323               -33762
      1948                15576               -62211              -115694
      1949                15584              -138190              -179940
      1950                15592              -205263              -195974
      1951                15600               -27324              -158507
      1952                15608                 1638                27708
      1953                15616               -52738               -74888
      1954                15624               -75300              -224318
      1955                15632              -102075              -134558
      1956                15640                18715              -123018
      1957                15648              -153350              -120880
      1958                15656              -148624              -204014
      1959                15664               -13949              -176195
      1960                15672                25074              -312480
      1961                15680               -42186                 8127
      1962                15688               -11307               -28888
      1963                15696               -73886              -219169
      1964                15704              -145562              -152162
      1965                15712               -67567              -224041
      1966                15720              -109114                23312
      1967                15728               121960               -74295
      1968                15736              -189814               -80350
      1969                15744               -57653               -83506
      1970                15752              -104410                15151
      1971                15760              -150428               -37268
      1972                15768                39396              -120072
      1973                15776              -117109               -43437
      1974                15784              -160312              -114813
      1975                15792                 -837              -113100
      1976                15800                66992               -34575
      1977                15808               -81864               -91306
      1978                15816               -73961               -16196
      1979                15824                -6408                -5277
      1980                15832              -252073               -45889
      1981                15840                -4312               -48676
      1982                15848              -140324              -228758
      1983                15856                -4357                73403
      1984                15864              -119236              -165470
      1985                15872               -83361               -76514
      1986                15880               -68856                33410
      1987                15888                25502               -24887
      1988                15896               -22322               -76337
      1989                15904              -122172               -55072
      1990                15912               -17947              -143956
      1991                15920              -142707              -206731
      1992                15928              -132830                46492
      1993                15936               -15256               -85818
      1994                15944               -75384              -141688
      1995                15952                67368              -120756
      1996                15960              -110384               -12904
      1997                15968              -124208              -148182
      1998                15976              -255181              -122690
      1999                15984               -58219               -57579
      2000                15992               -23522              -150495
