# Supplementary material for: Probing decoherence in molecular 4f qubits
Source: Chem Sci. 2024 Oct 30;15(48):20328–37. doi: 10.1039/d4sc05304d (PMC11575486; doi:10.1039/d4sc05304d)
Supplement: SC-015-D4SC05304D-s001 [file SC-015-D4SC05304D-s001.zip › data_archive/perpendicular_0p001pct/T2/2916_100K_T2]

     index            Time [ns]         Intensity []         Intensity []

         1                    0               575061              -268396
         2                    8               482512              -298028
         3                   16               522538              -261045
         4                   24               408375              -261794
         5                   32               497311              -189230
         6                   40               503549              -392272
         7                   48               393186              -289831
         8                   56               356239              -150598
         9                   64               304034              -234737
        10                   72               200312              -126659
        11                   80               291598              -217659
        12                   88               108854              -326359
        13                   96               183009              -164393
        14                  104               249414              -127843
        15                  112               243798              -227428
        16                  120               125159               -68489
        17                  128               111183              -194275
        18                  136               247951              -246014
        19                  144               237018              -207967
        20                  152               131570              -224153
        21                  160               293593              -151228
        22                  168               204741              -246479
        23                  176               405360              -209181
        24                  184               271620               -78137
        25                  192               377864              -101627
        26                  200               275907              -144388
        27                  208               478185               -97663
        28                  216               496542              -296824
        29                  224               352527               -10141
        30                  232               242630              -176623
        31                  240               166685              -379657
        32                  248               223686              -224363
        33                  256               379744               -59045
        34                  264               175534              -249867
        35                  272               217681              -185223
        36                  280               234456              -191293
        37                  288                96932              -159929
        38                  296               301126              -184775
        39                  304               213920              -283427
        40                  312               244013              -118818
        41                  320               168282               -59832
        42                  328               207233              -110983
        43                  336               287153               -78034
        44                  344               396541              -167104
        45                  352               366682               -69567
        46                  360               190351               -85689
        47                  368               398936               -94918
        48                  376               398131              -268893
        49                  384               351897               -66524
        50                  392               297644              -152212
        51                  400               331389              -189793
        52                  408               316175              -344477
        53                  416               206689              -106293
        54                  424               237833               -59077
        55                  432               277230              -200680
        56                  440               298477               -94556
        57                  448               207825              -116943
        58                  456               128166              -199514
        59                  464               224424              -334321
        60                  472               247016              -210809
        61                  480                96255              -167168
        62                  488               259798              -189831
        63                  496               241919              -228765
        64                  504               234013              -127853
        65                  512               267086              -124844
        66                  520               157689              -150391
        67                  528               234718              -172446
        68                  536               126992              -124208
        69                  544               228514              -108182
        70                  552               285253              -181539
        71                  560               239106                12032
        72                  568                70144               -79349
        73                  576                11063              -205206
        74                  584               171465               -66816
        75                  592               235307              -156760
        76                  600                70430              -126314
        77                  608               107837              -117752
        78                  616               123441              -209538
        79                  624               214544              -217567
        80                  632               214346              -113676
        81                  640                13211              -154610
        82                  648               187277              -185275
        83                  656               176715               -68305
        84                  664               129240               -61909
        85                  672               227105               -62284
        86                  680                -2994              -109066
        87                  688               132611              -205888
        88                  696               121631               -81016
        89                  704               111360              -212449
        90                  712                77836              -161472
        91                  720                59386               -42135
        92                  728                16106              -121867
        93                  736               169605              -213270
        94                  744                68241               -48481
        95                  752                39066              -135847
        96                  760                 -805              -125687
        97                  768               127004              -142867
        98                  776               110399              -114400
        99                  784               200897                -1832
       100                  792               -32540              -131896
       101                  800               138549              -175301
       102                  808                26477              -243150
       103                  816                37647               -63832
       104                  824               -81497              -154560
       105                  832                89808              -236829
       106                  840               -35668              -162675
       107                  848               138064                28798
       108                  856               -10940              -130885
       109                  864               -17545              -149390
       110                  872               166400               -38774
       111                  880                84689               -90907
       112                  888               -19257              -226008
       113                  896               -36631               -29305
       114                  904                18867              -194429
       115                  912               -63437              -127946
       116                  920               160607              -120719
       117                  928                -5877              -203282
       118                  936               -88752              -160033
       119                  944               -40918              -123986
       120                  952               -42724              -199499
       121                  960               -83223              -148491
       122                  968               -54149               -45137
       123                  976                 6588               -98411
       124                  984                14167              -103407
       125                  992                90240               -58359
       126                 1000                11914              -192947
       127                 1008               -95500              -118015
       128                 1016                21936                56875
       129                 1024                11265              -230183
       130                 1032                10027               -82387
       131                 1040                -5265              -109629
       132                 1048                45364              -196916
       133                 1056               100060               -89763
       134                 1064               -70239              -183777
       135                 1072               -55257              -186427
       136                 1080                68674               -35571
       137                 1088               -51974              -138817
       138                 1096                -5675              -157432
       139                 1104                26646               -26156
       140                 1112               -76649              -128720
       141                 1120              -121408              -119855
       142                 1128              -225438              -160808
       143                 1136               -38855              -224139
       144                 1144               -27965                -3751
       145                 1152               102343               -86318
       146                 1160                42401              -131230
       147                 1168               -43104              -276283
       148                 1176               -80054               -88143
       149                 1184                 8001               -77360
       150                 1192               -58841               -58569
       151                 1200                67252               -84039
       152                 1208               -55880              -116101
       153                 1216               -73944               -78469
       154                 1224              -119199               -62453
       155                 1232                61872               -40762
       156                 1240                71757               -44058
       157                 1248               -90578               -36776
       158                 1256              -128295               -14716
       159                 1264              -164044              -147954
       160                 1272               -23329              -125377
       161                 1280                21671               -97178
       162                 1288                 8022              -314175
       163                 1296              -101857               -57777
       164                 1304              -187160              -226859
       165                 1312               -98833              -251682
       166                 1320              -112264               -87630
       167                 1328              -182811               -83236
       168                 1336               -30295               -90681
       169                 1344                59589                32969
       170                 1352               -17966              -177019
       171                 1360               102159                12168
       172                 1368              -134630              -161309
       173                 1376               -19536              -188747
       174                 1384                98626              -250058
       175                 1392               -14990              -128246
       176                 1400              -129482              -122268
       177                 1408               -64849               -99373
       178                 1416              -175814              -121936
       179                 1424                68399                 -645
       180                 1432                71089              -144657
       181                 1440              -136738              -113054
       182                 1448              -178021              -166345
       183                 1456                24743                16101
       184                 1464                -6369               102373
       185                 1472               -75838              -117585
       186                 1480               -42578               -32444
       187                 1488                 1155              -172464
       188                 1496               -92354               129406
       189                 1504              -109559               -36270
       190                 1512               -37280               -27214
       191                 1520                29597               -60095
       192                 1528                20063              -107029
       193                 1536                 6151               -34213
       194                 1544               -17908              -186146
       195                 1552              -190668              -115990
       196                 1560               -93752              -252561
       197                 1568              -218045               -48632
       198                 1576                31953               -59094
       199                 1584                38454              -168349
       200                 1592              -100404               -56574
       201                 1600              -109807              -218114
       202                 1608                19527               -28007
       203                 1616              -143563              -113188
       204                 1624              -118732              -161020
       205                 1632               -14794              -150320
       206                 1640                14959              -145053
       207                 1648               -86876               -91318
       208                 1656               -14298               -86302
       209                 1664               -16278              -111447
       210                 1672                58932              -173288
       211                 1680              -150715               -55183
       212                 1688               -91563              -141025
       213                 1696              -136371              -178842
       214                 1704              -129693              -278023
       215                 1712               -75796              -304799
       216                 1720               -43320              -198577
       217                 1728              -136877                19584
       218                 1736              -192055                 1316
       219                 1744              -141611              -226401
       220                 1752                32236              -246368
       221                 1760              -134112              -142948
       222                 1768               -23512               -71504
       223                 1776               -17012              -136638
       224                 1784                45030              -173131
       225                 1792              -203345              -108591
       226                 1800               -52439               -42814
       227                 1808                88298              -121617
       228                 1816                 1962              -292662
       229                 1824              -147373               -92395
       230                 1832              -134032              -225507
       231                 1840               -46713              -246296
       232                 1848               -14749                39117
       233                 1856               -81139              -141408
       234                 1864              -101255               -39641
       235                 1872              -161957              -186524
       236                 1880               -52826              -144064
       237                 1888               -74723                16660
       238                 1896               -88227               -21794
       239                 1904               -12275              -145997
       240                 1912               -65971               -32061
       241                 1920               -54697               -66264
       242                 1928              -126155              -152699
       243                 1936               -94155               -62716
       244                 1944              -184928              -121149
       245                 1952               -67956              -182762
       246                 1960              -114566              -188972
       247                 1968              -153425               -13299
       248                 1976              -117198              -254296
       249                 1984              -111471              -230596
       250                 1992               -25762                64895
       251                 2000              -111177              -105758
       252                 2008              -124814                 7828
       253                 2016                46957              -116801
       254                 2024               -79206              -226269
       255                 2032              -105391              -224176
       256                 2040               -20619               -69576
       257                 2048               -47353              -122325
       258                 2056               -80919              -125957
       259                 2064               -73796               -43995
       260                 2072              -101131               -63831
       261                 2080               -35253               -99373
       262                 2088               -55214              -168766
       263                 2096              -148212              -137441
       264                 2104                42982                43672
       265                 2112               -52721               -59462
       266                 2120              -155254              -345048
       267                 2128               -25592                 9070
       268                 2136              -234674               -94523
       269                 2144              -171523              -114185
       270                 2152               -83803              -114574
       271                 2160              -166016              -105982
       272                 2168               -29287               -91865
       273                 2176               -76893               -51929
       274                 2184               -16728              -190239
       275                 2192              -171061              -149334
       276                 2200              -217619               -18212
       277                 2208              -182786               -98166
       278                 2216              -156825               -61922
       279                 2224              -259179               -41896
       280                 2232               -59287              -130403
       281                 2240               -29469              -105034
       282                 2248                27108               -38750
       283                 2256               -33733               -70837
       284                 2264              -229324              -170539
       285                 2272              -172906              -130605
       286                 2280                49439              -148032
       287                 2288              -165444              -136995
       288                 2296               -99460              -280940
       289                 2304                 -358                -5362
       290                 2312              -208118               -84208
       291                 2320              -101791              -166490
       292                 2328              -148517              -163096
       293                 2336              -138506              -123927
       294                 2344                -1470              -142323
       295                 2352               -75737              -352619
       296                 2360                38947               -65519
       297                 2368               -51096              -203123
       298                 2376              -142065               -65805
       299                 2384              -112880               -50303
       300                 2392               -84132               -56657
       301                 2400              -150218               -37518
       302                 2408              -207803              -101680
       303                 2416              -169715                -8449
       304                 2424               -75856               -72059
       305                 2432              -164439               -16205
       306                 2440              -216634                -6641
       307                 2448              -109838              -121559
       308                 2456              -156136               -53939
       309                 2464              -146631                -5098
       310                 2472               -42028               -65885
       311                 2480               -56652              -139365
       312                 2488               -20433              -170856
       313                 2496              -217201              -131912
       314                 2504              -189381              -132666
       315                 2512                94700               -68799
       316                 2520              -190360              -116517
       317                 2528              -149643              -105464
       318                 2536                 5672              -158676
       319                 2544              -204500              -148459
       320                 2552               -14934              -220660
       321                 2560                28456              -143077
       322                 2568              -249957              -185903
       323                 2576              -220432               -22420
       324                 2584               -97080                 4076
       325                 2592                11537               -57939
       326                 2600               -17599              -186968
       327                 2608              -169856              -133142
       328                 2616               -65919               -26162
       329                 2624               -48677              -137756
       330                 2632               -91008              -138434
       331                 2640               -87406              -147257
       332                 2648              -121018              -102591
       333                 2656              -183254               -85398
       334                 2664              -127354               -43768
       335                 2672              -141098              -194631
       336                 2680              -123291              -169001
       337                 2688              -180312               -89382
       338                 2696               -47423              -212501
       339                 2704               -85699               -58691
       340                 2712                -4697              -263286
       341                 2720                -9447               -97383
       342                 2728                -8362               -60951
       343                 2736               -57608              -135053
       344                 2744              -152486              -110038
       345                 2752                40329               -94708
       346                 2760              -149821               -95926
       347                 2768              -206604              -149750
       348                 2776              -133829                40396
       349                 2784              -183026               -80084
       350                 2792                49283               -71138
       351                 2800              -140889               -17617
       352                 2808              -202937              -168395
       353                 2816               -24603                -3792
       354                 2824               -72557              -192778
       355                 2832               -28336              -178132
       356                 2840               -51237               -94573
       357                 2848               -71208              -170035
       358                 2856               -56203               -90861
       359                 2864               -82370              -177676
       360                 2872              -141685               118172
       361                 2880                 8004               -55879
       362                 2888               -60439              -123155
       363                 2896               -67356              -133582
       364                 2904               -61679              -113408
       365                 2912              -264955               -66841
       366                 2920               -11154               -90263
       367                 2928              -148166              -140532
       368                 2936               -66306              -141652
       369                 2944               -97041              -131959
       370                 2952              -228630                33468
       371                 2960                 1935              -145068
       372                 2968              -201028               -57855
       373                 2976               -71542              -136403
       374                 2984               -37373              -241896
       375                 2992              -120708               -65745
       376                 3000              -112741               -86470
       377                 3008              -155898              -215393
       378                 3016              -103425              -166209
       379                 3024              -113139               -53228
       380                 3032               -28959              -123386
       381                 3040               -63037                26961
       382                 3048                67501               -55684
       383                 3056              -113424              -100760
       384                 3064              -160487              -115800
       385                 3072               -71327              -107756
       386                 3080              -101689              -188671
       387                 3088               -40117              -159074
       388                 3096              -153139               -59488
       389                 3104               -63620               -78310
       390                 3112              -180374              -190880
       391                 3120              -108602               -76423
       392                 3128                 4517              -102253
       393                 3136              -250637              -194257
       394                 3144               -95337              -181585
       395                 3152               -56372              -132608
       396                 3160              -140246               -96197
       397                 3168               -60688               -85092
       398                 3176              -126456               -76715
       399                 3184              -101758              -182662
       400                 3192              -187230                96928
       401                 3200              -109406              -112668
       402                 3208              -164402              -116136
       403                 3216               -50950               -96879
       404                 3224              -108154              -167733
       405                 3232               -52011              -252580
       406                 3240               -45652               -76912
       407                 3248              -113289               -57455
       408                 3256              -170464              -101594
       409                 3264               -96547               -53850
       410                 3272              -134175               -36870
       411                 3280              -147933              -120726
       412                 3288               -92999               -21048
       413                 3296               -93274              -103638
       414                 3304                -2564              -120397
       415                 3312                 1896              -267942
       416                 3320              -149261              -137969
       417                 3328              -124038               -70387
       418                 3336              -154655               -67254
       419                 3344              -108052              -122098
       420                 3352               -94003              -141810
       421                 3360              -163767              -138649
       422                 3368              -112835               -73414
       423                 3376              -177263               -86691
       424                 3384              -188446               -74168
       425                 3392              -136322              -154514
       426                 3400              -105703              -105952
       427                 3408              -154504              -143372
       428                 3416              -203567              -118190
       429                 3424              -191560              -221792
       430                 3432               -15370                65649
       431                 3440               -92425              -203405
       432                 3448              -276805               -19621
       433                 3456              -117096              -162214
       434                 3464               -18027               -94231
       435                 3472              -226867               -39756
       436                 3480               -60907               -83487
       437                 3488                59953              -108703
       438                 3496                76482              -100201
       439                 3504              -182604              -128784
       440                 3512              -157600               -42420
       441                 3520                13720              -118633
       442                 3528              -209797               -15519
       443                 3536              -285883              -243692
       444                 3544              -171063              -121439
       445                 3552              -161278              -258638
       446                 3560              -171680              -227767
       447                 3568               -52472               -30047
       448                 3576               -79198              -123688
       449                 3584              -171194              -125491
       450                 3592              -145405              -154345
       451                 3600                18211               -94438
       452                 3608               -32965              -174218
       453                 3616               -45983              -131673
       454                 3624                38304               -44161
       455                 3632               -58130              -164209
       456                 3640               -63667              -106933
       457                 3648               -39911               -27938
       458                 3656               -18175              -144885
       459                 3664                 3813              -124362
       460                 3672              -160761               -51648
       461                 3680              -171920               -41435
       462                 3688               -88212               -69337
       463                 3696                 7464              -127458
       464                 3704               -77856               -24019
       465                 3712              -181771               -65918
       466                 3720              -148491               -59380
       467                 3728              -150940               130846
       468                 3736                16053               -97337
       469                 3744               -95739                37473
       470                 3752                54135              -135140
       471                 3760              -124025              -222523
       472                 3768                 6566              -170775
       473                 3776                30964              -138580
       474                 3784                47939              -226554
       475                 3792               -52509              -206760
       476                 3800               -38257              -197813
       477                 3808              -218102               -43151
       478                 3816               -94587               -83349
       479                 3824              -110151              -131336
       480                 3832               -94427              -170079
       481                 3840               -29089               -23566
       482                 3848              -105000              -121393
       483                 3856               -42959               -33218
       484                 3864               -14518              -141938
       485                 3872              -200412               -50160
       486                 3880               -20134                43260
       487                 3888               -75482               -24884
       488                 3896              -172193              -101335
       489                 3904               -76656              -129717
       490                 3912                56801               -58195
       491                 3920               -48941              -129661
       492                 3928               -71541              -155483
       493                 3936               -97813              -110509
       494                 3944               -45337              -190533
       495                 3952              -108455               -49228
       496                 3960               -15550              -109549
       497                 3968                91971              -175679
       498                 3976               -92288              -219973
       499                 3984               -46749              -125321
       500                 3992              -121549               -71529
       501                 4000              -277979               -70602
       502                 4008              -205375               -67928
       503                 4016                48543              -163360
       504                 4024              -225147              -146874
       505                 4032              -132676              -138661
       506                 4040                31571              -121004
       507                 4048              -108053               -59023
       508                 4056                 6672              -238135
       509                 4064                87380               -60960
       510                 4072              -107832              -184424
       511                 4080               -35330                -7224
       512                 4088              -185967              -146560
       513                 4096              -219451              -196687
       514                 4104               -48675              -106723
       515                 4112              -177603              -106069
       516                 4120              -157398               -68486
       517                 4128               -77457               -98625
       518                 4136              -198504              -106020
       519                 4144               -23520              -122758
       520                 4152              -169282               -49801
       521                 4160              -165554              -177570
       522                 4168              -120596              -158085
       523                 4176              -100247              -295835
       524                 4184               -46905               -32291
       525                 4192                71690               -72919
       526                 4200              -114615               -29040
       527                 4208                14850              -139996
       528                 4216                45571               -95162
       529                 4224               -19256                30882
       530                 4232               -36587              -113103
       531                 4240               -75110               -29684
       532                 4248                -3100               -31001
       533                 4256              -180252               -69242
       534                 4264              -152122              -142750
       535                 4272               -17737               -97752
       536                 4280              -207429               -61390
       537                 4288              -228911               -14753
       538                 4296               -25367              -136065
       539                 4304              -190882              -184112
       540                 4312               -26897               -11462
       541                 4320              -111464              -124164
       542                 4328               -93910                61980
       543                 4336               -59328               -27079
       544                 4344               -94394              -195517
       545                 4352               -27181               -52412
       546                 4360               -82920               -33511
       547                 4368               -36308               -41383
       548                 4376                  770               -83227
       549                 4384                57147               -13072
       550                 4392               -26153               -22638
       551                 4400                20294               -96061
       552                 4408                69659              -126726
       553                 4416               -59978               -48354
       554                 4424               -83375               -97985
       555                 4432               -87120              -275412
       556                 4440              -103534               -41583
       557                 4448                16999               -53823
       558                 4456                 7858              -250442
       559                 4464              -107278               -12322
       560                 4472               -85894               -97360
       561                 4480              -170288                -4209
       562                 4488               -25485              -220440
       563                 4496               -54391                47867
       564                 4504              -135249               -43178
       565                 4512              -120143              -157457
       566                 4520              -108853              -141055
       567                 4528              -143407               -46431
       568                 4536               -77389              -153665
       569                 4544               -32774               -97761
       570                 4552              -120900               -68378
       571                 4560              -103454                68158
       572                 4568              -208476              -106470
       573                 4576              -144786              -196341
       574                 4584               -96249                -1492
       575                 4592               -79498              -144020
       576                 4600              -125762               -63565
       577                 4608              -174022              -167912
       578                 4616               -61401                 2353
       579                 4624               -76164               -31885
       580                 4632              -362163              -187346
       581                 4640                -8574               -18872
       582                 4648               -15719               -90454
       583                 4656                96274              -112833
       584                 4664              -200348              -308822
       585                 4672               -73088               -85988
       586                 4680               -97824               -80284
       587                 4688               -54204               -64332
       588                 4696                15365               -76957
       589                 4704               -58949              -117367
       590                 4712               -59062              -244907
       591                 4720               -40284              -158931
       592                 4728                22234              -158674
       593                 4736               -32669               -77887
       594                 4744              -100699              -128641
       595                 4752                -6029              -187408
       596                 4760               122117               -65902
       597                 4768               -29465              -145143
       598                 4776               -38555              -190490
       599                 4784              -153161                32014
       600                 4792               -56818              -117230
       601                 4800                14718               -15793
       602                 4808              -151687               -10876
       603                 4816               -24808                -7158
       604                 4824               -35222               -82416
       605                 4832                -3841              -112584
       606                 4840               144054              -162175
       607                 4848              -191201                 7473
       608                 4856              -108097              -113247
       609                 4864              -110325              -181255
       610                 4872              -104866               -64141
       611                 4880              -147681              -165995
       612                 4888               -70303               -17107
       613                 4896              -104104              -120752
       614                 4904               -43500              -150382
       615                 4912              -135133              -112128
       616                 4920                37196              -167942
       617                 4928              -202633              -109960
       618                 4936               -14681               -47445
       619                 4944               -90489               -74227
       620                 4952               -55850              -119044
       621                 4960              -113326              -116023
       622                 4968              -220158              -144189
       623                 4976              -125409               -41506
       624                 4984               -81387              -140485
       625                 4992               -65933              -188545
       626                 5000               -99059               -96438
       627                 5008               -98159              -217738
       628                 5016               -67353               -40321
       629                 5024               -19523              -148083
       630                 5032               -48721              -154432
       631                 5040              -115407                37780
       632                 5048                17526              -230221
       633                 5056              -205790               -24640
       634                 5064              -164139              -106208
       635                 5072              -223208              -158887
       636                 5080               -96818              -145201
       637                 5088              -108094               -18352
       638                 5096               -70355              -154821
       639                 5104              -138120              -169406
       640                 5112              -161626              -207293
       641                 5120               -61152              -187865
       642                 5128              -157465                20519
       643                 5136                -5414                -2746
       644                 5144               -71858               -99670
       645                 5152              -249591               -36979
       646                 5160              -119123              -211617
       647                 5168              -185578               -84800
       648                 5176              -208687               -85979
       649                 5184              -136671               -38594
       650                 5192              -131860               -86814
       651                 5200                12028              -176093
       652                 5208              -114294              -210677
       653                 5216              -171279               -56883
       654                 5224               -84846               -96531
       655                 5232                -9116              -114454
       656                 5240              -137461              -133503
       657                 5248               -41663               -98578
       658                 5256               -75817              -166121
       659                 5264              -103050               -73175
       660                 5272              -159135              -121990
       661                 5280              -286909              -178112
       662                 5288                -2453               -73558
       663                 5296               -44715              -103735
       664                 5304              -198657               -86131
       665                 5312                -9584                 3920
       666                 5320               -76268              -140262
       667                 5328                27477              -147644
       668                 5336              -122616                21741
       669                 5344               -32702              -199868
       670                 5352               -19770               -94579
       671                 5360                26950                52152
       672                 5368              -135217              -151693
       673                 5376               -83553               -51544
       674                 5384               -90088                24041
       675                 5392               -20271                12487
       676                 5400                47486              -189009
       677                 5408               -93246                -7128
       678                 5416              -138826              -127200
       679                 5424                26099               -36562
       680                 5432               -33153              -108387
       681                 5440              -162541              -178680
       682                 5448                40547               -73372
       683                 5456              -113835               -61312
       684                 5464               -87207              -307769
       685                 5472                61642              -110113
       686                 5480                96401              -245508
       687                 5488              -115124               -60075
       688                 5496                -7102              -137603
       689                 5504              -117580              -242475
       690                 5512               -11948              -110345
       691                 5520                17207              -194577
       692                 5528                58637               -99248
       693                 5536               -36752                24576
       694                 5544              -173276              -135430
       695                 5552               -87707              -146483
       696                 5560              -177545              -142498
       697                 5568              -116226              -113140
       698                 5576               -57951              -146422
       699                 5584              -121260              -236469
       700                 5592               -26212               -63741
       701                 5600              -117389               -60731
       702                 5608               -40096              -234498
       703                 5616               -74898              -100808
       704                 5624               -30955               -80897
       705                 5632               -56836              -160924
       706                 5640              -170280               -89603
       707                 5648              -145841              -151875
       708                 5656              -111071              -138069
       709                 5664                52875                27465
       710                 5672               -31204               -56222
       711                 5680              -191149               -98442
       712                 5688               -63390              -151953
       713                 5696              -158091                36231
       714                 5704              -120086                  792
       715                 5712              -141470              -161830
       716                 5720               -62744               -38469
       717                 5728              -120859              -118081
       718                 5736                14199               -86294
       719                 5744                25444              -171399
       720                 5752              -151571              -218697
       721                 5760                28420                 8194
       722                 5768               -24653              -102483
       723                 5776                42624               -62805
       724                 5784              -122568              -194441
       725                 5792              -185101              -160293
       726                 5800               -56442               -55486
       727                 5808              -189287                 9759
       728                 5816              -179317               -45490
       729                 5824               -47765                45511
       730                 5832              -119642              -170243
       731                 5840                17119              -157955
       732                 5848              -103248               -29500
       733                 5856              -125176              -126489
       734                 5864                 -739              -111785
       735                 5872                77271               -54389
       736                 5880               -42861              -150751
       737                 5888               -54914              -210642
       738                 5896               -25029              -139294
       739                 5904              -131398               -96926
       740                 5912                26972               -14476
       741                 5920                19469               -55484
       742                 5928                29552              -115189
       743                 5936               -81239              -191877
       744                 5944              -310761              -148681
       745                 5952                75623              -198255
       746                 5960              -100703               -98092
       747                 5968               -82306              -160203
       748                 5976              -159675               -57080
       749                 5984               -78017               -25505
       750                 5992                23190                20863
       751                 6000               -20817                14832
       752                 6008               -44923              -122442
       753                 6016               -38241              -101625
       754                 6024               -62087               -19365
       755                 6032                52319              -307751
       756                 6040                  263              -140325
       757                 6048              -184061               -41227
       758                 6056              -111154              -198977
       759                 6064                -3000              -256082
       760                 6072              -160935               -69540
       761                 6080                65904               -45021
       762                 6088              -177347               -24587
       763                 6096              -226913              -114919
       764                 6104                -3413              -270909
       765                 6112               -78239                -3219
       766                 6120              -138376              -171136
       767                 6128              -188371              -108550
       768                 6136              -104702              -184312
       769                 6144               -65675               -24397
       770                 6152                 -640               -62259
       771                 6160              -130961              -138976
       772                 6168               -47554              -222620
       773                 6176               -37026              -137581
       774                 6184               -88039               -59847
       775                 6192               -74724               -81954
       776                 6200              -160336              -154672
       777                 6208              -254289                12453
       778                 6216                77473              -171379
       779                 6224              -109733               -64712
       780                 6232              -233094               -68943
       781                 6240              -133398              -145711
       782                 6248              -177987                -6785
       783                 6256                45547               -34726
       784                 6264                  -11                15020
       785                 6272               -28441               -25451
       786                 6280                -8016              -103833
       787                 6288              -138556              -132099
       788                 6296                17436              -147802
       789                 6304               -65780              -107997
       790                 6312               -13508              -128844
       791                 6320               -22196              -124501
       792                 6328              -128202              -223490
       793                 6336              -178663              -194043
       794                 6344               -72593               -13248
       795                 6352               -70449               -66448
       796                 6360              -242852              -236879
       797                 6368                23211                11027
       798                 6376               -37184              -150762
       799                 6384               -67255               -93543
       800                 6392                46306               -93824
       801                 6400               -67332               -70283
       802                 6408               -63349              -118738
       803                 6416              -131755               -11356
       804                 6424                26933               -32364
       805                 6432               -37559               -82413
       806                 6440                18686              -196845
       807                 6448              -121808                -4333
       808                 6456               -62766              -117708
       809                 6464               -45765                 -853
       810                 6472               -16211               -17888
       811                 6480                -9124              -152142
       812                 6488               -52196              -161096
       813                 6496               -35679              -170895
       814                 6504              -119670              -181782
       815                 6512               -71821               -74329
       816                 6520              -188084              -219073
       817                 6528               -91300              -119458
       818                 6536               -65549                14069
       819                 6544               -30567               -76417
       820                 6552                69744              -120139
       821                 6560               -54566               -91709
       822                 6568                 9561               -88131
       823                 6576               -53553               -95254
       824                 6584               -21615              -184988
       825                 6592                43779               -70999
       826                 6600              -141760              -164302
       827                 6608               -74692              -110612
       828                 6616              -167242              -135347
       829                 6624              -151217              -105763
       830                 6632               -35627               -96272
       831                 6640              -206784              -100850
       832                 6648              -197703              -129419
       833                 6656                25533              -132210
       834                 6664                23412              -115125
       835                 6672              -216006              -148285
       836                 6680              -185744               -93429
       837                 6688                81689                25154
       838                 6696              -149304               -17022
       839                 6704              -178519               -59278
       840                 6712                68014              -133989
       841                 6720               -85794               -99065
       842                 6728               -84306              -169002
       843                 6736              -163462               -71207
       844                 6744                73723               -75356
       845                 6752              -146318              -127868
       846                 6760              -102131               -25093
       847                 6768              -151320              -169843
       848                 6776               -81494               -73452
       849                 6784               -52677               -53255
       850                 6792              -137945               -80225
       851                 6800               -41359                48088
       852                 6808               -54693              -127604
       853                 6816                 6872               -85620
       854                 6824              -234093               -53331
       855                 6832               -17048              -215435
       856                 6840              -132841              -116921
       857                 6848               -62910              -162342
       858                 6856              -144872               -53764
       859                 6864              -147067              -100009
       860                 6872              -156741              -160756
       861                 6880               -78772                 4187
       862                 6888               -77964              -101704
       863                 6896                63219              -295543
       864                 6904              -157538               -21171
       865                 6912              -113144               -93354
       866                 6920                 3276                 6660
       867                 6928               -49124              -178739
       868                 6936               -62895              -110412
       869                 6944              -195061               -43736
       870                 6952              -101153               -33897
       871                 6960               -68993               -38299
       872                 6968                57035                -7934
       873                 6976                55659               -28171
       874                 6984               -35001              -283672
       875                 6992                21786              -167091
       876                 7000              -164433               -77498
       877                 7008              -128201                81384
       878                 7016                36240               -20195
       879                 7024                10789              -125674
       880                 7032               -77138               -76378
       881                 7040                12471              -198718
       882                 7048               -50087               -46529
       883                 7056               -62042                 8799
       884                 7064               -93112              -141540
       885                 7072              -106140              -103157
       886                 7080               -43951              -141919
       887                 7088              -187104              -131673
       888                 7096               -34356               -59308
       889                 7104               -67367               -94227
       890                 7112                42170               -85596
       891                 7120              -102692              -231630
       892                 7128               -80210               -85222
       893                 7136              -124649               -73214
       894                 7144              -186556              -178848
       895                 7152              -237017              -215728
       896                 7160              -156695               -97474
       897                 7168               -23868              -181987
       898                 7176                 6217               -37360
       899                 7184              -151057              -166406
       900                 7192              -169121               -88128
       901                 7200              -184408               -83902
       902                 7208              -113738               -76650
       903                 7216                -4047               -70939
       904                 7224               -19282               -99511
       905                 7232              -156444               -62351
       906                 7240               -44983              -137636
       907                 7248              -167275              -117758
       908                 7256              -172961                13895
       909                 7264               -48315              -140940
       910                 7272              -195065               -83644
       911                 7280              -150266              -186322
       912                 7288               -43500               -56190
       913                 7296              -203828                16686
       914                 7304              -154840                 4465
       915                 7312                 9168              -152305
       916                 7320               -12414                29982
       917                 7328              -149253              -220492
       918                 7336               -35855              -144636
       919                 7344               -81576              -170127
       920                 7352              -182158                68367
       921                 7360               -77749              -120981
       922                 7368                36355               -21461
       923                 7376               -18950                -8119
       924                 7384              -144231               -49897
       925                 7392              -133099               -73774
       926                 7400               -52098               -94479
       927                 7408               -82278              -221654
       928                 7416                55994                41530
       929                 7424              -178550              -121381
       930                 7432               -69878               -74837
       931                 7440               -98811               -75687
       932                 7448               -18955               -95343
       933                 7456               -30609               101568
       934                 7464                28610              -144426
       935                 7472               -43416              -158045
       936                 7480              -107561              -100903
       937                 7488               -21657              -116209
       938                 7496              -173689              -115307
       939                 7504               -87038                 4631
       940                 7512                56617              -168283
       941                 7520               -91769              -153193
       942                 7528              -203351              -212367
       943                 7536                 -442              -124147
       944                 7544                31454               -89675
       945                 7552               -28374              -105801
       946                 7560               -41452                 7058
       947                 7568              -156974              -168611
       948                 7576                32189              -218165
       949                 7584              -183951              -107714
       950                 7592              -225580               -58753
       951                 7600               -42078              -163557
       952                 7608              -251212              -121091
       953                 7616               -91515                 8354
       954                 7624              -199788               -42690
       955                 7632               -16517              -159818
       956                 7640              -175594                33097
       957                 7648              -130076               -82069
       958                 7656              -155538              -199509
       959                 7664              -232315               -39816
       960                 7672               -27522               -35755
       961                 7680                11151               -61675
       962                 7688              -175400               -93863
       963                 7696                15540              -165916
       964                 7704              -117186                -6894
       965                 7712                 3349              -114848
       966                 7720              -120709              -173734
       967                 7728               -64656              -114177
       968                 7736                28004              -124991
       969                 7744              -161526              -327338
       970                 7752               -50047              -100099
       971                 7760              -133218              -145267
       972                 7768                -4904              -167462
       973                 7776                 6772              -126009
       974                 7784                -5095               -13762
       975                 7792               -61044               -24958
       976                 7800              -158883               -76553
       977                 7808              -151090              -309625
       978                 7816               -11880               -75006
       979                 7824              -182205               -95702
       980                 7832              -149232               -96258
       981                 7840              -164253              -141294
       982                 7848               -19363              -112495
       983                 7856               -71676               -98220
       984                 7864              -101423              -154379
       985                 7872              -115519              -159368
       986                 7880               -56681               -55451
       987                 7888               -23302              -136982
       988                 7896              -116351               -76459
       989                 7904              -118733               -25341
       990                 7912               -99786               -72217
       991                 7920              -173294               -66904
       992                 7928                 7811                70071
       993                 7936                44888               -82960
       994                 7944              -126375              -146280
       995                 7952               -95271              -169065
       996                 7960              -132158              -139144
       997                 7968               -91951               -64031
       998                 7976               -74360               -48016
       999                 7984               -94074               -11141
      1000                 7992              -133278              -139559
      1001                 8000                12751               -53152
      1002                 8008               -22177              -171953
      1003                 8016               -73618               -26858
      1004                 8024                32668              -140077
      1005                 8032              -261250              -108887
      1006                 8040               -79852               -33960
      1007                 8048               -98685               -16822
      1008                 8056              -162566              -156324
      1009                 8064               -11071                10173
      1010                 8072              -154799              -134143
      1011                 8080              -163666              -108402
      1012                 8088              -148822              -153366
      1013                 8096              -142653                27814
      1014                 8104               -51038              -155339
      1015                 8112              -140765                20569
      1016                 8120               -28584               -96329
      1017                 8128              -251339               -19582
      1018                 8136              -133344                71138
      1019                 8144              -145991               -24921
      1020                 8152              -242299              -126216
      1021                 8160               -63335               -42448
      1022                 8168              -159805              -138209
      1023                 8176              -146694              -255828
      1024                 8184              -117662                24483
      1025                 8192               -80761               -82577
      1026                 8200              -135444               -62813
      1027                 8208              -208999               -21624
      1028                 8216              -112361              -133469
      1029                 8224               -23865              -131648
      1030                 8232                82853                92011
      1031                 8240                51649              -180762
      1032                 8248              -173888              -123785
      1033                 8256              -260966              -252940
      1034                 8264              -146194               -71406
      1035                 8272               -20016                -3251
      1036                 8280              -157883              -102464
      1037                 8288              -170676              -125460
      1038                 8296               -97568              -100162
      1039                 8304              -117614              -178504
      1040                 8312              -153188                86628
      1041                 8320               -48868              -136962
      1042                 8328              -225489              -113175
      1043                 8336              -113296                39320
      1044                 8344              -145077               -23599
      1045                 8352              -154711               -84245
      1046                 8360                28610              -129423
      1047                 8368               -76703              -220146
      1048                 8376               -49592              -125204
      1049                 8384               -82890              -181686
      1050                 8392              -127031               -83375
      1051                 8400              -140124                  868
      1052                 8408                16021              -182787
      1053                 8416              -100376              -160829
      1054                 8424               -78469                80008
      1055                 8432               -69864               -84409
      1056                 8440              -276765              -187652
      1057                 8448               -67554               -66628
      1058                 8456               -14966              -207428
      1059                 8464              -177413               -88739
      1060                 8472               -50908              -167095
      1061                 8480              -222938              -136238
      1062                 8488              -103300                 1787
      1063                 8496              -222208               -98044
      1064                 8504               -25855              -107833
      1065                 8512               -28257               -21489
      1066                 8520              -122765              -221340
      1067                 8528              -170321               -34138
      1068                 8536               -90722               -37950
      1069                 8544               101205              -137573
      1070                 8552               -81628                14392
      1071                 8560               -77485               -83495
      1072                 8568              -160150               -61231
      1073                 8576                36012               -83531
      1074                 8584               -71105                35643
      1075                 8592                37763               -83668
      1076                 8600              -159129               -36367
      1077                 8608              -108528              -261408
      1078                 8616               -44673              -101630
      1079                 8624               103564              -184744
      1080                 8632               -59533              -214126
      1081                 8640               -28565              -147320
      1082                 8648                74502               -21771
      1083                 8656              -260388              -252335
      1084                 8664              -157358               -99521
      1085                 8672               -15275              -268256
      1086                 8680                23089              -144091
      1087                 8688               -95411               -67934
      1088                 8696               -47942              -189200
      1089                 8704              -216528              -153213
      1090                 8712                -5686              -168496
      1091                 8720               -96112               -28838
      1092                 8728               -10616              -135053
      1093                 8736               -17094              -128289
      1094                 8744               -92883              -189545
      1095                 8752                 -674               -34411
      1096                 8760              -120315               -75390
      1097                 8768                27333              -110008
      1098                 8776               -93859               -59378
      1099                 8784              -194852               -18769
      1100                 8792               -43215               -94559
      1101                 8800              -126184              -114406
      1102                 8808               -67978                26390
      1103                 8816               -66253               -99511
      1104                 8824               -19941              -162250
      1105                 8832                -8887              -161142
      1106                 8840              -111119                34811
      1107                 8848              -100263               -25311
      1108                 8856              -155125               -39795
      1109                 8864               -18653               -19084
      1110                 8872               -87680               -91668
      1111                 8880              -139240               -20598
      1112                 8888              -196087              -149974
      1113                 8896              -165043              -174378
      1114                 8904                28369               -77221
      1115                 8912              -107577                -8836
      1116                 8920              -131215              -191877
      1117                 8928               -26992               -31809
      1118                 8936               -88914               -65793
      1119                 8944               -84639               -12911
      1120                 8952              -110764                -2213
      1121                 8960               -15008                46063
      1122                 8968                38278                24085
      1123                 8976              -133723                67621
      1124                 8984               -15631               -78134
      1125                 8992              -156527                15047
      1126                 9000               -70484               -61963
      1127                 9008                64643              -155719
      1128                 9016                88044              -108290
      1129                 9024              -136343               -84556
      1130                 9032                35173              -105701
      1131                 9040              -125744               -31125
      1132                 9048              -100969               -78357
      1133                 9056               -62173               -17928
      1134                 9064              -187626              -119180
      1135                 9072              -103220                -3793
      1136                 9080              -108460              -162495
      1137                 9088               -57493              -158357
      1138                 9096               -92143               -84734
      1139                 9104                63927               -36833
      1140                 9112              -148741               -26109
      1141                 9120              -256797              -136456
      1142                 9128              -229283              -136108
      1143                 9136              -143040                -2769
      1144                 9144              -125510               -88172
      1145                 9152              -145964              -161236
      1146                 9160               -57579              -219738
      1147                 9168               -32036               -14181
      1148                 9176                48234              -107580
      1149                 9184              -221114               -73399
      1150                 9192               -47336               -79574
      1151                 9200              -227454               -47891
      1152                 9208                51370                21625
      1153                 9216               -73142               -10304
      1154                 9224              -130723              -300081
      1155                 9232               -24957               -79375
      1156                 9240              -106847               -25581
      1157                 9248               -50641                 9977
      1158                 9256               -60515              -101070
      1159                 9264               -67641              -112721
      1160                 9272               -26470               -66017
      1161                 9280              -148686               -27679
      1162                 9288               -92901              -110121
      1163                 9296               -84211               -54419
      1164                 9304              -128698               -33115
      1165                 9312              -102960              -190472
      1166                 9320               -90388              -121761
      1167                 9328               -36156              -162905
      1168                 9336              -216930               -55642
      1169                 9344               -95633              -211595
      1170                 9352              -162799                25231
      1171                 9360               -43390               -65530
      1172                 9368               -50966               -18464
      1173                 9376              -210884               -36607
      1174                 9384              -118580              -199533
      1175                 9392               -80035              -185541
      1176                 9400               -64352               -47088
      1177                 9408                36978               -76233
      1178                 9416              -171203               -19264
      1179                 9424                19830              -120373
      1180                 9432               -32620               -60122
      1181                 9440              -241045               -63644
      1182                 9448               -90483               -28577
      1183                 9456               -95405               -43793
      1184                 9464               -18177               -50861
      1185                 9472              -158990               -44629
      1186                 9480               -11461              -121958
      1187                 9488              -140216               -65147
      1188                 9496               -83359              -175121
      1189                 9504                61617              -121553
      1190                 9512              -159433               -38697
      1191                 9520              -152828              -130044
      1192                 9528               -16662              -170309
      1193                 9536              -175032              -107423
      1194                 9544                55658                -4682
      1195                 9552               -40787              -112902
      1196                 9560              -191244                44592
      1197                 9568               -51041              -256786
      1198                 9576                37584              -128119
      1199                 9584               -48896              -130057
      1200                 9592               -73781               -31163
      1201                 9600              -136381               -76959
      1202                 9608                64472               -85331
      1203                 9616               -36497               -68917
      1204                 9624              -165771              -101695
      1205                 9632              -210371              -112315
      1206                 9640              -141976              -174305
      1207                 9648                 7904               -17541
      1208                 9656              -223202              -126268
      1209                 9664              -127466              -223666
      1210                 9672               -86710              -143338
      1211                 9680                  674              -156733
      1212                 9688               -66773               -59351
      1213                 9696              -137937              -134227
      1214                 9704               -81655               -50042
      1215                 9712              -134980              -123481
      1216                 9720              -100234               -83063
      1217                 9728              -163207               -83449
      1218                 9736               -57533               -68707
      1219                 9744               -44965              -113052
      1220                 9752               -58430               -60233
      1221                 9760              -122366              -174720
      1222                 9768               -74537                74403
      1223                 9776               -98955               -55712
      1224                 9784              -194602              -142327
      1225                 9792                24327               -16904
      1226                 9800              -187555              -149010
      1227                 9808               -39817               -86286
      1228                 9816              -116849              -191800
      1229                 9824                78526               -95285
      1230                 9832              -133623              -125857
      1231                 9840              -256274              -117511
      1232                 9848                -2946                79103
      1233                 9856               -74864              -176361
      1234                 9864              -145832              -290872
      1235                 9872               -95343              -132303
      1236                 9880              -124069              -109161
      1237                 9888               -94464              -248259
      1238                 9896              -111485              -119390
      1239                 9904               -92783              -104486
      1240                 9912              -125336               -69833
      1241                 9920                15716               -57362
      1242                 9928                48984              -148302
      1243                 9936              -114417               -75153
      1244                 9944                31646               -90388
      1245                 9952               -42269                85681
      1246                 9960                10602              -104522
      1247                 9968               -94542              -159962
      1248                 9976              -195473              -160722
      1249                 9984               -52648              -199942
      1250                 9992               119809              -219441
      1251                10000                -7654              -137169
      1252                10008               -71560              -149958
      1253                10016              -212047              -268005
      1254                10024               -53162              -140582
      1255                10032                 6567               -40933
      1256                10040              -181745               -42490
      1257                10048               -68476              -107299
      1258                10056              -109030                 4717
      1259                10064               -60057              -206233
      1260                10072               -44945               -73115
      1261                10080              -138605               -71899
      1262                10088               -51498              -113707
      1263                10096               -95425               -39137
      1264                10104               -22499               -62213
      1265                10112               -77193               -87873
      1266                10120               -75408               -14810
      1267                10128               -18556               -50411
      1268                10136               -53941               -21260
      1269                10144               -76328               -62937
      1270                10152              -120181                55676
      1271                10160               -99684              -198432
      1272                10168              -181221               -82688
      1273                10176               -55744               -40904
      1274                10184              -116371               -84169
      1275                10192              -124710              -204934
      1276                10200              -149563                32009
      1277                10208              -167959              -189824
      1278                10216                -7938              -135856
      1279                10224                  561              -210699
      1280                10232               -44312              -154730
      1281                10240              -147169              -140203
      1282                10248               -43461               -97965
      1283                10256              -213981               -89017
      1284                10264               -70255               -49226
      1285                10272               -78041              -218548
      1286                10280               105600              -178488
      1287                10288              -131447              -318324
      1288                10296               -26594               -24575
      1289                10304               -83461                16582
      1290                10312              -247780               -13696
      1291                10320                59271              -105012
      1292                10328                 8906              -130335
      1293                10336                19649              -148166
      1294                10344               -61157               -68821
      1295                10352              -152732               -67223
      1296                10360               -43708              -142010
      1297                10368              -124546               -73185
      1298                10376               -91509              -256531
      1299                10384              -145935               -21415
      1300                10392              -133023              -178512
      1301                10400               -56269              -154895
      1302                10408               -81908              -124917
      1303                10416                20928                24988
      1304                10424               125761               -17680
      1305                10432                25656               -76650
      1306                10440              -136783               -61476
      1307                10448              -171388              -164062
      1308                10456               -32946              -121081
      1309                10464               -55738               -96357
      1310                10472              -127578               -45056
      1311                10480               -58518              -144257
      1312                10488              -131933              -111723
      1313                10496               -53508              -101537
      1314                10504               -30150              -161193
      1315                10512               -49718                 9354
      1316                10520               -29258              -120000
      1317                10528                10654              -185689
      1318                10536               -57400               -37650
      1319                10544                80301               -43174
      1320                10552               -37581              -120137
      1321                10560               -50257               -63865
      1322                10568               -49602              -114141
      1323                10576                52820                 5503
      1324                10584               -87707               -16805
      1325                10592               -19171              -153935
      1326                10600              -154421               -79265
      1327                10608               -84509                13948
      1328                10616               -21893              -159038
      1329                10624               -97728               -14110
      1330                10632                19842              -140567
      1331                10640              -114721               -35408
      1332                10648              -197101               104326
      1333                10656              -159325                61129
      1334                10664               -79924              -100516
      1335                10672              -142028               -64115
      1336                10680              -107116              -164474
      1337                10688               -30002                22885
      1338                10696              -150708               -91021
      1339                10704               -82986              -123696
      1340                10712               -58080               -89375
      1341                10720                 9446                -6782
      1342                10728              -167966               -26804
      1343                10736               -39239              -123588
      1344                10744                 3625              -164383
      1345                10752              -108054              -134377
      1346                10760               -41509              -137425
      1347                10768              -144170              -143961
      1348                10776               -63715               -98526
      1349                10784              -111127              -189184
      1350                10792                 4169              -151518
      1351                10800                13194                25858
      1352                10808               -71709               -38713
      1353                10816               -36857              -153444
      1354                10824                50827              -103856
      1355                10832              -119036              -179986
      1356                10840               -10957               -98289
      1357                10848               -63214               -71948
      1358                10856               -64365              -100928
      1359                10864               -44265               -93149
      1360                10872               -25471              -170292
      1361                10880              -125230               -73656
      1362                10888                68238              -145829
      1363                10896               -53138               -20661
      1364                10904              -164580              -148748
      1365                10912               -61953              -145635
      1366                10920              -109667               -11839
      1367                10928               140093              -111442
      1368                10936               -25648              -127330
      1369                10944               -84147               -62651
      1370                10952               -62413              -147728
      1371                10960                56779              -185362
      1372                10968              -133880               -56380
      1373                10976               -83342               -68059
      1374                10984                35903                -1196
      1375                10992                18324              -101750
      1376                11000              -109416              -196216
      1377                11008              -153070               -93329
      1378                11016              -160421               -53290
      1379                11024              -211928               -78762
      1380                11032                 3178               -37518
      1381                11040               -88691               -68624
      1382                11048              -110052               -71880
      1383                11056                31394              -126525
      1384                11064              -117965               -46305
      1385                11072                 3500                13542
      1386                11080              -122314              -186933
      1387                11088              -141338              -121841
      1388                11096              -145059               -92485
      1389                11104              -145051              -124206
      1390                11112                -3616               -62080
      1391                11120               -98346              -150695
      1392                11128               -77401                51352
      1393                11136               -42185              -119476
      1394                11144              -150955                -9188
      1395                11152              -153544               -91638
      1396                11160              -147632               -89244
      1397                11168              -264572              -208015
      1398                11176              -202102              -175895
      1399                11184               -28044              -125635
      1400                11192               -86087                63069
      1401                11200              -116245               -13287
      1402                11208              -193484               -39730
      1403                11216               -74521               -85152
      1404                11224               -78759                -5729
      1405                11232                89423              -157620
      1406                11240               -39761               -38299
      1407                11248              -139126               -48436
      1408                11256              -187310                32654
      1409                11264              -134520                 5689
      1410                11272               -92911              -199324
      1411                11280               -71301              -129659
      1412                11288                 4735               -62951
      1413                11296               -39617              -152096
      1414                11304                43586               -63792
      1415                11312              -120595              -145994
      1416                11320               -85431              -144032
      1417                11328               -45573              -119092
      1418                11336               -79317              -119727
      1419                11344              -179401               -66019
      1420                11352               -64076              -101301
      1421                11360              -144542               -16284
      1422                11368               -57194                -3615
      1423                11376              -236607               -54918
      1424                11384                -8223              -123194
      1425                11392              -161137                 2674
      1426                11400              -188002              -215342
      1427                11408              -143487              -132008
      1428                11416                48218                21309
      1429                11424              -167549               -85184
      1430                11432                12619              -122581
      1431                11440               -89433              -135160
      1432                11448              -143588              -127024
      1433                11456              -239722               -55152
      1434                11464              -151796               -82030
      1435                11472              -123113              -206281
      1436                11480              -128952               -22246
      1437                11488               -99393               -54168
      1438                11496                69872               -85593
      1439                11504              -104949               -22479
      1440                11512              -135389              -104571
      1441                11520              -122739              -141875
      1442                11528               -59341              -297940
      1443                11536               -92169              -206692
      1444                11544               -12310              -129148
      1445                11552                 -525              -290814
      1446                11560               -55175              -175299
      1447                11568               -28212              -158477
      1448                11576              -250133               -89693
      1449                11584              -111284              -145268
      1450                11592               -24129                27253
      1451                11600              -145558              -134424
      1452                11608               -84262              -160268
      1453                11616               -77257              -179701
      1454                11624               -13178              -138219
      1455                11632              -100336              -102985
      1456                11640              -119575              -179274
      1457                11648              -138148               -62311
      1458                11656               127520               -14250
      1459                11664               -63527               -54307
      1460                11672              -138381               -78817
      1461                11680              -147372              -131337
      1462                11688               -49420               -31269
      1463                11696                  960               -70872
      1464                11704                -6073               -50883
      1465                11712               -98549              -229786
      1466                11720              -158629              -104662
      1467                11728               -13627              -111078
      1468                11736              -196473               -45475
      1469                11744               -13811              -132171
      1470                11752               -62981               -56315
      1471                11760               -23206                -6932
      1472                11768               -39724              -196183
      1473                11776               -66331              -133259
      1474                11784              -125678              -209391
      1475                11792                55097               -14764
      1476                11800               -59770               -50733
      1477                11808               -24335               -77553
      1478                11816                24089              -129231
      1479                11824                 1104                94815
      1480                11832                71602              -127064
      1481                11840               -83873              -240729
      1482                11848               -52336                14686
      1483                11856                58742               -42483
      1484                11864              -108323                27110
      1485                11872                39162              -270251
      1486                11880               -12157               -65466
      1487                11888              -163811               -96452
      1488                11896               -28128               -60107
      1489                11904               -76923                12438
      1490                11912              -196312               -88374
      1491                11920               -62982               -32698
      1492                11928               -98840               -27836
      1493                11936               -72427               -71527
      1494                11944               -46455               -83430
      1495                11952              -156059                 9086
      1496                11960                 9555               -33918
      1497                11968               -58665              -225181
      1498                11976               -44435               -90796
      1499                11984               -94708              -101821
      1500                11992               -56889               -40473
      1501                12000               -73515                23648
      1502                12008               -13531               -43435
      1503                12016              -106664                18944
      1504                12024              -123815               -88301
      1505                12032               -36761               -70899
      1506                12040                -7174                -6475
      1507                12048                -5972                20167
      1508                12056                  820               -33953
      1509                12064                43425               -85778
      1510                12072                94081               -24821
      1511                12080               -12930                29608
      1512                12088               -68330               -32109
      1513                12096               -84794              -234781
      1514                12104              -161145               -18944
      1515                12112                45369               -75138
      1516                12120              -179311              -221945
      1517                12128               -68337               -46736
      1518                12136               -14146                20181
      1519                12144                30540                44488
      1520                12152              -126702              -271014
      1521                12160              -351450              -170996
      1522                12168                46455               -51731
      1523                12176               -33381              -106652
      1524                12184              -181453              -200738
      1525                12192              -167120               -94922
      1526                12200              -129734              -135076
      1527                12208               -90971              -188011
      1528                12216               -31263              -101677
      1529                12224                44697               -99169
      1530                12232              -126252              -125950
      1531                12240                46361               -74342
      1532                12248              -199624              -127998
      1533                12256                -9778               -88812
      1534                12264               -93276               -46110
      1535                12272               -20883                13560
      1536                12280                -3164                28727
      1537                12288              -212665              -137232
      1538                12296                52093               -47948
      1539                12304                -3063              -119520
      1540                12312              -102339               -22362
      1541                12320              -102781              -143183
      1542                12328                -3023              -102568
      1543                12336               -77252              -129855
      1544                12344              -221510                44328
      1545                12352               -82955                 -195
      1546                12360               -95360              -148639
      1547                12368                38893               -37857
      1548                12376               -39351               -62082
      1549                12384              -165474               153538
      1550                12392                31123                34186
      1551                12400                40426               -71732
      1552                12408                28776               -10431
      1553                12416               -28854              -269967
      1554                12424              -204930              -141808
      1555                12432               -81900               -87299
      1556                12440               -66868              -101191
      1557                12448              -143571               -19663
      1558                12456              -104978               -55795
      1559                12464               -20137               -93246
      1560                12472                30762               -52722
      1561                12480               -90493              -124787
      1562                12488               -12165                -9760
      1563                12496              -111991               -73241
      1564                12504              -119243               -53589
      1565                12512              -173483              -161697
      1566                12520                42631              -227644
      1567                12528              -172349               -72328
      1568                12536               -67075                11845
      1569                12544               -62470               -17167
      1570                12552               -63687              -127534
      1571                12560               -92850              -130169
      1572                12568              -181175               -80539
      1573                12576               -65466               -62600
      1574                12584               -51751              -127164
      1575                12592               -15327               -74610
      1576                12600              -121512              -193363
      1577                12608                99071              -193699
      1578                12616               -70895               -56242
      1579                12624                69854              -209396
      1580                12632               -10613              -211996
      1581                12640              -101148               -49464
      1582                12648                38919              -198464
      1583                12656               -28647               -71799
      1584                12664              -176945              -197426
      1585                12672              -108657              -160052
      1586                12680                66502              -120048
      1587                12688              -137531               -37191
      1588                12696               -16806              -202632
      1589                12704               -97248              -138999
      1590                12712              -127009              -161673
      1591                12720              -111431              -251931
      1592                12728               -76602              -102764
      1593                12736                12846               -98625
      1594                12744                26526              -243171
      1595                12752              -122161               -67839
      1596                12760              -185042              -210509
      1597                12768                44582               -39421
      1598                12776                32764                37458
      1599                12784              -160571              -132011
      1600                12792              -168256                17587
      1601                12800               -63261                 2718
      1602                12808                41291                92411
      1603                12816               -32016                77639
      1604                12824              -151821               -65719
      1605                12832              -186159               -93565
      1606                12840               -40128               -43201
      1607                12848               -71994              -107406
      1608                12856                -9676                47673
      1609                12864              -250831               -49193
      1610                12872               -70697               -47640
      1611                12880               -90005              -159613
      1612                12888                18601              -196809
      1613                12896               -43000              -209205
      1614                12904              -145740              -132204
      1615                12912                -7216              -162196
      1616                12920              -154638               -56880
      1617                12928              -194074              -164042
      1618                12936                30646              -211394
      1619                12944              -116398              -190590
      1620                12952              -188276               -70188
      1621                12960              -198609                14253
      1622                12968              -138199                29104
      1623                12976              -118303               -41436
      1624                12984                24671              -106337
      1625                12992               -25871              -228559
      1626                13000                58676               -40724
      1627                13008              -101070                32232
      1628                13016               -78049              -146583
      1629                13024                82860              -118192
      1630                13032                60546               -40572
      1631                13040               -73048               -50394
      1632                13048               -31336               -51301
      1633                13056              -179725               -36328
      1634                13064              -236553               -88811
      1635                13072              -142804              -215302
      1636                13080               -66703               -50807
      1637                13088                 6590              -181738
      1638                13096              -180577              -126867
      1639                13104               -61086              -136796
      1640                13112              -171828               -13993
      1641                13120              -207012              -236821
      1642                13128              -107707               -10587
      1643                13136               -92469               -88822
      1644                13144              -135740               -97777
      1645                13152              -185939              -150136
      1646                13160                28034                89700
      1647                13168               -78226               -60331
      1648                13176                26576                11305
      1649                13184               -88213               -22789
      1650                13192              -168522              -119883
      1651                13200                 8423              -212126
      1652                13208               -82020               -94999
      1653                13216               -37480              -186577
      1654                13224              -182993              -220929
      1655                13232               -38763              -153246
      1656                13240              -255110              -101642
      1657                13248               -51828              -150153
      1658                13256               -65914              -163257
      1659                13264              -190270               -93865
      1660                13272              -110989               -29233
      1661                13280               -74753               -21454
      1662                13288               -68246                77375
      1663                13296              -117143              -108204
      1664                13304                40495               -49482
      1665                13312              -187451               -55642
      1666                13320              -166503               -79163
      1667                13328              -129377              -106405
      1668                13336                 4850                42385
      1669                13344               -63504                48990
      1670                13352              -155402               -13739
      1671                13360               -51567              -163833
      1672                13368                27807               -72466
      1673                13376               -33077              -173908
      1674                13384               -45324               -58722
      1675                13392              -135179              -204143
      1676                13400               -22301              -132940
      1677                13408              -180813                 1417
      1678                13416              -122211              -175511
      1679                13424                53042               -80032
      1680                13432                88396               -33271
      1681                13440                12030              -190227
      1682                13448               -43013              -120120
      1683                13456              -119216              -149602
      1684                13464                12787               -86213
      1685                13472                -9966                75587
      1686                13480                37919              -215466
      1687                13488               -42171                -1857
      1688                13496               -82519              -128963
      1689                13504               -77218               -80070
      1690                13512               -73472              -182270
      1691                13520              -100583                25384
      1692                13528              -129801              -128914
      1693                13536                32907                33112
      1694                13544               -92997              -182008
      1695                13552               -99024              -188986
      1696                13560              -213700               110398
      1697                13568               -52784              -114510
      1698                13576                89391              -147368
      1699                13584               -73000              -167174
      1700                13592               -11017                 5874
      1701                13600              -101426                71142
      1702                13608               -45777                16470
      1703                13616               -89329               -44945
      1704                13624               -74157               -54211
      1705                13632              -275204                79866
      1706                13640                60931                 6491
      1707                13648                50053               -27983
      1708                13656               -58085               -81612
      1709                13664                24614               -61712
      1710                13672                 6756              -143522
      1711                13680               -97265              -180916
      1712                13688                 7214               -84540
      1713                13696                -7243              -198357
      1714                13704               -22494               -90514
      1715                13712                  464                72592
      1716                13720               -98426              -200440
      1717                13728               -27346               -65114
      1718                13736              -122117               -72225
      1719                13744              -148807              -146774
      1720                13752              -144170              -100650
      1721                13760               -39054               -47724
      1722                13768              -175278               -49150
      1723                13776                14168              -194034
      1724                13784              -138965               -66290
      1725                13792              -158114               -98363
      1726                13800                42572              -130337
      1727                13808              -155636              -241279
      1728                13816               -80847               -86363
      1729                13824              -156004              -164202
      1730                13832              -127399                53421
      1731                13840               -88441              -147953
      1732                13848              -173231              -157101
      1733                13856                -8364              -213444
      1734                13864               -58814               -77994
      1735                13872              -114209               -55092
      1736                13880               -67554               -45819
      1737                13888               -80592              -181346
      1738                13896                -4260              -111922
      1739                13904               -21287              -121956
      1740                13912               -63532              -124864
      1741                13920               -80206               -37781
      1742                13928               -35448              -113062
      1743                13936              -178351                 8345
      1744                13944                58009              -114261
      1745                13952                13486                42592
      1746                13960              -216981               -55524
      1747                13968               -87272               -13876
      1748                13976               -70504              -113087
      1749                13984               -74932               -29772
      1750                13992                67064              -200243
      1751                14000              -198246              -136077
      1752                14008              -167941               -44319
      1753                14016              -111793                44886
      1754                14024                42497              -171876
      1755                14032              -138606               -91194
      1756                14040              -101665               -65088
      1757                14048              -293910                38163
      1758                14056               -75282               -97534
      1759                14064              -139252               -86128
      1760                14072              -182395               -20513
      1761                14080                14742               -66927
      1762                14088              -100761               -94362
      1763                14096               -74119              -168601
      1764                14104               -49295              -130275
      1765                14112               -89539              -178941
      1766                14120                31542              -167295
      1767                14128              -132158                90591
      1768                14136               -54370               -92175
      1769                14144               -70112              -193665
      1770                14152               -29987               -62831
      1771                14160               -11528              -111043
      1772                14168              -246002               -85581
      1773                14176              -135916              -131019
      1774                14184              -122256                11330
      1775                14192                -7427              -213701
      1776                14200               -63796               -88953
      1777                14208              -217713               -95204
      1778                14216              -102689              -105123
      1779                14224              -108931               -71335
      1780                14232               -56224               -47901
      1781                14240                31097              -127487
      1782                14248              -153092               -50719
      1783                14256               -86332              -170304
      1784                14264                33745                43597
      1785                14272              -119737              -126688
      1786                14280              -112472                 4753
      1787                14288               -59605                -7843
      1788                14296               -90184              -103595
      1789                14304               -42853               -57050
      1790                14312              -174171               -52839
      1791                14320              -100932               -83550
      1792                14328                15788              -160101
      1793                14336               -34716              -159741
      1794                14344               -61700              -144441
      1795                14352                33697              -143861
      1796                14360               -85493               -91777
      1797                14368              -183121               -68608
      1798                14376              -104758               -19141
      1799                14384               -62799                22153
      1800                14392              -131017               -65870
      1801                14400              -145729              -126060
      1802                14408               -87243              -124415
      1803                14416                32087               -31918
      1804                14424              -179061               -37332
      1805                14432               -87366               -27442
      1806                14440                32081               -57075
      1807                14448               -56211              -162156
      1808                14456              -140980               -68552
      1809                14464              -121086              -118829
      1810                14472              -102294                25307
      1811                14480              -162507              -312623
      1812                14488              -148063               -66548
      1813                14496               -91600                71822
      1814                14504              -171350               -23333
      1815                14512               -28661                43754
      1816                14520               -48783                31180
      1817                14528              -149581                16836
      1818                14536              -249107               -65391
      1819                14544               -52796              -124092
      1820                14552               -78132              -124023
      1821                14560               -19180              -144041
      1822                14568              -133242              -103044
      1823                14576                80963               -66344
      1824                14584                52034               -25288
      1825                14592              -169767              -117852
      1826                14600              -299098              -110334
      1827                14608              -106905               -71985
      1828                14616               -82305               -59275
      1829                14624               -40317                31908
      1830                14632              -135663                -6441
      1831                14640              -185159              -213605
      1832                14648                72265               -82337
      1833                14656              -201472                 1877
      1834                14664              -161341              -109911
      1835                14672              -153377              -105347
      1836                14680              -128956               -51145
      1837                14688               -55781              -149970
      1838                14696               -50246              -102942
      1839                14704              -119382                 8277
      1840                14712                 8776               -66717
      1841                14720              -137851                 2009
      1842                14728              -187127                -1956
      1843                14736               -91143                25007
      1844                14744                60620              -128149
      1845                14752               -42949               -87775
      1846                14760                14255              -168487
      1847                14768               -73302                 7949
      1848                14776               -21395              -191715
      1849                14784               -66361               -80641
      1850                14792               -58648              -243521
      1851                14800              -129645                25082
      1852                14808               -20880               -88217
      1853                14816              -120849                99766
      1854                14824               118708              -158364
      1855                14832               -71745              -156124
      1856                14840               -63786               -51633
      1857                14848              -217539               -53516
      1858                14856               -33137                 5789
      1859                14864                12127               -27882
      1860                14872              -131777              -117717
      1861                14880              -171987              -135920
      1862                14888              -135454               -11306
      1863                14896               103278                -6392
      1864                14904              -156773              -206916
      1865                14912               -42642               -99613
      1866                14920              -127102               -27972
      1867                14928               -27206                 9062
      1868                14936              -111123              -134030
      1869                14944              -152185               -93111
      1870                14952                21036              -120037
      1871                14960                13254                53539
      1872                14968                56463              -204543
      1873                14976                35863               -82714
      1874                14984               -25065               -22164
      1875                14992              -192029                -6731
      1876                15000              -119315                24423
      1877                15008               -55647               -29151
      1878                15016               -76663               -13268
      1879                15024              -119178              -137419
      1880                15032                14965               -87115
      1881                15040              -101132               -97654
      1882                15048              -117514               -14835
      1883                15056                13226               -18077
      1884                15064               -88907              -191227
      1885                15072               -12682              -310037
      1886                15080               -84901               -60442
      1887                15088               -20688                 7488
      1888                15096              -140993              -179724
      1889                15104               -31311              -173346
      1890                15112              -142646               -78909
      1891                15120                 3467              -130464
      1892                15128                93753              -209921
      1893                15136               -47646                12025
      1894                15144                 7665              -108920
      1895                15152               -32307               -32628
      1896                15160              -164802              -147893
      1897                15168               -58264                50991
      1898                15176               -59998               -55178
      1899                15184              -100577              -120398
      1900                15192               -32192                34260
      1901                15200               -10691               -55205
      1902                15208               -50960               -53459
      1903                15216               -27186              -136285
      1904                15224                94376              -257409
      1905                15232                 -572               -34889
      1906                15240                -5687               -53087
      1907                15248              -192912                62471
      1908                15256               -80981              -110496
      1909                15264                91696              -143189
      1910                15272               -70172                62827
      1911                15280              -133187              -136790
      1912                15288               -53336               -39577
      1913                15296                17595              -140803
      1914                15304               -38327              -100523
      1915                15312                30652               -83331
      1916                15320               -34150               -88509
      1917                15328               -13794               -37066
      1918                15336              -200900              -217237
      1919                15344                27189               -61298
      1920                15352              -125471              -225859
      1921                15360                67652                39600
      1922                15368               -47768               -71389
      1923                15376               -53632                56056
      1924                15384              -200486              -145626
      1925                15392               -14961              -111897
      1926                15400              -119926               -91986
      1927                15408              -121288                -7505
      1928                15416                48083               -19028
      1929                15424              -115554              -132185
      1930                15432              -119449              -138621
      1931                15440                 1247              -109517
      1932                15448               -48944               -84900
      1933                15456               -28509               -33719
      1934                15464              -132620               -77584
      1935                15472               -51104              -107605
      1936                15480               -66020              -148348
      1937                15488               -94885               -37087
      1938                15496               -32601               -82298
      1939                15504                19178               -92745
      1940                15512               -27525               -88931
      1941                15520                19772                -2017
      1942                15528                60202              -143082
      1943                15536              -128272              -111387
      1944                15544              -172776               -29904
      1945                15552               -52877                30446
      1946                15560                 2682              -116874
      1947                15568               -15153              -123278
      1948                15576               -34435              -222040
      1949                15584               -51559              -139873
      1950                15592               -89023              -175599
      1951                15600              -148163               -74769
      1952                15608               -97259              -167682
      1953                15616               -27131                15164
      1954                15624               -55723               -89689
      1955                15632              -216512              -149438
      1956                15640               -76093              -110459
      1957                15648              -188262              -131150
      1958                15656               -39131               -71752
      1959                15664              -116109              -188799
      1960                15672                29849               -23359
      1961                15680               -41659              -134784
      1962                15688               -64589                 7723
      1963                15696              -151679               -98746
      1964                15704              -102900                 4302
      1965                15712               -72030              -167004
      1966                15720                -7401              -133397
      1967                15728               -58450               -68576
      1968                15736               -96948              -106702
      1969                15744               -69386              -128528
      1970                15752              -109106               -95476
      1971                15760               -93909               -92020
      1972                15768                59593               -81379
      1973                15776               -79802              -247616
      1974                15784                25192              -104547
      1975                15792              -163183               -69137
      1976                15800              -130580                94311
      1977                15808                71552              -112106
      1978                15816               -77363              -114879
      1979                15824                39068               -53402
      1980                15832                19065               -36961
      1981                15840              -119858               -20675
      1982                15848              -245493              -118364
      1983                15856                47609               -30254
      1984                15864              -198650               -73008
      1985                15872               -29761               -50191
      1986                15880                 3511              -124458
      1987                15888                35002              -121798
      1988                15896              -101463              -196997
      1989                15904                 2241                -6559
      1990                15912                10609              -192870
      1991                15920               -67346               -19525
      1992                15928               -47707                -7666
      1993                15936               -36887               -21629
      1994                15944              -116263               -42928
      1995                15952              -193657               -83003
      1996                15960               -89405              -174776
      1997                15968              -209617               -96448
      1998                15976              -121909               -63488
      1999                15984               -95312               -47579
      2000                15992               -58127                -1685
