# Supplementary material for: Probing decoherence in molecular 4f qubits
Source: Chem Sci. 2024 Oct 30;15(48):20328–37. doi: 10.1039/d4sc05304d (PMC11575486; doi:10.1039/d4sc05304d)
Supplement: SC-015-D4SC05304D-s001 [file SC-015-D4SC05304D-s001.zip › data_archive/perpendicular_0p001pct/T2/2916_20K_T2]

     index            Time [ns]         Intensity []         Intensity []

         1                    0             12366507             -2107173
         2                    8             13024578             -2045119
         3                   16             13582920             -1820688
         4                   24             14169454             -1898100
         5                   32             14269509             -1809170
         6                   40             14699368             -1895551
         7                   48             14755003             -1753185
         8                   56             14838746             -1765665
         9                   64             14593998             -1570640
        10                   72             14285421             -1452338
        11                   80             13749784             -1308799
        12                   88             13100352             -1489409
        13                   96             12568595             -1611177
        14                  104             12296696             -1594047
        15                  112             12063707             -1703403
        16                  120             12078791             -1811244
        17                  128             12405633             -1859532
        18                  136             12827195             -1800447
        19                  144             13206452             -1941941
        20                  152             13369585             -1986470
        21                  160             13829526             -1879134
        22                  168             14183135             -1941078
        23                  176             14464389             -2125347
        24                  184             14873600             -1973128
        25                  192             14997303             -1845361
        26                  200             14771061             -1709727
        27                  208             14546489             -1705419
        28                  216             14036867             -1602589
        29                  224             13565930             -1660695
        30                  232             12911221             -1457258
        31                  240             12178936             -1442628
        32                  248             11592529             -1221832
        33                  256             11100599             -1333298
        34                  264             10715036             -1177662
        35                  272             10438906             -1292518
        36                  280             10384073             -1374372
        37                  288             10417883             -1469087
        38                  296             10538574             -1447082
        39                  304             10812711             -1352740
        40                  312             11023962             -1477853
        41                  320             11503797             -1400917
        42                  328             11804501             -1505759
        43                  336             12187160             -1282915
        44                  344             12523422             -1146795
        45                  352             12706776             -1308399
        46                  360             12900683             -1237653
        47                  368             12901363             -1154544
        48                  376             12672446             -1161058
        49                  384             12539283             -1327396
        50                  392             12116105             -1344214
        51                  400             11844652             -1313396
        52                  408             11626163             -1080535
        53                  416             11655776             -1200467
        54                  424             11304414             -1244362
        55                  432             11317970             -1171438
        56                  440             11301882             -1237708
        57                  448             11134280             -1581570
        58                  456             11389022             -1534323
        59                  464             11675684             -1735021
        60                  472             11730785             -1517230
        61                  480             12382734             -1406547
        62                  488             12652016             -1591120
        63                  496             12899030             -1498419
        64                  504             13236099             -1551426
        65                  512             13479694             -1587472
        66                  520             13603842             -1636431
        67                  528             13607992             -1513439
        68                  536             13447322             -1687683
        69                  544             13494856             -1687181
        70                  552             13372505             -1656052
        71                  560             13129379             -1665438
        72                  568             12942553             -1456945
        73                  576             12827657             -1497397
        74                  584             12472858             -1463219
        75                  592             12383012             -1527551
        76                  600             12148418             -1709357
        77                  608             12179804             -1607375
        78                  616             12185022             -1656620
        79                  624             12433391             -1773768
        80                  632             12649789             -1901528
        81                  640             12987713             -1662357
        82                  648             13484605             -1667163
        83                  656             13533957             -1555498
        84                  664             13750589             -1583058
        85                  672             13921140             -1462325
        86                  680             14184680             -1471200
        87                  688             14171178             -1509285
        88                  696             14219136             -1207385
        89                  704             14239123             -1425483
        90                  712             13766682             -1150864
        91                  720             13487781             -1053329
        92                  728             13037914             -1040082
        93                  736             12787042              -904555
        94                  744             12400595              -912042
        95                  752             11911377             -1016461
        96                  760             11496524              -837083
        97                  768             11386711              -931651
        98                  776             11146298             -1177879
        99                  784             11107973             -1093125
       100                  792             11088195             -1145674
       101                  800             10994172             -1076814
       102                  808             11091856             -1029503
       103                  816             11000221             -1198303
       104                  824             11330807             -1017672
       105                  832             11262114              -934114
       106                  840             11339174              -924316
       107                  848             11120598              -848925
       108                  856             11177870              -890002
       109                  864             10908675              -658883
       110                  872             10907058              -835289
       111                  880             10533271              -810882
       112                  888             10291762              -902012
       113                  896              9947014              -686294
       114                  904              9815815              -935578
       115                  912              9703438              -823824
       116                  920              9683476              -838825
       117                  928              9646463              -943998
       118                  936              9518063              -921420
       119                  944              9606787              -948710
       120                  952              9737997              -899546
       121                  960             10023147              -906497
       122                  968             10224908             -1089355
       123                  976             10601697             -1106315
       124                  984             10971535             -1062001
       125                  992             11236728              -945244
       126                 1000             11649093              -946426
       127                 1008             11928924             -1013050
       128                 1016             12071855             -1035771
       129                 1024             12090012             -1158584
       130                 1032             11998557              -984498
       131                 1040             12083633             -1164736
       132                 1048             12021765             -1292799
       133                 1056             11865890             -1229743
       134                 1064             11931770             -1257275
       135                 1072             11518456             -1166389
       136                 1080             11488702             -1094626
       137                 1088             11493369             -1311662
       138                 1096             11345390             -1121701
       139                 1104             11237531             -1255795
       140                 1112             11591066             -1188915
       141                 1120             11521977             -1293581
       142                 1128             11928338             -1187040
       143                 1136             12168195             -1286883
       144                 1144             12313049             -1207130
       145                 1152             12531132             -1011227
       146                 1160             12604856             -1327667
       147                 1168             12669759             -1430214
       148                 1176             12751809             -1591291
       149                 1184             12834892             -1438761
       150                 1192             12771325             -1615900
       151                 1200             12583593             -1584126
       152                 1208             12583561             -1572099
       153                 1216             12206786             -1582689
       154                 1224             11912970             -1674546
       155                 1232             11713871             -1585775
       156                 1240             11315095             -1516234
       157                 1248             11251167             -1522423
       158                 1256             11223437             -1320662
       159                 1264             11394136             -1578474
       160                 1272             11412126             -1425596
       161                 1280             11807893             -1335770
       162                 1288             12284138             -1457671
       163                 1296             12457075             -1395452
       164                 1304             12800158             -1630985
       165                 1312             12864241             -1684074
       166                 1320             13102588             -1641249
       167                 1328             13270051             -1744018
       168                 1336             13428676             -1726159
       169                 1344             13299422             -1770760
       170                 1352             13597694             -1670851
       171                 1360             13462379             -1725859
       172                 1368             13236644             -1759936
       173                 1376             13127740             -1727631
       174                 1384             12831379             -1642772
       175                 1392             12505549             -1682618
       176                 1400             12383958             -1453070
       177                 1408             12183303             -1462607
       178                 1416             12256825             -1319314
       179                 1424             11964708             -1295215
       180                 1432             12127181             -1357207
       181                 1440             12439505             -1302317
       182                 1448             12525994             -1357117
       183                 1456             12631112             -1532284
       184                 1464             12828271             -1639392
       185                 1472             12917986             -1688558
       186                 1480             13075022             -1587846
       187                 1488             12962452             -1603288
       188                 1496             12973822             -1421913
       189                 1504             12712672             -1360732
       190                 1512             12459689             -1106707
       191                 1520             12441272             -1074562
       192                 1528             12044585             -1121590
       193                 1536             11955221             -1076262
       194                 1544             11762542             -1073129
       195                 1552             11538030             -1106902
       196                 1560             11480886             -1017918
       197                 1568             11480938              -769816
       198                 1576             11632849              -914791
       199                 1584             11561772              -922837
       200                 1592             11568357              -806751
       201                 1600             11637039             -1094671
       202                 1608             11940670             -1002549
       203                 1616             12148680             -1127983
       204                 1624             12462435             -1217944
       205                 1632             12901624             -1183199
       206                 1640             13181768             -1221782
       207                 1648             13100298             -1064579
       208                 1656             13199079             -1034071
       209                 1664             12974943             -1008974
       210                 1672             12981564              -808618
       211                 1680             12767697              -873660
       212                 1688             12637861              -855553
       213                 1696             12685550              -896993
       214                 1704             12599872              -764427
       215                 1712             12591050             -1023709
       216                 1720             12631189              -973706
       217                 1728             12717630              -814875
       218                 1736             12710850              -869331
       219                 1744             12888794              -892932
       220                 1752             12876660              -933345
       221                 1760             13183720             -1054510
       222                 1768             13624289             -1079674
       223                 1776             13659111             -1137054
       224                 1784             14006474             -1185298
       225                 1792             13964105             -1211483
       226                 1800             14388021             -1050413
       227                 1808             14071519             -1120189
       228                 1816             14045183             -1152148
       229                 1824             13602945             -1132958
       230                 1832             13589559             -1104320
       231                 1840             13499171             -1018074
       232                 1848             13522115             -1119679
       233                 1856             13264282             -1140735
       234                 1864             13212094             -1180234
       235                 1872             13249865             -1086472
       236                 1880             12927821             -1185351
       237                 1888             12885030             -1148893
       238                 1896             12909795             -1327012
       239                 1904             12732070             -1146898
       240                 1912             12890052             -1153551
       241                 1920             12942299             -1231569
       242                 1928             12907277             -1180237
       243                 1936             13091524             -1221389
       244                 1944             12992945             -1298954
       245                 1952             12858928             -1414427
       246                 1960             12744795             -1450664
       247                 1968             12459393             -1458592
       248                 1976             12340625             -1327726
       249                 1984             12161636             -1279196
       250                 1992             11951719             -1378221
       251                 2000             11909353             -1432673
       252                 2008             11827349             -1352962
       253                 2016             11781610             -1429932
       254                 2024             11671591             -1422916
       255                 2032             11533348             -1405323
       256                 2040             11462548             -1279102
       257                 2048             11348087             -1340268
       258                 2056             11294159             -1356489
       259                 2064             11318295             -1265219
       260                 2072             11230061             -1212226
       261                 2080             11258299             -1153900
       262                 2088             11218944             -1296373
       263                 2096             11363257             -1276432
       264                 2104             11286618             -1301197
       265                 2112             11322803             -1370632
       266                 2120             11401825             -1474355
       267                 2128             11243880             -1373267
       268                 2136             11259629             -1390031
       269                 2144             11196553             -1152144
       270                 2152             11103847             -1147851
       271                 2160             11252111             -1058741
       272                 2168             11183852             -1095755
       273                 2176             11212791             -1044447
       274                 2184             11138451             -1177400
       275                 2192             11254854             -1250854
       276                 2200             11249140             -1116032
       277                 2208             11452115             -1079886
       278                 2216             11393579              -891600
       279                 2224             11612329             -1035885
       280                 2232             11662903             -1049214
       281                 2240             11811552             -1079188
       282                 2248             11878335             -1094695
       283                 2256             12119181             -1257226
       284                 2264             12224162             -1141142
       285                 2272             12312669             -1058680
       286                 2280             12472040             -1086273
       287                 2288             12605007             -1118937
       288                 2296             12653017             -1171100
       289                 2304             12514512             -1237720
       290                 2312             12546658             -1062402
       291                 2320             12368733             -1119825
       292                 2328             12260314              -979929
       293                 2336             12436898             -1138526
       294                 2344             12313572             -1208817
       295                 2352             12457762             -1052623
       296                 2360             12576379              -997080
       297                 2368             12606081             -1036983
       298                 2376             12799628             -1030275
       299                 2384             12816302             -1140829
       300                 2392             13050906             -1258966
       301                 2400             13170189             -1232457
       302                 2408             13407012             -1360349
       303                 2416             13336098             -1397728
       304                 2424             13381937             -1299641
       305                 2432             13398933             -1306460
       306                 2440             13323267             -1257555
       307                 2448             13181365             -1119731
       308                 2456             13023144             -1097593
       309                 2464             12919493             -1183273
       310                 2472             12803512             -1000684
       311                 2480             12570251             -1078349
       312                 2488             12544208             -1087077
       313                 2496             12303169             -1073752
       314                 2504             12365643              -904867
       315                 2512             12025170              -968063
       316                 2520             12006620              -912165
       317                 2528             11909985             -1168708
       318                 2536             11972363             -1215127
       319                 2544             12071032             -1168324
       320                 2552             12218567             -1180232
       321                 2560             12288001             -1205566
       322                 2568             12197672             -1034882
       323                 2576             12073820             -1006719
       324                 2584             11785655              -964345
       325                 2592             11737429             -1126428
       326                 2600             11660300             -1058922
       327                 2608             11231425             -1195253
       328                 2616             11088758             -1161140
       329                 2624             10968676              -952151
       330                 2632             10888368              -895944
       331                 2640             10776442              -896498
       332                 2648             10732473              -919383
       333                 2656             10592844              -844450
       334                 2664             10326948              -866471
       335                 2672             10386578              -828511
       336                 2680             10282765              -914707
       337                 2688             10166182              -884218
       338                 2696             10103497              -961432
       339                 2704             10318676             -1012068
       340                 2712             10456607             -1156249
       341                 2720             10552619             -1113643
       342                 2728             10308927             -1167077
       343                 2736             10378419             -1102930
       344                 2744             10055597             -1112248
       345                 2752             10201623             -1169803
       346                 2760             10106993             -1153742
       347                 2768             10209688             -1045778
       348                 2776             10378318             -1057242
       349                 2784             10324950             -1179315
       350                 2792             10515333             -1289243
       351                 2800             10450977             -1084590
       352                 2808             10764339             -1047939
       353                 2816             10629923             -1073239
       354                 2824             10686981              -853221
       355                 2832             10791147              -970802
       356                 2840             10730102             -1013462
       357                 2848             10607301             -1118258
       358                 2856             10942658              -951064
       359                 2864             10871242              -962602
       360                 2872             10945189             -1209507
       361                 2880             11018311              -987394
       362                 2888             11181200             -1103244
       363                 2896             11058471             -1153073
       364                 2904             10932027              -941890
       365                 2912             10991924              -906707
       366                 2920             11082453             -1001798
       367                 2928             11211176              -824730
       368                 2936             11391885              -981770
       369                 2944             11482972              -968381
       370                 2952             11611530              -955148
       371                 2960             11687367              -942450
       372                 2968             11698792             -1085175
       373                 2976             11719840              -971477
       374                 2984             11675732              -954319
       375                 2992             11497051              -713760
       376                 3000             11298520              -763936
       377                 3008             11415045              -891688
       378                 3016             11266571              -932814
       379                 3024             11271199              -918081
       380                 3032             11481841             -1169839
       381                 3040             11460252             -1122360
       382                 3048             11406430             -1151154
       383                 3056             11582602             -1066767
       384                 3064             11580538             -1079729
       385                 3072             11607467              -973767
       386                 3080             11592001              -814437
       387                 3088             12008250              -849117
       388                 3096             11773689              -988490
       389                 3104             11960326             -1086076
       390                 3112             12056557             -1189138
       391                 3120             11968849             -1186319
       392                 3128             12127027             -1071619
       393                 3136             12067948             -1091044
       394                 3144             11838772              -879489
       395                 3152             11605071              -889380
       396                 3160             11449449              -969213
       397                 3168             11419748             -1122712
       398                 3176             11468649             -1132885
       399                 3184             11534970             -1189115
       400                 3192             11773218             -1387931
       401                 3200             11783263             -1243731
       402                 3208             12029744             -1216027
       403                 3216             11976026             -1154577
       404                 3224             12025658             -1125934
       405                 3232             12105197             -1009410
       406                 3240             12081289             -1073496
       407                 3248             12121938              -998434
       408                 3256             12069933             -1050747
       409                 3264             12020592             -1127641
       410                 3272             11682278             -1035457
       411                 3280             11607777             -1077182
       412                 3288             11390461             -1014427
       413                 3296             11081441              -929344
       414                 3304             10652615              -889467
       415                 3312             10618522              -899125
       416                 3320             10368021             -1073661
       417                 3328             10412487              -925056
       418                 3336             10333218             -1093262
       419                 3344             10308179             -1098356
       420                 3352             10602894             -1080748
       421                 3360             10423695             -1170650
       422                 3368             10537758             -1128837
       423                 3376             10531274             -1178306
       424                 3384             10645156              -924987
       425                 3392             10491958              -936793
       426                 3400             10527394             -1116681
       427                 3408             10264956             -1051933
       428                 3416             10305598              -996633
       429                 3424              9984018              -960706
       430                 3432              9923229              -907280
       431                 3440              9651403             -1013884
       432                 3448              9500168              -944841
       433                 3456              9225654              -946115
       434                 3464              8939860              -941598
       435                 3472              8795675              -906900
       436                 3480              8788575              -894469
       437                 3488              8778774              -868004
       438                 3496              8921412             -1091111
       439                 3504              9057934             -1006943
       440                 3512              9136600             -1068468
       441                 3520              9521579              -947212
       442                 3528              9726566              -882422
       443                 3536              9710835             -1030511
       444                 3544              9804416              -931126
       445                 3552              9801822              -915600
       446                 3560              9984714              -900957
       447                 3568              9953346              -886655
       448                 3576              9994120              -770122
       449                 3584              9862136              -829110
       450                 3592             10113705              -974488
       451                 3600              9736575              -923747
       452                 3608              9842049              -891999
       453                 3616              9786460              -795117
       454                 3624              9488373              -935292
       455                 3632              9754035              -844535
       456                 3640              9427184              -994800
       457                 3648              9604591              -899729
       458                 3656              9758419              -807495
       459                 3664              9791125              -895463
       460                 3672             10300257             -1126401
       461                 3680             10241860             -1044131
       462                 3688             10651058             -1051813
       463                 3696             10801500             -1078575
       464                 3704             11154533             -1033849
       465                 3712             11249086              -998923
       466                 3720             11415093             -1072341
       467                 3728             11508803             -1078084
       468                 3736             11561057              -974306
       469                 3744             11289649             -1045218
       470                 3752             11274146             -1085596
       471                 3760             10978359              -922046
       472                 3768             11051879             -1079610
       473                 3776             10664957              -968513
       474                 3784             10481131              -904690
       475                 3792             10176292              -863693
       476                 3800             10045223             -1115990
       477                 3808              9829303             -1017215
       478                 3816              9709292             -1092520
       479                 3824              9821750             -1154498
       480                 3832             10013341             -1134321
       481                 3840              9785522             -1117203
       482                 3848             10039099             -1046290
       483                 3856             10142037             -1181097
       484                 3864             10367698             -1084717
       485                 3872             10478497             -1132541
       486                 3880             10551504              -990646
       487                 3888             10400138             -1072521
       488                 3896             10334630             -1021975
       489                 3904             10057099             -1085035
       490                 3912              9891302             -1008554
       491                 3920              9610645              -943759
       492                 3928              9230937              -842179
       493                 3936              9076430              -861408
       494                 3944              8930370              -776061
       495                 3952              8704571              -757113
       496                 3960              8527659              -968737
       497                 3968              8332929              -896202
       498                 3976              8270515              -982205
       499                 3984              8243760              -757321
       500                 3992              8448833              -792111
       501                 4000              8559015              -939016
       502                 4008              8829769              -843885
       503                 4016              8883420              -743880
       504                 4024              9027047              -815023
       505                 4032              8916956              -916767
       506                 4040              9114445              -720021
       507                 4048              8991272              -882151
       508                 4056              8708674              -777000
       509                 4064              8564658              -795263
       510                 4072              8445995              -667383
       511                 4080              8176211              -688675
       512                 4088              8008936              -780092
       513                 4096              7798603              -722305
       514                 4104              7594950              -689808
       515                 4112              7535029              -655269
       516                 4120              7357275              -826852
       517                 4128              7215659              -858852
       518                 4136              7269153              -737409
       519                 4144              7158214              -806512
       520                 4152              7467190              -689305
       521                 4160              7407245              -649469
       522                 4168              7758734              -647112
       523                 4176              7962371              -829291
       524                 4184              8098065              -855248
       525                 4192              8237420              -770331
       526                 4200              8327639              -923914
       527                 4208              8214047              -903831
       528                 4216              8358229              -851636
       529                 4224              8317964             -1031046
       530                 4232              8142867              -864847
       531                 4240              8319983             -1135241
       532                 4248              8185517              -914570
       533                 4256              7974748              -785779
       534                 4264              8127143              -877919
       535                 4272              8045864              -963793
       536                 4280              8124407              -735599
       537                 4288              8115774              -906270
       538                 4296              8145302              -916042
       539                 4304              8212542              -920920
       540                 4312              8502435              -902948
       541                 4320              8760382              -939413
       542                 4328              9164365             -1099856
       543                 4336              9393581             -1025298
       544                 4344              9682109             -1017299
       545                 4352              9880504             -1055974
       546                 4360             10035693              -862792
       547                 4368              9823726             -1089905
       548                 4376              9634942              -985806
       549                 4384              9803790             -1179235
       550                 4392              9494878             -1040344
       551                 4400              9274156             -1182269
       552                 4408              9311678              -986835
       553                 4416              9251794             -1085076
       554                 4424              9220582              -924146
       555                 4432              9141410              -870308
       556                 4440              8980342              -901603
       557                 4448              8956230              -953382
       558                 4456              8913486              -911939
       559                 4464              8951768              -743548
       560                 4472              8920946              -896176
       561                 4480              9086554              -923487
       562                 4488              9368650              -915736
       563                 4496              9501871              -953902
       564                 4504              9633643              -943076
       565                 4512              9722784             -1024370
       566                 4520              9833311              -839705
       567                 4528              9578514             -1084416
       568                 4536              9307522             -1049597
       569                 4544              9173297              -984003
       570                 4552              9088543             -1059974
       571                 4560              8965007              -922680
       572                 4568              8817300              -904496
       573                 4576              8907921              -988242
       574                 4584              8788994              -896724
       575                 4592              8866110              -852922
       576                 4600              8971973              -834174
       577                 4608              8996905              -941742
       578                 4616              8825591              -973054
       579                 4624              8659067              -987704
       580                 4632              8667402             -1012233
       581                 4640              8498985              -897183
       582                 4648              8571224              -876645
       583                 4656              8554316              -924171
       584                 4664              8369763              -966155
       585                 4672              8462416              -978686
       586                 4680              8122565              -910255
       587                 4688              8172472              -804404
       588                 4696              7823081              -955579
       589                 4704              7404691              -788831
       590                 4712              7192647              -763833
       591                 4720              7019890              -716300
       592                 4728              6845022              -626335
       593                 4736              6684704              -534398
       594                 4744              6595525              -616735
       595                 4752              6692164              -618030
       596                 4760              6497234              -603867
       597                 4768              6657085              -668233
       598                 4776              6393674              -630388
       599                 4784              6179870              -599510
       600                 4792              6108691              -622478
       601                 4800              5909860              -660335
       602                 4808              5930747              -717219
       603                 4816              5846615              -597341
       604                 4824              5860717              -566885
       605                 4832              5880319              -604662
       606                 4840              5675634              -613960
       607                 4848              5659500              -550220
       608                 4856              5579336              -474016
       609                 4864              5574812              -487594
       610                 4872              5533188              -609252
       611                 4880              5400957              -499961
       612                 4888              5636764              -656577
       613                 4896              5729290              -448017
       614                 4904              6002076              -626131
       615                 4912              6135842              -636312
       616                 4920              6132219              -594718
       617                 4928              6150569              -709152
       618                 4936              6287787              -786004
       619                 4944              6390527              -619013
       620                 4952              6413665              -633493
       621                 4960              6385851              -885318
       622                 4968              6175615              -762504
       623                 4976              6248658              -814688
       624                 4984              6243232              -821323
       625                 4992              6251422              -814052
       626                 5000              6256733              -784812
       627                 5008              6243375              -740561
       628                 5016              6244816              -582011
       629                 5024              6236185              -620801
       630                 5032              6276875              -804238
       631                 5040              6453727              -809523
       632                 5048              6731261              -777534
       633                 5056              6952007              -721868
       634                 5064              6961274              -803133
       635                 5072              7006281              -871077
       636                 5080              7208177              -960977
       637                 5088              7172394              -733028
       638                 5096              7301569              -907442
       639                 5104              7068583              -867717
       640                 5112              7102178              -869520
       641                 5120              7097308              -805933
       642                 5128              6828328              -808735
       643                 5136              6833680              -885364
       644                 5144              6614537              -832551
       645                 5152              6857499              -689683
       646                 5160              6491526              -816236
       647                 5168              6656885              -792804
       648                 5176              6628241              -659903
       649                 5184              6642859              -732379
       650                 5192              6747793              -840233
       651                 5200              6959014              -997429
       652                 5208              6946787              -759115
       653                 5216              6912774              -909991
       654                 5224              7184384              -886661
       655                 5232              7239530              -846687
       656                 5240              7239986              -923749
       657                 5248              7131066              -918131
       658                 5256              7118020              -962864
       659                 5264              6936378             -1136943
       660                 5272              6769551              -854751
       661                 5280              6346919              -974330
       662                 5288              6596261             -1075665
       663                 5296              6375262              -870154
       664                 5304              6111707              -934687
       665                 5312              6054754              -812396
       666                 5320              5972592              -838191
       667                 5328              5851415              -844542
       668                 5336              5758601              -755694
       669                 5344              5719730              -749125
       670                 5352              5611494              -593700
       671                 5360              5797804              -734875
       672                 5368              5729200              -798229
       673                 5376              5779586              -655303
       674                 5384              5964568              -754271
       675                 5392              5893340              -788011
       676                 5400              5904532              -718818
       677                 5408              5892095              -726972
       678                 5416              5807237              -688894
       679                 5424              5844884              -799583
       680                 5432              5696929              -624102
       681                 5440              5768040              -703928
       682                 5448              5787860              -702565
       683                 5456              5906346              -746726
       684                 5464              5832550              -691302
       685                 5472              5824287              -653666
       686                 5480              5934688              -687843
       687                 5488              5725750              -707574
       688                 5496              5923687              -729879
       689                 5504              5802951              -675080
       690                 5512              5972111              -629772
       691                 5520              5944775              -588176
       692                 5528              6139820              -511535
       693                 5536              6115571              -803685
       694                 5544              6162240              -660644
       695                 5552              6396884              -788498
       696                 5560              6445007              -833090
       697                 5568              6241969              -788918
       698                 5576              6408540              -761832
       699                 5584              6531695              -623985
       700                 5592              6400616              -877359
       701                 5600              6345587              -750826
       702                 5608              6354945              -798592
       703                 5616              6265590              -911762
       704                 5624              6256751              -841274
       705                 5632              6167807             -1025094
       706                 5640              5955957              -752080
       707                 5648              5871008              -865139
       708                 5656              5794376              -919039
       709                 5664              5613501              -600274
       710                 5672              5609895              -733256
       711                 5680              5508950              -604115
       712                 5688              5587508              -560127
       713                 5696              5563712              -778312
       714                 5704              5436890              -722493
       715                 5712              5493067              -702637
       716                 5720              5382827              -636510
       717                 5728              5229313              -691852
       718                 5736              5303892              -667663
       719                 5744              5299078              -771715
       720                 5752              5180770              -668975
       721                 5760              5129621              -624799
       722                 5768              5103297              -607739
       723                 5776              4995043              -720488
       724                 5784              5062510              -741037
       725                 5792              4933526              -625968
       726                 5800              4908663              -622616
       727                 5808              4640864              -609819
       728                 5816              4617574              -671564
       729                 5824              4537332              -546468
       730                 5832              4488043              -470550
       731                 5840              4567623              -526855
       732                 5848              4371460              -630476
       733                 5856              4369616              -537373
       734                 5864              4223806              -449268
       735                 5872              4052888              -532987
       736                 5880              3890678              -363132
       737                 5888              3929273              -363646
       738                 5896              4104952              -385281
       739                 5904              3849815              -546364
       740                 5912              3801236              -560821
       741                 5920              3634228              -587130
       742                 5928              3559028              -247161
       743                 5936              3644938              -643907
       744                 5944              3446695              -485695
       745                 5952              3417486              -396553
       746                 5960              3451649              -450332
       747                 5968              3445149              -608049
       748                 5976              3293582              -376387
       749                 5984              3464065              -601981
       750                 5992              3502765              -454075
       751                 6000              3545179              -521017
       752                 6008              3469527              -531723
       753                 6016              3398787              -506954
       754                 6024              3564804              -528250
       755                 6032              3463966              -453295
       756                 6040              3517577              -488835
       757                 6048              3625707              -506426
       758                 6056              3578847              -551583
       759                 6064              3793716              -529804
       760                 6072              3674924              -648519
       761                 6080              3939501              -484761
       762                 6088              3956904              -622476
       763                 6096              4002372              -584348
       764                 6104              4354903              -582310
       765                 6112              4337911              -714932
       766                 6120              4439409              -619317
       767                 6128              4650893              -733521
       768                 6136              4747999              -701034
       769                 6144              4770326              -730724
       770                 6152              4666714              -784304
       771                 6160              4406478              -846132
       772                 6168              4899737              -650974
       773                 6176              4756962              -746412
       774                 6184              4836869              -538790
       775                 6192              4887382              -633312
       776                 6200              4920746              -729611
       777                 6208              4986447              -716528
       778                 6216              4952439              -724233
       779                 6224              5073361              -724328
       780                 6232              5222668              -806290
       781                 6240              5203825              -728313
       782                 6248              5325755              -656295
       783                 6256              5258204              -750761
       784                 6264              5371169              -793295
       785                 6272              5586970              -945208
       786                 6280              5590100              -933591
       787                 6288              5594292              -830906
       788                 6296              5519845              -813113
       789                 6304              5263517             -1018321
       790                 6312              5104387              -909799
       791                 6320              5061533              -869803
       792                 6328              4827985              -821933
       793                 6336              4775828              -673819
       794                 6344              4624542              -792788
       795                 6352              4536602              -669011
       796                 6360              4441391              -701534
       797                 6368              4324974              -696228
       798                 6376              4492508              -571159
       799                 6384              4876280              -682956
       800                 6392              4670437              -646165
       801                 6400              4679650              -674631
       802                 6408              4850468              -770049
       803                 6416              4813733              -795263
       804                 6424              4930957              -897445
       805                 6432              4893596              -956275
       806                 6440              4946066              -834249
       807                 6448              4729121              -780382
       808                 6456              4607151              -786222
       809                 6464              4524911              -951894
       810                 6472              4147967              -863118
       811                 6480              3914356              -768453
       812                 6488              3771623              -915401
       813                 6496              3556302              -572297
       814                 6504              3150362              -526216
       815                 6512              3122635              -536379
       816                 6520              3184073              -468907
       817                 6528              2924372              -587909
       818                 6536              2888627              -527440
       819                 6544              2936408              -420929
       820                 6552              2999219              -438964
       821                 6560              2952547              -351676
       822                 6568              2812032              -498121
       823                 6576              2670660              -515539
       824                 6584              2781320              -519152
       825                 6592              2708154              -399812
       826                 6600              2501869              -389750
       827                 6608              2489981              -443413
       828                 6616              2352209              -449736
       829                 6624              2287935              -317512
       830                 6632              2095527              -512383
       831                 6640              2053480              -483170
       832                 6648              1809750              -351606
       833                 6656              1897172              -217471
       834                 6664              1945546              -199669
       835                 6672              1740392              -377624
       836                 6680              1810556               -29690
       837                 6688              1864504              -225158
       838                 6696              1867089              -181611
       839                 6704              2064748              -267627
       840                 6712              2029797              -345870
       841                 6720              2347267              -202411
       842                 6728              2264338              -253444
       843                 6736              2319629              -286118
       844                 6744              2541001              -344419
       845                 6752              2518291              -292010
       846                 6760              2590857              -337114
       847                 6768              2642018              -460155
       848                 6776              2843187              -385982
       849                 6784              2582417              -495819
       850                 6792              2704988              -468985
       851                 6800              2698463              -551195
       852                 6808              2691193              -535649
       853                 6816              2897693              -460017
       854                 6824              2715176              -506494
       855                 6832              2943212              -347995
       856                 6840              2859308              -441566
       857                 6848              2980315              -522660
       858                 6856              3063057              -467772
       859                 6864              3235600              -519466
       860                 6872              3275194              -546039
       861                 6880              3368066              -504755
       862                 6888              3386178              -437015
       863                 6896              3550579              -425476
       864                 6904              3658295              -562181
       865                 6912              3458066              -809972
       866                 6920              3613740              -585793
       867                 6928              3643040              -429317
       868                 6936              3443441              -630128
       869                 6944              3423254              -535295
       870                 6952              3534444              -597118
       871                 6960              3548105              -657957
       872                 6968              3427021              -509982
       873                 6976              3308875              -513219
       874                 6984              3366109              -507557
       875                 6992              3361128              -546470
       876                 7000              3383743              -438342
       877                 7008              3390532              -477017
       878                 7016              3376998              -507811
       879                 7024              3495490              -494787
       880                 7032              3531396              -430323
       881                 7040              3588313              -598451
       882                 7048              3573736              -566042
       883                 7056              3651724              -573808
       884                 7064              3427927              -628181
       885                 7072              3393741              -533953
       886                 7080              3300704              -544361
       887                 7088              3413358              -558322
       888                 7096              3394546              -605770
       889                 7104              3347322              -631600
       890                 7112              3140572              -630312
       891                 7120              3155066              -685458
       892                 7128              2896331              -641374
       893                 7136              2976399              -570726
       894                 7144              3050685              -573288
       895                 7152              2883405              -568206
       896                 7160              2743643              -576965
       897                 7168              2766218              -483052
       898                 7176              2723182              -444516
       899                 7184              2592555              -515014
       900                 7192              2711407              -592763
       901                 7200              2684171              -536382
       902                 7208              2788862              -692717
       903                 7216              2738281              -420482
       904                 7224              2646174              -556667
       905                 7232              2613262              -540042
       906                 7240              2523955              -499878
       907                 7248              2625992              -570329
       908                 7256              2605383              -427277
       909                 7264              2473079              -566541
       910                 7272              2392366              -483080
       911                 7280              2451267              -368891
       912                 7288              2312419              -553347
       913                 7296              2294902              -518675
       914                 7304              2267148              -371062
       915                 7312              2467162              -551509
       916                 7320              2264038              -328294
       917                 7328              2205827              -450301
       918                 7336              2242359              -351468
       919                 7344              2343510              -502567
       920                 7352              2308719              -405296
       921                 7360              2340791              -466601
       922                 7368              2503288              -492972
       923                 7376              2468959              -433220
       924                 7384              2437278              -622081
       925                 7392              2496105              -656755
       926                 7400              2483585              -584889
       927                 7408              2401152              -589262
       928                 7416              2462985              -538875
       929                 7424              2621135              -534173
       930                 7432              2426599              -426288
       931                 7440              2333446              -434669
       932                 7448              2383705              -533076
       933                 7456              2457581              -415950
       934                 7464              2216434              -490874
       935                 7472              2372732              -539045
       936                 7480              2267922              -388021
       937                 7488              2281765              -407419
       938                 7496              2180674              -447190
       939                 7504              2192849              -499717
       940                 7512              2349928              -392704
       941                 7520              2229505              -366872
       942                 7528              2566231              -441230
       943                 7536              2262976              -606991
       944                 7544              2272401              -583837
       945                 7552              2347263              -530739
       946                 7560              2313314              -471734
       947                 7568              2430696              -476558
       948                 7576              2167036              -603542
       949                 7584              2373799              -415371
       950                 7592              2320163              -426873
       951                 7600              2318503              -455353
       952                 7608              2364318              -466427
       953                 7616              2379204              -412465
       954                 7624              2287078              -544317
       955                 7632              2485679              -415366
       956                 7640              2085453              -604410
       957                 7648              2211593              -570496
       958                 7656              2084585              -548320
       959                 7664              2061907              -412814
       960                 7672              2091936              -436678
       961                 7680              2035840              -381981
       962                 7688              1916291              -283109
       963                 7696              2083534              -378091
       964                 7704              1933771              -459724
       965                 7712              1939990              -388262
       966                 7720              1948671              -269090
       967                 7728              1803329              -406732
       968                 7736              1742455              -455004
       969                 7744              1841448              -211942
       970                 7752              1757339              -277454
       971                 7760              1774342              -348199
       972                 7768              1640305              -376773
       973                 7776              1630741              -299178
       974                 7784              1662346              -418877
       975                 7792              1697627              -371336
       976                 7800              1598313              -259998
       977                 7808              1603084              -334777
       978                 7816              1539497              -176366
       979                 7824              1487707              -185561
       980                 7832              1514079              -424013
       981                 7840              1375728              -442928
       982                 7848              1679454              -360736
       983                 7856              1572714              -244933
       984                 7864              1501101              -446682
       985                 7872              1523805              -337150
       986                 7880              1674945              -297356
       987                 7888              1630043              -373313
       988                 7896              1691329              -344049
       989                 7904              1697652              -496916
       990                 7912              1639914              -203293
       991                 7920              1885222              -411041
       992                 7928              1846453              -384876
       993                 7936              1877610              -332081
       994                 7944              2013472              -416957
       995                 7952              1911703              -387139
       996                 7960              2012634              -489821
       997                 7968              1922303              -465379
       998                 7976              2006546              -451405
       999                 7984              1909704              -530714
      1000                 7992              2058389              -283419
      1001                 8000              2044321              -543415
      1002                 8008              2101949              -381017
      1003                 8016              1990648              -534103
      1004                 8024              2189113              -425489
      1005                 8032              2120978              -417016
      1006                 8040              2320073              -365117
      1007                 8048              2263627              -516979
      1008                 8056              2331730              -517370
      1009                 8064              2324896              -507125
      1010                 8072              2354609              -492025
      1011                 8080              2352952              -567904
      1012                 8088              2322048              -445704
      1013                 8096              2428504              -429861
      1014                 8104              2310511              -483671
      1015                 8112              2218056              -534879
      1016                 8120              2388406              -586518
      1017                 8128              2125858              -396506
      1018                 8136              2181523              -603010
      1019                 8144              2085839              -441002
      1020                 8152              2120125              -482563
      1021                 8160              2188247              -377153
      1022                 8168              1947308              -455933
      1023                 8176              2087407              -474085
      1024                 8184              2123310              -416672
      1025                 8192              2242880              -529093
      1026                 8200              2378703              -414794
      1027                 8208              2391474              -559502
      1028                 8216              2552637              -517932
      1029                 8224              2327415              -636590
      1030                 8232              2517221              -326039
      1031                 8240              2382069              -551412
      1032                 8248              2358442              -607059
      1033                 8256              2297342              -611171
      1034                 8264              2191294              -476672
      1035                 8272              2262935              -543267
      1036                 8280              2224361              -508834
      1037                 8288              2096229              -609234
      1038                 8296              1954816              -443926
      1039                 8304              1837844              -537129
      1040                 8312              1832754              -440951
      1041                 8320              1919559              -470521
      1042                 8328              1976913              -657491
      1043                 8336              1954700              -271056
      1044                 8344              2003552              -374219
      1045                 8352              1958182              -503751
      1046                 8360              1981487              -514597
      1047                 8368              1954001              -382076
      1048                 8376              1817814              -463732
      1049                 8384              1865199              -448382
      1050                 8392              1758708              -413981
      1051                 8400              1615865              -483299
      1052                 8408              1634432              -307326
      1053                 8416              1398587              -360403
      1054                 8424              1364145              -296307
      1055                 8432              1430375              -320424
      1056                 8440              1418217              -321243
      1057                 8448              1366218              -332518
      1058                 8456              1225414              -317778
      1059                 8464              1286945              -394692
      1060                 8472              1192573              -295806
      1061                 8480              1267218              -282327
      1062                 8488              1207161              -262566
      1063                 8496              1288703              -298521
      1064                 8504              1216666              -238440
      1065                 8512              1262994              -260077
      1066                 8520              1397427              -311959
      1067                 8528              1276977              -322688
      1068                 8536              1244341              -353619
      1069                 8544              1204246              -362428
      1070                 8552              1173151              -248582
      1071                 8560              1471620              -267845
      1072                 8568              1189415              -311924
      1073                 8576              1264799              -276161
      1074                 8584              1400631              -290620
      1075                 8592              1233604              -524098
      1076                 8600              1211288              -409187
      1077                 8608              1230463              -351320
      1078                 8616              1249489              -362781
      1079                 8624              1199670              -331453
      1080                 8632              1316418              -283330
      1081                 8640              1323913              -347972
      1082                 8648              1320870              -497782
      1083                 8656              1409632              -271340
      1084                 8664              1552559              -382195
      1085                 8672              1526000              -273074
      1086                 8680              1595555              -323159
      1087                 8688              1594943              -311178
      1088                 8696              1631954              -233321
      1089                 8704              1554431              -392538
      1090                 8712              1714528              -345127
      1091                 8720              1589507              -433537
      1092                 8728              1695666              -353266
      1093                 8736              1581511              -489509
      1094                 8744              1532707              -382441
      1095                 8752              1558486              -485579
      1096                 8760              1654871              -558068
      1097                 8768              1679158              -414877
      1098                 8776              1449810              -422442
      1099                 8784              1636480              -297546
      1100                 8792              1672911              -372308
      1101                 8800              1745511              -379947
      1102                 8808              1810872              -408093
      1103                 8816              1598969              -470724
      1104                 8824              1655619              -309412
      1105                 8832              1788274              -475961
      1106                 8840              1860652              -543052
      1107                 8848              1855471              -415450
      1108                 8856              1971181              -382833
      1109                 8864              1693354              -293007
      1110                 8872              1847921              -437623
      1111                 8880              1995119              -451394
      1112                 8888              1953874              -563848
      1113                 8896              1935218              -226077
      1114                 8904              1843948              -365723
      1115                 8912              1810796              -446695
      1116                 8920              1878337              -539714
      1117                 8928              1754227              -479682
      1118                 8936              1730544              -480817
      1119                 8944              1824829              -430996
      1120                 8952              1730451              -428347
      1121                 8960              1848068              -330725
      1122                 8968              1793931              -504030
      1123                 8976              1821005              -430790
      1124                 8984              1952961              -292225
      1125                 8992              1831359              -445412
      1126                 9000              1860347              -352347
      1127                 9008              1990568              -442749
      1128                 9016              2075643              -374568
      1129                 9024              2043281              -518188
      1130                 9032              1999608              -454945
      1131                 9040              1969314              -442797
      1132                 9048              2009912              -307668
      1133                 9056              1951773              -505079
      1134                 9064              1978370              -462070
      1135                 9072              1889494              -491910
      1136                 9080              1959867              -547194
      1137                 9088              1969337              -391616
      1138                 9096              1816226              -514243
      1139                 9104              2012008              -410411
      1140                 9112              1855154              -443671
      1141                 9120              1875919              -347208
      1142                 9128              1933774              -306321
      1143                 9136              1691550              -433272
      1144                 9144              1796774              -292327
      1145                 9152              1729540              -412539
      1146                 9160              1790690              -350298
      1147                 9168              1760720              -487606
      1148                 9176              1754587              -314545
      1149                 9184              1866476              -347443
      1150                 9192              1986187              -394383
      1151                 9200              1880744              -310449
      1152                 9208              1897530              -391846
      1153                 9216              1816231              -449079
      1154                 9224              1645040              -303581
      1155                 9232              1667971              -427198
      1156                 9240              1700556              -455435
      1157                 9248              1643694              -459356
      1158                 9256              1657448              -361122
      1159                 9264              1545706              -517742
      1160                 9272              1592450              -351505
      1161                 9280              1542450              -432906
      1162                 9288              1379182              -376766
      1163                 9296              1580073              -328978
      1164                 9304              1445168              -352117
      1165                 9312              1394351              -253119
      1166                 9320              1422543              -298002
      1167                 9328              1551414              -390995
      1168                 9336              1582565              -233793
      1169                 9344              1447144              -255089
      1170                 9352              1457767              -230050
      1171                 9360              1484310              -375750
      1172                 9368              1416897              -427979
      1173                 9376              1500754              -418268
      1174                 9384              1481231              -397822
      1175                 9392              1544622              -324122
      1176                 9400              1384026              -382121
      1177                 9408              1420608              -352590
      1178                 9416              1596224              -279351
      1179                 9424              1511446              -377213
      1180                 9432              1460024              -280760
      1181                 9440              1537875              -394459
      1182                 9448              1476874              -373856
      1183                 9456              1452063              -405212
      1184                 9464              1306785              -422912
      1185                 9472              1436653              -417642
      1186                 9480              1356032              -284967
      1187                 9488              1472498              -278439
      1188                 9496              1372241              -395720
      1189                 9504              1418345              -292152
      1190                 9512              1268435              -266938
      1191                 9520              1470449              -254306
      1192                 9528              1338562              -226523
      1193                 9536              1226617              -441302
      1194                 9544              1291682              -313282
      1195                 9552              1367915              -372251
      1196                 9560              1243853              -334629
      1197                 9568              1292934              -369915
      1198                 9576              1390146              -384874
      1199                 9584              1364472              -225236
      1200                 9592              1424279              -294479
      1201                 9600              1307897              -366689
      1202                 9608              1322132              -378493
      1203                 9616              1249232              -337115
      1204                 9624              1270831              -444980
      1205                 9632              1482512              -366207
      1206                 9640              1271221              -326467
      1207                 9648              1340706              -228262
      1208                 9656              1550431              -223749
      1209                 9664              1210288              -406567
      1210                 9672              1181525              -395463
      1211                 9680              1298950              -212674
      1212                 9688              1357068              -334367
      1213                 9696              1330529              -269109
      1214                 9704              1339561              -305668
      1215                 9712              1560393              -340501
      1216                 9720              1465973              -284528
      1217                 9728              1530651              -179563
      1218                 9736              1535465              -432146
      1219                 9744              1602653              -402915
      1220                 9752              1523855              -195603
      1221                 9760              1654755              -361775
      1222                 9768              1691024              -451549
      1223                 9776              1690215              -304947
      1224                 9784              1582437              -379012
      1225                 9792              1691375              -447264
      1226                 9800              1568872              -227203
      1227                 9808              1706495              -101292
      1228                 9816              1645931              -324943
      1229                 9824              1660929              -242927
      1230                 9832              1639672              -264376
      1231                 9840              1703081              -331708
      1232                 9848              1616544              -322172
      1233                 9856              1844029              -356874
      1234                 9864              1771392              -273681
      1235                 9872              1878311              -266596
      1236                 9880              1914935              -382669
      1237                 9888              1800358              -263739
      1238                 9896              1740858              -398179
      1239                 9904              1864909              -421886
      1240                 9912              1832394              -310012
      1241                 9920              1755810              -271455
      1242                 9928              1782742              -263250
      1243                 9936              1744861              -390578
      1244                 9944              1703241              -315009
      1245                 9952              1678449              -272189
      1246                 9960              1596733              -284059
      1247                 9968              1565949              -272320
      1248                 9976              1662045              -281198
      1249                 9984              1626983              -175483
      1250                 9992              1526970              -301917
      1251                10000              1595176              -201779
      1252                10008              1683359              -434065
      1253                10016              1714253              -297118
      1254                10024              1602494              -344996
      1255                10032              1668044              -383271
      1256                10040              1741348              -434282
      1257                10048              1877776              -417053
      1258                10056              1701722              -326706
      1259                10064              1796701              -298706
      1260                10072              1585139              -347076
      1261                10080              1500178              -366072
      1262                10088              1490597              -365118
      1263                10096              1453771              -355938
      1264                10104              1334654              -327104
      1265                10112              1409161              -236821
      1266                10120              1367071              -412061
      1267                10128              1295924              -391439
      1268                10136              1436624              -215058
      1269                10144              1289961              -268013
      1270                10152              1319314              -326532
      1271                10160              1464384              -245315
      1272                10168              1472243              -337989
      1273                10176              1280048              -356929
      1274                10184              1351647              -271569
      1275                10192              1438727              -415158
      1276                10200              1248551              -335026
      1277                10208              1271749              -251395
      1278                10216              1290790              -285478
      1279                10224              1249406              -355935
      1280                10232              1336457              -171115
      1281                10240              1373896              -286424
      1282                10248              1085862              -385425
      1283                10256              1381534              -258891
      1284                10264              1118681              -369876
      1285                10272              1089550              -220155
      1286                10280              1203489              -200900
      1287                10288              1214673              -286603
      1288                10296              1162894              -251930
      1289                10304              1277311              -194655
      1290                10312              1378291              -230262
      1291                10320              1215322              -265673
      1292                10328              1334887              -370287
      1293                10336              1151323              -221915
      1294                10344              1159569              -301836
      1295                10352              1306692              -162497
      1296                10360              1259436              -249135
      1297                10368              1211463              -279447
      1298                10376              1280685              -162753
      1299                10384              1288817              -394961
      1300                10392              1299347              -353184
      1301                10400              1288529              -450746
      1302                10408              1392385              -281303
      1303                10416              1326294              -357256
      1304                10424              1264710              -382450
      1305                10432              1225920              -308265
      1306                10440              1425478              -185736
      1307                10448              1463086              -361971
      1308                10456              1456570              -390673
      1309                10464              1507810              -259026
      1310                10472              1513876              -335064
      1311                10480              1441900              -277249
      1312                10488              1363710              -245598
      1313                10496              1491283              -277875
      1314                10504              1515817              -202817
      1315                10512              1635224              -106435
      1316                10520              1623083              -432110
      1317                10528              1367309              -197798
      1318                10536              1501268              -262595
      1319                10544              1533620              -322872
      1320                10552              1462983              -215178
      1321                10560              1482738              -296600
      1322                10568              1515613              -368540
      1323                10576              1437371              -323725
      1324                10584              1654780              -376900
      1325                10592              1540951              -376524
      1326                10600              1524570              -332085
      1327                10608              1599218              -220137
      1328                10616              1590187              -227454
      1329                10624              1659601              -232535
      1330                10632              1584455              -268837
      1331                10640              1591801              -333538
      1332                10648              1604101              -300126
      1333                10656              1872928              -227451
      1334                10664              1539140              -324670
      1335                10672              1627761              -118219
      1336                10680              1552540              -210529
      1337                10688              1441730              -343396
      1338                10696              1522169              -283738
      1339                10704              1489341              -189958
      1340                10712              1533078              -166763
      1341                10720              1575882              -185752
      1342                10728              1407723              -133907
      1343                10736              1514314              -104787
      1344                10744              1375463              -162659
      1345                10752              1308839              -230986
      1346                10760              1535692              -225049
      1347                10768              1409495              -377943
      1348                10776              1351278              -211020
      1349                10784              1541413              -239802
      1350                10792              1386619              -411312
      1351                10800              1292510              -245845
      1352                10808              1286518              -245568
      1353                10816              1273562              -226316
      1354                10824              1150221              -316839
      1355                10832              1310883               -93920
      1356                10840              1388923              -235766
      1357                10848              1260961              -187977
      1358                10856              1319578              -257556
      1359                10864              1322626              -280011
      1360                10872              1199201              -291675
      1361                10880              1311665              -154352
      1362                10888              1212573              -346960
      1363                10896              1292175              -268866
      1364                10904              1276209              -147287
      1365                10912              1234636              -332149
      1366                10920              1284859              -343660
      1367                10928              1145865              -140336
      1368                10936              1360182              -336681
      1369                10944              1303482              -262080
      1370                10952              1218386              -403693
      1371                10960              1066069              -267653
      1372                10968              1262254              -240425
      1373                10976              1168279              -254315
      1374                10984              1226775              -498257
      1375                10992              1284909              -377696
      1376                11000              1069886              -170711
      1377                11008              1167930              -200077
      1378                11016              1193674              -233284
      1379                11024               932815              -228947
      1380                11032              1263939              -304776
      1381                11040              1085771              -292218
      1382                11048              1179822              -374331
      1383                11056              1081054              -223082
      1384                11064              1110755              -393996
      1385                11072              1128075              -225849
      1386                11080              1192932              -315866
      1387                11088              1011945              -192429
      1388                11096              1225775              -207477
      1389                11104              1179191              -277790
      1390                11112              1197375              -158453
      1391                11120              1173822              -224167
      1392                11128              1196351              -283415
      1393                11136              1171161              -223989
      1394                11144              1056855              -221019
      1395                11152              1133794              -259167
      1396                11160              1070388              -333405
      1397                11168              1214129              -352970
      1398                11176              1188401              -180483
      1399                11184              1279630              -355347
      1400                11192              1382376              -149470
      1401                11200              1329485              -213001
      1402                11208              1211860              -329779
      1403                11216              1270622              -388771
      1404                11224              1366465               -91114
      1405                11232              1387816              -249306
      1406                11240              1368115              -148877
      1407                11248              1302274              -313885
      1408                11256              1546908              -160659
      1409                11264              1307946              -194480
      1410                11272              1490010              -250977
      1411                11280              1519664              -144361
      1412                11288              1338186              -414709
      1413                11296              1409280              -222132
      1414                11304              1491402              -298172
      1415                11312              1380097              -249887
      1416                11320              1459271              -347464
      1417                11328              1274482              -196489
      1418                11336              1425926              -247815
      1419                11344              1282319              -323819
      1420                11352              1466348              -164068
      1421                11360              1361581              -301193
      1422                11368              1467296              -132590
      1423                11376              1355694              -166054
      1424                11384              1539632              -258666
      1425                11392              1447594              -305026
      1426                11400              1507418              -279710
      1427                11408              1335055              -290515
      1428                11416              1385467              -289631
      1429                11424              1211546              -366787
      1430                11432              1364861              -287454
      1431                11440              1248263              -260384
      1432                11448              1236025              -194073
      1433                11456              1287903              -213064
      1434                11464              1241390              -213296
      1435                11472              1275423              -300840
      1436                11480              1159406              -171758
      1437                11488              1165214              -208885
      1438                11496              1101948              -221562
      1439                11504              1365311              -302959
      1440                11512              1246295               -59637
      1441                11520              1190237              -363960
      1442                11528              1046077              -172349
      1443                11536               974665              -261289
      1444                11544              1141178              -181053
      1445                11552              1138018              -220890
      1446                11560              1125625               -94719
      1447                11568              1096630              -341046
      1448                11576              1234069              -100388
      1449                11584              1089058              -222385
      1450                11592              1033658              -195732
      1451                11600              1097856              -236787
      1452                11608               985755              -143700
      1453                11616               919520              -220099
      1454                11624               961845              -182697
      1455                11632               957513              -252996
      1456                11640               857422              -166469
      1457                11648              1067724              -156281
      1458                11656               840370              -124594
      1459                11664              1076647              -351876
      1460                11672               830765              -320517
      1461                11680               935303              -280200
      1462                11688               868932              -282901
      1463                11696              1002856              -165065
      1464                11704               820581              -168399
      1465                11712               844073              -269351
      1466                11720              1004631              -132496
      1467                11728               736297              -372792
      1468                11736               908426              -174496
      1469                11744               853235               -78836
      1470                11752               747047              -285786
      1471                11760               794241              -147460
      1472                11768               892305              -315217
      1473                11776               894440              -356233
      1474                11784               945464              -150750
      1475                11792               874445              -351983
      1476                11800               831497               -42181
      1477                11808              1004343              -216047
      1478                11816               850544              -312774
      1479                11824              1153294              -231646
      1480                11832              1025062               -72574
      1481                11840              1069761              -275247
      1482                11848              1051759              -252773
      1483                11856               918407              -241150
      1484                11864              1031697              -255434
      1485                11872              1074887              -233886
      1486                11880              1060627              -117059
      1487                11888              1050139              -241598
      1488                11896              1119670              -195762
      1489                11904              1136897              -173737
      1490                11912              1160349               -93210
      1491                11920              1039108              -313378
      1492                11928               967533              -104394
      1493                11936              1035090              -288374
      1494                11944              1132687              -256925
      1495                11952              1067140              -292090
      1496                11960              1092977              -222630
      1497                11968              1080192              -198017
      1498                11976              1244555              -100883
      1499                11984              1064067              -140717
      1500                11992              1062979              -215631
      1501                12000              1248175              -178499
      1502                12008              1191252              -195771
      1503                12016              1166151               -63480
      1504                12024              1222769              -303574
      1505                12032              1174299              -211926
      1506                12040              1187984              -244292
      1507                12048              1076434              -277012
      1508                12056              1130902              -326278
      1509                12064              1126710              -134147
      1510                12072              1107870                15716
      1511                12080               947189              -169156
      1512                12088              1069272               -17580
      1513                12096               885324              -224184
      1514                12104              1048271              -173867
      1515                12112              1049115              -229238
      1516                12120               980146               -27123
      1517                12128              1107207              -152253
      1518                12136              1176524              -191885
      1519                12144              1094748              -277858
      1520                12152              1069395              -323922
      1521                12160              1004322              -152797
      1522                12168              1155791              -213954
      1523                12176               989623              -236449
      1524                12184              1033701              -210667
      1525                12192              1155169              -231275
      1526                12200               923447               -65823
      1527                12208               974967               -79711
      1528                12216               876015               -84548
      1529                12224              1008928              -303060
      1530                12232               986256              -219037
      1531                12240               977985              -160083
      1532                12248               883995               -91109
      1533                12256               857598              -222113
      1534                12264               849769              -260611
      1535                12272               725980               -70944
      1536                12280               883188              -210327
      1537                12288               894224              -212023
      1538                12296               903009              -230996
      1539                12304               968250              -178539
      1540                12312               739112              -101232
      1541                12320               803864              -242933
      1542                12328               882267              -190367
      1543                12336               905212               -88865
      1544                12344               582905              -203025
      1545                12352               774520               -68421
      1546                12360               627774               -74841
      1547                12368               690413              -187769
      1548                12376               610047              -115246
      1549                12384               801181              -196300
      1550                12392               697054              -136199
      1551                12400               681915              -157261
      1552                12408               721106              -256988
      1553                12416               727170               -91989
      1554                12424               867204              -128572
      1555                12432               757939              -100899
      1556                12440               693430              -278575
      1557                12448               809837              -463922
      1558                12456               740759               -24290
      1559                12464               714289              -158887
      1560                12472               607976              -226956
      1561                12480               728687              -242398
      1562                12488               718679              -174670
      1563                12496               633702              -223582
      1564                12504               669853              -322073
      1565                12512               695658              -192178
      1566                12520               707805              -247326
      1567                12528               644355              -238652
      1568                12536               718944              -174594
      1569                12544               790515              -129804
      1570                12552               727914              -178623
      1571                12560               629522              -212480
      1572                12568               690370              -223749
      1573                12576               657546              -122412
      1574                12584               670167              -279955
      1575                12592               665943              -220146
      1576                12600               844211              -146662
      1577                12608               715169                32684
      1578                12616               797450              -258295
      1579                12624               701392              -213331
      1580                12632               780741              -161102
      1581                12640               733013               -91464
      1582                12648               677320              -271845
      1583                12656               830268              -199900
      1584                12664               931129              -330046
      1585                12672               775565              -398379
      1586                12680               834578               -53530
      1587                12688               802786               -90354
      1588                12696               764807              -159640
      1589                12704               773034              -189855
      1590                12712               720166               -56369
      1591                12720               929711               -10018
      1592                12728               742606               -16938
      1593                12736               742978              -148050
      1594                12744               856081              -163513
      1595                12752               717714              -181342
      1596                12760               822785              -270657
      1597                12768               809132               -44502
      1598                12776               816689              -139206
      1599                12784               845554              -147666
      1600                12792               784732              -278003
      1601                12800               799906               -84297
      1602                12808               917194              -199033
      1603                12816               787537              -232405
      1604                12824               686181              -197384
      1605                12832               870537              -170397
      1606                12840               809651              -160877
      1607                12848               648465              -115146
      1608                12856               750578              -346315
      1609                12864               684056               -97868
      1610                12872               632030               -55601
      1611                12880               720216              -170162
      1612                12888               557206              -220458
      1613                12896               672193              -235687
      1614                12904               674919               -86084
      1615                12912               656959               -85436
      1616                12920               642923               -31506
      1617                12928               698628               -69555
      1618                12936               701855              -119651
      1619                12944               726994              -190863
      1620                12952               708034              -127120
      1621                12960               591492              -227179
      1622                12968               536538               -37537
      1623                12976               765019              -130690
      1624                12984               686761              -162524
      1625                12992               613873              -170662
      1626                13000               619328               -82605
      1627                13008               660059              -228326
      1628                13016               627257              -114118
      1629                13024               640930               -19340
      1630                13032               595610               -99013
      1631                13040               601660              -126157
      1632                13048               519544              -167917
      1633                13056               699490               -27129
      1634                13064               614279              -115172
      1635                13072               396087              -137685
      1636                13080               620713               -93761
      1637                13088               484372              -171973
      1638                13096               655379              -174408
      1639                13104               523153              -282335
      1640                13112               562284              -245177
      1641                13120               718977              -176024
      1642                13128               547368                 8647
      1643                13136               531184              -219993
      1644                13144               737773              -132748
      1645                13152               546077               -82564
      1646                13160               541257              -168975
      1647                13168               676110              -165674
      1648                13176               709001              -143460
      1649                13184               597542               -76568
      1650                13192               576984              -119770
      1651                13200               600081              -127027
      1652                13208               589526              -210988
      1653                13216               659635              -122192
      1654                13224               549692              -139378
      1655                13232               604624              -190584
      1656                13240               614886               -36231
      1657                13248               597262              -207382
      1658                13256               546473              -154475
      1659                13264               619222              -236782
      1660                13272               561515              -196522
      1661                13280               480951               -60346
      1662                13288               554580                -4516
      1663                13296               448632              -231343
      1664                13304               553530              -141749
      1665                13312               534930              -184382
      1666                13320               585608              -168297
      1667                13328               567097              -191334
      1668                13336               491235              -175315
      1669                13344               576284              -167114
      1670                13352               472890              -166683
      1671                13360               414158              -142796
      1672                13368               497471              -179846
      1673                13376               417097              -264050
      1674                13384               571095               -89703
      1675                13392               433734              -292260
      1676                13400               570221              -129625
      1677                13408               477187              -206774
      1678                13416               592707               -39834
      1679                13424               340994              -178142
      1680                13432               487395              -148707
      1681                13440               401970              -112346
      1682                13448               536657              -127428
      1683                13456               382003              -201643
      1684                13464               580084              -114854
      1685                13472               315058              -128902
      1686                13480               442190              -193145
      1687                13488               499711              -143816
      1688                13496               420470              -142556
      1689                13504               563954              -105922
      1690                13512               516361              -261346
      1691                13520               517687               -97429
      1692                13528               397918              -116375
      1693                13536               338199              -153906
      1694                13544               358495               -21357
      1695                13552               281597              -126738
      1696                13560               481673              -136876
      1697                13568               376772              -232878
      1698                13576               319572              -117734
      1699                13584               367027              -130439
      1700                13592               343024               -36655
      1701                13600               448895               -55331
      1702                13608               365868              -142352
      1703                13616               287896                  315
      1704                13624               454445              -157747
      1705                13632               385607              -152888
      1706                13640               526617                29874
      1707                13648               436146              -149751
      1708                13656               478401               -24850
      1709                13664               438958               -98126
      1710                13672               497260              -272707
      1711                13680               297281               -80058
      1712                13688               337230               -50927
      1713                13696               385400               -97791
      1714                13704               413302                20521
      1715                13712               440225              -102994
      1716                13720               503350              -259611
      1717                13728               393139              -194986
      1718                13736               498399              -299387
      1719                13744               497025              -104095
      1720                13752               431396              -119199
      1721                13760               514729              -152531
      1722                13768               426670              -106791
      1723                13776               380521              -152649
      1724                13784               402782              -155078
      1725                13792               479278               -20388
      1726                13800               279236              -152624
      1727                13808               479584                -3333
      1728                13816               271844              -157532
      1729                13824               386199              -188087
      1730                13832               319054               -97708
      1731                13840               245040              -124768
      1732                13848               367318              -270608
      1733                13856               253185              -236025
      1734                13864               385420              -120629
      1735                13872               306889              -131060
      1736                13880               324349               -91988
      1737                13888               328457               -56532
      1738                13896               336181                18380
      1739                13904               343214              -128678
      1740                13912               414004               -53171
      1741                13920               279662               -64440
      1742                13928               412314               -38716
      1743                13936               320907              -209224
      1744                13944               286745              -163601
      1745                13952               307868               -61627
      1746                13960               222966              -232609
      1747                13968               197695              -120862
      1748                13976               324113              -148044
      1749                13984               364738              -208058
      1750                13992               334180               -78461
      1751                14000               407667              -198847
      1752                14008               370691              -105909
      1753                14016               403539              -140760
      1754                14024               188432              -236294
      1755                14032               394879              -103841
      1756                14040               331169              -201746
      1757                14048               337276              -126041
      1758                14056               409901              -153626
      1759                14064               232820              -151509
      1760                14072               441515                25148
      1761                14080               359587              -105994
      1762                14088               271473              -125888
      1763                14096               269174                -1661
      1764                14104               355214              -216485
      1765                14112               345234              -138789
      1766                14120               310139              -138208
      1767                14128               389207               -98499
      1768                14136               253513              -130721
      1769                14144               419274              -137374
      1770                14152               227771              -201916
      1771                14160               352257              -194208
      1772                14168               359171               -98413
      1773                14176               397734              -158820
      1774                14184               271357               -85544
      1775                14192               196430               -57240
      1776                14200               341311              -136017
      1777                14208               389383              -215855
      1778                14216               446852                41041
      1779                14224               354256              -162372
      1780                14232               383813              -118474
      1781                14240               443233               -24282
      1782                14248               296133               -62584
      1783                14256               252990               -32879
      1784                14264               488952               -99646
      1785                14272               416079               -62659
      1786                14280               223566               -46463
      1787                14288               332333              -235450
      1788                14296               379131              -156201
      1789                14304               166294               -18815
      1790                14312               206179               -71433
      1791                14320               221851               -21884
      1792                14328               380880              -112629
      1793                14336               190064                14789
      1794                14344               349818              -121074
      1795                14352               442463               -59889
      1796                14360               377815              -158884
      1797                14368               287367               -75993
      1798                14376               321501              -304628
      1799                14384               416794              -114717
      1800                14392               211605              -127937
      1801                14400               110694              -167468
      1802                14408               322815               -57015
      1803                14416               378002               -78835
      1804                14424               147667              -178471
      1805                14432               130010              -158700
      1806                14440               228192               -66299
      1807                14448               198862               -57541
      1808                14456               329106               -40922
      1809                14464               340477               -69634
      1810                14472               441881               -85055
      1811                14480               164339               -70906
      1812                14488               272243              -127329
      1813                14496               229580               -72658
      1814                14504               261764              -113287
      1815                14512               327377              -131714
      1816                14520               187638              -130794
      1817                14528               288431                 3648
      1818                14536                50181                44645
      1819                14544               237173               -83921
      1820                14552               248274              -130936
      1821                14560               223532              -166765
      1822                14568               168728               -45063
      1823                14576               187255              -145797
      1824                14584               107595              -128285
      1825                14592               261667               -11074
      1826                14600               273672               -49951
      1827                14608               110830              -239114
      1828                14616               146766              -138905
      1829                14624               237471               -95872
      1830                14632               233127              -133642
      1831                14640               226562               -85921
      1832                14648               108784               -22827
      1833                14656               102307              -211934
      1834                14664               161666               -96723
      1835                14672                81824              -308471
      1836                14680               152625               -71093
      1837                14688               177166               -84847
      1838                14696                86016               130153
      1839                14704               100060               -41138
      1840                14712               109869              -127427
      1841                14720                93475               -40481
      1842                14728               217927              -126089
      1843                14736               178408              -202893
      1844                14744               131583               -16690
      1845                14752               176375              -170472
      1846                14760               190306               -87731
      1847                14768               129064               -21467
      1848                14776              -121729              -106106
      1849                14784               246336               -64939
      1850                14792               180896                17650
      1851                14800                31903               -18028
      1852                14808                50057               -68398
      1853                14816               123020              -140755
      1854                14824               130664               -17546
      1855                14832               143986               -98453
      1856                14840               254030               -68258
      1857                14848               182811               -82782
      1858                14856                92087              -140682
      1859                14864               138832              -213657
      1860                14872               270492               -71974
      1861                14880               155447              -206906
      1862                14888               100046              -115961
      1863                14896               -17384              -123169
      1864                14904               272246               -53768
      1865                14912               218226               -27862
      1866                14920               193304              -136802
      1867                14928               341233              -182725
      1868                14936               264774              -239322
      1869                14944               135803              -138577
      1870                14952               101158              -176938
      1871                14960               369494              -190139
      1872                14968               383494                 1634
      1873                14976               124056                13940
      1874                14984               204320               -26739
      1875                14992               174557              -172222
      1876                15000               140797              -150948
      1877                15008               158529               -91966
      1878                15016               225838              -109511
      1879                15024               166531              -153175
      1880                15032               129411              -174343
      1881                15040               341816               -42977
      1882                15048               250503              -185100
      1883                15056               191207              -128498
      1884                15064               151154              -187366
      1885                15072               135379              -225374
      1886                15080               256843               -46435
      1887                15088               264439              -152522
      1888                15096               202821              -110718
      1889                15104                20731               -88979
      1890                15112                91191               -54204
      1891                15120               329821              -136644
      1892                15128               118688              -111801
      1893                15136               179222               -99965
      1894                15144               225788              -239367
      1895                15152               199409              -241192
      1896                15160               178145              -113701
      1897                15168               191367                58617
      1898                15176               136028               -73472
      1899                15184               204868              -151439
      1900                15192               140990              -164930
      1901                15200               129832                 7985
      1902                15208               101913              -100757
      1903                15216               119215               -17506
      1904                15224               149139              -124634
      1905                15232               217937              -152862
      1906                15240               180466              -166674
      1907                15248                55768              -103953
      1908                15256               217439               -90585
      1909                15264               244829               -88240
      1910                15272               184628              -140721
      1911                15280               198734              -196586
      1912                15288               128695               -85754
      1913                15296                78873               -79218
      1914                15304                62999               -86376
      1915                15312                 -613              -154609
      1916                15320                24655               -50469
      1917                15328               198061               -18384
      1918                15336               130840               -65678
      1919                15344               -93776               -55024
      1920                15352                45214              -137230
      1921                15360               116866               -52605
      1922                15368                91916              -228303
      1923                15376               -83072               -79564
      1924                15384               104370               -50904
      1925                15392               107674               -52506
      1926                15400               235145              -195578
      1927                15408                90400              -108106
      1928                15416               106015              -111888
      1929                15424               -40119               -56028
      1930                15432               -41923              -121766
      1931                15440                26563               -46920
      1932                15448               134073              -140748
      1933                15456               104766               -51613
      1934                15464                99427               -63305
      1935                15472              -101373              -132353
      1936                15480               108295              -100109
      1937                15488                96855               -41125
      1938                15496                56557                25875
      1939                15504               158048                24381
      1940                15512               206844                 3809
      1941                15520               -32055              -250640
      1942                15528                56528               -87372
      1943                15536               106005              -227638
      1944                15544                69480              -236754
      1945                15552               101597              -102435
      1946                15560                95897                29210
      1947                15568                59464                21804
      1948                15576                43585              -167660
      1949                15584               150813               -59127
      1950                15592               192132              -137480
      1951                15600               152592                 5296
      1952                15608                -2959                13036
      1953                15616               221923               -65467
      1954                15624                41641               -25368
      1955                15632                87207              -201919
      1956                15640                25950              -258808
      1957                15648               205227               -31247
      1958                15656                60867              -255995
      1959                15664                24888              -113892
      1960                15672                85409               -70737
      1961                15680                58163              -148816
      1962                15688               -52035              -130069
      1963                15696                28597              -144614
      1964                15704               199905               -54000
      1965                15712                33041                22459
      1966                15720                54909               -27198
      1967                15728                84911               -78097
      1968                15736                10166                58487
      1969                15744                44303              -198668
      1970                15752                95348               -77633
      1971                15760               222240              -173511
      1972                15768               134829               -56074
      1973                15776               201253              -238230
      1974                15784                69132              -149879
      1975                15792                28724               -54607
      1976                15800                11936               -36183
      1977                15808                91590               -88495
      1978                15816               103816               -76036
      1979                15824               207040               -56116
      1980                15832                 1912              -102922
      1981                15840               117352              -182045
      1982                15848                59717                -7768
      1983                15856               104606              -119096
      1984                15864               200424                -2475
      1985                15872               102172                40651
      1986                15880               129654              -187138
      1987                15888                 9381               -64567
      1988                15896               144523              -134419
      1989                15904               148591              -167310
      1990                15912                14690               -87249
      1991                15920               242707              -145663
      1992                15928                -8940              -141040
      1993                15936               111101               -80349
      1994                15944               103857              -176904
      1995                15952               -23833               -82373
      1996                15960                55345               -78314
      1997                15968               151589               -60717
      1998                15976                43024              -113435
      1999                15984               170611                13149
      2000                15992               175936              -174690
      2001                16000               134633              -122426
      2002                16008                -8146              -102942
      2003                16016               123578                 7334
      2004                16024               -26868               101625
      2005                16032                20063              -114824
      2006                16040               -50496              -156928
      2007                16048               126884              -172472
      2008                16056              -156078               -43560
      2009                16064               151057                 -654
      2010                16072               153603               -27545
      2011                16080               -27750              -107378
      2012                16088                95458              -252727
      2013                16096                54322               -41477
      2014                16104              -104569                 -729
      2015                16112               -71661              -180438
      2016                16120                65460               -44336
      2017                16128                76724              -101268
      2018                16136                77711               -62632
      2019                16144               -45833               -60835
      2020                16152               -59894                 8050
      2021                16160               117628               -55551
      2022                16168               117519               -89333
      2023                16176                41471                51710
      2024                16184                28128              -227661
      2025                16192               138928               -37717
      2026                16200                56136              -225481
      2027                16208                60398              -147208
      2028                16216                97697               -25235
      2029                16224               197418              -111842
      2030                16232                90007                10829
      2031                16240                36640              -133621
      2032                16248               147755              -237104
      2033                16256                -9521               -33363
      2034                16264                24160               -25169
      2035                16272                24675               -89334
      2036                16280                78394              -106487
      2037                16288                -7830              -268316
      2038                16296                20346              -115279
      2039                16304                 9246                30147
      2040                16312              -139671               -39615
      2041                16320                22992               -72137
      2042                16328                 -154                63076
      2043                16336                65453               -27630
      2044                16344               107874                -8178
      2045                16352               121552              -116692
      2046                16360                77119              -113630
      2047                16368                23842              -166422
      2048                16376                98558               -66597
      2049                16384               203841              -157835
      2050                16392                54648              -213091
      2051                16400                90872              -173888
      2052                16408               185706               -94111
      2053                16416                36705               -34044
      2054                16424               -82976              -193609
      2055                16432                48970               -21087
      2056                16440               -79605              -141420
      2057                16448                96733               -16628
      2058                16456               128587              -157783
      2059                16464               215077              -130489
      2060                16472                -3517               -76494
      2061                16480                44233               -67635
      2062                16488               180223              -149113
      2063                16496               133007              -243975
      2064                16504                93565              -125969
      2065                16512                32206              -148127
      2066                16520                20210              -172232
      2067                16528                 3547               -44300
      2068                16536                37336              -292650
      2069                16544                13038              -142164
      2070                16552              -112736                17461
      2071                16560               164920              -265698
      2072                16568                84253              -168289
      2073                16576               114844              -102797
      2074                16584               -27139              -142068
      2075                16592               -50249                61782
      2076                16600               -37994              -113016
      2077                16608                52919              -152030
      2078                16616               -17310               -86425
      2079                16624              -133774               -89947
      2080                16632                 8947                59152
      2081                16640                -7738              -130358
      2082                16648                87627              -101825
      2083                16656               126829               -30934
      2084                16664               -12534                36557
      2085                16672                66670               -39589
      2086                16680                66750               -11508
      2087                16688               -63693              -179207
      2088                16696                75584              -121897
      2089                16704                71265               -70125
      2090                16712               106060               -21987
      2091                16720               -17085               -99064
      2092                16728                -9040              -132411
      2093                16736                50856               -44764
      2094                16744               -22903              -171513
      2095                16752                 9615              -110108
      2096                16760               -17479               -66134
      2097                16768                30611               -18078
      2098                16776                80681              -165793
      2099                16784               -88547              -201903
      2100                16792                 7077              -122018
      2101                16800               172484                43582
      2102                16808              -121689               -71774
      2103                16816                67651              -143903
      2104                16824                 5760              -242182
      2105                16832                76051              -239598
      2106                16840              -187631               -57013
      2107                16848                75659               -73007
      2108                16856               -19909                53210
      2109                16864               -19512               -23271
      2110                16872               183333               -83298
      2111                16880               105081              -158086
      2112                16888               123280                54151
      2113                16896               168154               -86630
      2114                16904               -52987              -111962
      2115                16912               105087               -60889
      2116                16920               -99044              -149536
      2117                16928                23413              -196119
      2118                16936                66504              -180507
      2119                16944               -15054              -123914
      2120                16952               215659              -178338
      2121                16960               -23142              -147359
      2122                16968                39173              -186607
      2123                16976                -5673               -78565
      2124                16984               150846                 9680
      2125                16992               -72293               -30074
      2126                17000                 3598              -116892
      2127                17008               -34448              -209758
      2128                17016               -85816              -147893
      2129                17024                37275              -105223
      2130                17032               -22060                -8363
      2131                17040                28016               -70792
      2132                17048               -13442               -92639
      2133                17056               -13627              -177487
      2134                17064                21936              -145407
      2135                17072                91793              -131562
      2136                17080               -23662              -150954
      2137                17088                37488              -206204
      2138                17096               -20007               -28959
      2139                17104                67164              -140537
      2140                17112               -62076                16880
      2141                17120               -76575               -74115
      2142                17128              -102359                -4024
      2143                17136               -12958               -76296
      2144                17144               128258               -40821
      2145                17152               -10212               -93554
      2146                17160               -17898              -201346
      2147                17168               -27623                 3006
      2148                17176               -38892                19156
      2149                17184              -207116               -65246
      2150                17192               121249              -164747
      2151                17200                62931              -246487
      2152                17208                64001               -41076
      2153                17216                96729               -42919
      2154                17224               -25695              -145003
      2155                17232                 1503               -30333
      2156                17240                -2346              -103439
      2157                17248               -17111                74065
      2158                17256                97259               -82646
      2159                17264               122752               -31387
      2160                17272                86096                64836
      2161                17280               -92961               -35666
      2162                17288               -11414              -133253
      2163                17296                87053              -108819
      2164                17304               -15911               -23874
      2165                17312                73922                -4813
      2166                17320              -138946               -98598
      2167                17328                92114              -114895
      2168                17336                12169               -42645
      2169                17344              -126942              -128849
      2170                17352              -221882              -167440
      2171                17360               -36006              -130647
      2172                17368              -127794              -152506
      2173                17376                41389               -72186
      2174                17384                50814               -81659
      2175                17392              -115071               -26754
      2176                17400                56672              -125518
      2177                17408               -52929               -78739
      2178                17416              -111835               -79369
      2179                17424               -40983              -148572
      2180                17432               -25666              -116618
      2181                17440               -56453               -28161
      2182                17448               -50089                26017
      2183                17456               -56550              -108019
      2184                17464               -37162               -37611
      2185                17472              -127771              -242591
      2186                17480                61582              -109410
      2187                17488              -162253              -241631
      2188                17496                 5489               -14313
      2189                17504                56079               -29160
      2190                17512               -28044               -48652
      2191                17520              -111280              -154645
      2192                17528               -43756               -28901
      2193                17536                52514              -164806
      2194                17544               -41477              -178819
      2195                17552               -86957              -108644
      2196                17560                -6679               -80710
      2197                17568               -85690               -12216
      2198                17576               -55373               -68608
      2199                17584                33242              -120800
      2200                17592               -42142               -81364
      2201                17600               -56076               -16402
      2202                17608               108833                -8556
      2203                17616               115990               -81168
      2204                17624                77559              -186477
      2205                17632                 8545              -195750
      2206                17640                -9796              -125790
      2207                17648              -101700                10507
      2208                17656              -121532               -52838
      2209                17664              -108476               -26297
      2210                17672                13335              -182799
      2211                17680                16309                46526
      2212                17688               -84503              -128982
      2213                17696               -55769              -103421
      2214                17704               108738              -114928
      2215                17712                32766              -194818
      2216                17720                17254               -55979
      2217                17728                72697                -3566
      2218                17736                88494              -175229
      2219                17744                21428              -152112
      2220                17752                75780               121981
      2221                17760                31989               132101
      2222                17768              -111919               -83268
      2223                17776               -44966                -2796
      2224                17784                19537               -51577
      2225                17792                29166                 9200
      2226                17800               -90880              -111611
      2227                17808               -48030              -124546
      2228                17816                62298              -127027
      2229                17824                39032               -76793
      2230                17832              -139744              -162927
      2231                17840                50939               133093
      2232                17848               -20876              -132675
      2233                17856               -90908               -93178
      2234                17864               -59125               -56354
      2235                17872               -12890                 2406
      2236                17880               -13534              -125802
      2237                17888                81781                64839
      2238                17896               -27842               -35216
      2239                17904               -80173                12328
      2240                17912               -42310               -98062
      2241                17920               134270               -16861
      2242                17928               -35466               -72277
      2243                17936               -43697              -128853
      2244                17944                36524              -106418
      2245                17952                19107               -67658
      2246                17960              -276362               -70688
      2247                17968                29594               -43447
      2248                17976              -184981                12487
      2249                17984               -58801              -123187
      2250                17992              -125163              -129782
      2251                18000                23486               -69317
      2252                18008                45397              -101840
      2253                18016               -73715              -143460
      2254                18024               -30816               -69960
      2255                18032               -91774                39781
      2256                18040               -49220              -199381
      2257                18048              -109709              -141752
      2258                18056               -55879               -15771
      2259                18064              -155602              -148414
      2260                18072                61754              -116784
      2261                18080                16058              -100331
      2262                18088                -5838               -52178
      2263                18096                83386               -44218
      2264                18104               -42725                -1028
      2265                18112               -52381                27984
      2266                18120               -66556                31194
      2267                18128               -93903               -32998
      2268                18136              -124154                16324
      2269                18144              -103831                 5741
      2270                18152               -87669              -176611
      2271                18160               -11650               -75558
      2272                18168               -42521                -3069
      2273                18176               -45142               -43578
      2274                18184              -109882               -49640
      2275                18192              -125688              -108924
      2276                18200               -11363               -56121
      2277                18208               -90370              -106149
      2278                18216               -26199               -69108
      2279                18224               -45130              -123891
      2280                18232               -54802              -121064
      2281                18240               -56500              -261667
      2282                18248               -67108              -166409
      2283                18256                61296              -158547
      2284                18264               -30023              -201954
      2285                18272                -8583              -120091
      2286                18280              -136315              -221204
      2287                18288              -135250              -136725
      2288                18296                84911                  814
      2289                18304              -157708               -33018
      2290                18312               -48808               -36767
      2291                18320               -93782               -96226
      2292                18328                -6527               -45050
      2293                18336              -113439              -165523
      2294                18344              -119230               -26423
      2295                18352               -10121               -99841
      2296                18360               -13213               -19753
      2297                18368               -10015               -99053
      2298                18376               -90395               -15398
      2299                18384              -147762               -95442
      2300                18392               -16491              -162469
      2301                18400               -13094               -12261
      2302                18408              -149401              -107637
      2303                18416               -31284               -65145
      2304                18424               -60711                 7008
      2305                18432                53342              -129199
      2306                18440               -78810               -91961
      2307                18448                18190               -60925
      2308                18456               104764               -24170
      2309                18464                -8649              -129450
      2310                18472                 2122                49362
      2311                18480                19931              -135365
      2312                18488                32507               -52767
      2313                18496               -12887               -64550
      2314                18504               -34363              -132719
      2315                18512                41901               -88516
      2316                18520              -112215                63093
      2317                18528              -119324               -74255
      2318                18536               -12443              -190075
      2319                18544              -202099               -67039
      2320                18552               -60768              -224104
      2321                18560                33138               -81284
      2322                18568               -35554               -57568
      2323                18576               -26904               -99867
      2324                18584               -88395                95839
      2325                18592              -164852              -188014
      2326                18600              -100498              -112422
      2327                18608               -64792               -86289
      2328                18616                  200               -35527
      2329                18624               145887               -67977
      2330                18632               -75231                64624
      2331                18640                13630              -163051
      2332                18648                22593               -17700
      2333                18656               -80030              -140193
      2334                18664                40268               -61331
      2335                18672              -106459              -111505
      2336                18680              -249628               -85328
      2337                18688               -38057                -1205
      2338                18696               -32591                10019
      2339                18704               -44936              -225640
      2340                18712               -52366              -275993
      2341                18720              -156642                15790
      2342                18728              -141472              -126577
      2343                18736               -40580               -91690
      2344                18744                86932              -136635
      2345                18752                59326                23439
      2346                18760               -30561              -195633
      2347                18768              -118579              -130072
      2348                18776              -298108               -81993
      2349                18784                37159              -127753
      2350                18792                -5047               -74615
      2351                18800               -16191              -166547
      2352                18808               118828               -52871
      2353                18816               -62985               -83992
      2354                18824                32504                39142
      2355                18832              -116337               -74913
      2356                18840              -114174              -159961
      2357                18848              -121688              -222337
      2358                18856              -100354              -149270
      2359                18864               -45917                97430
      2360                18872                -3976                67357
      2361                18880              -121170                60822
      2362                18888                  168              -132940
      2363                18896               -42773              -163455
      2364                18904                24377              -170370
      2365                18912              -124847               -87139
      2366                18920               -20104               -85400
      2367                18928              -129789               -67555
      2368                18936               -36838               -61265
      2369                18944               -80889                -7094
      2370                18952                55028               -38867
      2371                18960               -77800               -29038
      2372                18968               -33845              -169475
      2373                18976              -235601               -77457
      2374                18984                82871                42102
      2375                18992               -76089               -39460
      2376                19000              -127471                 1986
      2377                19008               -53790               -94155
      2378                19016               -56503               -75289
      2379                19024               -74961              -108487
      2380                19032               -36463              -120341
      2381                19040                -6950               -11832
      2382                19048                18860                27258
      2383                19056                28736                34705
      2384                19064                18954               -84916
      2385                19072              -108298              -153390
      2386                19080              -230395               -95282
      2387                19088               -13870              -132232
      2388                19096               -56754               -44927
      2389                19104                -3438               -57504
      2390                19112               -44335              -153838
      2391                19120                24912                -7454
      2392                19128               -38717               -72430
      2393                19136               -49296              -190890
      2394                19144              -137403               -92808
      2395                19152              -184151               -52751
      2396                19160               -27204               -13268
      2397                19168               -38419               -56195
      2398                19176                41490              -102324
      2399                19184               -49565               -38290
      2400                19192                 5042               -27919
      2401                19200                44276              -177603
      2402                19208                54245               -31851
      2403                19216              -124895                26305
      2404                19224              -115728                49138
      2405                19232              -135591               -27635
      2406                19240               -66355              -104660
      2407                19248              -267550              -246435
      2408                19256              -165851               -93480
      2409                19264               -12538               -55763
      2410                19272                16711              -116823
      2411                19280              -291883              -153460
      2412                19288               -68720              -146242
      2413                19296                31218              -213287
      2414                19304               -71265                17594
      2415                19312              -148942              -134423
      2416                19320                -2296              -209646
      2417                19328                36162               -65891
      2418                19336                29020              -149649
      2419                19344               -66895               -46644
      2420                19352               -49630              -139835
      2421                19360               -12770              -113615
      2422                19368              -227597               -44633
      2423                19376                93241                39439
      2424                19384              -125182              -196784
      2425                19392                 6701              -102046
      2426                19400                36939              -180641
      2427                19408                15493              -147172
      2428                19416               -83871               -10217
      2429                19424                27761                 9991
      2430                19432               -51858              -168163
      2431                19440              -151909               -74958
      2432                19448                25830              -191212
      2433                19456              -109544              -132920
      2434                19464                -7450               -86197
      2435                19472               -31971               -74049
      2436                19480               -74438              -163415
      2437                19488               -59129               -37352
      2438                19496               -46337               -72628
      2439                19504                12708              -102515
      2440                19512                 9989              -192502
      2441                19520               -44278               -57551
      2442                19528                 -374                 -736
      2443                19536               -98316               -98203
      2444                19544               -57420              -122901
      2445                19552                32083               -97607
      2446                19560               -60128               -37166
      2447                19568               -20101                21487
      2448                19576               -42212               -71373
      2449                19584               -90715              -166746
      2450                19592               -90818               -51717
      2451                19600               -20343               -37663
      2452                19608               -16815              -133878
      2453                19616               -93380               -75045
      2454                19624                63978               -78361
      2455                19632               -64440                -4104
      2456                19640              -168984               -60729
      2457                19648               -70900                27130
      2458                19656                30198               -55186
      2459                19664                16631              -129446
      2460                19672               -76682                13737
      2461                19680               -31703              -173200
      2462                19688               -80006              -247569
      2463                19696               -21745              -100350
      2464                19704              -253125               -92860
      2465                19712                -3800               -27245
      2466                19720               147558                19892
      2467                19728                68591               -82706
      2468                19736              -174101               -84994
      2469                19744                42309                58380
      2470                19752              -156815              -135348
      2471                19760              -124230              -290973
      2472                19768                30225               -72691
      2473                19776                32966                52367
      2474                19784               -59093              -101334
      2475                19792               -49129              -165099
      2476                19800              -251255              -106552
      2477                19808                -4101              -210214
      2478                19816               -28245               -81259
      2479                19824              -191136                27472
      2480                19832              -191560              -196628
      2481                19840               -31329              -201361
      2482                19848               -22229              -119624
      2483                19856               -77489               -34324
      2484                19864               -75317              -102892
      2485                19872               -73315              -118935
      2486                19880               -45426                25661
      2487                19888               -28719              -143789
      2488                19896                15892              -142505
      2489                19904                44163                41160
      2490                19912                29775              -230515
      2491                19920               -44063              -107052
      2492                19928               -60926                67492
      2493                19936                16645                45684
      2494                19944              -168702               -19860
      2495                19952              -113120              -136505
      2496                19960                -5004               -68022
      2497                19968              -120520                15424
      2498                19976                61127              -130436
      2499                19984                59087              -170984
      2500                19992               -80611              -157266
      2501                20000              -156638                12744
      2502                20008                13983               -96977
      2503                20016                80720               -77986
      2504                20024               -70097                16445
      2505                20032               -82348              -167365
      2506                20040               -45973                  717
      2507                20048               -52801              -150514
      2508                20056              -145273               -73639
      2509                20064                  -35               -68118
      2510                20072                38158                44485
      2511                20080               -92364               -17677
      2512                20088                59348                18504
      2513                20096               -61109               -44814
      2514                20104               -35656              -142829
      2515                20112              -248363              -118662
      2516                20120               -73308                24628
      2517                20128               -53252                42441
      2518                20136               132802                 4107
      2519                20144               -60610               -82720
      2520                20152               -30575              -198091
      2521                20160               -34548               -25161
      2522                20168              -131266              -205123
      2523                20176              -104444              -163135
      2524                20184               -72325               -87452
      2525                20192               -55966               -40290
      2526                20200              -111995              -147241
      2527                20208               -90402                39127
      2528                20216                45599                 9806
      2529                20224              -144704              -125886
      2530                20232              -159533              -182105
      2531                20240                -1320               -36295
      2532                20248               -23224              -157968
      2533                20256              -155898              -193187
      2534                20264              -127512              -107556
      2535                20272               -72667               -95294
      2536                20280              -160801                50968
      2537                20288               -22424                -3151
      2538                20296               -14961                21773
      2539                20304               -79241              -134325
      2540                20312               -67001               -71365
      2541                20320                -1150              -148709
      2542                20328                12456               -77681
      2543                20336              -239609              -203730
      2544                20344               -89465                36281
      2545                20352              -253641               -89318
      2546                20360               -54359                14850
      2547                20368                99220                17080
      2548                20376               -15609               -99749
      2549                20384               -76348              -241432
      2550                20392              -110569                47568
      2551                20400               -23126               -26554
      2552                20408                70329               -87933
      2553                20416                20839               -24656
      2554                20424                39699                32339
      2555                20432              -103703              -178023
      2556                20440                87565               -97643
      2557                20448              -129176               -47297
      2558                20456              -140745              -201637
      2559                20464                72914               -37448
      2560                20472              -160998                -2745
      2561                20480               -65702              -165399
      2562                20488               -67031                22289
      2563                20496               -81604               -72166
      2564                20504                 6391                13736
      2565                20512               -28024              -120443
      2566                20520              -144523               -39336
      2567                20528                31495              -173096
      2568                20536                -5788               -86419
      2569                20544               -64447              -142805
      2570                20552               -70898              -109182
      2571                20560               -51971               -92966
      2572                20568               -17514                -7364
      2573                20576               -51568              -123484
      2574                20584              -112109               -41683
      2575                20592                -4171               -27484
      2576                20600                54362              -212572
      2577                20608                69244               -36882
      2578                20616                11263               -15347
      2579                20624               -85587               -42238
      2580                20632                41216                14826
      2581                20640               -36165               -78822
      2582                20648                29312              -121082
      2583                20656                 1444              -172203
      2584                20664              -171326               116734
      2585                20672                11251              -178531
      2586                20680              -103738              -107777
      2587                20688               -57318               -10490
      2588                20696               -35226                16825
      2589                20704              -248870              -151327
      2590                20712                13084                24565
      2591                20720                -1290               -78316
      2592                20728              -117353                56058
      2593                20736               -86491               -20850
      2594                20744               -31723               -47537
      2595                20752               -97225                53765
      2596                20760               -77164                29360
      2597                20768               -22943               -96800
      2598                20776              -116568              -218755
      2599                20784               -32594               -32383
      2600                20792               -18696              -100996
      2601                20800               -72694              -154737
      2602                20808                 5745               -20748
      2603                20816               -85465              -236983
      2604                20824               -76357               -51168
      2605                20832               -30756                -6437
      2606                20840              -121403              -123716
      2607                20848               -45857                -7745
      2608                20856              -262399               -22802
      2609                20864              -195269                78566
      2610                20872               -83248               -96894
      2611                20880                11835               121593
      2612                20888              -107256              -100623
      2613                20896               -48123              -151323
      2614                20904               -28882              -102243
      2615                20912               -16732              -195913
      2616                20920                57105                58605
      2617                20928               -23510              -124699
      2618                20936               -15594               -65381
      2619                20944              -100405               -10335
      2620                20952               -68016              -134836
      2621                20960              -217381              -144393
      2622                20968                16857                22483
      2623                20976              -168332              -145921
      2624                20984               -35777              -107687
      2625                20992              -187366              -112077
      2626                21000              -125814                69614
      2627                21008              -112053              -116713
      2628                21016                16903               -51827
      2629                21024               -48912               -11712
      2630                21032               -63749              -174858
      2631                21040                56204               -27310
      2632                21048               -49234              -158959
      2633                21056               -65095               -20576
      2634                21064              -131852              -214551
      2635                21072               -21624               -11216
      2636                21080               -68352               -73409
      2637                21088               -55639                32432
      2638                21096               -19055               -49950
      2639                21104               133035               -51372
      2640                21112               -91827               -44962
      2641                21120               -63972               -54232
      2642                21128              -107067              -138668
      2643                21136                80627               -56961
      2644                21144                -4199               -80861
      2645                21152               -86202               -84241
      2646                21160               -37024              -157839
      2647                21168                41120              -111400
      2648                21176                -9664              -115087
      2649                21184               -79329              -243834
      2650                21192                63896               -36911
      2651                21200              -178283              -106986
      2652                21208               -97556               -91461
      2653                21216               -90884              -197841
      2654                21224               -58393               -71700
      2655                21232              -139207               -69732
      2656                21240               -39776              -179977
      2657                21248               -65675                80836
      2658                21256               -83417              -172954
      2659                21264               -84577               -51832
      2660                21272              -112773              -128982
      2661                21280               -36705               -48317
      2662                21288              -113575               -66567
      2663                21296               -89381                23458
      2664                21304                34920                54151
      2665                21312              -253357               -70570
      2666                21320               -90888               -43231
      2667                21328               -81074               -76199
      2668                21336               -80739              -103780
      2669                21344              -101266                -8434
      2670                21352                16458              -127519
      2671                21360              -113491               -73643
      2672                21368               -87218               -53886
      2673                21376               -40122              -198117
      2674                21384               -90798                 5413
      2675                21392              -123349               -54327
      2676                21400              -193853              -108099
      2677                21408              -208974              -163613
      2678                21416              -192809               -27357
      2679                21424              -191486              -109306
      2680                21432              -218905               -24385
      2681                21440                -6855               -40729
      2682                21448                57526                40000
      2683                21456                -8118              -107710
      2684                21464              -148289               -82272
      2685                21472               -73723               -21084
      2686                21480              -107229              -160862
      2687                21488               -20681               -60194
      2688                21496                 2185               -42462
      2689                21504                 1458              -107119
      2690                21512               -16452               -14040
      2691                21520               -87737                 3973
      2692                21528              -177310              -201838
      2693                21536               -48729              -151046
      2694                21544                60008              -146326
      2695                21552               -66452                75951
      2696                21560               -56003              -227101
      2697                21568                29246              -151625
      2698                21576              -163189                42331
      2699                21584              -163722              -205523
      2700                21592               -34619              -112250
      2701                21600               -61764                42550
      2702                21608              -134264                25550
      2703                21616              -163336              -209227
      2704                21624              -151605               -44202
      2705                21632              -101632              -280005
      2706                21640                12882                33453
      2707                21648              -128564               -83754
      2708                21656               -77899               -66300
      2709                21664               -99327              -180022
      2710                21672               -62399              -131646
      2711                21680               -32054                -9915
      2712                21688              -199067              -157881
      2713                21696                -4519                 9225
      2714                21704              -136859              -161212
      2715                21712               -77787               -27714
      2716                21720              -253850              -184690
      2717                21728              -118449               -66299
      2718                21736                18776                -6384
      2719                21744              -136390               -86670
      2720                21752               -38536               -94456
      2721                21760                50786                84784
      2722                21768               -63167              -124000
      2723                21776               -76609               -52064
      2724                21784               -34804               -18749
      2725                21792               -54121               -92656
      2726                21800                46130              -147172
      2727                21808                28774                50234
      2728                21816                -3188               -82306
      2729                21824               -46442              -106669
      2730                21832              -100518               -92046
      2731                21840                92016               -88093
      2732                21848              -221160              -150317
      2733                21856              -112183               -71932
      2734                21864               -29014               -67686
      2735                21872               -30329              -137268
      2736                21880              -167234               -94589
      2737                21888                41256              -141365
      2738                21896              -169714               -40610
      2739                21904                12524              -206268
      2740                21912               -41449                47826
      2741                21920                 8961                56801
      2742                21928                 3720               -76392
      2743                21936              -114575               137985
      2744                21944               -84873               -77366
      2745                21952              -172018              -229449
      2746                21960               -77708                25636
      2747                21968              -138563                 9540
      2748                21976              -138197                61073
      2749                21984              -156629               -61844
      2750                21992                27595               -36958
      2751                22000               -99838               -80754
      2752                22008               -69182                 8489
      2753                22016               -51041              -149593
      2754                22024                 3852               -31145
      2755                22032                13276               -42243
      2756                22040                48430               -17000
      2757                22048               -92167              -162825
      2758                22056               -93497                50064
      2759                22064               -87797              -142142
      2760                22072                -5952              -185122
      2761                22080                 9904              -227865
      2762                22088                82313               -27712
      2763                22096               -30469              -134945
      2764                22104               -88370                33981
      2765                22112               -11025                 7161
      2766                22120                -2512               -33839
      2767                22128               -54659              -150937
      2768                22136              -112046               -98827
      2769                22144               -70027              -154780
      2770                22152               -85777              -170068
      2771                22160              -137916              -192937
      2772                22168              -100705              -120894
      2773                22176              -160512               -92791
      2774                22184                60860              -114062
      2775                22192              -138654              -140616
      2776                22200                81820              -100997
      2777                22208              -101712              -206884
      2778                22216               -72464               -89748
      2779                22224               -93402              -168015
      2780                22232               -19766               -13750
      2781                22240                21444               -49739
      2782                22248              -136766              -136866
      2783                22256               -30666              -104188
      2784                22264              -109126                 2023
      2785                22272              -102381               -91760
      2786                22280               -55492               -96986
      2787                22288               -79180              -181594
      2788                22296                80429                48635
      2789                22304               -69294               -92300
      2790                22312               -91683              -114046
      2791                22320              -126079                37230
      2792                22328              -272480              -264362
      2793                22336                65153                 9390
      2794                22344                20474               -51441
      2795                22352              -144433               -22228
      2796                22360               -37752               -71407
      2797                22368               -84315               -42046
      2798                22376               -76210               -55640
      2799                22384              -107577              -104241
      2800                22392               -81950               -43350
      2801                22400               -24075                 1404
      2802                22408                77690               -79130
      2803                22416              -201242              -234956
      2804                22424                -7769              -104813
      2805                22432              -217430              -103592
      2806                22440               -58359              -167565
      2807                22448              -107989               -83473
      2808                22456              -100903                -3024
      2809                22464                10869               -17971
      2810                22472              -128391              -107638
      2811                22480               -82191              -209453
      2812                22488               -20237              -163854
      2813                22496                -9065              -178887
      2814                22504               -43642              -172927
      2815                22512              -170580               -21501
      2816                22520               -92341              -156604
      2817                22528               -54978                20549
      2818                22536              -104968              -164411
      2819                22544                 9954                49396
      2820                22552              -186296               -40837
      2821                22560                 9069              -196533
      2822                22568              -106382              -130914
      2823                22576                24594              -254311
      2824                22584               -43733              -109897
      2825                22592                 3234                40287
      2826                22600                 9384               -48966
      2827                22608                68796               -77108
      2828                22616              -156402               -72697
      2829                22624              -133041              -130984
      2830                22632              -134587               -70107
      2831                22640               -56167              -165298
      2832                22648               -42569              -167817
      2833                22656                43448               -78563
      2834                22664              -139792              -188293
      2835                22672               -57637               106795
      2836                22680              -149778              -138650
      2837                22688                 -749              -196303
      2838                22696               -36849               -70989
      2839                22704              -193012              -165283
      2840                22712              -187125              -168600
      2841                22720                37719               -96968
      2842                22728               -33880              -156817
      2843                22736               -22005               -89840
      2844                22744              -133278                -6583
      2845                22752                -1051              -113489
      2846                22760               -87949              -148542
      2847                22768              -122647               -67499
      2848                22776               -60925               -46664
      2849                22784                  151               -62662
      2850                22792               -32851               -63441
      2851                22800               -98321               -35443
      2852                22808                37857              -102177
      2853                22816               -57254               -15390
      2854                22824                21010                -6681
      2855                22832               -83649              -231674
      2856                22840               -84762                -2031
      2857                22848              -195917              -100241
      2858                22856               -82471               -49090
      2859                22864              -114711              -135496
      2860                22872                55966               -72852
      2861                22880               101645              -157684
      2862                22888               -76170               -11356
      2863                22896              -104260              -189611
      2864                22904               -52815              -180671
      2865                22912                15762               -77841
      2866                22920                87911              -108682
      2867                22928               -65459              -135824
      2868                22936               -59133               -10977
      2869                22944              -182896              -142315
      2870                22952               -43237              -106495
      2871                22960              -124781               -71876
      2872                22968               -63102              -134821
      2873                22976                 9991                -5339
      2874                22984              -108474               -60808
      2875                22992              -175473              -140761
      2876                23000                21324               -14044
      2877                23008              -230404              -147081
      2878                23016                 6723               -18255
      2879                23024               -57854              -119935
      2880                23032              -277983              -161189
      2881                23040               121186               -62651
      2882                23048               -45589              -147530
      2883                23056                35447                 9797
      2884                23064               138375               -94436
      2885                23072                 5614                -4273
      2886                23080               -40337              -151498
      2887                23088               -30833               -92839
      2888                23096              -148479               -32789
      2889                23104              -112501              -104588
      2890                23112                -8312              -233840
      2891                23120              -113890               -66059
      2892                23128               -56437               -53641
      2893                23136               -15613                 5568
      2894                23144              -183320               -49563
      2895                23152               -76783              -168105
      2896                23160                14277              -209901
      2897                23168               -46339               -49653
      2898                23176              -138182              -103259
      2899                23184                 1046                -6695
      2900                23192              -243862                 9810
      2901                23200              -124875              -174974
      2902                23208               -32988               -90462
      2903                23216                  -45              -257602
      2904                23224              -106513              -110772
      2905                23232                 9213              -151576
      2906                23240              -123562                 1587
      2907                23248                15116               -56282
      2908                23256                25410              -225353
      2909                23264              -146189              -138855
      2910                23272              -151831              -189983
      2911                23280                76825              -144992
      2912                23288               176213               -18769
      2913                23296               -49529                29955
      2914                23304                26525               -60451
      2915                23312              -256598              -118706
      2916                23320               -71065                36531
      2917                23328              -245762              -139807
      2918                23336              -159665               -57262
      2919                23344               -90398              -101831
      2920                23352              -164155              -142488
      2921                23360               -25359               -69358
      2922                23368               -57453               -93619
      2923                23376               -25381              -135014
      2924                23384               -90918              -243817
      2925                23392               -30483               -63781
      2926                23400               -73766                 -677
      2927                23408              -122881                35602
      2928                23416              -162093              -118500
      2929                23424               -41214               -54611
      2930                23432                 9920              -174739
      2931                23440              -205578              -111381
      2932                23448                26048               -67884
      2933                23456               -94585                92629
      2934                23464              -142917              -169531
      2935                23472               -96294               -68787
      2936                23480              -269524              -262457
      2937                23488               -39882                66956
      2938                23496              -171381               -73683
      2939                23504               -63931              -183688
      2940                23512               -37056               -39573
      2941                23520               -96814               -82763
      2942                23528                -5752               -66734
      2943                23536              -106927              -156818
      2944                23544              -148258               -93944
      2945                23552               -43039                 7501
      2946                23560              -124458                92516
      2947                23568              -113175               -43955
      2948                23576              -114424               -38956
      2949                23584              -113462              -151263
      2950                23592              -156120               -98716
      2951                23600              -141847               -90019
      2952                23608              -171351               -98825
      2953                23616              -194354               -45829
      2954                23624                30936               -52924
      2955                23632              -100582              -202313
      2956                23640               -32808              -111972
      2957                23648              -105542              -148385
      2958                23656                 2406               -63218
      2959                23664               -19170               -82819
      2960                23672               -87790              -146072
      2961                23680                 -160               -58053
      2962                23688                -1233               -94972
      2963                23696              -166038              -107052
      2964                23704               -57209                31313
      2965                23712                -7128               -85002
      2966                23720              -154463               -96179
      2967                23728               -84715              -196496
      2968                23736              -152673               -39643
      2969                23744               -69962               -48113
      2970                23752                52689              -106542
      2971                23760              -108678               -35360
      2972                23768               -99146              -158653
      2973                23776                18010              -130150
      2974                23784               -71590                69045
      2975                23792              -151257              -144174
      2976                23800              -147596                21483
      2977                23808              -230207               -42205
      2978                23816                96779              -186492
      2979                23824               -63787               -88380
      2980                23832              -131138                -9312
      2981                23840              -157874              -125661
      2982                23848                -8919               -34641
      2983                23856              -132413               -95204
      2984                23864              -197378               -84318
      2985                23872              -103048              -152160
      2986                23880               -78015              -201490
      2987                23888                -6853              -170512
      2988                23896              -222578                54911
      2989                23904              -163699               -30837
      2990                23912              -103406               -45249
      2991                23920               -50205               -85328
      2992                23928              -155127               -59826
      2993                23936               -73103                57646
      2994                23944              -112814              -106487
      2995                23952                63154                14950
      2996                23960              -171797               -92587
      2997                23968                58959               -54860
      2998                23976                 9672                12099
      2999                23984               -66699              -135451
      3000                23992                -6101                20819
      3001                24000               -11202              -219938
      3002                24008                 4664                -8545
      3003                24016              -108516                47383
      3004                24024               -94139                26587
      3005                24032              -123287              -191117
      3006                24040                63403               -89344
      3007                24048               -73979              -124239
      3008                24056               -54556               -70111
      3009                24064               -29576              -125770
      3010                24072               -36855              -111852
      3011                24080                 3669              -126491
      3012                24088              -140950               -77938
      3013                24096               -25120               -60515
      3014                24104               -56714              -314296
      3015                24112               -43558               -90143
      3016                24120              -140252                13948
      3017                24128                74359               -35349
      3018                24136               -23958               -37319
      3019                24144               -74866               -51925
      3020                24152              -121009               -32823
      3021                24160                97879              -131231
      3022                24168               -76217               -70076
      3023                24176               -12351                 4370
      3024                24184              -180994              -120461
      3025                24192               -50663                 6951
      3026                24200               -60811                 4813
      3027                24208               -99856               -59850
      3028                24216               -90549              -119139
      3029                24224               -63153               -17538
      3030                24232               -94115              -166916
      3031                24240              -150499                -5212
      3032                24248              -123406              -106341
      3033                24256               -68878                30763
      3034                24264              -205349               -65599
      3035                24272               -14803              -130092
      3036                24280                -2368               -81337
      3037                24288              -132149              -125007
      3038                24296               102556              -105690
      3039                24304                -9686               -85955
      3040                24312               -59835                 9062
      3041                24320              -138297                  -64
      3042                24328               -75218               -89999
      3043                24336              -150496               -93114
      3044                24344              -120143              -199318
      3045                24352              -173665               -52449
      3046                24360               -54505              -178021
      3047                24368              -200526              -120826
      3048                24376               -83426               -51185
      3049                24384               -26049                -8031
      3050                24392               -12583               -48566
      3051                24400               -56213              -111246
      3052                24408               -40209              -180728
      3053                24416               -75040              -113918
      3054                24424                45438              -108669
      3055                24432                 2086              -210088
      3056                24440              -198355              -103748
      3057                24448               -86238              -227776
      3058                24456                60621                -3975
      3059                24464               -27251              -140775
      3060                24472              -100492              -122045
      3061                24480               -60470               -29279
      3062                24488              -188834              -206454
      3063                24496              -153201              -125450
      3064                24504              -161967                65422
      3065                24512               -29471              -137958
      3066                24520              -191694               -60247
      3067                24528                32642              -121402
      3068                24536                87781               -81611
      3069                24544              -175473              -131439
      3070                24552              -157388                10013
      3071                24560              -220799                -3600
      3072                24568               -43549               -79878
      3073                24576              -178051              -125615
      3074                24584              -159642              -112233
      3075                24592                -4758                95745
      3076                24600              -138059              -127868
      3077                24608              -109749               -49419
      3078                24616               -41509              -109685
      3079                24624               -95977                16956
      3080                24632               -13156                21239
      3081                24640               -36078               -66871
      3082                24648              -107291               -40656
      3083                24656                -8935               -94763
      3084                24664                -5289              -136774
      3085                24672                51567               -75529
      3086                24680              -114204               -75053
      3087                24688               -50253              -106822
      3088                24696               -44272              -135848
      3089                24704              -128645                 1046
      3090                24712               -25251                35470
      3091                24720               -91926               -36457
      3092                24728                84184               -29395
      3093                24736               -85828               -35663
      3094                24744              -100322              -159556
      3095                24752               -16662               -89009
      3096                24760               -12773              -144723
      3097                24768              -122933              -176378
      3098                24776               -48084               -78422
      3099                24784                57845               -24029
      3100                24792              -160886              -133404
      3101                24800              -105601              -130754
      3102                24808               -34243                17173
      3103                24816                23853               -95498
      3104                24824              -131174               -46475
      3105                24832              -149611                45657
      3106                24840               182851               -16653
      3107                24848               -21894                -3996
      3108                24856                49845                -7986
      3109                24864              -144950               -78467
      3110                24872               -98538               -26193
      3111                24880              -177964               -46711
      3112                24888              -110825               -97673
      3113                24896               -57040               -88302
      3114                24904              -195917              -147418
      3115                24912               -62994                42825
      3116                24920                 9215                -9435
      3117                24928               -11211               -25151
      3118                24936              -117215              -149709
      3119                24944                28363              -194864
      3120                24952               154872                -7070
      3121                24960               -85291                82895
      3122                24968              -100202              -133625
      3123                24976                23486               -99694
      3124                24984              -194048              -183522
      3125                24992              -105225               -81924
      3126                25000               -98589              -198819
      3127                25008               -32623               -52491
      3128                25016                51825              -115634
      3129                25024               -31831               -32339
      3130                25032              -196635               -42295
      3131                25040               -89589               -25407
      3132                25048               -77331                74768
      3133                25056               -13517               -13171
      3134                25064              -117218              -196544
      3135                25072               -20421               -20806
      3136                25080              -146569               -87416
      3137                25088               -39469               -93455
      3138                25096              -131378              -137553
      3139                25104               -60383              -133689
      3140                25112              -177667               -25406
      3141                25120               -34621              -136255
      3142                25128              -191177              -155001
      3143                25136              -120675               -55960
      3144                25144               -47126               -75918
      3145                25152               -21309              -124139
      3146                25160               -32018               -35794
      3147                25168                -4095              -219487
      3148                25176                 6271              -108749
      3149                25184               -46060               -13526
      3150                25192               -83999              -194019
      3151                25200                60486              -194259
      3152                25208                 7842               -42986
      3153                25216              -125001               -68513
      3154                25224               -37732               -95173
      3155                25232              -112182               -26966
      3156                25240               -42201                52625
      3157                25248               -80566              -154219
      3158                25256               -80858               -94185
      3159                25264              -120548              -215294
      3160                25272               -31262               -70331
      3161                25280                64642                -8254
      3162                25288              -247870               -85813
      3163                25296              -127889                81672
      3164                25304               -42115              -180902
      3165                25312               -57076              -119724
      3166                25320              -123696               -94551
      3167                25328               -44865               -70172
      3168                25336              -148632              -224412
      3169                25344               -34475               -10858
      3170                25352                23509                41815
      3171                25360               -91252              -214568
      3172                25368                63818               -62377
      3173                25376               -45751              -127501
      3174                25384               -28413              -232030
      3175                25392                 -928               -74405
      3176                25400              -132396              -115988
      3177                25408              -104635                -8462
      3178                25416              -182193              -137028
      3179                25424              -126864               -80422
      3180                25432              -122132                14288
      3181                25440                39802              -150455
      3182                25448              -163421               -57145
      3183                25456              -119579              -122189
      3184                25464              -108641              -115806
      3185                25472              -176391               -51775
      3186                25480              -235981              -174239
      3187                25488              -160255               -15155
      3188                25496                46012                62494
      3189                25504              -181926               -37890
      3190                25512                -4735               -39651
      3191                25520                10999               -11856
      3192                25528              -119392                26774
      3193                25536               -56167              -109298
      3194                25544               -26303              -143761
      3195                25552              -196840               -65562
      3196                25560                76919                69358
      3197                25568               -73034              -122216
      3198                25576               -99732              -219549
      3199                25584               126620              -270198
      3200                25592                51089               -64297
      3201                25600               -69238              -160518
      3202                25608                31259               -82180
      3203                25616              -144520               -15864
      3204                25624              -167554              -141219
      3205                25632               -50033              -184147
      3206                25640              -111413                -4558
      3207                25648              -163291               -54366
      3208                25656               -53208               -39020
      3209                25664                31696               -28378
      3210                25672              -163433               -10147
      3211                25680              -206630               -26975
      3212                25688              -104281               -87761
      3213                25696               -74503               -45554
      3214                25704               -34587              -106769
      3215                25712                18208                54243
      3216                25720                22092              -191482
      3217                25728                71447              -153530
      3218                25736               -10144              -181432
      3219                25744              -112473              -129922
      3220                25752                25915               -81645
      3221                25760               -17085              -185612
      3222                25768              -149520               -10186
      3223                25776               -34525                27489
      3224                25784               -76271              -194026
      3225                25792                13390              -122299
      3226                25800              -153354                58804
      3227                25808               -21100               -81698
      3228                25816               -62838              -100488
      3229                25824               -86873              -170266
      3230                25832               -82214              -150844
      3231                25840                -3867               -54587
      3232                25848              -203911               -43471
      3233                25856               -63439               -35069
      3234                25864               -70591               -36890
      3235                25872                19499               -35389
      3236                25880              -167373               -15908
      3237                25888               -26138              -132432
      3238                25896                70579                 7424
      3239                25904                31362               -37065
      3240                25912               -40323               -81394
      3241                25920               -33981               -67245
      3242                25928                -9840              -175820
      3243                25936                 2097               -65763
      3244                25944                20395              -130504
      3245                25952              -213755              -152952
      3246                25960                43814               -12214
      3247                25968              -240574              -143603
      3248                25976                65235               -38527
      3249                25984              -117124                70278
      3250                25992               -68628               -36732
      3251                26000                15366              -276212
      3252                26008              -105145              -194881
      3253                26016               -91472                15330
      3254                26024                30514               -14443
      3255                26032                47952                53624
      3256                26040               -48942              -109879
      3257                26048              -151149               -14940
      3258                26056              -198299              -194116
      3259                26064                69572               -42147
      3260                26072              -192967               -11408
      3261                26080               -88211              -103054
      3262                26088              -150540              -122175
      3263                26096               -44326              -163887
      3264                26104               -42059              -147831
      3265                26112               -62390               -82184
      3266                26120               -28956              -157685
      3267                26128                 -262              -132974
      3268                26136                 4682                 2741
      3269                26144               -99630               -24120
      3270                26152               -89000               -56620
      3271                26160              -146965              -111790
      3272                26168              -222397              -258130
      3273                26176               -36499              -129821
      3274                26184               -53066               -89714
      3275                26192               -49352              -248240
      3276                26200               -67513              -148670
      3277                26208              -135534               -12134
      3278                26216                79889              -100525
      3279                26224              -185873                25221
      3280                26232                77200              -193406
      3281                26240                 9209              -145313
      3282                26248               -17497               -81825
      3283                26256               -93366              -116085
      3284                26264              -119265              -164603
      3285                26272              -273467              -107555
      3286                26280              -126977               118843
      3287                26288               -56822               -36445
      3288                26296              -279558               148787
      3289                26304              -136562               -35915
      3290                26312              -177748              -138362
      3291                26320                24467               -63438
      3292                26328              -190840                -7668
      3293                26336               -80639              -172739
      3294                26344               -82133                16294
      3295                26352               -52766               -29490
      3296                26360               -36552               -65381
      3297                26368                22347              -179250
      3298                26376               -44968               108490
      3299                26384              -188285               -95855
      3300                26392               -78063              -100753
      3301                26400                -1581               -63334
      3302                26408              -139061              -148739
      3303                26416               -57933              -121827
      3304                26424               -90199                 -187
      3305                26432               -11999               -92886
      3306                26440              -124608               -47357
      3307                26448                33449                35370
      3308                26456              -179406              -272358
      3309                26464              -111260                82771
      3310                26472              -172681              -162206
      3311                26480               -40160              -134408
      3312                26488               -18619                 5567
      3313                26496              -145777              -115287
      3314                26504               106143               -98888
      3315                26512               -57235              -131737
      3316                26520              -134197              -133759
      3317                26528              -147239              -271252
      3318                26536              -155995              -141949
      3319                26544              -161787               -96011
      3320                26552              -119696               -58017
      3321                26560              -105928              -139695
      3322                26568               -67932               -45887
      3323                26576               105499                 3588
      3324                26584              -212413              -148787
      3325                26592               -66151               -14570
      3326                26600              -122542                 3488
      3327                26608              -109809              -137998
      3328                26616               -93611               -97219
      3329                26624               -74099              -117273
      3330                26632               -58622               -26377
      3331                26640               -53911              -138371
      3332                26648                -3505              -147900
      3333                26656              -118304              -224151
      3334                26664              -144921                13274
      3335                26672               -74378              -134412
      3336                26680              -151385              -151723
      3337                26688               -30522                 7983
      3338                26696              -135376               -73898
      3339                26704              -193094              -201759
      3340                26712               -86364              -111865
      3341                26720                20876              -177309
      3342                26728               -89374              -111751
      3343                26736                21844               -11466
      3344                26744                -1208               -76898
      3345                26752                37845               -84650
      3346                26760                10457                37306
      3347                26768               -95029              -102123
      3348                26776              -163084              -124993
      3349                26784              -198498              -240509
      3350                26792              -101369               -88160
      3351                26800               -99782              -132489
      3352                26808                -9064              -110690
      3353                26816              -171136               -21885
      3354                26824              -190649               -47631
      3355                26832                47366               -84743
      3356                26840               -75507              -103222
      3357                26848                26864               -88797
      3358                26856               -40529              -110808
      3359                26864              -181313              -161754
      3360                26872              -112733                77774
      3361                26880               -83292              -157746
      3362                26888              -217472               -43885
      3363                26896               -46679              -166344
      3364                26904               -33109                50511
      3365                26912               -22800              -146156
      3366                26920              -183069               -47345
      3367                26928               -78928              -213754
      3368                26936               -66402                 8287
      3369                26944                33974              -109194
      3370                26952               -26440               -17050
      3371                26960              -224022              -170000
      3372                26968              -138645               -14380
      3373                26976              -103868               -79534
      3374                26984               -43403              -117501
      3375                26992              -184538              -202165
      3376                27000              -217357               -70743
      3377                27008              -174324               -51921
      3378                27016              -103591               -85697
      3379                27024              -174186               -27030
      3380                27032              -147091               -72038
      3381                27040              -136556               -88899
      3382                27048              -167618               -75053
      3383                27056              -167858                97154
      3384                27064              -286396                39098
      3385                27072               -47211              -179280
      3386                27080                76197                13339
      3387                27088               -71145               -93038
      3388                27096              -137195               -92407
      3389                27104              -162415               -66154
      3390                27112              -332712               -61255
      3391                27120              -167075              -116129
      3392                27128              -130933              -145599
      3393                27136               -16964               -45174
      3394                27144               -13330               -87776
      3395                27152               -60777               -62082
      3396                27160                -7812              -201107
      3397                27168                 7581              -184805
      3398                27176               -30678                52184
      3399                27184              -109376                45053
      3400                27192              -202374               -79364
      3401                27200              -111201              -117228
      3402                27208              -115741                19538
      3403                27216                28564                -9280
      3404                27224              -128586              -124162
      3405                27232              -158971              -118302
      3406                27240              -132303                34884
      3407                27248              -245792              -126484
      3408                27256              -184148              -106885
      3409                27264                 7765               -77658
      3410                27272              -103686                13817
      3411                27280              -174841                16315
      3412                27288              -109322               -90818
      3413                27296              -205156               -66057
      3414                27304              -132061              -109546
      3415                27312              -106799              -250272
      3416                27320              -153713               -35496
      3417                27328              -138449               -77753
      3418                27336              -140249              -205389
      3419                27344              -105433              -145540
      3420                27352              -181722              -142907
      3421                27360              -123409              -101626
      3422                27368              -213712              -123633
      3423                27376              -101582              -158899
      3424                27384              -257355              -133540
      3425                27392               -94271              -148029
      3426                27400              -112624                -9936
      3427                27408               -74401              -128705
      3428                27416              -201091               -27294
      3429                27424               -71157              -212791
      3430                27432              -140626              -101637
      3431                27440              -243859               -61330
      3432                27448               -89180              -121218
      3433                27456              -240719               -75212
      3434                27464              -117850              -170049
      3435                27472              -121935               -92112
      3436                27480              -245622              -168534
      3437                27488               -69821              -107553
      3438                27496              -131758               -26153
      3439                27504              -101375               -80222
      3440                27512              -151962               -77460
      3441                27520                52618              -175990
      3442                27528               -48632                33546
      3443                27536                50981              -212801
      3444                27544              -120858              -135103
      3445                27552               -91854              -118504
      3446                27560              -136323               -76349
      3447                27568              -115319                25441
      3448                27576              -133182                23656
      3449                27584                 6938              -185780
      3450                27592                28094               -24889
      3451                27600               -64960               -10424
      3452                27608               -40700               -51638
      3453                27616               -59525               -87209
      3454                27624               -23249              -137198
      3455                27632               -72376               -70172
      3456                27640              -129506               108159
      3457                27648              -247917               -96893
      3458                27656               -19005              -141117
      3459                27664                77785               -22680
      3460                27672              -158127              -141322
      3461                27680               -43884               -99060
      3462                27688              -121923              -152250
      3463                27696                 4893              -339600
      3464                27704               -89547               -94795
      3465                27712               -55403               -22272
      3466                27720               -10168              -136090
      3467                27728              -165638              -227682
      3468                27736               -58242               -56134
      3469                27744              -256367                41758
      3470                27752               -33693                47599
      3471                27760               -95349              -141764
      3472                27768              -234820               -72627
      3473                27776              -126160               -29301
      3474                27784               -41562              -119356
      3475                27792              -126355               -96708
      3476                27800               -74913              -112253
      3477                27808               -49203               -90446
      3478                27816               -54136                26609
      3479                27824               -37496                -7194
      3480                27832              -152689              -155848
      3481                27840              -286363               -31984
      3482                27848              -165141               -77714
      3483                27856              -133840               -42605
      3484                27864              -106428               -61152
      3485                27872               -15256              -165212
      3486                27880               -98215              -233050
      3487                27888              -203853              -125714
      3488                27896               -68192               -62779
      3489                27904              -110578               -85717
      3490                27912              -122550               -50893
      3491                27920              -171696              -103698
      3492                27928              -103015                -3340
      3493                27936               -49722              -171642
      3494                27944              -123489               -23625
      3495                27952               -56872               -78414
      3496                27960                19678                26314
      3497                27968               -12164              -128593
      3498                27976               -32841              -104312
      3499                27984              -159323               -87198
      3500                27992               -92799               -45726
      3501                28000              -120605               -42682
      3502                28008              -194836              -156639
      3503                28016               -68989              -109504
      3504                28024               -18308               -79474
      3505                28032               -83898               -91260
      3506                28040               -47261              -102223
      3507                28048                -9228                21689
      3508                28056                63918               -65864
      3509                28064                28180              -102180
      3510                28072              -106049                32172
      3511                28080               -48002               -40046
      3512                28088              -100427               -56050
      3513                28096              -174668               -26861
      3514                28104               -29561              -170447
      3515                28112              -141713               -78773
      3516                28120              -214769              -203800
      3517                28128               -30684               -18261
      3518                28136                37740               -28976
      3519                28144               -44029               100028
      3520                28152              -202707              -118392
      3521                28160               -52393              -151977
      3522                28168              -193688              -106655
      3523                28176                32860              -105163
      3524                28184               -40867               -83247
      3525                28192               -71292                 6657
      3526                28200               -83886               -59163
      3527                28208              -184390               -63830
      3528                28216               -43285              -129706
      3529                28224               -28436               -66869
      3530                28232              -177014               -21011
      3531                28240              -136600                25067
      3532                28248              -109737              -105042
      3533                28256              -239730               -11945
      3534                28264              -149968              -230689
      3535                28272              -179365               -19938
      3536                28280                69971               -26780
      3537                28288               -29956              -167698
      3538                28296               -38819                10210
      3539                28304              -163244              -111000
      3540                28312              -238433              -176214
      3541                28320              -204483               -68599
      3542                28328              -100694                10928
      3543                28336                27604              -189920
      3544                28344              -164043               -30300
      3545                28352              -130147                 3427
      3546                28360               -39612              -224801
      3547                28368              -123502              -210978
      3548                28376                90408              -143825
      3549                28384              -143100              -106445
      3550                28392              -217684                -9678
      3551                28400                45129              -153130
      3552                28408              -164890               -93079
      3553                28416                  693              -254102
      3554                28424               -64498              -120745
      3555                28432               -87991               -44679
      3556                28440               -95986              -132382
      3557                28448                -1593               -74372
      3558                28456              -144592                48179
      3559                28464                29892               -98236
      3560                28472              -119515               -45380
      3561                28480              -108989               -62149
      3562                28488               -83853              -180641
      3563                28496              -269826              -177558
      3564                28504              -185236               -67556
      3565                28512                14596               -36041
      3566                28520              -143415               -14828
      3567                28528               -61709               -68845
      3568                28536              -111567              -227046
      3569                28544               -96228                23384
      3570                28552                 4685               -66591
      3571                28560              -176127              -209028
      3572                28568              -188864              -112662
      3573                28576               -19439              -108155
      3574                28584              -133254              -106973
      3575                28592               -88112               -81463
      3576                28600               -67815                50851
      3577                28608               -93692               -57525
      3578                28616               -21508               -97148
      3579                28624              -249071              -203585
      3580                28632              -144061              -171149
      3581                28640               -70718              -162840
      3582                28648               -22571               -28938
      3583                28656               -55297                62169
      3584                28664                71197              -174067
      3585                28672              -253071              -101294
      3586                28680              -141177              -138036
      3587                28688              -128588               -68533
      3588                28696              -120574               -34895
      3589                28704               -39879              -223151
      3590                28712               -92844              -177466
      3591                28720               -85084              -104105
      3592                28728                 3429               -31350
      3593                28736               106224              -125630
      3594                28744               -79073              -230390
      3595                28752               -87274               -63258
      3596                28760               -45846              -125628
      3597                28768               -35082              -111112
      3598                28776               -15774               -60911
      3599                28784               -84241              -178432
      3600                28792                48752                 9598
      3601                28800               -28949              -102786
      3602                28808              -102608              -125193
      3603                28816                37254                46694
      3604                28824               -86901               -82034
      3605                28832              -178384              -201318
      3606                28840               -91634              -105585
      3607                28848               -47584               -96035
      3608                28856              -118197              -128787
      3609                28864              -113193               -37322
      3610                28872              -141444              -138234
      3611                28880                29973               -48083
      3612                28888               -31751                 3151
      3613                28896               -12414               121210
      3614                28904               -45092               -56404
      3615                28912                21540               -65496
      3616                28920               -84899              -210537
      3617                28928                11099              -157489
      3618                28936              -115122              -115843
      3619                28944              -298644               -19385
      3620                28952              -147746               -57966
      3621                28960               -93574              -117077
      3622                28968               -99042                68175
      3623                28976              -108538              -115572
      3624                28984              -191446              -105334
      3625                28992               -85123              -138596
      3626                29000               -81894              -116200
      3627                29008               -46046              -105423
      3628                29016               -57424                22318
      3629                29024              -202433                  910
      3630                29032              -154663              -244023
      3631                29040                34884               -91608
      3632                29048                13946              -177092
      3633                29056               -37746                32134
      3634                29064              -140724                11825
      3635                29072               -51055               -10891
      3636                29080               -41482               -42356
      3637                29088              -191955              -335634
      3638                29096               -55233                30086
      3639                29104                14236              -162886
      3640                29112                85208              -112590
      3641                29120               -93342               -11490
      3642                29128               -48425               -62780
      3643                29136               -63547               -29174
      3644                29144                26972               -36583
      3645                29152               -52888              -232683
      3646                29160               -88326               -31668
      3647                29168              -107892                35037
      3648                29176               -51367              -112236
      3649                29184               -47240               -29593
      3650                29192               -80783              -102217
      3651                29200               -63841              -197798
      3652                29208                -9210               -95963
      3653                29216              -142774              -194398
      3654                29224              -108366              -110825
      3655                29232               -97306               -92603
      3656                29240              -189776              -160591
      3657                29248              -260268               -45901
      3658                29256              -117002              -103979
      3659                29264              -213885              -232432
      3660                29272              -185850                17860
      3661                29280               -60373                20618
      3662                29288              -123148               -96881
      3663                29296              -152126                 8780
      3664                29304              -171978              -241898
      3665                29312               -85229               -29414
      3666                29320               -62124               -40628
      3667                29328              -101660               -74904
      3668                29336              -189464              -171250
      3669                29344              -155447               -46390
      3670                29352              -183804               -94219
      3671                29360                28949                61826
      3672                29368               -16399               -55150
      3673                29376              -186520              -159965
      3674                29384                -9069               -67836
      3675                29392                50530              -172589
      3676                29400               -84323              -139621
      3677                29408               -52423              -126089
      3678                29416              -124087              -233889
      3679                29424              -164597              -136466
      3680                29432               -37689              -225761
      3681                29440              -175259              -121790
      3682                29448               -96408              -118942
      3683                29456              -202206                67207
      3684                29464              -206411              -209908
      3685                29472                 -732                25538
      3686                29480              -149379              -170430
      3687                29488                76168              -235264
      3688                29496              -214734              -140117
      3689                29504               -30924                67237
      3690                29512               -90051                22222
      3691                29520               -84642               -52102
      3692                29528                13860               -64362
      3693                29536                 9076              -134120
      3694                29544              -204404              -221309
      3695                29552              -173330               -58792
      3696                29560               -85857              -112943
      3697                29568               -43876                52843
      3698                29576              -107625                27238
      3699                29584               -90411               -34136
      3700                29592               -66403              -137787
      3701                29600              -281078              -242764
      3702                29608              -112091              -143096
      3703                29616                13266              -100661
      3704                29624               -55757              -102830
      3705                29632               -88445              -244628
      3706                29640               -70731              -128345
      3707                29648              -225888               -49000
      3708                29656              -134381              -216127
      3709                29664              -157480               -88512
      3710                29672              -245929               -66960
      3711                29680              -164614                75811
      3712                29688              -114514              -128952
      3713                29696               -73283              -161873
      3714                29704                67095               -84219
      3715                29712               -51843                12239
      3716                29720                -4118              -174080
      3717                29728              -135260              -152101
      3718                29736               -60057               -46933
      3719                29744               -84777               -36571
      3720                29752               -57568              -131349
      3721                29760                30256               -82245
      3722                29768              -199797              -214353
      3723                29776               -89198              -128927
      3724                29784               -31219              -147913
      3725                29792               -96506              -196843
      3726                29800               -26278               -52690
      3727                29808              -130500              -104065
      3728                29816                 3416                43472
      3729                29824               -79175               -45363
      3730                29832                 -248               -73451
      3731                29840              -151865              -147961
      3732                29848               -97401                -6341
      3733                29856              -137751                16650
      3734                29864               -65172              -284494
      3735                29872               -82642              -152795
      3736                29880              -112710               -65472
      3737                29888               -24651              -117558
      3738                29896                12309              -191173
      3739                29904               -29740              -139935
      3740                29912              -110620              -239425
      3741                29920               -23265              -120014
      3742                29928               -23534               -49233
      3743                29936               -27764                62520
      3744                29944              -132497              -124281
      3745                29952               -43662                 8121
      3746                29960               -49255               -67482
      3747                29968              -184739              -116003
      3748                29976                 7584               -19474
      3749                29984              -219902               -62811
      3750                29992               -75043              -190788
      3751                30000              -105338              -105283
      3752                30008               -87894               -88901
      3753                30016              -140252              -218175
      3754                30024              -239526              -117819
      3755                30032              -166548                41454
      3756                30040              -161469              -188240
      3757                30048              -100899                -7609
      3758                30056                19130               -75057
      3759                30064               -50654               -84440
      3760                30072               -55122              -103892
      3761                30080              -121916               -81145
      3762                30088                33781                10611
      3763                30096                 8239                29268
      3764                30104              -101951              -103316
      3765                30112               -93266              -163907
      3766                30120                21770               -94545
      3767                30128               -25815              -187287
      3768                30136              -193178               -70373
      3769                30144               -92410               -96720
      3770                30152              -169545               -35378
      3771                30160               -38554               -48479
      3772                30168               -93399              -196800
      3773                30176               -96028              -162153
      3774                30184               -43461              -193984
      3775                30192               -67517                48148
      3776                30200              -120774               -66301
      3777                30208              -163127                15130
      3778                30216               -29097               -76168
      3779                30224               -92406               -95585
      3780                30232              -103880                20400
      3781                30240               -39415              -114862
      3782                30248              -151581               -55738
      3783                30256               -88574                92449
      3784                30264               -38283              -128652
      3785                30272               -22978               -83825
      3786                30280               -50573               -83781
      3787                30288                -3042               -64941
      3788                30296               -86489               -81302
      3789                30304               -81671              -124506
      3790                30312               -20083               -29922
      3791                30320              -151145              -135370
      3792                30328              -129208                39422
      3793                30336                16179              -180226
      3794                30344              -274438              -144626
      3795                30352               -36413                 8892
      3796                30360              -103555              -145667
      3797                30368              -183772               -81803
      3798                30376               -89483              -113684
      3799                30384               -70381              -219757
      3800                30392                91654              -201178
      3801                30400              -121457              -120467
      3802                30408               -34829               -28877
      3803                30416               -16618                72586
      3804                30424               -55370                -9903
      3805                30432               -37356               -63516
      3806                30440               -68546              -150404
      3807                30448              -139967               -41546
      3808                30456              -171455               -85096
      3809                30464               -86000              -102677
      3810                30472               -35621               103519
      3811                30480              -148182                 -568
      3812                30488               -38965               -68257
      3813                30496              -114745               -62488
      3814                30504              -198950              -170626
      3815                30512                23566              -140891
      3816                30520              -166093              -302468
      3817                30528              -138788              -151415
      3818                30536               -62054                 2769
      3819                30544                -7120               -20178
      3820                30552                34794              -125862
      3821                30560               -22660              -312044
      3822                30568              -125100               -58673
      3823                30576              -119394               -70461
      3824                30584              -196267               -94160
      3825                30592              -157697              -240214
      3826                30600                64749              -102553
      3827                30608                -6148              -204655
      3828                30616              -116862               -35815
      3829                30624               -82767              -146031
      3830                30632               -36950                37077
      3831                30640              -257010              -172197
      3832                30648              -129608               -90543
      3833                30656               -47642               -92025
      3834                30664              -184618              -158405
      3835                30672              -103721              -122829
      3836                30680               -90065              -166518
      3837                30688               -72321               -45742
      3838                30696               -51722               -41359
      3839                30704                -7859              -118752
      3840                30712              -133010              -170303
      3841                30720              -207798              -154644
      3842                30728               -65537                  767
      3843                30736               -52205              -153078
      3844                30744               -57924              -167207
      3845                30752               -74211              -122575
      3846                30760              -132835               -84487
      3847                30768               -97312                25606
      3848                30776               -44032              -161259
      3849                30784              -152937              -156886
      3850                30792               -31541               -39874
      3851                30800               -45195              -151407
      3852                30808               -99177              -187284
      3853                30816              -220188              -122790
      3854                30824              -220615               -81747
      3855                30832               -67167              -175529
      3856                30840               -60958              -155557
      3857                30848                68806              -207843
      3858                30856                17170               -40701
      3859                30864                 5986              -102809
      3860                30872               -15554               -94271
      3861                30880                67702              -228727
      3862                30888               -43776              -288436
      3863                30896              -144280               -52241
      3864                30904              -118187              -117767
      3865                30912               -65175              -168608
      3866                30920               -76735                28330
      3867                30928               -96293              -283701
      3868                30936              -156509                 9627
      3869                30944              -120904                -6490
      3870                30952              -132581               -39497
      3871                30960              -179487              -170019
      3872                30968               -57264               -47764
      3873                30976               -42838               -20251
      3874                30984               -79733              -141530
      3875                30992                38607               -95159
      3876                31000               -70562                -3751
      3877                31008              -137392              -181704
      3878                31016                 9507              -101461
      3879                31024               -96047              -142085
      3880                31032               -92555                28245
      3881                31040              -127418               -82979
      3882                31048              -158546              -194921
      3883                31056               -16649              -279803
      3884                31064              -170430                30607
      3885                31072               -13990               -44892
      3886                31080              -143823              -119707
      3887                31088              -164732              -163165
      3888                31096              -149647              -264341
      3889                31104              -120029                73029
      3890                31112               -46261              -175466
      3891                31120              -111635              -110259
      3892                31128                 9498               -58619
      3893                31136              -137279              -188314
      3894                31144              -169171              -189718
      3895                31152                -2466               -82076
      3896                31160              -187664               -54368
      3897                31168              -124727              -175902
      3898                31176              -107726                 6251
      3899                31184              -177060               -64590
      3900                31192               -30864                45514
      3901                31200              -190778              -206174
      3902                31208               -81071                  919
      3903                31216               -61728                15385
      3904                31224               -84823                25992
      3905                31232               -25585              -132141
      3906                31240              -117910              -123194
      3907                31248               -43096                13872
      3908                31256              -207700               -85843
      3909                31264               -74412              -140317
      3910                31272                 6672                66384
      3911                31280              -206842              -148651
      3912                31288               -78743              -183644
      3913                31296               -80519               -45975
      3914                31304                68855                  947
      3915                31312              -192416              -197216
      3916                31320               -30288              -166074
      3917                31328                20221               -61494
      3918                31336                -2477              -150059
      3919                31344                32224                  290
      3920                31352              -140378              -125812
      3921                31360                -7967              -168669
      3922                31368              -210597               -17917
      3923                31376               -55881              -163515
      3924                31384              -171123               -50968
      3925                31392               -80786                14597
      3926                31400               -36677              -104558
      3927                31408              -219053                46034
      3928                31416              -173014              -143522
      3929                31424               -59361              -156635
      3930                31432               -18418               -67090
      3931                31440              -169557              -165753
      3932                31448              -106415               -88280
      3933                31456              -100830              -110301
      3934                31464              -172862               -74488
      3935                31472              -132559               -84936
      3936                31480              -139692              -156715
      3937                31488               -71066                -4570
      3938                31496               -15569              -273895
      3939                31504               -26031               -70365
      3940                31512              -104467               -37393
      3941                31520               -52068               -30873
      3942                31528              -323433               -84726
      3943                31536                11013               -94880
      3944                31544               -85590               -45713
      3945                31552               -64296               -32741
      3946                31560              -223410               -74982
      3947                31568               -45980               -35446
      3948                31576               -92985              -165397
      3949                31584              -267331              -226801
      3950                31592              -118263              -139839
      3951                31600               -45332               -94904
      3952                31608              -189842               -45014
      3953                31616              -109931                28652
      3954                31624              -123423               -24636
      3955                31632               -35488              -105956
      3956                31640               -47667               -21149
      3957                31648               -28096               -98842
      3958                31656               -38719                35106
      3959                31664               -31084                28228
      3960                31672               -78869               -77259
      3961                31680              -122856                -8828
      3962                31688                -6714                  490
      3963                31696              -123557              -241490
      3964                31704              -123699               -61358
      3965                31712               -87394              -199216
      3966                31720              -203114              -319766
      3967                31728               -79402              -131579
      3968                31736              -127864              -190598
      3969                31744              -147364              -137449
      3970                31752               -11027              -178380
      3971                31760              -134503              -123498
      3972                31768              -116589               -84583
      3973                31776              -248419              -108652
      3974                31784               -37134              -156046
      3975                31792                -7392               -28073
      3976                31800                 8586              -103434
      3977                31808              -152956              -150497
      3978                31816              -105614               112689
      3979                31824                37598               -11262
      3980                31832              -242194              -187128
      3981                31840              -143861                59061
      3982                31848              -240491               -91769
      3983                31856               -50750               -65140
      3984                31864               -64938                30407
      3985                31872              -184571              -145269
      3986                31880              -103178               -32048
      3987                31888              -110162               -99896
      3988                31896               -74107              -178662
      3989                31904              -181061               -96476
      3990                31912               -88199              -216586
      3991                31920               -93052              -172732
      3992                31928               -99867               -47894
      3993                31936                10121                28831
      3994                31944              -243270               -89806
      3995                31952               -97429               -63157
      3996                31960                17078              -113622
      3997                31968               -11417              -123422
      3998                31976              -136858              -119514
      3999                31984              -105554              -271576
      4000                31992                65359              -101628
      4001                32000              -163676               -93901
      4002                32008              -221669              -100829
      4003                32016                23556               -91550
      4004                32024               -86184               -61311
      4005                32032               -52300              -138092
      4006                32040                64726              -338520
      4007                32048               -23393               -90727
      4008                32056                 7566              -149349
      4009                32064              -239417              -222618
      4010                32072               -69785               -72795
      4011                32080              -129948              -160802
      4012                32088              -120337               -99056
      4013                32096               -52039               -82890
      4014                32104              -127852              -174381
      4015                32112                12121              -108812
      4016                32120               -85819              -177351
      4017                32128              -108807              -137055
      4018                32136              -173362               -56682
      4019                32144               -24841               -19550
      4020                32152              -184182                22234
      4021                32160              -131962              -157255
      4022                32168               -80533              -126874
      4023                32176              -111421               -84757
      4024                32184                22832                20738
      4025                32192               119122              -130277
      4026                32200               -67484               -50218
      4027                32208              -109211              -104082
      4028                32216              -200532              -125066
      4029                32224              -210173              -133227
      4030                32232               -86987              -247023
      4031                32240               -52057              -100972
      4032                32248                -2979              -152023
      4033                32256               -75396              -135863
      4034                32264               -93593               -46271
      4035                32272              -116159              -104576
      4036                32280              -133313              -214160
      4037                32288               -76388               -26455
      4038                32296               -56615              -227250
      4039                32304               -40026              -138646
      4040                32312              -110210                37575
      4041                32320               -31425               -34645
      4042                32328               -57835               -42440
      4043                32336               -83345                31906
      4044                32344               -82595                71357
      4045                32352              -165344              -162111
      4046                32360               -54745              -170822
      4047                32368              -163760               -35230
      4048                32376               -77900              -246886
      4049                32384                40631               -57607
      4050                32392              -134890              -128385
      4051                32400              -121273               -75808
      4052                32408              -160656                47740
      4053                32416              -100616              -188393
      4054                32424              -168447              -115374
      4055                32432              -134759               -88224
      4056                32440                15956               -29141
      4057                32448               -32715              -209613
      4058                32456              -163868              -115993
      4059                32464                71930              -150777
      4060                32472              -122855               -90961
      4061                32480               -71923              -194838
      4062                32488               -89364              -100513
      4063                32496               -12622               -48555
      4064                32504               -91164                19624
      4065                32512              -219720              -217326
      4066                32520               -45673              -136914
      4067                32528              -187859               -61508
      4068                32536              -124852               -62720
      4069                32544              -176220               -37074
      4070                32552               -16054              -235588
      4071                32560              -157837              -229850
      4072                32568              -158349               -73395
      4073                32576              -113210                -1964
      4074                32584               -64958               -37264
      4075                32592               -39013               -72118
      4076                32600               -35641               -90193
      4077                32608              -151520              -115464
      4078                32616               -39056              -109284
      4079                32624              -107685              -182962
      4080                32632              -182356              -167090
      4081                32640              -213266               -39766
      4082                32648              -132403               -37510
      4083                32656              -118284               -58096
      4084                32664                60211              -229626
      4085                32672              -127334              -198388
      4086                32680                 4870               -70820
      4087                32688               -19632               -63500
      4088                32696              -204540              -129154
      4089                32704               -87098              -169059
      4090                32712              -125133               -13510
      4091                32720              -206151              -143547
      4092                32728              -239493              -211134
      4093                32736               118361               -71628
      4094                32744               -31327              -200083
      4095                32752              -129448               -69452
      4096                32760                -5008              -105869
      4097                32768               -83734              -244640
      4098                32776                -3605               -91359
      4099                32784              -157368              -168266
      4100                32792               -35423              -165259
      4101                32800              -117729               -90294
      4102                32808                17325               -27346
      4103                32816               -56233               -45170
      4104                32824               -57329              -116896
      4105                32832               -58263                72649
      4106                32840               -91740              -100503
      4107                32848               -71866              -132162
      4108                32856              -159809               -46845
      4109                32864               -66707              -287018
      4110                32872                30153               -87549
      4111                32880              -170601              -100881
      4112                32888               -49690               -61549
      4113                32896               -30680               -44728
      4114                32904               -70076                 5433
      4115                32912               -65719               -54162
      4116                32920              -203494                20911
      4117                32928               -95955              -188173
      4118                32936              -135725                 5860
      4119                32944               -88341              -199481
      4120                32952               -12256               -38512
      4121                32960                 -703               -58216
      4122                32968               189531               -98414
      4123                32976              -123380               -75484
      4124                32984               -47819                -6060
      4125                32992               -77742              -109026
      4126                33000              -152869               -66370
      4127                33008              -239102              -132110
      4128                33016              -236696               -89231
      4129                33024              -121971              -129217
      4130                33032                 7267               -13326
      4131                33040              -135802                63332
      4132                33048               -10850               -17133
      4133                33056              -146528              -103359
      4134                33064                 5723               -99825
      4135                33072              -236996              -179555
      4136                33080               -14613              -137392
      4137                33088              -127273              -113391
      4138                33096               -88730               -97608
      4139                33104              -167626              -169980
      4140                33112              -156685              -108095
      4141                33120               -87427               -75854
      4142                33128               -50194              -111141
      4143                33136              -126438               -37692
      4144                33144               -76381               -20958
      4145                33152              -108870               -63458
      4146                33160              -102482              -201477
      4147                33168              -185551              -139421
      4148                33176              -108579              -125977
      4149                33184               -95577              -148064
      4150                33192              -106427              -200989
      4151                33200               -79817              -115236
      4152                33208              -118142                22361
      4153                33216              -159716              -109133
      4154                33224                 5326              -138068
      4155                33232              -154525              -119280
      4156                33240               -36100              -246572
      4157                33248                -1313               -26186
      4158                33256               -23342                -8310
      4159                33264               -94753              -189481
      4160                33272               -95083               -81797
      4161                33280              -146285              -175938
      4162                33288              -168006               -99872
      4163                33296                -6669              -236903
      4164                33304               -76044               -76308
      4165                33312               -75456               -85173
      4166                33320               -25476              -105276
      4167                33328                13268              -103677
      4168                33336               -38173              -191630
      4169                33344                16297               -50212
      4170                33352               -83627                30127
      4171                33360              -129903              -149018
      4172                33368                -4275              -195641
      4173                33376              -192988              -113361
      4174                33384               -24925               -52834
      4175                33392              -123462               -93569
      4176                33400              -242891              -258416
      4177                33408               -65682               -45432
      4178                33416                30996                 7671
      4179                33424               -82327              -210880
      4180                33432                -5278               -85869
      4181                33440                -1427              -123730
      4182                33448              -103455                19657
      4183                33456              -179567               -29941
      4184                33464              -154552              -169672
      4185                33472              -108750               -74643
      4186                33480              -216173              -155955
      4187                33488              -121789              -171916
      4188                33496               -53043               -99642
      4189                33504                18388              -217162
      4190                33512               -95829              -124249
      4191                33520               -32904               -39243
      4192                33528               -62336               -87134
      4193                33536               -64612                -3044
      4194                33544               -27271               -63639
      4195                33552               -87258              -179585
      4196                33560              -250822                -8244
      4197                33568               -11741               -37011
      4198                33576              -174332               -83015
      4199                33584              -196715              -185281
      4200                33592                74003              -131794
      4201                33600              -110529              -133401
      4202                33608               -49068              -185877
      4203                33616              -161104              -114775
      4204                33624               -95456              -163351
      4205                33632               -45749              -245424
      4206                33640              -206686               -79525
      4207                33648               -83200               -26785
      4208                33656                77545              -125589
      4209                33664               -86064                 6873
      4210                33672              -133634              -124427
      4211                33680               -28898              -117937
      4212                33688                -5172               -77153
      4213                33696               -20546              -112293
      4214                33704                20947              -130455
      4215                33712              -139142                 9230
      4216                33720              -255505              -138807
      4217                33728                39451               -94480
      4218                33736              -104347              -235027
      4219                33744              -134237               -84653
      4220                33752               -50562               -47829
      4221                33760               -70373              -146743
      4222                33768               -27909               -99501
      4223                33776              -197250              -135896
      4224                33784              -138601              -117301
      4225                33792               -39949               -13964
      4226                33800               -96385               -79977
      4227                33808              -130297              -128159
      4228                33816              -112144              -198403
      4229                33824                -3962               -52787
      4230                33832              -164840               -45423
      4231                33840               -25980              -122469
      4232                33848              -130711                14174
      4233                33856              -222004              -132187
      4234                33864              -110514              -116547
      4235                33872              -120627              -154105
      4236                33880               -96518               -35421
      4237                33888              -105977              -222262
      4238                33896               -45412                 5719
      4239                33904               -96793               -46068
      4240                33912              -193986              -156250
      4241                33920              -309345              -216351
      4242                33928              -212289              -101804
      4243                33936               -12055              -175776
      4244                33944              -176698              -169939
      4245                33952               -47365              -109742
      4246                33960               -79066               -24920
      4247                33968              -240086               -23088
      4248                33976                  582               -81542
      4249                33984               -37781               117482
      4250                33992              -202365               -55966
      4251                34000                14178              -127977
      4252                34008               -15026               -73771
      4253                34016                31084              -133550
      4254                34024               -90931               -47662
      4255                34032               -51914               -51667
      4256                34040               -92374              -193546
      4257                34048                  111              -137714
      4258                34056              -122162              -119584
      4259                34064              -110182              -103511
      4260                34072              -214631               -70450
      4261                34080               -33082              -171194
      4262                34088              -144397              -145974
      4263                34096              -135654                31301
      4264                34104                42875              -190794
      4265                34112              -133210               -66366
      4266                34120              -144722              -246320
      4267                34128              -111430              -299604
      4268                34136               -83849               -42143
      4269                34144                82319                 8876
      4270                34152               -98221               -83538
      4271                34160              -174123              -208754
      4272                34168              -111805              -118646
      4273                34176               -40229              -168430
      4274                34184              -151040               -58721
      4275                34192              -105771               -79768
      4276                34200               -94466               -92567
      4277                34208                12076              -111715
      4278                34216              -201123              -111491
      4279                34224              -134155              -131837
      4280                34232               -51637              -103747
      4281                34240                 7334               -37503
      4282                34248               -89660              -151915
      4283                34256              -201238               -61107
      4284                34264              -146148               -59311
      4285                34272              -144630               -50931
      4286                34280              -119054               -12047
      4287                34288              -154037              -177005
      4288                34296               -62981              -199777
      4289                34304               -23843              -107217
      4290                34312              -101404               -79733
      4291                34320               -86323              -211456
      4292                34328              -169572              -128831
      4293                34336              -181160               -75723
      4294                34344               -33673               -42214
      4295                34352              -104043              -122670
      4296                34360               -69927              -146353
      4297                34368              -132643               -96489
      4298                34376               -38291              -191629
      4299                34384              -107494              -237902
      4300                34392               -45364               -48862
      4301                34400              -115671              -236940
      4302                34408                87577               -91788
      4303                34416                14232               -53630
      4304                34424              -132960               -29168
      4305                34432               -70522              -187107
      4306                34440              -104669               -71971
      4307                34448              -160411               -34633
      4308                34456               -90136                -7178
      4309                34464              -117346              -117631
      4310                34472                38182              -130497
      4311                34480               -75815              -110883
      4312                34488              -107606              -181205
      4313                34496              -103728              -107188
      4314                34504               -68429              -120336
      4315                34512              -117300              -144841
      4316                34520              -155009              -140633
      4317                34528              -158975              -197993
      4318                34536               -44279                 8256
      4319                34544               -40577              -132441
      4320                34552              -184450              -178220
      4321                34560               109182              -158300
      4322                34568              -256436               -34662
      4323                34576              -145853               -36055
      4324                34584               -86260               -65531
      4325                34592               -22957               -85913
      4326                34600               -81590               -56564
      4327                34608              -106274                17107
      4328                34616              -166068               -11551
      4329                34624              -195237              -182751
      4330                34632              -188298              -125256
      4331                34640              -183533               -70917
      4332                34648                -1487               -12597
      4333                34656              -170385              -220063
      4334                34664                -8617               -50218
      4335                34672                34470               -62346
      4336                34680                63460              -162682
      4337                34688                 4968              -203449
      4338                34696               -73411               -19987
      4339                34704                14216               -33284
      4340                34712               -48095               -11124
      4341                34720              -181609              -136746
      4342                34728              -237457               -91981
      4343                34736                45211              -150105
      4344                34744              -130410              -218259
      4345                34752              -156324               -11753
      4346                34760               -58073               -24030
      4347                34768               -31382                -2011
      4348                34776                -8532               -75941
      4349                34784                 7009              -254373
      4350                34792              -132602               -73779
      4351                34800              -147639              -184962
      4352                34808                26909                12379
      4353                34816               -69469              -142747
      4354                34824              -307772              -189719
      4355                34832               -30106               -79816
      4356                34840               -97181                  419
      4357                34848               -97009              -112238
      4358                34856               -41937              -305677
      4359                34864               -58325                 7146
      4360                34872               -64133               -10402
      4361                34880              -188539               -10239
      4362                34888              -129403              -307877
      4363                34896              -125594               -99654
      4364                34904                -7544              -182346
      4365                34912              -224124              -184971
      4366                34920                40612              -222882
      4367                34928              -142291              -224879
      4368                34936               -49816              -168735
      4369                34944              -174604               -91663
      4370                34952               -60157                 7445
      4371                34960                -3004              -282482
      4372                34968               -41979                14643
      4373                34976               -94698              -125758
      4374                34984               -25349              -210251
      4375                34992              -152384              -115296
      4376                35000               -53697              -185927
      4377                35008                18324              -178017
      4378                35016              -127628              -125721
      4379                35024                44899                68835
      4380                35032               -28872               -91181
      4381                35040              -160054              -210784
      4382                35048                19188                22355
      4383                35056              -178044              -176326
      4384                35064               -69089              -136685
      4385                35072              -129953               -30499
      4386                35080              -126981              -111774
      4387                35088               -72625              -101806
      4388                35096              -219851              -103110
      4389                35104              -100650              -175587
      4390                35112              -185085              -152319
      4391                35120                 6491               -69906
      4392                35128               -50166                39614
      4393                35136              -161532              -228668
      4394                35144              -202653                -5654
      4395                35152               -71311              -111131
      4396                35160              -188271               -52418
      4397                35168                25365               -34390
      4398                35176              -129792                13587
      4399                35184              -198628                17470
      4400                35192              -107690                -1758
      4401                35200               -57921               -16516
      4402                35208               -65820               -37841
      4403                35216              -171745              -260256
      4404                35224              -205185              -184273
      4405                35232                47664               -71182
      4406                35240               -94495               -51182
      4407                35248              -216043               -98066
      4408                35256               -40323              -131175
      4409                35264              -120429               -72266
      4410                35272               -42004               -64884
      4411                35280              -176185              -162139
      4412                35288                67735               -89036
      4413                35296                 3882               -85489
      4414                35304               -87413               -66684
      4415                35312                 4699               -44363
      4416                35320                18958              -113512
      4417                35328              -168835               -66220
      4418                35336              -127407               -51401
      4419                35344              -162402              -169413
      4420                35352              -158950              -200221
      4421                35360              -246372                26069
      4422                35368                -5491               -77930
      4423                35376              -215389               -33244
      4424                35384              -153623              -160114
      4425                35392               -44134              -125296
      4426                35400                  151                57109
      4427                35408               -15856               -97253
      4428                35416              -156909              -237391
      4429                35424              -146213              -152188
      4430                35432                18641              -136499
      4431                35440              -175549                -2205
      4432                35448              -158742              -142786
      4433                35456              -130755              -216714
      4434                35464              -145591              -227234
      4435                35472               -55358                42265
      4436                35480              -123703               -52267
      4437                35488              -152195              -286688
      4438                35496              -178329              -148008
      4439                35504              -138132               -80065
      4440                35512               -68729               -72100
      4441                35520              -102298                 7354
      4442                35528              -190703               -46937
      4443                35536              -154710              -149031
      4444                35544              -272274              -131580
      4445                35552              -242836              -207187
      4446                35560                -9148              -125831
      4447                35568               -43002               -52340
      4448                35576               -65018                11588
      4449                35584              -193977               -81698
      4450                35592              -255451              -215199
      4451                35600              -223452              -261263
      4452                35608              -143769                51208
      4453                35616              -125017               -35795
      4454                35624              -117677               -51733
      4455                35632               -79464               -29968
      4456                35640              -123436              -214772
      4457                35648                -7079                  291
      4458                35656               -30454               -90071
      4459                35664              -262620              -150698
      4460                35672                19836               -65364
      4461                35680              -156909               -87447
      4462                35688              -127449              -107373
      4463                35696                12014              -174980
      4464                35704               -45457              -173651
      4465                35712               -11190              -113418
      4466                35720               -37476              -189279
      4467                35728               -31086              -142773
      4468                35736               -33371               -63946
      4469                35744              -147535              -128865
      4470                35752              -208020               -20457
      4471                35760               -99965              -184194
      4472                35768               -81995               -79333
      4473                35776              -193666              -117250
      4474                35784               -98667               -65380
      4475                35792               -65366              -109172
      4476                35800              -165379               -16495
      4477                35808              -164055              -201767
      4478                35816                12288               -75937
      4479                35824              -119009               -74318
      4480                35832              -171852               -78707
      4481                35840              -143413              -138465
      4482                35848               -28642               -80936
      4483                35856               -83396              -113396
      4484                35864               -78391               -29397
      4485                35872               -97117              -113922
      4486                35880               -59296               -59473
      4487                35888               -28039              -165284
      4488                35896              -117275                20042
      4489                35904              -116146              -163952
      4490                35912              -142819              -189199
      4491                35920              -228577              -116883
      4492                35928              -105225                11885
      4493                35936              -152001              -142062
      4494                35944              -124656              -132235
      4495                35952              -190338              -131582
      4496                35960              -144670              -166573
      4497                35968               -32873              -128605
      4498                35976              -162703               -69765
      4499                35984               -77981              -213397
      4500                35992              -257488               -76729
      4501                36000              -128711              -111926
      4502                36008              -113143              -178818
      4503                36016              -147839              -187992
      4504                36024               -99829              -219344
      4505                36032               -95552              -122476
      4506                36040              -104418               -50937
      4507                36048               -33153              -133099
      4508                36056              -124090              -140708
      4509                36064               -24062               -76681
      4510                36072              -120965                53323
      4511                36080                -9842              -145052
      4512                36088                 2024              -147826
      4513                36096               -18922               -73361
      4514                36104               -27946              -199476
      4515                36112              -124915              -184649
      4516                36120              -209075               -32135
      4517                36128               -55617               -32713
      4518                36136               -32545               -90516
      4519                36144              -118527                 1270
      4520                36152              -172705               134688
      4521                36160               -30496                33388
      4522                36168              -170314                46428
      4523                36176               -77055              -110059
      4524                36184              -168512               -63894
      4525                36192              -131007               -64315
      4526                36200              -183066                27073
      4527                36208                38538              -109577
      4528                36216              -116102              -190599
      4529                36224               -86956               -77346
      4530                36232              -142734               -94038
      4531                36240               -90011               -42927
      4532                36248                 5330              -146580
      4533                36256               -52188               -45240
      4534                36264               -29413              -175306
      4535                36272               -61938              -154901
      4536                36280              -164235               -45889
      4537                36288               -68067              -186981
      4538                36296                -3872              -116067
      4539                36304              -131140               -60253
      4540                36312                 5301               -79848
      4541                36320              -119980              -265906
      4542                36328                12986              -115090
      4543                36336               -34408              -134464
      4544                36344               -32085               -57383
      4545                36352               -37987              -107579
      4546                36360              -126508              -188098
      4547                36368                 2165               -36840
      4548                36376              -151421               -83144
      4549                36384                20785              -114416
      4550                36392               -75594              -138757
      4551                36400                 1517              -130225
      4552                36408              -144289               -81477
      4553                36416              -103879               -80640
      4554                36424              -148105              -153335
      4555                36432              -272727              -144056
      4556                36440              -298327              -176338
      4557                36448                24389                80025
      4558                36456               -78884               -83489
      4559                36464              -201251              -106220
      4560                36472               -94531              -266605
      4561                36480              -105346               -58067
      4562                36488              -117971              -137735
      4563                36496              -107619               -91574
      4564                36504              -135218              -292751
      4565                36512              -323560              -138848
      4566                36520              -254653              -184391
      4567                36528              -141956              -157177
      4568                36536               -23309              -110369
      4569                36544               -11276               -43172
      4570                36552              -126346               -72737
      4571                36560              -126595               -61454
      4572                36568               -93025              -175344
      4573                36576                 7853                -4242
      4574                36584              -152761              -109678
      4575                36592              -183112              -195128
      4576                36600              -116718              -242239
      4577                36608               -81287                49605
      4578                36616              -185187               -83190
      4579                36624                22312               -85184
      4580                36632               -84637              -146888
      4581                36640              -187329              -188383
      4582                36648                17831               -10753
      4583                36656              -125686              -200141
      4584                36664              -135813                 9613
      4585                36672               -45486                35238
      4586                36680               -99240               -75894
      4587                36688               -77272               -77948
      4588                36696                18238              -128167
      4589                36704               -32849              -134484
      4590                36712               -45709               -78571
      4591                36720              -278400              -135262
      4592                36728              -145303               -18022
      4593                36736               -78384               -18227
      4594                36744              -166243               -86734
      4595                36752              -152762              -115459
      4596                36760                32308              -187866
      4597                36768               -62441              -114836
      4598                36776               -78526               -96309
      4599                36784              -159050                48749
      4600                36792              -153950              -228017
      4601                36800                -2440               -46561
      4602                36808               -13496               -28821
      4603                36816               -67316              -163765
      4604                36824               -28325              -154944
      4605                36832              -131448                 7681
      4606                36840               -74986              -121739
      4607                36848               -82353              -211578
      4608                36856              -102472              -176057
      4609                36864                  415              -103974
      4610                36872                 8645               -93636
      4611                36880               -33639               -60416
      4612                36888              -108710                37155
      4613                36896              -342975               -86429
      4614                36904               -44761               -88385
      4615                36912              -111077              -157339
      4616                36920               -54837               -81588
      4617                36928                74074               -27840
      4618                36936               -14508                31408
      4619                36944              -148332              -112445
      4620                36952                -7233              -109381
      4621                36960               -10853              -107210
      4622                36968               -35383              -125858
      4623                36976                57039               -54423
      4624                36984              -197848              -117856
      4625                36992                 3062              -123035
      4626                37000               -69196               -16800
      4627                37008               -45873              -205932
      4628                37016              -119679               -58541
      4629                37024                67165                54095
      4630                37032               -90331              -162970
      4631                37040               -14968               -62527
      4632                37048               -21645              -110269
      4633                37056              -149850              -127747
      4634                37064               -28598              -179830
      4635                37072                31625              -143687
      4636                37080                -8517              -205896
      4637                37088               -13658              -170797
      4638                37096               -76583              -200011
      4639                37104                54804              -100771
      4640                37112               -15598               -86909
      4641                37120               -34463              -274202
      4642                37128                -9536               -46226
      4643                37136              -277356              -255070
      4644                37144                 1563               -95019
      4645                37152               -66056                36216
      4646                37160                27644              -159271
      4647                37168              -157491               -28948
      4648                37176              -133843              -259905
      4649                37184              -211160                 -599
      4650                37192              -114446              -107134
      4651                37200               -28881                -1430
      4652                37208              -250306               -46444
      4653                37216                 -990               -76382
      4654                37224              -109308              -156397
      4655                37232               -85338               -72350
      4656                37240               -63441               -24655
      4657                37248              -114389              -139075
      4658                37256               -69837               -95968
      4659                37264               -20949              -212570
      4660                37272                -5945               -66769
      4661                37280              -163753              -109561
      4662                37288              -191030              -168235
      4663                37296              -152663               -31897
      4664                37304              -138155                -2742
      4665                37312               -99663              -103875
      4666                37320               -84769              -109178
      4667                37328               -63188              -185930
      4668                37336               -80260               -53201
      4669                37344               -54106              -124006
      4670                37352              -173206              -164347
      4671                37360               -85832              -207730
      4672                37368               -65473              -107480
      4673                37376                 1707               -16082
      4674                37384              -117006              -138709
      4675                37392              -304072              -164766
      4676                37400               -68958              -136661
      4677                37408               -54666              -237277
      4678                37416              -110871              -106928
      4679                37424               -93221              -104319
      4680                37432                -9012              -164018
      4681                37440               -29811              -102506
      4682                37448               -25483              -123301
      4683                37456               -29354              -213976
      4684                37464              -109450              -201402
      4685                37472               -85137                19967
      4686                37480              -119517              -203386
      4687                37488              -111062              -140148
      4688                37496               -82828              -138703
      4689                37504              -193280              -123198
      4690                37512              -159196              -216436
      4691                37520               -78843              -136029
      4692                37528              -104804               -75049
      4693                37536              -101951               -83450
      4694                37544               -28080              -107310
      4695                37552                38099               -80478
      4696                37560              -213206              -151218
      4697                37568              -130944              -147721
      4698                37576              -178324              -181389
      4699                37584              -124321               -98145
      4700                37592               -36146              -258635
      4701                37600              -185101               -43638
      4702                37608              -212759               -72337
      4703                37616              -159285               -26317
      4704                37624              -143926              -272930
      4705                37632               -98128              -133886
      4706                37640                 3007              -123898
      4707                37648              -136585              -191875
      4708                37656               -31692               -28872
      4709                37664                15359              -120862
      4710                37672              -159538              -189115
      4711                37680               -29431              -103684
      4712                37688              -149946              -125982
      4713                37696              -210753                -6618
      4714                37704               -84844              -208873
      4715                37712              -162068               -82624
      4716                37720              -204759              -152306
      4717                37728              -106175              -244812
      4718                37736              -149237                22911
      4719                37744              -110862              -216135
      4720                37752              -139271               -71550
      4721                37760                 8855              -156075
      4722                37768               -69501              -118469
      4723                37776               -55020              -100510
      4724                37784              -122173              -110489
      4725                37792               -43093              -157156
      4726                37800               -68879              -149413
      4727                37808               -37034              -205591
      4728                37816              -192109              -246960
      4729                37824              -112651              -198009
      4730                37832              -167173              -261663
      4731                37840              -162040              -186465
      4732                37848               -94701              -101310
      4733                37856               -51803              -101538
      4734                37864              -182503              -255688
      4735                37872              -127308              -124312
      4736                37880              -150379               -70458
      4737                37888               -40650              -119864
      4738                37896              -201460                14821
      4739                37904               -17231              -118607
      4740                37912              -241268              -241349
      4741                37920               -99723               -56609
      4742                37928                72184               -33359
      4743                37936              -195993              -102724
      4744                37944               -46320              -139241
      4745                37952              -175537              -187011
      4746                37960              -123292               -57071
      4747                37968              -144746              -217892
      4748                37976              -121525              -274212
      4749                37984               -98162              -206500
      4750                37992                -2431               -67866
      4751                38000              -176052              -127890
      4752                38008              -226123              -122490
      4753                38016              -104073               -22379
      4754                38024              -139105              -140098
      4755                38032               -60692               -55040
      4756                38040              -214841              -111884
      4757                38048                10059               -90946
      4758                38056               -56623              -198631
      4759                38064              -151423              -127140
      4760                38072              -163920                 6093
      4761                38080              -136597              -226369
      4762                38088                 4802              -119002
      4763                38096               -77905              -138699
      4764                38104              -147650              -137886
      4765                38112              -158461               -38688
      4766                38120                48666              -101119
      4767                38128               -92407               -91697
      4768                38136              -153317                41239
      4769                38144              -350387              -141846
      4770                38152               -71237              -106181
      4771                38160               -50017              -115518
      4772                38168               -75894                -9803
      4773                38176              -177526               -60901
      4774                38184                -8177               100985
      4775                38192              -135989               -24269
      4776                38200              -156048                 6331
      4777                38208                 1513               -16074
      4778                38216               -54600              -110729
      4779                38224              -125844              -163613
      4780                38232              -124730              -100651
      4781                38240              -133822              -169187
      4782                38248                 -705              -246892
      4783                38256               -25428               -58826
      4784                38264               -47567               -88830
      4785                38272               -32956               -77726
      4786                38280                 5529              -172219
      4787                38288               -89979               -87006
      4788                38296               -47281              -139906
      4789                38304              -289802               -80257
      4790                38312              -217197               -32701
      4791                38320              -188556               -69062
      4792                38328              -161819              -177256
      4793                38336              -147398               -62380
      4794                38344              -115702               -60046
      4795                38352              -129082               -35027
      4796                38360               -23862                84603
      4797                38368              -179631              -200035
      4798                38376               -60215               -42944
      4799                38384                -3010               -11076
      4800                38392               115012              -133773
      4801                38400              -186929               -40592
      4802                38408              -157222              -236572
      4803                38416                32457              -167522
      4804                38424               -89386              -100215
      4805                38432              -121669              -105834
      4806                38440              -113817               -67225
      4807                38448              -111986              -274018
      4808                38456               -75667               -63831
      4809                38464              -199273              -160763
      4810                38472               -96341              -225718
      4811                38480              -128593               -31431
      4812                38488              -123322              -190777
      4813                38496               -68989              -158397
      4814                38504              -156651              -176713
      4815                38512              -125018               -99943
      4816                38520              -225094               -15967
      4817                38528               -98269               -23787
      4818                38536              -170162              -209741
      4819                38544               -84743              -114546
      4820                38552              -174991              -160974
      4821                38560                -2771              -129751
      4822                38568               -73165              -138370
      4823                38576               -17097               -58151
      4824                38584                -1322              -122634
      4825                38592              -233684               -95149
      4826                38600              -173134              -218638
      4827                38608              -100712              -193476
      4828                38616               -22542              -198588
      4829                38624              -121630              -196376
      4830                38632               -73121              -211900
      4831                38640              -151162                 2296
      4832                38648              -350882              -143671
      4833                38656              -135809              -195314
      4834                38664               -50123              -141261
      4835                38672              -130777               -42548
      4836                38680                26586              -156094
      4837                38688              -100910              -113291
      4838                38696              -207910              -211057
      4839                38704              -167944              -109935
      4840                38712              -172106              -120430
      4841                38720              -107920              -188630
      4842                38728              -143079               -40200
      4843                38736              -156653               -31688
      4844                38744                33130               -66229
      4845                38752               -68602               -86745
      4846                38760              -187497                 -770
      4847                38768               -67863              -180226
      4848                38776                19324               -74017
      4849                38784              -227987               -62572
      4850                38792              -187187               -85141
      4851                38800               -45424               -98885
      4852                38808              -216099              -171712
      4853                38816              -144593               -84406
      4854                38824              -115618              -221151
      4855                38832               -53319              -194677
      4856                38840               -25222              -113203
      4857                38848              -194848              -105376
      4858                38856              -115179                -9938
      4859                38864               -98274              -247955
      4860                38872               -34780                 2871
      4861                38880              -173588               -73682
      4862                38888               -17691              -249028
      4863                38896              -148347                88318
      4864                38904               -45295              -136089
      4865                38912                44826              -151524
      4866                38920               -75845              -102768
      4867                38928               -26619              -123358
      4868                38936               -64467               -48873
      4869                38944               -85766                10438
      4870                38952               -83228               -95700
      4871                38960               -28372               -66468
      4872                38968              -105039               -46121
      4873                38976               -29522              -174415
      4874                38984               -86784               -69955
      4875                38992               -78910                91503
      4876                39000               -73502              -142051
      4877                39008              -127573              -231534
      4878                39016              -106776              -164137
      4879                39024               -88122               -56127
      4880                39032              -166528               -72810
      4881                39040              -223308               -72783
      4882                39048              -115895               -42158
      4883                39056              -177568              -141515
      4884                39064               -75419              -210678
      4885                39072                47065               -38852
      4886                39080              -125263               -91092
      4887                39088               -74460              -179182
      4888                39096                47448              -112969
      4889                39104                27501              -127481
      4890                39112              -150699               -86800
      4891                39120              -141381              -229536
      4892                39128              -147565               -44315
      4893                39136              -112984              -192795
      4894                39144                69217               -58550
      4895                39152               -26859               -76347
      4896                39160              -225737              -175160
      4897                39168               -15915               -75157
      4898                39176              -112019              -118375
      4899                39184              -152881              -119850
      4900                39192              -271663               -75056
      4901                39200               -76676               -85976
      4902                39208                24575               -67020
      4903                39216               -14959               -65212
      4904                39224              -197487              -117739
      4905                39232              -166639               -92589
      4906                39240              -263526              -170589
      4907                39248                 9860              -106354
      4908                39256              -184674              -130090
      4909                39264               -40820              -243803
      4910                39272              -219366               -14876
      4911                39280              -177907              -113187
      4912                39288              -135305              -138992
      4913                39296               -55397               -18121
      4914                39304               -75548              -221971
      4915                39312              -151476              -182338
      4916                39320              -109498               -38212
      4917                39328               -83794              -178394
      4918                39336                28392               -63196
      4919                39344              -248114                42270
      4920                39352              -215728               -81587
      4921                39360               -93364              -168785
      4922                39368              -225508              -142695
      4923                39376              -159769               -61529
      4924                39384               -56766               -53209
      4925                39392              -105546              -183383
      4926                39400               -42174              -147482
      4927                39408                 1423                -8096
      4928                39416               -16459              -168289
      4929                39424                -2206               -57136
      4930                39432               -93477               -80712
      4931                39440              -129994              -138738
      4932                39448               -47609              -161216
      4933                39456               -66084              -142151
      4934                39464               -87573              -111102
      4935                39472              -106839               -54207
      4936                39480                -8835               -46418
      4937                39488               -46936              -238815
      4938                39496               -57775              -138513
      4939                39504               -57439              -191240
      4940                39512               -62122               -78993
      4941                39520              -130605               -74294
      4942                39528              -214780               -86679
      4943                39536              -107871               -75415
      4944                39544              -246482              -204390
      4945                39552              -219523              -158349
      4946                39560               -16357               -68599
      4947                39568               -59370              -238782
      4948                39576               -62402              -136439
      4949                39584              -125446              -159470
      4950                39592                39767               -98367
      4951                39600              -159042               -48022
      4952                39608                31543               -45549
      4953                39616              -134711               -95856
      4954                39624              -188556               -92821
      4955                39632                42140              -201096
      4956                39640               -17088               -55911
      4957                39648              -234376              -164959
      4958                39656              -141495               -14966
      4959                39664              -142182                34395
      4960                39672               -44220              -216628
      4961                39680              -112121              -130200
      4962                39688               -68295               -90026
      4963                39696               -79833              -211799
      4964                39704              -140250              -174218
      4965                39712              -334877              -187509
      4966                39720              -184861               -49432
      4967                39728              -201268                10918
      4968                39736              -118381               -19323
      4969                39744               -86776              -190190
      4970                39752              -141775              -124297
      4971                39760               -50214               -16069
      4972                39768                -9225                39121
      4973                39776               -11661              -132499
      4974                39784               -85318              -130401
      4975                39792               -94768              -202720
      4976                39800               -73494              -114204
      4977                39808                21567              -139882
      4978                39816              -268848              -115962
      4979                39824              -163850              -109548
      4980                39832              -316068               -85979
      4981                39840              -151259              -143909
      4982                39848               -57289               -80582
      4983                39856              -112303               -97167
      4984                39864               -60023                45228
      4985                39872              -203759              -192200
      4986                39880              -142201               -74506
      4987                39888              -283057               -99291
      4988                39896                65918              -212696
      4989                39904                19322               -70613
      4990                39912              -143354                -7532
      4991                39920              -246350               -15992
      4992                39928              -156648                 5763
      4993                39936              -234508              -257067
      4994                39944               -99711               -37564
      4995                39952              -189172              -134783
      4996                39960               -47076               -65822
      4997                39968               -21737              -175460
      4998                39976                76871               -68896
      4999                39984               -69368              -227929
      5000                39992              -172651                -3734
