# Supplementary material for: Probing decoherence in molecular 4f qubits
Source: Chem Sci. 2024 Oct 30;15(48):20328–37. doi: 10.1039/d4sc05304d (PMC11575486; doi:10.1039/d4sc05304d)
Supplement: SC-015-D4SC05304D-s001 [file SC-015-D4SC05304D-s001.zip › data_archive/perpendicular_0p001pct/T2/2916_3p6K_T2]

     index            Time [ns]         Intensity []         Intensity []

         1                    0              8996386             -3898255
         2                    8              8281455             -3208763
         3                   16              8797395             -3211758
         4                   24              9261148             -3417205
         5                   32              9497554             -3538845
         6                   40              9816333             -3762422
         7                   48              9976206             -3668574
         8                   56              9949232             -3766321
         9                   64              9961173             -3699707
        10                   72              9588900             -3538991
        11                   80              9373331             -3451558
        12                   88              8778268             -3175789
        13                   96              8388060             -3196077
        14                  104              7943783             -3307813
        15                  112              7642911             -3383619
        16                  120              7429078             -3280339
        17                  128              7710155             -3102238
        18                  136              7839918             -2837740
        19                  144              8061131             -3036007
        20                  152              8353135             -3259254
        21                  160              8848664             -3153852
        22                  168              9046162             -3376202
        23                  176              9297180             -3382113
        24                  184              9490739             -3590832
        25                  192              9529397             -3583205
        26                  200              9315504             -3826481
        27                  208              9356043             -3628750
        28                  216              9058447             -3636066
        29                  224              8609049             -3482603
        30                  232              8110002             -3458061
        31                  240              7656839             -3192054
        32                  248              7146303             -3324344
        33                  256              6730228             -3059345
        34                  264              6540417             -3105679
        35                  272              6389718             -2955757
        36                  280              6159559             -2891980
        37                  288              6146325             -2654085
        38                  296              6157383             -2643553
        39                  304              6240523             -2870345
        40                  312              6538789             -2701635
        41                  320              6957806             -2715187
        42                  328              6889834             -2802076
        43                  336              7325874             -2922793
        44                  344              7549698             -2706383
        45                  352              7671801             -2775560
        46                  360              7735049             -2817712
        47                  368              7955824             -2847393
        48                  376              7769138             -2886746
        49                  384              7692562             -3005250
        50                  392              7471814             -2919096
        51                  400              7326068             -2857214
        52                  408              7196843             -2910932
        53                  416              7208384             -2859403
        54                  424              6935416             -2722612
        55                  432              6844980             -3084934
        56                  440              6715486             -3025250
        57                  448              6747307             -3045343
        58                  456              6725943             -3002359
        59                  464              6862538             -3151002
        60                  472              7099220             -3244522
        61                  480              7360031             -3286966
        62                  488              7542593             -3314533
        63                  496              8043856             -3133716
        64                  504              7940107             -3325752
        65                  512              8062255             -3474970
        66                  520              8118732             -3678339
        67                  528              8038504             -3722734
        68                  536              8217830             -3508931
        69                  544              8142937             -3568700
        70                  552              8099822             -3276801
        71                  560              8054581             -3323655
        72                  568              7884432             -3132915
        73                  576              7733782             -3030546
        74                  584              7492791             -3053225
        75                  592              7295796             -2713751
        76                  600              7139116             -2682119
        77                  608              6917075             -2854537
        78                  616              6918549             -2769312
        79                  624              6866620             -2662774
        80                  632              7101113             -2684695
        81                  640              7152930             -2766744
        82                  648              7025106             -2923892
        83                  656              6980688             -3206510
        84                  664              7034664             -3322458
        85                  672              7082985             -3491491
        86                  680              7332423             -3453435
        87                  688              7606227             -3453750
        88                  696              7433518             -3439683
        89                  704              7437366             -3403640
        90                  712              7431375             -3023584
        91                  720              7406698             -3042458
        92                  728              7322517             -2848152
        93                  736              7159731             -2579383
        94                  744              6793548             -2461070
        95                  752              6488963             -2283227
        96                  760              6360318             -2313899
        97                  768              6214060             -2251104
        98                  776              5984299             -2311725
        99                  784              5688083             -2239899
       100                  792              5713241             -2281556
       101                  800              5757020             -2501027
       102                  808              5722519             -2438549
       103                  816              5888484             -2539617
       104                  824              5908298             -2451278
       105                  832              5923032             -2706651
       106                  840              5971378             -2867058
       107                  848              6096460             -2739123
       108                  856              6010680             -2720577
       109                  864              5996975             -2820363
       110                  872              5768952             -2694289
       111                  880              5910273             -2459017
       112                  888              5799998             -2388277
       113                  896              5338425             -2398687
       114                  904              5335435             -2210532
       115                  912              5273803             -2126328
       116                  920              5137540             -2213283
       117                  928              5104754             -2206313
       118                  936              5077405             -2029806
       119                  944              5034467             -1969198
       120                  952              5147248             -1940653
       121                  960              5227862             -1950762
       122                  968              5525900             -1881148
       123                  976              5736758             -1800586
       124                  984              5939006             -2063025
       125                  992              6237173             -2219166
       126                 1000              6330549             -2136176
       127                 1008              6722568             -2104183
       128                 1016              6655600             -2334691
       129                 1024              6846005             -2222674
       130                 1032              6782907             -2469483
       131                 1040              6695908             -2553778
       132                 1048              6726115             -2737102
       133                 1056              6501906             -2866874
       134                 1064              6287704             -2908362
       135                 1072              5969167             -2626553
       136                 1080              5894788             -2591804
       137                 1088              5940034             -2611808
       138                 1096              6061886             -2536518
       139                 1104              6139943             -2777319
       140                 1112              6223602             -2822106
       141                 1120              6610401             -2680110
       142                 1128              6801650             -2684828
       143                 1136              6954454             -2550253
       144                 1144              7200384             -2687551
       145                 1152              7292811             -2637931
       146                 1160              7608449             -2667054
       147                 1168              7915041             -2524513
       148                 1176              8005332             -2555932
       149                 1184              8230864             -2646915
       150                 1192              8398687             -2672827
       151                 1200              8457853             -2611470
       152                 1208              8580757             -2653649
       153                 1216              8247423             -2669720
       154                 1224              7977360             -2625894
       155                 1232              7762250             -2630992
       156                 1240              7597557             -2467492
       157                 1248              7472439             -2687354
       158                 1256              7318587             -2791144
       159                 1264              7363063             -2938893
       160                 1272              7174210             -3233649
       161                 1280              7178979             -3198417
       162                 1288              7231948             -3199469
       163                 1296              7252719             -3196251
       164                 1304              7380946             -3117076
       165                 1312              7483651             -3035721
       166                 1320              7370393             -2996422
       167                 1328              7438812             -3045066
       168                 1336              7430036             -2952538
       169                 1344              7411919             -2927621
       170                 1352              7407553             -2669216
       171                 1360              7484727             -2447266
       172                 1368              7347268             -2617999
       173                 1376              7150777             -2399303
       174                 1384              6836592             -2399192
       175                 1392              6566643             -2296757
       176                 1400              6148767             -2304374
       177                 1408              6110870             -2316104
       178                 1416              5807513             -2185916
       179                 1424              5669141             -2223320
       180                 1432              5641796             -2201681
       181                 1440              5651352             -2094194
       182                 1448              5701121             -2342340
       183                 1456              5571113             -2230206
       184                 1464              5689641             -2350724
       185                 1472              5449689             -2507791
       186                 1480              5636554             -2581702
       187                 1488              5621584             -2581698
       188                 1496              5708819             -2610311
       189                 1504              5640003             -2729758
       190                 1512              5939924             -2748204
       191                 1520              5879059             -2719536
       192                 1528              6011499             -2729979
       193                 1536              6060080             -2648506
       194                 1544              5812629             -2646206
       195                 1552              5730528             -2656575
       196                 1560              5719882             -2606010
       197                 1568              5633355             -2517994
       198                 1576              5639135             -2562785
       199                 1584              5565771             -2684651
       200                 1592              5903915             -2524913
       201                 1600              5970384             -2547378
       202                 1608              5971752             -2612830
       203                 1616              6402828             -2695791
       204                 1624              6701125             -2709070
       205                 1632              6723011             -2971232
       206                 1640              6682273             -3019974
       207                 1648              6933402             -2797514
       208                 1656              7014879             -2991004
       209                 1664              6838841             -2767283
       210                 1672              7111600             -2750737
       211                 1680              6872351             -2773208
       212                 1688              6976422             -2576242
       213                 1696              6948723             -2745287
       214                 1704              6775326             -2515434
       215                 1712              6467808             -2524259
       216                 1720              6184932             -2520641
       217                 1728              6079389             -2304817
       218                 1736              6068520             -2240521
       219                 1744              6007046             -2192451
       220                 1752              6047904             -2309343
       221                 1760              6140796             -2391349
       222                 1768              6348329             -2586787
       223                 1776              6249063             -2670602
       224                 1784              6479215             -2814234
       225                 1792              6379001             -2774006
       226                 1800              6453788             -2897880
       227                 1808              6440317             -3108825
       228                 1816              6321944             -2955160
       229                 1824              6415636             -3035246
       230                 1832              6283808             -3029335
       231                 1840              6173482             -3024281
       232                 1848              6085701             -2952879
       233                 1856              5977107             -2945597
       234                 1864              5896215             -2913118
       235                 1872              6089113             -2919864
       236                 1880              5863165             -2853814
       237                 1888              5890472             -2827681
       238                 1896              5990407             -2821659
       239                 1904              6143796             -2797512
       240                 1912              6181535             -2899191
       241                 1920              6290384             -2740869
       242                 1928              6404212             -2987170
       243                 1936              6593079             -2973234
       244                 1944              6684831             -2979195
       245                 1952              6985641             -3053191
       246                 1960              6842318             -3195160
       247                 1968              6667335             -3351411
       248                 1976              6930258             -3257321
       249                 1984              6823578             -3170716
       250                 1992              6773426             -3161134
       251                 2000              6455790             -3211536
       252                 2008              6430017             -2977990
       253                 2016              6307830             -3095421
       254                 2024              6087844             -2941366
       255                 2032              6168828             -2972060
       256                 2040              6003791             -2892741
       257                 2048              6119318             -2863271
       258                 2056              6080763             -2830065
       259                 2064              6077936             -2942321
       260                 2072              6154849             -2858432
       261                 2080              6088746             -2920905
       262                 2088              6222492             -2959080
       263                 2096              6203873             -2861782
       264                 2104              6276511             -2903907
       265                 2112              6423229             -3045933
       266                 2120              6623323             -2776909
       267                 2128              6429003             -3132598
       268                 2136              6506581             -3057279
       269                 2144              6494871             -2971123
       270                 2152              6627153             -3079790
       271                 2160              6574483             -2974508
       272                 2168              6528342             -2825977
       273                 2176              6596613             -2886280
       274                 2184              6766984             -2797430
       275                 2192              6639774             -2897277
       276                 2200              6736573             -2905480
       277                 2208              6578625             -2980301
       278                 2216              6602538             -3082406
       279                 2224              6538477             -2975666
       280                 2232              6592780             -2861945
       281                 2240              6506726             -3050130
       282                 2248              6457266             -3108213
       283                 2256              6775612             -3002975
       284                 2264              6757916             -2983234
       285                 2272              6452739             -3079424
       286                 2280              6695136             -3140343
       287                 2288              6363762             -2941674
       288                 2296              6399001             -2855745
       289                 2304              6530342             -2914815
       290                 2312              6408029             -2677887
       291                 2320              6446025             -2708140
       292                 2328              6088496             -2771215
       293                 2336              6094051             -2673796
       294                 2344              6073522             -2795806
       295                 2352              5820562             -2696676
       296                 2360              5811690             -2529829
       297                 2368              5668062             -2410353
       298                 2376              5741183             -2619248
       299                 2384              5454843             -2618038
       300                 2392              5523956             -2727209
       301                 2400              5435701             -2679124
       302                 2408              5527574             -2675813
       303                 2416              5482856             -2554476
       304                 2424              5598612             -2690302
       305                 2432              5516047             -2653317
       306                 2440              5759113             -2647904
       307                 2448              5690428             -2688614
       308                 2456              5740514             -2740608
       309                 2464              5916015             -2758565
       310                 2472              5923513             -2821269
       311                 2480              6110674             -2689433
       312                 2488              6044826             -2690462
       313                 2496              6131871             -2720355
       314                 2504              6263266             -2826788
       315                 2512              6333883             -2840316
       316                 2520              6484588             -2847915
       317                 2528              6402560             -2982785
       318                 2536              6549859             -3094272
       319                 2544              6599154             -2993803
       320                 2552              6789086             -3298796
       321                 2560              6804806             -3420229
       322                 2568              6912801             -3245170
       323                 2576              7007423             -3321173
       324                 2584              6726754             -3379754
       325                 2592              6829734             -3330675
       326                 2600              7018321             -3302097
       327                 2608              6872735             -3201841
       328                 2616              6892236             -3154807
       329                 2624              6766519             -3075121
       330                 2632              6616937             -3147802
       331                 2640              6470081             -2976600
       332                 2648              6368496             -3084654
       333                 2656              6486078             -2852159
       334                 2664              6411608             -2752508
       335                 2672              6349532             -3039853
       336                 2680              6445447             -2863020
       337                 2688              6482564             -2944508
       338                 2696              6565081             -2932123
       339                 2704              6412259             -3038694
       340                 2712              6510432             -3237692
       341                 2720              6706439             -3160535
       342                 2728              6826878             -3137893
       343                 2736              6864984             -2992064
       344                 2744              6714784             -3107182
       345                 2752              6717267             -3018356
       346                 2760              6754676             -3175079
       347                 2768              6547051             -3176346
       348                 2776              6573044             -3091863
       349                 2784              6522558             -3063101
       350                 2792              6336104             -3165540
       351                 2800              6193896             -3183528
       352                 2808              6291090             -3089808
       353                 2816              6502386             -3067106
       354                 2824              6771951             -3067964
       355                 2832              6802267             -3284944
       356                 2840              6808247             -3281859
       357                 2848              7099771             -3507343
       358                 2856              7014866             -3450629
       359                 2864              7013575             -3343515
       360                 2872              7143077             -3470934
       361                 2880              7195551             -3256255
       362                 2888              7356346             -3189596
       363                 2896              7258067             -3174006
       364                 2904              7308908             -3172724
       365                 2912              6940690             -3208231
       366                 2920              6838416             -3221962
       367                 2928              6788349             -3037646
       368                 2936              6516076             -2956163
       369                 2944              6347648             -2944739
       370                 2952              6259434             -2909248
       371                 2960              6264879             -2919523
       372                 2968              6206054             -3032074
       373                 2976              6407906             -2806395
       374                 2984              6231131             -3073202
       375                 2992              6180137             -2964741
       376                 3000              6078011             -3107957
       377                 3008              6106090             -2950792
       378                 3016              5950249             -2776860
       379                 3024              5897620             -2986457
       380                 3032              5909954             -2875412
       381                 3040              5929635             -2763372
       382                 3048              6030761             -2929281
       383                 3056              5813569             -2896099
       384                 3064              5677211             -2685211
       385                 3072              5734752             -2864747
       386                 3080              5536273             -2807321
       387                 3088              5578886             -2856801
       388                 3096              5407849             -2655822
       389                 3104              5507212             -2755965
       390                 3112              5662953             -2618804
       391                 3120              5547481             -2708808
       392                 3128              5595101             -2791053
       393                 3136              5556308             -2806024
       394                 3144              5617688             -2873763
       395                 3152              5608279             -2846701
       396                 3160              5563786             -2844385
       397                 3168              5624424             -2739734
       398                 3176              5603583             -2973173
       399                 3184              5704083             -2838762
       400                 3192              5769056             -2746679
       401                 3200              5810207             -2712488
       402                 3208              5857394             -2696383
       403                 3216              5867396             -2793940
       404                 3224              5895850             -2921615
       405                 3232              5941912             -2825544
       406                 3240              5753017             -2767987
       407                 3248              5977104             -2719404
       408                 3256              5834978             -2892949
       409                 3264              5966136             -2772335
       410                 3272              6021232             -2747758
       411                 3280              5946340             -2684880
       412                 3288              5795398             -2564927
       413                 3296              5881924             -2756288
       414                 3304              5746138             -2861127
       415                 3312              5754168             -2850251
       416                 3320              5711003             -2818880
       417                 3328              5877269             -2768760
       418                 3336              5863371             -2758654
       419                 3344              6006309             -2842482
       420                 3352              6074596             -3002358
       421                 3360              6006988             -2868661
       422                 3368              6144230             -2925125
       423                 3376              6053380             -3031178
       424                 3384              6202070             -3197467
       425                 3392              6255293             -3204496
       426                 3400              6515735             -3176211
       427                 3408              6365312             -3188521
       428                 3416              6548804             -3268620
       429                 3424              6589029             -3090316
       430                 3432              6610442             -3128945
       431                 3440              6543333             -3174459
       432                 3448              6349080             -3170389
       433                 3456              6551288             -3049376
       434                 3464              6448192             -3186956
       435                 3472              6285393             -3039351
       436                 3480              6444780             -2921641
       437                 3488              6367798             -3029994
       438                 3496              6517745             -2986138
       439                 3504              6387700             -3082462
       440                 3512              6284181             -3004838
       441                 3520              6416528             -2979680
       442                 3528              6401350             -2868634
       443                 3536              6279642             -3019094
       444                 3544              6421507             -2839084
       445                 3552              6462299             -2939132
       446                 3560              6458873             -3011889
       447                 3568              6353142             -3044103
       448                 3576              6209189             -2850774
       449                 3584              6156573             -3051277
       450                 3592              6056067             -2839662
       451                 3600              6098266             -3056457
       452                 3608              6026084             -3054040
       453                 3616              6007131             -2990217
       454                 3624              6051723             -2988744
       455                 3632              5865347             -3066635
       456                 3640              5746918             -2945053
       457                 3648              5871354             -3078911
       458                 3656              5793597             -3157477
       459                 3664              5785746             -3100575
       460                 3672              5945282             -2997822
       461                 3680              5764382             -3024631
       462                 3688              5790156             -3151593
       463                 3696              5818592             -3017972
       464                 3704              5806468             -3088967
       465                 3712              5826270             -2936205
       466                 3720              5725686             -2950856
       467                 3728              5804672             -2954360
       468                 3736              5822135             -2800776
       469                 3744              6041327             -2740486
       470                 3752              6085656             -2824680
       471                 3760              6127120             -2827592
       472                 3768              5853657             -2791760
       473                 3776              5797490             -2968722
       474                 3784              5789064             -2835771
       475                 3792              5558028             -2931606
       476                 3800              5715932             -2797501
       477                 3808              5443448             -2787597
       478                 3816              5443912             -2690809
       479                 3824              5405211             -2679847
       480                 3832              5419348             -2829226
       481                 3840              5267017             -2610336
       482                 3848              5053702             -2591954
       483                 3856              5151871             -2564254
       484                 3864              5052121             -2505546
       485                 3872              5174149             -2502687
       486                 3880              5416304             -2401291
       487                 3888              5419722             -2623900
       488                 3896              5331884             -2684321
       489                 3904              5309521             -2817034
       490                 3912              5377022             -2693100
       491                 3920              5452724             -2779651
       492                 3928              5557647             -2697932
       493                 3936              5416670             -2589280
       494                 3944              5456228             -2913782
       495                 3952              5629679             -2760048
       496                 3960              5436573             -2769198
       497                 3968              5618265             -2621498
       498                 3976              5495007             -2682451
       499                 3984              5640782             -2729347
       500                 3992              5532061             -2705790
       501                 4000              5413701             -2640732
       502                 4008              5724530             -2913555
       503                 4016              5833337             -2487401
       504                 4024              5845036             -2698592
       505                 4032              5946009             -2962371
       506                 4040              6189812             -2845890
       507                 4048              6190258             -3118566
       508                 4056              6278212             -3122584
       509                 4064              6367227             -3137872
       510                 4072              6355323             -3042983
       511                 4080              6452464             -3271932
       512                 4088              6278598             -3071455
       513                 4096              6319922             -3040554
       514                 4104              6014552             -3186707
       515                 4112              6128438             -3003081
       516                 4120              6174812             -3039563
       517                 4128              6026302             -3057749
       518                 4136              6032184             -2994821
       519                 4144              5814046             -2954367
       520                 4152              5829961             -3014018
       521                 4160              5706751             -3004661
       522                 4168              5670594             -2827496
       523                 4176              5585636             -2792484
       524                 4184              5732891             -2779287
       525                 4192              5843595             -2828688
       526                 4200              5679266             -2825991
       527                 4208              5816014             -2934956
       528                 4216              5671487             -2796783
       529                 4224              5660154             -3030418
       530                 4232              5714613             -2792176
       531                 4240              5648949             -2798878
       532                 4248              5668933             -2717064
       533                 4256              5456285             -2682179
       534                 4264              5394239             -2612465
       535                 4272              5323150             -2523872
       536                 4280              5097466             -2450269
       537                 4288              4958797             -2570304
       538                 4296              5064281             -2568753
       539                 4304              4807540             -2718608
       540                 4312              4870466             -2469333
       541                 4320              4745020             -2447379
       542                 4328              4909113             -2476571
       543                 4336              4826208             -2379508
       544                 4344              4746346             -2329312
       545                 4352              4678134             -2270361
       546                 4360              4558924             -2378439
       547                 4368              4428614             -2314078
       548                 4376              4528509             -2262756
       549                 4384              4398968             -2285816
       550                 4392              4338210             -2347230
       551                 4400              4213682             -2333613
       552                 4408              4168444             -2080625
       553                 4416              4147328             -2047143
       554                 4424              3876663             -1923007
       555                 4432              3810327             -2084123
       556                 4440              3857596             -1992162
       557                 4448              3756376             -1967624
       558                 4456              3868431             -1951154
       559                 4464              4126809             -2190471
       560                 4472              3972414             -1838060
       561                 4480              4118986             -2063926
       562                 4488              3940519             -2082979
       563                 4496              4094886             -2004263
       564                 4504              4044957             -2118911
       565                 4512              4018948             -2194060
       566                 4520              4179632             -2078637
       567                 4528              4122450             -2211108
       568                 4536              4247992             -2177912
       569                 4544              4299878             -2412864
       570                 4552              4376576             -2369486
       571                 4560              4390561             -2246304
       572                 4568              4534821             -2303811
       573                 4576              4581577             -2408267
       574                 4584              4834042             -2643773
       575                 4592              4756210             -2505354
       576                 4600              4878956             -2631144
       577                 4608              4966214             -2850439
       578                 4616              5127067             -2705837
       579                 4624              5197362             -2833610
       580                 4632              5414278             -2805788
       581                 4640              5533927             -2829527
       582                 4648              5560581             -2917020
       583                 4656              5710510             -2810551
       584                 4664              5481564             -2942702
       585                 4672              5565979             -3002079
       586                 4680              5454088             -2708234
       587                 4688              5581001             -2916585
       588                 4696              5699747             -2826169
       589                 4704              5528283             -2662424
       590                 4712              5415037             -2778592
       591                 4720              5311829             -2674499
       592                 4728              5542566             -2627839
       593                 4736              5420374             -2608810
       594                 4744              5296044             -2518578
       595                 4752              5334216             -2571166
       596                 4760              5230024             -2855039
       597                 4768              5353027             -2576901
       598                 4776              5253495             -2767120
       599                 4784              5144199             -2831433
       600                 4792              5351335             -2636177
       601                 4800              5438826             -2629356
       602                 4808              5208190             -2807150
       603                 4816              5352640             -2911187
       604                 4824              5259963             -2896432
       605                 4832              5293340             -2814352
       606                 4840              5212612             -2827217
       607                 4848              5227718             -2884727
       608                 4856              5293559             -2749494
       609                 4864              5302437             -2723901
       610                 4872              5293007             -2677756
       611                 4880              5330667             -2548012
       612                 4888              5286760             -2632177
       613                 4896              5255542             -2679635
       614                 4904              5340641             -2574727
       615                 4912              5119414             -2585663
       616                 4920              5225941             -2510808
       617                 4928              5318751             -2648799
       618                 4936              5308180             -2643239
       619                 4944              5391599             -2696110
       620                 4952              5399902             -2828158
       621                 4960              5529817             -2790626
       622                 4968              5634062             -2812844
       623                 4976              5590556             -2906583
       624                 4984              5498354             -2799798
       625                 4992              5440170             -2660717
       626                 5000              5400205             -2888383
       627                 5008              5396166             -2604478
       628                 5016              5253933             -2423355
       629                 5024              5057952             -2606415
       630                 5032              4999212             -2304254
       631                 5040              4735736             -2403493
       632                 5048              4505334             -2346037
       633                 5056              4527803             -2245124
       634                 5064              4492911             -2218101
       635                 5072              4164601             -2161606
       636                 5080              4398287             -2202940
       637                 5088              4278719             -2075775
       638                 5096              4267496             -2300222
       639                 5104              4359299             -2126650
       640                 5112              4454398             -2056231
       641                 5120              4445395             -2221022
       642                 5128              4401009             -2226947
       643                 5136              4382596             -2194160
       644                 5144              4480805             -2114566
       645                 5152              4436031             -2050732
       646                 5160              4326326             -2219342
       647                 5168              4251561             -2199745
       648                 5176              4070607             -2144913
       649                 5184              3992575             -2180820
       650                 5192              4124235             -1951424
       651                 5200              4029878             -2045619
       652                 5208              3876775             -2063277
       653                 5216              3823864             -2024632
       654                 5224              3862617             -2072639
       655                 5232              3818595             -1963365
       656                 5240              3861700             -2096747
       657                 5248              3880874             -2030379
       658                 5256              3877847             -2262825
       659                 5264              4028140             -2038596
       660                 5272              3980925             -2138838
       661                 5280              4079039             -2194840
       662                 5288              4058396             -2152418
       663                 5296              4120879             -2206794
       664                 5304              4177588             -2184197
       665                 5312              3977098             -2196927
       666                 5320              3956157             -2033918
       667                 5328              3806092             -2091041
       668                 5336              3683311             -2049823
       669                 5344              3778164             -2065726
       670                 5352              3653603             -2022994
       671                 5360              3648142             -1951284
       672                 5368              3464774             -1873817
       673                 5376              3379562             -1848838
       674                 5384              3565415             -1852501
       675                 5392              3527859             -1732866
       676                 5400              3304592             -1952779
       677                 5408              3472603             -1884470
       678                 5416              3313236             -1745101
       679                 5424              3321601             -1830705
       680                 5432              3379717             -1862223
       681                 5440              3521234             -1866835
       682                 5448              3415255             -1956148
       683                 5456              3610232             -1903556
       684                 5464              3597886             -1913989
       685                 5472              3678208             -1999152
       686                 5480              3661954             -1946367
       687                 5488              3714777             -2052963
       688                 5496              3646513             -1925838
       689                 5504              3650283             -1745227
       690                 5512              3707461             -1968127
       691                 5520              3792603             -1926738
       692                 5528              3843398             -1933006
       693                 5536              3735998             -2050954
       694                 5544              3989025             -1987412
       695                 5552              3899544             -1895769
       696                 5560              4085561             -1986520
       697                 5568              3817263             -1954039
       698                 5576              3839278             -1889309
       699                 5584              4002065             -2149810
       700                 5592              3886328             -2103078
       701                 5600              4091568             -2022714
       702                 5608              4075063             -2123517
       703                 5616              4099391             -1989026
       704                 5624              4022421             -2090596
       705                 5632              4296738             -2186186
       706                 5640              4090686             -2091060
       707                 5648              4076709             -2167968
       708                 5656              4095429             -2073839
       709                 5664              4032624             -2195018
       710                 5672              4019401             -2154253
       711                 5680              3877530             -2134351
       712                 5688              4006444             -2036285
       713                 5696              4144396             -1944050
       714                 5704              4117649             -2018977
       715                 5712              4094682             -1957049
       716                 5720              4096523             -2116203
       717                 5728              4107132             -2197427
       718                 5736              3982796             -2035323
       719                 5744              3943066             -2088125
       720                 5752              4156310             -2052194
       721                 5760              4006565             -2057716
       722                 5768              4182509             -2058833
       723                 5776              4318101             -1949870
       724                 5784              4345632             -2148424
       725                 5792              4373907             -2014815
       726                 5800              4384111             -2147346
       727                 5808              4417859             -2180874
       728                 5816              4474568             -2115030
       729                 5824              4472283             -2006033
       730                 5832              4385728             -2126156
       731                 5840              4386849             -1850383
       732                 5848              4393349             -2032678
       733                 5856              4274489             -1976240
       734                 5864              4491814             -1977998
       735                 5872              4469870             -1970504
       736                 5880              4454190             -1991184
       737                 5888              4562536             -1917691
       738                 5896              4295565             -2120467
       739                 5904              4273308             -2094729
       740                 5912              4236445             -2189993
       741                 5920              4064916             -2120534
       742                 5928              4110552             -2061477
       743                 5936              3964313             -1932210
       744                 5944              4184664             -2143132
       745                 5952              4203515             -2047375
       746                 5960              4164375             -1965275
       747                 5968              4209492             -2087493
       748                 5976              4089303             -1938677
       749                 5984              3957781             -1866481
       750                 5992              3825537             -2047964
       751                 6000              3846247             -1937413
       752                 6008              3950662             -1871482
       753                 6016              3897488             -1777669
       754                 6024              3795427             -1916774
       755                 6032              3682009             -1861005
       756                 6040              3803362             -1982518
       757                 6048              3697072             -1971391
       758                 6056              3589082             -1935471
       759                 6064              3619586             -2004992
       760                 6072              3619585             -1897980
       761                 6080              3642276             -1878551
       762                 6088              3624913             -1887835
       763                 6096              3691423             -1909339
       764                 6104              3770304             -1866803
       765                 6112              3863671             -1748267
       766                 6120              3784371             -1897707
       767                 6128              3708810             -1869015
       768                 6136              3817916             -1945345
       769                 6144              3816431             -1957379
       770                 6152              3962251             -1955131
       771                 6160              4042580             -1725183
       772                 6168              4156340             -1805262
       773                 6176              3917945             -1780988
       774                 6184              3987110             -1784674
       775                 6192              3823395             -2007857
       776                 6200              3928019             -1898667
       777                 6208              3731215             -1918160
       778                 6216              3761316             -1912777
       779                 6224              3736074             -1676548
       780                 6232              3666111             -1983438
       781                 6240              3754458             -1898564
       782                 6248              3481723             -1785964
       783                 6256              3430704             -1772504
       784                 6264              3605559             -1630974
       785                 6272              3528634             -1637266
       786                 6280              3697209             -1668734
       787                 6288              3474856             -1672708
       788                 6296              3577521             -1596422
       789                 6304              3449220             -1779843
       790                 6312              3644707             -1617264
       791                 6320              3570077             -1689647
       792                 6328              3535976             -1718215
       793                 6336              3557398             -1798424
       794                 6344              3460038             -1663006
       795                 6352              3405504             -1641188
       796                 6360              3450630             -1553288
       797                 6368              3406781             -1466046
       798                 6376              3235808             -1353287
       799                 6384              3340954             -1406590
       800                 6392              3324384             -1349214
       801                 6400              3416427             -1269883
       802                 6408              3188471             -1348552
       803                 6416              3170248             -1314170
       804                 6424              3411755             -1299742
       805                 6432              3256616             -1353131
       806                 6440              3116438             -1204902
       807                 6448              3230476             -1341837
       808                 6456              3213923             -1447964
       809                 6464              3182910             -1482682
       810                 6472              3330339             -1494629
       811                 6480              3154868             -1718602
       812                 6488              3294615             -1609807
       813                 6496              3134588             -1572222
       814                 6504              3238881             -1405373
       815                 6512              3109686             -1529473
       816                 6520              3153661             -1544184
       817                 6528              3144611             -1451332
       818                 6536              3113501             -1479344
       819                 6544              3002944             -1312010
       820                 6552              2900333             -1410973
       821                 6560              2706005             -1224985
       822                 6568              2758827             -1313070
       823                 6576              2818236             -1418082
       824                 6584              2727089             -1341653
       825                 6592              2948745             -1237374
       826                 6600              2977890             -1472741
       827                 6608              2892737             -1351982
       828                 6616              3032537             -1443128
       829                 6624              3054348             -1439564
       830                 6632              3001818             -1444305
       831                 6640              3015095             -1674681
       832                 6648              3027605             -1502477
       833                 6656              3034118             -1607942
       834                 6664              3369081             -1548983
       835                 6672              3125306             -1611308
       836                 6680              3238539             -1550584
       837                 6688              3255034             -1413075
       838                 6696              3264805             -1510836
       839                 6704              3272011             -1512304
       840                 6712              3101114             -1376389
       841                 6720              3214596             -1343570
       842                 6728              3207151             -1388934
       843                 6736              3238841             -1467579
       844                 6744              3294635             -1355186
       845                 6752              3233759             -1574032
       846                 6760              3299044             -1635031
       847                 6768              3311785             -1596575
       848                 6776              3305234             -1611520
       849                 6784              3128853             -1694328
       850                 6792              3296733             -1706890
       851                 6800              3394425             -1583774
       852                 6808              3386736             -1747299
       853                 6816              3416553             -1752115
       854                 6824              3193959             -1601592
       855                 6832              3184133             -1576796
       856                 6840              3148224             -1569910
       857                 6848              3175089             -1552048
       858                 6856              3130242             -1558417
       859                 6864              3090219             -1547243
       860                 6872              3075403             -1450084
       861                 6880              2865147             -1557535
       862                 6888              2879639             -1601316
       863                 6896              2711319             -1593129
       864                 6904              2817747             -1553304
       865                 6912              2742339             -1470128
       866                 6920              2689180             -1361358
       867                 6928              2844484             -1460044
       868                 6936              2862276             -1582592
       869                 6944              2901581             -1716755
       870                 6952              2904476             -1518311
       871                 6960              3128797             -1504347
       872                 6968              3028689             -1624859
       873                 6976              3046939             -1688307
       874                 6984              3178713             -1629227
       875                 6992              3200640             -1495622
       876                 7000              3198772             -1720345
       877                 7008              3276047             -1563058
       878                 7016              3164694             -1690373
       879                 7024              3117979             -1531515
       880                 7032              3312975             -1498536
       881                 7040              3116214             -1398036
       882                 7048              3119343             -1574391
       883                 7056              3170600             -1437232
       884                 7064              3173153             -1390549
       885                 7072              3127399             -1393281
       886                 7080              3043703             -1450957
       887                 7088              3111336             -1486001
       888                 7096              3076385             -1443188
       889                 7104              3021071             -1485567
       890                 7112              2916588             -1432979
       891                 7120              3106735             -1691788
       892                 7128              3140809             -1580838
       893                 7136              3084618             -1441395
       894                 7144              3095071             -1577847
       895                 7152              3165971             -1470809
       896                 7160              3068577             -1546269
       897                 7168              2951929             -1593081
       898                 7176              2828859             -1426402
       899                 7184              2941686             -1539049
       900                 7192              2903871             -1456810
       901                 7200              2865104             -1358922
       902                 7208              2680195             -1407117
       903                 7216              2717963             -1507203
       904                 7224              2815316             -1298579
       905                 7232              2701662             -1353353
       906                 7240              2657235             -1381861
       907                 7248              2693091             -1276393
       908                 7256              2743903             -1142082
       909                 7264              2812854             -1354189
       910                 7272              2747248             -1301631
       911                 7280              2764953             -1376936
       912                 7288              2835773             -1320522
       913                 7296              2886157             -1285845
       914                 7304              2857525             -1311159
       915                 7312              2826523             -1490409
       916                 7320              3016690             -1251344
       917                 7328              2942690             -1295511
       918                 7336              2912089             -1352161
       919                 7344              2937597             -1382638
       920                 7352              2972015             -1366387
       921                 7360              2970414             -1208535
       922                 7368              2745267             -1286977
       923                 7376              2933002             -1310697
       924                 7384              2769570             -1234521
       925                 7392              2835465             -1284609
       926                 7400              2742590             -1344728
       927                 7408              2721926             -1337097
       928                 7416              2565579             -1175099
       929                 7424              2665708             -1236185
       930                 7432              2573789             -1369757
       931                 7440              2588496             -1351069
       932                 7448              2536058             -1252678
       933                 7456              2652630             -1195863
       934                 7464              2568663             -1281112
       935                 7472              2515090             -1293360
       936                 7480              2540950             -1322757
       937                 7488              2554164             -1332410
       938                 7496              2325836             -1229594
       939                 7504              2504045             -1283174
       940                 7512              2624550             -1188703
       941                 7520              2740841             -1206537
       942                 7528              2613163             -1237964
       943                 7536              2411986             -1180899
       944                 7544              2549180             -1178537
       945                 7552              2455828             -1312120
       946                 7560              2605759             -1146764
       947                 7568              2671436             -1280206
       948                 7576              2519425             -1069108
       949                 7584              2447260             -1197366
       950                 7592              2343854             -1098574
       951                 7600              2555768             -1104748
       952                 7608              2583492             -1096818
       953                 7616              2563643             -1070334
       954                 7624              2416585             -1095313
       955                 7632              2487012             -1169780
       956                 7640              2365734             -1145552
       957                 7648              2539744             -1036893
       958                 7656              2582063             -1292163
       959                 7664              2653394             -1171232
       960                 7672              2696303             -1251931
       961                 7680              2518090             -1186609
       962                 7688              2576973             -1150919
       963                 7696              2461856             -1294003
       964                 7704              2353050             -1192106
       965                 7712              2291248             -1090367
       966                 7720              2368339             -1090428
       967                 7728              2292118             -1044686
       968                 7736              2255958             -1068134
       969                 7744              2171323             -1081815
       970                 7752              2138740             -1008087
       971                 7760              2175626             -1002078
       972                 7768              2166982             -1038712
       973                 7776              1915955              -964196
       974                 7784              2093934             -1009506
       975                 7792              2097944             -1031101
       976                 7800              2081807             -1069034
       977                 7808              2125293             -1110909
       978                 7816              2071280             -1174514
       979                 7824              2077902             -1193898
       980                 7832              2118248             -1053662
       981                 7840              2070570             -1013298
       982                 7848              2097863             -1089292
       983                 7856              2172996             -1159988
       984                 7864              2183331              -959751
       985                 7872              2116401             -1209754
       986                 7880              2176903             -1146037
       987                 7888              2204247             -1157537
       988                 7896              2266944             -1337977
       989                 7904              2292391             -1089539
       990                 7912              2254952             -1024886
       991                 7920              2358122             -1158555
       992                 7928              2452641             -1088219
       993                 7936              2638636             -1092430
       994                 7944              2519766             -1262980
       995                 7952              2605203             -1205315
       996                 7960              2679921             -1313960
       997                 7968              2679550             -1439202
       998                 7976              2788618             -1267978
       999                 7984              2744428             -1254717
      1000                 7992              2660031             -1180569
      1001                 8000              2550940             -1290490
      1002                 8008              2670581             -1255938
      1003                 8016              2805901             -1386636
      1004                 8024              2764464             -1111281
      1005                 8032              2694705             -1254380
      1006                 8040              2771853             -1343398
      1007                 8048              2488787             -1309874
      1008                 8056              2814318             -1211666
      1009                 8064              2573725             -1314838
      1010                 8072              2521881             -1343920
      1011                 8080              2650978             -1303872
      1012                 8088              2468431             -1351295
      1013                 8096              2577984             -1250689
      1014                 8104              2708932             -1413004
      1015                 8112              2507309             -1244533
      1016                 8120              2516662             -1272467
      1017                 8128              2533949             -1434508
      1018                 8136              2744767             -1298153
      1019                 8144              2478589             -1260749
      1020                 8152              2674840             -1289141
      1021                 8160              2705677             -1269428
      1022                 8168              2717491             -1361277
      1023                 8176              2679152             -1142174
      1024                 8184              2542582             -1305076
      1025                 8192              2586199             -1048609
      1026                 8200              2639365             -1238610
      1027                 8208              2635182             -1165678
      1028                 8216              2428325             -1158018
      1029                 8224              2514321             -1216236
      1030                 8232              2626826             -1118802
      1031                 8240              2553130             -1119630
      1032                 8248              2499276             -1167336
      1033                 8256              2499806              -952859
      1034                 8264              2556573             -1080316
      1035                 8272              2532157             -1080707
      1036                 8280              2461033             -1235255
      1037                 8288              2463198              -999773
      1038                 8296              2336822             -1019248
      1039                 8304              2161192             -1065079
      1040                 8312              2192412             -1091512
      1041                 8320              2265449             -1069526
      1042                 8328              2152174              -940356
      1043                 8336              2146649              -958553
      1044                 8344              2191289             -1048659
      1045                 8352              1967326             -1070461
      1046                 8360              1962707              -997540
      1047                 8368              1907446              -926263
      1048                 8376              1826556              -969148
      1049                 8384              1842061             -1038284
      1050                 8392              1813499              -996895
      1051                 8400              1681735             -1008843
      1052                 8408              1646664              -781226
      1053                 8416              1782337              -820884
      1054                 8424              1618740              -734355
      1055                 8432              1663324              -852521
      1056                 8440              1631946              -835191
      1057                 8448              1750149              -863232
      1058                 8456              1810990              -818468
      1059                 8464              1705918              -793607
      1060                 8472              1690860              -778843
      1061                 8480              1897964              -737575
      1062                 8488              1876559              -775996
      1063                 8496              1871531              -823119
      1064                 8504              1741871              -854702
      1065                 8512              1844277              -777765
      1066                 8520              1762964              -909736
      1067                 8528              1779359              -695457
      1068                 8536              1774015              -833723
      1069                 8544              1961973              -908109
      1070                 8552              1696763              -908835
      1071                 8560              1704967              -873342
      1072                 8568              1665380              -900270
      1073                 8576              1753083              -847834
      1074                 8584              1871919              -975943
      1075                 8592              1741572              -909816
      1076                 8600              1715347              -897442
      1077                 8608              1936162             -1030179
      1078                 8616              1756455              -880336
      1079                 8624              1846459              -861335
      1080                 8632              2007928              -917929
      1081                 8640              1875959              -973578
      1082                 8648              1956686              -954678
      1083                 8656              1951197              -930395
      1084                 8664              1793927             -1011537
      1085                 8672              1971912              -777526
      1086                 8680              1872716             -1034925
      1087                 8688              1861856              -938408
      1088                 8696              1788458              -870556
      1089                 8704              1914908              -914914
      1090                 8712              1943915              -925110
      1091                 8720              2144497              -894988
      1092                 8728              1947465             -1025256
      1093                 8736              1917783              -880583
      1094                 8744              1841682              -891282
      1095                 8752              1881129             -1031957
      1096                 8760              1942960              -951775
      1097                 8768              2099984              -997433
      1098                 8776              2145480              -908620
      1099                 8784              2211985             -1004945
      1100                 8792              2108603             -1098411
      1101                 8800              2119035             -1072591
      1102                 8808              2094560             -1026379
      1103                 8816              2331005             -1014019
      1104                 8824              2195557             -1147393
      1105                 8832              2214463             -1061760
      1106                 8840              2211237             -1111769
      1107                 8848              2182910             -1157291
      1108                 8856              2203823             -1198881
      1109                 8864              2129760             -1220242
      1110                 8872              2206894             -1262945
      1111                 8880              2099037             -1112465
      1112                 8888              2174833             -1123384
      1113                 8896              2043283             -1001395
      1114                 8904              2131233             -1255594
      1115                 8912              2211802             -1085408
      1116                 8920              2077537             -1162626
      1117                 8928              2077268             -1065592
      1118                 8936              2281770             -1012668
      1119                 8944              2017003             -1066056
      1120                 8952              2037873             -1038133
      1121                 8960              2206265             -1137244
      1122                 8968              2102263              -981541
      1123                 8976              2165772             -1015632
      1124                 8984              2120913             -1150507
      1125                 8992              2014857              -974724
      1126                 9000              2122047             -1042045
      1127                 9008              2224612             -1066576
      1128                 9016              2002993              -982422
      1129                 9024              2008979              -986339
      1130                 9032              2048933             -1168976
      1131                 9040              2102777             -1009862
      1132                 9048              2038343             -1074021
      1133                 9056              2064241             -1162588
      1134                 9064              1968332             -1113574
      1135                 9072              1847376             -1119038
      1136                 9080              1980108             -1071872
      1137                 9088              1952775             -1048902
      1138                 9096              1826266             -1168849
      1139                 9104              1883494             -1044528
      1140                 9112              1906850             -1086183
      1141                 9120              1949917             -1004162
      1142                 9128              2045993              -949045
      1143                 9136              2099996              -972996
      1144                 9144              1968890              -957913
      1145                 9152              2070710              -886391
      1146                 9160              2052337             -1104527
      1147                 9168              2023945             -1053477
      1148                 9176              2088397              -943768
      1149                 9184              2011492             -1043376
      1150                 9192              2093539              -935436
      1151                 9200              1927801             -1004106
      1152                 9208              1827499             -1012160
      1153                 9216              1829749              -930129
      1154                 9224              1704204              -819739
      1155                 9232              1709742              -927787
      1156                 9240              1956447              -954332
      1157                 9248              1626073             -1057314
      1158                 9256              1662172              -751744
      1159                 9264              1754719              -829489
      1160                 9272              1508759              -782842
      1161                 9280              1551897              -731115
      1162                 9288              1623331              -767980
      1163                 9296              1493795              -737005
      1164                 9304              1488214              -816583
      1165                 9312              1579357              -753569
      1166                 9320              1664502              -776976
      1167                 9328              1511519              -855339
      1168                 9336              1434887              -981156
      1169                 9344              1547430              -821867
      1170                 9352              1329735              -844660
      1171                 9360              1392238              -997223
      1172                 9368              1440171              -760040
      1173                 9376              1306233              -943302
      1174                 9384              1506432              -909519
      1175                 9392              1448293              -778494
      1176                 9400              1364521              -715117
      1177                 9408              1405184              -676644
      1178                 9416              1311244              -778485
      1179                 9424              1320017              -812829
      1180                 9432              1289970              -637072
      1181                 9440              1452015              -579247
      1182                 9448              1361851              -691542
      1183                 9456              1508576              -772775
      1184                 9464              1374383              -763497
      1185                 9472              1337865              -706580
      1186                 9480              1453500              -696972
      1187                 9488              1312594              -919774
      1188                 9496              1692186              -691337
      1189                 9504              1451816              -771377
      1190                 9512              1534501              -861786
      1191                 9520              1331563              -733708
      1192                 9528              1564454              -706781
      1193                 9536              1422505              -953417
      1194                 9544              1408569              -903291
      1195                 9552              1576357              -857818
      1196                 9560              1413522              -772457
      1197                 9568              1323246              -916007
      1198                 9576              1401031              -889293
      1199                 9584              1352307              -963582
      1200                 9592              1389842              -860727
      1201                 9600              1475261              -736729
      1202                 9608              1310485              -851824
      1203                 9616              1382039              -709453
      1204                 9624              1334253              -822286
      1205                 9632              1530255              -691157
      1206                 9640              1649472              -692476
      1207                 9648              1579868              -859242
      1208                 9656              1711621              -810124
      1209                 9664              1733935              -757679
      1210                 9672              1748036              -906136
      1211                 9680              1773588              -893709
      1212                 9688              1616190              -939265
      1213                 9696              1866119              -875905
      1214                 9704              1765122              -820546
      1215                 9712              1828229              -835380
      1216                 9720              1587108             -1035642
      1217                 9728              1690765              -969997
      1218                 9736              1611334              -989981
      1219                 9744              1672138              -975985
      1220                 9752              1694406              -872562
      1221                 9760              1721401              -863447
      1222                 9768              1625113             -1058225
      1223                 9776              1682219             -1016866
      1224                 9784              1647373              -836062
      1225                 9792              1736945             -1134725
      1226                 9800              1759256             -1012629
      1227                 9808              1917807              -938919
      1228                 9816              1779069             -1107879
      1229                 9824              1796077              -979530
      1230                 9832              1811804              -978280
      1231                 9840              1792841              -999344
      1232                 9848              1732509              -986663
      1233                 9856              1874643              -920416
      1234                 9864              1683740              -878764
      1235                 9872              1680500             -1008460
      1236                 9880              1748123             -1009553
      1237                 9888              1597499              -952292
      1238                 9896              1614024              -853575
      1239                 9904              1567665              -901580
      1240                 9912              1618053              -780528
      1241                 9920              1572157              -871434
      1242                 9928              1367201              -917789
      1243                 9936              1561082              -910676
      1244                 9944              1549587              -921327
      1245                 9952              1509110              -977605
      1246                 9960              1585567              -988836
      1247                 9968              1683685              -869078
      1248                 9976              1769507              -886327
      1249                 9984              1479276              -885708
      1250                 9992              1609655              -930193
      1251                10000              1741877             -1029580
      1252                10008              1684571              -760482
      1253                10016              1696898              -979476
      1254                10024              1570545              -771993
      1255                10032              1446296              -978942
      1256                10040              1589358              -995275
      1257                10048              1290470              -791754
      1258                10056              1564029              -766258
      1259                10064              1518735              -779578
      1260                10072              1445050              -879642
      1261                10080              1390396              -789930
      1262                10088              1336416              -928457
      1263                10096              1367272              -831451
      1264                10104              1405884              -818450
      1265                10112              1467785              -932491
      1266                10120              1449548              -895536
      1267                10128              1337380             -1002938
      1268                10136              1380708              -804501
      1269                10144              1478017              -782260
      1270                10152              1403659              -847047
      1271                10160              1420775              -908711
      1272                10168              1318855              -728848
      1273                10176              1376205              -718595
      1274                10184              1305637              -844024
      1275                10192              1244123              -910964
      1276                10200              1243380              -804012
      1277                10208              1300084              -949486
      1278                10216              1273117              -765320
      1279                10224              1230804              -753718
      1280                10232              1054569              -790702
      1281                10240              1194194              -671592
      1282                10248              1141882              -619339
      1283                10256              1078179              -623515
      1284                10264              1166955              -724587
      1285                10272              1193914              -618646
      1286                10280              1332088              -803941
      1287                10288              1149605              -949002
      1288                10296              1085179              -791351
      1289                10304              1287949              -764862
      1290                10312              1335282              -605147
      1291                10320              1209639              -755685
      1292                10328              1351041              -707912
      1293                10336              1246170              -503180
      1294                10344              1367722              -919831
      1295                10352              1376692              -778890
      1296                10360              1228010              -693777
      1297                10368              1160174              -710658
      1298                10376              1185960              -751231
      1299                10384              1022085              -762538
      1300                10392              1193108              -699690
      1301                10400              1336182              -664369
      1302                10408              1181529              -733247
      1303                10416              1235776              -733309
      1304                10424              1112886              -752659
      1305                10432              1290130              -605990
      1306                10440              1288868              -779365
      1307                10448              1212829              -664332
      1308                10456              1280060              -662837
      1309                10464              1080662              -847912
      1310                10472              1201582              -693499
      1311                10480              1364674              -730956
      1312                10488              1209929              -718283
      1313                10496              1383123              -736384
      1314                10504              1296582              -695889
      1315                10512              1254083              -715411
      1316                10520              1257830              -711903
      1317                10528              1251992              -665119
      1318                10536              1160062              -847152
      1319                10544               956689              -676040
      1320                10552              1122101              -677112
      1321                10560              1328780              -785871
      1322                10568              1093869              -707551
      1323                10576              1167854              -645595
      1324                10584              1084232              -629799
      1325                10592              1152665              -904502
      1326                10600              1204617              -594269
      1327                10608              1259753              -819581
      1328                10616              1180860              -839002
      1329                10624              1184619              -773760
      1330                10632              1122490              -776712
      1331                10640              1177814              -661669
      1332                10648              1396429              -728400
      1333                10656              1303381              -932803
      1334                10664              1297115              -786533
      1335                10672              1331704              -785004
      1336                10680              1376697              -804537
      1337                10688              1294214              -867589
      1338                10696              1353703              -877329
      1339                10704              1289946              -533782
      1340                10712              1364903              -755393
      1341                10720              1315285              -795421
      1342                10728              1484736              -855677
      1343                10736              1223677              -808592
      1344                10744              1218444              -779143
      1345                10752              1250074              -770502
      1346                10760              1168483              -670648
      1347                10768              1080286              -693053
      1348                10776              1044084              -806765
      1349                10784              1118530              -714658
      1350                10792              1251583              -802256
      1351                10800              1155378              -707461
      1352                10808              1211746              -678123
      1353                10816              1165753              -591967
      1354                10824              1302130              -767468
      1355                10832              1400662              -743353
      1356                10840              1158426              -725013
      1357                10848              1026703              -717280
      1358                10856              1203066              -743669
      1359                10864              1218426              -737960
      1360                10872              1161467              -580410
      1361                10880              1052140              -728002
      1362                10888               979576              -515955
      1363                10896              1050702              -503344
      1364                10904               867295              -776120
      1365                10912               948909              -684631
      1366                10920              1079215              -910444
      1367                10928              1000913              -533301
      1368                10936               941566              -790887
      1369                10944               984090              -621194
      1370                10952              1013589              -662409
      1371                10960              1198822              -543420
      1372                10968              1045512              -625581
      1373                10976               885157              -691700
      1374                10984               956414              -699672
      1375                10992              1044846              -630304
      1376                11000               973609              -727090
      1377                11008              1057996              -688056
      1378                11016               993244              -581046
      1379                11024               962092              -621341
      1380                11032               991567              -523295
      1381                11040               928126              -664540
      1382                11048               827583              -766531
      1383                11056               977394              -662589
      1384                11064               813676              -759233
      1385                11072               855210              -496811
      1386                11080               869627              -674261
      1387                11088               768631              -619711
      1388                11096               918522              -520031
      1389                11104               791270              -544919
      1390                11112               886711              -661002
      1391                11120               838648              -638981
      1392                11128               924707              -554682
      1393                11136               917319              -495880
      1394                11144               847266              -591403
      1395                11152               799907              -680970
      1396                11160               732649              -518444
      1397                11168               945778              -530223
      1398                11176               799711              -676287
      1399                11184              1041755              -617938
      1400                11192               753459              -535075
      1401                11200               842853              -591864
      1402                11208               900938              -647683
      1403                11216               983382              -656517
      1404                11224              1055101              -647036
      1405                11232               874345              -562695
      1406                11240               984688              -612781
      1407                11248               963240              -561497
      1408                11256              1123527              -642397
      1409                11264               857794              -593378
      1410                11272               879474              -534574
      1411                11280               913609              -644123
      1412                11288              1139851              -644714
      1413                11296              1065430              -664528
      1414                11304               961815              -636434
      1415                11312              1146751              -784382
      1416                11320              1071158              -802208
      1417                11328              1006116              -858076
      1418                11336              1063104              -662039
      1419                11344               984035              -752078
      1420                11352               990444              -689743
      1421                11360              1113171              -712029
      1422                11368              1141863              -707622
      1423                11376               933634              -631417
      1424                11384               995546              -596883
      1425                11392              1012577              -757434
      1426                11400              1026081              -691887
      1427                11408               887728              -828648
      1428                11416               776258              -782090
      1429                11424               981606              -591964
      1430                11432              1072286              -708468
      1431                11440              1121373              -604174
      1432                11448              1095157              -760942
      1433                11456               823855              -697401
      1434                11464              1016928              -618893
      1435                11472               983332              -495498
      1436                11480              1077062              -721104
      1437                11488               964034              -686701
      1438                11496               999716              -568330
      1439                11504               910711              -570101
      1440                11512              1189062              -623101
      1441                11520              1004795              -579526
      1442                11528              1022138              -696324
      1443                11536               908156              -634716
      1444                11544               956854              -707267
      1445                11552               807389              -626763
      1446                11560               972509              -665670
      1447                11568               939333              -514794
      1448                11576               992063              -743195
      1449                11584              1104736              -582144
      1450                11592               968982              -478370
      1451                11600               865605              -586662
      1452                11608               760500              -572226
      1453                11616               863640              -508374
      1454                11624               898023              -553471
      1455                11632               954216              -517485
      1456                11640               819644              -590323
      1457                11648               706407              -597642
      1458                11656               819182              -461151
      1459                11664               849342              -513257
      1460                11672               790910              -570337
      1461                11680               793138              -594791
      1462                11688               729374              -559893
      1463                11696               686174              -549125
      1464                11704               636886              -568410
      1465                11712               787337              -629709
      1466                11720               582395              -505121
      1467                11728               679933              -474336
      1468                11736               666216              -527069
      1469                11744               644427              -523923
      1470                11752               680888              -527086
      1471                11760               563650              -526707
      1472                11768               682717              -465273
      1473                11776               803126              -533313
      1474                11784               705940              -539044
      1475                11792               805170              -486081
      1476                11800               610446              -545457
      1477                11808               622954              -670660
      1478                11816               600287              -472251
      1479                11824               683083              -390167
      1480                11832               790451              -514551
      1481                11840               665734              -367361
      1482                11848               711781              -500943
      1483                11856               638145              -628798
      1484                11864               685398              -532832
      1485                11872               707477              -567208
      1486                11880               722291              -530942
      1487                11888               807374              -519934
      1488                11896               688817              -540672
      1489                11904               564764              -537744
      1490                11912               744208              -480136
      1491                11920               779982              -507140
      1492                11928               876698              -629433
      1493                11936               852298              -541100
      1494                11944               821430              -611131
      1495                11952               714353              -510770
      1496                11960               804858              -368874
      1497                11968               740055              -508711
      1498                11976               724562              -571259
      1499                11984               801497              -752085
      1500                11992               804675              -556976
      1501                12000               803534              -537808
      1502                12008               652075              -586708
      1503                12016               620365              -438181
      1504                12024               725109              -426658
      1505                12032               546071              -616011
      1506                12040               803250              -467872
      1507                12048               669751              -511343
      1508                12056               750557              -453672
      1509                12064               704912              -676507
      1510                12072               793623              -455918
      1511                12080               858836              -369896
      1512                12088               647556              -545764
      1513                12096               873137              -441394
      1514                12104               729527              -640060
      1515                12112               813883              -486969
      1516                12120               569275              -529016
      1517                12128               559274              -517378
      1518                12136               691361              -467980
      1519                12144               747655              -565214
      1520                12152               622373              -496328
      1521                12160               603036              -391205
      1522                12168               704807              -515992
      1523                12176               707817              -514748
      1524                12184               536507              -368899
      1525                12192               623792              -379376
      1526                12200               439896              -467936
      1527                12208               613954              -491585
      1528                12216               660293              -460572
      1529                12224               572274              -573426
      1530                12232               575857              -426663
      1531                12240               634866              -577142
      1532                12248               793162              -416701
      1533                12256               554990              -554289
      1534                12264               662810              -445077
      1535                12272               601688              -507545
      1536                12280               556074              -514409
      1537                12288               622965              -614918
      1538                12296               469114              -556785
      1539                12304               517685              -317997
      1540                12312               440073              -417041
      1541                12320               581607              -359833
      1542                12328               662775              -432582
      1543                12336               610839              -328278
      1544                12344               509526              -518502
      1545                12352               549320              -359789
      1546                12360               559950              -405115
      1547                12368               574569              -367594
      1548                12376               440466              -606542
      1549                12384               567309              -508285
      1550                12392               555107              -350395
      1551                12400               529673              -477016
      1552                12408               532555              -554447
      1553                12416               740158              -390394
      1554                12424               619869              -535202
      1555                12432               559991              -309031
      1556                12440               755856              -282193
      1557                12448               426370              -467275
      1558                12456               572181              -391409
      1559                12464               786060              -402738
      1560                12472               594725              -512950
      1561                12480               590434              -590442
      1562                12488               595158              -530856
      1563                12496               608879              -476162
      1564                12504               627662              -363829
      1565                12512               672690              -489921
      1566                12520               694990              -424911
      1567                12528               752229              -542142
      1568                12536               591766              -406630
      1569                12544               649748              -393704
      1570                12552               599844              -391978
      1571                12560               680182              -651723
      1572                12568               492629              -425798
      1573                12576               733269              -385747
      1574                12584               612757              -454692
      1575                12592               618733              -368134
      1576                12600               774862              -491830
      1577                12608               638978              -526287
      1578                12616               533318              -568718
      1579                12624               642331              -437464
      1580                12632               458699              -362972
      1581                12640               505886              -499323
      1582                12648               523740              -534190
      1583                12656               625434              -506265
      1584                12664               566096              -495151
      1585                12672               588956              -455682
      1586                12680               613178              -483943
      1587                12688               625640              -528577
      1588                12696               616302              -389879
      1589                12704               494599              -391088
      1590                12712               576759              -363736
      1591                12720               463873              -285224
      1592                12728               525709              -422949
      1593                12736               564085              -438733
      1594                12744               335380              -515886
      1595                12752               548062              -485463
      1596                12760               571383              -412466
      1597                12768               628477              -318615
      1598                12776               400423              -437536
      1599                12784               498035              -515301
      1600                12792               485222              -425849
      1601                12800               525579              -419694
      1602                12808               366411              -432129
      1603                12816               478919              -302849
      1604                12824               498578              -375669
      1605                12832               494133              -483741
      1606                12840               575127              -499971
      1607                12848               451619              -468440
      1608                12856               408713              -416542
      1609                12864               433378              -353269
      1610                12872               301877              -391516
      1611                12880               552276              -273349
      1612                12888               351102              -360118
      1613                12896               480655              -108417
      1614                12904               439443              -362393
      1615                12912               324470              -235905
      1616                12920               286594              -446237
      1617                12928               378406              -366347
      1618                12936               269943              -234704
      1619                12944               420177              -355476
      1620                12952               367428              -345125
      1621                12960               330789              -192905
      1622                12968               284307              -431086
      1623                12976               498518              -372250
      1624                12984               304260              -414648
      1625                12992               316825              -382073
      1626                13000               381681              -252411
      1627                13008               363523              -391031
      1628                13016               385126              -392519
      1629                13024               371143              -413161
      1630                13032               381857              -577204
      1631                13040               361992              -195598
      1632                13048               345950              -243685
      1633                13056               297342              -442913
      1634                13064               487262              -349518
      1635                13072               370451              -289781
      1636                13080               369953              -444862
      1637                13088               457387              -345265
      1638                13096               285694              -379176
      1639                13104               400656              -413117
      1640                13112               399434              -282198
      1641                13120               348993              -454378
      1642                13128               465044              -460676
      1643                13136               420697              -332666
      1644                13144               581816              -510924
      1645                13152               541788              -347790
      1646                13160               387378              -280723
      1647                13168               476065              -406246
      1648                13176               419359              -349416
      1649                13184               310530              -431743
      1650                13192               454499              -518209
      1651                13200               467598              -455162
      1652                13208               452879              -297955
      1653                13216               480741              -399409
      1654                13224               411351              -340461
      1655                13232               424746              -272782
      1656                13240               251390              -366467
      1657                13248               464939              -466287
      1658                13256               497432              -440910
      1659                13264               270638              -461570
      1660                13272               444518              -394635
      1661                13280               406812              -439903
      1662                13288               389361              -350779
      1663                13296               493429              -365840
      1664                13304               592698              -253703
      1665                13312               446128              -457695
      1666                13320               476475              -415667
      1667                13328               425308              -453595
      1668                13336               398166              -445804
      1669                13344               389943              -292171
      1670                13352               338485              -355660
      1671                13360               522582              -357078
      1672                13368               408355              -340554
      1673                13376               399709              -353384
      1674                13384               362595              -336176
      1675                13392               474723              -310234
      1676                13400               280014              -361469
      1677                13408               283878              -392175
      1678                13416               495784              -485339
      1679                13424               295560              -309485
      1680                13432               230561              -324626
      1681                13440               531247              -218841
      1682                13448               317581              -338375
      1683                13456               469721              -319330
      1684                13464               307129              -327004
      1685                13472               428194              -306744
      1686                13480               400267              -289435
      1687                13488               350198              -323040
      1688                13496               232919              -276700
      1689                13504               356365              -310638
      1690                13512               238504              -282234
      1691                13520               173789              -169496
      1692                13528               280006              -325109
      1693                13536               352488              -342698
      1694                13544               265418              -224304
      1695                13552               124183              -346762
      1696                13560                61671              -308893
      1697                13568               282357              -237474
      1698                13576               375524              -124992
      1699                13584               273594              -361656
      1700                13592               355089              -206408
      1701                13600               236204              -359420
      1702                13608               377304              -220941
      1703                13616               403912              -276284
      1704                13624               310414              -156712
      1705                13632               291531              -280167
      1706                13640                98501              -385224
      1707                13648               319401              -392617
      1708                13656               224927              -214222
      1709                13664               287284              -407522
      1710                13672               314089              -227386
      1711                13680               301826              -165720
      1712                13688               392753              -292976
      1713                13696               181682              -345252
      1714                13704               471015              -361892
      1715                13712               237050              -292142
      1716                13720               251783              -158627
      1717                13728               359347              -222919
      1718                13736               296325              -366148
      1719                13744               122245              -415891
      1720                13752               196274               -94125
      1721                13760               355062              -248283
      1722                13768               264879              -356594
      1723                13776               330497              -411948
      1724                13784               308437              -222845
      1725                13792               452916              -100780
      1726                13800               424800              -347689
      1727                13808               247299              -406381
      1728                13816               256230              -233292
      1729                13824               388672              -219864
      1730                13832               401635              -328965
      1731                13840               142406              -283073
      1732                13848               265277              -263398
      1733                13856               312581              -271140
      1734                13864               274905              -236684
      1735                13872               249707              -357234
      1736                13880               281567              -284413
      1737                13888               198794              -556791
      1738                13896               225712              -205019
      1739                13904               229073              -297458
      1740                13912               352645              -291035
      1741                13920               173798              -341584
      1742                13928               290247              -234581
      1743                13936               254803              -230828
      1744                13944               290364              -476510
      1745                13952               273652              -204196
      1746                13960                66394              -185324
      1747                13968                73404              -308950
      1748                13976               399900              -280752
      1749                13984               276165              -301459
      1750                13992               248807               -96418
      1751                14000               237817              -224728
      1752                14008               113911              -365397
      1753                14016               271941              -166494
      1754                14024               295076              -251331
      1755                14032               259152              -234903
      1756                14040               194248              -304081
      1757                14048               195344              -209279
      1758                14056               164995              -142223
      1759                14064               200796              -232177
      1760                14072                96914              -143421
      1761                14080               214399              -160419
      1762                14088                79275              -313283
      1763                14096                96122              -279796
      1764                14104                17801              -238759
      1765                14112               150848              -279112
      1766                14120               208636              -247778
      1767                14128                99899              -282214
      1768                14136                95431              -240583
      1769                14144               166723              -284169
      1770                14152               261645              -235195
      1771                14160               372966              -243236
      1772                14168               233683              -115202
      1773                14176               215185              -208312
      1774                14184               163950              -278043
      1775                14192               188675              -300476
      1776                14200               320359              -168092
      1777                14208               171640               -96609
      1778                14216               112739              -221765
      1779                14224               -31412              -242273
      1780                14232               208238              -322453
      1781                14240               164419              -242465
      1782                14248               -35519              -142656
      1783                14256                61023              -350242
      1784                14264               106985              -207458
      1785                14272               169661              -188665
      1786                14280               158935              -271435
      1787                14288               202811              -321299
      1788                14296               141901              -311611
      1789                14304               175534              -164433
      1790                14312               118035               -97272
      1791                14320               262138              -191580
      1792                14328               243516              -190674
      1793                14336               180163              -267400
      1794                14344               177670              -176441
      1795                14352               274632              -300094
      1796                14360               277827              -210103
      1797                14368               310139              -252957
      1798                14376               214584              -292255
      1799                14384               153080              -290104
      1800                14392               201868              -312211
      1801                14400               257125              -247702
      1802                14408               228878              -327876
      1803                14416               225264              -287250
      1804                14424               200619              -235746
      1805                14432               307203              -191736
      1806                14440               241472              -233305
      1807                14448               224479              -232380
      1808                14456               248559              -260325
      1809                14464               136469              -248888
      1810                14472               158788              -219634
      1811                14480               244230              -216261
      1812                14488               263298               -78955
      1813                14496               221858              -388430
      1814                14504               312958              -142809
      1815                14512               141162              -214330
      1816                14520               174454              -268206
      1817                14528               236602              -156953
      1818                14536               118664              -159431
      1819                14544                99888              -231954
      1820                14552               217994              -272702
      1821                14560               215468              -221267
      1822                14568               157649              -110807
      1823                14576               315360              -315391
      1824                14584               118696              -256929
      1825                14592               226211              -286957
      1826                14600               195533              -213487
      1827                14608               255444              -221295
      1828                14616               260958               -72967
      1829                14624                84196              -344667
      1830                14632               188842              -159557
      1831                14640               191706              -250935
      1832                14648               126091              -131497
      1833                14656                -9237              -223868
      1834                14664                 9450              -284219
      1835                14672               140379              -160020
      1836                14680                84626              -255579
      1837                14688                -4717              -197777
      1838                14696               152572              -117347
      1839                14704                94478              -150246
      1840                14712               270254              -138756
      1841                14720               104485              -210034
      1842                14728               185718              -268035
      1843                14736                60527               -99053
      1844                14744                -3276              -269777
      1845                14752               225810              -345571
      1846                14760               236502              -161320
      1847                14768               -59713              -258615
      1848                14776               136054              -209913
      1849                14784               -14198              -204589
      1850                14792               118263              -154371
      1851                14800                 -606              -182518
      1852                14808               120819                  336
      1853                14816               174695               -65115
      1854                14824               134958              -224027
      1855                14832                 5696              -192048
      1856                14840               -18724              -202621
      1857                14848                15869              -297746
      1858                14856               122336              -241000
      1859                14864               130045              -235762
      1860                14872                60184              -154179
      1861                14880               197147              -312959
      1862                14888               184293               -82631
      1863                14896               132425              -186212
      1864                14904               102993              -204773
      1865                14912               -12078              -148763
      1866                14920              -163776              -152430
      1867                14928                90320              -195479
      1868                14936               112371              -115011
      1869                14944                54475               -78693
      1870                14952                70704              -206344
      1871                14960                44873              -192305
      1872                14968                87668               -48171
      1873                14976               131650              -190798
      1874                14984               328208              -270433
      1875                14992                43091               -57166
      1876                15000               100229              -170536
      1877                15008               262262              -159838
      1878                15016               179884              -161525
      1879                15024               188841              -143111
      1880                15032                82077              -188705
      1881                15040               231298                -4258
      1882                15048                58515              -156110
      1883                15056               -21766              -173971
      1884                15064                43972               -82832
      1885                15072               113902              -103294
      1886                15080               160424              -206170
      1887                15088               137809              -110130
      1888                15096                18711               -45665
      1889                15104               133977               -62011
      1890                15112               -78506              -242666
      1891                15120               201461              -215242
      1892                15128                62525              -128758
      1893                15136                84086               -93105
      1894                15144                46276               -55089
      1895                15152                53506              -136148
      1896                15160                85548              -186917
      1897                15168                70533              -202184
      1898                15176               -55752              -221325
      1899                15184               139976              -177760
      1900                15192                12507              -169497
      1901                15200               231523              -159674
      1902                15208               -37750              -157393
      1903                15216                86729              -286205
      1904                15224                33248              -268796
      1905                15232                31747              -246406
      1906                15240                57785              -226264
      1907                15248               -11022              -131581
      1908                15256                33736              -243505
      1909                15264                 1724              -140631
      1910                15272                -2936              -234303
      1911                15280               -28308              -121724
      1912                15288               174471              -261034
      1913                15296               184618              -279534
      1914                15304               -36941              -107998
      1915                15312                65684               -59131
      1916                15320                45536              -112969
      1917                15328               -15083               -39338
      1918                15336                28618              -238630
      1919                15344               104950              -217556
      1920                15352               131213              -130879
      1921                15360                86708              -128745
      1922                15368               -26397              -191881
      1923                15376                36206              -104364
      1924                15384               -59196               -21464
      1925                15392                  135              -120412
      1926                15400               110171              -162767
      1927                15408                93504               -70882
      1928                15416                13140               -74529
      1929                15424               -70435               -29049
      1930                15432               218145              -224981
      1931                15440               154182               -46404
      1932                15448                -1689                22718
      1933                15456                11111              -125445
      1934                15464               131106               -96376
      1935                15472                -9461              -146631
      1936                15480                45187               -92905
      1937                15488               132601              -186659
      1938                15496               123577              -142841
      1939                15504               -64036               -69677
      1940                15512               159819              -230703
      1941                15520               216326               -62647
      1942                15528                68978               -69413
      1943                15536               148527              -239133
      1944                15544                 2105              -174523
      1945                15552                34404              -242282
      1946                15560               232182              -215038
      1947                15568                44569                21605
      1948                15576                45381              -112675
      1949                15584               186471               -89791
      1950                15592               -37076              -114999
      1951                15600                37412              -244841
      1952                15608                44904              -175851
      1953                15616               113745               -45674
      1954                15624                74032              -287223
      1955                15632               124035                47105
      1956                15640                34048              -145565
      1957                15648               208355               -79233
      1958                15656                93943              -159654
      1959                15664               242795               -31772
      1960                15672                64310              -155803
      1961                15680               154713              -231919
      1962                15688                34427              -155608
      1963                15696                62362               -44282
      1964                15704                38870              -121727
      1965                15712                52714               -88816
      1966                15720                11852              -206552
      1967                15728                15385              -163274
      1968                15736                41901              -183309
      1969                15744               218516               -15299
      1970                15752                58890              -232878
      1971                15760               115534              -218084
      1972                15768                44198              -197388
      1973                15776               -43771              -137673
      1974                15784               -43880              -230368
      1975                15792               248923              -182797
      1976                15800                42164              -108119
      1977                15808                52525               -77749
      1978                15816                51026              -115384
      1979                15824                23769              -257333
      1980                15832               169643              -169650
      1981                15840                21377               -66631
      1982                15848               -88696              -151863
      1983                15856                39827              -112221
      1984                15864                27707              -106553
      1985                15872                88189               -85436
      1986                15880               -55365              -300236
      1987                15888               -49751              -210537
      1988                15896                73826              -148865
      1989                15904               -14474               -70309
      1990                15912               111544              -239754
      1991                15920               155330              -147401
      1992                15928               -21933              -145573
      1993                15936               -15863              -147439
      1994                15944               -74592                 7463
      1995                15952                57897              -161958
      1996                15960               135445              -124524
      1997                15968                13456                -9750
      1998                15976              -133602              -195601
      1999                15984                 4275              -218148
      2000                15992                22905                34464
      2001                16000                  -37               -80579
      2002                16008                54803              -114448
      2003                16016                32838              -271495
      2004                16024               -30130               -87107
      2005                16032                21346              -259491
      2006                16040               102022              -148445
      2007                16048               112405               -93941
      2008                16056               126712               -22731
      2009                16064                16367              -255161
      2010                16072               -38704               -71170
      2011                16080               104841               -39100
      2012                16088               -46220              -128878
      2013                16096               -27185              -109231
      2014                16104                 1444              -148512
      2015                16112                57906              -139999
      2016                16120               -31981              -115953
      2017                16128               -56891                -3747
      2018                16136               -21557              -161755
      2019                16144               169947              -214995
      2020                16152               -49350              -139811
      2021                16160              -101423               -98573
      2022                16168                61345              -150805
      2023                16176               119411              -146585
      2024                16184              -167440              -283691
      2025                16192                48748               -71676
      2026                16200               137927                  102
      2027                16208               119605              -354507
      2028                16216               182891              -191497
      2029                16224                55273              -213941
      2030                16232              -102318              -109199
      2031                16240               -27105              -125861
      2032                16248                94569              -242290
      2033                16256                39995              -169885
      2034                16264               186026               -74477
      2035                16272                -5656               -94745
      2036                16280               -10131               -92885
      2037                16288                83162              -138309
      2038                16296              -118797              -287181
      2039                16304                 6796              -109024
      2040                16312                79075              -233799
      2041                16320               -29985               -99015
      2042                16328              -103362              -181270
      2043                16336                  320              -165436
      2044                16344               -28331              -210664
      2045                16352               -23202                 8902
      2046                16360               -52590              -300702
      2047                16368                -4354               -45739
      2048                16376               -13258              -110254
      2049                16384               -80150              -169135
      2050                16392               152218               -68947
      2051                16400               -10034                -1982
      2052                16408               171176               -42641
      2053                16416               -67605              -363214
      2054                16424               -79098              -171984
      2055                16432                17533              -108579
      2056                16440               -75192              -218446
      2057                16448               -98004              -299708
      2058                16456                50181              -215915
      2059                16464               -46450              -136459
      2060                16472               -38949               -75678
      2061                16480                93696              -128723
      2062                16488               169709               110490
      2063                16496                64761               -84893
      2064                16504               123982               -55693
      2065                16512                30015              -114707
      2066                16520               -71048              -222532
      2067                16528               104930               -82573
      2068                16536                 5046                21749
      2069                16544              -128978               -81571
      2070                16552               -34916              -117817
      2071                16560                39435               -44892
      2072                16568                48827               -60154
      2073                16576              -129801               -51887
      2074                16584              -134395               -41743
      2075                16592                85471               -66278
      2076                16600                -8427              -212656
      2077                16608               -62950               -73186
      2078                16616                48843              -113384
      2079                16624               114637              -113071
      2080                16632                26573               -21390
      2081                16640                 9093               -59645
      2082                16648                64289              -130309
      2083                16656                33414                31884
      2084                16664                -4060              -136236
      2085                16672               -12289              -195449
      2086                16680               -74806              -142155
      2087                16688               -18297               -32022
      2088                16696               -51930               -46150
      2089                16704               106312              -158572
      2090                16712               -93974              -215195
      2091                16720                 4930              -105038
      2092                16728               -32966               -42542
      2093                16736              -111132               -46152
      2094                16744               -21325               -70505
      2095                16752               131338                  -58
      2096                16760                83081               -94529
      2097                16768                 1463              -122236
      2098                16776               128815              -135301
      2099                16784              -100993               -86950
      2100                16792                -3108              -193294
      2101                16800               -69246              -190673
      2102                16808               -45675              -210757
      2103                16816               129632               -97092
      2104                16824                34196              -149174
      2105                16832                19183               -79815
      2106                16840                -1826               -58010
      2107                16848                19160              -104056
      2108                16856                70315               -92434
      2109                16864                -6187               -81339
      2110                16872               -90635               -93188
      2111                16880               -47093              -269241
      2112                16888               -81450               -98445
      2113                16896               -16439              -194372
      2114                16904               -55201                78424
      2115                16912               -44640                15752
      2116                16920               -10627              -129340
      2117                16928               -74287               -90889
      2118                16936                84538               -40163
      2119                16944               -15382              -211459
      2120                16952              -107883               -64272
      2121                16960               -67343               -60999
      2122                16968               -85379                47266
      2123                16976                24903              -178043
      2124                16984               -54499              -117866
      2125                16992                -5425              -218934
      2126                17000                -3655              -181991
      2127                17008               -57468                -2145
      2128                17016               -86994              -103692
      2129                17024                89387               -95241
      2130                17032                20422              -263498
      2131                17040                46186              -208321
      2132                17048                69540              -192474
      2133                17056               -33150               -63154
      2134                17064                -3381                99330
      2135                17072                12819              -105614
      2136                17080               -51013              -150359
      2137                17088               -77796                -8131
      2138                17096               -31712              -136758
      2139                17104              -172025              -109864
      2140                17112               -46466               -18051
      2141                17120                66923              -140271
      2142                17128                36378              -282139
      2143                17136               -51774               -64418
      2144                17144                28323              -172958
      2145                17152              -129888               -41699
      2146                17160              -107958              -105107
      2147                17168              -149597              -128636
      2148                17176                27307                32020
      2149                17184              -120030              -152226
      2150                17192              -222312              -103850
      2151                17200               123824               -91777
      2152                17208                82519                11894
      2153                17216                91184              -100359
      2154                17224               -83732               -64904
      2155                17232                -9895               -96588
      2156                17240              -178490               -63755
      2157                17248               -62475               -66632
      2158                17256               -39256              -136441
      2159                17264               -22545              -173991
      2160                17272                83044              -152065
      2161                17280                56353               -16994
      2162                17288              -107862              -246988
      2163                17296               -26041              -165700
      2164                17304                40250                42040
      2165                17312               -36873               -77759
      2166                17320               -68902              -106521
      2167                17328                 4479               -52793
      2168                17336               -19918               -19140
      2169                17344                53988               -51772
      2170                17352               -79709                -3245
      2171                17360                -7689               -21761
      2172                17368               -11479               -76929
      2173                17376               -24298               -41690
      2174                17384                52484              -184563
      2175                17392               -67576               -40977
      2176                17400               -68007              -149173
      2177                17408                15801              -189634
      2178                17416               -88455                35635
      2179                17424               -60790                25220
      2180                17432                 5152              -181966
      2181                17440               118554              -133468
      2182                17448                85586                21150
      2183                17456                50262               -84832
      2184                17464                64562              -167734
      2185                17472              -146138               -52391
      2186                17480               -35085              -113540
      2187                17488               -56990              -150766
      2188                17496               -50646              -135093
      2189                17504              -200387               -29286
      2190                17512              -116186              -125093
      2191                17520                -4042              -108433
      2192                17528                 8222              -243149
      2193                17536              -148355              -170551
      2194                17544               160159               -61905
      2195                17552               129778              -193172
      2196                17560               -19309               -48293
      2197                17568               -82498              -128718
      2198                17576               -35449              -237301
      2199                17584                15357               -10692
      2200                17592                62251              -105202
      2201                17600                 9826              -145456
      2202                17608                 5822               -89880
      2203                17616                 5435               -94315
      2204                17624                34604              -123249
      2205                17632               -78871              -170717
      2206                17640              -106682                41652
      2207                17648               -83429               -56025
      2208                17656                41551               -88113
      2209                17664               -44963                 -375
      2210                17672              -222225              -138342
      2211                17680                18296              -293981
      2212                17688              -113826              -116790
      2213                17696               -36147              -111029
      2214                17704              -133165               -39854
      2215                17712                37960              -217451
      2216                17720               114299                -5115
      2217                17728                50010               -29358
      2218                17736               -72532              -133979
      2219                17744              -155308               -75387
      2220                17752              -130227              -113191
      2221                17760               -66903              -109437
      2222                17768               -84454              -118788
      2223                17776                46511                -4286
      2224                17784                65671              -199777
      2225                17792               -84285               -76928
      2226                17800               -53805              -169436
      2227                17808              -129948                47413
      2228                17816              -127044               -29954
      2229                17824               -79240              -256991
      2230                17832               -63894              -184319
      2231                17840               -78435              -182326
      2232                17848              -148289              -146909
      2233                17856                95835               -59152
      2234                17864              -115483               -63226
      2235                17872               -68220              -132205
      2236                17880                67018               -75785
      2237                17888              -185375                31576
      2238                17896               -13114              -167032
      2239                17904                39819               -58895
      2240                17912              -144331               -44093
      2241                17920                34775              -259064
      2242                17928               -53570                -7482
      2243                17936              -143546              -137617
      2244                17944                 9016              -146377
      2245                17952              -100636              -100058
      2246                17960              -108228               -66733
      2247                17968                32884               -58179
      2248                17976                 3976               -11360
      2249                17984              -137252              -149949
      2250                17992              -124289               -31060
      2251                18000               -58304               -58881
      2252                18008                48514               -35419
      2253                18016               -24028               -99052
      2254                18024               -28083              -222250
      2255                18032              -145554               -89553
      2256                18040               -13161               -52289
      2257                18048              -124392              -144017
      2258                18056              -174693                71331
      2259                18064              -124866              -160370
      2260                18072               -86694               -39588
      2261                18080               -68268               -21416
      2262                18088              -218106              -125528
      2263                18096               -72715               -92288
      2264                18104              -138287              -142587
      2265                18112               -68591               -97648
      2266                18120               -87973              -136285
      2267                18128               -20915               -62702
      2268                18136              -130031                33705
      2269                18144              -151943              -196015
      2270                18152               -10407              -111563
      2271                18160               -48600               -97328
      2272                18168               -59916               -28481
      2273                18176              -115582               -81563
      2274                18184              -182534               -13368
      2275                18192              -148026              -170728
      2276                18200                79106               -53583
      2277                18208               -99764                27671
      2278                18216               -88183              -152903
      2279                18224              -122788               -55939
      2280                18232              -159052               -95110
      2281                18240                23073                 4890
      2282                18248                94392              -108634
      2283                18256                55622               -29775
      2284                18264                10154              -108011
      2285                18272              -154170               -40256
      2286                18280              -111783                10288
      2287                18288              -173167              -122939
      2288                18296              -145624               -82989
      2289                18304                37654                -4050
      2290                18312                15281               -45142
      2291                18320              -117196               -16423
      2292                18328               -34568                59514
      2293                18336              -137564              -181919
      2294                18344               -57006               -32647
      2295                18352                65331              -105805
      2296                18360               -20062               -10650
      2297                18368              -136820               -47232
      2298                18376              -143580               -86015
      2299                18384               -12203               -60548
      2300                18392                31683              -166662
      2301                18400               -68347               147353
      2302                18408              -166164               -88718
      2303                18416                87486                60295
      2304                18424               -19816              -137550
      2305                18432               -91963               -76290
      2306                18440               -12529               -49167
      2307                18448                28473                20749
      2308                18456                -7653              -142689
      2309                18464              -139700              -130363
      2310                18472              -189334               -62377
      2311                18480               -43537              -108507
      2312                18488                38119              -156311
      2313                18496                23750              -110055
      2314                18504                63390              -180607
      2315                18512               110556              -115001
      2316                18520                29638               -95043
      2317                18528               -36659               -60000
      2318                18536                46642               -39192
      2319                18544               -84509              -126857
      2320                18552                40073               -11317
      2321                18560              -127016              -132161
      2322                18568                62724               -44086
      2323                18576               -24650               -78669
      2324                18584              -165454              -124355
      2325                18592                29752              -149645
      2326                18600              -121900               -78243
      2327                18608                 4095               -78141
      2328                18616               -43350              -228344
      2329                18624              -193554              -199132
      2330                18632               -20952                13259
      2331                18640               104067              -201731
      2332                18648               -29578              -111667
      2333                18656               100814                58831
      2334                18664                83049              -126196
      2335                18672              -152355               -98778
      2336                18680               -86491              -119953
      2337                18688                13245              -170534
      2338                18696               -60340               -38354
      2339                18704               -31661                19816
      2340                18712              -131609              -271589
      2341                18720                -2110                11073
      2342                18728               -72116               -68749
      2343                18736               -47162               -76983
      2344                18744                 7265               -65853
      2345                18752              -113106              -162094
      2346                18760               -42127              -220892
      2347                18768                 9259              -185969
      2348                18776               -43462              -108536
      2349                18784              -170496              -208280
      2350                18792              -124522               -30296
      2351                18800               -36475               -80151
      2352                18808                42324               -89260
      2353                18816               -74047               -62185
      2354                18824               103961               -86786
      2355                18832               -96270              -124550
      2356                18840                38508               -21597
      2357                18848                12872              -214605
      2358                18856                  436                51342
      2359                18864               -97717               -81036
      2360                18872              -139702               -63397
      2361                18880               -34907                60285
      2362                18888                18628              -131146
      2363                18896                 5382               -12089
      2364                18904                 5010               -17218
      2365                18912              -150756               -81016
      2366                18920               -83377               -24502
      2367                18928                  149                21281
      2368                18936               -61570              -127430
      2369                18944              -104674              -216696
      2370                18952              -182382               -14881
      2371                18960              -167698              -117118
      2372                18968              -113756              -226619
      2373                18976                 3719              -166259
      2374                18984               -40063              -189419
      2375                18992               -54364              -118956
      2376                19000               -57221               -55740
      2377                19008               -45842              -120642
      2378                19016              -187111               -24081
      2379                19024               -69691              -140748
      2380                19032              -100313               -94425
      2381                19040                40640               -27425
      2382                19048               -84011               -68568
      2383                19056               -34157              -145701
      2384                19064               -58147               -87246
      2385                19072                 4732               -83795
      2386                19080               -66129                 9391
      2387                19088                37523               -88217
      2388                19096                40878              -114489
      2389                19104               -95301               -45744
      2390                19112                38738               103332
      2391                19120                45786               -35733
      2392                19128                 3698               -80924
      2393                19136              -307023                45574
      2394                19144                -4424               -97924
      2395                19152               -40497              -120519
      2396                19160               -59253               -79083
      2397                19168              -178613              -177184
      2398                19176              -134646              -152503
      2399                19184               -88357               -15792
      2400                19192                -6825               -64744
      2401                19200               -49368              -168861
      2402                19208              -177980              -149537
      2403                19216               -55585                -5543
      2404                19224               -42424                 7233
      2405                19232               -95548              -107229
      2406                19240               -82906               -22730
      2407                19248                22727              -131199
      2408                19256               -14650               -35886
      2409                19264               -40100              -131364
      2410                19272               -26912              -122307
      2411                19280              -165836               -85294
      2412                19288               -59035               -87466
      2413                19296               -31656               -80401
      2414                19304               -85451               -56590
      2415                19312               -93354              -215054
      2416                19320               -16010               -49628
      2417                19328                37719               -78597
      2418                19336                -1235              -163898
      2419                19344              -229831              -136899
      2420                19352                47779              -196932
      2421                19360                49015                 2182
      2422                19368                36595               -49220
      2423                19376               -82967               -15577
      2424                19384               -50733              -139075
      2425                19392              -166747               -18761
      2426                19400                15558              -144402
      2427                19408              -111429              -138593
      2428                19416              -120406              -216340
      2429                19424               -88990                20826
      2430                19432               -58666                29592
      2431                19440              -101867               -64706
      2432                19448               -59608              -100579
      2433                19456               -46282               -94207
      2434                19464               156409              -168507
      2435                19472                15274               -22437
      2436                19480              -110791               -73726
      2437                19488               -22815              -268547
      2438                19496               116208              -142020
      2439                19504              -102625               -80510
      2440                19512                98843                 8851
      2441                19520                25288               -82130
      2442                19528               -15443               -24927
      2443                19536               -17503              -111573
      2444                19544               -75703              -149399
      2445                19552               -29942               -73025
      2446                19560               -39390              -164905
      2447                19568               -68111              -221033
      2448                19576               -87436               -19711
      2449                19584              -215846              -109295
      2450                19592               -38897              -251832
      2451                19600              -101245               -47006
      2452                19608               -33122              -124213
      2453                19616                68829              -176078
      2454                19624              -140903              -164801
      2455                19632              -192930               -71008
      2456                19640               -62591              -230840
      2457                19648               -52142               -20832
      2458                19656                11732              -182803
      2459                19664              -122005               -79986
      2460                19672              -182468               -37716
      2461                19680               -70215                11361
      2462                19688              -122784               -26794
      2463                19696                52090                 7645
      2464                19704              -113789              -149799
      2465                19712                -3418               -47521
      2466                19720               -68199               -36681
      2467                19728              -110922               -45943
      2468                19736                80682              -101184
      2469                19744               -63925               -52259
      2470                19752              -100196                11727
      2471                19760               -12455              -127755
      2472                19768              -113367              -140129
      2473                19776              -136416               -35387
      2474                19784                -5408               -69131
      2475                19792               -54257               -24000
      2476                19800               -10654                56160
      2477                19808                19489              -187076
      2478                19816              -204365               -75522
      2479                19824               -87219              -107147
      2480                19832               -77892              -228996
      2481                19840                -1981               -70784
      2482                19848               -93720               -76638
      2483                19856              -206643               -85153
      2484                19864              -117346                37042
      2485                19872                 3734              -121905
      2486                19880               -27041              -107866
      2487                19888              -158630               -90080
      2488                19896                  398              -151257
      2489                19904               180702              -161838
      2490                19912              -220387                -5958
      2491                19920               -71856              -267914
      2492                19928               -77844               -41362
      2493                19936                92928               -94577
      2494                19944               -52966               -33721
      2495                19952               -79675              -229196
      2496                19960                -6167                 9239
      2497                19968                 2736               -26618
      2498                19976              -158582              -116275
      2499                19984                -1431                  747
      2500                19992              -100373               -34145
      2501                20000                33246               -99026
      2502                20008              -137970               -87156
      2503                20016               -99303              -100527
      2504                20024                13206              -156219
      2505                20032               -96688              -244763
      2506                20040               -69313               -54916
      2507                20048                43696                11357
      2508                20056                -4526              -153041
      2509                20064               -10103                -4085
      2510                20072               -59843               -34254
      2511                20080               -78980              -113117
      2512                20088              -128176               -81910
      2513                20096                11105               -12211
      2514                20104              -121105               -39837
      2515                20112                67921              -129139
      2516                20120              -129911              -121307
      2517                20128               -30804              -130831
      2518                20136              -139773               -56127
      2519                20144               -98004              -202510
      2520                20152              -229130               -10312
      2521                20160               -26803                42294
      2522                20168                30628               -62361
      2523                20176               123240               -60059
      2524                20184               -21373              -152517
      2525                20192              -112621              -103348
      2526                20200               -23934              -121575
      2527                20208              -146212               -63648
      2528                20216              -211243              -161912
      2529                20224               -42373               -65356
      2530                20232              -191326                21438
      2531                20240                 4149                -4146
      2532                20248               -46180               -42982
      2533                20256                 1615                11717
      2534                20264              -112438              -245770
      2535                20272               -93354               -60636
      2536                20280                -1729              -154803
      2537                20288              -192798              -161214
      2538                20296               -70977               -98100
      2539                20304                20956               -31323
      2540                20312               -98567              -135771
      2541                20320               -41412               -31297
      2542                20328               106544               -65428
      2543                20336               -42705                 9081
      2544                20344                -4509               -25264
      2545                20352              -139512              -265177
      2546                20360               100536               -68431
      2547                20368              -110175              -128337
      2548                20376               -44998               -36247
      2549                20384               -40949               -97614
      2550                20392                 6558                64237
      2551                20400              -102333               -86160
      2552                20408              -148841               -32100
      2553                20416               -65876                59072
      2554                20424                44636               -64436
      2555                20432                33678                 7248
      2556                20440              -167884               -46659
      2557                20448               -32092              -107689
      2558                20456                30083               -93149
      2559                20464                23463               -19276
      2560                20472                 2281                69214
      2561                20480               -49775                30178
      2562                20488               -42897               -35680
      2563                20496                 4816              -118643
      2564                20504                 4255              -151031
      2565                20512              -113480               -89138
      2566                20520                60267               -75510
      2567                20528               -54978               -54515
      2568                20536                38011              -159168
      2569                20544               -65172               -20551
      2570                20552              -141891               -36219
      2571                20560              -135597               -36429
      2572                20568               -21981              -142416
      2573                20576               -45186              -135779
      2574                20584               -70331              -108506
      2575                20592               -90876              -157382
      2576                20600                61384              -109724
      2577                20608              -118292               -28270
      2578                20616              -123497               -97372
      2579                20624               -45708                47312
      2580                20632              -129188                66165
      2581                20640               -35184                17585
      2582                20648              -255512               -77393
      2583                20656              -139577               -44120
      2584                20664              -116988                   59
      2585                20672                20129              -148355
      2586                20680              -113111                49745
      2587                20688              -149547               -74291
      2588                20696                 4438              -100602
      2589                20704                90510              -105594
      2590                20712               106818               -42019
      2591                20720               -95441               -27108
      2592                20728                50229               -65927
      2593                20736                61006              -150980
      2594                20744                20764              -164308
      2595                20752               -55856               -62371
      2596                20760              -130064               -88137
      2597                20768              -102236              -110307
      2598                20776                47934                54962
      2599                20784               -96076               -45367
      2600                20792               -20567               -75473
      2601                20800                79311               -42417
      2602                20808               -20625               -26029
      2603                20816               -63736               -55536
      2604                20824               -90772               -86213
      2605                20832               130553              -169963
      2606                20840               -69426              -109602
      2607                20848               -14468               -26777
      2608                20856                -6398              -216864
      2609                20864                 3489              -124913
      2610                20872                22390               139483
      2611                20880               -65506               -64209
      2612                20888               -48465               -61193
      2613                20896              -125969              -131460
      2614                20904               -59468               -66235
      2615                20912                 1485                -7751
      2616                20920              -251953              -156794
      2617                20928               -18111              -174639
      2618                20936               -22954               -23042
      2619                20944               -40466                48452
      2620                20952               -41827              -157743
      2621                20960              -214650               -78141
      2622                20968               -18440               -12792
      2623                20976                15540               -38850
      2624                20984                31694              -123100
      2625                20992              -237842               -15153
      2626                21000               -71869              -157521
      2627                21008              -141989               -60261
      2628                21016               -66072              -139150
      2629                21024                15525               -51593
      2630                21032              -113359               -22519
      2631                21040               -60456              -153534
      2632                21048               -45002                -9452
      2633                21056                17432               -39532
      2634                21064              -147358                -7298
      2635                21072               -77740              -241288
      2636                21080               -12936              -361310
      2637                21088              -133951              -152260
      2638                21096               -44914                22026
      2639                21104               -67425               -21978
      2640                21112               -97441               -83512
      2641                21120               -32667              -123459
      2642                21128               -92337               -77602
      2643                21136              -149552               -15790
      2644                21144              -162462               -35090
      2645                21152               -28360              -194627
      2646                21160              -193995               -50872
      2647                21168              -146060              -146483
      2648                21176               -10698              -197584
      2649                21184              -103989               -39238
      2650                21192                56983                56268
      2651                21200                -3340              -108771
      2652                21208                18559                27687
      2653                21216               -60536                 -814
      2654                21224                46080              -109318
      2655                21232               -84623              -109462
      2656                21240               -52899               -23198
      2657                21248               -87696               -97965
      2658                21256               -64472               -99972
      2659                21264                14825              -161186
      2660                21272               -51896               -85785
      2661                21280              -147637              -104163
      2662                21288               -73309              -119810
      2663                21296               -16685               -16093
      2664                21304               -11105              -263288
      2665                21312                -5894               -97799
      2666                21320                14098              -268099
      2667                21328              -211707                32142
      2668                21336               -92468              -178916
      2669                21344              -122965              -117479
      2670                21352               -90117                 5455
      2671                21360                -4971               -79516
      2672                21368                 5367               -16206
      2673                21376               -17932                 1728
      2674                21384              -140601               -56320
      2675                21392              -105727               -96955
      2676                21400                 1419                24795
      2677                21408              -121181              -139353
      2678                21416               -61927               -68187
      2679                21424               -17572               -83803
      2680                21432                 4210              -102309
      2681                21440              -114800              -103397
      2682                21448                50120               -17152
      2683                21456                45964              -202628
      2684                21464              -123410               -54404
      2685                21472              -114524               -27936
      2686                21480               -14916               -15715
      2687                21488              -192650                -7725
      2688                21496               -83650               -95320
      2689                21504                -1683              -100980
      2690                21512               -54114                68365
      2691                21520               -51211               -62884
      2692                21528              -112860              -116464
      2693                21536               -66792              -185484
      2694                21544                48048                 1193
      2695                21552               -10087              -147654
      2696                21560              -100712               -44095
      2697                21568               -71718               -69317
      2698                21576               -91933              -149789
      2699                21584                21694              -147865
      2700                21592                 9808                86507
      2701                21600              -241544               -49923
      2702                21608               -81305               -18841
      2703                21616              -127812              -156042
      2704                21624                10448               -20769
      2705                21632               -99139                  511
      2706                21640              -193777               -53763
      2707                21648              -139447               -64824
      2708                21656               -17872               -68654
      2709                21664                53887                93594
      2710                21672                97578              -157342
      2711                21680               -83185              -126926
      2712                21688              -166108               -98806
      2713                21696                91567               -36886
      2714                21704                -4994               -56265
      2715                21712              -174133              -210634
      2716                21720                55393              -166460
      2717                21728                49881               100482
      2718                21736               -49785              -260656
      2719                21744              -125902               -75582
      2720                21752               -76677               -31197
      2721                21760                91317              -190399
      2722                21768                84991              -179811
      2723                21776                73056                82934
      2724                21784               107028              -190572
      2725                21792              -107644                32785
      2726                21800               126944               -75749
      2727                21808              -148234               -17620
      2728                21816              -203442               -70950
      2729                21824              -178805               -19204
      2730                21832               211994               114851
      2731                21840                 -542              -248514
      2732                21848                -2737               -90475
      2733                21856                84975               -51683
      2734                21864              -163744              -146597
      2735                21872                 6747               -26054
      2736                21880              -181898               -75413
      2737                21888                50240              -139551
      2738                21896                32075                -5294
      2739                21904              -151205                45686
      2740                21912               -99437               -65561
      2741                21920               -58564              -158803
      2742                21928              -135518               -50372
      2743                21936               -76142               -97278
      2744                21944                 1108              -113509
      2745                21952                14568                22052
      2746                21960               -53758              -145306
      2747                21968                24861               -41591
      2748                21976              -121272              -127620
      2749                21984              -111621              -119761
      2750                21992                 7751              -177395
      2751                22000                99518              -279899
      2752                22008              -107789               -15724
      2753                22016               -60661              -125694
      2754                22024               -88609               -65264
      2755                22032               -23978                -8742
      2756                22040               -20276              -246362
      2757                22048                -3544               -74617
      2758                22056               -79189               -34461
      2759                22064              -241976                32967
      2760                22072               -31360               -67756
      2761                22080                 4446              -144670
      2762                22088              -166464              -163676
      2763                22096               -68118                26668
      2764                22104              -177779               -58464
      2765                22112              -111368                27551
      2766                22120              -157740               -73712
      2767                22128                26180               -36767
      2768                22136               -34497              -142630
      2769                22144                84643              -126999
      2770                22152               -13150               -67367
      2771                22160               -87333               -78737
      2772                22168               -81274              -161549
      2773                22176               -36799               -54414
      2774                22184                19835              -197807
      2775                22192                11545              -101385
      2776                22200              -115616               -22789
      2777                22208              -132745              -176769
      2778                22216                34613              -144639
      2779                22224               -43566                -3465
      2780                22232              -132079              -139897
      2781                22240              -119469               -39888
      2782                22248               -87347              -177308
      2783                22256               -16318               -93796
      2784                22264               -94376              -143800
      2785                22272               -37807               -90475
      2786                22280                55552               -39577
      2787                22288               -34923                75259
      2788                22296               -80444              -109806
      2789                22304              -140461              -127518
      2790                22312              -192017              -176819
      2791                22320                 1206               -66426
      2792                22328               -37748               -18378
      2793                22336              -105026              -133141
      2794                22344               -76636              -217287
      2795                22352               -72325              -145334
      2796                22360                -1904                52600
      2797                22368               -60494               -19019
      2798                22376                12294                 8496
      2799                22384               -96673              -143705
      2800                22392                  143              -134294
      2801                22400              -131729                14167
      2802                22408                32851               -28179
      2803                22416              -126807               -83427
      2804                22424                 4121               -50518
      2805                22432               -42671               -26781
      2806                22440              -101987               -99485
      2807                22448                -7329               -84331
      2808                22456               -51335              -119533
      2809                22464               -55305                45600
      2810                22472               -81140               -37988
      2811                22480              -139619               -39027
      2812                22488               -22769               -80959
      2813                22496               -42015               117206
      2814                22504              -126543               -47969
      2815                22512                71152              -142838
      2816                22520               -58460               -10150
      2817                22528                67142               -31186
      2818                22536               -83708              -184701
      2819                22544               -27388              -160826
      2820                22552               -86596               -89631
      2821                22560              -175653               -49102
      2822                22568                12784              -177432
      2823                22576               -65617              -121700
      2824                22584                95118              -109008
      2825                22592              -178700              -146607
      2826                22600                 3816               -77539
      2827                22608              -113527               -34014
      2828                22616              -188529               -64078
      2829                22624               -87428              -150409
      2830                22632                 -410              -122878
      2831                22640              -167812               -43442
      2832                22648              -235824              -147697
      2833                22656              -141814               -42792
      2834                22664                71105               -91415
      2835                22672              -161481              -108164
      2836                22680                28904                -1326
      2837                22688              -117026                36900
      2838                22696                21027               -19196
      2839                22704                23108              -103310
      2840                22712              -115586              -189434
      2841                22720              -209591               -61539
      2842                22728                33337              -110456
      2843                22736               -33935               -85684
      2844                22744                -3507               -17769
      2845                22752              -240725              -253575
      2846                22760               -14168               -52473
      2847                22768               -75971              -136350
      2848                22776              -170038                64160
      2849                22784               -25360              -112206
      2850                22792               -74668              -104398
      2851                22800                71207                24512
      2852                22808              -121079              -196670
      2853                22816              -104335               -91113
      2854                22824               -58417              -148232
      2855                22832              -170057                 5778
      2856                22840              -131467               -30426
      2857                22848              -125608                -8679
      2858                22856               -28745              -164285
      2859                22864               -58515              -161607
      2860                22872               -88901                -1192
      2861                22880               -95215              -123934
      2862                22888                58160               -20377
      2863                22896                34059               -38599
      2864                22904                31703               -33229
      2865                22912               -44034               -57363
      2866                22920                30206               -66149
      2867                22928              -110345              -100972
      2868                22936               -83367              -195265
      2869                22944               -27512               -82700
      2870                22952              -141116                76041
      2871                22960              -219785                42262
      2872                22968               -40064              -196618
      2873                22976               -62335               -95619
      2874                22984               -64941              -144465
      2875                22992              -132910              -203887
      2876                23000               -78555              -136888
      2877                23008               -44270              -184700
      2878                23016               -17750              -212084
      2879                23024                57026              -154741
      2880                23032              -102695                -5438
      2881                23040               -77754               -39255
      2882                23048               -75866               -81201
      2883                23056                37482              -185207
      2884                23064               -74556                48307
      2885                23072               -81440              -119696
      2886                23080                73509               -64989
      2887                23088               -61328              -192116
      2888                23096               -71686                51458
      2889                23104               -57456               -87695
      2890                23112               -61620               -46223
      2891                23120              -231844                18037
      2892                23128               -63650              -149183
      2893                23136               -97374              -128420
      2894                23144               -64057               -80165
      2895                23152               -88145              -150918
      2896                23160               -97100               -87344
      2897                23168              -114611               -81319
      2898                23176               -14513               -52407
      2899                23184               -83530               -47563
      2900                23192               -52233              -145369
      2901                23200               -76257              -112755
      2902                23208               -60595              -128655
      2903                23216               -99336              -232074
      2904                23224              -191627              -103455
      2905                23232              -155270               -18875
      2906                23240                -7978               -46596
      2907                23248                38419               -50725
      2908                23256               -83849               -37585
      2909                23264               -86054               -30531
      2910                23272              -114234              -106741
      2911                23280               -12053              -109208
      2912                23288               -38930              -109377
      2913                23296              -130584               -40880
      2914                23304               -80184               -17027
      2915                23312              -126359               -23134
      2916                23320                45324               -56304
      2917                23328              -110990              -135716
      2918                23336                -9501              -183293
      2919                23344               -74981              -106536
      2920                23352                -5216              -212517
      2921                23360                27451              -103159
      2922                23368              -129270                38045
      2923                23376              -169443              -194019
      2924                23384              -110360               -45798
      2925                23392               -93656              -187653
      2926                23400               -38000              -128750
      2927                23408                39958                32470
      2928                23416               -94086              -115095
      2929                23424              -292481              -128767
      2930                23432                -1923               -92731
      2931                23440               -95281              -120644
      2932                23448              -197456                -7152
      2933                23456              -148266              -147038
      2934                23464               -57538               -21524
      2935                23472               -14511               -50430
      2936                23480              -153046               -57311
      2937                23488               -92663               -49343
      2938                23496               -66517               -52376
      2939                23504               -82883              -172570
      2940                23512               121108               -49337
      2941                23520              -140898                -7027
      2942                23528              -196829              -103987
      2943                23536                -8975              -126752
      2944                23544                 -816               -19854
      2945                23552              -151089               -33397
      2946                23560               -53814                41518
      2947                23568               -22582              -105975
      2948                23576               -66668               -54926
      2949                23584                -3972              -106316
      2950                23592               -59964              -143072
      2951                23600               -15380               -55648
      2952                23608               -72097              -187409
      2953                23616                39451               -38504
      2954                23624               -79461              -103197
      2955                23632               -41257               -25239
      2956                23640              -120441              -212910
      2957                23648               -35062               -24475
      2958                23656               -33370               -67390
      2959                23664              -174912              -207896
      2960                23672               -48563              -225771
      2961                23680                -4422               -44885
      2962                23688               -69182              -147100
      2963                23696              -132564              -101587
      2964                23704              -149555               -82227
      2965                23712               -19319              -198481
      2966                23720               -12938              -111093
      2967                23728              -139566               -88209
      2968                23736               -27084              -117076
      2969                23744              -180510              -136805
      2970                23752               -82146              -115752
      2971                23760              -144241                82678
      2972                23768              -232429               -31165
      2973                23776              -119156               -40152
      2974                23784              -212044                -6732
      2975                23792              -104921              -206082
      2976                23800               -81837               -27751
      2977                23808               -54976                41737
      2978                23816                 3036               -12257
      2979                23824               -37135               -25241
      2980                23832              -100636               -42831
      2981                23840                -8296               -88376
      2982                23848              -226633              -127957
      2983                23856               -56517               -81506
      2984                23864                81602               -23306
      2985                23872                -7337               -58081
      2986                23880                13205              -151440
      2987                23888               -28801                -4242
      2988                23896              -104393               -13876
      2989                23904              -152165              -146259
      2990                23912                29850               -70243
      2991                23920               -33957               -44306
      2992                23928               -77779               -65807
      2993                23936               -68904              -135429
      2994                23944              -176247               -32469
      2995                23952              -210920              -249163
      2996                23960               -29022              -122293
      2997                23968               -45642               -35452
      2998                23976                37432               105706
      2999                23984               -47702              -116918
      3000                23992              -198081              -107992
      3001                24000                12334               -80000
      3002                24008               -34475               -52792
      3003                24016                30312                -1317
      3004                24024                15688               -50996
      3005                24032              -215413                51438
      3006                24040               -84759              -116911
      3007                24048               -75955                57724
      3008                24056                73725              -216065
      3009                24064                26223               -66193
      3010                24072               -71734               -12903
      3011                24080               -90852               -12326
      3012                24088              -128687               -34448
      3013                24096               -88431                  782
      3014                24104               -84211               -59976
      3015                24112               102057              -152746
      3016                24120               -14414                 6943
      3017                24128              -121830               -62281
      3018                24136               -13296               -53660
      3019                24144                69042              -120442
      3020                24152              -106853              -157836
      3021                24160               -60894              -123472
      3022                24168                 8940               -46906
      3023                24176              -139600               -41250
      3024                24184               -50796               -97365
      3025                24192                41931              -110500
      3026                24200                44385               -32819
      3027                24208              -117433               -23451
      3028                24216               -95794              -134093
      3029                24224              -130684              -193477
      3030                24232              -138527              -119862
      3031                24240               -63972              -223172
      3032                24248               -59352               -68954
      3033                24256              -100105               -59732
      3034                24264               -96546               -18934
      3035                24272                16936              -137945
      3036                24280                78699               -41104
      3037                24288               -89334                56581
      3038                24296              -133202                -7749
      3039                24304               -51771               -50860
      3040                24312              -151190               -90665
      3041                24320              -151106                -2067
      3042                24328                49280              -198973
      3043                24336                35624              -140973
      3044                24344              -157330               -96877
      3045                24352               -95813              -196817
      3046                24360               -41371              -199562
      3047                24368               -17368               -79543
      3048                24376               -75636              -146778
      3049                24384               -53845               -20552
      3050                24392                30387               -45967
      3051                24400               -85821               -95353
      3052                24408                 4331               -66262
      3053                24416                29554              -317843
      3054                24424               120839              -167985
      3055                24432              -180802               -52177
      3056                24440                47824               -26848
      3057                24448                58315               -64040
      3058                24456               -61261               -37646
      3059                24464                -5120               -49300
      3060                24472              -160970              -160532
      3061                24480               -42651               -27930
      3062                24488               -10618              -132182
      3063                24496               -71087              -208759
      3064                24504               -36599                25291
      3065                24512              -148727                75967
      3066                24520               -12088              -176612
      3067                24528               -39246              -169785
      3068                24536              -127005               -64467
      3069                24544                30061              -206784
      3070                24552               -79126               -82884
      3071                24560              -156374               -37832
      3072                24568              -153026                -8081
      3073                24576               -90822              -201785
      3074                24584                 6470               -74204
      3075                24592               -61586              -122414
      3076                24600               -94451                  825
      3077                24608               -41380                -9581
      3078                24616                22916               -11310
      3079                24624               -32426                 1383
      3080                24632               -34136                55835
      3081                24640              -136905               -48273
      3082                24648              -123870                43520
      3083                24656               -14583               -30361
      3084                24664              -186684               -83168
      3085                24672               -89931              -223017
      3086                24680               -14436                14616
      3087                24688              -113314                18830
      3088                24696              -136805               -21016
      3089                24704               -72199              -122290
      3090                24712              -213236               -62336
      3091                24720               -98310              -100398
      3092                24728               -44496               -42589
      3093                24736               -39732              -135615
      3094                24744              -117502                -2672
      3095                24752               -51324               -78291
      3096                24760               -76097                15099
      3097                24768               -96113               -53427
      3098                24776               -32462               -86366
      3099                24784               -61335                 8184
      3100                24792              -213537              -168228
      3101                24800               -72897              -139752
      3102                24808              -103809               -61129
      3103                24816               -83611                11804
      3104                24824                -7790              -143101
      3105                24832               -69013                22983
      3106                24840                15847              -139827
      3107                24848                39672               -83396
      3108                24856               -59230                -5865
      3109                24864              -131598               -14075
      3110                24872                73073               -40758
      3111                24880                18740               -69129
      3112                24888                23431              -189981
      3113                24896               -71265              -118288
      3114                24904                 6061                30064
      3115                24912              -139912               -78066
      3116                24920              -171732              -225304
      3117                24928               -42328               -93368
      3118                24936              -151359              -205167
      3119                24944                69867               -67773
      3120                24952                58504                 2811
      3121                24960                49624              -248547
      3122                24968               -49353              -101527
      3123                24976                75044                 9775
      3124                24984                71776              -122006
      3125                24992                13630               -89616
      3126                25000                 4369               -95616
      3127                25008              -105652              -103210
      3128                25016               -41088               -19216
      3129                25024              -123432              -153133
      3130                25032               -70381               -85874
      3131                25040               -41421               -63447
      3132                25048              -200964              -128739
      3133                25056              -103768               -67561
      3134                25064              -102164               -46539
      3135                25072               -42037              -128333
      3136                25080              -230399               -67824
      3137                25088               -43774               -67333
      3138                25096               -50272               -67828
      3139                25104               -91775               -99402
      3140                25112               -18545              -174970
      3141                25120              -115776               -47493
      3142                25128              -143951               -87827
      3143                25136               -41258              -153995
      3144                25144               -84543               -47854
      3145                25152               -56846               -27173
      3146                25160              -152270              -237577
      3147                25168               -52400                 7417
      3148                25176                  812              -112807
      3149                25184               -23469              -140784
      3150                25192               -43259              -157553
      3151                25200              -169276              -200650
      3152                25208               -39623                38478
      3153                25216              -131436              -101626
      3154                25224                69485              -156749
      3155                25232                 -968               -86412
      3156                25240               -14827               -92188
      3157                25248               -38960              -107014
      3158                25256               -82745                13928
      3159                25264               -59589              -155672
      3160                25272               -71749              -175789
      3161                25280               -86594              -120510
      3162                25288               -92496               -28651
      3163                25296               -27269               -61584
      3164                25304              -144103              -237359
      3165                25312              -154123               -33355
      3166                25320              -116529              -155554
      3167                25328               -19397                17278
      3168                25336                74362                62419
      3169                25344               -21683                 6191
      3170                25352               -73332              -207634
      3171                25360               -45876              -127769
      3172                25368              -114194               -14891
      3173                25376               -41681              -177107
      3174                25384              -151518               -47865
      3175                25392              -237698               -67658
      3176                25400              -291516              -251788
      3177                25408               -26824               -58257
      3178                25416               -88697              -145757
      3179                25424              -132209              -102751
      3180                25432                16045              -231506
      3181                25440              -200990               -56901
      3182                25448               -76395               -67075
      3183                25456              -180697              -197358
      3184                25464               -70737               -23669
      3185                25472              -229137              -143374
      3186                25480              -167047              -119211
      3187                25488              -130766              -190551
      3188                25496               -44227                -2288
      3189                25504               -15707              -113192
      3190                25512                21525               -82365
      3191                25520               -88129               -65727
      3192                25528              -172885               -73409
      3193                25536               -87757              -111833
      3194                25544               -68190              -210923
      3195                25552              -141136               -82874
      3196                25560               -31863              -112329
      3197                25568              -193006              -114735
      3198                25576               -48397               -22444
      3199                25584               -70965                 7618
      3200                25592                12260              -112716
      3201                25600              -138766               -56486
      3202                25608               -87181              -145080
      3203                25616               -42240               -95964
      3204                25624              -154878               -34967
      3205                25632               -10719               -92571
      3206                25640              -152712               -38516
      3207                25648               -95003              -165699
      3208                25656                 6692              -101577
      3209                25664                37020               -36843
      3210                25672              -167562                74233
      3211                25680               -75194              -209578
      3212                25688                15282              -174526
      3213                25696                50954              -157064
      3214                25704               -62098              -162419
      3215                25712              -120398               -77309
      3216                25720              -125828              -235742
      3217                25728              -231612               -46058
      3218                25736              -247693              -157389
      3219                25744               -37243               -42784
      3220                25752              -111429               -66533
      3221                25760                26856              -103567
      3222                25768              -223645                30742
      3223                25776              -167232              -122469
      3224                25784              -116776                -3826
      3225                25792              -216734               -22879
      3226                25800              -157339                -4461
      3227                25808                33033               -50058
      3228                25816              -125191               -14193
      3229                25824              -130784              -158191
      3230                25832               -53697               -91059
      3231                25840               -35709              -112877
      3232                25848               -95460               -11393
      3233                25856              -122804              -154641
      3234                25864               -90141                 -888
      3235                25872              -102529               -26078
      3236                25880                55774               -20100
      3237                25888              -153279              -268356
      3238                25896                17016              -116322
      3239                25904              -166149              -194144
      3240                25912               -32417              -120461
      3241                25920                 3721              -197332
      3242                25928               -53690              -100387
      3243                25936               -30962              -135972
      3244                25944              -233879               -67694
      3245                25952                18556               -15979
      3246                25960              -135589               -36560
      3247                25968                -2195                42946
      3248                25976              -114453               -72375
      3249                25984              -270193               -24406
      3250                25992              -102402                -5324
      3251                26000               -49789              -135150
      3252                26008                58977              -200109
      3253                26016               110581              -217652
      3254                26024              -173468              -216042
      3255                26032               -97887              -115202
      3256                26040              -106309                66026
      3257                26048              -105535               -42148
      3258                26056              -167790               -54099
      3259                26064              -186089               -16775
      3260                26072               -63496                17842
      3261                26080               -75623              -264425
      3262                26088               -44931              -149463
      3263                26096               -89368              -104076
      3264                26104               -73489                -3545
      3265                26112               -76062               -54532
      3266                26120               -77551              -129974
      3267                26128              -182900              -262487
      3268                26136                23660              -192717
      3269                26144              -145843              -178323
      3270                26152               -56921              -163849
      3271                26160              -226064               -27462
      3272                26168                61421               -22568
      3273                26176               -94364              -100520
      3274                26184                49605               -21481
      3275                26192               -83302              -149280
      3276                26200               -49753              -134830
      3277                26208              -149020               -62618
      3278                26216               -37329              -251801
      3279                26224                -7777              -129848
      3280                26232               -59975              -114275
      3281                26240                71515              -148727
      3282                26248              -158256               -15178
      3283                26256              -183802               -19423
      3284                26264               -27217               -18971
      3285                26272              -132341               -62689
      3286                26280              -113601              -179347
      3287                26288              -115301              -172382
      3288                26296              -155692               -92146
      3289                26304               -66095              -169711
      3290                26312               -81653              -173457
      3291                26320               -62628              -159959
      3292                26328              -190064                29077
      3293                26336              -130179                 3761
      3294                26344              -104336              -207783
      3295                26352               199556              -141147
      3296                26360              -100142              -127140
      3297                26368              -113510               -55639
      3298                26376              -197484               -46116
      3299                26384              -106024              -134287
      3300                26392                21902                  227
      3301                26400               -67811              -120758
      3302                26408              -125492               -23726
      3303                26416               -32273               -46936
      3304                26424               -94543              -180406
      3305                26432               -21880                30027
      3306                26440              -189137               -44567
      3307                26448              -140351              -117600
      3308                26456               -82780               -80797
      3309                26464                74512              -189750
      3310                26472               -53506                 1317
      3311                26480               -15027              -229783
      3312                26488                74865               -64279
      3313                26496                -3057              -217719
      3314                26504              -126182               -72591
      3315                26512                 8250              -235598
      3316                26520               -45283              -109535
      3317                26528               -21228              -258494
      3318                26536               -60557               -90901
      3319                26544               -49635              -176658
      3320                26552              -137508              -106896
      3321                26560              -105762               -86701
      3322                26568                38495              -135781
      3323                26576               -24102               -98102
      3324                26584               -87289               -15172
      3325                26592               -90183               -29237
      3326                26600              -126492               -87855
      3327                26608                42655              -158629
      3328                26616               -15574              -153279
      3329                26624              -219319               -46329
      3330                26632               -56768              -161066
      3331                26640                 9626              -207590
      3332                26648               -73732               -44950
      3333                26656                -4663              -141312
      3334                26664               -76190              -237911
      3335                26672              -146858               -62909
      3336                26680                -1774              -110227
      3337                26688              -176141               -65019
      3338                26696               -43381               -55730
      3339                26704                 1539              -217645
      3340                26712               -13802              -140551
      3341                26720                50693                32841
      3342                26728               -95910              -187594
      3343                26736                36664               -78967
      3344                26744              -104515              -165147
      3345                26752                40443              -151186
      3346                26760               -77537               -74999
      3347                26768              -164722              -180794
      3348                26776               -42692              -326680
      3349                26784              -195096               -99244
      3350                26792              -155820               -68136
      3351                26800                30107               -56563
      3352                26808               -58304               -67056
      3353                26816              -231168                -5831
      3354                26824               -69678              -193438
      3355                26832                66103              -128743
      3356                26840              -158747              -180298
      3357                26848              -107214              -126099
      3358                26856               -24883                32636
      3359                26864               -70574                -8765
      3360                26872                -3346              -210090
      3361                26880               -54320              -335837
      3362                26888                -4447              -167593
      3363                26896               -62199               -43194
      3364                26904               -28719               -34603
      3365                26912               -19753                75123
      3366                26920                21872               -29010
      3367                26928                20594                88943
      3368                26936                -8352               -17994
      3369                26944               -10491              -180466
      3370                26952              -133327                 5234
      3371                26960              -125788                33807
      3372                26968               -26656              -186875
      3373                26976                 2125               -96556
      3374                26984               -83497               -20512
      3375                26992               -68947               -96913
      3376                27000              -114239               -95112
      3377                27008               -90277              -167950
      3378                27016               -44190              -176883
      3379                27024               -24264               -94233
      3380                27032              -138880              -158807
      3381                27040               -96480               -50057
      3382                27048                 3240              -120296
      3383                27056                 7415              -109620
      3384                27064                61326               -83333
      3385                27072              -204302               -71263
      3386                27080              -153072               -55266
      3387                27088              -117214                28414
      3388                27096              -196759              -140007
      3389                27104               -45905                62719
      3390                27112                -8305               -72852
      3391                27120                 1605              -121453
      3392                27128               -84435              -162535
      3393                27136              -123507                63564
      3394                27144               -79608              -234361
      3395                27152                -8720              -171769
      3396                27160              -139745              -160048
      3397                27168              -101479               -74419
      3398                27176               -74567              -116098
      3399                27184               -12737              -129171
      3400                27192               -90965                15863
      3401                27200              -125527               -93498
      3402                27208                19700                 -876
      3403                27216               -26778               -48512
      3404                27224               -83951              -109405
      3405                27232              -162918               -96947
      3406                27240               -90665               -73999
      3407                27248              -153935              -165082
      3408                27256               -59195               -82107
      3409                27264              -161839              -144263
      3410                27272              -191342              -140170
      3411                27280              -123179               -98446
      3412                27288               -26475              -166517
      3413                27296                18655               -53163
      3414                27304              -105447               -83838
      3415                27312               -45466              -126482
      3416                27320               -67673                24049
      3417                27328              -202646              -227593
      3418                27336              -127506              -109737
      3419                27344               -58931               -26203
      3420                27352                25196                93430
      3421                27360              -109870              -129757
      3422                27368               -95594              -141992
      3423                27376               -25106               -57096
      3424                27384               -80055               -33111
      3425                27392                -9478               -15652
      3426                27400              -159112               -49545
      3427                27408              -168708              -163507
      3428                27416               -11785              -122834
      3429                27424               141749              -152824
      3430                27432               -11707               -98664
      3431                27440                92426               -63449
      3432                27448               -40645               -21921
      3433                27456              -142366              -131716
      3434                27464              -110312               -60035
      3435                27472                 1592                -3039
      3436                27480               -62182              -106522
      3437                27488               -12223              -164555
      3438                27496               -72767               -65731
      3439                27504              -161248               -12207
      3440                27512               -61506              -166984
      3441                27520               -35921                71438
      3442                27528               -37955               -68691
      3443                27536               -30210                28708
      3444                27544              -117218              -132005
      3445                27552               -95349                 7208
      3446                27560               -72549               -99757
      3447                27568              -180990                 2910
      3448                27576              -105443                56912
      3449                27584               -39958              -145856
      3450                27592               -22901              -105955
      3451                27600               -62604              -130029
      3452                27608                31919              -118372
      3453                27616               -26068               -60401
      3454                27624              -125278              -113882
      3455                27632               -43686               -69637
      3456                27640              -124241               -49022
      3457                27648                 3082              -107656
      3458                27656              -183743               -85206
      3459                27664               -86857              -227278
      3460                27672              -109085               -64601
      3461                27680              -120640               -46529
      3462                27688               -80870               -82531
      3463                27696               -44385              -151490
      3464                27704               -92373               -60301
      3465                27712               -29093              -208691
      3466                27720               -28551                -6342
      3467                27728                65647               -55539
      3468                27736              -302207              -117576
      3469                27744              -327161              -145009
      3470                27752               -15544              -173176
      3471                27760               104471               -89926
      3472                27768              -140784              -144970
      3473                27776              -119084              -113643
      3474                27784               -82282               -91474
      3475                27792               -50718              -110906
      3476                27800               -70927              -121225
      3477                27808              -119384              -148045
      3478                27816                46510              -103770
      3479                27824              -303853                -1505
      3480                27832               -15123                 8907
      3481                27840                16048                 -919
      3482                27848               -93416              -134872
      3483                27856               -46980               -79479
      3484                27864               -18355              -297221
      3485                27872               -60337              -176541
      3486                27880              -160167                51612
      3487                27888              -137512              -131893
      3488                27896               -43859              -152425
      3489                27904               -31130              -124773
      3490                27912              -107097              -212336
      3491                27920              -147446              -203056
      3492                27928               -56937              -107473
      3493                27936              -126509              -125536
      3494                27944                24945               -13392
      3495                27952              -100515               -28214
      3496                27960              -113266               -81123
      3497                27968               -60600              -190540
      3498                27976              -171485              -144359
      3499                27984              -124931              -103188
      3500                27992               -82522              -131348
      3501                28000               -50143               -67667
      3502                28008                62707              -269912
      3503                28016                11759              -100565
      3504                28024                60128              -175649
      3505                28032               -50614               -58733
      3506                28040              -126981               -69582
      3507                28048              -148330                57137
      3508                28056              -157810               -62854
      3509                28064                21784              -167975
      3510                28072                -5939               -16527
      3511                28080               -21288               -63126
      3512                28088              -123372              -167302
      3513                28096               -26463              -153964
      3514                28104              -146713                85330
      3515                28112              -101410              -170363
      3516                28120              -202802              -102893
      3517                28128              -223371               -77424
      3518                28136              -242206              -109398
      3519                28144               -81198              -121394
      3520                28152               -76750               -87899
      3521                28160                23015              -152709
      3522                28168               -71332              -128838
      3523                28176              -226263               -53848
      3524                28184              -148138               -17237
      3525                28192                15540               -32935
      3526                28200               -32454              -162131
      3527                28208              -140276              -191841
      3528                28216              -162159              -165543
      3529                28224               -76806                55239
      3530                28232              -176303               -27002
      3531                28240               -68362                -2893
      3532                28248              -168005              -192250
      3533                28256               -77757              -136424
      3534                28264                32407              -151426
      3535                28272              -108098               -91996
      3536                28280                11330              -127576
      3537                28288              -222571              -119473
      3538                28296                 6791               -79475
      3539                28304              -110912               -22441
      3540                28312               -57936               -53764
      3541                28320              -190524              -222904
      3542                28328              -109009                28264
      3543                28336               -14595               -68682
      3544                28344                 3072              -163298
      3545                28352              -108787              -178474
      3546                28360                 4582                29531
      3547                28368                 -563                 7645
      3548                28376              -107036                -1791
      3549                28384              -117985               -49527
      3550                28392                60550              -151631
      3551                28400              -158367               -86705
      3552                28408              -133921              -139306
      3553                28416              -160356                18524
      3554                28424                18358              -196218
      3555                28432               -79970                 4971
      3556                28440               -29059              -185344
      3557                28448              -191327               -78278
      3558                28456              -129093              -206537
      3559                28464              -176700              -127647
      3560                28472               -67836              -116850
      3561                28480               -82533               -36287
      3562                28488               -50271               -95483
      3563                28496                34347              -122336
      3564                28504               -27256               -90658
      3565                28512               -53785                -6323
      3566                28520               -99995                17641
      3567                28528              -146393              -213482
      3568                28536              -134880              -116345
      3569                28544              -134865              -200932
      3570                28552              -113545                82267
      3571                28560              -174834              -114615
      3572                28568                22138              -100785
      3573                28576               -95669              -109951
      3574                28584               -74023              -160289
      3575                28592              -122780              -116685
      3576                28600               -49598              -163484
      3577                28608              -238641                -3960
      3578                28616               -29109              -139098
      3579                28624              -146767               -67449
      3580                28632                87407               -74437
      3581                28640               -87211                38630
      3582                28648              -164123              -148259
      3583                28656                -1379              -128982
      3584                28664                60262                -8429
      3585                28672              -143175              -142888
      3586                28680              -144779               -68167
      3587                28688              -213171               -25696
      3588                28696              -127726               -57012
      3589                28704               -96582               -93657
      3590                28712              -150057               -17207
      3591                28720              -147000              -108163
      3592                28728                 7310              -126775
      3593                28736               -24151              -138132
      3594                28744               -36807               -48953
      3595                28752                87212              -159274
      3596                28760               -10199                24012
      3597                28768              -238556              -226528
      3598                28776                90761               -65752
      3599                28784               -83931               -10716
      3600                28792               -45876               -19151
      3601                28800              -202328              -136879
      3602                28808               -88694              -155963
      3603                28816               -64510               -76576
      3604                28824              -116717              -161022
      3605                28832               -59361              -101712
      3606                28840               -94496              -108462
      3607                28848              -104697                41618
      3608                28856              -133699               -30392
      3609                28864              -212440                -1869
      3610                28872               -28250              -214210
      3611                28880              -173583              -112663
      3612                28888               -34725              -153536
      3613                28896              -129619                 4314
      3614                28904               -29613              -141958
      3615                28912               -82621              -213696
      3616                28920               -35916               -44484
      3617                28928               -75218               -87159
      3618                28936                45796              -172566
      3619                28944                40557               -76429
      3620                28952                50509               -55548
      3621                28960              -119548               -64343
      3622                28968                19147                65261
      3623                28976              -169392               -58356
      3624                28984              -143753                32870
      3625                28992              -271986               -75522
      3626                29000               -43333               -27983
      3627                29008               -58598              -134814
      3628                29016                36804              -112373
      3629                29024              -140586              -242235
      3630                29032              -129229              -252670
      3631                29040               -50072              -127789
      3632                29048               -27257              -135009
      3633                29056               -13274              -157735
      3634                29064               -10654               -30258
      3635                29072               -93332               172063
      3636                29080              -220862              -187699
      3637                29088                24179               -55032
      3638                29096               -20185               -29856
      3639                29104              -129620                75457
      3640                29112              -196131              -202623
      3641                29120               -45796              -129897
      3642                29128                62506               -41132
      3643                29136               -67232               -65992
      3644                29144              -246232              -227639
      3645                29152               -84637              -148874
      3646                29160               -56377              -126389
      3647                29168               -90570               -41806
      3648                29176                40842              -197800
      3649                29184              -184455               -92601
      3650                29192              -122707               -20528
      3651                29200              -131801                 7783
      3652                29208              -165998              -224839
      3653                29216              -111429              -143808
      3654                29224               -86975              -111188
      3655                29232                59038              -145469
      3656                29240               -98020               -87746
      3657                29248               -97929               -21467
      3658                29256               -51104              -139208
      3659                29264               -26670              -104633
      3660                29272                17204               -68840
      3661                29280              -126940              -148299
      3662                29288               -53626                -4745
      3663                29296               -46153                52134
      3664                29304                13238              -106961
      3665                29312              -129734              -148032
      3666                29320              -220059              -165022
      3667                29328               -10002              -222008
      3668                29336              -192691              -111023
      3669                29344              -237377               -50149
      3670                29352               -93191                13403
      3671                29360               -81069              -100562
      3672                29368              -121973               -49609
      3673                29376              -114050              -182666
      3674                29384              -236246               -57278
      3675                29392              -121435              -119225
      3676                29400               -98885              -134043
      3677                29408               -21643               -26836
      3678                29416               -72878               -99247
      3679                29424               -88980               -55581
      3680                29432               -72144                 -706
      3681                29440               -33195              -107622
      3682                29448               -43343                -3710
      3683                29456               -61861              -181839
      3684                29464               -19148               -81218
      3685                29472              -104510               -53705
      3686                29480              -157897               -85494
      3687                29488               -88216               -34025
      3688                29496               -45556              -143064
      3689                29504              -198432               -91868
      3690                29512               -51588              -163623
      3691                29520              -170614              -205534
      3692                29528              -198265              -138771
      3693                29536              -192129              -103456
      3694                29544                26998              -189083
      3695                29552              -133748                51834
      3696                29560               -70810              -193780
      3697                29568                34382               -25495
      3698                29576              -114370              -127270
      3699                29584              -108503              -197566
      3700                29592                 4752              -166759
      3701                29600              -129624              -166881
      3702                29608               -96524              -145141
      3703                29616              -112004               -81590
      3704                29624               -85430               -45027
      3705                29632              -112794              -103688
      3706                29640                16415               -83873
      3707                29648              -271999                 4035
      3708                29656               -17526              -135118
      3709                29664              -193728              -266321
      3710                29672              -179038               -29217
      3711                29680                17067              -128323
      3712                29688              -169712               -82787
      3713                29696                14228              -117536
      3714                29704               -99570              -160233
      3715                29712               -70199              -169201
      3716                29720               -98161              -250729
      3717                29728              -205487               -73662
      3718                29736              -159558               -62461
      3719                29744              -120497               -37991
      3720                29752              -111049               -22851
      3721                29760                 1644               -31428
      3722                29768               -37564              -129528
      3723                29776               -74070               -18482
      3724                29784               -62103              -175640
      3725                29792               -35377               -78384
      3726                29800              -172750               -89619
      3727                29808              -102039               -15273
      3728                29816               -83208              -147312
      3729                29824               -39607              -140167
      3730                29832              -190694              -100254
      3731                29840               -31542               -94082
      3732                29848                40016               -91369
      3733                29856               -20209               -72272
      3734                29864                 7701              -133666
      3735                29872              -216437              -146507
      3736                29880                11595               -61916
      3737                29888                86014              -100331
      3738                29896                80081               -63961
      3739                29904               -71289               -35087
      3740                29912               -56010              -136608
      3741                29920              -198612               -59081
      3742                29928                20052               -78821
      3743                29936               -57853              -209212
      3744                29944               -58598              -135793
      3745                29952               -62729               -80552
      3746                29960               -80923              -134550
      3747                29968                42950              -181359
      3748                29976                40090              -190807
      3749                29984               -36565               -96367
      3750                29992               -48995                -2839
      3751                30000               -31432              -239704
      3752                30008               -63916              -113271
      3753                30016               -27920              -245043
      3754                30024                11415               -57053
      3755                30032              -124947              -150286
      3756                30040               -36239              -114840
      3757                30048                67080              -174650
      3758                30056               -65816               -79290
      3759                30064               -32122              -118983
      3760                30072              -252467              -238278
      3761                30080               -47389               -89743
      3762                30088              -144913                22929
      3763                30096               -73396               -26975
      3764                30104              -138741               -94687
      3765                30112              -134131                18087
      3766                30120               -37283              -242267
      3767                30128               -34495               -93818
      3768                30136                -2485                 3976
      3769                30144               -60897              -217212
      3770                30152              -133065              -113507
      3771                30160               -98375              -120603
      3772                30168              -128126              -141329
      3773                30176               -99409               -70668
      3774                30184               -26870               -21682
      3775                30192                21422               -22501
      3776                30200                17090              -158168
      3777                30208               -47867              -118380
      3778                30216              -176977              -181422
      3779                30224              -142322               -33656
      3780                30232              -145068              -280484
      3781                30240                34638               -19945
      3782                30248              -110844               -14282
      3783                30256               -37387              -211390
      3784                30264              -158715               -18585
      3785                30272              -150910              -116231
      3786                30280                 4039                -5388
      3787                30288               -98796               -66576
      3788                30296               -10779               -27058
      3789                30304              -148225               -41151
      3790                30312               -36401              -260024
      3791                30320               -43008              -135266
      3792                30328                31579               -78996
      3793                30336               -71395               116479
      3794                30344               -44678              -193659
      3795                30352              -173708              -121778
      3796                30360              -200984               -64885
      3797                30368               -69222               -91104
      3798                30376               -81226                -4958
      3799                30384                72396              -170191
      3800                30392              -136130               -45692
      3801                30400              -170553                58078
      3802                30408               -59248              -112112
      3803                30416               -75679               -97527
      3804                30424              -150921              -103363
      3805                30432               -53040               -82435
      3806                30440                26686              -164330
      3807                30448              -144095                46159
      3808                30456              -140223              -139422
      3809                30464                30020              -125499
      3810                30472               -74689              -189596
      3811                30480                 4424              -123608
      3812                30488              -109567              -202283
      3813                30496                 7593               -30215
      3814                30504              -218453              -164817
      3815                30512                -7569              -175889
      3816                30520              -125059               -99633
      3817                30528              -116741               -81778
      3818                30536               -73391              -101600
      3819                30544               -83546              -141208
      3820                30552              -158382               -28393
      3821                30560                -7813               -49057
      3822                30568               -82851               -60275
      3823                30576               -54582              -173463
      3824                30584              -167213                42300
      3825                30592              -103243              -159498
      3826                30600               -72961              -153816
      3827                30608              -105835                26261
      3828                30616               -61882               -18093
      3829                30624               -30300              -108627
      3830                30632                72684               -75948
      3831                30640               -59844               -33773
      3832                30648                34095               -38540
      3833                30656                36407              -142680
      3834                30664              -124308              -115803
      3835                30672               -77786                 9050
      3836                30680              -136517              -191338
      3837                30688                25117               -34238
      3838                30696               -46642              -197467
      3839                30704              -115514               -88572
      3840                30712              -112404               -48226
      3841                30720               -60285              -232813
      3842                30728               -66845              -116712
      3843                30736              -115968               -59564
      3844                30744                -4164              -145433
      3845                30752                65922               -59190
      3846                30760                10151              -181327
      3847                30768                83091               -59292
      3848                30776               -92384              -149468
      3849                30784              -155699                24413
      3850                30792               -47833               -26861
      3851                30800              -165217              -142542
      3852                30808              -131238               -29087
      3853                30816               -60217               -44005
      3854                30824              -166554              -183317
      3855                30832              -202555              -106291
      3856                30840               -89473              -109587
      3857                30848               -59807               -95994
      3858                30856               -80556              -142034
      3859                30864               -72203              -187560
      3860                30872                 7563                35146
      3861                30880              -135425              -105113
      3862                30888               -97608               -79919
      3863                30896              -239330               -41454
      3864                30904                 4872                -2793
      3865                30912               -47992              -194123
      3866                30920              -130495              -181234
      3867                30928               -56633               -79739
      3868                30936               -29513              -140126
      3869                30944               -70192               -11844
      3870                30952               -68270              -200496
      3871                30960                16309               -48460
      3872                30968              -105259              -144998
      3873                30976              -133385              -148520
      3874                30984              -111122              -125431
      3875                30992               -86340               -34975
      3876                31000              -114197                 3050
      3877                31008               -36061               -12957
      3878                31016               -46651              -120393
      3879                31024              -188164              -134705
      3880                31032              -166009              -100305
      3881                31040              -157925              -188660
      3882                31048               -37476              -129959
      3883                31056              -117613               -77107
      3884                31064               -75341              -161148
      3885                31072              -225420               -70484
      3886                31080              -122433              -138993
      3887                31088              -214366               -83742
      3888                31096               -84035               -30714
      3889                31104                -1625              -171457
      3890                31112              -121155                10831
      3891                31120               -96523              -159749
      3892                31128              -171080               -14857
      3893                31136               -41678              -134107
      3894                31144              -178334               -81895
      3895                31152                30390                -3187
      3896                31160              -109439              -152914
      3897                31168              -205207              -177669
      3898                31176               -16415              -155905
      3899                31184              -121519              -125104
      3900                31192              -237672              -121576
      3901                31200              -213677              -125470
      3902                31208              -101565               -38753
      3903                31216               -90754                 5430
      3904                31224              -111967               -81139
      3905                31232              -118999              -136077
      3906                31240              -137157               -90520
      3907                31248               -24184              -213627
      3908                31256                 9760               -25259
      3909                31264              -152012               -47820
      3910                31272              -104463                 3429
      3911                31280               -19928               -72779
      3912                31288               -45862               -13436
      3913                31296               -43857               -60710
      3914                31304               -71075               134531
      3915                31312               -32959               -57548
      3916                31320               -46543              -127973
      3917                31328               -77554              -154200
      3918                31336              -101667              -117482
      3919                31344              -133607               -56218
      3920                31352                12958               -66773
      3921                31360              -213647               -96091
      3922                31368               -28522               -77569
      3923                31376              -174318               -93490
      3924                31384              -144268               -84076
      3925                31392               -70473               -28191
      3926                31400                22062              -171182
      3927                31408                52454               -42046
      3928                31416              -198611              -120065
      3929                31424               -19605              -100847
      3930                31432              -144085              -108098
      3931                31440              -168650               -77889
      3932                31448                37260               -61687
      3933                31456               -82746               -94075
      3934                31464              -136987               -40567
      3935                31472                -6188                12990
      3936                31480              -148927               -63947
      3937                31488              -129997               -76065
      3938                31496              -123037               146076
      3939                31504               -57767              -105479
      3940                31512               -85538               -83209
      3941                31520               -25945              -143118
      3942                31528               -77320                23309
      3943                31536               -52890                -2481
      3944                31544               -34561               -53071
      3945                31552               -38975                60373
      3946                31560              -199591              -108648
      3947                31568              -124790                11591
      3948                31576               -38474               -53123
      3949                31584               -33907              -122080
      3950                31592               -35768               -81449
      3951                31600               -61190               -27013
      3952                31608               -42635               -86027
      3953                31616               -99985              -148053
      3954                31624               -39938               -89392
      3955                31632              -214710              -208693
      3956                31640               -99915              -121500
      3957                31648              -118332               -13711
      3958                31656              -113116              -210856
      3959                31664              -141085              -199399
      3960                31672               -27136               -37448
      3961                31680                34938               -43740
      3962                31688              -203510               -69957
      3963                31696              -127042                31657
      3964                31704                20336                26177
      3965                31712              -151299                 7143
      3966                31720               -54686              -186280
      3967                31728              -217509               -97124
      3968                31736                 -933              -138810
      3969                31744               -11920              -151824
      3970                31752              -147114               -97371
      3971                31760               -62350              -197485
      3972                31768               -66633               -64473
      3973                31776              -121894               -58742
      3974                31784              -228888               -89193
      3975                31792               -91912               -86992
      3976                31800              -181511                 1776
      3977                31808               -49726               -95151
      3978                31816              -102229              -318292
      3979                31824               -82174              -141734
      3980                31832               -40893                62206
      3981                31840               -88533                23674
      3982                31848              -228574              -177146
      3983                31856              -204808              -129339
      3984                31864              -144121                11716
      3985                31872              -188139              -198727
      3986                31880               -45829              -177220
      3987                31888               -65242              -220198
      3988                31896                14221               -15211
      3989                31904               -41075              -180531
      3990                31912               -34290               -51640
      3991                31920              -167888                22629
      3992                31928              -131315               -73278
      3993                31936              -125915               -36963
      3994                31944               -42500               -98124
      3995                31952               -81558              -175488
      3996                31960                61200              -187631
      3997                31968              -239069               -25903
      3998                31976                38308              -103548
      3999                31984               -65000               -52520
      4000                31992               -24694              -125060
      4001                32000               -93189              -110720
      4002                32008               -39960              -160896
      4003                32016              -178925              -166360
      4004                32024               -99200              -133989
      4005                32032               -18454              -152253
      4006                32040               -33273               -84645
      4007                32048              -235152              -125055
      4008                32056              -180459               -94724
      4009                32064              -160730              -100233
      4010                32072                19553              -137752
      4011                32080                 4084              -156094
      4012                32088               -51695               -71739
      4013                32096              -178363               -84720
      4014                32104                -6237                 7208
      4015                32112              -178538               -39499
      4016                32120               -69199               -89912
      4017                32128              -103485               -98533
      4018                32136              -198188              -154011
      4019                32144              -140151              -188381
      4020                32152               -82618               -70138
      4021                32160               -84347               -75836
      4022                32168              -186053              -227133
      4023                32176              -132967              -148319
      4024                32184              -124542               -60916
      4025                32192                36376               -68201
      4026                32200               -82611              -213560
      4027                32208               -92440              -104330
      4028                32216               -98845              -208360
      4029                32224                77364               -70632
      4030                32232              -177307               -54653
      4031                32240                57441               -91714
      4032                32248                47131              -153240
      4033                32256              -206005                53062
      4034                32264                -9551              -237758
      4035                32272               -71345               -61905
      4036                32280               -58178               -58044
      4037                32288               -37006               -92939
      4038                32296                13046              -157260
      4039                32304              -103253               -38693
      4040                32312                38464               -19849
      4041                32320                48167              -136302
      4042                32328               -84664               -27499
      4043                32336               -50368               -94912
      4044                32344                 4314              -210628
      4045                32352               -74615               -61078
      4046                32360                -8040              -145325
      4047                32368               -37740              -120204
      4048                32376               -78834              -136818
      4049                32384              -128828              -140835
      4050                32392              -140184               -36502
      4051                32400              -116343              -227792
      4052                32408               -44917                -3420
      4053                32416              -169809                98915
      4054                32424              -123780               -37023
      4055                32432               -44740               -49293
      4056                32440              -109395               -65299
      4057                32448              -264863               -29888
      4058                32456              -162234               -54527
      4059                32464              -132086               -99261
      4060                32472                74459               -60025
      4061                32480              -209847                -6264
      4062                32488              -144492              -218596
      4063                32496              -308028              -127972
      4064                32504              -184744               -87150
      4065                32512               -63046              -109161
      4066                32520               -85269               -70436
      4067                32528              -127249               -61229
      4068                32536               -18539               -47579
      4069                32544              -180268              -127020
      4070                32552               -96536               -81639
      4071                32560              -137846               -29813
      4072                32568              -105435               -57163
      4073                32576               -56822              -152830
      4074                32584               -94769                60457
      4075                32592               -56140               -38631
      4076                32600              -148354               -96594
      4077                32608               -32133               -74889
      4078                32616              -191185               -99189
      4079                32624               -70089              -145834
      4080                32632               -22990              -215938
      4081                32640              -197313              -232914
      4082                32648              -170073              -128347
      4083                32656               -91266              -166316
      4084                32664               -43864               -85299
      4085                32672                45293              -158865
      4086                32680              -210296               -66850
      4087                32688              -155815              -181167
      4088                32696               -72960              -112498
      4089                32704               -93438               -72719
      4090                32712               -31460                -8398
      4091                32720              -141748               -75986
      4092                32728               -86982              -134143
      4093                32736              -199384              -185327
      4094                32744              -122329              -105227
      4095                32752               -46688               -93079
      4096                32760               -24182               -28859
      4097                32768                52442               -44746
      4098                32776                 3835              -203031
      4099                32784               -31014              -106756
      4100                32792                -6932                -6075
      4101                32800              -115910              -226456
      4102                32808               -29772              -103178
      4103                32816               -35205              -156274
      4104                32824               -27415              -140850
      4105                32832               -59127               -81220
      4106                32840               -83462               -87786
      4107                32848               -81912               -57145
      4108                32856                73461                14193
      4109                32864              -167946              -191223
      4110                32872                 2402              -130522
      4111                32880               -83650               -38137
      4112                32888              -233551              -240614
      4113                32896              -109406               -36808
      4114                32904              -145379              -177818
      4115                32912              -147842               -55557
      4116                32920               -38436                94776
      4117                32928               -84768               -85134
      4118                32936              -122856              -138935
      4119                32944              -142153               -56661
      4120                32952              -127687              -218509
      4121                32960               -87220               -44217
      4122                32968               -20181               -63171
      4123                32976               -23615              -140880
      4124                32984                62131              -118194
      4125                32992              -120204              -203048
      4126                33000              -118547               -62247
      4127                33008                40887              -185120
      4128                33016                19470               -27270
      4129                33024                -8989                60062
      4130                33032              -194713              -137357
      4131                33040              -140618               -28575
      4132                33048              -203514              -113249
      4133                33056               -65223              -141907
      4134                33064               -28217               -95403
      4135                33072              -179211               -91295
      4136                33080               -70674              -187106
      4137                33088              -167566              -337219
      4138                33096                 4833                -7483
      4139                33104              -174093              -107974
      4140                33112                60172              -145860
      4141                33120              -112229               -30119
      4142                33128              -101860               -60813
      4143                33136              -159363              -163398
      4144                33144               -18306                31342
      4145                33152              -144471              -152680
      4146                33160               -79332               -65155
      4147                33168              -201512              -174096
      4148                33176                -6795              -119467
      4149                33184              -291395               -91460
      4150                33192              -182094                  627
      4151                33200               -70360              -132177
      4152                33208               -31299               -38463
      4153                33216              -116246               -59699
      4154                33224              -183572               -92466
      4155                33232              -269182               -94160
      4156                33240              -203656               -84906
      4157                33248               -78404              -147578
      4158                33256                40207               -27423
      4159                33264              -189552               -74847
      4160                33272              -135365               -24253
      4161                33280              -134250               -38747
      4162                33288              -106813              -137691
      4163                33296              -125033              -196491
      4164                33304               -68795                 2118
      4165                33312               -81708              -260641
      4166                33320              -120064               -75669
      4167                33328              -136409               -16087
      4168                33336              -236621              -165380
      4169                33344              -110200               -13774
      4170                33352               -36866               -92932
      4171                33360              -100260                -6350
      4172                33368              -159670              -147648
      4173                33376              -129627               -44696
      4174                33384                68084              -144857
      4175                33392              -119010              -247069
      4176                33400               -25392              -147059
      4177                33408               -96454               -98936
      4178                33416              -198388               -86172
      4179                33424               -95677               -15795
      4180                33432              -136446              -272311
      4181                33440                86192               -60571
      4182                33448               -79157               -92843
      4183                33456              -110283              -107422
      4184                33464              -130912              -138291
      4185                33472               -63358              -131616
      4186                33480              -152258              -132016
      4187                33488               -51892               -70128
      4188                33496                -6925               -93820
      4189                33504               -97250                65673
      4190                33512               -61791                60046
      4191                33520                24580                27602
      4192                33528               -47862                -1578
      4193                33536                -1192              -100857
      4194                33544                 4978                 4137
      4195                33552              -135322              -205966
      4196                33560               -37358               -64567
      4197                33568              -107378                29454
      4198                33576              -115903               -20172
      4199                33584               141248               -11533
      4200                33592               -14791              -140818
      4201                33600              -106383              -145379
      4202                33608               -25021              -203343
      4203                33616              -237382               -43312
      4204                33624               -16767               -97188
      4205                33632               -51110               -39725
      4206                33640                -2102              -138289
      4207                33648               -54554              -150725
      4208                33656              -168397              -108527
      4209                33664              -173830              -159598
      4210                33672               -27705               -78598
      4211                33680               -55771               -34914
      4212                33688              -216899              -196214
      4213                33696              -150316              -146427
      4214                33704               -50123               -90004
      4215                33712              -131427               -85971
      4216                33720               -82235              -170247
      4217                33728               -91560               -72200
      4218                33736              -205497               -74132
      4219                33744              -161946               -65329
      4220                33752               -57508              -110114
      4221                33760               -85419              -131250
      4222                33768              -128908               -84006
      4223                33776              -103215               -97043
      4224                33784              -115016               -38247
      4225                33792              -115249               -39565
      4226                33800               -38885                71794
      4227                33808               -22785               -77742
      4228                33816              -227764                17573
      4229                33824              -128441              -169873
      4230                33832              -181087               -52058
      4231                33840               -18697              -104562
      4232                33848              -150136               -44914
      4233                33856              -200765              -181076
      4234                33864              -240090              -133436
      4235                33872              -130024              -230121
      4236                33880                 -955              -164933
      4237                33888               -12528              -139950
      4238                33896              -110921              -271775
      4239                33904               -23732              -108149
      4240                33912              -365425              -191539
      4241                33920               -76258               -97526
      4242                33928               -91316               -52488
      4243                33936              -123354              -170758
      4244                33944                21936               -96495
      4245                33952                80866               -97939
      4246                33960               -86817                72209
      4247                33968               -81164              -106727
      4248                33976              -131470               -96384
      4249                33984              -228386               -35233
      4250                33992              -119600              -110697
      4251                34000              -100395              -173422
      4252                34008                -6694               -57805
      4253                34016               -28002              -144229
      4254                34024              -298888               -88282
      4255                34032              -125962                32396
      4256                34040               -75239               -50451
      4257                34048              -132193               -64931
      4258                34056               -62172              -313059
      4259                34064               -88416               -95036
      4260                34072               -52829              -251462
      4261                34080              -106749               -20924
      4262                34088              -185292              -152142
      4263                34096              -181158              -236513
      4264                34104              -165666              -142630
      4265                34112               -94520               146060
      4266                34120               -79271                24024
      4267                34128                 1467              -163265
      4268                34136               -98772              -157503
      4269                34144               -53073              -166042
      4270                34152              -115224               -95073
      4271                34160              -140554               -83812
      4272                34168              -123706              -139656
      4273                34176              -159661               -87214
      4274                34184              -227646              -119816
      4275                34192              -163786               -45478
      4276                34200              -165584              -182467
      4277                34208               -77272               -21301
      4278                34216               -12632              -106065
      4279                34224               -28205              -146227
      4280                34232               -79307              -167839
      4281                34240                74343               -76844
      4282                34248               -86449              -188122
      4283                34256              -114808              -209301
      4284                34264              -259013               -44094
      4285                34272              -250804               -73014
      4286                34280              -109322               -34071
      4287                34288              -146264              -198946
      4288                34296               -98156                16079
      4289                34304                14677              -134434
      4290                34312                85668              -133607
      4291                34320               -31205               -82220
      4292                34328              -174468               -71081
      4293                34336               -50654               -83440
      4294                34344              -142219              -275673
      4295                34352              -291540              -138991
      4296                34360               -71077                 -962
      4297                34368                34925               -46452
      4298                34376              -134749               -34219
      4299                34384               -63817               -84826
      4300                34392               -43073              -193717
      4301                34400               -55768               -94002
      4302                34408              -112479                -2484
      4303                34416               -64422              -108547
      4304                34424               -99413               -70662
      4305                34432               -97369                82297
      4306                34440              -258676              -160360
      4307                34448              -159713               -30818
      4308                34456              -210852              -150591
      4309                34464               -14076               -50269
      4310                34472              -158226              -207976
      4311                34480                 2865              -119299
      4312                34488               -61658              -105687
      4313                34496              -208987              -286812
      4314                34504              -167449               -64866
      4315                34512               -27234               -50810
      4316                34520               -48893              -121168
      4317                34528              -138441               -39377
      4318                34536               -54202              -204650
      4319                34544              -113240               -73850
      4320                34552                25599                 4752
      4321                34560              -123965              -207065
      4322                34568               -79524               -34308
      4323                34576               -91139                26183
      4324                34584              -163544               -78613
      4325                34592               -96065              -150173
      4326                34600              -117050              -316437
      4327                34608               -53680              -115258
      4328                34616               -74413               -34639
      4329                34624               -40958              -169055
      4330                34632               -83374                 7599
      4331                34640               -69848              -136458
      4332                34648              -177616               -14843
      4333                34656                42509              -107536
      4334                34664              -105126                28988
      4335                34672                 -699              -146499
      4336                34680               -42431               -58169
      4337                34688              -139404              -108544
      4338                34696                 7035               -77115
      4339                34704               -75807               -56628
      4340                34712              -173252               -36503
      4341                34720              -152052              -269250
      4342                34728              -129595              -109784
      4343                34736               -95762              -205765
      4344                34744              -182084                 1126
      4345                34752              -308657               -18863
      4346                34760              -196527              -115283
      4347                34768               -71192               201961
      4348                34776               -73100                16169
      4349                34784               -12977              -224626
      4350                34792              -133898              -105455
      4351                34800                37360               -88071
      4352                34808               -65037                10507
      4353                34816              -104843              -199986
      4354                34824              -148472               -71390
      4355                34832               -90955               -10460
      4356                34840                70629                10523
      4357                34848               -63946              -146450
      4358                34856              -119162               -14525
      4359                34864              -101629               -13563
      4360                34872                32794              -278578
      4361                34880              -153065               -90749
      4362                34888              -109522              -162280
      4363                34896                36139               -51879
      4364                34904               -63598               -46352
      4365                34912               -77582              -194889
      4366                34920              -215673               -54056
      4367                34928              -121283              -180777
      4368                34936                -8125              -151833
      4369                34944              -144261                35244
      4370                34952              -129586               -84524
      4371                34960               -24567               -27579
      4372                34968               -50427              -213299
      4373                34976               -38757              -140073
      4374                34984               -79942              -200070
      4375                34992                78283              -151838
      4376                35000              -108991              -107728
      4377                35008              -128001               -20368
      4378                35016               -50080              -167477
      4379                35024               -94873               -75735
      4380                35032               -59600                14581
      4381                35040              -165595              -149760
      4382                35048              -102906              -233368
      4383                35056                32291              -173008
      4384                35064               -13823               -60446
      4385                35072               -38692                 9629
      4386                35080               -77297              -288543
      4387                35088              -165422               -32178
      4388                35096               -97045              -114546
      4389                35104               -49871                 7228
      4390                35112              -121115               -18295
      4391                35120              -188308              -125326
      4392                35128               -19373               -66999
      4393                35136               115742              -242870
      4394                35144               -76229              -124079
      4395                35152              -190775               -29898
      4396                35160               -70496               -56624
      4397                35168              -165837              -147598
      4398                35176               -37831              -238937
      4399                35184              -105374              -121138
      4400                35192              -219224              -166435
      4401                35200                12752               -62555
      4402                35208              -135328              -214009
      4403                35216               -93126               -17876
      4404                35224              -125006              -169198
      4405                35232               -31876               -72260
      4406                35240               -73778                22080
      4407                35248              -112617              -129509
      4408                35256                23884              -120957
      4409                35264               -94646              -272236
      4410                35272              -162533              -129053
      4411                35280                24695               -52265
      4412                35288              -252077               -57877
      4413                35296              -125905              -213461
      4414                35304               -93025              -156737
      4415                35312               -19102                19802
      4416                35320              -220534                11643
      4417                35328                32163              -163801
      4418                35336              -239695              -110284
      4419                35344              -165403              -123180
      4420                35352                27962                   80
      4421                35360               -36562               -57509
      4422                35368              -219068              -253073
      4423                35376               -36056               130444
      4424                35384               -60699              -169173
      4425                35392               -93381              -210252
      4426                35400               -60501               -15943
      4427                35408              -168022              -234302
      4428                35416               -45071              -120973
      4429                35424               154768               -52633
      4430                35432               -36522              -191511
      4431                35440              -101039              -122517
      4432                35448                -7851              -140175
      4433                35456              -199514               -73279
      4434                35464               -43639                -9925
      4435                35472              -116007                -8940
      4436                35480               -82385               -29796
      4437                35488               -56475              -131270
      4438                35496               -30583              -143351
      4439                35504                30146                 8467
      4440                35512                 4074              -140300
      4441                35520               -31252              -111318
      4442                35528              -160344              -171045
      4443                35536               -42508              -229780
      4444                35544               -72507               -23606
      4445                35552              -175182               -23573
      4446                35560              -205895              -122034
      4447                35568              -157650              -100668
      4448                35576               -99647               -81418
      4449                35584              -157824              -112452
      4450                35592              -147652              -250029
      4451                35600              -118488               -76210
      4452                35608               -88696               -60365
      4453                35616               -14818              -230812
      4454                35624              -104249              -114430
      4455                35632              -109215              -122819
      4456                35640               -33179              -112994
      4457                35648               -13654                -7911
      4458                35656              -102300                33453
      4459                35664               -18188               -49152
      4460                35672                44330              -156253
      4461                35680                57877              -173432
      4462                35688              -171492              -118687
      4463                35696              -166027              -113736
      4464                35704              -196395                25547
      4465                35712               -11651              -160935
      4466                35720              -101401              -137093
      4467                35728                12938              -189900
      4468                35736              -134020              -188671
      4469                35744              -121166              -183820
      4470                35752              -136457               -29200
      4471                35760               -66128               -69551
      4472                35768              -129331               -92674
      4473                35776              -106827                68237
      4474                35784              -154649               -92913
      4475                35792              -230412              -217205
      4476                35800                46949              -156292
      4477                35808               -60870               -13041
      4478                35816              -208702              -184129
      4479                35824              -223216              -168444
      4480                35832               -53501              -206902
      4481                35840              -109210              -154106
      4482                35848                30151                 1560
      4483                35856               -64985               -94848
      4484                35864              -111093               -66178
      4485                35872              -138855               -41281
      4486                35880               -30178               -23101
      4487                35888               -53012              -192217
      4488                35896              -117567               -63703
      4489                35904              -237896              -196088
      4490                35912               -10610              -202898
      4491                35920               -76412               -49600
      4492                35928               -13073              -147259
      4493                35936               -64200               -48073
      4494                35944              -136516               -42715
      4495                35952               -80222               -89927
      4496                35960              -113034              -121538
      4497                35968              -243973              -180329
      4498                35976              -233843                18487
      4499                35984              -126152              -324565
      4500                35992              -113905               -62708
      4501                36000               -30577               -59068
      4502                36008               -38333                -3709
      4503                36016                -5632              -120408
      4504                36024              -188408                55935
      4505                36032              -152521                38477
      4506                36040               -41889               -51556
      4507                36048                -6475               -85016
      4508                36056              -147654              -292823
      4509                36064               -77801              -233363
      4510                36072               -41366               -14332
      4511                36080               -26245              -206724
      4512                36088              -182525               -56240
      4513                36096               -66238               -93769
      4514                36104                63526              -237199
      4515                36112              -162624               -93100
      4516                36120               -92527              -131975
      4517                36128              -139108               -43797
      4518                36136               -40285              -171904
      4519                36144              -193609               -92917
      4520                36152                 6044              -296422
      4521                36160              -104187              -246409
      4522                36168               -67132              -102191
      4523                36176               -51099              -212258
      4524                36184               -36120              -149982
      4525                36192               -69206              -135293
      4526                36200                29276              -167702
      4527                36208              -113807                28561
      4528                36216              -103283               -74206
      4529                36224               -86766              -114008
      4530                36232               -61732              -168168
      4531                36240               -54685               -91687
      4532                36248               -80721              -168088
      4533                36256              -117260              -117979
      4534                36264               -80618              -167228
      4535                36272              -167355              -107063
      4536                36280               -84073              -160896
      4537                36288              -108522               -61144
      4538                36296              -157302              -197040
      4539                36304                27653               -13715
      4540                36312               -82444              -116657
      4541                36320              -124870              -146629
      4542                36328              -179245              -174228
      4543                36336               -28751              -168195
      4544                36344              -142501              -108083
      4545                36352              -122152              -113108
      4546                36360              -102748              -166212
      4547                36368              -118300               -24658
      4548                36376              -263230              -148174
      4549                36384              -139363              -104861
      4550                36392               -61705                30635
      4551                36400              -221316              -162351
      4552                36408              -109238              -191238
      4553                36416              -135880              -203002
      4554                36424              -223171                -6168
      4555                36432              -178329               -11739
      4556                36440              -132596              -193190
      4557                36448              -239892              -147485
      4558                36456              -267557               -71585
      4559                36464              -155285              -218380
      4560                36472              -170286               -48545
      4561                36480               -96549              -153639
      4562                36488              -188394              -169934
      4563                36496               -66061              -174941
      4564                36504              -164992                -7021
      4565                36512                46599              -153585
      4566                36520               -36211               -48343
      4567                36528               -86664              -151208
      4568                36536               -59002               -59097
      4569                36544               -47165               -42088
      4570                36552               -21424               -72262
      4571                36560              -167823              -129886
      4572                36568              -221401              -291537
      4573                36576              -257095              -139114
      4574                36584              -185261                36102
      4575                36592              -145578              -180581
      4576                36600               -76169              -220756
      4577                36608              -220478              -161980
      4578                36616               -82311                 9255
      4579                36624               -71960              -147883
      4580                36632               -16507               -59850
      4581                36640              -228959               -19044
      4582                36648                75861                57520
      4583                36656              -108943              -107045
      4584                36664               -22325              -176751
      4585                36672                21336               -21830
      4586                36680              -231716              -126553
      4587                36688               -14147              -319456
      4588                36696               -92696              -213828
      4589                36704              -151248               -35302
      4590                36712              -215689               -77752
      4591                36720                38248               -20896
      4592                36728                56148               -66864
      4593                36736              -254478              -196311
      4594                36744               -91463              -128713
      4595                36752              -119229              -171232
      4596                36760                21047              -118923
      4597                36768               -67933              -121334
      4598                36776               -14412              -118059
      4599                36784              -153269              -118514
      4600                36792              -173159                -6969
      4601                36800               -70287               -71688
      4602                36808               -76156               -91331
      4603                36816              -115871               -64128
      4604                36824              -142806              -217627
      4605                36832               -95169               -32856
      4606                36840              -141138              -101207
      4607                36848              -250995                64182
      4608                36856              -227212              -180832
      4609                36864              -167073              -220268
      4610                36872                 6024              -134048
      4611                36880              -245290                 -642
      4612                36888              -249664               -14039
      4613                36896               -94789              -142025
      4614                36904               -44797              -135595
      4615                36912              -170575               -69545
      4616                36920              -174950                18595
      4617                36928               -67948               -98915
      4618                36936               -42444              -195588
      4619                36944              -127174               -68126
      4620                36952              -128181              -166458
      4621                36960               -40012                -6475
      4622                36968                21649               -57266
      4623                36976                -6775               -63487
      4624                36984              -139409              -114553
      4625                36992              -219130               -65025
      4626                37000                45549               -32451
      4627                37008               -55497               -98824
      4628                37016              -174748              -189459
      4629                37024               -97957              -215349
      4630                37032               -20013              -110201
      4631                37040               -97381              -156292
      4632                37048              -204890               -76461
      4633                37056                11946              -144775
      4634                37064              -179650               -61731
      4635                37072               -58946               -71945
      4636                37080              -145532                30386
      4637                37088              -174707              -216923
      4638                37096               -98926               -23065
      4639                37104              -195013               -76427
      4640                37112                78951              -177606
      4641                37120              -192731                71518
      4642                37128              -173956               -68657
      4643                37136              -124306              -234261
      4644                37144              -166566               -15078
      4645                37152              -126212               -84960
      4646                37160               -18614              -230047
      4647                37168               -98376              -145516
      4648                37176              -240147               -84390
      4649                37184              -251297               -84353
      4650                37192               -22562                89144
      4651                37200              -137491               -57440
      4652                37208              -113147              -284788
      4653                37216                75131               -46463
      4654                37224               -23134                 4051
      4655                37232               -13182               -89824
      4656                37240              -138947              -286342
      4657                37248              -147401              -215279
      4658                37256                62126              -110134
      4659                37264              -100222              -122865
      4660                37272              -224663              -157419
      4661                37280              -140360              -147864
      4662                37288               -42331              -108258
      4663                37296              -142931               -88920
      4664                37304              -104774              -163689
      4665                37312              -172915               -53111
      4666                37320              -130703              -130880
      4667                37328              -273925              -134746
      4668                37336               -77502              -203522
      4669                37344               -64527               -78791
      4670                37352               -41283               -29955
      4671                37360              -157294              -195562
      4672                37368               -93167              -154007
      4673                37376              -200149                33274
      4674                37384                -7240                13518
      4675                37392              -269276              -140514
      4676                37400              -140243              -109233
      4677                37408              -142947              -167311
      4678                37416                24654               -99125
      4679                37424              -151513              -201415
      4680                37432              -190686              -228036
      4681                37440              -166800              -241721
      4682                37448               -89816                 7143
      4683                37456               -65828                -4056
      4684                37464              -139380              -103833
      4685                37472              -174797               -21846
      4686                37480               -35510              -264318
      4687                37488              -140739              -137124
      4688                37496                65815              -183943
      4689                37504               -92194              -168379
      4690                37512                68889                -8862
      4691                37520                94015                21869
      4692                37528               -31470              -130105
      4693                37536               -87357              -147304
      4694                37544                32964              -212036
      4695                37552                -3839                30919
      4696                37560              -230446              -117470
      4697                37568              -270574               -31948
      4698                37576              -213046               -18759
      4699                37584              -132285              -200351
      4700                37592              -139102              -155188
      4701                37600              -144386              -100521
      4702                37608                78325              -237188
      4703                37616               -54439              -267574
      4704                37624              -164535              -209429
      4705                37632                91120              -186970
      4706                37640               -73684                -8344
      4707                37648                -1628               -23758
      4708                37656               -73003              -207885
      4709                37664                  945              -296723
      4710                37672              -133423               -90320
      4711                37680              -155698               -48708
      4712                37688              -273743                 3086
      4713                37696              -137837               -96174
      4714                37704              -189750              -177827
      4715                37712              -155414              -148139
      4716                37720                16113              -211452
      4717                37728                92130               -92516
      4718                37736               -99851               -45428
      4719                37744               -14997              -165776
      4720                37752               -80107              -123678
      4721                37760               -60335                -6862
      4722                37768               -58353              -162844
      4723                37776                -6112               -89438
      4724                37784              -169466               -96197
      4725                37792                 5630               -95995
      4726                37800              -152841              -119518
      4727                37808               160104              -147890
      4728                37816              -350053              -187858
      4729                37824               -94875              -201975
      4730                37832               -17451               -38142
      4731                37840              -125647                19582
      4732                37848              -133372               -54512
      4733                37856              -181379               -75698
      4734                37864              -207516              -272242
      4735                37872               -87084              -167323
      4736                37880               -51957              -145318
      4737                37888               -29199              -123195
      4738                37896               -62793               -53735
      4739                37904              -120704              -222776
      4740                37912              -183435               -31938
      4741                37920              -145829                18857
      4742                37928               -19472              -153261
      4743                37936              -126452               -31312
      4744                37944              -187832              -138642
      4745                37952              -172606              -136762
      4746                37960               -27788               -40690
      4747                37968              -201004               -70073
      4748                37976              -200556              -219244
      4749                37984               -26805              -149825
      4750                37992               -94105              -176557
      4751                38000               -53883               -30954
      4752                38008              -116408              -178690
      4753                38016              -164318              -179175
      4754                38024               -77124               -84741
      4755                38032              -115402              -124591
      4756                38040                -4901              -108064
      4757                38048                22965               -85840
      4758                38056              -178298               -80963
      4759                38064               -97893              -199460
      4760                38072               -27019              -134675
      4761                38080               -77048              -191066
      4762                38088               -44621              -235914
      4763                38096               -90549               -68175
      4764                38104              -155351              -166246
      4765                38112              -111016               -83683
      4766                38120                -1587               -79625
      4767                38128              -196812                82291
      4768                38136               -79278              -128388
      4769                38144               -82978               -80847
      4770                38152               -32581               -93063
      4771                38160              -150682              -168363
      4772                38168               -54787              -114615
      4773                38176              -102577              -232639
      4774                38184                46670              -250130
      4775                38192              -189418              -184020
      4776                38200              -163237               -76470
      4777                38208              -164913              -273374
      4778                38216               -51392                -3262
      4779                38224               -59682               -15136
      4780                38232              -107983              -108802
      4781                38240              -270352               -77336
      4782                38248               -42471              -133447
      4783                38256              -175430              -117722
      4784                38264               -79253              -153841
      4785                38272                38303              -112375
      4786                38280                 3586               -27649
      4787                38288               -83417               -68336
      4788                38296               -94415               -32765
      4789                38304              -112512              -101376
      4790                38312                66976                76340
      4791                38320               -91376               -97393
      4792                38328              -102790              -205214
      4793                38336                64241               -34875
      4794                38344              -120045              -238359
      4795                38352              -182381              -160660
      4796                38360                70861               -59417
      4797                38368              -185337              -291232
      4798                38376               -68240              -179374
      4799                38384              -102681              -152743
      4800                38392              -187371               -98461
      4801                38400                 -536              -133452
      4802                38408                19966              -178243
      4803                38416              -125052              -185638
      4804                38424                73324              -167340
      4805                38432               -11143               -77664
      4806                38440                -3747              -100840
      4807                38448               -15486                 6675
      4808                38456              -205729              -179133
      4809                38464                -7812               -44255
      4810                38472              -323739              -190548
      4811                38480              -212543               -68284
      4812                38488               -50400               -85139
      4813                38496              -164140               -75853
      4814                38504                28013              -178573
      4815                38512                15138                51751
      4816                38520              -142023               -35579
      4817                38528              -200514              -105928
      4818                38536              -219508              -124891
      4819                38544                 2903               -61126
      4820                38552              -111047                22620
      4821                38560              -109686              -291410
      4822                38568              -159657              -139119
      4823                38576               -18992               -65040
      4824                38584               -12252                 1191
      4825                38592              -113573              -178162
      4826                38600               -22050              -156402
      4827                38608              -121267               -43813
      4828                38616               -57064              -186355
      4829                38624               -75460               -90289
      4830                38632               -23200              -100626
      4831                38640              -112610               -75023
      4832                38648               -22372              -143994
      4833                38656              -207079              -254781
      4834                38664              -146753               -37840
      4835                38672               -72094               -74031
      4836                38680              -196923                -4649
      4837                38688              -105743              -156032
      4838                38696              -134037              -196517
      4839                38704              -161912              -201206
      4840                38712              -202746              -181969
      4841                38720               -63116               -91972
      4842                38728                77769              -121299
      4843                38736               -68252               -78529
      4844                38744              -117425                 1869
      4845                38752                44097              -132732
      4846                38760                26514              -138409
      4847                38768                14298               -93160
      4848                38776                 9466              -137755
      4849                38784              -187027              -132031
      4850                38792               -21213              -111133
      4851                38800              -112023               -80329
      4852                38808               -30672               -69946
      4853                38816              -108236              -121008
      4854                38824              -184468               -77359
      4855                38832               -75887               -35369
      4856                38840              -222973              -119145
      4857                38848              -249917               -93084
      4858                38856               -68386              -201292
      4859                38864               -26463              -139108
      4860                38872               -26400               -80227
      4861                38880               -96423               -54333
      4862                38888               -69094              -127290
      4863                38896               -71064              -160400
      4864                38904              -276038                 -162
      4865                38912               -82197              -140084
      4866                38920              -120260               -99409
      4867                38928              -143571                 9124
      4868                38936              -190424               -39051
      4869                38944               -65384              -164832
      4870                38952              -234982                 -772
      4871                38960               -37162              -188123
      4872                38968               -40459               -59020
      4873                38976              -126099              -203658
      4874                38984               -90959              -167159
      4875                38992               -49661               -59236
      4876                39000              -166101               -65457
      4877                39008              -115989               -79268
      4878                39016              -115648                -1166
      4879                39024               -28517                 1100
      4880                39032              -152080               -98186
      4881                39040               -95114              -161354
      4882                39048                10521              -157309
      4883                39056              -180829              -148888
      4884                39064              -118642               -72789
      4885                39072              -153784               -47746
      4886                39080              -109399                 1458
      4887                39088               -48074              -232002
      4888                39096               -10007              -145820
      4889                39104              -134787               -46256
      4890                39112               -86643              -169800
      4891                39120               -99573              -315308
      4892                39128               -86187              -295722
      4893                39136                83677               -30201
      4894                39144              -108959                10165
      4895                39152              -183527                -5328
      4896                39160              -226394              -143344
      4897                39168              -239976              -169733
      4898                39176              -116684              -196054
      4899                39184              -118229              -143119
      4900                39192              -203533                 3058
      4901                39200              -124924              -153225
      4902                39208               -21106              -215061
      4903                39216               -39504               -70973
      4904                39224               -45880               -52458
      4905                39232              -200413              -221238
      4906                39240              -197616               -32311
      4907                39248              -103732                 3339
      4908                39256               -17069              -170606
      4909                39264              -139410               -41648
      4910                39272              -138071               -55757
      4911                39280                -3857               -95961
      4912                39288              -110333               -94271
      4913                39296               -57571              -225772
      4914                39304                21904                18101
      4915                39312                 4006               -34812
      4916                39320              -164022              -124969
      4917                39328               -64024                -9957
      4918                39336              -108725               -92271
      4919                39344               -78862              -149198
      4920                39352                 2585               -96866
      4921                39360               -35703              -174445
      4922                39368               -98337              -245048
      4923                39376               -51743              -125114
      4924                39384               -18196                22283
      4925                39392               -47844              -105977
      4926                39400              -240037              -114899
      4927                39408              -312296              -137953
      4928                39416              -276874              -137239
      4929                39424              -228377              -152882
      4930                39432               -87384              -227345
      4931                39440               -72344              -148479
      4932                39448              -210384               -62710
      4933                39456               -96502              -201480
      4934                39464               -79360              -229575
      4935                39472               -63967                -9454
      4936                39480              -127065               -73391
      4937                39488                10982               -43574
      4938                39496              -128390              -208721
      4939                39504              -193714               -78883
      4940                39512              -106401                -8215
      4941                39520               -74112               -30022
      4942                39528               -33232              -136608
      4943                39536              -173170               -45301
      4944                39544              -256126               -39506
      4945                39552              -275998              -143329
      4946                39560               -92275              -106501
      4947                39568              -150436              -100136
      4948                39576              -174817               -22202
      4949                39584               -69052              -144126
      4950                39592              -206685              -156702
      4951                39600               -37580              -202756
      4952                39608              -104124                42892
      4953                39616              -206374               -37817
      4954                39624               -75658               -71660
      4955                39632               -33949              -156560
      4956                39640               -23073              -198490
      4957                39648               -51356               -16887
      4958                39656              -139189               -77426
      4959                39664               103478               -56495
      4960                39672              -182751              -219767
      4961                39680              -173550              -231032
      4962                39688              -204447              -137283
      4963                39696              -154110               -83502
      4964                39704              -161999              -198733
      4965                39712               -84843               -57045
      4966                39720              -138547              -145304
      4967                39728              -176373               -49720
      4968                39736               -66622               -52184
      4969                39744               -14256               -41210
      4970                39752              -146913              -162843
      4971                39760              -106947              -213941
      4972                39768               -76940              -154677
      4973                39776               -77368               -64593
      4974                39784              -170700               -71126
      4975                39792              -210931              -154182
      4976                39800              -179797              -235139
      4977                39808              -159936              -115564
      4978                39816                37583               -78273
      4979                39824              -155500                  787
      4980                39832              -100744               -41103
      4981                39840               -85428               -57426
      4982                39848              -221714                -9587
      4983                39856               -75517               -92000
      4984                39864               -86124              -173295
      4985                39872              -128533              -146395
      4986                39880              -135277               -79499
      4987                39888               -15847               -71034
      4988                39896               -96020              -203565
      4989                39904               -92830              -203442
      4990                39912              -252887              -120821
      4991                39920               -29683              -162374
      4992                39928              -208851              -163132
      4993                39936               -81176              -185373
      4994                39944               -93173              -139974
      4995                39952              -205242              -111873
      4996                39960               -89812               -20404
      4997                39968              -119499              -260525
      4998                39976              -151134              -123029
      4999                39984              -160440              -149726
      5000                39992              -114454               -79569
