# Supplementary material for: Probing decoherence in molecular 4f qubits
Source: Chem Sci. 2024 Oct 30;15(48):20328–37. doi: 10.1039/d4sc05304d (PMC11575486; doi:10.1039/d4sc05304d)
Supplement: SC-015-D4SC05304D-s001 [file SC-015-D4SC05304D-s001.zip › data_archive/perpendicular_0p001pct/T2/2916_40K_T2]

     index            Time [ns]         Intensity []         Intensity []

         1                    0              6335258             -1165588
         2                    8              6532782             -1015521
         3                   16              6819182              -860279
         4                   24              7107983              -888991
         5                   32              7174081              -900546
         6                   40              7289221              -954012
         7                   48              7521434              -871475
         8                   56              7497767              -939131
         9                   64              7149650              -872816
        10                   72              7144786              -774535
        11                   80              6917078              -779136
        12                   88              6678428              -743816
        13                   96              6139901              -817197
        14                  104              6131932              -668030
        15                  112              5955170              -866607
        16                  120              5973309              -859138
        17                  128              6009966              -867941
        18                  136              6104678              -986060
        19                  144              6366958              -992680
        20                  152              6777112              -965086
        21                  160              6890105             -1045863
        22                  168              6923712             -1079234
        23                  176              7207338              -962190
        24                  184              7395802              -868019
        25                  192              7305138              -886508
        26                  200              7342783              -898270
        27                  208              7116963              -718280
        28                  216              6929887              -887871
        29                  224              6687424              -899842
        30                  232              6169579              -655280
        31                  240              6020803              -770184
        32                  248              5798923              -624048
        33                  256              5321795              -438063
        34                  264              5011970              -635186
        35                  272              5032097              -822751
        36                  280              4969587              -608895
        37                  288              4815068              -730838
        38                  296              5085989              -630683
        39                  304              5086433              -778530
        40                  312              5343208              -607934
        41                  320              5305361              -795723
        42                  328              5479521              -642521
        43                  336              5735872              -607107
        44                  344              6085441              -504993
        45                  352              6230879              -446389
        46                  360              6126641              -546149
        47                  368              6111580              -690196
        48                  376              6044216              -703325
        49                  384              5963794              -457799
        50                  392              5764150              -378232
        51                  400              5587665              -484737
        52                  408              5524111              -516049
        53                  416              5289035              -532063
        54                  424              5390799              -554893
        55                  432              5370128              -613952
        56                  440              5291098              -669989
        57                  448              5257420              -701488
        58                  456              5324219              -776919
        59                  464              5409604              -717481
        60                  472              5581013              -729108
        61                  480              5812773              -797052
        62                  488              6055109              -721179
        63                  496              6089153              -673893
        64                  504              6308676              -732277
        65                  512              6254319              -763225
        66                  520              6337903              -770111
        67                  528              6329765              -947567
        68                  536              6318746              -758392
        69                  544              6207655              -735462
        70                  552              6278586              -838219
        71                  560              6079758              -677714
        72                  568              5991922              -746211
        73                  576              5997203              -673720
        74                  584              5777760              -680338
        75                  592              5563060              -834728
        76                  600              5683108              -782380
        77                  608              5654830              -760090
        78                  616              5576562              -743214
        79                  624              5728148              -690222
        80                  632              5739569              -970043
        81                  640              6013606              -833248
        82                  648              6047159              -775595
        83                  656              6234044              -706180
        84                  664              6390948              -620315
        85                  672              6477684              -597349
        86                  680              6398318              -606327
        87                  688              6373506              -630794
        88                  696              6393683              -660529
        89                  704              6529816              -393211
        90                  712              6199226              -346651
        91                  720              6086175              -514916
        92                  728              5751575              -414237
        93                  736              5714946              -438764
        94                  744              5614166              -408766
        95                  752              5296745              -536723
        96                  760              5232282              -412553
        97                  768              5014137              -420433
        98                  776              4927206              -484845
        99                  784              4894590              -370764
       100                  792              4983109              -538303
       101                  800              4781924              -383981
       102                  808              5060834              -557209
       103                  816              4804681              -431498
       104                  824              4899523              -483695
       105                  832              4935793              -422788
       106                  840              5035240              -389772
       107                  848              4970388              -309367
       108                  856              4821553              -325534
       109                  864              4876480              -310668
       110                  872              4641476              -334647
       111                  880              4667228              -396517
       112                  888              4507178              -290073
       113                  896              4318538              -451765
       114                  904              4257152              -406151
       115                  912              4130683              -462208
       116                  920              4185716              -269978
       117                  928              4121161              -325834
       118                  936              4385644              -357001
       119                  944              4180882              -562977
       120                  952              3993794              -476435
       121                  960              4421045              -439402
       122                  968              4448693              -217116
       123                  976              4478164              -535716
       124                  984              4750468              -391126
       125                  992              4836707              -533926
       126                 1000              4841256              -414313
       127                 1008              5048190              -398984
       128                 1016              5247648              -477713
       129                 1024              5227022              -522579
       130                 1032              5305084              -661512
       131                 1040              5315218              -466358
       132                 1048              5197641              -575231
       133                 1056              5030917              -474825
       134                 1064              4906321              -734136
       135                 1072              4966118              -518881
       136                 1080              4859587              -556654
       137                 1088              4849685              -572227
       138                 1096              4716637              -444194
       139                 1104              4743002              -571182
       140                 1112              4823522              -580217
       141                 1120              4994856              -477563
       142                 1128              4953752              -553176
       143                 1136              5145072              -600117
       144                 1144              5267020              -478187
       145                 1152              5384063              -614687
       146                 1160              5412546              -713884
       147                 1168              5297860              -697614
       148                 1176              5574043              -689612
       149                 1184              5283693              -612073
       150                 1192              5260466              -828714
       151                 1200              5332751              -700364
       152                 1208              5385005              -620678
       153                 1216              5213008              -781084
       154                 1224              5019408              -720008
       155                 1232              4821381              -637804
       156                 1240              4811781              -639399
       157                 1248              4740579              -710282
       158                 1256              4680386              -658491
       159                 1264              4677055              -499955
       160                 1272              4756648              -622665
       161                 1280              4716973              -512026
       162                 1288              4925846              -614966
       163                 1296              5093136              -629514
       164                 1304              5157746              -684260
       165                 1312              5269216              -807530
       166                 1320              5494301              -831655
       167                 1328              5449289              -717261
       168                 1336              5556842              -734196
       169                 1344              5540972              -700738
       170                 1352              5713463              -689490
       171                 1360              5509920              -720540
       172                 1368              5399388              -740390
       173                 1376              5232432              -628748
       174                 1384              5318986              -725622
       175                 1392              5205558              -713244
       176                 1400              5036381              -678303
       177                 1408              4926043              -668477
       178                 1416              4961070              -617677
       179                 1424              4873411              -496463
       180                 1432              5091591              -536791
       181                 1440              4992419              -727115
       182                 1448              5015287              -495078
       183                 1456              5081727              -614390
       184                 1464              5213914              -613371
       185                 1472              5255876              -629031
       186                 1480              5146753              -660097
       187                 1488              5283136              -658011
       188                 1496              5162779              -539932
       189                 1504              5105360              -520255
       190                 1512              5017914              -552447
       191                 1520              4791354              -400992
       192                 1528              4762255              -540563
       193                 1536              4677804              -296140
       194                 1544              4722477              -332045
       195                 1552              4678293              -499016
       196                 1560              4560722              -371840
       197                 1568              4609864              -386158
       198                 1576              4400012              -375217
       199                 1584              4571340              -396295
       200                 1592              4476096              -441757
       201                 1600              4649168              -392944
       202                 1608              4881570              -345011
       203                 1616              4857714              -441200
       204                 1624              4937287              -498192
       205                 1632              5007530              -590712
       206                 1640              5106726              -506600
       207                 1648              5110794              -489739
       208                 1656              5230530              -438914
       209                 1664              5123480              -246594
       210                 1672              4980370              -414373
       211                 1680              4923537              -344264
       212                 1688              4825921              -367254
       213                 1696              4817463              -285708
       214                 1704              4964529              -486123
       215                 1712              4920848              -278938
       216                 1720              4948772              -194530
       217                 1728              4802829              -375167
       218                 1736              4895831              -272256
       219                 1744              5025704              -216233
       220                 1752              5052059              -414057
       221                 1760              5149049              -446830
       222                 1768              5166568              -409818
       223                 1776              5287293              -336238
       224                 1784              5280076              -372330
       225                 1792              5443539              -530195
       226                 1800              5335466              -474111
       227                 1808              5454480              -429032
       228                 1816              5436503              -339087
       229                 1824              5368042              -471971
       230                 1832              5203723              -267230
       231                 1840              5216922              -411012
       232                 1848              5013781              -525206
       233                 1856              4956057              -451671
       234                 1864              5145733              -372438
       235                 1872              4839781              -416818
       236                 1880              4976396              -331361
       237                 1888              4865841              -439186
       238                 1896              4733427              -447014
       239                 1904              4865924              -446321
       240                 1912              4926370              -442751
       241                 1920              4846569              -418361
       242                 1928              4971143              -416496
       243                 1936              4905565              -483264
       244                 1944              4998848              -616038
       245                 1952              4856891              -615702
       246                 1960              4810316              -549016
       247                 1968              4767425              -683929
       248                 1976              4697156              -479788
       249                 1984              4483457              -460296
       250                 1992              4527471              -587013
       251                 2000              4470266              -557280
       252                 2008              4412987              -632750
       253                 2016              4270655              -455970
       254                 2024              4299245              -492440
       255                 2032              4337672              -560997
       256                 2040              4145278              -554321
       257                 2048              4169640              -437143
       258                 2056              4112640              -619811
       259                 2064              4316967              -461695
       260                 2072              4187618              -448660
       261                 2080              4162941              -608214
       262                 2088              4127588              -456458
       263                 2096              4198774              -510551
       264                 2104              4021000              -501604
       265                 2112              4166662              -638895
       266                 2120              4068137              -719380
       267                 2128              4012527              -541613
       268                 2136              3875416              -498045
       269                 2144              4113767              -476826
       270                 2152              3977454              -442242
       271                 2160              3932376              -465180
       272                 2168              4042834              -379282
       273                 2176              4018803              -428505
       274                 2184              4098965              -560223
       275                 2192              3987826              -319597
       276                 2200              4074807              -441680
       277                 2208              4271312              -284964
       278                 2216              4079339              -307036
       279                 2224              4092584              -350485
       280                 2232              4106892              -387320
       281                 2240              4210708              -369376
       282                 2248              4283339              -566170
       283                 2256              4301805              -366860
       284                 2264              4477062              -580252
       285                 2272              4346368              -578429
       286                 2280              4413462              -398051
       287                 2288              4340297              -330717
       288                 2296              4390237              -444507
       289                 2304              4500948              -406987
       290                 2312              4395243              -335315
       291                 2320              4365367              -591016
       292                 2328              4318057              -405486
       293                 2336              4563042              -362889
       294                 2344              4374915              -426810
       295                 2352              4461244              -239165
       296                 2360              4363873              -448178
       297                 2368              4380066              -315327
       298                 2376              4398921              -426726
       299                 2384              4437871              -303507
       300                 2392              4472946              -481567
       301                 2400              4497404              -476090
       302                 2408              4705188              -461336
       303                 2416              4694660              -494903
       304                 2424              4656732              -281364
       305                 2432              4599299              -622665
       306                 2440              4665148              -251957
       307                 2448              4531958              -470749
       308                 2456              4661174              -325706
       309                 2464              4368460              -347239
       310                 2472              4297939              -328597
       311                 2480              4308445              -271929
       312                 2488              4170030              -349497
       313                 2496              4217858              -403371
       314                 2504              4181800              -500247
       315                 2512              4190155              -272897
       316                 2520              4248607              -381740
       317                 2528              4151461              -372747
       318                 2536              4001801              -394718
       319                 2544              4120339              -454969
       320                 2552              4002381              -331717
       321                 2560              4111597              -227389
       322                 2568              4138606              -377994
       323                 2576              3988942              -364860
       324                 2584              4179266              -245378
       325                 2592              4138418              -389269
       326                 2600              3817298              -404751
       327                 2608              3826276              -460130
       328                 2616              3632643              -430018
       329                 2624              3767952              -335360
       330                 2632              3815821              -328928
       331                 2640              3565108              -514750
       332                 2648              3583565              -330688
       333                 2656              3498158              -124047
       334                 2664              3585349              -184222
       335                 2672              3414487              -172235
       336                 2680              3475110              -561926
       337                 2688              3375386              -312069
       338                 2696              3235844              -520348
       339                 2704              3524905              -337541
       340                 2712              3427596              -316777
       341                 2720              3487900              -272777
       342                 2728              3475054              -459976
       343                 2736              3492201              -391981
       344                 2744              3381576              -428311
       345                 2752              3292234              -538767
       346                 2760              3243775              -411477
       347                 2768              3257112              -254210
       348                 2776              3428033              -373664
       349                 2784              3433761              -461163
       350                 2792              3294511              -391888
       351                 2800              3454341              -359915
       352                 2808              3557515              -278575
       353                 2816              3551255              -422302
       354                 2824              3555060              -361229
       355                 2832              3508265              -470588
       356                 2840              3486006              -393009
       357                 2848              3538019              -431393
       358                 2856              3455233              -371312
       359                 2864              3572081              -444489
       360                 2872              3620219              -537795
       361                 2880              3567461              -450775
       362                 2888              3525659              -394940
       363                 2896              3527275              -421239
       364                 2904              3509228              -396205
       365                 2912              3650055              -327688
       366                 2920              3644436              -458042
       367                 2928              3498180              -260126
       368                 2936              3604397              -273634
       369                 2944              3642420              -497930
       370                 2952              3690679              -403567
       371                 2960              3782731              -371555
       372                 2968              3695204              -407458
       373                 2976              3639212              -432497
       374                 2984              3689466              -330307
       375                 2992              3637991              -321425
       376                 3000              3600206               -89670
       377                 3008              3596244              -191448
       378                 3016              3509030              -193347
       379                 3024              3736900              -273332
       380                 3032              3588977              -243820
       381                 3040              3512173              -469157
       382                 3048              3727525              -503607
       383                 3056              3630421              -358589
       384                 3064              3738438              -170017
       385                 3072              3519565              -375478
       386                 3080              3663901              -252255
       387                 3088              3770309              -394512
       388                 3096              3715848              -438864
       389                 3104              3759796              -294617
       390                 3112              3725683              -286250
       391                 3120              3732543              -341565
       392                 3128              3787909              -279506
       393                 3136              3694940              -338507
       394                 3144              3733205              -120274
       395                 3152              3538066              -373192
       396                 3160              3598593              -396307
       397                 3168              3429840              -281592
       398                 3176              3516555              -330409
       399                 3184              3639761              -437136
       400                 3192              3693747              -323331
       401                 3200              3734606              -411217
       402                 3208              3574201              -313808
       403                 3216              3754058              -395299
       404                 3224              3605275              -414229
       405                 3232              3781452              -331212
       406                 3240              3824397              -351393
       407                 3248              3718624              -322146
       408                 3256              3636926              -249803
       409                 3264              3523721              -581017
       410                 3272              3485627              -328886
       411                 3280              3626770              -379452
       412                 3288              3291104              -308557
       413                 3296              3334964              -304291
       414                 3304              3090364              -363708
       415                 3312              3071395              -241428
       416                 3320              3146149              -475825
       417                 3328              2924810              -302949
       418                 3336              3018784              -437743
       419                 3344              3115788              -517989
       420                 3352              3102769              -367440
       421                 3360              3072407              -460936
       422                 3368              3212434              -332118
       423                 3376              3229615              -418129
       424                 3384              3020327              -308588
       425                 3392              3061314              -359325
       426                 3400              2972590              -348270
       427                 3408              2984892              -336630
       428                 3416              2943152              -336898
       429                 3424              3044582              -376054
       430                 3432              2884971              -321890
       431                 3440              2767015              -371195
       432                 3448              2789038              -270025
       433                 3456              2728755              -205491
       434                 3464              2501046              -362200
       435                 3472              2554314              -265599
       436                 3480              2585464              -240601
       437                 3488              2551105              -225491
       438                 3496              2688621              -352125
       439                 3504              2381798              -306871
       440                 3512              2614418              -281477
       441                 3520              2708517              -290748
       442                 3528              2833366              -366980
       443                 3536              2899457              -318873
       444                 3544              2808179              -272381
       445                 3552              2757956              -243687
       446                 3560              2946317              -218606
       447                 3568              2912326              -372791
       448                 3576              2779209              -183331
       449                 3584              2892289              -244887
       450                 3592              2818957              -203743
       451                 3600              2857425              -225124
       452                 3608              2765503              -326844
       453                 3616              2851192              -379207
       454                 3624              2640078              -222843
       455                 3632              2883200              -421477
       456                 3640              2670159              -228071
       457                 3648              2736837              -129737
       458                 3656              2735106              -228117
       459                 3664              2971578              -279187
       460                 3672              2949419              -403645
       461                 3680              2884548              -230492
       462                 3688              3085071              -398767
       463                 3696              3106211              -371266
       464                 3704              3208416              -445196
       465                 3712              3066170              -350075
       466                 3720              3258636              -394948
       467                 3728              3267551              -280709
       468                 3736              3253861              -334338
       469                 3744              3335967              -426398
       470                 3752              3302307              -323029
       471                 3760              3067108              -362885
       472                 3768              2940973              -351423
       473                 3776              3018566              -275031
       474                 3784              2855966              -321179
       475                 3792              2732229              -302949
       476                 3800              2790237              -263308
       477                 3808              2764198              -387412
       478                 3816              2787552              -315906
       479                 3824              2641518              -475504
       480                 3832              2648787              -423063
       481                 3840              2812502              -233111
       482                 3848              2845452              -325033
       483                 3856              2875474              -422246
       484                 3864              2922282              -222459
       485                 3872              2805426              -340293
       486                 3880              2962747              -240142
       487                 3888              2902463              -379319
       488                 3896              2908467              -316357
       489                 3904              2965127              -346322
       490                 3912              2689510              -361466
       491                 3920              2606353              -235964
       492                 3928              2449849              -335182
       493                 3936              2566926              -177865
       494                 3944              2372428              -224104
       495                 3952              2312791              -375069
       496                 3960              2293708              -301811
       497                 3968              2398415              -309032
       498                 3976              2288658              -276985
       499                 3984              2353770              -249190
       500                 3992              2248090              -302324
       501                 4000              2232817              -237074
       502                 4008              2400160              -238877
       503                 4016              2493104              -306977
       504                 4024              2422715              -350512
       505                 4032              2359092              -181527
       506                 4040              2348844              -280915
       507                 4048              2396446              -224746
       508                 4056              2565343              -404280
       509                 4064              2249332              -330198
       510                 4072              2212385              -411441
       511                 4080              2079302              -111952
       512                 4088              2228120              -185525
       513                 4096              2056081              -130696
       514                 4104              2002168              -243629
       515                 4112              1887075              -184649
       516                 4120              1896176              -317580
       517                 4128              1887344              -233524
       518                 4136              1682118              -212011
       519                 4144              1910049              -330425
       520                 4152              1870973              -221578
       521                 4160              1989877              -252157
       522                 4168              2107360              -177665
       523                 4176              2071514              -363619
       524                 4184              2103817              -244944
       525                 4192              2220140              -339977
       526                 4200              2109001              -438852
       527                 4208              2181692              -289692
       528                 4216              2120488              -311829
       529                 4224              2194852              -248150
       530                 4232              2013559              -319608
       531                 4240              2158509              -300278
       532                 4248              2215466              -101822
       533                 4256              2209656              -284854
       534                 4264              2030711              -396987
       535                 4272              2134790              -259377
       536                 4280              2046827              -140719
       537                 4288              2104302              -196770
       538                 4296              2064681              -179190
       539                 4304              2134173              -339246
       540                 4312              2190768              -252830
       541                 4320              2274999              -425634
       542                 4328              2191114              -258287
       543                 4336              2363855              -339199
       544                 4344              2533690              -260557
       545                 4352              2571646              -333754
       546                 4360              2481684              -253602
       547                 4368              2430695              -326708
       548                 4376              2538434              -246536
       549                 4384              2405206              -275058
       550                 4392              2462783              -276880
       551                 4400              2352342              -314106
       552                 4408              2179274              -275885
       553                 4416              2207018              -304988
       554                 4424              2282302              -292403
       555                 4432              2281490              -371242
       556                 4440              2240299              -361121
       557                 4448              2244893              -175708
       558                 4456              2247309              -371503
       559                 4464              2302016              -303313
       560                 4472              2313064              -224505
       561                 4480              2183238              -420029
       562                 4488              2336555              -353146
       563                 4496              2264785              -260171
       564                 4504              2386199              -278205
       565                 4512              2485649              -332922
       566                 4520              2216426              -314278
       567                 4528              2292457              -255668
       568                 4536              2349583              -429196
       569                 4544              2412823              -322855
       570                 4552              2197756              -226462
       571                 4560              2288767              -445805
       572                 4568              2159316              -405854
       573                 4576              2041961              -314197
       574                 4584              2118984              -407223
       575                 4592              2111675              -301125
       576                 4600              2277740              -277500
       577                 4608              2254429              -245794
       578                 4616              2144396              -325119
       579                 4624              2113950              -447616
       580                 4632              2131793              -220029
       581                 4640              2148525              -296413
       582                 4648              2078240              -408368
       583                 4656              2085308              -168384
       584                 4664              1966398              -372427
       585                 4672              2018683              -253401
       586                 4680              1844595              -325666
       587                 4688              1941366              -406657
       588                 4696              1898220              -103766
       589                 4704              1778011              -238278
       590                 4712              1629552              -343347
       591                 4720              1722235              -233078
       592                 4728              1786251              -110402
       593                 4736              1624938              -160396
       594                 4744              1608681              -196945
       595                 4752              1372706              -160294
       596                 4760              1450652               -99451
       597                 4768              1510800              -157187
       598                 4776              1499238              -270330
       599                 4784              1370387               -63421
       600                 4792              1464124              -153863
       601                 4800              1470214              -147614
       602                 4808              1369772              -239044
       603                 4816              1307056              -156738
       604                 4824              1211532              -229761
       605                 4832              1429123              -217496
       606                 4840              1284277              -132614
       607                 4848              1430265              -245210
       608                 4856              1268417              -254555
       609                 4864              1438645              -231809
       610                 4872              1322674              -315233
       611                 4880              1306355              -171066
       612                 4888              1327127              -289604
       613                 4896              1291027              -145875
       614                 4904              1443882              -212657
       615                 4912              1406644              -252752
       616                 4920              1506365              -224530
       617                 4928              1525543               -79108
       618                 4936              1211358              -113353
       619                 4944              1441596              -192417
       620                 4952              1554667              -307272
       621                 4960              1460083              -310688
       622                 4968              1404893              -255273
       623                 4976              1424940              -108755
       624                 4984              1470829              -246277
       625                 4992              1373024              -297245
       626                 5000              1620947              -298091
       627                 5008              1556753              -132277
       628                 5016              1411829              -196314
       629                 5024              1419315              -212278
       630                 5032              1414901              -266101
       631                 5040              1472029              -408562
       632                 5048              1566018              -277898
       633                 5056              1474102              -190075
       634                 5064              1477214              -161856
       635                 5072              1416058              -328525
       636                 5080              1478844              -387781
       637                 5088              1478508              -190245
       638                 5096              1664300              -215205
       639                 5104              1665377              -282810
       640                 5112              1495595              -370079
       641                 5120              1652190              -387454
       642                 5128              1414104              -255686
       643                 5136              1609207              -373789
       644                 5144              1413945              -304963
       645                 5152              1544043              -211765
       646                 5160              1496373              -137697
       647                 5168              1407731              -258803
       648                 5176              1232608              -303336
       649                 5184              1441382              -235410
       650                 5192              1463747              -223329
       651                 5200              1582819              -147756
       652                 5208              1556192              -222064
       653                 5216              1581482              -490209
       654                 5224              1671621              -253490
       655                 5232              1795389              -345596
       656                 5240              1381030              -227608
       657                 5248              1567196              -437406
       658                 5256              1537366              -318655
       659                 5264              1512219              -384307
       660                 5272              1492840              -403833
       661                 5280              1356843              -205945
       662                 5288              1491001              -306688
       663                 5296              1381374              -196525
       664                 5304              1246721              -224073
       665                 5312              1120684              -235015
       666                 5320              1315756              -206255
       667                 5328              1176074              -251257
       668                 5336              1155567              -205362
       669                 5344              1163911              -345871
       670                 5352              1287795              -293423
       671                 5360              1318069              -209034
       672                 5368              1355599              -276464
       673                 5376              1256682              -250989
       674                 5384              1223506              -216311
       675                 5392              1295027              -241997
       676                 5400              1247363              -390110
       677                 5408              1195408              -328554
       678                 5416              1147167              -432755
       679                 5424              1165510              -343515
       680                 5432              1105186              -229213
       681                 5440              1181933              -220551
       682                 5448              1190207              -208644
       683                 5456              1318269              -121186
       684                 5464              1244620              -293446
       685                 5472              1200699              -153940
       686                 5480              1172322              -301468
       687                 5488              1314701              -212700
       688                 5496              1254093              -175917
       689                 5504              1238643              -219375
       690                 5512               949052              -144837
       691                 5520              1245787              -198802
       692                 5528              1107874              -135149
       693                 5536              1377132              -248162
       694                 5544              1202137              -229781
       695                 5552              1350473              -339122
       696                 5560              1319838              -238238
       697                 5568              1218323              -113003
       698                 5576              1283779              -192078
       699                 5584              1287608                25410
       700                 5592              1341860              -272713
       701                 5600              1328377              -243193
       702                 5608              1365499              -156936
       703                 5616              1399232              -379368
       704                 5624              1198632              -210750
       705                 5632              1158082              -274869
       706                 5640              1124546              -256000
       707                 5648              1148682              -122032
       708                 5656              1137832              -264755
       709                 5664              1189834              -224805
       710                 5672              1174141              -275946
       711                 5680              1067555              -153959
       712                 5688              1170531              -170604
       713                 5696               958834               -68847
       714                 5704              1085369              -174777
       715                 5712               952430               -89080
       716                 5720              1060956              -186961
       717                 5728              1005531              -210547
       718                 5736               976976              -172034
       719                 5744              1119958              -203996
       720                 5752               900117              -276286
       721                 5760              1078608              -306264
       722                 5768               925052              -328271
       723                 5776              1025819              -242965
       724                 5784               939724               -73405
       725                 5792              1063864              -234844
       726                 5800               798074              -135265
       727                 5808               909412              -139454
       728                 5816               837672              -171524
       729                 5824               800019              -272872
       730                 5832               765137               -14568
       731                 5840               836937              -196812
       732                 5848               889729              -135970
       733                 5856               746437              -275460
       734                 5864               958017              -162591
       735                 5872               777907              -250848
       736                 5880               711013               -94322
       737                 5888               757002               -62974
       738                 5896               890864               -57211
       739                 5904               511661              -237037
       740                 5912               615141               -33465
       741                 5920               737326              -218701
       742                 5928               662742              -214377
       743                 5936               637348               -71170
       744                 5944               651633              -107088
       745                 5952               750934              -102857
       746                 5960               618604              -188269
       747                 5968               694904              -143846
       748                 5976               670683              -271382
       749                 5984               643143              -280619
       750                 5992               804228              -115905
       751                 6000               409536              -235737
       752                 6008               601754              -408424
       753                 6016               624963               -78507
       754                 6024               645107              -241223
       755                 6032               643989              -305951
       756                 6040               542393               -67276
       757                 6048               579224              -258045
       758                 6056               691901              -101603
       759                 6064               616435              -156874
       760                 6072               689273              -195569
       761                 6080               788159              -134542
       762                 6088               762719               -72049
       763                 6096               754584              -224406
       764                 6104               765399              -191291
       765                 6112               821923              -134905
       766                 6120               708836              -274942
       767                 6128               856973              -161101
       768                 6136               763369              -211768
       769                 6144               837738              -124491
       770                 6152               951782              -258170
       771                 6160               956497              -146672
       772                 6168               863693              -238430
       773                 6176              1059726              -101835
       774                 6184               861017              -131187
       775                 6192               938080              -253546
       776                 6200               985077              -224840
       777                 6208               809725              -219434
       778                 6216               818605              -282309
       779                 6224               892441               -86307
       780                 6232               875634              -195448
       781                 6240               862174              -203812
       782                 6248              1016582              -168658
       783                 6256               998954              -163856
       784                 6264              1114479              -179605
       785                 6272               909075              -110561
       786                 6280              1170797              -171912
       787                 6288              1024738              -131744
       788                 6296               902406              -459021
       789                 6304               972249              -191972
       790                 6312              1027873              -295693
       791                 6320               833841              -273806
       792                 6328               901695              -300072
       793                 6336               918604              -222681
       794                 6344               905122              -249767
       795                 6352               787554              -266196
       796                 6360               729052              -350905
       797                 6368               827356              -203881
       798                 6376               899461              -186050
       799                 6384               894581              -112323
       800                 6392               708059              -225486
       801                 6400               926388              -249389
       802                 6408               882277              -285267
       803                 6416               970609              -377657
       804                 6424               914918              -204738
       805                 6432               858252              -150303
       806                 6440               734430              -241961
       807                 6448               851717              -245821
       808                 6456               824230              -175454
       809                 6464               809539              -171482
       810                 6472               734465              -182990
       811                 6480               677529              -112490
       812                 6488               629039              -160492
       813                 6496               557611              -155083
       814                 6504               496798              -255809
       815                 6512               432906              -205098
       816                 6520               520714              -153971
       817                 6528               470779              -191179
       818                 6536               336783               -97787
       819                 6544               514273              -208894
       820                 6552               673755              -270560
       821                 6560               443862              -285815
       822                 6568               334593              -213852
       823                 6576               440179              -295443
       824                 6584               387959                  -81
       825                 6592               310959                39141
       826                 6600               489530              -172534
       827                 6608               409145               -45316
       828                 6616               329923              -227322
       829                 6624               352277              -187050
       830                 6632               320684               -98082
       831                 6640               267037               -99783
       832                 6648               339347               -77472
       833                 6656               341218              -188820
       834                 6664               259678                46849
       835                 6672               284386               -28132
       836                 6680               259808              -102066
       837                 6688               393842              -275236
       838                 6696               233161              -230872
       839                 6704               360263              -216663
       840                 6712               305415              -111234
       841                 6720               397573              -132763
       842                 6728               329073               -45276
       843                 6736               416932              -208448
       844                 6744               369340               -50810
       845                 6752               513937              -112202
       846                 6760               325531               -73153
       847                 6768               517779               -88686
       848                 6776               326415               -44003
       849                 6784               521460              -225441
       850                 6792               368105              -155316
       851                 6800               436721              -179271
       852                 6808               269487               -93329
       853                 6816               531417              -130427
       854                 6824               448855              -199198
       855                 6832               534585               -51623
       856                 6840               474408              -196632
       857                 6848               454596               -92372
       858                 6856               547066               -84259
       859                 6864               572100              -166281
       860                 6872               551057              -204769
       861                 6880               459280              -264385
       862                 6888               594332              -232399
       863                 6896               631386              -179917
       864                 6904               520687              -180178
       865                 6912               598448              -104011
       866                 6920               595751              -226952
       867                 6928               571617              -245685
       868                 6936               445584              -240512
       869                 6944               534998              -246487
       870                 6952               606628              -149355
       871                 6960               675847              -199297
       872                 6968               612576              -252164
       873                 6976               607289              -184923
       874                 6984               535807               -56075
       875                 6992               478763              -132272
       876                 7000               437376              -183662
       877                 7008               419166              -144958
       878                 7016               643264               -59156
       879                 7024               504401                -2870
       880                 7032               558801              -207486
       881                 7040               496831              -148117
       882                 7048               693864              -219627
       883                 7056               600616              -243190
       884                 7064               574871              -175002
       885                 7072               573777              -121588
       886                 7080               509378              -241444
       887                 7088               587144              -159222
       888                 7096               459274               -84722
       889                 7104               600007              -118373
       890                 7112               486626              -303253
       891                 7120               449573              -313877
       892                 7128               523670              -186740
       893                 7136               471633              -203268
       894                 7144               462583              -259367
       895                 7152               420802              -110497
       896                 7160               345467              -100502
       897                 7168               485742              -157933
       898                 7176               477736              -110243
       899                 7184               401614              -163404
       900                 7192               214101              -201016
       901                 7200               516761              -137247
       902                 7208               495642              -183251
       903                 7216               479949              -188552
       904                 7224               261589              -273193
       905                 7232               384164              -217354
       906                 7240               377995              -241779
       907                 7248               341006               -78846
       908                 7256               375349                -4320
       909                 7264               349240              -220801
       910                 7272               343136              -120427
       911                 7280               167745               -78836
       912                 7288               306461              -111161
       913                 7296               375493              -240992
       914                 7304               372874              -282000
       915                 7312               367189              -275140
       916                 7320               310541               -18290
       917                 7328               323180               -71292
       918                 7336               464093              -133799
       919                 7344               291742              -158584
       920                 7352               295155              -268602
       921                 7360               285418              -137263
       922                 7368               338065              -162780
       923                 7376               491946              -232728
       924                 7384               434719              -105795
       925                 7392               379172               -91489
       926                 7400               504712              -327101
       927                 7408               366811              -185175
       928                 7416               293760              -102992
       929                 7424               386878              -252327
       930                 7432               241755              -166174
       931                 7440               356335              -177570
       932                 7448               153389              -141968
       933                 7456               292236              -185514
       934                 7464               408389              -163140
       935                 7472               330570               -42852
       936                 7480               331461              -145509
       937                 7488               203021               -69604
       938                 7496               264105              -106379
       939                 7504               352077              -183520
       940                 7512               287087              -218153
       941                 7520               382190              -184822
       942                 7528               360338              -133142
       943                 7536               330011              -125586
       944                 7544               469950               -48261
       945                 7552               385801              -168788
       946                 7560               349847              -183013
       947                 7568               350846              -154775
       948                 7576               190011              -184414
       949                 7584               432957               -29048
       950                 7592               391755               -77868
       951                 7600               334871              -215711
       952                 7608               370740              -102153
       953                 7616               264460              -216139
       954                 7624               370434              -267128
       955                 7632               361595              -201508
       956                 7640               305573              -169171
       957                 7648               163637              -139922
       958                 7656               493613              -150178
       959                 7664               356622              -184680
       960                 7672               288325              -107871
       961                 7680               361203               -69406
       962                 7688               364850              -130984
       963                 7696               328777               -37235
       964                 7704               233874              -200701
       965                 7712               231538                34250
       966                 7720               227888              -161198
       967                 7728               256441               -79493
       968                 7736                  996                13196
       969                 7744               149075              -133727
       970                 7752               295307              -202683
       971                 7760               249372              -218946
       972                 7768               125459               -17105
       973                 7776               102488              -182009
       974                 7784               127556                 8367
       975                 7792               154988               -52098
       976                 7800               108526              -140672
       977                 7808               285412              -103828
       978                 7816               241788              -114464
       979                 7824               254625              -268161
       980                 7832               131374              -110182
       981                 7840               211993              -149103
       982                 7848                80677               -97264
       983                 7856               165043              -101610
       984                 7864               143697              -171817
       985                 7872               214083              -196885
       986                 7880               146979               -64559
       987                 7888               219966              -142729
       988                 7896               160301               -14301
       989                 7904               132348               -51987
       990                 7912               142406              -104701
       991                 7920               121482              -106088
       992                 7928               130297              -133918
       993                 7936               231787              -154004
       994                 7944               189952               -94639
       995                 7952               303192              -169913
       996                 7960               153543              -129973
       997                 7968               202256              -153840
       998                 7976               353076               -78773
       999                 7984               191799              -169183
      1000                 7992               298542              -116445
      1001                 8000               190397              -178216
      1002                 8008               107550                 -102
      1003                 8016               341187              -152464
      1004                 8024               304795              -122394
      1005                 8032               163209              -112503
      1006                 8040               282499              -164309
      1007                 8048               136421              -120377
      1008                 8056               329078              -199579
      1009                 8064               322224              -142915
      1010                 8072               356667                 4475
      1011                 8080               341522              -228172
      1012                 8088               255519              -125020
      1013                 8096               330590              -233052
      1014                 8104               322299              -141113
      1015                 8112               308652              -136108
      1016                 8120               251587              -230036
      1017                 8128               374718              -244200
      1018                 8136               441750              -220798
      1019                 8144               323861              -203973
      1020                 8152               206725              -206887
      1021                 8160               131313              -135190
      1022                 8168               320010              -171365
      1023                 8176               169375              -120559
      1024                 8184               194072              -234308
      1025                 8192               287795              -230342
      1026                 8200               211530              -143629
      1027                 8208               459924              -251740
      1028                 8216               373445              -283312
      1029                 8224               205451              -152698
      1030                 8232               388207               -51935
      1031                 8240               200775              -149320
      1032                 8248               434296              -205758
      1033                 8256               338469              -192025
      1034                 8264               371157              -219226
      1035                 8272               396114              -189573
      1036                 8280               291705              -306969
      1037                 8288               160804               -88421
      1038                 8296               220361               -74114
      1039                 8304               328530              -202735
      1040                 8312               235927              -163544
      1041                 8320               356086              -133664
      1042                 8328               183689               -52087
      1043                 8336               319079              -240725
      1044                 8344               238542               -92892
      1045                 8352               384356                25280
      1046                 8360               121068              -194272
      1047                 8368               213214              -356662
      1048                 8376               196163               -95462
      1049                 8384               109547               -65895
      1050                 8392               155348               -46585
      1051                 8400               207074              -124805
      1052                 8408               273659               -86187
      1053                 8416               190752               -65740
      1054                 8424               100352              -171490
      1055                 8432                12809              -284477
      1056                 8440                70885              -151103
      1057                 8448               251479              -101409
      1058                 8456                 9447               -25664
      1059                 8464               235896               -45766
      1060                 8472               107171              -109194
      1061                 8480               237947              -165929
      1062                 8488               172499               -48509
      1063                 8496                62002               -25711
      1064                 8504                39150               -85667
      1065                 8512               129329              -196817
      1066                 8520               146887                68830
      1067                 8528              -112640              -206024
      1068                 8536               168223              -264988
      1069                 8544                52118              -170327
      1070                 8552               -54452              -160322
      1071                 8560               209106               -70593
      1072                 8568               227157               -58649
      1073                 8576               157021               -59203
      1074                 8584               152064              -230768
      1075                 8592                49859               -18292
      1076                 8600                17326               -59294
      1077                 8608                36533              -226448
      1078                 8616               -68350              -170030
      1079                 8624               110703              -172749
      1080                 8632               176831              -212535
      1081                 8640                33516               -99575
      1082                 8648               164958               -83934
      1083                 8656               256354                 -406
      1084                 8664               188742              -194946
      1085                 8672               -88360                 7838
      1086                 8680               -48558              -151653
      1087                 8688               161229               -70253
      1088                 8696                58348              -135919
      1089                 8704               145029              -100531
      1090                 8712                42708                -5302
      1091                 8720                97770              -188474
      1092                 8728               283945              -151989
      1093                 8736               210098              -127153
      1094                 8744                 4048              -113078
      1095                 8752                21747              -145654
      1096                 8760                -4566              -111140
      1097                 8768               269221              -154548
      1098                 8776               103775              -136944
      1099                 8784               130947              -195942
      1100                 8792               103793              -213319
      1101                 8800               213912              -171955
      1102                 8808               199164               -65875
      1103                 8816               154956               -33381
      1104                 8824                35232              -133645
      1105                 8832               430767               -34723
      1106                 8840               305689              -186556
      1107                 8848               249784              -126732
      1108                 8856                46204              -107311
      1109                 8864               232003               -96368
      1110                 8872               223995               -77356
      1111                 8880               264209              -178980
      1112                 8888               294801              -122406
      1113                 8896               124242              -109725
      1114                 8904               424915              -191797
      1115                 8912               223677              -117064
      1116                 8920               165088               -90883
      1117                 8928                79063               -35827
      1118                 8936                66650               -80206
      1119                 8944               124011              -260944
      1120                 8952                75338              -132753
      1121                 8960               377332              -134705
      1122                 8968               136633              -250075
      1123                 8976               232985              -105561
      1124                 8984               186361               -97493
      1125                 8992               112484               -94844
      1126                 9000               273398              -165674
      1127                 9008               269918              -209810
      1128                 9016               123459               -92631
      1129                 9024               350926               -15361
      1130                 9032               268805              -134602
      1131                 9040               209082              -174362
      1132                 9048               284437              -185231
      1133                 9056               150640               -96324
      1134                 9064               143168              -118648
      1135                 9072               190629              -143929
      1136                 9080               104963                -9132
      1137                 9088               334121               -54840
      1138                 9096               156084              -157744
      1139                 9104               101391              -140669
      1140                 9112               192695               -90424
      1141                 9120                77138              -134183
      1142                 9128               235314               -52342
      1143                 9136               182594               -19894
      1144                 9144               267966              -179536
      1145                 9152               135183               -43381
      1146                 9160               162718              -228976
      1147                 9168               312595              -118162
      1148                 9176               305525               -93901
      1149                 9184               326189              -258221
      1150                 9192               120511              -167402
      1151                 9200                89221              -131106
      1152                 9208                13316              -166345
      1153                 9216               138397              -229682
      1154                 9224               204718                 8530
      1155                 9232                99879              -179312
      1156                 9240                40650              -123938
      1157                 9248               236348              -109788
      1158                 9256                60695               -19890
      1159                 9264               210929              -200422
      1160                 9272               155453              -115415
      1161                 9280                14136               -81350
      1162                 9288               102584              -193791
      1163                 9296                89484              -215777
      1164                 9304               154226               -79252
      1165                 9312               174423              -154312
      1166                 9320               175979                19647
      1167                 9328               -25743              -138142
      1168                 9336               211777               -73768
      1169                 9344               166346              -162246
      1170                 9352               174472                46007
      1171                 9360                90993              -147920
      1172                 9368                57978                75262
      1173                 9376               167936              -123769
      1174                 9384               149591               -61651
      1175                 9392               -31751                -7978
      1176                 9400               225947              -119590
      1177                 9408               148734              -126794
      1178                 9416                95733               -65464
      1179                 9424               186916               -33905
      1180                 9432                96695              -303501
      1181                 9440                80834               -55987
      1182                 9448                45369              -126737
      1183                 9456                41525              -273594
      1184                 9464               186566               121409
      1185                 9472               300023              -144791
      1186                 9480               -39615              -133715
      1187                 9488                39186               -72997
      1188                 9496                69265              -218939
      1189                 9504               132269              -216358
      1190                 9512               105069               -62888
      1191                 9520                31803               -93786
      1192                 9528                 6934              -110865
      1193                 9536               112834              -172537
      1194                 9544                47130              -146465
      1195                 9552                79519              -230527
      1196                 9560                18719              -100187
      1197                 9568                93662                 6360
      1198                 9576                81506               -82852
      1199                 9584                56958               -60380
      1200                 9592                88802               -88072
      1201                 9600                46459              -117298
      1202                 9608                91152              -195378
      1203                 9616                39750              -241710
      1204                 9624               158464               -35501
      1205                 9632               100363               -63259
      1206                 9640               -20994               -96457
      1207                 9648               107816              -194861
      1208                 9656                40084              -245476
      1209                 9664               155358               -42253
      1210                 9672                62892              -198392
      1211                 9680               -68990              -127605
      1212                 9688                90169               -82716
      1213                 9696                57297              -196707
      1214                 9704                18456              -175628
      1215                 9712                15486              -149446
      1216                 9720                 2411               -72120
      1217                 9728               101678               -50718
      1218                 9736               123986              -276689
      1219                 9744               268056                -5750
      1220                 9752                64947              -217755
      1221                 9760               248789               -60587
      1222                 9768               153237              -182689
      1223                 9776                64444               -67458
      1224                 9784               230799              -190168
      1225                 9792               174060              -193611
      1226                 9800               167113              -151097
      1227                 9808               116020               -26607
      1228                 9816               236932               -29080
      1229                 9824               198241               -52715
      1230                 9832               138660                 4709
      1231                 9840               105293               -72246
      1232                 9848               228710                39915
      1233                 9856                85506              -136963
      1234                 9864               270502               -10890
      1235                 9872               137940               -72481
      1236                 9880               260853              -186022
      1237                 9888               217474               -94907
      1238                 9896               127360              -112777
      1239                 9904               191363              -181982
      1240                 9912               127147               -74598
      1241                 9920               254029               -31940
      1242                 9928                43404               -26305
      1243                 9936               188014                  491
      1244                 9944                53470               -77967
      1245                 9952                81843              -121423
      1246                 9960               218940              -172470
      1247                 9968               118790               -94889
      1248                 9976               220896              -131971
      1249                 9984                96835              -130440
      1250                 9992               187653               -79869
      1251                10000                45185               -92869
      1252                10008               183821                 5165
      1253                10016                88896              -134147
      1254                10024                70874              -248213
      1255                10032                91926               -98684
      1256                10040               160074               -75989
      1257                10048                88984               -68471
      1258                10056                65174              -171593
      1259                10064                71096              -124217
      1260                10072                92402              -128884
      1261                10080                -4549               -54224
      1262                10088                98496              -178272
      1263                10096                66103               -83936
      1264                10104                84546               -63312
      1265                10112                70832               -68621
      1266                10120               116174              -290136
      1267                10128               175677                 -565
      1268                10136                60091              -131667
      1269                10144              -153055              -181201
      1270                10152               130509               -15170
      1271                10160                70522                -9540
      1272                10168                53586               -99285
      1273                10176                84628              -189955
      1274                10184                88563              -166644
      1275                10192               190282               -95810
      1276                10200               184153              -145926
      1277                10208               -61735               -54351
      1278                10216                60352              -145683
      1279                10224                69875               -57003
      1280                10232                59726              -132763
      1281                10240               110518              -219666
      1282                10248               164060              -110417
      1283                10256                86080               -62218
      1284                10264               -54796               -83134
      1285                10272               136639               -22221
      1286                10280               140027              -105702
      1287                10288               190810               -58643
      1288                10296               132329                63468
      1289                10304                74947              -239796
      1290                10312                77089              -209587
      1291                10320               -75991              -283179
      1292                10328                31978               -64821
      1293                10336               110204              -202644
      1294                10344               246467              -192393
      1295                10352                78089               -80735
      1296                10360               133708               -88133
      1297                10368               127933              -127559
      1298                10376                29829              -104350
      1299                10384                 3675              -119722
      1300                10392                80368              -205536
      1301                10400                18215              -113350
      1302                10408               -24732              -105672
      1303                10416                69389               -88998
      1304                10424               168062               -39399
      1305                10432               118757               -48271
      1306                10440               200018              -177511
      1307                10448               206808              -178655
      1308                10456                28560               -62871
      1309                10464                58102              -163490
      1310                10472                46024               -15258
      1311                10480               148579               -67797
      1312                10488                23363              -102113
      1313                10496               105038              -134044
      1314                10504               184666               -38889
      1315                10512                56348                  -98
      1316                10520              -141808              -235642
      1317                10528                80006              -234539
      1318                10536                52739               -50874
      1319                10544                80349                27537
      1320                10552               -28626              -193850
      1321                10560               169133              -185593
      1322                10568               150562               -74586
      1323                10576                69299               -30596
      1324                10584               140667              -100208
      1325                10592               159385               -91775
      1326                10600               208653               -83785
      1327                10608               -11703              -238782
      1328                10616                62412              -217875
      1329                10624                57449                19721
      1330                10632               166258               -73666
      1331                10640                92100              -109409
      1332                10648               134746              -119909
      1333                10656               270712               -46135
      1334                10664               150250              -189531
      1335                10672               261499              -161827
      1336                10680               213934                 -347
      1337                10688               121814               -29482
      1338                10696                68377              -161940
      1339                10704                62903               -40745
      1340                10712               181952               -70313
      1341                10720               223403               -72965
      1342                10728               302939               -86517
      1343                10736                35778               -87385
      1344                10744                22348               -37335
      1345                10752                29174              -260454
      1346                10760                73720              -256118
      1347                10768              -133642              -136873
      1348                10776                 2440                48302
      1349                10784                30771                 9262
      1350                10792               108687               -72017
      1351                10800                87288              -250861
      1352                10808               188174              -155231
      1353                10816               -89846              -132870
      1354                10824                19243               -78051
      1355                10832               172269              -199150
      1356                10840               160589              -140497
      1357                10848                 5330              -118884
      1358                10856               131640              -142645
      1359                10864               155372               -37453
      1360                10872               154985              -227638
      1361                10880               -93556               -90913
      1362                10888               142545               -41787
      1363                10896               -16824              -136738
      1364                10904                40091               -82210
      1365                10912                25025              -158105
      1366                10920                -1918              -259675
      1367                10928                41536               -15312
      1368                10936               -83477               -97501
      1369                10944               150349              -118121
      1370                10952                89717              -115475
      1371                10960               165015              -163555
      1372                10968                84981               -58478
      1373                10976               117098              -163999
      1374                10984                 7137              -184842
      1375                10992               -19597               -69080
      1376                11000                98781               -86172
      1377                11008                99359               -59428
      1378                11016               108856              -160698
      1379                11024               134688               -28658
      1380                11032               129186              -104492
      1381                11040                45516              -157720
      1382                11048               -36763              -139359
      1383                11056                56274              -155494
      1384                11064                97746               -36423
      1385                11072               -97413              -164609
      1386                11080               251759               -53236
      1387                11088                92947                27935
      1388                11096                84331              -138972
      1389                11104                19595              -173409
      1390                11112                50059               -96867
      1391                11120               119597                37944
      1392                11128                83736              -112526
      1393                11136               113174               -33238
      1394                11144                -4760              -108651
      1395                11152                13015               -79264
      1396                11160                -2544              -106610
      1397                11168                74009               -36975
      1398                11176                 2436                 4685
      1399                11184                17195               -29572
      1400                11192               -16616               -83766
      1401                11200                87219               -89269
      1402                11208               138824              -162867
      1403                11216                72962              -118868
      1404                11224               -17338              -168776
      1405                11232                42616                -7167
      1406                11240               -41215               -59229
      1407                11248               202590               -65032
      1408                11256                -2717              -104372
      1409                11264                18580              -108069
      1410                11272                96359               -77433
      1411                11280               162834               -83299
      1412                11288                65101               -23021
      1413                11296                41036              -163014
      1414                11304               106091              -148256
      1415                11312               -45501               -53938
      1416                11320                85305                -9650
      1417                11328                46967                -3850
      1418                11336                99543              -158689
      1419                11344               161877              -291117
      1420                11352                10953              -144623
      1421                11360               106559               -52036
      1422                11368                 5283              -142700
      1423                11376                47240                49854
      1424                11384                79238              -147155
      1425                11392               248161               -35639
      1426                11400               100783                54223
      1427                11408               -85233               169068
      1428                11416               121241              -129070
      1429                11424                39117                 7159
      1430                11432               -89886              -127153
      1431                11440               134068               -95749
      1432                11448                89682               -45650
      1433                11456                78357               -36310
      1434                11464              -123389              -251700
      1435                11472                71206              -123883
      1436                11480                36274              -135794
      1437                11488                81154              -104627
      1438                11496                48974              -151470
      1439                11504               114225              -217672
      1440                11512                55980               -53961
      1441                11520               -72609              -262478
      1442                11528               193617              -143886
      1443                11536               -20185              -117407
      1444                11544                28261               -90943
      1445                11552                40853              -237114
      1446                11560                65522              -148905
      1447                11568                33995              -112252
      1448                11576               -21826              -139730
      1449                11584                62264               -36660
      1450                11592                 5518               -20032
      1451                11600               121077               -81240
      1452                11608                 1921              -143501
      1453                11616               -60277              -117152
      1454                11624              -138810                89082
      1455                11632               -85302              -199202
      1456                11640                -2872               -24316
      1457                11648                59292              -163896
      1458                11656                14363               -45706
      1459                11664                35736               -24297
      1460                11672              -149271               -67731
      1461                11680              -115558              -194413
      1462                11688                14300               -37474
      1463                11696                 6136              -177513
      1464                11704              -112528              -163629
      1465                11712               117528               -94049
      1466                11720               -65737              -149110
      1467                11728                23888               -37703
      1468                11736                 7821               -35309
      1469                11744                73760                53081
      1470                11752               -76004               -98714
      1471                11760                61548              -165255
      1472                11768               -48527              -116707
      1473                11776               -61274              -121043
      1474                11784               -87832               -94711
      1475                11792               -39399              -132844
      1476                11800               165232               -67204
      1477                11808               -48679               -72213
      1478                11816               -31334              -180392
      1479                11824                10313              -103749
      1480                11832               -34572              -103937
      1481                11840              -176128               -50494
      1482                11848                96908              -208962
      1483                11856                63784                24761
      1484                11864               131877              -134241
      1485                11872               -35795               -87279
      1486                11880              -100688              -106489
      1487                11888                66967               -72533
      1488                11896               -12121              -208872
      1489                11904                78657              -108328
      1490                11912                -9934              -223940
      1491                11920               -59377               -23208
      1492                11928                46654              -123546
      1493                11936               -16234                44469
      1494                11944                69573              -190747
      1495                11952                25548              -107660
      1496                11960                64190               -22805
      1497                11968               -24066               -59974
      1498                11976                 5375               -68064
      1499                11984                83112              -188829
      1500                11992                64176               -10075
      1501                12000                70663               -78630
      1502                12008                28017              -120682
      1503                12016                49203              -180709
      1504                12024                 3363              -102984
      1505                12032                57517              -214825
      1506                12040                -6778               -23815
      1507                12048                89221              -120201
      1508                12056                65781               -50982
      1509                12064                46790              -253738
      1510                12072               -21061               -47126
      1511                12080               -16748                 7432
      1512                12088                71656              -242563
      1513                12096                38526              -168164
      1514                12104               -43984               -44855
      1515                12112               -55320               -37410
      1516                12120               -66997               -99415
      1517                12128               104793              -236277
      1518                12136                57581               -66922
      1519                12144              -110976               -36063
      1520                12152               163855              -158748
      1521                12160                16820              -174713
      1522                12168                16449              -128461
      1523                12176                 2240               -30732
      1524                12184                 6004               -65558
      1525                12192                15499              -225177
      1526                12200                 5537               -98190
      1527                12208               104939              -117207
      1528                12216               -78861               -27007
      1529                12224                23730              -138542
      1530                12232               105591              -109165
      1531                12240                15669               -98692
      1532                12248                -6009              -107095
      1533                12256                90778              -112040
      1534                12264                42739               -95403
      1535                12272               162140                -6051
      1536                12280               -71219              -113958
      1537                12288                78866                92676
      1538                12296                 9656               -87895
      1539                12304               -55731              -204269
      1540                12312              -142070              -165309
      1541                12320                62361              -283526
      1542                12328                42753               -21525
      1543                12336                38314               -46341
      1544                12344                22529                 8169
      1545                12352               -21927               -85242
      1546                12360              -173416              -113854
      1547                12368               -52593              -112166
      1548                12376               -78328               -60113
      1549                12384               -77806              -238079
      1550                12392               -29622                 8407
      1551                12400                43144              -137676
      1552                12408               -25463              -102223
      1553                12416               -76841               -71044
      1554                12424                 6372              -136576
      1555                12432               -66118              -109717
      1556                12440              -142273               -34579
      1557                12448                80171               -99671
      1558                12456                12088               -10392
      1559                12464               -19213                14872
      1560                12472                83317              -110777
      1561                12480               110551              -253215
      1562                12488               -18643              -255418
      1563                12496               -90846              -265525
      1564                12504               190197              -140914
      1565                12512              -140841              -193764
      1566                12520                56306              -144237
      1567                12528                13388               -70115
      1568                12536                32278              -115575
      1569                12544               -83963              -112056
      1570                12552              -104287              -155144
      1571                12560               -54977                -6899
      1572                12568               -66731              -116580
      1573                12576                53058              -104780
      1574                12584                65122              -207654
      1575                12592               -10721               -75950
      1576                12600                41113              -187266
      1577                12608               145569               -72616
      1578                12616               -11000               -92797
      1579                12624               -77970              -144430
      1580                12632                52579                63758
      1581                12640              -110182              -110321
      1582                12648               -84021               -61933
      1583                12656                34558              -214170
      1584                12664              -137587               -24384
      1585                12672               -52292              -106522
      1586                12680              -148388               -51539
      1587                12688                91329               -19407
      1588                12696               132942                23356
      1589                12704                28847                31661
      1590                12712              -122241              -149827
      1591                12720               191549                 9390
      1592                12728               -71116                29238
      1593                12736               -20078              -102742
      1594                12744               -35534              -158841
      1595                12752               -65214              -155116
      1596                12760                36493              -118105
      1597                12768                98398              -241264
      1598                12776                69863              -113421
      1599                12784               -35088               -25046
      1600                12792              -116322               -62206
      1601                12800               149815                 6940
      1602                12808               -35578              -101613
      1603                12816              -137528              -136729
      1604                12824                40665                -8010
      1605                12832                -9070                34308
      1606                12840               -50542               -60499
      1607                12848               -44780               -78060
      1608                12856                -6095               102443
      1609                12864               -92098               -31614
      1610                12872               -40584              -166585
      1611                12880                 3791                31010
      1612                12888              -199381               -76454
      1613                12896               -61913              -178623
      1614                12904              -113043              -130628
      1615                12912               -38044              -165047
      1616                12920               -34905               -59979
      1617                12928                25629               -74889
      1618                12936               -18603                43556
      1619                12944                15171               -33796
      1620                12952               -55377              -102949
      1621                12960               -78197               -37298
      1622                12968                -2665              -180515
      1623                12976                46534                48115
      1624                12984               -46746              -118121
      1625                12992              -181479                -1773
      1626                13000               -53601               -28418
      1627                13008               121373              -176573
      1628                13016               -70481              -158885
      1629                13024               -92750                25240
      1630                13032                95696              -129598
      1631                13040                -8088              -125515
      1632                13048                21920                -7836
      1633                13056              -122986               -87941
      1634                13064                31252              -143902
      1635                13072               -67375              -207905
      1636                13080               -70235               -77351
      1637                13088               -41044               -98032
      1638                13096                37027              -218827
      1639                13104               -10251               -11933
      1640                13112                17381              -199466
      1641                13120                -9220              -100583
      1642                13128               -76778               -78765
      1643                13136               130206                12496
      1644                13144                57066               -89660
      1645                13152               -54567               -27467
      1646                13160               -22470               -48365
      1647                13168                71298              -192818
      1648                13176                21846                15317
      1649                13184                16642               -39147
      1650                13192              -227351               -93570
      1651                13200               -29166               -88218
      1652                13208                -2251              -203230
      1653                13216                 3718              -127635
      1654                13224                47942              -165259
      1655                13232                 8474                14418
      1656                13240               -69466               -73118
      1657                13248               -58318              -137708
      1658                13256               -91076              -119750
      1659                13264               -27300              -157671
      1660                13272                19400               -51988
      1661                13280               -50853              -158922
      1662                13288               -97452              -142784
      1663                13296               -50379               -16970
      1664                13304               -23226               -30748
      1665                13312                22143                -8317
      1666                13320                50337              -134843
      1667                13328               -61630                57730
      1668                13336               121019               -30439
      1669                13344                10618              -100286
      1670                13352               -94216               -63130
      1671                13360                -6025               -40213
      1672                13368               -17320               -58443
      1673                13376                15589               -91405
      1674                13384                26182              -156578
      1675                13392                29332               -75742
      1676                13400               -16676                76765
      1677                13408               -60727               -92095
      1678                13416                74196              -131171
      1679                13424              -124681                15779
      1680                13432               -70590               -96157
      1681                13440                -7533                20843
      1682                13448               -70782               -67424
      1683                13456                56396               -68363
      1684                13464              -107161                -5441
      1685                13472               -11140              -216312
      1686                13480               -56373              -104346
      1687                13488               133363              -190994
      1688                13496                79170               -52470
      1689                13504                73068              -102101
      1690                13512              -152101               -93596
      1691                13520                35753               -99402
      1692                13528                62775              -125638
      1693                13536              -106762              -132339
      1694                13544               -64077               -49306
      1695                13552               -73385                58793
      1696                13560                10450               -97110
      1697                13568                15225              -166096
      1698                13576              -212706               -52532
      1699                13584               -36910                14813
      1700                13592               -71209               -66774
      1701                13600                26060                 1881
      1702                13608                57714               -71742
      1703                13616               -47258                28456
      1704                13624               -63746              -289283
      1705                13632               -53067              -125304
      1706                13640              -230255                11971
      1707                13648              -179750              -153586
      1708                13656               -64072               -78691
      1709                13664               -96805              -126777
      1710                13672              -128562               -42578
      1711                13680                 3201              -114479
      1712                13688                -5161               -63197
      1713                13696                31416               -80523
      1714                13704               -19134              -164742
      1715                13712              -110729              -121887
      1716                13720               -90016               -94095
      1717                13728                51144              -101759
      1718                13736               -68530              -111190
      1719                13744              -118713              -142303
      1720                13752               135563              -213886
      1721                13760               -72112                -4661
      1722                13768               -77858              -105583
      1723                13776                51947              -157399
      1724                13784                 2797              -147175
      1725                13792              -236326              -112321
      1726                13800              -159033               -63737
      1727                13808               -76210               -33878
      1728                13816              -162346              -124481
      1729                13824              -191341              -104296
      1730                13832                54618                56957
      1731                13840               209490                27060
      1732                13848               -17054               -89828
      1733                13856               -80052               -73261
      1734                13864                 2394               -48352
      1735                13872               -97528               -19684
      1736                13880                23651              -221519
      1737                13888               -89860               -64459
      1738                13896                75522              -129784
      1739                13904              -139838              -184521
      1740                13912              -166955               -64103
      1741                13920              -127839               -81968
      1742                13928                70895               -40148
      1743                13936              -204311               -17270
      1744                13944                 8255               -83853
      1745                13952              -106050               -49683
      1746                13960               -78216                54406
      1747                13968               -14115               -92303
      1748                13976              -104991              -138803
      1749                13984              -140383                14427
      1750                13992               -42891              -216115
      1751                14000                 8724                15879
      1752                14008                27691               -79907
      1753                14016                33922              -175268
      1754                14024               -71337               -59400
      1755                14032               -17411               -85070
      1756                14040               -14599              -172074
      1757                14048              -100744               -61067
      1758                14056               -52765               -21445
      1759                14064               -33156               -16304
      1760                14072                 4104               -47027
      1761                14080                68413              -128925
      1762                14088                25682               -73087
      1763                14096               -48768              -105790
      1764                14104                79845               -93210
      1765                14112               -18869              -133879
      1766                14120                93329                 1072
      1767                14128               -77726              -121661
      1768                14136               -98271              -164547
      1769                14144               -62560              -133626
      1770                14152               -31421              -110654
      1771                14160               -16280               -33095
      1772                14168               -76780               -57410
      1773                14176               103152               -25383
      1774                14184              -165024              -122077
      1775                14192              -117361               -37284
      1776                14200               -39573              -167591
      1777                14208               -51910               -66081
      1778                14216               -82542              -160862
      1779                14224               -77180               -81760
      1780                14232                 8147                 6229
      1781                14240              -168619              -248473
      1782                14248                -5653                44591
      1783                14256              -127366               -29936
      1784                14264              -205550              -121037
      1785                14272               -43296              -105921
      1786                14280               -43702              -203806
      1787                14288               -37519              -145579
      1788                14296                19037              -161886
      1789                14304              -117866              -144987
      1790                14312                63466              -103212
      1791                14320              -206597              -208711
      1792                14328               -51389              -163055
      1793                14336               -84688              -194895
      1794                14344                 6624               -65633
      1795                14352               -68751               -72619
      1796                14360               -93818               -15637
      1797                14368                44214               -70441
      1798                14376              -141285              -125527
      1799                14384              -224460               -77812
      1800                14392                26998               -33300
      1801                14400               -66032              -145224
      1802                14408              -100577              -142197
      1803                14416               -84366               -45053
      1804                14424                18347                 1639
      1805                14432               -75364              -154649
      1806                14440              -178539              -128697
      1807                14448               -55975                -4222
      1808                14456              -140313              -170615
      1809                14464                39642               -61898
      1810                14472                 -874              -158137
      1811                14480               -64681              -137969
      1812                14488                68210                32262
      1813                14496               -65450              -285639
      1814                14504              -149215              -185907
      1815                14512               -82545              -164239
      1816                14520              -110358                -4334
      1817                14528                -7710               -96550
      1818                14536               -31555              -114323
      1819                14544              -130422              -130518
      1820                14552                81843               -80672
      1821                14560              -204146               -53721
      1822                14568              -155126              -103374
      1823                14576               -83083               -79459
      1824                14584               -10531              -184137
      1825                14592               -15300               -62450
      1826                14600               -50409               -81990
      1827                14608               -70892              -137571
      1828                14616               -85739               -42737
      1829                14624              -121404               -74615
      1830                14632              -113009              -220262
      1831                14640              -137834              -111682
      1832                14648                74574               -86173
      1833                14656               -76426              -134792
      1834                14664               -67481               -88961
      1835                14672               -52312                -1572
      1836                14680                72021              -101473
      1837                14688              -182601              -118714
      1838                14696              -164129               -82215
      1839                14704                33346               -73919
      1840                14712               -89373              -200313
      1841                14720               -89357               -15760
      1842                14728                 4959               -87589
      1843                14736              -137976              -162956
      1844                14744              -186868               -63105
      1845                14752               -68925              -265789
      1846                14760              -292219               -60760
      1847                14768              -235023                -3952
      1848                14776              -144361               -27911
      1849                14784                72542               -70989
      1850                14792                82453                39453
      1851                14800               -68437               -71298
      1852                14808               -37354                78982
      1853                14816               -16040              -142463
      1854                14824               -83855               -63930
      1855                14832               -68621                10846
      1856                14840               -86920              -149216
      1857                14848                65798               -12191
      1858                14856               -82748              -156636
      1859                14864                -8099               -39673
      1860                14872               -63008              -166014
      1861                14880               -49160               -68734
      1862                14888               -42517              -138772
      1863                14896              -125100              -206541
      1864                14904                95952                20943
      1865                14912              -171245               -69995
      1866                14920              -110089               -91317
      1867                14928              -253168               -72149
      1868                14936               -56833               -94673
      1869                14944                30050              -255241
      1870                14952               -96312              -176769
      1871                14960               -29993               -15787
      1872                14968              -156936                63571
      1873                14976               -13287              -144991
      1874                14984                19951              -147796
      1875                14992              -177864               -93760
      1876                15000               -58724               -88645
      1877                15008               -65258              -108798
      1878                15016              -121185                45770
      1879                15024              -151983               -26252
      1880                15032              -125718               -61915
      1881                15040                85445               -71054
      1882                15048              -133274              -108281
      1883                15056                11279                26989
      1884                15064                42277               -26512
      1885                15072               -97965              -161346
      1886                15080                35329              -147781
      1887                15088              -184470                  752
      1888                15096               -96290               -24608
      1889                15104              -161798               -94533
      1890                15112               -15128               -80193
      1891                15120              -107573               -77854
      1892                15128              -122054                37253
      1893                15136                39794               -52661
      1894                15144               -93411                10648
      1895                15152                50571                19537
      1896                15160               -42328              -115248
      1897                15168               -60866              -100854
      1898                15176              -137669              -170442
      1899                15184              -178731              -257174
      1900                15192               -60451              -138986
      1901                15200               -72900               118506
      1902                15208                35158               -56674
      1903                15216               -93583              -110030
      1904                15224                 9286              -191490
      1905                15232               -32471              -206631
      1906                15240                31978               -87907
      1907                15248                30863              -106254
      1908                15256              -111054               -83841
      1909                15264               -19493              -152856
      1910                15272               -18133               -94781
      1911                15280                35734              -208134
      1912                15288               -16263              -123018
      1913                15296              -196561               -94805
      1914                15304              -176799              -112870
      1915                15312              -173208              -131022
      1916                15320               -14228              -121980
      1917                15328                -6766               -95465
      1918                15336                17613              -126938
      1919                15344              -101724              -135557
      1920                15352              -185389                89106
      1921                15360              -180902              -175116
      1922                15368              -255321                -8013
      1923                15376               -56975               -93596
      1924                15384               -62898               -63639
      1925                15392              -102147                12222
      1926                15400               -34638              -104686
      1927                15408                17139              -153168
      1928                15416              -143470               -18369
      1929                15424               -38118                14240
      1930                15432              -145837              -127880
      1931                15440              -131440              -194352
      1932                15448                77946               -98778
      1933                15456               -84712               -74772
      1934                15464               -55260               -91438
      1935                15472                 9658              -184517
      1936                15480               -65705              -127245
      1937                15488               -65187              -138216
      1938                15496              -123832               -23319
      1939                15504                 5389               -46775
      1940                15512               -98194              -162124
      1941                15520              -122097              -151053
      1942                15528              -155363                 3495
      1943                15536              -109219              -248253
      1944                15544               -12428              -184849
      1945                15552                 1942               -99611
      1946                15560               -43160              -147161
      1947                15568               -10982              -147726
      1948                15576               -90878              -139542
      1949                15584               -47146              -160262
      1950                15592                29748               -21887
      1951                15600              -101477               -27572
      1952                15608               -40569              -208042
      1953                15616               104232               -50435
      1954                15624               -26080              -116065
      1955                15632                11700               -94878
      1956                15640                24893              -146929
      1957                15648               -13259              -181345
      1958                15656                81668               -71391
      1959                15664               -45611               -86354
      1960                15672              -235218               -79450
      1961                15680                43017              -139185
      1962                15688               -50910              -193009
      1963                15696              -117318              -129959
      1964                15704               -62946                19194
      1965                15712              -148104               -12717
      1966                15720               124750               -83716
      1967                15728                31431               -69826
      1968                15736                83069               -36962
      1969                15744               -41859               -83233
      1970                15752                64108              -131619
      1971                15760              -123010               -93701
      1972                15768                24720              -172881
      1973                15776                 6260                 3167
      1974                15784              -110627              -105096
      1975                15792               124059               -84510
      1976                15800              -184844               -12180
      1977                15808               128695              -117413
      1978                15816               -97680                13223
      1979                15824              -208516               -58102
      1980                15832              -123099               -22216
      1981                15840              -104924               -10518
      1982                15848               -13596              -131883
      1983                15856              -143787               -98288
      1984                15864               -10561                83125
      1985                15872               -51868               -82231
      1986                15880               -62325               -43776
      1987                15888                40835                 6880
      1988                15896               -25058               -60832
      1989                15904               -40927              -110621
      1990                15912              -133273               -28818
      1991                15920              -151418               -21419
      1992                15928               -14133                29078
      1993                15936               -28746                 2140
      1994                15944                28616                33901
      1995                15952               -90414               -42310
      1996                15960              -115746              -159054
      1997                15968               -94420               -47431
      1998                15976               -34407              -149996
      1999                15984                 -766               -89705
      2000                15992               -79271               -63129
      2001                16000                58202                -6681
      2002                16008              -138832                 8337
      2003                16016               -33131               -75589
      2004                16024               -84730              -105398
      2005                16032               -96528                -4614
      2006                16040              -117196               -43475
      2007                16048               -82135              -243022
      2008                16056               -67420               105015
      2009                16064              -157295               -71086
      2010                16072               -48238               -22326
      2011                16080              -105320                11766
      2012                16088               -58363              -235819
      2013                16096               -59851              -115784
      2014                16104               -25065               -50235
      2015                16112               -63887              -130796
      2016                16120                58407              -174637
      2017                16128              -167024               -94145
      2018                16136              -116707               -21938
      2019                16144               -17961                24960
      2020                16152              -231411              -164667
      2021                16160               -61093              -150978
      2022                16168                26690               -75775
      2023                16176              -105515               -26963
      2024                16184              -103494               -44850
      2025                16192               -82102              -129282
      2026                16200               -76788               -66224
      2027                16208              -184504                38653
      2028                16216                74887               -64921
      2029                16224              -142092               100645
      2030                16232               -12392              -130460
      2031                16240                70631               -72253
      2032                16248               -21994              -106511
      2033                16256               -14213                 7002
      2034                16264                16251               -93636
      2035                16272               -87277              -130482
      2036                16280               -41822                 6671
      2037                16288               -48362               -93024
      2038                16296              -100914              -115877
      2039                16304              -151129               -48191
      2040                16312              -121200                69389
      2041                16320               -52305               -33693
      2042                16328              -165083               -33456
      2043                16336              -109378              -105117
      2044                16344              -162165               -47347
      2045                16352              -137918                18826
      2046                16360               -80166              -119076
      2047                16368              -179976                49327
      2048                16376               -69853              -220841
      2049                16384              -179129               -57490
      2050                16392              -103946              -202816
      2051                16400                 6068               -54249
      2052                16408               108845               147024
      2053                16416              -222337              -117525
      2054                16424              -107693               -58642
      2055                16432              -101913              -101303
      2056                16440                 2748               -73482
      2057                16448                 7303               -87596
      2058                16456                40168              -182674
      2059                16464                87871                  584
      2060                16472              -150663               -94781
      2061                16480               -43516               -92841
      2062                16488              -121336               -50286
      2063                16496              -183896                 5243
      2064                16504               -11080              -144352
      2065                16512               -70274              -247560
      2066                16520                 9206               -62134
      2067                16528                -3602               -50148
      2068                16536               -61175                40147
      2069                16544                57460               -54764
      2070                16552               -13350               -27582
      2071                16560                23415               -52376
      2072                16568              -130971              -111245
      2073                16576                 2294              -183166
      2074                16584               -84557               -10255
      2075                16592               -15409               -68250
      2076                16600               -62239               -10202
      2077                16608               -88683                 1513
      2078                16616               -46566              -112381
      2079                16624               -96799              -220385
      2080                16632              -156316               -35755
      2081                16640               -72325              -101953
      2082                16648              -112387              -185463
      2083                16656              -203849              -227061
      2084                16664                21786              -120045
      2085                16672               -75670              -140252
      2086                16680              -106824              -181479
      2087                16688              -119638               -54281
      2088                16696              -192589                18112
      2089                16704               -54698               -74975
      2090                16712                68243                29318
      2091                16720                 3545              -179230
      2092                16728              -175098              -122590
      2093                16736               -80413                13347
      2094                16744              -131657                19370
      2095                16752               -88771               -31844
      2096                16760              -104163                21121
      2097                16768                22615               -15673
      2098                16776               -62860               -49111
      2099                16784               -59814               -71832
      2100                16792               -26221              -128619
      2101                16800              -107667                 6609
      2102                16808              -100511               -56803
      2103                16816              -102711               -87459
      2104                16824              -163571               -18387
      2105                16832               -79244              -215009
      2106                16840               -80720              -214352
      2107                16848               -14503               -22120
      2108                16856              -120048                -2364
      2109                16864               -41932              -165524
      2110                16872              -129061               -42880
      2111                16880              -174370               -36085
      2112                16888              -102530                29349
      2113                16896              -226499               -39151
      2114                16904               -24167                89376
      2115                16912               -93602               -20371
      2116                16920                -1514              -114947
      2117                16928              -199278               -92866
      2118                16936                24822               -79765
      2119                16944              -109562               -30255
      2120                16952                36261              -237389
      2121                16960               -75280               -94091
      2122                16968               -44153              -119842
      2123                16976               -64928               -50678
      2124                16984              -121346              -216618
      2125                16992               -82603               -19322
      2126                17000               -95514                15702
      2127                17008               -31572              -102279
      2128                17016               -85825               -29683
      2129                17024                 9601                19877
      2130                17032                48607               -60783
      2131                17040               -20921                44557
      2132                17048               -45220              -135705
      2133                17056                41748              -130110
      2134                17064              -151953              -148308
      2135                17072               139773              -124670
      2136                17080              -157188                72912
      2137                17088                63404              -115740
      2138                17096               -52514                 5220
      2139                17104                 2581               -40020
      2140                17112              -163881               -97421
      2141                17120              -101548               -39622
      2142                17128              -113324              -312768
      2143                17136                83970              -167753
      2144                17144               -37590              -111346
      2145                17152               -39254              -104763
      2146                17160              -130873               -40947
      2147                17168                 -755              -200233
      2148                17176               -39689              -102898
      2149                17184               -83799              -156394
      2150                17192               -25345              -135021
      2151                17200                19382               -41453
      2152                17208              -205942              -160348
      2153                17216              -143734              -164656
      2154                17224              -165028              -183492
      2155                17232               -91723               -24017
      2156                17240                45491              -127647
      2157                17248              -103158               -68685
      2158                17256               -51153               -56300
      2159                17264               -31395               -62624
      2160                17272              -163732                14104
      2161                17280               -33123               -83360
      2162                17288               -44583               -91999
      2163                17296               -14321              -223378
      2164                17304                16449                43182
      2165                17312              -186161              -244440
      2166                17320                -6873                25717
      2167                17328              -166806                14188
      2168                17336                35648               -34341
      2169                17344                71129                22071
      2170                17352                40297               -81252
      2171                17360              -105095               -39124
      2172                17368               -33093               -41670
      2173                17376              -146878              -102962
      2174                17384               -39519                44196
      2175                17392              -214104              -109356
      2176                17400                14606              -112428
      2177                17408               -90527               -79556
      2178                17416               -30625               -47435
      2179                17424                22130               -24767
      2180                17432                29149              -128307
      2181                17440              -121540               -76483
      2182                17448              -174693              -104133
      2183                17456               -68109               -15135
      2184                17464               -27393              -272610
      2185                17472               -74579              -129758
      2186                17480               -59802              -132391
      2187                17488              -195938              -192895
      2188                17496               -57554              -117220
      2189                17504              -113118              -144965
      2190                17512               -91756               -41309
      2191                17520              -119080              -139884
      2192                17528              -112067              -191799
      2193                17536              -159475              -176388
      2194                17544               -35485                 7588
      2195                17552               -31911              -110838
      2196                17560              -126499                98106
      2197                17568               -40136              -156193
      2198                17576               -95812               -60706
      2199                17584               -38275               -38087
      2200                17592              -115849                39697
      2201                17600              -121814              -139570
      2202                17608               -89983              -153398
      2203                17616              -230183              -211678
      2204                17624               -11890              -202223
      2205                17632              -164557               -95231
      2206                17640                -3696                59897
      2207                17648              -135829               -42694
      2208                17656               -87423              -274693
      2209                17664               -27943              -214509
      2210                17672                17282               -49571
      2211                17680               -61998               -31275
      2212                17688               -19127              -200979
      2213                17696                  837                 6073
      2214                17704               -26272                  294
      2215                17712               -36515               -88306
      2216                17720               -90102                33332
      2217                17728              -172425               -62293
      2218                17736                -3319               -20522
      2219                17744                22501                -1334
      2220                17752              -177468              -132580
      2221                17760               -56810               -32903
      2222                17768               -49731                 3852
      2223                17776               -31742               -60328
      2224                17784              -133037               -30206
      2225                17792              -187738                18536
      2226                17800              -181139              -175902
      2227                17808               -55205              -194294
      2228                17816              -141035               -39875
      2229                17824              -107727              -138262
      2230                17832              -173136                  507
      2231                17840                21706              -159705
      2232                17848               -21660               -58488
      2233                17856              -225999              -160244
      2234                17864               -53484                -1858
      2235                17872              -191579               -38117
      2236                17880               -23502              -155797
      2237                17888              -127563              -142981
      2238                17896                11594               -72357
      2239                17904                16948                13985
      2240                17912               -31508               -74134
      2241                17920               -24186               -81191
      2242                17928               -40034              -203693
      2243                17936              -117438              -135366
      2244                17944                 3543              -138029
      2245                17952               143250                31815
      2246                17960               -75015              -124034
      2247                17968              -206630              -235778
      2248                17976                42477               -70305
      2249                17984              -142399                56290
      2250                17992              -201973               -51885
      2251                18000              -108945               -95887
      2252                18008               -27510              -166915
      2253                18016               -29530               -88815
      2254                18024               -52566                25089
      2255                18032               -46919               -30561
      2256                18040                53061                 4811
      2257                18048               -78811               -22018
      2258                18056              -239538               -80669
      2259                18064               -46163               -72259
      2260                18072               -66601                -1045
      2261                18080              -149388               -68991
      2262                18088                -2652              -217437
      2263                18096              -128552               -54332
      2264                18104               -80112                90145
      2265                18112                11988               -88214
      2266                18120               -75208               -53447
      2267                18128                92839                11999
      2268                18136               -89280               -44150
      2269                18144                14968              -118842
      2270                18152              -196681              -131723
      2271                18160                -7417               -95204
      2272                18168                35337               -47308
      2273                18176               -69255              -119257
      2274                18184              -175204                65049
      2275                18192               113215              -111958
      2276                18200               -71481              -127545
      2277                18208               -22516                10323
      2278                18216              -106609               -47086
      2279                18224              -112488               -80137
      2280                18232              -207042               -46606
      2281                18240               104855               -87823
      2282                18248               -57676              -117071
      2283                18256               -26426              -145835
      2284                18264              -175018              -129172
      2285                18272               -96062               -45344
      2286                18280               -45862               -69290
      2287                18288              -108338                97960
      2288                18296                20545                 4593
      2289                18304               -94574               -93072
      2290                18312              -142777               -72274
      2291                18320               -26433              -124693
      2292                18328              -212430              -204500
      2293                18336               -33561              -180569
      2294                18344              -139242               -29802
      2295                18352                31260              -117443
      2296                18360              -110119                14763
      2297                18368              -154009              -133485
      2298                18376                74810               -85055
      2299                18384              -136366               -59070
      2300                18392                -9674               -72106
      2301                18400                 1118               -95543
      2302                18408               -81941                -7908
      2303                18416               -72507              -186507
      2304                18424              -112482              -247056
      2305                18432               -80904              -101385
      2306                18440                18926              -231012
      2307                18448               -44793              -174943
      2308                18456               -70973              -174248
      2309                18464               -83332               -13041
      2310                18472              -118911              -268669
      2311                18480              -191306               -96637
      2312                18488              -109644              -104855
      2313                18496               -33762                 -892
      2314                18504                50091              -252332
      2315                18512                 -418               -36629
      2316                18520               -13245                33192
      2317                18528              -175746              -130295
      2318                18536               -20447               -90339
      2319                18544               -10757                 9092
      2320                18552               107597              -261491
      2321                18560               -28669               -56037
      2322                18568               -44152               -28892
      2323                18576                18969              -157317
      2324                18584                32319               -80068
      2325                18592              -187548               -23936
      2326                18600              -234889              -237708
      2327                18608               -79948               -25229
      2328                18616               -50293               -99675
      2329                18624              -255710              -120032
      2330                18632               -23884              -162137
      2331                18640              -206502              -213984
      2332                18648               -74173               -40080
      2333                18656               -48404               -17457
      2334                18664               -77080                88734
      2335                18672               -56980                45087
      2336                18680               -67010               -40541
      2337                18688              -172283               -74835
      2338                18696               -16219               -50942
      2339                18704              -119718              -163653
      2340                18712               -24634              -101427
      2341                18720              -113579               -51781
      2342                18728              -115511              -149599
      2343                18736              -128812                28177
      2344                18744                 3872                30386
      2345                18752              -121582                18036
      2346                18760               -49429               -20732
      2347                18768               -92182                30712
      2348                18776                94393               -46270
      2349                18784              -102061               -79492
      2350                18792               -35042               -49671
      2351                18800               -80286               -99920
      2352                18808               -29987               -52271
      2353                18816                16240               -81616
      2354                18824              -151539              -135905
      2355                18832                14164               -69094
      2356                18840                12140                 7665
      2357                18848               -98048               -20924
      2358                18856               -71091               -76506
      2359                18864               -73266               -49184
      2360                18872                -1571              -125295
      2361                18880               -49976              -110520
      2362                18888              -113167                53967
      2363                18896               -92333              -105924
      2364                18904               -11769               -95286
      2365                18912              -100742               -64109
      2366                18920               -45348               -22195
      2367                18928                 9389               -62407
      2368                18936               -93510               -95804
      2369                18944               -36372              -165337
      2370                18952                 2136              -101530
      2371                18960              -128226               -93737
      2372                18968               -65417                41241
      2373                18976               125573                24818
      2374                18984               -94163              -147041
      2375                18992               -52084                 4708
      2376                19000               124018               -81319
      2377                19008              -151347                  401
      2378                19016               -24162              -105151
      2379                19024                80651               -40060
      2380                19032              -121864              -126502
      2381                19040              -222358               -50342
      2382                19048              -160817              -115339
      2383                19056              -116319               -55584
      2384                19064              -151174              -172668
      2385                19072               -97606               -66258
      2386                19080               -81769                27403
      2387                19088               -70944               -91461
      2388                19096                -6678               -48264
      2389                19104              -201579              -224482
      2390                19112                -8045              -124524
      2391                19120               -11160               -18337
      2392                19128                14159              -197229
      2393                19136               -88544               -40515
      2394                19144               -17345               -50271
      2395                19152              -125026                -7784
      2396                19160               -54569              -166692
      2397                19168              -103340               -51214
      2398                19176               -27571                10910
      2399                19184              -101042               -31679
      2400                19192               -46258              -174308
      2401                19200               -63059               -81848
      2402                19208                54029              -113514
      2403                19216              -142867              -186643
      2404                19224              -116762               -10496
      2405                19232               -23691               -17548
      2406                19240               109463              -107610
      2407                19248                18448                93677
      2408                19256              -111615              -156914
      2409                19264              -119199              -117418
      2410                19272                17307               -48100
      2411                19280              -132981              -202642
      2412                19288                16436               -33390
      2413                19296               -19212              -204540
      2414                19304               -60303               -82472
      2415                19312               -85534              -157634
      2416                19320               -39013              -100585
      2417                19328               -80851               -87453
      2418                19336               -15810                43046
      2419                19344               -24830                 9240
      2420                19352                69768                 2725
      2421                19360               -58149              -188369
      2422                19368              -121843              -205420
      2423                19376               -49308               -66734
      2424                19384                -4061                55517
      2425                19392               -91211                -8600
      2426                19400              -109579              -309295
      2427                19408               -33199               -44549
      2428                19416              -111011               -61985
      2429                19424               -50710                38710
      2430                19432                13488               -34719
      2431                19440               -83985                -5158
      2432                19448               -79088               -71405
      2433                19456                60553               -99971
      2434                19464               -90373               -44144
      2435                19472              -122522              -160960
      2436                19480              -106862               -31131
      2437                19488                 6996               -93676
      2438                19496              -104818               -20234
      2439                19504                53996                 8776
      2440                19512               -55694               -69512
      2441                19520              -272172              -136607
      2442                19528              -105253              -130448
      2443                19536                 7659              -144561
      2444                19544              -105955               -15487
      2445                19552               -17357                35418
      2446                19560                20078                54169
      2447                19568               -97515              -149353
      2448                19576               -22234              -188917
      2449                19584                10610              -201956
      2450                19592              -137879               -72062
      2451                19600               -87434               -60166
      2452                19608              -187504                75771
      2453                19616               -10580               -78560
      2454                19624              -122513               -89535
      2455                19632                -9042               -92435
      2456                19640              -205028               -35895
      2457                19648               -31087               -18849
      2458                19656               -55442              -134336
      2459                19664                79534              -111593
      2460                19672               -77667               -69255
      2461                19680                 9760                -8421
      2462                19688                23267               -50439
      2463                19696              -105597              -126489
      2464                19704              -152811              -132934
      2465                19712               -88587              -167070
      2466                19720               -57882                -7927
      2467                19728              -181109               -14794
      2468                19736                38555              -110551
      2469                19744               -62179              -211562
      2470                19752               -15744                39611
      2471                19760              -140023               -46088
      2472                19768              -121428               -70335
      2473                19776              -215968              -206340
      2474                19784               -49947              -268154
      2475                19792               -93785              -114699
      2476                19800               -36950              -137064
      2477                19808                13763                64768
      2478                19816                66916              -229579
      2479                19824               -14067               -31696
      2480                19832               -12064              -157243
      2481                19840               -53769               -95691
      2482                19848               -40870               -52960
      2483                19856              -118262               -70630
      2484                19864               -70139               -36764
      2485                19872                12020                 9599
      2486                19880                76512               -49379
      2487                19888                 -243                 3715
      2488                19896               -96959              -100280
      2489                19904              -108439               -94773
      2490                19912                28318               -22170
      2491                19920               -26092              -181836
      2492                19928               -33805               -23470
      2493                19936              -150393               -95503
      2494                19944               -52407               -78189
      2495                19952              -120521                -9553
      2496                19960               -30722               -14866
      2497                19968               -86940                18455
      2498                19976               -47515               -69149
      2499                19984               -47821               -67885
      2500                19992               -30493               -64383
      2501                20000              -150654              -131480
      2502                20008               -51433               -17526
      2503                20016               -74348              -216474
      2504                20024               -93336               -27006
      2505                20032               -60232              -222819
      2506                20040              -196679              -109076
      2507                20048                16889               -79667
      2508                20056               -93049               -71047
      2509                20064              -212157              -169644
      2510                20072               -86679              -117683
      2511                20080              -124938               -84727
      2512                20088               -68767               -62434
      2513                20096              -119095              -101108
      2514                20104               -29836              -120685
      2515                20112               -73763                -7942
      2516                20120              -178359                 5744
      2517                20128               -44244               -47583
      2518                20136              -105827                -7385
      2519                20144              -159549               -10065
      2520                20152              -277805              -115021
      2521                20160                14460              -128517
      2522                20168               -60139               -33158
      2523                20176               -71257              -115846
      2524                20184              -131900              -244776
      2525                20192               103392              -160685
      2526                20200              -159147                45381
      2527                20208               -61238               -81811
      2528                20216              -153203              -115567
      2529                20224                 4706              -126967
      2530                20232                11995                19642
      2531                20240              -115558               -45721
      2532                20248               -14565              -121498
      2533                20256                -6525                35840
      2534                20264               -52863               -53868
      2535                20272              -145368                -3192
      2536                20280              -185557               -64795
      2537                20288                70186               -51369
      2538                20296              -169585               -30300
      2539                20304               -73491               -27199
      2540                20312              -105106                38500
      2541                20320               -61494                51016
      2542                20328              -140636               -20882
      2543                20336               -88167               -74469
      2544                20344                28440              -203799
      2545                20352                94311              -178829
      2546                20360                -4055               -81585
      2547                20368                22574              -117066
      2548                20376               -59761              -105498
      2549                20384               -49718               -33255
      2550                20392              -115545              -134111
      2551                20400               -34866               -99213
      2552                20408              -101954               -58324
      2553                20416              -144245               -65081
      2554                20424               -89526               -54981
      2555                20432               -67826              -109675
      2556                20440                31599               -48893
      2557                20448               -38369               -29884
      2558                20456                10923                 3346
      2559                20464              -103868              -155615
      2560                20472              -223714                62763
      2561                20480               -62659                16570
      2562                20488               102139              -157229
      2563                20496              -164042               -97425
      2564                20504              -112207                22201
      2565                20512               -34697               -21929
      2566                20520               -50905                -2095
      2567                20528                21180               -70338
      2568                20536               -34253               -10460
      2569                20544               -96792              -125507
      2570                20552                -7085               -46679
      2571                20560               -17879                76801
      2572                20568              -133334                -8741
      2573                20576               -39517              -103254
      2574                20584              -133888               -99518
      2575                20592               148539                10022
      2576                20600                 8622              -112970
      2577                20608                31580              -187603
      2578                20616              -140198              -114652
      2579                20624              -179862               -47363
      2580                20632               -74382                33597
      2581                20640                76552                55411
      2582                20648               -63834              -213048
      2583                20656              -122918              -176611
      2584                20664               -59317                 8445
      2585                20672               129536               -31668
      2586                20680               -31651               -36185
      2587                20688              -213349              -178469
      2588                20696              -110190                -1871
      2589                20704              -137816               -10076
      2590                20712               -70714              -189666
      2591                20720               -65809               -15510
      2592                20728              -204935              -153275
      2593                20736               -28365                64077
      2594                20744              -183077              -126251
      2595                20752                25988              -135906
      2596                20760               -92367               -70876
      2597                20768              -137305              -130926
      2598                20776              -139485               -16221
      2599                20784                35943                -4605
      2600                20792                33540               -63494
      2601                20800              -178028                 7743
      2602                20808               -18852               -98868
      2603                20816                35667              -114601
      2604                20824              -172529               -33099
      2605                20832               -31753                51894
      2606                20840              -142154               -20978
      2607                20848               -79432                62258
      2608                20856              -152841               -66349
      2609                20864              -100999                58960
      2610                20872                35367              -158398
      2611                20880               -30381                72906
      2612                20888               -21760              -120476
      2613                20896              -171966               -32614
      2614                20904              -225777               -45157
      2615                20912               119784               -57233
      2616                20920                21651                -5122
      2617                20928                18996               -34131
      2618                20936              -183567              -109017
      2619                20944               -22822               -71655
      2620                20952               -21474              -214410
      2621                20960                93440               -40147
      2622                20968              -180479              -176073
      2623                20976                -6696                -4741
      2624                20984                40630                 1793
      2625                20992              -135997               -96654
      2626                21000               -77029                18309
      2627                21008               -93577               -16306
      2628                21016                30670              -118408
      2629                21024               -19134               -77447
      2630                21032               -69505              -125403
      2631                21040                50563               -15196
      2632                21048              -110516               108686
      2633                21056               -99051               -46190
      2634                21064               -20009               -38578
      2635                21072              -184287               -76152
      2636                21080               -39713              -117081
      2637                21088                 7752                92202
      2638                21096                16167               -44733
      2639                21104                 9736               -59004
      2640                21112               -73135               -96734
      2641                21120              -112397                 4214
      2642                21128               -96613               -87247
      2643                21136               -38341              -142395
      2644                21144               -51158              -112072
      2645                21152                26688                -6763
      2646                21160               -34583              -215938
      2647                21168               -46629                 4678
      2648                21176               -35891                -2916
      2649                21184               -65773               -49388
      2650                21192              -163689              -231359
      2651                21200              -152207               -48055
      2652                21208              -141283               -51895
      2653                21216               -17995               -33961
      2654                21224               -81229               -76821
      2655                21232              -112640              -137592
      2656                21240               -95170               -85168
      2657                21248              -156133              -221346
      2658                21256               -50684               -34047
      2659                21264              -134940               -31183
      2660                21272               -67643               110990
      2661                21280              -147176               -85032
      2662                21288               -92216               -90280
      2663                21296               -64053              -145295
      2664                21304               -57865                 5392
      2665                21312              -135641               -50866
      2666                21320              -108633                 6994
      2667                21328              -211889              -115356
      2668                21336                49482              -175764
      2669                21344              -113613               -52789
      2670                21352               -98343              -168480
      2671                21360                 8334                 -935
      2672                21368               -22119              -210776
      2673                21376              -210175              -166220
      2674                21384               -57919              -185215
      2675                21392                -9895                -4723
      2676                21400               -24989                83355
      2677                21408               -82717                18064
      2678                21416                 5830              -151584
      2679                21424              -148910              -103929
      2680                21432              -143192               -43718
      2681                21440                90210              -120566
      2682                21448              -123890              -159447
      2683                21456              -159544                20500
      2684                21464              -100504               -94615
      2685                21472               -25752              -106265
      2686                21480              -172465              -163124
      2687                21488              -109915              -175597
      2688                21496              -147249               -62536
      2689                21504               -47425               -48083
      2690                21512               153760              -149329
      2691                21520               -69703              -154854
      2692                21528               -78611              -140342
      2693                21536               -26057               159084
      2694                21544                -2187              -136348
      2695                21552              -102301              -157295
      2696                21560              -101995                66516
      2697                21568               -88271                27132
      2698                21576               -59450                42896
      2699                21584              -111318              -136063
      2700                21592               -40313               -93854
      2701                21600               -12588               -63313
      2702                21608              -135422              -113631
      2703                21616              -101561                45183
      2704                21624              -120249               -79759
      2705                21632               -39674              -129575
      2706                21640              -100115               -44326
      2707                21648              -194652              -129599
      2708                21656                46274               -76694
      2709                21664               -20240               -84203
      2710                21672               -90439              -144018
      2711                21680              -190042              -141733
      2712                21688              -148818              -147430
      2713                21696               -24705              -186112
      2714                21704               -44120              -106867
      2715                21712               -17573              -195353
      2716                21720               -15358              -155803
      2717                21728              -103018               -92266
      2718                21736               -91313               -15574
      2719                21744              -213935               -58746
      2720                21752               -91121               -55832
      2721                21760              -206051               -96767
      2722                21768                -4402              -142693
      2723                21776               -23877               -69173
      2724                21784              -158447              -112912
      2725                21792              -166572               -66064
      2726                21800              -212077               -84853
      2727                21808               -93818              -116738
      2728                21816              -100142               -42540
      2729                21824               -96655              -175589
      2730                21832               -67022              -166830
      2731                21840               -98708               -87941
      2732                21848                26436               -52984
      2733                21856              -111572              -212902
      2734                21864              -144717               -64221
      2735                21872                31409              -269818
      2736                21880                32631               -67023
      2737                21888              -275130               -43884
      2738                21896              -186807                11906
      2739                21904               -47159              -134517
      2740                21912              -161197              -146660
      2741                21920               -35348              -215333
      2742                21928               -74569              -110892
      2743                21936              -196144              -183787
      2744                21944               -95412                14068
      2745                21952               -79804              -147281
      2746                21960              -182688               -71803
      2747                21968                17177                21350
      2748                21976               -40393                 8059
      2749                21984               -73514              -100461
      2750                21992                -9161               -76234
      2751                22000               -52438               -49425
      2752                22008               -60622               -68430
      2753                22016               -13820              -167720
      2754                22024              -181856               -99305
      2755                22032              -168285                65562
      2756                22040               -71821              -129667
      2757                22048                 7667                20441
      2758                22056              -121647               -58876
      2759                22064                36865              -131358
      2760                22072               -43127              -137169
      2761                22080                27763                74726
      2762                22088              -129308              -104865
      2763                22096               -92080               -59775
      2764                22104                17100              -178914
      2765                22112                51095                12358
      2766                22120              -167930               -64956
      2767                22128               -37753              -108673
      2768                22136              -189187               -95105
      2769                22144               -50761               113120
      2770                22152               -24088               -92459
      2771                22160               -88117              -105264
      2772                22168               -54486                22145
      2773                22176               -54183              -108656
      2774                22184                -6382              -181285
      2775                22192              -153717               -54712
      2776                22200               -22865              -162991
      2777                22208               -49088              -137895
      2778                22216                97996              -117216
      2779                22224               -55412               -45048
      2780                22232              -149036              -196045
      2781                22240              -122894                -3663
      2782                22248               -84935                 8843
      2783                22256                 8875              -142691
      2784                22264                 1961               -49930
      2785                22272               -77438               -42174
      2786                22280              -211508                47911
      2787                22288               -98180              -163255
      2788                22296              -191036              -166774
      2789                22304                80639               -96164
      2790                22312                62840               -49270
      2791                22320               -39864               -65141
      2792                22328              -138646               -75055
      2793                22336               -46368               -18113
      2794                22344               -11927               -91747
      2795                22352              -227191              -106743
      2796                22360               -57633              -163562
      2797                22368              -117008               -48059
      2798                22376               -38481               -14832
      2799                22384              -213560               -30429
      2800                22392                20784              -176604
      2801                22400                22216               -48977
      2802                22408              -123898              -118634
      2803                22416              -183349              -125697
      2804                22424               -81897               -74919
      2805                22432               -19241                17760
      2806                22440                31337               -85829
      2807                22448                  403              -157861
      2808                22456                10244                 7114
      2809                22464              -134447                36792
      2810                22472              -126949              -149881
      2811                22480               -49768              -142607
      2812                22488                37493               -87900
      2813                22496              -148680                43027
      2814                22504               -88561                24281
      2815                22512               -91855               -56085
      2816                22520               -60742               -65225
      2817                22528              -225579                14053
      2818                22536              -100431               -87617
      2819                22544                22763               -67680
      2820                22552               -72630              -156219
      2821                22560              -128935               -35906
      2822                22568                -9792                19147
      2823                22576               -30007              -124681
      2824                22584               -64631              -120107
      2825                22592               -84853              -125713
      2826                22600               -83754               -20115
      2827                22608              -236294               -27267
      2828                22616               -98316               -36467
      2829                22624               201723               -95590
      2830                22632               -94559              -235477
      2831                22640               -68009               -40168
      2832                22648              -163191              -140628
      2833                22656               -65146               -77651
      2834                22664               -81263               -83337
      2835                22672               -98910              -137047
      2836                22680              -117550              -176609
      2837                22688              -116888               -71533
      2838                22696              -126305               -51218
      2839                22704              -152092              -146011
      2840                22712                81004               -69725
      2841                22720                23215              -133579
      2842                22728               -88180               -14561
      2843                22736               -42227               -46046
      2844                22744              -214203              -129167
      2845                22752               -13139                39276
      2846                22760               -36307               -79149
      2847                22768                20591                38917
      2848                22776               -82621              -150440
      2849                22784              -184829              -166230
      2850                22792                29074                18004
      2851                22800              -252080               -69119
      2852                22808              -143609              -128968
      2853                22816              -124624               -92517
      2854                22824               -69163               -44748
      2855                22832                -3541               -21705
      2856                22840                47432                -3498
      2857                22848               -36864               -50301
      2858                22856              -109709               -83354
      2859                22864               -50395               -31366
      2860                22872               -34614              -235066
      2861                22880               -76070              -202510
      2862                22888               -28357              -219450
      2863                22896                34911               -40009
      2864                22904               -63413               -39115
      2865                22912                51431               -61436
      2866                22920                25069              -111347
      2867                22928              -134982               -68135
      2868                22936              -221491              -218287
      2869                22944               -30537                -7330
      2870                22952              -165526                41381
      2871                22960               -36386              -107203
      2872                22968               -56865               -73744
      2873                22976              -147272              -117009
      2874                22984               -79648               -68687
      2875                22992              -115574              -247522
      2876                23000               -87949              -120523
      2877                23008              -104519               -49265
      2878                23016              -223247                -6059
      2879                23024              -168849              -213709
      2880                23032               -68614               -93943
      2881                23040              -130625                26655
      2882                23048               -39620                 6729
      2883                23056              -201683              -107879
      2884                23064               144728                 1159
      2885                23072               -55202              -200121
      2886                23080                14559              -103428
      2887                23088               -23911              -118409
      2888                23096                60144              -228911
      2889                23104              -145556               -89576
      2890                23112               134792               -60381
      2891                23120               -46681              -264927
      2892                23128               -70230              -158504
      2893                23136               -12521              -166793
      2894                23144               -61309                23284
      2895                23152               -20690               -88083
      2896                23160              -222094              -147952
      2897                23168               -81560                68156
      2898                23176               -60350              -160910
      2899                23184              -112488                93175
      2900                23192               -64832               -47966
      2901                23200               -14030              -106397
      2902                23208              -133255              -182848
      2903                23216                64000               -65221
      2904                23224                22457               -49219
      2905                23232               -41185              -203316
      2906                23240              -104085               -56378
      2907                23248               -57452               -65779
      2908                23256               -65110               -28741
      2909                23264               -68171               -59371
      2910                23272               -23074               -91679
      2911                23280              -104487              -141605
      2912                23288               -51439                -3107
      2913                23296               -51965                -8664
      2914                23304               -58072               -97908
      2915                23312              -108761               -39517
      2916                23320                13201               -53966
      2917                23328                20575              -117903
      2918                23336              -161908               -99913
      2919                23344                25165              -148681
      2920                23352              -135234               -27701
      2921                23360                10615               -65554
      2922                23368               -82219               -99469
      2923                23376                -8599               -25287
      2924                23384                 -415               -56738
      2925                23392               -86931              -145954
      2926                23400               -35621               -94783
      2927                23408               -57496                14637
      2928                23416               -52463              -144868
      2929                23424               -46257                 3867
      2930                23432               -84295              -123112
      2931                23440               -96440              -214171
      2932                23448               -87989              -130692
      2933                23456              -214186               -77973
      2934                23464               -87526               -24806
      2935                23472               110861              -105516
      2936                23480              -160469                 3649
      2937                23488              -111806               -56542
      2938                23496               -20082               -16350
      2939                23504              -222815               -96382
      2940                23512              -112864              -143563
      2941                23520               -59483                29026
      2942                23528               130191              -113014
      2943                23536               -44721                 6533
      2944                23544               -19320              -156939
      2945                23552              -122176               -83669
      2946                23560              -132844                 6791
      2947                23568               -76753                43579
      2948                23576              -195384              -117132
      2949                23584              -138084                25146
      2950                23592               -88104               -67957
      2951                23600               -71795              -103562
      2952                23608                13461              -149374
      2953                23616               -16547              -126287
      2954                23624               -12381              -111647
      2955                23632              -130721               -19996
      2956                23640              -154326                  494
      2957                23648               -16131              -255740
      2958                23656                 1259               -72804
      2959                23664              -164001               -65216
      2960                23672               -32573               -17810
      2961                23680               -11108              -104926
      2962                23688               -48861               -28088
      2963                23696               -84004              -193263
      2964                23704               -37077               -59451
      2965                23712              -125411               -55897
      2966                23720              -129796              -119689
      2967                23728               -94336              -118383
      2968                23736              -100536              -140767
      2969                23744                45943               -61782
      2970                23752               -27175               -33705
      2971                23760               -86536              -122826
      2972                23768               -90322              -195238
      2973                23776                -1085               -89587
      2974                23784               -62551              -105608
      2975                23792               -81671              -135175
      2976                23800               -25742              -112047
      2977                23808               -69263               -27316
      2978                23816               -96441               -27094
      2979                23824                45998              -102518
      2980                23832               -81917              -148096
      2981                23840              -121238                26301
      2982                23848              -138427              -140089
      2983                23856                10179               -89733
      2984                23864              -105969              -102530
      2985                23872              -162268               -82247
      2986                23880              -171849              -135090
      2987                23888               -47093               -18442
      2988                23896               -34298              -140670
      2989                23904                -8149              -189537
      2990                23912              -142581              -150813
      2991                23920               -31006               -45079
      2992                23928               -49733              -164775
      2993                23936              -128642              -110897
      2994                23944                -5450               -51872
      2995                23952               -53840              -154841
      2996                23960               -64924                 7718
      2997                23968              -161701              -109807
      2998                23976                39252              -188737
      2999                23984               160759               -37257
      3000                23992               -84410              -233430
      3001                24000              -111624                -8112
      3002                24008               -52842               -65523
      3003                24016                32973              -147070
      3004                24024               -14025              -232685
      3005                24032               -77012               -31766
      3006                24040                17135              -115950
      3007                24048               -76615               -74082
      3008                24056               -11070              -168444
      3009                24064                35912               -49245
      3010                24072               -68713                 1631
      3011                24080                30313                -1892
      3012                24088               -78216               -15449
      3013                24096              -174919               -62404
      3014                24104              -175449               -75595
      3015                24112              -144149              -202780
      3016                24120              -142545              -211608
      3017                24128               -19982               -32207
      3018                24136              -102571                11807
      3019                24144               -12474               -53772
      3020                24152               -46963               -42573
      3021                24160              -238638              -193246
      3022                24168               -32304               -50792
      3023                24176                26103              -136826
      3024                24184               -49025               -85007
      3025                24192               -56066              -162566
      3026                24200               -91766              -103187
      3027                24208              -199545               -42873
      3028                24216                 6220                 4869
      3029                24224              -196536               -93884
      3030                24232               -97992              -112598
      3031                24240                19611               -91553
      3032                24248               -32201                 2827
      3033                24256                15543              -157457
      3034                24264              -137624              -178089
      3035                24272                30263               -96280
      3036                24280               -89361               -63272
      3037                24288               -47001               -74736
      3038                24296                36595               -85293
      3039                24304                83366                37906
      3040                24312              -142198              -109037
      3041                24320               -97747                43893
      3042                24328                 4383                22954
      3043                24336               -86214               -37208
      3044                24344                76343               171190
      3045                24352                 8709               -89477
      3046                24360                57987               -77890
      3047                24368               -42267              -128647
      3048                24376                86753               -75174
      3049                24384              -109912               -67993
      3050                24392              -131031                51222
      3051                24400               -44809              -114611
      3052                24408              -161376                94830
      3053                24416                21045              -296266
      3054                24424              -131748                -5032
      3055                24432              -150027              -198562
      3056                24440               -57125                -4167
      3057                24448               -35558                18688
      3058                24456              -156297               -40784
      3059                24464               -54733                52122
      3060                24472               -15242               -51591
      3061                24480              -125754              -184959
      3062                24488               -76665              -113755
      3063                24496               -77466               -35397
      3064                24504               -84228                46272
      3065                24512               -25314               -88157
      3066                24520                57716              -120011
      3067                24528               -99286              -158484
      3068                24536              -252287              -159480
      3069                24544               -50307                -8842
      3070                24552              -107613              -111956
      3071                24560                 9250              -158656
      3072                24568               -56809               -64061
      3073                24576               -46300              -201392
      3074                24584               -10754                 5942
      3075                24592              -143011               -50288
      3076                24600              -113386                   43
      3077                24608               -20132               -84305
      3078                24616              -106036               -19069
      3079                24624               -94111              -124156
      3080                24632              -129540              -167542
      3081                24640              -134815               -85376
      3082                24648              -182450               -73143
      3083                24656              -195803              -124373
      3084                24664               -99182               -53522
      3085                24672               -61353              -102208
      3086                24680                12797              -157860
      3087                24688                 4770                75366
      3088                24696              -145894               -42492
      3089                24704              -186607               -30764
      3090                24712              -126765              -274093
      3091                24720              -127720               -77690
      3092                24728              -111655              -113002
      3093                24736              -151992               -21411
      3094                24744              -112335              -137707
      3095                24752               -20887               -53663
      3096                24760                80187              -231898
      3097                24768               -16024               -50430
      3098                24776               -23523              -122801
      3099                24784               -83012               -42370
      3100                24792               -95516               -79098
      3101                24800               -35209              -161341
      3102                24808               -36115              -129066
      3103                24816               -62452               -96003
      3104                24824                34727               -35652
      3105                24832                -7051                -8013
      3106                24840              -140068                22457
      3107                24848              -170879               -40033
      3108                24856                98995               -34750
      3109                24864              -275388              -113278
      3110                24872               -85533                 2618
      3111                24880               -27631              -152850
      3112                24888                -7618               -84291
      3113                24896              -100332                12837
      3114                24904               -40763              -112504
      3115                24912                18534               -85643
      3116                24920                24138              -192322
      3117                24928               -34827              -145802
      3118                24936                 3224               -17369
      3119                24944              -215107               -74298
      3120                24952               -40650              -129634
      3121                24960                -3321              -144857
      3122                24968               -73484              -144840
      3123                24976              -100271               -61234
      3124                24984              -131174               -37124
      3125                24992              -219551              -138102
      3126                25000              -107440              -230286
      3127                25008                86694                33726
      3128                25016                 5774              -146374
      3129                25024               -91192              -168583
      3130                25032               -13021                13513
      3131                25040                -5686              -181452
      3132                25048              -140435               -92525
      3133                25056                98475                75707
      3134                25064                77229               -19479
      3135                25072               -31406               -50480
      3136                25080               -82657                18405
      3137                25088               127984               -58047
      3138                25096              -180802              -153260
      3139                25104               -50803               -82147
      3140                25112               -39109               -18590
      3141                25120               -20747              -103673
      3142                25128                  300               -36803
      3143                25136               -75382              -129618
      3144                25144               -44964                34787
      3145                25152               -26266              -161536
      3146                25160              -118643              -137356
      3147                25168               -57273              -233199
      3148                25176              -125560               -37075
      3149                25184               -37796                 8189
      3150                25192                -8704              -119244
      3151                25200               -51340                 1331
      3152                25208                45517              -215939
      3153                25216              -134098              -108946
      3154                25224              -148409              -110265
      3155                25232              -139477              -114206
      3156                25240              -103913              -116678
      3157                25248              -213489              -152636
      3158                25256              -134603               -88527
      3159                25264               -28240               -63321
      3160                25272              -133312              -116182
      3161                25280              -165298              -115373
      3162                25288                 -420               -64443
      3163                25296              -123304               -62721
      3164                25304              -177447              -162989
      3165                25312                 7705               -30409
      3166                25320               -25226               -70030
      3167                25328                -9938              -150998
      3168                25336              -233072              -136251
      3169                25344               -14115              -202311
      3170                25352               -34340               -82209
      3171                25360                64612              -126406
      3172                25368              -210661              -181606
      3173                25376              -185294              -160649
      3174                25384                16186               -90911
      3175                25392               -39197               -76349
      3176                25400                23666              -139853
      3177                25408                45635               -29817
      3178                25416               -84956                79472
      3179                25424               -74897              -237862
      3180                25432              -132138               -11505
      3181                25440              -100392               -10381
      3182                25448               -53717               -23447
      3183                25456               -29691                20038
      3184                25464              -214125              -119924
      3185                25472               -92990                21844
      3186                25480              -115436               -68556
      3187                25488               -17390              -132327
      3188                25496               -56248              -150970
      3189                25504                64932               -94378
      3190                25512               -43676                35315
      3191                25520              -156529               -79500
      3192                25528              -152146               -86795
      3193                25536               -25033               114746
      3194                25544              -136175               -58752
      3195                25552                -1341               128453
      3196                25560              -166359              -106093
      3197                25568               -55867              -283208
      3198                25576                75193                 1724
      3199                25584              -182161              -130310
      3200                25592               -72074              -148527
      3201                25600              -150935                -1649
      3202                25608                83728              -106301
      3203                25616               -87334               -11977
      3204                25624              -110131               -48738
      3205                25632              -134566              -110586
      3206                25640                 5869              -100457
      3207                25648               -63536              -198054
      3208                25656              -199688              -200692
      3209                25664                64999                58595
      3210                25672              -135083               -20742
      3211                25680                  912                99189
      3212                25688              -269598              -230716
      3213                25696               -30975              -154600
      3214                25704              -117532              -149909
      3215                25712                10343               -45859
      3216                25720              -103283                52813
      3217                25728              -120464              -183181
      3218                25736                10900               121003
      3219                25744               -82872              -106210
      3220                25752              -108979                -4599
      3221                25760               -68141               -41547
      3222                25768               -99537              -129460
      3223                25776               -38451               -43272
      3224                25784               -40467               -67882
      3225                25792              -106212                22832
      3226                25800               -26418                 6583
      3227                25808               -21401               -35473
      3228                25816              -143155                37492
      3229                25824               -85170              -205879
      3230                25832                37845              -104123
      3231                25840               -29853               -46974
      3232                25848                17565               -53884
      3233                25856               -97246               -75872
      3234                25864               -86235              -101929
      3235                25872              -145667               -55158
      3236                25880               -99112               -22870
      3237                25888                -9073              -128389
      3238                25896               -95512                49604
      3239                25904              -227816                -8647
      3240                25912              -152704              -199745
      3241                25920               -22350              -109074
      3242                25928               -81188               -74927
      3243                25936               -70877              -138182
      3244                25944                43992               -48771
      3245                25952               -92581                -5965
      3246                25960                 6507                13744
      3247                25968              -132030               -52210
      3248                25976               -17464                 6528
      3249                25984              -215114              -122150
      3250                25992               -77217              -138947
      3251                26000              -117521               -34947
      3252                26008              -198476               -13501
      3253                26016               -89797               -85799
      3254                26024              -120251                -4071
      3255                26032               -90160               -19970
      3256                26040              -106001              -107734
      3257                26048               -80141              -126863
      3258                26056                25144                33288
      3259                26064               -87876               -22191
      3260                26072              -119680              -103218
      3261                26080               -11784              -107398
      3262                26088               -81386              -114334
      3263                26096               -96161               -60771
      3264                26104                47443              -120710
      3265                26112               -80694              -234247
      3266                26120               -14937              -135722
      3267                26128              -204208               -99674
      3268                26136              -120470               -91779
      3269                26144              -163564                 -400
      3270                26152               -74488                -8289
      3271                26160               -88181               -74803
      3272                26168              -141802              -105356
      3273                26176               -72353              -165316
      3274                26184              -172982                85286
      3275                26192               -83886              -103517
      3276                26200              -187792               -56558
      3277                26208               -37894               -11960
      3278                26216              -103802               -17882
      3279                26224              -109463              -196442
      3280                26232                 2924               -67942
      3281                26240              -136172               -62654
      3282                26248              -107898               -37150
      3283                26256              -147110               -91614
      3284                26264                50970              -227523
      3285                26272                32950               -47683
      3286                26280              -114584              -184202
      3287                26288                  177               -64001
      3288                26296              -115026               -92089
      3289                26304              -194936               -95443
      3290                26312              -137428              -139845
      3291                26320               -31102              -183244
      3292                26328                85228              -170917
      3293                26336               -35480                 9380
      3294                26344              -108515              -146945
      3295                26352              -234220               -41386
      3296                26360               -48570              -156626
      3297                26368                   38              -140182
      3298                26376                74406                 6585
      3299                26384              -132312               -10380
      3300                26392              -123232               -89314
      3301                26400              -223969              -188098
      3302                26408              -139332              -144996
      3303                26416              -181959               -54522
      3304                26424              -156342               -26408
      3305                26432              -128459               -80895
      3306                26440               -30028                 3273
      3307                26448              -220990               -32752
      3308                26456              -101326              -211014
      3309                26464               -12801              -229455
      3310                26472               -46541                 -934
      3311                26480               -54427              -201562
      3312                26488              -126366                56954
      3313                26496               -46715               -41923
      3314                26504               -31025              -175326
      3315                26512                75649               -61036
      3316                26520               -47744              -116045
      3317                26528                -8789               -41116
      3318                26536               -70065               -47303
      3319                26544                51769              -190433
      3320                26552              -130614               -88985
      3321                26560               -62371              -130489
      3322                26568               -28664                 7748
      3323                26576               -21169              -135711
      3324                26584                20014               -98683
      3325                26592               -32247               -47848
      3326                26600               -65433                33336
      3327                26608                17960              -139348
      3328                26616                 2881              -101643
      3329                26624                42386              -116942
      3330                26632              -110114              -114499
      3331                26640                56808               -58618
      3332                26648                -4737               -35438
      3333                26656                -7073               -58562
      3334                26664              -129884               -83358
      3335                26672               -44714               -77118
      3336                26680                 4893               -66079
      3337                26688              -119769                -6743
      3338                26696                 4506               -63062
      3339                26704              -196851                46893
      3340                26712              -155267              -176609
      3341                26720                43545              -125982
      3342                26728               -37502              -252074
      3343                26736               -29515                19751
      3344                26744               -26656               -32567
      3345                26752                -7402              -167258
      3346                26760                -5482              -124224
      3347                26768               -62635              -276213
      3348                26776               -54577               -12571
      3349                26784               -16860               -27521
      3350                26792                79517              -108666
      3351                26800                56268                48042
      3352                26808               -69266               -99382
      3353                26816                 5253               -79172
      3354                26824              -111734              -133123
      3355                26832               -28607               -16957
      3356                26840               -49549              -157651
      3357                26848               -48158                90494
      3358                26856              -158702               -96246
      3359                26864               -66334                -9646
      3360                26872               -45195              -116954
      3361                26880              -226916               -94501
      3362                26888               -37846               -38848
      3363                26896              -236123               -81951
      3364                26904              -160303               -30879
      3365                26912                36376               -27283
      3366                26920              -208688              -107159
      3367                26928               -64929               -57162
      3368                26936              -129179               -63277
      3369                26944                48281                -8823
      3370                26952               -62178              -181751
      3371                26960              -109027               -55436
      3372                26968               -96344               -12755
      3373                26976              -218393              -151629
      3374                26984              -171160               -61188
      3375                26992               -96663                29698
      3376                27000               -88427                20105
      3377                27008               -12634               -63832
      3378                27016                53837               -93950
      3379                27024              -149954               -88653
      3380                27032               -84962              -158317
      3381                27040              -193064              -169581
      3382                27048                 1550              -122994
      3383                27056               -90575               -51447
      3384                27064              -134011               -56621
      3385                27072              -108136              -104484
      3386                27080              -160293               -45447
      3387                27088               -51188               -74726
      3388                27096              -252579              -104563
      3389                27104               -24621              -199741
      3390                27112                28615                32971
      3391                27120               -83546               -92511
      3392                27128               -68343               -20792
      3393                27136               205978                31135
      3394                27144                 6387              -254123
      3395                27152              -128730                 1484
      3396                27160              -190371               -99211
      3397                27168                21966                 2908
      3398                27176              -213958              -195768
      3399                27184               -61008              -147634
      3400                27192              -124493              -117078
      3401                27200              -109807              -101252
      3402                27208              -181594               -59458
      3403                27216                78536               -59622
      3404                27224               -84925              -222705
      3405                27232              -193969               -93320
      3406                27240              -171875              -132488
      3407                27248               -91529              -138836
      3408                27256              -204530              -119814
      3409                27264               -93555              -221195
      3410                27272              -161337              -158028
      3411                27280               -88811               -86752
      3412                27288               -55647              -127429
      3413                27296                42005              -144759
      3414                27304              -107280               -85200
      3415                27312               -74972              -142591
      3416                27320              -104919               -84285
      3417                27328              -211159               -80833
      3418                27336              -163743               -11490
      3419                27344                47154               -13848
      3420                27352              -169885               -18635
      3421                27360              -152893               -59376
      3422                27368              -133482                -8881
      3423                27376              -121432              -145449
      3424                27384                 2533               -65609
      3425                27392                35580               -51444
      3426                27400                 8521               -23662
      3427                27408               -13934               -93346
      3428                27416                16506               -19920
      3429                27424               -48189              -141925
      3430                27432              -137478              -143918
      3431                27440               110162              -202389
      3432                27448               -82050              -149083
      3433                27456              -168423                -1997
      3434                27464              -188444              -193549
      3435                27472               -46392               -54246
      3436                27480               -80454              -187628
      3437                27488              -197479              -136513
      3438                27496               -96093              -165037
      3439                27504              -126758                14084
      3440                27512               -26025               -15145
      3441                27520               -80855              -166477
      3442                27528                23065              -137537
      3443                27536               -74691              -144410
      3444                27544                14280                42758
      3445                27552              -152337                 9392
      3446                27560                 5590               -96623
      3447                27568               -79995              -141414
      3448                27576              -132267               -66449
      3449                27584              -114380               -66822
      3450                27592              -164528                -4938
      3451                27600              -146369              -116492
      3452                27608              -200305               -99503
      3453                27616              -200067               -41413
      3454                27624              -173431              -113657
      3455                27632               -80733               -31886
      3456                27640              -103896              -162698
      3457                27648              -144199              -162722
      3458                27656               -76820               -38848
      3459                27664               -28062              -111519
      3460                27672                22558               -63793
      3461                27680                11091                -7671
      3462                27688               -31264               -39900
      3463                27696               -56933              -120097
      3464                27704              -149484                -1879
      3465                27712                -8617              -133194
      3466                27720              -140054                -2862
      3467                27728                15539               -69929
      3468                27736              -230630              -139882
      3469                27744               -36752              -109117
      3470                27752                60680              -205160
      3471                27760              -173538              -246777
      3472                27768              -128851              -155715
      3473                27776               -31116               -71989
      3474                27784               -36395              -233689
      3475                27792               -39574               -72013
      3476                27800               -98669               -98928
      3477                27808              -145056               -81230
      3478                27816              -124134               -93445
      3479                27824               -78376               -76307
      3480                27832               -76212               -60956
      3481                27840                91772                56782
      3482                27848               -20238               -11766
      3483                27856              -274479                63421
      3484                27864              -159280              -110183
      3485                27872                    0                    0
      3486                27880                    0                    0
      3487                27888                    0                    0
      3488                27896                    0                    0
      3489                27904                    0                    0
      3490                27912                    0                    0
      3491                27920                    0                    0
      3492                27928                    0                    0
      3493                27936                    0                    0
      3494                27944                    0                    0
      3495                27952                    0                    0
      3496                27960                    0                    0
      3497                27968                    0                    0
      3498                27976                    0                    0
      3499                27984                    0                    0
      3500                27992                    0                    0
      3501                28000                    0                    0
      3502                28008                    0                    0
      3503                28016                    0                    0
      3504                28024                    0                    0
      3505                28032                    0                    0
      3506                28040                    0                    0
      3507                28048                    0                    0
      3508                28056                    0                    0
      3509                28064                    0                    0
      3510                28072                    0                    0
      3511                28080                    0                    0
      3512                28088                    0                    0
      3513                28096                    0                    0
      3514                28104                    0                    0
      3515                28112                    0                    0
      3516                28120                    0                    0
      3517                28128                    0                    0
      3518                28136                    0                    0
      3519                28144                    0                    0
      3520                28152                    0                    0
      3521                28160                    0                    0
      3522                28168                    0                    0
      3523                28176                    0                    0
      3524                28184                    0                    0
      3525                28192                    0                    0
      3526                28200                    0                    0
      3527                28208                    0                    0
      3528                28216                    0                    0
      3529                28224                    0                    0
      3530                28232                    0                    0
      3531                28240                    0                    0
      3532                28248                    0                    0
      3533                28256                    0                    0
      3534                28264                    0                    0
      3535                28272                    0                    0
      3536                28280                    0                    0
      3537                28288                    0                    0
      3538                28296                    0                    0
      3539                28304                    0                    0
      3540                28312                    0                    0
      3541                28320                    0                    0
      3542                28328                    0                    0
      3543                28336                    0                    0
      3544                28344                    0                    0
      3545                28352                    0                    0
      3546                28360                    0                    0
      3547                28368                    0                    0
      3548                28376                    0                    0
      3549                28384                    0                    0
      3550                28392                    0                    0
      3551                28400                    0                    0
      3552                28408                    0                    0
      3553                28416                    0                    0
      3554                28424                    0                    0
      3555                28432                    0                    0
      3556                28440                    0                    0
      3557                28448                    0                    0
      3558                28456                    0                    0
      3559                28464                    0                    0
      3560                28472                    0                    0
      3561                28480                    0                    0
      3562                28488                    0                    0
      3563                28496                    0                    0
      3564                28504                    0                    0
      3565                28512                    0                    0
      3566                28520                    0                    0
      3567                28528                    0                    0
      3568                28536                    0                    0
      3569                28544                    0                    0
      3570                28552                    0                    0
      3571                28560                    0                    0
      3572                28568                    0                    0
      3573                28576                    0                    0
      3574                28584                    0                    0
      3575                28592                    0                    0
      3576                28600                    0                    0
      3577                28608                    0                    0
      3578                28616                    0                    0
      3579                28624                    0                    0
      3580                28632                    0                    0
      3581                28640                    0                    0
      3582                28648                    0                    0
      3583                28656                    0                    0
      3584                28664                    0                    0
      3585                28672                    0                    0
      3586                28680                    0                    0
      3587                28688                    0                    0
      3588                28696                    0                    0
      3589                28704                    0                    0
      3590                28712                    0                    0
      3591                28720                    0                    0
      3592                28728                    0                    0
      3593                28736                    0                    0
      3594                28744                    0                    0
      3595                28752                    0                    0
      3596                28760                    0                    0
      3597                28768                    0                    0
      3598                28776                    0                    0
      3599                28784                    0                    0
      3600                28792                    0                    0
      3601                28800                    0                    0
      3602                28808                    0                    0
      3603                28816                    0                    0
      3604                28824                    0                    0
      3605                28832                    0                    0
      3606                28840                    0                    0
      3607                28848                    0                    0
      3608                28856                    0                    0
      3609                28864                    0                    0
      3610                28872                    0                    0
      3611                28880                    0                    0
      3612                28888                    0                    0
      3613                28896                    0                    0
      3614                28904                    0                    0
      3615                28912                    0                    0
      3616                28920                    0                    0
      3617                28928                    0                    0
      3618                28936                    0                    0
      3619                28944                    0                    0
      3620                28952                    0                    0
      3621                28960                    0                    0
      3622                28968                    0                    0
      3623                28976                    0                    0
      3624                28984                    0                    0
      3625                28992                    0                    0
      3626                29000                    0                    0
      3627                29008                    0                    0
      3628                29016                    0                    0
      3629                29024                    0                    0
      3630                29032                    0                    0
      3631                29040                    0                    0
      3632                29048                    0                    0
      3633                29056                    0                    0
      3634                29064                    0                    0
      3635                29072                    0                    0
      3636                29080                    0                    0
      3637                29088                    0                    0
      3638                29096                    0                    0
      3639                29104                    0                    0
      3640                29112                    0                    0
      3641                29120                    0                    0
      3642                29128                    0                    0
      3643                29136                    0                    0
      3644                29144                    0                    0
      3645                29152                    0                    0
      3646                29160                    0                    0
      3647                29168                    0                    0
      3648                29176                    0                    0
      3649                29184                    0                    0
      3650                29192                    0                    0
      3651                29200                    0                    0
      3652                29208                    0                    0
      3653                29216                    0                    0
      3654                29224                    0                    0
      3655                29232                    0                    0
      3656                29240                    0                    0
      3657                29248                    0                    0
      3658                29256                    0                    0
      3659                29264                    0                    0
      3660                29272                    0                    0
      3661                29280                    0                    0
      3662                29288                    0                    0
      3663                29296                    0                    0
      3664                29304                    0                    0
      3665                29312                    0                    0
      3666                29320                    0                    0
      3667                29328                    0                    0
      3668                29336                    0                    0
      3669                29344                    0                    0
      3670                29352                    0                    0
      3671                29360                    0                    0
      3672                29368                    0                    0
      3673                29376                    0                    0
      3674                29384                    0                    0
      3675                29392                    0                    0
      3676                29400                    0                    0
      3677                29408                    0                    0
      3678                29416                    0                    0
      3679                29424                    0                    0
      3680                29432                    0                    0
      3681                29440                    0                    0
      3682                29448                    0                    0
      3683                29456                    0                    0
      3684                29464                    0                    0
      3685                29472                    0                    0
      3686                29480                    0                    0
      3687                29488                    0                    0
      3688                29496                    0                    0
      3689                29504                    0                    0
      3690                29512                    0                    0
      3691                29520                    0                    0
      3692                29528                    0                    0
      3693                29536                    0                    0
      3694                29544                    0                    0
      3695                29552                    0                    0
      3696                29560                    0                    0
      3697                29568                    0                    0
      3698                29576                    0                    0
      3699                29584                    0                    0
      3700                29592                    0                    0
      3701                29600                    0                    0
      3702                29608                    0                    0
      3703                29616                    0                    0
      3704                29624                    0                    0
      3705                29632                    0                    0
      3706                29640                    0                    0
      3707                29648                    0                    0
      3708                29656                    0                    0
      3709                29664                    0                    0
      3710                29672                    0                    0
      3711                29680                    0                    0
      3712                29688                    0                    0
      3713                29696                    0                    0
      3714                29704                    0                    0
      3715                29712                    0                    0
      3716                29720                    0                    0
      3717                29728                    0                    0
      3718                29736                    0                    0
      3719                29744                    0                    0
      3720                29752                    0                    0
      3721                29760                    0                    0
      3722                29768                    0                    0
      3723                29776                    0                    0
      3724                29784                    0                    0
      3725                29792                    0                    0
      3726                29800                    0                    0
      3727                29808                    0                    0
      3728                29816                    0                    0
      3729                29824                    0                    0
      3730                29832                    0                    0
      3731                29840                    0                    0
      3732                29848                    0                    0
      3733                29856                    0                    0
      3734                29864                    0                    0
      3735                29872                    0                    0
      3736                29880                    0                    0
      3737                29888                    0                    0
      3738                29896                    0                    0
      3739                29904                    0                    0
      3740                29912                    0                    0
      3741                29920                    0                    0
      3742                29928                    0                    0
      3743                29936                    0                    0
      3744                29944                    0                    0
      3745                29952                    0                    0
      3746                29960                    0                    0
      3747                29968                    0                    0
      3748                29976                    0                    0
      3749                29984                    0                    0
      3750                29992                    0                    0
      3751                30000                    0                    0
      3752                30008                    0                    0
      3753                30016                    0                    0
      3754                30024                    0                    0
      3755                30032                    0                    0
      3756                30040                    0                    0
      3757                30048                    0                    0
      3758                30056                    0                    0
      3759                30064                    0                    0
      3760                30072                    0                    0
      3761                30080                    0                    0
      3762                30088                    0                    0
      3763                30096                    0                    0
      3764                30104                    0                    0
      3765                30112                    0                    0
      3766                30120                    0                    0
      3767                30128                    0                    0
      3768                30136                    0                    0
      3769                30144                    0                    0
      3770                30152                    0                    0
      3771                30160                    0                    0
      3772                30168                    0                    0
      3773                30176                    0                    0
      3774                30184                    0                    0
      3775                30192                    0                    0
      3776                30200                    0                    0
      3777                30208                    0                    0
      3778                30216                    0                    0
      3779                30224                    0                    0
      3780                30232                    0                    0
      3781                30240                    0                    0
      3782                30248                    0                    0
      3783                30256                    0                    0
      3784                30264                    0                    0
      3785                30272                    0                    0
      3786                30280                    0                    0
      3787                30288                    0                    0
      3788                30296                    0                    0
      3789                30304                    0                    0
      3790                30312                    0                    0
      3791                30320                    0                    0
      3792                30328                    0                    0
      3793                30336                    0                    0
      3794                30344                    0                    0
      3795                30352                    0                    0
      3796                30360                    0                    0
      3797                30368                    0                    0
      3798                30376                    0                    0
      3799                30384                    0                    0
      3800                30392                    0                    0
      3801                30400                    0                    0
      3802                30408                    0                    0
      3803                30416                    0                    0
      3804                30424                    0                    0
      3805                30432                    0                    0
      3806                30440                    0                    0
      3807                30448                    0                    0
      3808                30456                    0                    0
      3809                30464                    0                    0
      3810                30472                    0                    0
      3811                30480                    0                    0
      3812                30488                    0                    0
      3813                30496                    0                    0
      3814                30504                    0                    0
      3815                30512                    0                    0
      3816                30520                    0                    0
      3817                30528                    0                    0
      3818                30536                    0                    0
      3819                30544                    0                    0
      3820                30552                    0                    0
      3821                30560                    0                    0
      3822                30568                    0                    0
      3823                30576                    0                    0
      3824                30584                    0                    0
      3825                30592                    0                    0
      3826                30600                    0                    0
      3827                30608                    0                    0
      3828                30616                    0                    0
      3829                30624                    0                    0
      3830                30632                    0                    0
      3831                30640                    0                    0
      3832                30648                    0                    0
      3833                30656                    0                    0
      3834                30664                    0                    0
      3835                30672                    0                    0
      3836                30680                    0                    0
      3837                30688                    0                    0
      3838                30696                    0                    0
      3839                30704                    0                    0
      3840                30712                    0                    0
      3841                30720                    0                    0
      3842                30728                    0                    0
      3843                30736                    0                    0
      3844                30744                    0                    0
      3845                30752                    0                    0
      3846                30760                    0                    0
      3847                30768                    0                    0
      3848                30776                    0                    0
      3849                30784                    0                    0
      3850                30792                    0                    0
      3851                30800                    0                    0
      3852                30808                    0                    0
      3853                30816                    0                    0
      3854                30824                    0                    0
      3855                30832                    0                    0
      3856                30840                    0                    0
      3857                30848                    0                    0
      3858                30856                    0                    0
      3859                30864                    0                    0
      3860                30872                    0                    0
      3861                30880                    0                    0
      3862                30888                    0                    0
      3863                30896                    0                    0
      3864                30904                    0                    0
      3865                30912                    0                    0
      3866                30920                    0                    0
      3867                30928                    0                    0
      3868                30936                    0                    0
      3869                30944                    0                    0
      3870                30952                    0                    0
      3871                30960                    0                    0
      3872                30968                    0                    0
      3873                30976                    0                    0
      3874                30984                    0                    0
      3875                30992                    0                    0
      3876                31000                    0                    0
      3877                31008                    0                    0
      3878                31016                    0                    0
      3879                31024                    0                    0
      3880                31032                    0                    0
      3881                31040                    0                    0
      3882                31048                    0                    0
      3883                31056                    0                    0
      3884                31064                    0                    0
      3885                31072                    0                    0
      3886                31080                    0                    0
      3887                31088                    0                    0
      3888                31096                    0                    0
      3889                31104                    0                    0
      3890                31112                    0                    0
      3891                31120                    0                    0
      3892                31128                    0                    0
      3893                31136                    0                    0
      3894                31144                    0                    0
      3895                31152                    0                    0
      3896                31160                    0                    0
      3897                31168                    0                    0
      3898                31176                    0                    0
      3899                31184                    0                    0
      3900                31192                    0                    0
      3901                31200                    0                    0
      3902                31208                    0                    0
      3903                31216                    0                    0
      3904                31224                    0                    0
      3905                31232                    0                    0
      3906                31240                    0                    0
      3907                31248                    0                    0
      3908                31256                    0                    0
      3909                31264                    0                    0
      3910                31272                    0                    0
      3911                31280                    0                    0
      3912                31288                    0                    0
      3913                31296                    0                    0
      3914                31304                    0                    0
      3915                31312                    0                    0
      3916                31320                    0                    0
      3917                31328                    0                    0
      3918                31336                    0                    0
      3919                31344                    0                    0
      3920                31352                    0                    0
      3921                31360                    0                    0
      3922                31368                    0                    0
      3923                31376                    0                    0
      3924                31384                    0                    0
      3925                31392                    0                    0
      3926                31400                    0                    0
      3927                31408                    0                    0
      3928                31416                    0                    0
      3929                31424                    0                    0
      3930                31432                    0                    0
      3931                31440                    0                    0
      3932                31448                    0                    0
      3933                31456                    0                    0
      3934                31464                    0                    0
      3935                31472                    0                    0
      3936                31480                    0                    0
      3937                31488                    0                    0
      3938                31496                    0                    0
      3939                31504                    0                    0
      3940                31512                    0                    0
      3941                31520                    0                    0
      3942                31528                    0                    0
      3943                31536                    0                    0
      3944                31544                    0                    0
      3945                31552                    0                    0
      3946                31560                    0                    0
      3947                31568                    0                    0
      3948                31576                    0                    0
      3949                31584                    0                    0
      3950                31592                    0                    0
      3951                31600                    0                    0
      3952                31608                    0                    0
      3953                31616                    0                    0
      3954                31624                    0                    0
      3955                31632                    0                    0
      3956                31640                    0                    0
      3957                31648                    0                    0
      3958                31656                    0                    0
      3959                31664                    0                    0
      3960                31672                    0                    0
      3961                31680                    0                    0
      3962                31688                    0                    0
      3963                31696                    0                    0
      3964                31704                    0                    0
      3965                31712                    0                    0
      3966                31720                    0                    0
      3967                31728                    0                    0
      3968                31736                    0                    0
      3969                31744                    0                    0
      3970                31752                    0                    0
      3971                31760                    0                    0
      3972                31768                    0                    0
      3973                31776                    0                    0
      3974                31784                    0                    0
      3975                31792                    0                    0
      3976                31800                    0                    0
      3977                31808                    0                    0
      3978                31816                    0                    0
      3979                31824                    0                    0
      3980                31832                    0                    0
      3981                31840                    0                    0
      3982                31848                    0                    0
      3983                31856                    0                    0
      3984                31864                    0                    0
      3985                31872                    0                    0
      3986                31880                    0                    0
      3987                31888                    0                    0
      3988                31896                    0                    0
      3989                31904                    0                    0
      3990                31912                    0                    0
      3991                31920                    0                    0
      3992                31928                    0                    0
      3993                31936                    0                    0
      3994                31944                    0                    0
      3995                31952                    0                    0
      3996                31960                    0                    0
      3997                31968                    0                    0
      3998                31976                    0                    0
      3999                31984                    0                    0
      4000                31992                    0                    0
      4001                32000                    0                    0
      4002                32008                    0                    0
      4003                32016                    0                    0
      4004                32024                    0                    0
      4005                32032                    0                    0
      4006                32040                    0                    0
      4007                32048                    0                    0
      4008                32056                    0                    0
      4009                32064                    0                    0
      4010                32072                    0                    0
      4011                32080                    0                    0
      4012                32088                    0                    0
      4013                32096                    0                    0
      4014                32104                    0                    0
      4015                32112                    0                    0
      4016                32120                    0                    0
      4017                32128                    0                    0
      4018                32136                    0                    0
      4019                32144                    0                    0
      4020                32152                    0                    0
      4021                32160                    0                    0
      4022                32168                    0                    0
      4023                32176                    0                    0
      4024                32184                    0                    0
      4025                32192                    0                    0
      4026                32200                    0                    0
      4027                32208                    0                    0
      4028                32216                    0                    0
      4029                32224                    0                    0
      4030                32232                    0                    0
      4031                32240                    0                    0
      4032                32248                    0                    0
      4033                32256                    0                    0
      4034                32264                    0                    0
      4035                32272                    0                    0
      4036                32280                    0                    0
      4037                32288                    0                    0
      4038                32296                    0                    0
      4039                32304                    0                    0
      4040                32312                    0                    0
      4041                32320                    0                    0
      4042                32328                    0                    0
      4043                32336                    0                    0
      4044                32344                    0                    0
      4045                32352                    0                    0
      4046                32360                    0                    0
      4047                32368                    0                    0
      4048                32376                    0                    0
      4049                32384                    0                    0
      4050                32392                    0                    0
      4051                32400                    0                    0
      4052                32408                    0                    0
      4053                32416                    0                    0
      4054                32424                    0                    0
      4055                32432                    0                    0
      4056                32440                    0                    0
      4057                32448                    0                    0
      4058                32456                    0                    0
      4059                32464                    0                    0
      4060                32472                    0                    0
      4061                32480                    0                    0
      4062                32488                    0                    0
      4063                32496                    0                    0
      4064                32504                    0                    0
      4065                32512                    0                    0
      4066                32520                    0                    0
      4067                32528                    0                    0
      4068                32536                    0                    0
      4069                32544                    0                    0
      4070                32552                    0                    0
      4071                32560                    0                    0
      4072                32568                    0                    0
      4073                32576                    0                    0
      4074                32584                    0                    0
      4075                32592                    0                    0
      4076                32600                    0                    0
      4077                32608                    0                    0
      4078                32616                    0                    0
      4079                32624                    0                    0
      4080                32632                    0                    0
      4081                32640                    0                    0
      4082                32648                    0                    0
      4083                32656                    0                    0
      4084                32664                    0                    0
      4085                32672                    0                    0
      4086                32680                    0                    0
      4087                32688                    0                    0
      4088                32696                    0                    0
      4089                32704                    0                    0
      4090                32712                    0                    0
      4091                32720                    0                    0
      4092                32728                    0                    0
      4093                32736                    0                    0
      4094                32744                    0                    0
      4095                32752                    0                    0
      4096                32760                    0                    0
      4097                32768                    0                    0
      4098                32776                    0                    0
      4099                32784                    0                    0
      4100                32792                    0                    0
      4101                32800                    0                    0
      4102                32808                    0                    0
      4103                32816                    0                    0
      4104                32824                    0                    0
      4105                32832                    0                    0
      4106                32840                    0                    0
      4107                32848                    0                    0
      4108                32856                    0                    0
      4109                32864                    0                    0
      4110                32872                    0                    0
      4111                32880                    0                    0
      4112                32888                    0                    0
      4113                32896                    0                    0
      4114                32904                    0                    0
      4115                32912                    0                    0
      4116                32920                    0                    0
      4117                32928                    0                    0
      4118                32936                    0                    0
      4119                32944                    0                    0
      4120                32952                    0                    0
      4121                32960                    0                    0
      4122                32968                    0                    0
      4123                32976                    0                    0
      4124                32984                    0                    0
      4125                32992                    0                    0
      4126                33000                    0                    0
      4127                33008                    0                    0
      4128                33016                    0                    0
      4129                33024                    0                    0
      4130                33032                    0                    0
      4131                33040                    0                    0
      4132                33048                    0                    0
      4133                33056                    0                    0
      4134                33064                    0                    0
      4135                33072                    0                    0
      4136                33080                    0                    0
      4137                33088                    0                    0
      4138                33096                    0                    0
      4139                33104                    0                    0
      4140                33112                    0                    0
      4141                33120                    0                    0
      4142                33128                    0                    0
      4143                33136                    0                    0
      4144                33144                    0                    0
      4145                33152                    0                    0
      4146                33160                    0                    0
      4147                33168                    0                    0
      4148                33176                    0                    0
      4149                33184                    0                    0
      4150                33192                    0                    0
      4151                33200                    0                    0
      4152                33208                    0                    0
      4153                33216                    0                    0
      4154                33224                    0                    0
      4155                33232                    0                    0
      4156                33240                    0                    0
      4157                33248                    0                    0
      4158                33256                    0                    0
      4159                33264                    0                    0
      4160                33272                    0                    0
      4161                33280                    0                    0
      4162                33288                    0                    0
      4163                33296                    0                    0
      4164                33304                    0                    0
      4165                33312                    0                    0
      4166                33320                    0                    0
      4167                33328                    0                    0
      4168                33336                    0                    0
      4169                33344                    0                    0
      4170                33352                    0                    0
      4171                33360                    0                    0
      4172                33368                    0                    0
      4173                33376                    0                    0
      4174                33384                    0                    0
      4175                33392                    0                    0
      4176                33400                    0                    0
      4177                33408                    0                    0
      4178                33416                    0                    0
      4179                33424                    0                    0
      4180                33432                    0                    0
      4181                33440                    0                    0
      4182                33448                    0                    0
      4183                33456                    0                    0
      4184                33464                    0                    0
      4185                33472                    0                    0
      4186                33480                    0                    0
      4187                33488                    0                    0
      4188                33496                    0                    0
      4189                33504                    0                    0
      4190                33512                    0                    0
      4191                33520                    0                    0
      4192                33528                    0                    0
      4193                33536                    0                    0
      4194                33544                    0                    0
      4195                33552                    0                    0
      4196                33560                    0                    0
      4197                33568                    0                    0
      4198                33576                    0                    0
      4199                33584                    0                    0
      4200                33592                    0                    0
      4201                33600                    0                    0
      4202                33608                    0                    0
      4203                33616                    0                    0
      4204                33624                    0                    0
      4205                33632                    0                    0
      4206                33640                    0                    0
      4207                33648                    0                    0
      4208                33656                    0                    0
      4209                33664                    0                    0
      4210                33672                    0                    0
      4211                33680                    0                    0
      4212                33688                    0                    0
      4213                33696                    0                    0
      4214                33704                    0                    0
      4215                33712                    0                    0
      4216                33720                    0                    0
      4217                33728                    0                    0
      4218                33736                    0                    0
      4219                33744                    0                    0
      4220                33752                    0                    0
      4221                33760                    0                    0
      4222                33768                    0                    0
      4223                33776                    0                    0
      4224                33784                    0                    0
      4225                33792                    0                    0
      4226                33800                    0                    0
      4227                33808                    0                    0
      4228                33816                    0                    0
      4229                33824                    0                    0
      4230                33832                    0                    0
      4231                33840                    0                    0
      4232                33848                    0                    0
      4233                33856                    0                    0
      4234                33864                    0                    0
      4235                33872                    0                    0
      4236                33880                    0                    0
      4237                33888                    0                    0
      4238                33896                    0                    0
      4239                33904                    0                    0
      4240                33912                    0                    0
      4241                33920                    0                    0
      4242                33928                    0                    0
      4243                33936                    0                    0
      4244                33944                    0                    0
      4245                33952                    0                    0
      4246                33960                    0                    0
      4247                33968                    0                    0
      4248                33976                    0                    0
      4249                33984                    0                    0
      4250                33992                    0                    0
      4251                34000                    0                    0
      4252                34008                    0                    0
      4253                34016                    0                    0
      4254                34024                    0                    0
      4255                34032                    0                    0
      4256                34040                    0                    0
      4257                34048                    0                    0
      4258                34056                    0                    0
      4259                34064                    0                    0
      4260                34072                    0                    0
      4261                34080                    0                    0
      4262                34088                    0                    0
      4263                34096                    0                    0
      4264                34104                    0                    0
      4265                34112                    0                    0
      4266                34120                    0                    0
      4267                34128                    0                    0
      4268                34136                    0                    0
      4269                34144                    0                    0
      4270                34152                    0                    0
      4271                34160                    0                    0
      4272                34168                    0                    0
      4273                34176                    0                    0
      4274                34184                    0                    0
      4275                34192                    0                    0
      4276                34200                    0                    0
      4277                34208                    0                    0
      4278                34216                    0                    0
      4279                34224                    0                    0
      4280                34232                    0                    0
      4281                34240                    0                    0
      4282                34248                    0                    0
      4283                34256                    0                    0
      4284                34264                    0                    0
      4285                34272                    0                    0
      4286                34280                    0                    0
      4287                34288                    0                    0
      4288                34296                    0                    0
      4289                34304                    0                    0
      4290                34312                    0                    0
      4291                34320                    0                    0
      4292                34328                    0                    0
      4293                34336                    0                    0
      4294                34344                    0                    0
      4295                34352                    0                    0
      4296                34360                    0                    0
      4297                34368                    0                    0
      4298                34376                    0                    0
      4299                34384                    0                    0
      4300                34392                    0                    0
      4301                34400                    0                    0
      4302                34408                    0                    0
      4303                34416                    0                    0
      4304                34424                    0                    0
      4305                34432                    0                    0
      4306                34440                    0                    0
      4307                34448                    0                    0
      4308                34456                    0                    0
      4309                34464                    0                    0
      4310                34472                    0                    0
      4311                34480                    0                    0
      4312                34488                    0                    0
      4313                34496                    0                    0
      4314                34504                    0                    0
      4315                34512                    0                    0
      4316                34520                    0                    0
      4317                34528                    0                    0
      4318                34536                    0                    0
      4319                34544                    0                    0
      4320                34552                    0                    0
      4321                34560                    0                    0
      4322                34568                    0                    0
      4323                34576                    0                    0
      4324                34584                    0                    0
      4325                34592                    0                    0
      4326                34600                    0                    0
      4327                34608                    0                    0
      4328                34616                    0                    0
      4329                34624                    0                    0
      4330                34632                    0                    0
      4331                34640                    0                    0
      4332                34648                    0                    0
      4333                34656                    0                    0
      4334                34664                    0                    0
      4335                34672                    0                    0
      4336                34680                    0                    0
      4337                34688                    0                    0
      4338                34696                    0                    0
      4339                34704                    0                    0
      4340                34712                    0                    0
      4341                34720                    0                    0
      4342                34728                    0                    0
      4343                34736                    0                    0
      4344                34744                    0                    0
      4345                34752                    0                    0
      4346                34760                    0                    0
      4347                34768                    0                    0
      4348                34776                    0                    0
      4349                34784                    0                    0
      4350                34792                    0                    0
      4351                34800                    0                    0
      4352                34808                    0                    0
      4353                34816                    0                    0
      4354                34824                    0                    0
      4355                34832                    0                    0
      4356                34840                    0                    0
      4357                34848                    0                    0
      4358                34856                    0                    0
      4359                34864                    0                    0
      4360                34872                    0                    0
      4361                34880                    0                    0
      4362                34888                    0                    0
      4363                34896                    0                    0
      4364                34904                    0                    0
      4365                34912                    0                    0
      4366                34920                    0                    0
      4367                34928                    0                    0
      4368                34936                    0                    0
      4369                34944                    0                    0
      4370                34952                    0                    0
      4371                34960                    0                    0
      4372                34968                    0                    0
      4373                34976                    0                    0
      4374                34984                    0                    0
      4375                34992                    0                    0
      4376                35000                    0                    0
      4377                35008                    0                    0
      4378                35016                    0                    0
      4379                35024                    0                    0
      4380                35032                    0                    0
      4381                35040                    0                    0
      4382                35048                    0                    0
      4383                35056                    0                    0
      4384                35064                    0                    0
      4385                35072                    0                    0
      4386                35080                    0                    0
      4387                35088                    0                    0
      4388                35096                    0                    0
      4389                35104                    0                    0
      4390                35112                    0                    0
      4391                35120                    0                    0
      4392                35128                    0                    0
      4393                35136                    0                    0
      4394                35144                    0                    0
      4395                35152                    0                    0
      4396                35160                    0                    0
      4397                35168                    0                    0
      4398                35176                    0                    0
      4399                35184                    0                    0
      4400                35192                    0                    0
      4401                35200                    0                    0
      4402                35208                    0                    0
      4403                35216                    0                    0
      4404                35224                    0                    0
      4405                35232                    0                    0
      4406                35240                    0                    0
      4407                35248                    0                    0
      4408                35256                    0                    0
      4409                35264                    0                    0
      4410                35272                    0                    0
      4411                35280                    0                    0
      4412                35288                    0                    0
      4413                35296                    0                    0
      4414                35304                    0                    0
      4415                35312                    0                    0
      4416                35320                    0                    0
      4417                35328                    0                    0
      4418                35336                    0                    0
      4419                35344                    0                    0
      4420                35352                    0                    0
      4421                35360                    0                    0
      4422                35368                    0                    0
      4423                35376                    0                    0
      4424                35384                    0                    0
      4425                35392                    0                    0
      4426                35400                    0                    0
      4427                35408                    0                    0
      4428                35416                    0                    0
      4429                35424                    0                    0
      4430                35432                    0                    0
      4431                35440                    0                    0
      4432                35448                    0                    0
      4433                35456                    0                    0
      4434                35464                    0                    0
      4435                35472                    0                    0
      4436                35480                    0                    0
      4437                35488                    0                    0
      4438                35496                    0                    0
      4439                35504                    0                    0
      4440                35512                    0                    0
      4441                35520                    0                    0
      4442                35528                    0                    0
      4443                35536                    0                    0
      4444                35544                    0                    0
      4445                35552                    0                    0
      4446                35560                    0                    0
      4447                35568                    0                    0
      4448                35576                    0                    0
      4449                35584                    0                    0
      4450                35592                    0                    0
      4451                35600                    0                    0
      4452                35608                    0                    0
      4453                35616                    0                    0
      4454                35624                    0                    0
      4455                35632                    0                    0
      4456                35640                    0                    0
      4457                35648                    0                    0
      4458                35656                    0                    0
      4459                35664                    0                    0
      4460                35672                    0                    0
      4461                35680                    0                    0
      4462                35688                    0                    0
      4463                35696                    0                    0
      4464                35704                    0                    0
      4465                35712                    0                    0
      4466                35720                    0                    0
      4467                35728                    0                    0
      4468                35736                    0                    0
      4469                35744                    0                    0
      4470                35752                    0                    0
      4471                35760                    0                    0
      4472                35768                    0                    0
      4473                35776                    0                    0
      4474                35784                    0                    0
      4475                35792                    0                    0
      4476                35800                    0                    0
      4477                35808                    0                    0
      4478                35816                    0                    0
      4479                35824                    0                    0
      4480                35832                    0                    0
      4481                35840                    0                    0
      4482                35848                    0                    0
      4483                35856                    0                    0
      4484                35864                    0                    0
      4485                35872                    0                    0
      4486                35880                    0                    0
      4487                35888                    0                    0
      4488                35896                    0                    0
      4489                35904                    0                    0
      4490                35912                    0                    0
      4491                35920                    0                    0
      4492                35928                    0                    0
      4493                35936                    0                    0
      4494                35944                    0                    0
      4495                35952                    0                    0
      4496                35960                    0                    0
      4497                35968                    0                    0
      4498                35976                    0                    0
      4499                35984                    0                    0
      4500                35992                    0                    0
      4501                36000                    0                    0
      4502                36008                    0                    0
      4503                36016                    0                    0
      4504                36024                    0                    0
      4505                36032                    0                    0
      4506                36040                    0                    0
      4507                36048                    0                    0
      4508                36056                    0                    0
      4509                36064                    0                    0
      4510                36072                    0                    0
      4511                36080                    0                    0
      4512                36088                    0                    0
      4513                36096                    0                    0
      4514                36104                    0                    0
      4515                36112                    0                    0
      4516                36120                    0                    0
      4517                36128                    0                    0
      4518                36136                    0                    0
      4519                36144                    0                    0
      4520                36152                    0                    0
      4521                36160                    0                    0
      4522                36168                    0                    0
      4523                36176                    0                    0
      4524                36184                    0                    0
      4525                36192                    0                    0
      4526                36200                    0                    0
      4527                36208                    0                    0
      4528                36216                    0                    0
      4529                36224                    0                    0
      4530                36232                    0                    0
      4531                36240                    0                    0
      4532                36248                    0                    0
      4533                36256                    0                    0
      4534                36264                    0                    0
      4535                36272                    0                    0
      4536                36280                    0                    0
      4537                36288                    0                    0
      4538                36296                    0                    0
      4539                36304                    0                    0
      4540                36312                    0                    0
      4541                36320                    0                    0
      4542                36328                    0                    0
      4543                36336                    0                    0
      4544                36344                    0                    0
      4545                36352                    0                    0
      4546                36360                    0                    0
      4547                36368                    0                    0
      4548                36376                    0                    0
      4549                36384                    0                    0
      4550                36392                    0                    0
      4551                36400                    0                    0
      4552                36408                    0                    0
      4553                36416                    0                    0
      4554                36424                    0                    0
      4555                36432                    0                    0
      4556                36440                    0                    0
      4557                36448                    0                    0
      4558                36456                    0                    0
      4559                36464                    0                    0
      4560                36472                    0                    0
      4561                36480                    0                    0
      4562                36488                    0                    0
      4563                36496                    0                    0
      4564                36504                    0                    0
      4565                36512                    0                    0
      4566                36520                    0                    0
      4567                36528                    0                    0
      4568                36536                    0                    0
      4569                36544                    0                    0
      4570                36552                    0                    0
      4571                36560                    0                    0
      4572                36568                    0                    0
      4573                36576                    0                    0
      4574                36584                    0                    0
      4575                36592                    0                    0
      4576                36600                    0                    0
      4577                36608                    0                    0
      4578                36616                    0                    0
      4579                36624                    0                    0
      4580                36632                    0                    0
      4581                36640                    0                    0
      4582                36648                    0                    0
      4583                36656                    0                    0
      4584                36664                    0                    0
      4585                36672                    0                    0
      4586                36680                    0                    0
      4587                36688                    0                    0
      4588                36696                    0                    0
      4589                36704                    0                    0
      4590                36712                    0                    0
      4591                36720                    0                    0
      4592                36728                    0                    0
      4593                36736                    0                    0
      4594                36744                    0                    0
      4595                36752                    0                    0
      4596                36760                    0                    0
      4597                36768                    0                    0
      4598                36776                    0                    0
      4599                36784                    0                    0
      4600                36792                    0                    0
      4601                36800                    0                    0
      4602                36808                    0                    0
      4603                36816                    0                    0
      4604                36824                    0                    0
      4605                36832                    0                    0
      4606                36840                    0                    0
      4607                36848                    0                    0
      4608                36856                    0                    0
      4609                36864                    0                    0
      4610                36872                    0                    0
      4611                36880                    0                    0
      4612                36888                    0                    0
      4613                36896                    0                    0
      4614                36904                    0                    0
      4615                36912                    0                    0
      4616                36920                    0                    0
      4617                36928                    0                    0
      4618                36936                    0                    0
      4619                36944                    0                    0
      4620                36952                    0                    0
      4621                36960                    0                    0
      4622                36968                    0                    0
      4623                36976                    0                    0
      4624                36984                    0                    0
      4625                36992                    0                    0
      4626                37000                    0                    0
      4627                37008                    0                    0
      4628                37016                    0                    0
      4629                37024                    0                    0
      4630                37032                    0                    0
      4631                37040                    0                    0
      4632                37048                    0                    0
      4633                37056                    0                    0
      4634                37064                    0                    0
      4635                37072                    0                    0
      4636                37080                    0                    0
      4637                37088                    0                    0
      4638                37096                    0                    0
      4639                37104                    0                    0
      4640                37112                    0                    0
      4641                37120                    0                    0
      4642                37128                    0                    0
      4643                37136                    0                    0
      4644                37144                    0                    0
      4645                37152                    0                    0
      4646                37160                    0                    0
      4647                37168                    0                    0
      4648                37176                    0                    0
      4649                37184                    0                    0
      4650                37192                    0                    0
      4651                37200                    0                    0
      4652                37208                    0                    0
      4653                37216                    0                    0
      4654                37224                    0                    0
      4655                37232                    0                    0
      4656                37240                    0                    0
      4657                37248                    0                    0
      4658                37256                    0                    0
      4659                37264                    0                    0
      4660                37272                    0                    0
      4661                37280                    0                    0
      4662                37288                    0                    0
      4663                37296                    0                    0
      4664                37304                    0                    0
      4665                37312                    0                    0
      4666                37320                    0                    0
      4667                37328                    0                    0
      4668                37336                    0                    0
      4669                37344                    0                    0
      4670                37352                    0                    0
      4671                37360                    0                    0
      4672                37368                    0                    0
      4673                37376                    0                    0
      4674                37384                    0                    0
      4675                37392                    0                    0
      4676                37400                    0                    0
      4677                37408                    0                    0
      4678                37416                    0                    0
      4679                37424                    0                    0
      4680                37432                    0                    0
      4681                37440                    0                    0
      4682                37448                    0                    0
      4683                37456                    0                    0
      4684                37464                    0                    0
      4685                37472                    0                    0
      4686                37480                    0                    0
      4687                37488                    0                    0
      4688                37496                    0                    0
      4689                37504                    0                    0
      4690                37512                    0                    0
      4691                37520                    0                    0
      4692                37528                    0                    0
      4693                37536                    0                    0
      4694                37544                    0                    0
      4695                37552                    0                    0
      4696                37560                    0                    0
      4697                37568                    0                    0
      4698                37576                    0                    0
      4699                37584                    0                    0
      4700                37592                    0                    0
      4701                37600                    0                    0
      4702                37608                    0                    0
      4703                37616                    0                    0
      4704                37624                    0                    0
      4705                37632                    0                    0
      4706                37640                    0                    0
      4707                37648                    0                    0
      4708                37656                    0                    0
      4709                37664                    0                    0
      4710                37672                    0                    0
      4711                37680                    0                    0
      4712                37688                    0                    0
      4713                37696                    0                    0
      4714                37704                    0                    0
      4715                37712                    0                    0
      4716                37720                    0                    0
      4717                37728                    0                    0
      4718                37736                    0                    0
      4719                37744                    0                    0
      4720                37752                    0                    0
      4721                37760                    0                    0
      4722                37768                    0                    0
      4723                37776                    0                    0
      4724                37784                    0                    0
      4725                37792                    0                    0
      4726                37800                    0                    0
      4727                37808                    0                    0
      4728                37816                    0                    0
      4729                37824                    0                    0
      4730                37832                    0                    0
      4731                37840                    0                    0
      4732                37848                    0                    0
      4733                37856                    0                    0
      4734                37864                    0                    0
      4735                37872                    0                    0
      4736                37880                    0                    0
      4737                37888                    0                    0
      4738                37896                    0                    0
      4739                37904                    0                    0
      4740                37912                    0                    0
      4741                37920                    0                    0
      4742                37928                    0                    0
      4743                37936                    0                    0
      4744                37944                    0                    0
      4745                37952                    0                    0
      4746                37960                    0                    0
      4747                37968                    0                    0
      4748                37976                    0                    0
      4749                37984                    0                    0
      4750                37992                    0                    0
      4751                38000                    0                    0
      4752                38008                    0                    0
      4753                38016                    0                    0
      4754                38024                    0                    0
      4755                38032                    0                    0
      4756                38040                    0                    0
      4757                38048                    0                    0
      4758                38056                    0                    0
      4759                38064                    0                    0
      4760                38072                    0                    0
      4761                38080                    0                    0
      4762                38088                    0                    0
      4763                38096                    0                    0
      4764                38104                    0                    0
      4765                38112                    0                    0
      4766                38120                    0                    0
      4767                38128                    0                    0
      4768                38136                    0                    0
      4769                38144                    0                    0
      4770                38152                    0                    0
      4771                38160                    0                    0
      4772                38168                    0                    0
      4773                38176                    0                    0
      4774                38184                    0                    0
      4775                38192                    0                    0
      4776                38200                    0                    0
      4777                38208                    0                    0
      4778                38216                    0                    0
      4779                38224                    0                    0
      4780                38232                    0                    0
      4781                38240                    0                    0
      4782                38248                    0                    0
      4783                38256                    0                    0
      4784                38264                    0                    0
      4785                38272                    0                    0
      4786                38280                    0                    0
      4787                38288                    0                    0
      4788                38296                    0                    0
      4789                38304                    0                    0
      4790                38312                    0                    0
      4791                38320                    0                    0
      4792                38328                    0                    0
      4793                38336                    0                    0
      4794                38344                    0                    0
      4795                38352                    0                    0
      4796                38360                    0                    0
      4797                38368                    0                    0
      4798                38376                    0                    0
      4799                38384                    0                    0
      4800                38392                    0                    0
      4801                38400                    0                    0
      4802                38408                    0                    0
      4803                38416                    0                    0
      4804                38424                    0                    0
      4805                38432                    0                    0
      4806                38440                    0                    0
      4807                38448                    0                    0
      4808                38456                    0                    0
      4809                38464                    0                    0
      4810                38472                    0                    0
      4811                38480                    0                    0
      4812                38488                    0                    0
      4813                38496                    0                    0
      4814                38504                    0                    0
      4815                38512                    0                    0
      4816                38520                    0                    0
      4817                38528                    0                    0
      4818                38536                    0                    0
      4819                38544                    0                    0
      4820                38552                    0                    0
      4821                38560                    0                    0
      4822                38568                    0                    0
      4823                38576                    0                    0
      4824                38584                    0                    0
      4825                38592                    0                    0
      4826                38600                    0                    0
      4827                38608                    0                    0
      4828                38616                    0                    0
      4829                38624                    0                    0
      4830                38632                    0                    0
      4831                38640                    0                    0
      4832                38648                    0                    0
      4833                38656                    0                    0
      4834                38664                    0                    0
      4835                38672                    0                    0
      4836                38680                    0                    0
      4837                38688                    0                    0
      4838                38696                    0                    0
      4839                38704                    0                    0
      4840                38712                    0                    0
      4841                38720                    0                    0
      4842                38728                    0                    0
      4843                38736                    0                    0
      4844                38744                    0                    0
      4845                38752                    0                    0
      4846                38760                    0                    0
      4847                38768                    0                    0
      4848                38776                    0                    0
      4849                38784                    0                    0
      4850                38792                    0                    0
      4851                38800                    0                    0
      4852                38808                    0                    0
      4853                38816                    0                    0
      4854                38824                    0                    0
      4855                38832                    0                    0
      4856                38840                    0                    0
      4857                38848                    0                    0
      4858                38856                    0                    0
      4859                38864                    0                    0
      4860                38872                    0                    0
      4861                38880                    0                    0
      4862                38888                    0                    0
      4863                38896                    0                    0
      4864                38904                    0                    0
      4865                38912                    0                    0
      4866                38920                    0                    0
      4867                38928                    0                    0
      4868                38936                    0                    0
      4869                38944                    0                    0
      4870                38952                    0                    0
      4871                38960                    0                    0
      4872                38968                    0                    0
      4873                38976                    0                    0
      4874                38984                    0                    0
      4875                38992                    0                    0
      4876                39000                    0                    0
      4877                39008                    0                    0
      4878                39016                    0                    0
      4879                39024                    0                    0
      4880                39032                    0                    0
      4881                39040                    0                    0
      4882                39048                    0                    0
      4883                39056                    0                    0
      4884                39064                    0                    0
      4885                39072                    0                    0
      4886                39080                    0                    0
      4887                39088                    0                    0
      4888                39096                    0                    0
      4889                39104                    0                    0
      4890                39112                    0                    0
      4891                39120                    0                    0
      4892                39128                    0                    0
      4893                39136                    0                    0
      4894                39144                    0                    0
      4895                39152                    0                    0
      4896                39160                    0                    0
      4897                39168                    0                    0
      4898                39176                    0                    0
      4899                39184                    0                    0
      4900                39192                    0                    0
      4901                39200                    0                    0
      4902                39208                    0                    0
      4903                39216                    0                    0
      4904                39224                    0                    0
      4905                39232                    0                    0
      4906                39240                    0                    0
      4907                39248                    0                    0
      4908                39256                    0                    0
      4909                39264                    0                    0
      4910                39272                    0                    0
      4911                39280                    0                    0
      4912                39288                    0                    0
      4913                39296                    0                    0
      4914                39304                    0                    0
      4915                39312                    0                    0
      4916                39320                    0                    0
      4917                39328                    0                    0
      4918                39336                    0                    0
      4919                39344                    0                    0
      4920                39352                    0                    0
      4921                39360                    0                    0
      4922                39368                    0                    0
      4923                39376                    0                    0
      4924                39384                    0                    0
      4925                39392                    0                    0
      4926                39400                    0                    0
      4927                39408                    0                    0
      4928                39416                    0                    0
      4929                39424                    0                    0
      4930                39432                    0                    0
      4931                39440                    0                    0
      4932                39448                    0                    0
      4933                39456                    0                    0
      4934                39464                    0                    0
      4935                39472                    0                    0
      4936                39480                    0                    0
      4937                39488                    0                    0
      4938                39496                    0                    0
      4939                39504                    0                    0
      4940                39512                    0                    0
      4941                39520                    0                    0
      4942                39528                    0                    0
      4943                39536                    0                    0
      4944                39544                    0                    0
      4945                39552                    0                    0
      4946                39560                    0                    0
      4947                39568                    0                    0
      4948                39576                    0                    0
      4949                39584                    0                    0
      4950                39592                    0                    0
      4951                39600                    0                    0
      4952                39608                    0                    0
      4953                39616                    0                    0
      4954                39624                    0                    0
      4955                39632                    0                    0
      4956                39640                    0                    0
      4957                39648                    0                    0
      4958                39656                    0                    0
      4959                39664                    0                    0
      4960                39672                    0                    0
      4961                39680                    0                    0
      4962                39688                    0                    0
      4963                39696                    0                    0
      4964                39704                    0                    0
      4965                39712                    0                    0
      4966                39720                    0                    0
      4967                39728                    0                    0
      4968                39736                    0                    0
      4969                39744                    0                    0
      4970                39752                    0                    0
      4971                39760                    0                    0
      4972                39768                    0                    0
      4973                39776                    0                    0
      4974                39784                    0                    0
      4975                39792                    0                    0
      4976                39800                    0                    0
      4977                39808                    0                    0
      4978                39816                    0                    0
      4979                39824                    0                    0
      4980                39832                    0                    0
      4981                39840                    0                    0
      4982                39848                    0                    0
      4983                39856                    0                    0
      4984                39864                    0                    0
      4985                39872                    0                    0
      4986                39880                    0                    0
      4987                39888                    0                    0
      4988                39896                    0                    0
      4989                39904                    0                    0
      4990                39912                    0                    0
      4991                39920                    0                    0
      4992                39928                    0                    0
      4993                39936                    0                    0
      4994                39944                    0                    0
      4995                39952                    0                    0
      4996                39960                    0                    0
      4997                39968                    0                    0
      4998                39976                    0                    0
      4999                39984                    0                    0
      5000                39992                    0                    0
