# Supplementary material for: Probing decoherence in molecular 4f qubits
Source: Chem Sci. 2024 Oct 30;15(48):20328–37. doi: 10.1039/d4sc05304d (PMC11575486; doi:10.1039/d4sc05304d)
Supplement: SC-015-D4SC05304D-s001 [file SC-015-D4SC05304D-s001.zip › data_archive/perpendicular_0p001pct/T2/2916_60K_T2]

     index            Time [ns]         Intensity []         Intensity []

         1                    0              3054140              -369070
         2                    8              3182629              -509221
         3                   16              3414811              -533127
         4                   24              3390995              -560881
         5                   32              3488647              -540792
         6                   40              3771764              -465756
         7                   48              3540610              -465230
         8                   56              3578945              -527969
         9                   64              3572996              -498941
        10                   72              3558642              -409781
        11                   80              3329812              -215167
        12                   88              3183242              -430160
        13                   96              3203957              -421070
        14                  104              3067076              -331656
        15                  112              2977730              -430827
        16                  120              3083704              -362476
        17                  128              2964553              -241577
        18                  136              2854483              -393893
        19                  144              3044010              -309481
        20                  152              3112516              -442481
        21                  160              3197828              -347771
        22                  168              3298098              -537733
        23                  176              3273192              -447309
        24                  184              3528819              -377170
        25                  192              3535158              -379728
        26                  200              3508466              -382271
        27                  208              3244796              -388905
        28                  216              3213205              -338336
        29                  224              3176945              -500931
        30                  232              2954020              -203981
        31                  240              2903965              -436186
        32                  248              2556477              -281756
        33                  256              2356949              -314873
        34                  264              2278832              -359549
        35                  272              2318724              -219038
        36                  280              2119918              -308493
        37                  288              2003213              -400534
        38                  296              2302143              -242359
        39                  304              2356027              -309186
        40                  312              2386006              -255205
        41                  320              2474869              -306926
        42                  328              2369180              -272670
        43                  336              2524898              -340453
        44                  344              2648411              -230114
        45                  352              2732056              -165243
        46                  360              2723677              -240293
        47                  368              2644233              -173900
        48                  376              2534133              -293496
        49                  384              2599743              -209538
        50                  392              2448275              -183885
        51                  400              2317027              -263705
        52                  408              2435955              -363116
        53                  416              2234948              -248309
        54                  424              2189752              -171957
        55                  432              2227057              -177344
        56                  440              2091132              -208477
        57                  448              2323844              -312299
        58                  456              2153921              -376529
        59                  464              2145279              -358629
        60                  472              2218818              -205811
        61                  480              2487190              -174074
        62                  488              2451941              -302815
        63                  496              2623613              -295595
        64                  504              2574561              -360164
        65                  512              2669901              -139150
        66                  520              2619035              -272128
        67                  528              2697631              -276455
        68                  536              2481131              -523508
        69                  544              2384397              -439539
        70                  552              2539172              -293831
        71                  560              2529798              -241198
        72                  568              2401572              -333202
        73                  576              2408886              -139799
        74                  584              2339455              -275916
        75                  592              2366252              -356027
        76                  600              2206863              -441403
        77                  608              2332185              -444757
        78                  616              2279267              -420976
        79                  624              2228868              -306003
        80                  632              2364502              -173462
        81                  640              2243006              -401430
        82                  648              2390734              -385622
        83                  656              2364909              -312317
        84                  664              2360509              -451793
        85                  672              2370099              -208050
        86                  680              2436311              -197811
        87                  688              2508684              -228137
        88                  696              2439480              -175626
        89                  704              2466845              -313274
        90                  712              2343685              -144641
        91                  720              2232368              -383653
        92                  728              2276132              -181608
        93                  736              2161565              -209027
        94                  744              2171108              -205913
        95                  752              2035834              -195890
        96                  760              1941674              -235050
        97                  768              1896671               -93455
        98                  776              1771193              -188930
        99                  784              1944297              -207971
       100                  792              1700995              -142461
       101                  800              1824511              -173331
       102                  808              1722143              -205217
       103                  816              1684517               -61988
       104                  824              1708859              -109888
       105                  832              1755991              -133113
       106                  840              1767313               -96893
       107                  848              1757571              -155120
       108                  856              1686594              -316343
       109                  864              1642491              -125095
       110                  872              1519683               -96300
       111                  880              1568730              -132407
       112                  888              1592950              -113068
       113                  896              1555029              -148272
       114                  904              1499231              -183667
       115                  912              1472044              -184471
       116                  920              1405635               -27932
       117                  928              1477175              -168691
       118                  936              1448877              -315396
       119                  944              1435423              -259660
       120                  952              1435143              -123313
       121                  960              1508161              -147535
       122                  968              1422237               -55202
       123                  976              1510190                10940
       124                  984              1518521              -324503
       125                  992              1568342              -235300
       126                 1000              1645807              -155064
       127                 1008              1627311              -157161
       128                 1016              1539951               -91909
       129                 1024              1703271              -165356
       130                 1032              1699696              -210867
       131                 1040              1577687              -214665
       132                 1048              1825959              -168802
       133                 1056              1669734              -333120
       134                 1064              1579866              -237794
       135                 1072              1713248              -294406
       136                 1080              1706604              -231368
       137                 1088              1499914               -88133
       138                 1096              1570032              -227377
       139                 1104              1595924               -76121
       140                 1112              1499533              -183202
       141                 1120              1501469              -301805
       142                 1128              1454059              -303012
       143                 1136              1615014              -278684
       144                 1144              1750556              -192788
       145                 1152              1576021              -146666
       146                 1160              1656494              -170917
       147                 1168              1624562              -225850
       148                 1176              1581210              -144007
       149                 1184              1574182              -266995
       150                 1192              1670440              -309170
       151                 1200              1581294              -308904
       152                 1208              1647395              -371723
       153                 1216              1435820              -247992
       154                 1224              1514768              -309896
       155                 1232              1453293              -272801
       156                 1240              1352763              -256025
       157                 1248              1361184              -377413
       158                 1256              1316992              -197144
       159                 1264              1304004              -224216
       160                 1272              1416968              -295374
       161                 1280              1458064              -285902
       162                 1288              1480379              -317993
       163                 1296              1464924              -169150
       164                 1304              1464890              -374152
       165                 1312              1383109              -281110
       166                 1320              1469843              -386201
       167                 1328              1684726              -266967
       168                 1336              1457841              -146290
       169                 1344              1643167              -288512
       170                 1352              1573025              -344893
       171                 1360              1679849              -376941
       172                 1368              1405846              -219569
       173                 1376              1566455              -214690
       174                 1384              1507185              -327099
       175                 1392              1309099              -172736
       176                 1400              1387735              -247339
       177                 1408              1492971              -402275
       178                 1416              1422969              -174864
       179                 1424              1300815              -109100
       180                 1432              1386417              -164909
       181                 1440              1343964              -173669
       182                 1448              1353123              -209418
       183                 1456              1364257              -151573
       184                 1464              1555177              -117968
       185                 1472              1263336              -211766
       186                 1480              1356268              -160882
       187                 1488              1470019              -181284
       188                 1496              1454375              -184826
       189                 1504              1376665              -266400
       190                 1512              1359902              -119080
       191                 1520              1447865              -252839
       192                 1528              1409202              -292068
       193                 1536              1310149              -143421
       194                 1544              1353802              -144558
       195                 1552              1195820              -182371
       196                 1560              1227170               -30367
       197                 1568              1298741              -253443
       198                 1576              1292554              -181227
       199                 1584              1225359              -346034
       200                 1592              1040045              -266066
       201                 1600              1182769              -131299
       202                 1608              1239619              -160538
       203                 1616              1216380              -120011
       204                 1624              1202587              -200121
       205                 1632              1312826              -190535
       206                 1640              1255370              -156674
       207                 1648              1397568              -111232
       208                 1656              1307748              -118073
       209                 1664              1284987               126352
       210                 1672              1266060               -48539
       211                 1680              1281780               -77824
       212                 1688              1232558               -29804
       213                 1696              1326423               -33837
       214                 1704              1181467               -88387
       215                 1712              1158291               -47022
       216                 1720              1193998              -140245
       217                 1728              1086128              -195102
       218                 1736              1163757              -141625
       219                 1744              1190009              -187241
       220                 1752              1244060              -185714
       221                 1760              1158576              -149227
       222                 1768              1102776              -265612
       223                 1776              1321992               -74233
       224                 1784              1172654               -85363
       225                 1792              1284537              -157109
       226                 1800              1188170              -103965
       227                 1808              1222315              -203046
       228                 1816              1144791               -32685
       229                 1824              1213229              -158402
       230                 1832              1095908              -218824
       231                 1840              1164655              -149243
       232                 1848              1179136              -291633
       233                 1856              1195844              -186156
       234                 1864              1081609              -114939
       235                 1872              1095990              -176608
       236                 1880              1198976              -102351
       237                 1888              1099412               -83303
       238                 1896              1118118               -66630
       239                 1904               970554              -119093
       240                 1912               888655              -153592
       241                 1920              1118722              -163738
       242                 1928              1177535              -300332
       243                 1936              1100608              -127993
       244                 1944              1170733              -288036
       245                 1952               928946              -108714
       246                 1960              1028209              -354309
       247                 1968               977301              -247556
       248                 1976               906308                26301
       249                 1984              1003052              -121120
       250                 1992               919853              -267055
       251                 2000               935803              -248916
       252                 2008               942749              -103954
       253                 2016               911728              -245254
       254                 2024               903629              -227771
       255                 2032               782397              -196490
       256                 2040               753746              -178161
       257                 2048               740671              -318472
       258                 2056               827644              -147895
       259                 2064               973629               -81914
       260                 2072               826914              -173893
       261                 2080               856732              -228789
       262                 2088               878904              -195787
       263                 2096               918066              -129772
       264                 2104               726630              -268076
       265                 2112               820375              -129805
       266                 2120               695010              -302917
       267                 2128               835862              -196753
       268                 2136               744269               -87328
       269                 2144               711847              -149562
       270                 2152               741310              -241863
       271                 2160               758916              -254583
       272                 2168               676949               -49021
       273                 2176               888039              -101658
       274                 2184               936621              -234352
       275                 2192               729660              -289108
       276                 2200               885412               -25342
       277                 2208               910541              -162742
       278                 2216               739749              -197859
       279                 2224               847099              -122429
       280                 2232               701640               -61462
       281                 2240               751565              -127079
       282                 2248               691642              -251648
       283                 2256               821161              -275456
       284                 2264               812476              -180383
       285                 2272               840239               -74754
       286                 2280               807649              -179290
       287                 2288               718050               -96351
       288                 2296               825673               -55407
       289                 2304               825324              -245860
       290                 2312               833089               -78965
       291                 2320               770433              -256735
       292                 2328               708963              -116824
       293                 2336               740289              -155127
       294                 2344               711160               -66726
       295                 2352               771515              -186340
       296                 2360               706473              -119338
       297                 2368               747069              -231596
       298                 2376               818201              -204415
       299                 2384               832002              -198945
       300                 2392               834257              -149166
       301                 2400               871724              -234540
       302                 2408               857517              -133644
       303                 2416               735833              -108708
       304                 2424               894330              -301829
       305                 2432               743040              -227180
       306                 2440               765271              -217539
       307                 2448               778796              -194062
       308                 2456               801953              -140020
       309                 2464               775447              -232371
       310                 2472               718876               -65611
       311                 2480               574463               -75514
       312                 2488               707308              -230312
       313                 2496               577324              -160144
       314                 2504               810191              -153777
       315                 2512               817347               -45415
       316                 2520               615462               -75938
       317                 2528               697278               -16495
       318                 2536               874122              -109640
       319                 2544               732542              -112223
       320                 2552               592808              -292178
       321                 2560               599364              -176621
       322                 2568               736316               -87993
       323                 2576               684959              -292134
       324                 2584               542976               -84640
       325                 2592               565050              -160957
       326                 2600               716114              -138105
       327                 2608               561481              -104659
       328                 2616               548185              -161957
       329                 2624               652278              -218869
       330                 2632               509547              -213174
       331                 2640               612128               -84240
       332                 2648               519377              -157978
       333                 2656               421539              -283530
       334                 2664               514720              -107251
       335                 2672               433929              -131610
       336                 2680               316584              -245323
       337                 2688               663431              -119917
       338                 2696               570948              -170723
       339                 2704               547191              -231355
       340                 2712               496957              -168517
       341                 2720               496945               -18046
       342                 2728               529965              -140125
       343                 2736               464247              -175926
       344                 2744               516194              -150428
       345                 2752               464221              -163448
       346                 2760               565065              -145520
       347                 2768               395639              -248673
       348                 2776               438848               -22457
       349                 2784               409238              -112377
       350                 2792               621958              -105810
       351                 2800               511208              -161196
       352                 2808               470085              -118866
       353                 2816               333207               -33155
       354                 2824               412154               -35798
       355                 2832               467644               -44820
       356                 2840               410437                27170
       357                 2848               407831              -195163
       358                 2856               419535              -116335
       359                 2864               620942               -83895
       360                 2872               503786               -42688
       361                 2880               505632              -221369
       362                 2888               523006                37958
       363                 2896               494156              -227251
       364                 2904               578145               -60585
       365                 2912               239455              -227467
       366                 2920               412465                -5634
       367                 2928               440738              -193610
       368                 2936               531697               -83374
       369                 2944               470948              -203354
       370                 2952               613948               -39279
       371                 2960               501537              -158222
       372                 2968               563925              -146010
       373                 2976               490459               -34610
       374                 2984               380813              -138566
       375                 2992               446336              -176113
       376                 3000               371787              -149648
       377                 3008               270646              -149969
       378                 3016               525661               -83220
       379                 3024               425141              -152989
       380                 3032               479536              -195956
       381                 3040               336063               -23397
       382                 3048               437714               -80708
       383                 3056               446434              -143316
       384                 3064               306573               -63837
       385                 3072               406367              -101771
       386                 3080               432014              -133623
       387                 3088               361414              -181274
       388                 3096               434774              -258623
       389                 3104               447568              -139526
       390                 3112               526001              -150637
       391                 3120               324567               -64623
       392                 3128               482848              -187995
       393                 3136               461297                83328
       394                 3144               419024              -144653
       395                 3152               543709              -181053
       396                 3160               351417               -38559
       397                 3168               329144              -127909
       398                 3176               483236              -140526
       399                 3184               412386              -141423
       400                 3192               397811               -46014
       401                 3200               443825               -80515
       402                 3208               377197                24030
       403                 3216               538627              -135349
       404                 3224               373853               -80514
       405                 3232               536890              -118292
       406                 3240               398969              -141590
       407                 3248               516871               -70151
       408                 3256               317793              -216478
       409                 3264               414174              -160864
       410                 3272               454139               -93586
       411                 3280               471228              -105799
       412                 3288               485139                53479
       413                 3296               323923                26534
       414                 3304               318425              -138052
       415                 3312               231997                -9712
       416                 3320               218661              -211900
       417                 3328               294956              -202498
       418                 3336               352432              -182286
       419                 3344               480274              -166572
       420                 3352               392775              -293978
       421                 3360               192611              -125946
       422                 3368               224107              -216729
       423                 3376               311974               -34601
       424                 3384               439731              -255966
       425                 3392               300816              -165027
       426                 3400               358545               -88360
       427                 3408               356697              -235112
       428                 3416               304676              -133189
       429                 3424               242408               -37630
       430                 3432               228566               -51770
       431                 3440               167955              -279555
       432                 3448               179731              -105399
       433                 3456               284383              -115405
       434                 3464               229874              -135334
       435                 3472               343138               -56311
       436                 3480               178386               -77728
       437                 3488               313167              -110764
       438                 3496               175951              -191745
       439                 3504                50446              -294756
       440                 3512               328396               -18919
       441                 3520               266355              -214647
       442                 3528               242585              -294685
       443                 3536               279994              -159366
       444                 3544               239364              -113050
       445                 3552               224102               -64270
       446                 3560               196655               -49321
       447                 3568               160556               -10732
       448                 3576               210771              -197338
       449                 3584               199623              -208113
       450                 3592               215691              -154362
       451                 3600               184790               -89040
       452                 3608               320576               -63952
       453                 3616               197680              -161469
       454                 3624               221232               -61112
       455                 3632               275973              -119627
       456                 3640               203427              -142674
       457                 3648               309069               -29521
       458                 3656               145321              -110656
       459                 3664               166848                50461
       460                 3672                49702                -5297
       461                 3680               169585               -58940
       462                 3688               292143               -44054
       463                 3696               384661               -35268
       464                 3704               343255              -135919
       465                 3712               299924              -139629
       466                 3720               301940              -140960
       467                 3728               319323              -223601
       468                 3736               177713               -57671
       469                 3744               245771               -51687
       470                 3752               145643              -110691
       471                 3760               312056              -244472
       472                 3768               317720               -38573
       473                 3776               229613              -165879
       474                 3784               181770                15700
       475                 3792               211636              -153478
       476                 3800               188705              -134445
       477                 3808                97727               -14457
       478                 3816               214531              -134562
       479                 3824               115286               -28656
       480                 3832               295413               -46126
       481                 3840               199633              -240937
       482                 3848               235743              -125162
       483                 3856               275424              -129951
       484                 3864               226063              -102735
       485                 3872               234173              -150017
       486                 3880               194401              -210215
       487                 3888               232957              -112214
       488                 3896               104896               -29173
       489                 3904               162753               -28230
       490                 3912               234442              -149791
       491                 3920               136391              -115702
       492                 3928               244914              -268806
       493                 3936                85007              -132146
       494                 3944               189492              -104735
       495                 3952               109193              -123736
       496                 3960               146308               -49749
       497                 3968                50333                -5113
       498                 3976                72445              -106337
       499                 3984               133346               -65178
       500                 3992               130655              -308099
       501                 4000               131011              -139974
       502                 4008                76192                18053
       503                 4016                34851              -130756
       504                 4024               197663               -40679
       505                 4032               119764              -145340
       506                 4040                71414              -260510
       507                 4048               197371               -91537
       508                 4056               162255               -69376
       509                 4064               157230               -68150
       510                 4072               245586               -63321
       511                 4080                92859                 1540
       512                 4088                85656               -72890
       513                 4096               103345               -35825
       514                 4104                  896              -178895
       515                 4112               -51608              -202237
       516                 4120                87526              -115748
       517                 4128               -83299               -90908
       518                 4136               140901              -101446
       519                 4144                37045              -140202
       520                 4152                16129              -183118
       521                 4160               124957                13920
       522                 4168               -42886               -64787
       523                 4176                36417              -231667
       524                 4184                44200                  452
       525                 4192                74919               -97289
       526                 4200                63642               -94191
       527                 4208                 5995              -219989
       528                 4216               161816              -141255
       529                 4224               164518              -107000
       530                 4232               141358               -54705
       531                 4240               -87898                35312
       532                 4248               101714               -49971
       533                 4256               108799               -46267
       534                 4264                99785              -129132
       535                 4272               104603              -204133
       536                 4280                86898               -52544
       537                 4288               -36668              -131957
       538                 4296                48452              -281358
       539                 4304                57879              -137466
       540                 4312                87463              -206583
       541                 4320                -9239               -89904
       542                 4328                86791              -176000
       543                 4336               144248               -98915
       544                 4344               177260              -220487
       545                 4352               186117               -48990
       546                 4360                64792               -58630
       547                 4368               148760               -75663
       548                 4376                61811               -96720
       549                 4384               167938              -154892
       550                 4392               187698              -191210
       551                 4400               114773              -371526
       552                 4408               133825               -17846
       553                 4416               170971              -238091
       554                 4424               -18163               -29835
       555                 4432                83945              -172104
       556                 4440               169197               -45445
       557                 4448                45296              -190102
       558                 4456                73537               -92130
       559                 4464               253902               -15032
       560                 4472               133440                 9360
       561                 4480               217098               -31178
       562                 4488               -80847               -51649
       563                 4496                87251               -43754
       564                 4504                75560              -310683
       565                 4512                 4368              -121984
       566                 4520               248575              -171092
       567                 4528               184580               -59422
       568                 4536                89030              -333254
       569                 4544                10424                 8916
       570                 4552                -2629              -142877
       571                 4560                38795               -60967
       572                 4568                -2719               -56923
       573                 4576                22502              -204988
       574                 4584                71007              -134162
       575                 4592                -9953               -88269
       576                 4600               105550               -88876
       577                 4608               145544               -96625
       578                 4616               -52535               -29586
       579                 4624               -12138              -129083
       580                 4632                36581              -149575
       581                 4640               113494               -37284
       582                 4648               173098              -224711
       583                 4656                16265               -73700
       584                 4664                33197              -123256
       585                 4672               158413              -135813
       586                 4680               -56907               -94480
       587                 4688               133495              -135801
       588                 4696               103211              -212263
       589                 4704               118916               -25399
       590                 4712                 6591              -105950
       591                 4720                82661               -88772
       592                 4728                31814                25412
       593                 4736                36949              -160568
       594                 4744               133654              -293364
       595                 4752               116416               -71269
       596                 4760                29138               -86176
       597                 4768               -67776              -283124
       598                 4776               150256              -151712
       599                 4784               -11810              -106530
       600                 4792               -84091                44954
       601                 4800               103225              -192515
       602                 4808               177367              -103720
       603                 4816                23937               -96716
       604                 4824               -48142               -71384
       605                 4832                -8498              -275149
       606                 4840                18143               -59308
       607                 4848               -88784               -41033
       608                 4856                10200               -38524
       609                 4864               -42504              -146032
       610                 4872               -19448               -18668
       611                 4880                55969              -130844
       612                 4888                 9543              -176765
       613                 4896               -46015              -128421
       614                 4904               -23918               -30123
       615                 4912               -90383              -124578
       616                 4920               -19226              -198637
       617                 4928                85310              -108313
       618                 4936               -63079              -187043
       619                 4944               -13346              -166462
       620                 4952               -84297               -41040
       621                 4960               -66573               -69385
       622                 4968                29109              -103988
       623                 4976                65244              -204160
       624                 4984              -128242               -59286
       625                 4992               -96514              -152014
       626                 5000                64367              -131676
       627                 5008               -83101               -93937
       628                 5016               140905              -211990
       629                 5024               -31574              -144380
       630                 5032                36679               -48653
       631                 5040               -43015               -44050
       632                 5048                71345               -90863
       633                 5056               -94181              -101605
       634                 5064                34057               -49507
       635                 5072              -251608               -97756
       636                 5080                58400              -108786
       637                 5088               -45968               -68272
       638                 5096                46836              -187728
       639                 5104               157478              -299936
       640                 5112                63895              -111171
       641                 5120                56093                33143
       642                 5128                 2839                27042
       643                 5136                18813               -69105
       644                 5144                52701              -225996
       645                 5152              -105678              -103498
       646                 5160               -58171               -32895
       647                 5168               -86860              -111994
       648                 5176               -71487               -16888
       649                 5184                 -716              -153852
       650                 5192               -36168              -221862
       651                 5200               -82761              -127421
       652                 5208               -84599               -74911
       653                 5216                -2389              -156027
       654                 5224                 9368              -160592
       655                 5232                25065               -96019
       656                 5240               -28562              -231691
       657                 5248               -40809              -138656
       658                 5256                24841              -157029
       659                 5264               -29707               -87329
       660                 5272                -6596               -73405
       661                 5280               -23499              -236433
       662                 5288                 1026              -233145
       663                 5296                48803              -135553
       664                 5304               -34523              -159551
       665                 5312               -62483              -219430
       666                 5320               -94210               -97553
       667                 5328              -141866              -268277
       668                 5336               -99466               -53600
       669                 5344                32664              -122877
       670                 5352                 1366              -101689
       671                 5360                40146              -225130
       672                 5368                24363              -136066
       673                 5376                38298              -186969
       674                 5384                54204              -110722
       675                 5392               -38388              -115690
       676                 5400               -79108               -18574
       677                 5408               -23207               -93719
       678                 5416                20514              -239006
       679                 5424                89821               -61407
       680                 5432              -116321               -89355
       681                 5440              -125878               -72959
       682                 5448               -37847              -235560
       683                 5456                 7021               -60440
       684                 5464               -16345              -153511
       685                 5472                34709               -96366
       686                 5480               -23440                 8243
       687                 5488               -17106              -369567
       688                 5496                51832              -244680
       689                 5504               -18198                26560
       690                 5512              -180585               -64984
       691                 5520              -102337              -102706
       692                 5528               -57595               -75013
       693                 5536               161301               -96359
       694                 5544              -137666              -118879
       695                 5552               -24724               -77313
       696                 5560                18330                11908
       697                 5568               -53169                91845
       698                 5576                57216               -70397
       699                 5584                80762                -3508
       700                 5592                18209                15368
       701                 5600               -10152               -63145
       702                 5608               -86422               -88997
       703                 5616                 4655              -263418
       704                 5624               -92062              -115797
       705                 5632               -52661              -137346
       706                 5640               -72760                34749
       707                 5648              -119440              -243282
       708                 5656              -113609              -110777
       709                 5664               -62031              -163885
       710                 5672               184603                18385
       711                 5680               -15643               -91641
       712                 5688              -129546               -46192
       713                 5696              -174252               -53718
       714                 5704               -33168               100249
       715                 5712                34366               -81684
       716                 5720                21338               -60155
       717                 5728                41770              -137942
       718                 5736               -47378              -195909
       719                 5744               -23401               -87078
       720                 5752               -55721              -156597
       721                 5760              -144766               -34951
       722                 5768                 4526               -71439
       723                 5776                84996              -149478
       724                 5784                72718               -60706
       725                 5792               -62275              -102334
       726                 5800                25477              -144258
       727                 5808               -20606              -149646
       728                 5816               -88866              -162835
       729                 5824              -145522               -90390
       730                 5832              -166189              -102224
       731                 5840               -73525              -143747
       732                 5848               -98578              -268766
       733                 5856                22405               -22736
       734                 5864              -174851              -179081
       735                 5872               -99403              -145785
       736                 5880              -286591               -50973
       737                 5888               -83098              -117647
       738                 5896               -47154              -181121
       739                 5904                 3214              -108644
       740                 5912               -66995              -250463
       741                 5920               -55323                68801
       742                 5928                14523               -97881
       743                 5936               -85905              -172834
       744                 5944                34651                25733
       745                 5952              -211029              -186769
       746                 5960              -100159                -9828
       747                 5968              -130828              -263616
       748                 5976              -195253               -61435
       749                 5984                35218               -66112
       750                 5992               -72060              -111724
       751                 6000              -139284               -15702
       752                 6008               -50468               -78075
       753                 6016               -49853              -134274
       754                 6024               -59899                46798
       755                 6032               -99634               -63775
       756                 6040              -108917              -175718
       757                 6048               -70354              -131933
       758                 6056                45811              -132052
       759                 6064               -29907              -187673
       760                 6072              -212384              -137017
       761                 6080                80486                -6608
       762                 6088               -32440              -137327
       763                 6096                19819               -86426
       764                 6104               -95443               -19514
       765                 6112               -84319              -191873
       766                 6120               -84893               -53243
       767                 6128              -107845               -76015
       768                 6136               125317              -122251
       769                 6144                70073              -105426
       770                 6152               -64805              -183677
       771                 6160                24151               -43116
       772                 6168                94036              -217098
       773                 6176                28241              -145150
       774                 6184               -23328               -92799
       775                 6192               171491              -102505
       776                 6200                64675              -161023
       777                 6208              -194240              -257086
       778                 6216               -61064              -123569
       779                 6224               104340              -146355
       780                 6232                -1458               -95477
       781                 6240               -47252              -235102
       782                 6248                69562              -204422
       783                 6256              -220917              -138169
       784                 6264               -28867              -221479
       785                 6272               -92771               -68273
       786                 6280               -68830              -121622
       787                 6288                 5710              -201793
       788                 6296               176537                23504
       789                 6304              -194607              -194511
       790                 6312                 8446                59468
       791                 6320              -221335              -115604
       792                 6328              -107264              -171204
       793                 6336               -26696               -84587
       794                 6344                18812              -150786
       795                 6352               -83657              -257105
       796                 6360                48853              -129066
       797                 6368               -65776                13624
       798                 6376              -107954              -116120
       799                 6384               -65008              -155504
       800                 6392              -130408                22224
       801                 6400              -133914               -98716
       802                 6408                 9775               -84418
       803                 6416               -60119               -26671
       804                 6424               -41527              -180071
       805                 6432               -27248                58135
       806                 6440              -144761                -7281
       807                 6448              -167111              -241246
       808                 6456              -124438              -127886
       809                 6464                76310               -41723
       810                 6472               -29352               -94422
       811                 6480              -203596              -109551
       812                 6488               -18084              -132029
       813                 6496               -49491                 8507
       814                 6504                75311               -79528
       815                 6512              -112805                -9283
       816                 6520               -83625               -93337
       817                 6528               -13989               -76358
       818                 6536               -42376              -162031
       819                 6544               -63771               -81517
       820                 6552                24673                -7346
       821                 6560               -31920                22528
       822                 6568              -113494                57824
       823                 6576              -163897                  156
       824                 6584              -129929               -96220
       825                 6592               -84492               -38191
       826                 6600               -82865              -125331
       827                 6608               -64650                10505
       828                 6616              -108633              -227065
       829                 6624               -99048              -112651
       830                 6632                95241               -80165
       831                 6640              -129600              -103978
       832                 6648               -63707               -93648
       833                 6656               -35475              -117622
       834                 6664               -26711              -215120
       835                 6672                27149              -100367
       836                 6680               -56092              -115760
       837                 6688              -114709              -150401
       838                 6696               -80914              -220006
       839                 6704               -55280               108459
       840                 6712              -154946               -92120
       841                 6720               -86744               -53287
       842                 6728              -138821              -173302
       843                 6736              -112496              -147348
       844                 6744               -39665               -78397
       845                 6752               -92582              -123488
       846                 6760              -162137                 5064
       847                 6768              -184762               -72479
       848                 6776              -256066              -187669
       849                 6784              -155841              -250844
       850                 6792               -84767              -102921
       851                 6800               -64498               -30528
       852                 6808              -158185              -124819
       853                 6816               -48125              -159383
       854                 6824                -8324               -65451
       855                 6832               -41043               -23516
       856                 6840               -52383                37233
       857                 6848               -91578              -138634
       858                 6856               -45925              -108101
       859                 6864                 -999              -116465
       860                 6872               -21756               -59078
       861                 6880              -315106              -157733
       862                 6888              -197533              -122923
       863                 6896               -74979              -224218
       864                 6904               -83033              -108920
       865                 6912               -77323               -68996
       866                 6920                14188               -66624
       867                 6928                89091               -68152
       868                 6936                 5572               -91447
       869                 6944               -19069                25805
       870                 6952              -183845              -103092
       871                 6960                29714               -42318
       872                 6968              -194005               -73412
       873                 6976               -40535              -113530
       874                 6984               -25935                 2347
       875                 6992                -2718              -108338
       876                 7000                 1251               -11176
       877                 7008              -175637               -61084
       878                 7016               -23255               -31037
       879                 7024                54415              -121178
       880                 7032                43306               -32428
       881                 7040               -83100              -141634
       882                 7048              -188917              -203893
       883                 7056                48295               -36702
       884                 7064              -174049               -66549
       885                 7072               -35214              -178563
       886                 7080               -17209               -97469
       887                 7088               -93815               -26029
       888                 7096               -68254               -50813
       889                 7104               -91619               -61494
       890                 7112               -30493               -30734
       891                 7120              -133562              -231361
       892                 7128              -155700               -39256
       893                 7136               -12241               -30035
       894                 7144              -160832              -171930
       895                 7152               -16851              -165102
       896                 7160                60850               -52859
       897                 7168                52497              -174449
       898                 7176              -116088               -93083
       899                 7184              -204092              -172086
       900                 7192               -80617               -68633
       901                 7200               -39966               -73565
       902                 7208              -119892              -164682
       903                 7216               -23340              -125710
       904                 7224              -108689              -264931
       905                 7232              -122770              -118103
       906                 7240               -11703              -101625
       907                 7248              -112791               -40899
       908                 7256              -181991               -92994
       909                 7264               -40143                30793
       910                 7272               -76282               -65031
       911                 7280              -157288              -126480
       912                 7288               -48889              -105418
       913                 7296               -11088               -98705
       914                 7304               -64980              -257584
       915                 7312                26686                -1180
       916                 7320              -102181              -133233
       917                 7328               -51293                 9626
       918                 7336                50672                 1030
       919                 7344              -189765               -99209
       920                 7352               -46639               -13157
       921                 7360               -30109               -79879
       922                 7368               -94052                10351
       923                 7376              -159697              -126156
       924                 7384              -161753              -136511
       925                 7392                -6904               -64660
       926                 7400               -59443                48286
       927                 7408               -60384               -21011
       928                 7416              -101650              -129441
       929                 7424                40795               -87141
       930                 7432                38163              -113090
       931                 7440              -250203               -42904
       932                 7448              -145975               -67504
       933                 7456              -178321                81156
       934                 7464                76424               -85047
       935                 7472               -87360               -68200
       936                 7480              -102755              -211820
       937                 7488              -130880               -60905
       938                 7496               -63006               -78488
       939                 7504              -103799               -81605
       940                 7512                 8310              -227643
       941                 7520               -63696               -68553
       942                 7528                -7541              -213065
       943                 7536               -36782              -130374
       944                 7544               -64784               -82863
       945                 7552               -16614                15903
       946                 7560                 1948              -127038
       947                 7568               -13961               -11929
       948                 7576               -26092              -101474
       949                 7584              -196799               -34359
       950                 7592                -3144                45776
       951                 7600               -68227               -32196
       952                 7608              -140079              -190140
       953                 7616               -85613              -131526
       954                 7624               -26827               -46100
       955                 7632              -157387               -62097
       956                 7640               -68981               -18203
       957                 7648               -59782              -110006
       958                 7656                 7009              -233441
       959                 7664               113504               -67969
       960                 7672                 4489               -41283
       961                 7680               -31647               -13933
       962                 7688                -2411                37547
       963                 7696               -91747              -146692
       964                 7704              -103963                69750
       965                 7712               -16225               -31769
       966                 7720               -93381              -117705
       967                 7728              -150211              -216641
       968                 7736              -164315               -60927
       969                 7744              -155058                -4368
       970                 7752              -143388              -112626
       971                 7760              -198748              -116602
       972                 7768               -56776               -96112
       973                 7776              -110292               -60400
       974                 7784              -241723              -193955
       975                 7792               -55949              -153528
       976                 7800              -157612                -5454
       977                 7808               -65246              -140379
       978                 7816               -94138               -52693
       979                 7824               -33985               -22773
       980                 7832              -267160              -168434
       981                 7840                29219                32853
       982                 7848               -72199               -80968
       983                 7856              -148571              -162537
       984                 7864              -142486              -161028
       985                 7872               -53713              -123076
       986                 7880               -33384                34366
       987                 7888              -123279              -138638
       988                 7896               -45389              -150396
       989                 7904                -5949              -108939
       990                 7912                37650               -94838
       991                 7920                13619               -75934
       992                 7928               -25353                43036
       993                 7936              -147057              -107787
       994                 7944              -132461               -54474
       995                 7952               -87057               -91104
       996                 7960              -184631                10011
       997                 7968                15779              -262526
       998                 7976               -92310              -151773
       999                 7984                15707               -69284
      1000                 7992               -76570               -37394
      1001                 8000              -168959              -215295
      1002                 8008              -211664               -64713
      1003                 8016               -41507               -62603
      1004                 8024              -124506                -9784
      1005                 8032               -24148              -102514
      1006                 8040               -48635              -184898
      1007                 8048              -134809              -187235
      1008                 8056              -151637              -119917
      1009                 8064               -35208                61503
      1010                 8072              -104864              -230157
      1011                 8080              -197656               -39939
      1012                 8088              -168984               -71139
      1013                 8096               -81397               -15302
      1014                 8104              -151762               -53877
      1015                 8112                14761              -249102
      1016                 8120              -149902              -164511
      1017                 8128               -35174              -121597
      1018                 8136               -14504              -121307
      1019                 8144               -48773                50083
      1020                 8152               -78266              -152070
      1021                 8160               -68676               -45499
      1022                 8168               -83296               -63841
      1023                 8176                19801              -120425
      1024                 8184              -167561                 4288
      1025                 8192              -221297              -161756
      1026                 8200               -85748              -251680
      1027                 8208               -34034                  885
      1028                 8216               -89036                91316
      1029                 8224               -80571               -89564
      1030                 8232                16318              -136730
      1031                 8240                14840              -103207
      1032                 8248               -59477              -101083
      1033                 8256              -126115               -68983
      1034                 8264                12602               -80337
      1035                 8272              -130080              -120952
      1036                 8280              -198995               -26823
      1037                 8288               -19699               -34614
      1038                 8296               -56923              -225376
      1039                 8304               -18046              -123615
      1040                 8312              -107595              -152586
      1041                 8320                15127                -2235
      1042                 8328              -185486              -180415
      1043                 8336              -146938               -99883
      1044                 8344               -48913              -183866
      1045                 8352               -79432                 1644
      1046                 8360              -103381              -173730
      1047                 8368                78433              -214422
      1048                 8376              -128386               -75819
      1049                 8384              -159099              -118293
      1050                 8392               -58848              -178554
      1051                 8400               -72222              -150844
      1052                 8408               -32350              -180845
      1053                 8416               -74479               -74240
      1054                 8424              -122980               -72476
      1055                 8432               -44224              -116369
      1056                 8440               -78064                18556
      1057                 8448                -4980              -162565
      1058                 8456               -33676                80104
      1059                 8464              -136481                 8635
      1060                 8472              -112286               -91659
      1061                 8480               -39564              -279355
      1062                 8488               107896              -123619
      1063                 8496              -176848              -127679
      1064                 8504                39392               -21130
      1065                 8512              -105010              -123473
      1066                 8520               -30077               -57073
      1067                 8528              -198321              -206584
      1068                 8536               -22438               -82439
      1069                 8544               -48868                26679
      1070                 8552               -59805               -97476
      1071                 8560              -215331              -137553
      1072                 8568              -137146                57479
      1073                 8576               104779               -52253
      1074                 8584              -190954              -105593
      1075                 8592               -99296               -23124
      1076                 8600               -28956                 6999
      1077                 8608               -95763              -284829
      1078                 8616               -51028               -35536
      1079                 8624              -176275              -130868
      1080                 8632               -93068               -78298
      1081                 8640                12520               -69012
      1082                 8648              -120708              -128357
      1083                 8656              -158400              -118880
      1084                 8664              -195984              -102607
      1085                 8672              -260536              -190069
      1086                 8680                23732              -118766
      1087                 8688              -193304               -51695
      1088                 8696              -145400                -6329
      1089                 8704               -13234              -210412
      1090                 8712                -3806              -168338
      1091                 8720                -5606               -29639
      1092                 8728              -209204               -82824
      1093                 8736              -103128              -271251
      1094                 8744               -37298              -108237
      1095                 8752              -167790               -74451
      1096                 8760               -61503              -116377
      1097                 8768              -156018               -44478
      1098                 8776              -194145              -200218
      1099                 8784              -104198              -117994
      1100                 8792              -119105               -55689
      1101                 8800               -75620               -95433
      1102                 8808               -15432               -82811
      1103                 8816              -136351               -72534
      1104                 8824                -7212              -272382
      1105                 8832              -266265              -102291
      1106                 8840               -46419                 9348
      1107                 8848               -47806               -71287
      1108                 8856               -52706              -125434
      1109                 8864               -18561               -62128
      1110                 8872                45533               -30976
      1111                 8880                -8508                54693
      1112                 8888              -138004               -45962
      1113                 8896                12738                13296
      1114                 8904               -78738              -217220
      1115                 8912              -155075                63158
      1116                 8920              -124448              -117239
      1117                 8928              -173529              -236593
      1118                 8936              -122179                23783
      1119                 8944              -104551               -32645
      1120                 8952              -142088              -180910
      1121                 8960              -112446              -215922
      1122                 8968              -106343              -109539
      1123                 8976              -284182               -21703
      1124                 8984                70797              -150004
      1125                 8992               -62918              -141456
      1126                 9000              -139014               -57017
      1127                 9008              -111921              -181134
      1128                 9016              -165623              -114105
      1129                 9024              -171704              -173910
      1130                 9032              -120264              -108908
      1131                 9040              -207201              -215711
      1132                 9048              -136106              -144095
      1133                 9056               -67772              -147126
      1134                 9064               -99972              -105430
      1135                 9072              -104410               -91930
      1136                 9080              -192296              -161393
      1137                 9088              -198452                64209
      1138                 9096               -65336               -86645
      1139                 9104               -29531              -192365
      1140                 9112               -26887                62754
      1141                 9120              -140515               -63429
      1142                 9128              -107342               -66686
      1143                 9136                42625               -75968
      1144                 9144               -98582              -129135
      1145                 9152               -19007              -118652
      1146                 9160              -216574              -168908
      1147                 9168               -69793                 7010
      1148                 9176               -83253                28066
      1149                 9184              -175807               -40827
      1150                 9192               -71407              -161209
      1151                 9200               -98392               -64085
      1152                 9208              -104861              -199777
      1153                 9216               -19346              -138157
      1154                 9224               -54450               -43371
      1155                 9232              -135125               -62410
      1156                 9240              -179614              -126934
      1157                 9248                41384               -20007
      1158                 9256               -89760              -103976
      1159                 9264              -140985              -218722
      1160                 9272              -217789               -51961
      1161                 9280                11415               -71908
      1162                 9288               -98063              -133236
      1163                 9296               -22596               -11593
      1164                 9304              -224866               -35068
      1165                 9312                24331              -122325
      1166                 9320              -162750              -106646
      1167                 9328               -59594              -101472
      1168                 9336              -139870                -4718
      1169                 9344               -39373               -46479
      1170                 9352               -65607              -134107
      1171                 9360              -132033               -25829
      1172                 9368              -190888              -138630
      1173                 9376              -171317                 5568
      1174                 9384              -193662              -119917
      1175                 9392               -31831               -81031
      1176                 9400                35255                -4982
      1177                 9408               -66545              -101724
      1178                 9416              -229981               -78785
      1179                 9424                25885              -162207
      1180                 9432               -92361                18291
      1181                 9440                -8785                29785
      1182                 9448               -82250              -108233
      1183                 9456              -165505              -145123
      1184                 9464              -161977               -20004
      1185                 9472              -108611               -90775
      1186                 9480              -159312                13335
      1187                 9488              -152820               -70359
      1188                 9496              -171899               -64208
      1189                 9504                11335                48728
      1190                 9512              -112822              -118023
      1191                 9520                54935                15876
      1192                 9528              -226961                32969
      1193                 9536              -141313               -81332
      1194                 9544               -59616               -61267
      1195                 9552               -99639               -62126
      1196                 9560               -69082              -159532
      1197                 9568               -98501              -133428
      1198                 9576              -191182                17268
      1199                 9584               -88381              -173133
      1200                 9592               -70928              -152773
      1201                 9600                31785               -86724
      1202                 9608               -86503               -99478
      1203                 9616              -163082               -31688
      1204                 9624              -130262               -74268
      1205                 9632               -61542              -242195
      1206                 9640                96511               -75883
      1207                 9648              -128471              -199836
      1208                 9656              -148956                16077
      1209                 9664              -147229              -256594
      1210                 9672                25049               -91355
      1211                 9680              -210409              -140690
      1212                 9688               -10051              -105374
      1213                 9696              -128411                11023
      1214                 9704               -17514              -216895
      1215                 9712               -40094               -62319
      1216                 9720              -126869              -262361
      1217                 9728              -146314               -11276
      1218                 9736                20928               -66451
      1219                 9744              -112606               -69199
      1220                 9752               -34039              -304555
      1221                 9760                19013               -83163
      1222                 9768              -219023              -262601
      1223                 9776              -126599                42005
      1224                 9784              -126483               -48743
      1225                 9792               -65989               -89952
      1226                 9800                 1262               -76518
      1227                 9808               -85649               104249
      1228                 9816              -169442               -28998
      1229                 9824              -110203              -159094
      1230                 9832                  517              -209515
      1231                 9840                86371               -19828
      1232                 9848              -218927              -156226
      1233                 9856               -80301              -100216
      1234                 9864              -120632               -85619
      1235                 9872              -124189               -59616
      1236                 9880               104306               -87613
      1237                 9888               -48093               -89058
      1238                 9896              -232902              -222714
      1239                 9904               -37974              -121199
      1240                 9912              -147571              -157736
      1241                 9920              -199882              -104519
      1242                 9928              -188478               -34283
      1243                 9936                11187                -5103
      1244                 9944               -91762              -190549
      1245                 9952               -74133              -191766
      1246                 9960                 1575              -141246
      1247                 9968               -38838               -77448
      1248                 9976                38566               -37508
      1249                 9984               -38684               -54360
      1250                 9992              -151012                54887
      1251                10000               -75308              -125491
      1252                10008               105156                20143
      1253                10016              -163232                47059
      1254                10024              -143073              -209480
      1255                10032                28201              -226784
      1256                10040               -94640               -45598
      1257                10048                30549              -155972
      1258                10056              -225942               -62855
      1259                10064               -35428               -79341
      1260                10072               -11609              -127814
      1261                10080              -177359               -96359
      1262                10088              -193382              -146644
      1263                10096               -17784              -145188
      1264                10104              -107129               -41737
      1265                10112               -81050               -55125
      1266                10120               -14184              -340119
      1267                10128              -166332               -72186
      1268                10136              -223479               -49356
      1269                10144               -24057               -44580
      1270                10152              -222822                 2457
      1271                10160               -91273               -23879
      1272                10168               -50752               -86864
      1273                10176              -119834              -204701
      1274                10184                 7978               -95904
      1275                10192              -186350              -114702
      1276                10200               -37183              -104446
      1277                10208               -11814              -136681
      1278                10216               -21341              -163749
      1279                10224               -33806              -131401
      1280                10232                52726              -158867
      1281                10240              -154348               -88781
      1282                10248               -97570              -138931
      1283                10256               -48256                75704
      1284                10264               -25346              -168460
      1285                10272              -108488               -53524
      1286                10280               -52625              -138294
      1287                10288              -104492              -195763
      1288                10296               -41443                 4849
      1289                10304               -67683               -12476
      1290                10312              -237073               -84743
      1291                10320               -76247               -87311
      1292                10328                95033              -145721
      1293                10336              -189783               -76073
      1294                10344               -91629              -169703
      1295                10352              -181100               -69200
      1296                10360                -5072               -33259
      1297                10368               -73397              -152392
      1298                10376              -125784                10048
      1299                10384               -30632              -205569
      1300                10392               105955              -130216
      1301                10400              -118977              -218440
      1302                10408              -220944               -65143
      1303                10416              -144575               -79416
      1304                10424                57412              -112442
      1305                10432              -189207               -40140
      1306                10440               -11493               -57580
      1307                10448              -127341               -82798
      1308                10456                25579              -197404
      1309                10464              -166506              -119623
      1310                10472              -106834              -227415
      1311                10480              -194389              -120669
      1312                10488               -48018              -121557
      1313                10496               -25077              -180679
      1314                10504               -93971               -30203
      1315                10512              -188970               -64361
      1316                10520               -55637                 5627
      1317                10528               -93406              -231502
      1318                10536              -129285               -72065
      1319                10544              -122440              -248597
      1320                10552               -30869               -93354
      1321                10560              -125785              -160894
      1322                10568              -204635              -111008
      1323                10576              -104604                22923
      1324                10584              -163984               -49944
      1325                10592              -242673               -54605
      1326                10600              -132764               -68935
      1327                10608               -96985               -22769
      1328                10616              -112046               -97074
      1329                10624               -70087              -246205
      1330                10632               -18214               -85942
      1331                10640                84607              -134757
      1332                10648              -202286               -93495
      1333                10656              -131420              -198222
      1334                10664               -26449              -111492
      1335                10672               -53890              -121604
      1336                10680                -4596               -61865
      1337                10688              -192334               -65614
      1338                10696              -145029               -86446
      1339                10704              -114847               -32867
      1340                10712               -22798                -9076
      1341                10720              -200493              -217539
      1342                10728              -120149              -145339
      1343                10736              -144590               -53068
      1344                10744               137009              -162535
      1345                10752                36238              -106811
      1346                10760                13256                92785
      1347                10768               -98200              -220670
      1348                10776              -144186              -133325
      1349                10784              -108895              -136615
      1350                10792              -179545              -194619
      1351                10800              -105983              -118868
      1352                10808               -31324                -5208
      1353                10816               -13756               -29431
      1354                10824                -7979              -177171
      1355                10832               -89452               -23312
      1356                10840               -55900               -55241
      1357                10848                26137                76018
      1358                10856              -157340              -174686
      1359                10864              -163218               103490
      1360                10872               -86044               -16291
      1361                10880                26875              -113314
      1362                10888               -90844               -37218
      1363                10896               -63824              -132608
      1364                10904                59366               -30574
      1365                10912               -94516              -153289
      1366                10920              -150177               -94304
      1367                10928              -146467               -48703
      1368                10936               -81652              -101323
      1369                10944              -189144              -104363
      1370                10952              -109818               -18734
      1371                10960               -78084              -182789
      1372                10968              -172821               -31756
      1373                10976               -78657               -88038
      1374                10984               -26649              -137754
      1375                10992               -22533              -131819
      1376                11000               -39784              -103384
      1377                11008              -169903                11788
      1378                11016                -9823                -6840
      1379                11024               -49222               -81712
      1380                11032              -213801              -121993
      1381                11040               -19107                 1557
      1382                11048               -51458              -138539
      1383                11056              -149158              -200756
      1384                11064               -54503               -48162
      1385                11072               -61805                10454
      1386                11080                14776                41136
      1387                11088              -117555               -30165
      1388                11096               -76585              -174174
      1389                11104              -141601                51462
      1390                11112              -131453               -15330
      1391                11120               -39221               -81814
      1392                11128               -32550              -237208
      1393                11136              -140047              -125947
      1394                11144              -209357              -215511
      1395                11152               -82032               -53454
      1396                11160              -146891               -18053
      1397                11168               -23714               -47531
      1398                11176              -179197                16208
      1399                11184               -23164                48578
      1400                11192               -74080               -81876
      1401                11200              -123031              -105520
      1402                11208              -108241              -198546
      1403                11216               -86819                16608
      1404                11224              -185399              -245877
      1405                11232               -22223               -80140
      1406                11240              -217265              -250323
      1407                11248               -28219              -114323
      1408                11256              -189194               -58322
      1409                11264                 2314               -56788
      1410                11272              -129794              -119996
      1411                11280               -57860               -54289
      1412                11288               -55950              -117160
      1413                11296               -45097              -133465
      1414                11304              -185652               -97886
      1415                11312              -150488              -239880
      1416                11320               -69790              -122194
      1417                11328                -2131               -22572
      1418                11336              -114969                30381
      1419                11344                87651               -55825
      1420                11352              -238921              -162665
      1421                11360              -163699              -117655
      1422                11368              -162236               -31546
      1423                11376               -87160              -156999
      1424                11384                70253               -66361
      1425                11392               -80474              -133997
      1426                11400                25142              -129940
      1427                11408               -10153               -50313
      1428                11416                  284               -68160
      1429                11424              -105401              -158287
      1430                11432              -136889               -44571
      1431                11440              -174436              -206954
      1432                11448               -53348              -178651
      1433                11456                -6650              -145797
      1434                11464               -17772               -64497
      1435                11472                34589                -3739
      1436                11480               -47149              -147466
      1437                11488               -92571               -89941
      1438                11496               -88772               -24463
      1439                11504               -74630              -165244
      1440                11512                -5751                15220
      1441                11520               -72967              -258227
      1442                11528              -119327               -76682
      1443                11536              -214411                66796
      1444                11544              -181882               -42593
      1445                11552              -185969                 2544
      1446                11560               -77117               -45795
      1447                11568              -200917               -30482
      1448                11576                86594              -126628
      1449                11584               -13790              -109002
      1450                11592               -89308               -65296
      1451                11600                -2600              -183420
      1452                11608               -94507               -69379
      1453                11616                67671               -40005
      1454                11624               -29543              -180841
      1455                11632              -126913               -26092
      1456                11640               -41979                12606
      1457                11648              -115364              -154189
      1458                11656               -22455               -29219
      1459                11664              -103734              -155966
      1460                11672               -38974               -30105
      1461                11680               -83965                   29
      1462                11688              -146362              -108553
      1463                11696                10877               -76066
      1464                11704              -214224               -94096
      1465                11712                -1374              -153228
      1466                11720               -12569               -96505
      1467                11728               -30718              -105169
      1468                11736               -71797               -46556
      1469                11744              -221607              -104168
      1470                11752              -119249                 -648
      1471                11760                35327               -61846
      1472                11768               -72557                 7900
      1473                11776              -187444               -68480
      1474                11784               -93933              -145797
      1475                11792              -135790               134105
      1476                11800              -181930                -4590
      1477                11808              -145593              -121806
      1478                11816               -62455               -61889
      1479                11824              -129547               -87085
      1480                11832               -49862              -157213
      1481                11840              -149528              -226405
      1482                11848                58954               -78421
      1483                11856               -78665              -109219
      1484                11864               -26405               -86969
      1485                11872               -34806              -153046
      1486                11880              -118569               -62206
      1487                11888              -115090              -145866
      1488                11896               -50689              -283314
      1489                11904              -221862                21620
      1490                11912               -72358              -260521
      1491                11920              -155347              -152743
      1492                11928              -134804               -58136
      1493                11936               -37584              -145955
      1494                11944              -129939              -149360
      1495                11952              -102366               -83734
      1496                11960               -45421              -142129
      1497                11968               -37335               -72127
      1498                11976              -170580                -9313
      1499                11984              -180706               -60926
      1500                11992               -84695              -149246
      1501                12000                49334                -5023
      1502                12008               -69392               -76804
      1503                12016                -6319               129565
      1504                12024                44129               -90248
      1505                12032              -107238              -257954
      1506                12040                97139               -68528
      1507                12048              -106462               -80112
      1508                12056              -102172              -160827
      1509                12064              -114530              -148351
      1510                12072               -38851              -105174
      1511                12080              -181280              -102274
      1512                12088              -111313                15495
      1513                12096              -115860              -158917
      1514                12104              -194557               -61822
      1515                12112              -123396              -175276
      1516                12120                -5276              -108396
      1517                12128                22536               -54558
      1518                12136                 1695              -126703
      1519                12144                62283              -141499
      1520                12152               -58248              -107494
      1521                12160                -6872               103353
      1522                12168                39724               -26938
      1523                12176                31213               -32595
      1524                12184              -180030               -27580
      1525                12192               -39992              -102136
      1526                12200               -77851              -127601
      1527                12208              -192867              -108812
      1528                12216                57419               -49695
      1529                12224               -62849                -3831
      1530                12232              -174049               -89905
      1531                12240              -147970              -154062
      1532                12248                76308              -156557
      1533                12256              -122502                60643
      1534                12264              -120689              -164078
      1535                12272               -76496               -26759
      1536                12280                12156               -89978
      1537                12288              -104401               -72675
      1538                12296              -186289              -206460
      1539                12304              -272597               -38890
      1540                12312              -148471               -78113
      1541                12320              -155988                -5279
      1542                12328              -149394               -83798
      1543                12336              -119058              -130516
      1544                12344                67824              -167518
      1545                12352               -52839              -123022
      1546                12360               137210              -189825
      1547                12368              -132279                52647
      1548                12376                97432              -145055
      1549                12384              -134060                49949
      1550                12392               -18179               -91643
      1551                12400                45540                33686
      1552                12408               -70221               -26810
      1553                12416               -60518              -163597
      1554                12424                51717               -91207
      1555                12432              -133993               -16417
      1556                12440              -139736              -127286
      1557                12448              -127350              -139620
      1558                12456                 6262               -77504
      1559                12464              -109646               -72519
      1560                12472                54146              -104444
      1561                12480               -63989               -62290
      1562                12488              -102891              -143062
      1563                12496               -15124               -62638
      1564                12504               -54670               -57119
      1565                12512                38338              -166857
      1566                12520              -181993               -62084
      1567                12528              -187051              -181849
      1568                12536               -89103              -108119
      1569                12544              -103786               -84615
      1570                12552               -85871               -17394
      1571                12560                15441              -162729
      1572                12568              -108205              -145154
      1573                12576               -92268               -93899
      1574                12584               -75384                24275
      1575                12592                60884               -16183
      1576                12600                39383              -157139
      1577                12608              -185396              -100811
      1578                12616               -16798                 1586
      1579                12624              -128371              -103925
      1580                12632                76493              -213671
      1581                12640              -104898                56564
      1582                12648              -128584              -197921
      1583                12656               -92233               -91627
      1584                12664                47084              -241872
      1585                12672               -22427              -151547
      1586                12680              -125155              -129152
      1587                12688              -114986               -63666
      1588                12696              -135015               -75814
      1589                12704              -146127                15859
      1590                12712              -182160               142463
      1591                12720                 9596              -101714
      1592                12728              -238112               -44372
      1593                12736              -160764               -63296
      1594                12744              -251814                20212
      1595                12752               -88655               -19863
      1596                12760               -45925              -273630
      1597                12768               -65873               -11593
      1598                12776                29412               -91346
      1599                12784              -195186                96347
      1600                12792               -21768              -176627
      1601                12800               -59494               -76770
      1602                12808              -112322              -175933
      1603                12816               -45311               -24209
      1604                12824               -47000                 1151
      1605                12832               -74357              -137888
      1606                12840               106308               -82773
      1607                12848               -79595               -18613
      1608                12856                43411              -108603
      1609                12864               -97039                 7956
      1610                12872              -192135               -64717
      1611                12880               -89731               -66243
      1612                12888              -148657              -119358
      1613                12896                39694              -101501
      1614                12904               -60017              -218977
      1615                12912               -86847              -110926
      1616                12920              -141291               -78757
      1617                12928              -203953               -89928
      1618                12936              -205638               -34792
      1619                12944              -115521                25233
      1620                12952                30927               -92596
      1621                12960               -59197               -44429
      1622                12968               -10770               -18211
      1623                12976              -126575               -50451
      1624                12984              -131480              -207089
      1625                12992              -117194              -151438
      1626                13000                36045               -60317
      1627                13008               -33206               -67377
      1628                13016               -65717              -222690
      1629                13024              -188748              -170728
      1630                13032               -73700              -116085
      1631                13040                18593               -62654
      1632                13048              -280079               -73713
      1633                13056               -70687               -35564
      1634                13064              -124261              -236646
      1635                13072              -263369              -142997
      1636                13080               -45708               -11113
      1637                13088              -136833              -170648
      1638                13096              -111398                -7389
      1639                13104               -74438               -11649
      1640                13112               -69061              -230862
      1641                13120              -156885              -141788
      1642                13128              -120582               127579
      1643                13136               -78372               -86426
      1644                13144                14427               -89324
      1645                13152               -35805               -21060
      1646                13160               -24787              -171363
      1647                13168              -163706               -27797
      1648                13176                17572                43164
      1649                13184              -140237              -108382
      1650                13192               -74007              -140504
      1651                13200              -133719               -87545
      1652                13208              -119499                12619
      1653                13216                -5680               -65251
      1654                13224               110510              -128495
      1655                13232                26045              -146112
      1656                13240               -26497              -196739
      1657                13248              -102277                20320
      1658                13256               -17687              -116745
      1659                13264               -43702              -116458
      1660                13272              -114802               -76961
      1661                13280                25420               -10677
      1662                13288               -39636              -256219
      1663                13296                47088              -162335
      1664                13304               -69041               -35195
      1665                13312              -126014               -85163
      1666                13320               -71903               -99673
      1667                13328              -120149               -57672
      1668                13336               116759                -3770
      1669                13344              -141506               -82583
      1670                13352                10968              -125639
      1671                13360                22230              -187371
      1672                13368              -302868               -91952
      1673                13376               -42413               -48839
      1674                13384              -206829              -144165
      1675                13392               -85772              -212264
      1676                13400              -104407              -199283
      1677                13408               -53846              -108083
      1678                13416              -238813              -166594
      1679                13424              -168621              -172500
      1680                13432               -66643              -164402
      1681                13440               -63039               -23341
      1682                13448               -96933              -193653
      1683                13456               -66044               -20392
      1684                13464              -100423              -136966
      1685                13472               -59365                52015
      1686                13480              -170459               -55936
      1687                13488               -53408              -189617
      1688                13496              -108129               -85917
      1689                13504              -105786               -54858
      1690                13512               -68685               -81187
      1691                13520                63245               -14885
      1692                13528               -79405              -127410
      1693                13536                11118                39942
      1694                13544                 8475              -165011
      1695                13552               -73807               -55384
      1696                13560              -181094              -122131
      1697                13568                26690               -86610
      1698                13576               -57741                52348
      1699                13584              -129729              -215120
      1700                13592              -121979               -89816
      1701                13600              -182696              -171472
      1702                13608               -46989                51459
      1703                13616               -20731               -77678
      1704                13624              -175421               -81502
      1705                13632              -148413               -89922
      1706                13640              -148422               -36626
      1707                13648              -129676               -78012
      1708                13656               -94602              -172222
      1709                13664              -165268               -58097
      1710                13672                -6722                47462
      1711                13680              -133714               -66624
      1712                13688              -130795              -239593
      1713                13696              -128842               -32212
      1714                13704               -91394               -83968
      1715                13712               -90790              -210547
      1716                13720              -155491              -109193
      1717                13728                82850               -96175
      1718                13736              -175395              -169793
      1719                13744              -178681               -55512
      1720                13752              -170685               -80738
      1721                13760               108017              -127364
      1722                13768               -61035              -125285
      1723                13776               -19659               -20943
      1724                13784               -82114                13625
      1725                13792               -90223              -188598
      1726                13800                41414               -60286
      1727                13808              -119928               -60932
      1728                13816               -26791              -113031
      1729                13824                  684               -76503
      1730                13832               -20048               -79942
      1731                13840              -245760              -104575
      1732                13848                -8457               -27974
      1733                13856              -116501               -77731
      1734                13864              -152690              -146276
      1735                13872              -123142               -84583
      1736                13880                25071              -249083
      1737                13888              -230330               -79016
      1738                13896               -80560                 7194
      1739                13904               -52939              -112944
      1740                13912               -24102              -125773
      1741                13920               -21338              -167717
      1742                13928                17559              -206386
      1743                13936               -46812               -59020
      1744                13944               -83178              -128130
      1745                13952               -10213               -85567
      1746                13960              -165738              -204861
      1747                13968               -78771               -89363
      1748                13976              -157758               -87091
      1749                13984               -60498                 9238
      1750                13992               -49504               -13203
      1751                14000               -61733              -142305
      1752                14008                45091              -155042
      1753                14016               -72082                -8883
      1754                14024                63264               -96291
      1755                14032              -146247               -62439
      1756                14040               -46078               -55667
      1757                14048              -166711               -25834
      1758                14056              -325733              -141955
      1759                14064               -57831               -60973
      1760                14072              -113138               -50387
      1761                14080               -78897               -29368
      1762                14088              -119013              -100899
      1763                14096                33165               -73371
      1764                14104              -170056              -144963
      1765                14112              -207142              -122160
      1766                14120                21339              -158891
      1767                14128              -113403               -28770
      1768                14136               -71165              -193475
      1769                14144               -22968               -69420
      1770                14152               -26917                -3776
      1771                14160              -114514              -213999
      1772                14168              -196368              -100829
      1773                14176               -66957              -107819
      1774                14184               -64930              -183520
      1775                14192              -196750              -188360
      1776                14200               -89347               -61966
      1777                14208                67419              -239158
      1778                14216              -130090              -133294
      1779                14224                13460               -37072
      1780                14232              -155369               -57039
      1781                14240                17266              -140892
      1782                14248              -103378              -109540
      1783                14256                -4298                17814
      1784                14264              -115112               -60058
      1785                14272                 8720              -231334
      1786                14280               -55282              -130531
      1787                14288               -91271               -36044
      1788                14296               -49082              -193366
      1789                14304               -78347                 3957
      1790                14312              -166374               -20733
      1791                14320               -86193              -133199
      1792                14328                34906              -114564
      1793                14336               -82222              -106696
      1794                14344                -9354              -115730
      1795                14352               -92458                11196
      1796                14360               -50116                23704
      1797                14368               -66011               -78305
      1798                14376                39914              -240367
      1799                14384                72411              -178258
      1800                14392              -121624              -115754
      1801                14400                 -753               -50994
      1802                14408               -26875               -51203
      1803                14416              -131841              -109079
      1804                14424               -98462              -116200
      1805                14432               -45179               -71399
      1806                14440              -211782                20739
      1807                14448               162374              -143359
      1808                14456               -94682               -64520
      1809                14464               136916               -69700
      1810                14472                 8703                39927
      1811                14480                13071              -106973
      1812                14488              -116519              -126691
      1813                14496              -107334              -112613
      1814                14504                14206              -148758
      1815                14512                -8668              -190103
      1816                14520               -17542              -113787
      1817                14528                23421              -179965
      1818                14536              -116024               -64926
      1819                14544                61124               -30430
      1820                14552              -199608                 3803
      1821                14560               -50680               -31287
      1822                14568                -8963                68449
      1823                14576              -153355                 2801
      1824                14584               -14330                  473
      1825                14592               -70399               -44801
      1826                14600               -60405               -55095
      1827                14608              -113828              -135378
      1828                14616              -110563               -88068
      1829                14624              -137029               -86347
      1830                14632              -157581              -240382
      1831                14640               -50954               -87985
      1832                14648               -23908                55930
      1833                14656              -208313                78054
      1834                14664                49870                62859
      1835                14672              -104369               -70186
      1836                14680              -172078              -114630
      1837                14688              -162335               -40949
      1838                14696               -77452                12300
      1839                14704                56949              -144424
      1840                14712              -111751                -7440
      1841                14720                -6099                65430
      1842                14728               -89188              -210206
      1843                14736               -60186              -117446
      1844                14744               -60186              -177276
      1845                14752               -83476               -36743
      1846                14760               -13782              -123797
      1847                14768              -217418               -92382
      1848                14776               -16535               -78110
      1849                14784               -61943              -217891
      1850                14792                10094               -70742
      1851                14800                 -794               -78400
      1852                14808               -17323               -27886
      1853                14816                31180               -72599
      1854                14824                -8593                45137
      1855                14832              -181457               -35462
      1856                14840              -118275                65571
      1857                14848              -111232              -147451
      1858                14856                 4986                24983
      1859                14864              -115419              -236402
      1860                14872                89297               -80393
      1861                14880               -16562               -70968
      1862                14888               -88386              -129083
      1863                14896              -214147               -75957
      1864                14904               -17903                  140
      1865                14912              -165840                -3198
      1866                14920               -31429               -33501
      1867                14928                26059               -61833
      1868                14936                 4027               -97819
      1869                14944                59536               -77364
      1870                14952              -101914               -81232
      1871                14960                 -332               -66213
      1872                14968                -4619               -85331
      1873                14976              -144043              -136121
      1874                14984              -104585              -195543
      1875                14992               -94728              -137759
      1876                15000               -19272              -141505
      1877                15008               -70189               -17923
      1878                15016               -65510              -243023
      1879                15024               111324              -157429
      1880                15032               -87963              -130477
      1881                15040               -21922              -104573
      1882                15048               -46669              -139247
      1883                15056              -198550              -286233
      1884                15064                -2459               -57522
      1885                15072               -91588               -72352
      1886                15080                -6799               -77985
      1887                15088               -46928               -76089
      1888                15096               -47630              -103461
      1889                15104                66623               -10448
      1890                15112              -131285               -86373
      1891                15120              -145949              -124198
      1892                15128              -228648                75583
      1893                15136              -114220               -22318
      1894                15144               -82264              -105269
      1895                15152                 9661                46105
      1896                15160               -62588                -9099
      1897                15168              -149520              -185406
      1898                15176               -60894                95851
      1899                15184               -45928              -115332
      1900                15192              -132430               119804
      1901                15200              -179921              -105450
      1902                15208              -131123               -74587
      1903                15216               -76292              -116072
      1904                15224               -63052                 5465
      1905                15232                 7701                43004
      1906                15240              -163884               -75229
      1907                15248               -20039               -87659
      1908                15256               -42137              -101428
      1909                15264               -29602               -65034
      1910                15272                82721               -61381
      1911                15280               -16586              -200150
      1912                15288               -84924               -34662
      1913                15296               -55104                21269
      1914                15304              -150360                -9156
      1915                15312                12867               -47887
      1916                15320               -41792               -65345
      1917                15328               -88114              -129867
      1918                15336               -75891                 6575
      1919                15344               -30123               -80326
      1920                15352              -158465               103282
      1921                15360               -37963               -78959
      1922                15368                12318               -62759
      1923                15376                 2843              -145556
      1924                15384                36625                12726
      1925                15392                16426              -132168
      1926                15400               -96019              -146922
      1927                15408              -130510              -141328
      1928                15416               -91954                 4765
      1929                15424               -79642              -100139
      1930                15432              -162075               -14101
      1931                15440               -39706              -203840
      1932                15448              -111890                70780
      1933                15456              -156181               -80708
      1934                15464               107046               -23161
      1935                15472              -156901              -197381
      1936                15480              -156485               -68668
      1937                15488               -97538               -55686
      1938                15496               -49802              -122753
      1939                15504              -177282                91665
      1940                15512              -125634               -69062
      1941                15520               -47671              -125860
      1942                15528               -70241                37365
      1943                15536                12484              -104813
      1944                15544               -87799              -129453
      1945                15552                39845               -62239
      1946                15560              -184994              -225286
      1947                15568              -128777              -116247
      1948                15576                49285              -118023
      1949                15584               -97083              -107605
      1950                15592               -44159              -119809
      1951                15600              -227052                55398
      1952                15608              -137744              -133318
      1953                15616               -18483              -225317
      1954                15624                 3423              -108634
      1955                15632               -91849               -43019
      1956                15640               -52215                27741
      1957                15648              -110352               -41803
      1958                15656                83837                22365
      1959                15664              -129462              -120011
      1960                15672               -46346                62837
      1961                15680               -22611               -63116
      1962                15688               -41283              -151534
      1963                15696              -126983              -127190
      1964                15704              -162404               -41192
      1965                15712               -96176               -52854
      1966                15720               -79278                55047
      1967                15728               -51486              -101548
      1968                15736                97631              -108903
      1969                15744                96589               -44679
      1970                15752               -89986              -143805
      1971                15760              -205548               -90349
      1972                15768               -87896              -158298
      1973                15776              -110395              -125854
      1974                15784                 3844               -38304
      1975                15792              -166535               -69276
      1976                15800               -45309              -204388
      1977                15808                -7053              -136806
      1978                15816               -54060                 6025
      1979                15824              -197766               -85020
      1980                15832              -143163                56408
      1981                15840              -124730              -159942
      1982                15848               -54151               -92764
      1983                15856              -121328               -78016
      1984                15864                40993                96478
      1985                15872              -137097              -125455
      1986                15880               -69403                39440
      1987                15888              -132288               -86436
      1988                15896              -152232               -79887
      1989                15904              -155463               -28634
      1990                15912              -165263               -46988
      1991                15920                20363                37248
      1992                15928               -85336               -83203
      1993                15936              -111342              -158517
      1994                15944                35771               -91078
      1995                15952               -67016               -35465
      1996                15960               -25352               -54624
      1997                15968                18366              -131545
      1998                15976              -119416               -95012
      1999                15984              -105453              -110881
      2000                15992              -283098                55951
