# Supplementary material for: Probing decoherence in molecular 4f qubits
Source: Chem Sci. 2024 Oct 30;15(48):20328–37. doi: 10.1039/d4sc05304d (PMC11575486; doi:10.1039/d4sc05304d)
Supplement: SC-015-D4SC05304D-s001 [file SC-015-D4SC05304D-s001.zip › data_archive/perpendicular_0p001pct/T2/3247_100K_T2]

     index            Time [ns]         Intensity []         Intensity []

         1                    0               411267              -286292
         2                    8               386174              -344877
         3                   16               479850              -226559
         4                   24               423083              -382522
         5                   32               326281              -183612
         6                   40               284947              -288811
         7                   48               272231              -238409
         8                   56               268116              -227374
         9                   64               434937              -209108
        10                   72               176698              -194587
        11                   80               352660              -258481
        12                   88               294231              -333015
        13                   96               367110              -246063
        14                  104               310450              -222743
        15                  112               460423              -119930
        16                  120               326773              -183675
        17                  128               420647              -215955
        18                  136               323733              -251176
        19                  144               131649              -180276
        20                  152               232514              -272166
        21                  160               133706              -124182
        22                  168               249480              -207101
        23                  176               101863               -52941
        24                  184               190417              -214946
        25                  192               100513              -189500
        26                  200               215921              -223970
        27                  208               165666              -136640
        28                  216               -25899               -93802
        29                  224               102268              -266784
        30                  232               212621              -137661
        31                  240               173264              -223803
        32                  248               129293              -329018
        33                  256               237313              -293212
        34                  264               151993              -288307
        35                  272                34239              -115761
        36                  280               187931              -181147
        37                  288               111040              -259142
        38                  296               220159              -269531
        39                  304               182961              -267746
        40                  312               197541              -145607
        41                  320               172317              -147824
        42                  328                89501              -143116
        43                  336               -31680              -202638
        44                  344               161556               -64230
        45                  352               196530              -167688
        46                  360               178383              -219571
        47                  368               239089              -177791
        48                  376                81749              -135131
        49                  384               124195              -170726
        50                  392               242821              -208382
        51                  400               126988              -273615
        52                  408               120683              -223109
        53                  416               119785              -163762
        54                  424               187811              -199011
        55                  432                75647               -72911
        56                  440               203557              -218670
        57                  448                84428              -145868
        58                  456               159522              -149761
        59                  464                46123              -293341
        60                  472                66301              -213808
        61                  480                97256                14165
        62                  488                54251              -110173
        63                  496              -165137              -101117
        64                  504               129196              -139063
        65                  512               204187              -167030
        66                  520               118736              -151156
        67                  528               361477              -151867
        68                  536               135491              -187653
        69                  544               112375              -207932
        70                  552               146741              -172991
        71                  560               279743              -215799
        72                  568               115439              -144664
        73                  576                85307              -213750
        74                  584               119239               -21200
        75                  592               176769              -148743
        76                  600                10213              -205548
        77                  608                76946               -32188
        78                  616                82111              -220903
        79                  624               118141              -167558
        80                  632               155768              -280099
        81                  640               -63632              -250444
        82                  648               -19353              -169921
        83                  656                14203              -246410
        84                  664               182783              -138455
        85                  672               -45172              -266336
        86                  680               164545               -92011
        87                  688               -54080              -108785
        88                  696               -34777                41986
        89                  704                39073              -204944
        90                  712               104195              -246072
        91                  720               167282              -140161
        92                  728                51482              -333696
        93                  736               -99938              -183190
        94                  744               -15055              -232978
        95                  752               -89325               -84022
        96                  760                78166              -188392
        97                  768                30910              -157039
        98                  776               -92281              -106781
        99                  784               -20281              -239921
       100                  792               -63080               -92668
       101                  800               -49681               -65532
       102                  808               107221              -261453
       103                  816               -71782              -127534
       104                  824               -43607              -161856
       105                  832                56303              -112563
       106                  840               168270              -184445
       107                  848                73691              -106704
       108                  856              -113106              -261225
       109                  864              -109583              -200580
       110                  872               -27962              -178998
       111                  880                52405              -107467
       112                  888               -43121              -192917
       113                  896               -95483              -355821
       114                  904                53259              -198114
       115                  912              -112322               -83480
       116                  920                90301              -198005
       117                  928               -37432              -230460
       118                  936               -81016              -236815
       119                  944                42827              -158055
       120                  952                95602              -198824
       121                  960               -20770              -170667
       122                  968               -65374              -129053
       123                  976                43196              -244480
       124                  984                -6770               -73284
       125                  992              -125337              -147224
       126                 1000               -49362              -188299
       127                 1008               -30180               -71183
       128                 1016                73494               -97317
       129                 1024               -58314               -25385
       130                 1032               -21571              -189380
       131                 1040                25028              -139284
       132                 1048               -84665              -211679
       133                 1056               -97448               -86987
       134                 1064                50728              -105369
       135                 1072               -46879               -23235
       136                 1080              -182155              -122050
       137                 1088              -137992              -109066
       138                 1096              -144668              -131355
       139                 1104                12730              -118017
       140                 1112              -142563                94271
       141                 1120               -58434               -31330
       142                 1128              -143985              -337762
       143                 1136                68785              -114455
       144                 1144               -36633              -234449
       145                 1152               -47696               -95400
       146                 1160                70274              -186041
       147                 1168               -39889              -209335
       148                 1176               -45416               -98418
       149                 1184                18314               -67250
       150                 1192              -160188              -215098
       151                 1200              -121775               -36833
       152                 1208              -115886              -262800
       153                 1216                76170              -197819
       154                 1224               -58526               -21342
       155                 1232                12459               -77363
       156                 1240                29921               -95019
       157                 1248               -25565              -116136
       158                 1256              -111962               -93346
       159                 1264               -16745              -105595
       160                 1272               -85072              -122492
       161                 1280              -133094               -68038
       162                 1288               -13834                22213
       163                 1296               -67943              -268614
       164                 1304               -97519              -117692
       165                 1312               -48131               -56746
       166                 1320                 8683              -165106
       167                 1328              -150223              -245291
       168                 1336                 5475              -100709
       169                 1344               -26659              -117770
       170                 1352               -27196              -156347
       171                 1360              -108360               -93296
       172                 1368                62347               -98463
       173                 1376                31741               -42595
       174                 1384                47308               -95438
       175                 1392               -52458              -151880
       176                 1400               150374              -169366
       177                 1408              -138785              -264148
       178                 1416               -58845              -223849
       179                 1424               -72048               -68171
       180                 1432                59617               -36703
       181                 1440                31462               -85614
       182                 1448                58536               -68528
       183                 1456               -28421               -38478
       184                 1464              -141958              -158395
       185                 1472              -102482                13058
       186                 1480                10950               -49399
       187                 1488                47646              -113823
       188                 1496               -95764               -77653
       189                 1504              -117177              -132097
       190                 1512               -58612              -149587
       191                 1520                63457              -109027
       192                 1528                48704              -124243
       193                 1536              -105953               -12866
       194                 1544               -65702              -109798
       195                 1552              -156577               -65302
       196                 1560               -85789              -137589
       197                 1568               -65938              -106076
       198                 1576              -150721              -179352
       199                 1584              -203416              -111431
       200                 1592                54627              -206588
       201                 1600                73234               -97822
       202                 1608              -202781              -142726
       203                 1616              -124573              -127667
       204                 1624                12878              -180739
       205                 1632               -74444              -131811
       206                 1640               -70457              -172852
       207                 1648               -39781              -134030
       208                 1656               -84917              -125515
       209                 1664              -178441                19742
       210                 1672                -6384              -254009
       211                 1680                 5306              -102831
       212                 1688              -233460              -180189
       213                 1696              -132105               -84130
       214                 1704              -196294              -154929
       215                 1712              -234015              -183488
       216                 1720              -112899              -188650
       217                 1728                81896               -87036
       218                 1736               -77494              -135669
       219                 1744              -175074               -16906
       220                 1752                16884               -95248
       221                 1760               124991              -156396
       222                 1768                61320               -23361
       223                 1776                51217               -21015
       224                 1784               -79070              -104288
       225                 1792               -21515               -68449
       226                 1800              -162212               -83037
       227                 1808              -100639               -32020
       228                 1816                72591                82712
       229                 1824                -7372               -52820
       230                 1832               -69127              -262247
       231                 1840              -111395              -236646
       232                 1848                -5452              -156459
       233                 1856              -227142              -185578
       234                 1864               -52554               -87838
       235                 1872               -17739               -45758
       236                 1880                -2731                 2785
       237                 1888               -26049              -161957
       238                 1896               -82767              -176011
       239                 1904               -17183                36518
       240                 1912               -37158              -106029
       241                 1920              -123498               -50312
       242                 1928              -197832              -141194
       243                 1936                10510               -79841
       244                 1944               -48027              -189747
       245                 1952              -110743               -40847
       246                 1960               -84937                 -443
       247                 1968              -116467              -217883
       248                 1976              -166884                10957
       249                 1984              -144667              -171311
       250                 1992              -147776              -127114
       251                 2000              -131617              -143982
       252                 2008              -119347               -92784
       253                 2016              -247787                74024
       254                 2024              -198028              -226694
       255                 2032              -156076              -214899
       256                 2040              -221598              -259749
       257                 2048               -18538               -94038
       258                 2056                38916              -130870
       259                 2064               -74629              -157349
       260                 2072              -127953               -39425
       261                 2080                15350              -338351
       262                 2088              -223714              -179827
       263                 2096              -198386              -100184
       264                 2104               -47383              -129773
       265                 2112               -91438              -118099
       266                 2120              -211583              -207540
       267                 2128               -92163              -225686
       268                 2136               -26886                27957
       269                 2144               -65628               -45858
       270                 2152              -135043              -159772
       271                 2160               -33855              -201222
       272                 2168               -78163               -84390
       273                 2176              -190773              -121552
       274                 2184               -13460              -128001
       275                 2192              -100798              -151886
       276                 2200              -148179                83185
       277                 2208              -133285              -112873
       278                 2216              -217403              -216123
       279                 2224               -65375              -107908
       280                 2232                36947              -244726
       281                 2240               -74982                12008
       282                 2248               -87175               -34138
       283                 2256               -95602              -158942
       284                 2264               -84417              -147357
       285                 2272               -25052               -49779
       286                 2280              -192165              -103484
       287                 2288               -87148               -64149
       288                 2296                37949               -59410
       289                 2304              -167127               -96073
       290                 2312              -188879              -291696
       291                 2320              -127449                36466
       292                 2328              -126006               -83703
       293                 2336               -72357              -109826
       294                 2344              -204185              -169042
       295                 2352               -34385              -106752
       296                 2360              -121714              -155381
       297                 2368               -87455              -137774
       298                 2376              -191661               -61764
       299                 2384              -257458              -153625
       300                 2392              -119589              -135744
       301                 2400               -53748                36317
       302                 2408                10676               -29274
       303                 2416              -151720                20949
       304                 2424                  373              -198839
       305                 2432              -117017               -68272
       306                 2440               -30086                -9207
       307                 2448              -150930              -210155
       308                 2456               -96662              -113857
       309                 2464               -63662              -118837
       310                 2472                  -90              -173136
       311                 2480              -127406               -89235
       312                 2488               -30861                30059
       313                 2496              -278339                19505
       314                 2504              -136225               -96353
       315                 2512              -171971              -188843
       316                 2520              -189355                 6922
       317                 2528               -58122              -141904
       318                 2536              -227664               -76171
       319                 2544               -52505               -36437
       320                 2552               -91230              -103528
       321                 2560                46572               -57975
       322                 2568               -62750              -119505
       323                 2576              -163819              -122269
       324                 2584              -195511               -51793
       325                 2592               -31888              -111192
       326                 2600                  266               -50990
       327                 2608              -156874                 -651
       328                 2616              -123949              -105756
       329                 2624               -68855              -176183
       330                 2632              -222544               -76902
       331                 2640              -121599              -226751
       332                 2648               -67419               -51038
       333                 2656              -162047              -205084
       334                 2664               -25153              -202112
       335                 2672              -101897              -200905
       336                 2680               -97276              -142811
       337                 2688               -94774              -144841
       338                 2696               -19695              -148304
       339                 2704               -86565               -69582
       340                 2712                79552              -103896
       341                 2720               -27788              -219879
       342                 2728               -19867              -113541
       343                 2736              -142935               -21551
       344                 2744               -20064               -25575
       345                 2752               -58603              -107855
       346                 2760              -120607              -123238
       347                 2768              -128868               -77126
       348                 2776              -175849              -164957
       349                 2784              -122351               -74128
       350                 2792              -207208              -159170
       351                 2800              -124977              -121881
       352                 2808              -190000              -125795
       353                 2816               -37186               -99923
       354                 2824                -8426              -169592
       355                 2832              -205384               -47620
       356                 2840              -307702              -162370
       357                 2848               -72745                -4105
       358                 2856              -134216               -46426
       359                 2864               -53152               -34473
       360                 2872               -35174              -150932
       361                 2880               -95039                -9612
       362                 2888              -105339               -17567
       363                 2896               -68521              -117310
       364                 2904               -20092               -29090
       365                 2912              -161398               -52105
       366                 2920              -165760              -127693
       367                 2928                26594               -75779
       368                 2936               -31453               -62050
       369                 2944                18919               -74050
       370                 2952              -132061              -141457
       371                 2960               -42378              -110732
       372                 2968              -102655                 1665
       373                 2976              -242101              -158079
       374                 2984               -86181              -190859
       375                 2992               -99017                -1342
       376                 3000               102417               -39986
       377                 3008               -20990               -33225
       378                 3016              -162878               -44699
       379                 3024                74605              -171441
       380                 3032              -170605              -137185
       381                 3040              -241131              -102620
       382                 3048              -203414                 8753
       383                 3056              -130974               -66082
       384                 3064              -122670               -90214
       385                 3072              -128677              -114407
       386                 3080               -59756              -177127
       387                 3088              -153312              -119765
       388                 3096              -281867              -155583
       389                 3104              -145905              -169534
       390                 3112              -138257              -225359
       391                 3120               -44908                69390
       392                 3128                90493               -51583
       393                 3136               -49781               -53155
       394                 3144                40349               -87041
       395                 3152               -54251              -111391
       396                 3160               -24948                  -46
       397                 3168              -110330               -57342
       398                 3176               -28908              -105625
       399                 3184              -104610              -238485
       400                 3192              -123726              -256869
       401                 3200              -148354              -222623
       402                 3208              -120420               -86587
       403                 3216              -160949               -22787
       404                 3224              -284119              -146296
       405                 3232               -15588              -153845
       406                 3240               -77006                10552
       407                 3248               -72335               -61660
       408                 3256              -130522              -125053
       409                 3264              -124865              -192272
       410                 3272              -135171               -78892
       411                 3280              -152362                54044
       412                 3288              -181354               -45039
       413                 3296               -31720              -168947
       414                 3304              -138788               -71829
       415                 3312               -53983              -192394
       416                 3320               -66529                48287
       417                 3328               -42928               -89468
       418                 3336               -82182               -50501
       419                 3344              -187020               -29615
       420                 3352               -47729               -27146
       421                 3360              -105684              -237300
       422                 3368              -149309              -151759
       423                 3376              -133032               -33699
       424                 3384               -41616               -17594
       425                 3392               -76719              -138973
       426                 3400                -5692               -99234
       427                 3408               -96831               -64677
       428                 3416              -142539               -59199
       429                 3424                11532              -145947
       430                 3432               -98476              -217972
       431                 3440               -60510              -207292
       432                 3448              -206357               -20076
       433                 3456               -68594               -25242
       434                 3464              -254604              -174391
       435                 3472              -112969              -137308
       436                 3480              -149111              -144997
       437                 3488               -17251               -95007
       438                 3496                -7418                38249
       439                 3504              -279603               -86581
       440                 3512               -90840              -131984
       441                 3520              -133801              -112301
       442                 3528              -118290              -143527
       443                 3536              -164651               -87234
       444                 3544              -103915              -125485
       445                 3552              -127213                -6237
       446                 3560               -59578              -127440
       447                 3568               -61294              -187483
       448                 3576                31160               -72004
       449                 3584               -75624              -179051
       450                 3592              -107017               -74345
       451                 3600              -165285               -32952
       452                 3608              -157784               -99575
       453                 3616               -34012               -85096
       454                 3624               -79915               -24462
       455                 3632              -212527              -171867
       456                 3640              -112654                23889
       457                 3648              -121368              -131491
       458                 3656              -160947               -46068
       459                 3664               -85178              -113074
       460                 3672               -37091              -122868
       461                 3680               -76238              -145393
       462                 3688               107692              -237531
       463                 3696               -93708              -145942
       464                 3704              -184113              -101190
       465                 3712               -34144              -200949
       466                 3720                11331              -102524
       467                 3728               -73446              -131892
       468                 3736               -43864              -164494
       469                 3744                37103               -49012
       470                 3752              -112069                41405
       471                 3760              -167710                 8366
       472                 3768               -19853              -118513
       473                 3776               -71712               -34786
       474                 3784              -157793              -122147
       475                 3792              -115755              -105742
       476                 3800              -135610               -20764
       477                 3808               -36530              -131211
       478                 3816                17077               -87631
       479                 3824               -91098               -93229
       480                 3832              -117448               -62535
       481                 3840                22565              -160285
       482                 3848              -140659              -128327
       483                 3856                 6207               -47795
       484                 3864               -53229               -65197
       485                 3872              -150152              -142877
       486                 3880                75854               -15135
       487                 3888              -207366              -107522
       488                 3896               -10351               -51634
       489                 3904              -182087               -60085
       490                 3912               -60773               -80105
       491                 3920                26585               -49696
       492                 3928              -193717              -126697
       493                 3936              -240206                 9255
       494                 3944               -88980                15066
       495                 3952              -157656               -90134
       496                 3960              -109612              -281771
       497                 3968                43398               -16092
       498                 3976              -190794               -70723
       499                 3984               -46107              -105659
       500                 3992              -147374               -50812
       501                 4000              -101186              -154947
       502                 4008                79222              -146946
       503                 4016              -211228              -115464
       504                 4024                 9944               -79989
       505                 4032               -54848               -65626
       506                 4040               -96360               -60850
       507                 4048                 9003              -132514
       508                 4056               -23700              -206401
       509                 4064               -36439               -83162
       510                 4072               -84879               -17593
       511                 4080                14033              -127576
       512                 4088              -186023                -2433
       513                 4096              -205373                 6838
       514                 4104              -111507               -61414
       515                 4112               -33978              -145129
       516                 4120               -30472              -177075
       517                 4128               -35844              -127722
       518                 4136               103607              -163970
       519                 4144               -71934               -52387
       520                 4152               -53353               -74191
       521                 4160               -15731              -123145
       522                 4168               -77497               -72107
       523                 4176                56384              -135344
       524                 4184               -27240              -110421
       525                 4192                 7228              -159578
       526                 4200              -133362               -47064
       527                 4208               -86441                 6992
       528                 4216              -209165               -77756
       529                 4224              -111630                73674
       530                 4232                69717                32383
       531                 4240              -170127               -61850
       532                 4248               -24415              -147548
       533                 4256               -67857               -86385
       534                 4264                 2572              -169326
       535                 4272              -130804               -56790
       536                 4280                18527               -16298
       537                 4288              -165171              -111603
       538                 4296               -63461               -74955
       539                 4304              -122833              -221454
       540                 4312              -147140              -156181
       541                 4320              -102676              -121989
       542                 4328              -243766               -84572
       543                 4336              -166602              -204584
       544                 4344              -172854              -132702
       545                 4352               -74350               -83307
       546                 4360              -165668              -176558
       547                 4368              -166441              -217617
       548                 4376              -176535              -141222
       549                 4384               -78829              -205294
       550                 4392                40992               -67190
       551                 4400              -203224               -62212
       552                 4408               -84649              -174719
       553                 4416              -125895               -56374
       554                 4424               -15385               -64530
       555                 4432               -54040               -59555
       556                 4440               -49195                -6490
       557                 4448               -78273              -189270
       558                 4456               -87828               -55333
       559                 4464               -76742               -34700
       560                 4472               -10820              -226863
       561                 4480                58564              -130647
       562                 4488               -49070               -81223
       563                 4496              -122338              -180189
       564                 4504               -43891                45811
       565                 4512              -156171                35902
       566                 4520               -72811              -161149
       567                 4528              -159966               -25798
       568                 4536               -18315               -68429
       569                 4544               -56623              -110598
       570                 4552               -47627              -167232
       571                 4560              -112314               -95262
       572                 4568              -175033              -163264
       573                 4576              -176366              -173846
       574                 4584              -116337                 5871
       575                 4592               -91604              -186069
       576                 4600               -63902                91289
       577                 4608              -177076              -164047
       578                 4616              -151078              -140718
       579                 4624              -196481               -69711
       580                 4632              -143019               -99875
       581                 4640                62574               -30237
       582                 4648              -150726               -55248
       583                 4656               -82609              -159238
       584                 4664              -129988                34297
       585                 4672               -48310              -109443
       586                 4680              -150930               -55301
       587                 4688              -115327               -88563
       588                 4696              -115847              -182278
       589                 4704               -43146                -4525
       590                 4712               -73748               -72550
       591                 4720               -92004              -161735
       592                 4728               -81146              -118268
       593                 4736               -61085              -116396
       594                 4744               -50535              -140576
       595                 4752               -12266              -172349
       596                 4760              -179584               -57400
       597                 4768              -118290                71285
       598                 4776               -21089              -200115
       599                 4784               -71725              -119498
       600                 4792              -162735              -134958
       601                 4800              -124275              -181454
       602                 4808               -99887              -150309
       603                 4816              -212441               -27235
       604                 4824              -122923              -197596
       605                 4832              -194676               -35714
       606                 4840               -92878                40392
       607                 4848               -87763                20833
       608                 4856               -48487                 6457
       609                 4864              -102942                -3461
       610                 4872              -177984               -29882
       611                 4880              -144196                17536
       612                 4888               -88769              -160306
       613                 4896              -145966               -69575
       614                 4904                36327              -237584
       615                 4912               -51160              -145963
       616                 4920                17069               -90304
       617                 4928              -181612              -160645
       618                 4936                33054               -89361
       619                 4944                31942               -41826
       620                 4952                11759               -23454
       621                 4960              -148033               -67072
       622                 4968                -7030              -180323
       623                 4976              -127415               -77785
       624                 4984              -148299               -68082
       625                 4992              -139745              -100635
       626                 5000               -56779               -86518
       627                 5008                -7342              -187666
       628                 5016                 7411               -28414
       629                 5024               -97486              -101112
       630                 5032              -153140              -286073
       631                 5040               -92242               -32003
       632                 5048               -48106               -46728
       633                 5056              -185467               -31807
       634                 5064              -135960               -72601
       635                 5072               -26721               -45432
       636                 5080               -85789              -211748
       637                 5088               -96359               -41671
       638                 5096               -79198               -73210
       639                 5104               -49915              -200193
       640                 5112              -119054               -34357
       641                 5120                11723                13666
       642                 5128              -175427              -142628
       643                 5136              -103413              -190160
       644                 5144              -100668               -35704
       645                 5152              -192044               113975
       646                 5160              -146486              -129103
       647                 5168              -144612              -155958
       648                 5176              -199352              -194855
       649                 5184               -51067              -195013
       650                 5192               -91707               -60478
       651                 5200                42716              -246092
       652                 5208               -94924                33189
       653                 5216              -167089               -67656
       654                 5224               -32044               -80058
       655                 5232               -50335                11757
       656                 5240                97170               -58760
       657                 5248               -92534               -47817
       658                 5256               -90569                73673
       659                 5264              -129315               -96327
       660                 5272               -66098               -90496
       661                 5280               -37679              -216624
       662                 5288              -115741               121928
       663                 5296               -82707              -155211
       664                 5304                60595              -111618
       665                 5312               -37051               -15973
       666                 5320              -130974              -119907
       667                 5328              -116765               -40526
       668                 5336               -55209              -126257
       669                 5344               -10185              -194598
       670                 5352               -25623               -13582
       671                 5360               -23758               -82001
       672                 5368              -109193               -20983
       673                 5376              -168360              -130417
       674                 5384               -90819               -88822
       675                 5392               -76966              -262364
       676                 5400               -64071              -126706
       677                 5408              -169093                -3418
       678                 5416                13201              -127554
       679                 5424                20328               -57495
       680                 5432              -103674              -113283
       681                 5440               -81908               -56955
       682                 5448              -151257                38908
       683                 5456               -87740              -112108
       684                 5464               -33600              -171307
       685                 5472                18146                47595
       686                 5480                53503              -212928
       687                 5488               -99262              -100333
       688                 5496              -126351              -172714
       689                 5504               -68527              -210294
       690                 5512               -68452              -168537
       691                 5520               -46188              -104492
       692                 5528               -68319              -117942
       693                 5536               -36398               -62763
       694                 5544              -236219               -82080
       695                 5552               -10230              -141853
       696                 5560                23111               -88188
       697                 5568               -69894              -306503
       698                 5576               -67638               -63676
       699                 5584              -199876              -166910
       700                 5592               121674               -11440
       701                 5600              -190900               -98329
       702                 5608                -6053               -66127
       703                 5616              -133614              -102406
       704                 5624               -58658               -70795
       705                 5632               -87850               -35562
       706                 5640              -192377                36834
       707                 5648                14908              -105545
       708                 5656               -23753               -59338
       709                 5664              -182378              -113986
       710                 5672               -45630               -61649
       711                 5680                -1984               -55729
       712                 5688               -71688              -127576
       713                 5696                17417              -126176
       714                 5704              -102074              -194754
       715                 5712              -118720              -100445
       716                 5720              -121275               -44927
       717                 5728               -32753               -30924
       718                 5736              -179568              -108147
       719                 5744               -99094              -202119
       720                 5752              -168430              -110103
       721                 5760                  275              -170966
       722                 5768               -33747               -65680
       723                 5776              -112508              -126359
       724                 5784                 1809              -155412
       725                 5792              -129760                57178
       726                 5800              -124332               -49358
       727                 5808                -2590                26722
       728                 5816               -34843              -156499
       729                 5824              -131867               -50226
       730                 5832              -149157               -56363
       731                 5840               -32548                -1194
       732                 5848              -110952                  598
       733                 5856              -200281              -107234
       734                 5864              -145176              -126964
       735                 5872              -174340               -50640
       736                 5880              -272219              -164873
       737                 5888               -84651               -55480
       738                 5896              -109270               -10380
       739                 5904                28805               -61526
       740                 5912              -290484              -134493
       741                 5920               -60888              -130214
       742                 5928               -81267              -120297
       743                 5936                -4406               -24744
       744                 5944              -105586              -292982
       745                 5952                 2739               -66958
       746                 5960                25756               -39415
       747                 5968               -78238               -37354
       748                 5976               -63860               -95835
       749                 5984               -94602              -259582
       750                 5992               -76534                33058
       751                 6000              -176287              -128613
       752                 6008              -140464               -59819
       753                 6016              -134147               -57244
       754                 6024               -85591               -42162
       755                 6032                62845              -218092
       756                 6040               -92227               -25916
       757                 6048               -50630               -56033
       758                 6056              -158087              -121974
       759                 6064              -110284              -176683
       760                 6072               -48119               -48981
       761                 6080              -146792               -76304
       762                 6088               -70345               -28206
       763                 6096                 5846               -70492
       764                 6104              -128679              -162515
       765                 6112              -129380               -25638
       766                 6120               -78221              -101946
       767                 6128               -58618               -77114
       768                 6136               -68503              -115284
       769                 6144              -180359              -147998
       770                 6152              -161881              -170212
       771                 6160               -85439                16267
       772                 6168               -53591                15793
       773                 6176                  984              -161487
       774                 6184               -86512                 8361
       775                 6192               -24198              -162467
       776                 6200               -71748                 4835
       777                 6208               -59677              -268289
       778                 6216              -121145              -397923
       779                 6224               -78214              -295662
       780                 6232                31675               -52756
       781                 6240              -101206              -145065
       782                 6248                27301              -194186
       783                 6256              -115235               -34265
       784                 6264               -69760               -22176
       785                 6272               -31320               -84908
       786                 6280               -49101               107480
       787                 6288               -16307              -107286
       788                 6296               -48009              -188787
       789                 6304              -287529               -87882
       790                 6312              -112146               -96596
       791                 6320               -16012               -16233
       792                 6328              -116301               -50684
       793                 6336               -77429              -186041
       794                 6344              -209694              -125507
       795                 6352                 5306              -139826
       796                 6360               -81958               -64324
       797                 6368              -122981                -9376
       798                 6376               -69753              -166963
       799                 6384               -67172               -94418
       800                 6392               -91049              -110868
       801                 6400                39774              -210862
       802                 6408              -119334                 7642
       803                 6416              -130610                25914
       804                 6424              -161754               -75529
       805                 6432              -126419              -158310
       806                 6440               -55447               -26327
       807                 6448              -101250               -36755
       808                 6456              -212559              -131052
       809                 6464              -101801              -167852
       810                 6472               -49022               -61851
       811                 6480                69354              -135478
       812                 6488                -6695              -139629
       813                 6496               -48288               -44047
       814                 6504               -94175                -8829
       815                 6512               -90478              -108455
       816                 6520               -28366               -74769
       817                 6528              -145506              -221316
       818                 6536              -127693              -176639
       819                 6544                61428               -80405
       820                 6552              -163945               -61528
       821                 6560               -80003               -30624
       822                 6568              -239924              -122862
       823                 6576               -41327              -114586
       824                 6584              -108985                67461
       825                 6592               -22177                 7834
       826                 6600              -140804              -150723
       827                 6608              -108464               -35748
       828                 6616               -77124               -73277
       829                 6624              -118461               -81834
       830                 6632               -43354              -182682
       831                 6640                 1822              -111198
       832                 6648              -115828                 9123
       833                 6656               -92601              -199842
       834                 6664              -131529               -96005
       835                 6672              -116302              -154451
       836                 6680               -24279              -138281
       837                 6688              -308192              -240888
       838                 6696               -42266                -6205
       839                 6704               -27283              -103401
       840                 6712              -161080              -136183
       841                 6720               -69126               -95301
       842                 6728              -148308               -68897
       843                 6736               -83493                36308
       844                 6744              -243013               -91929
       845                 6752              -106031              -186660
       846                 6760              -161856                55364
       847                 6768              -126222              -154243
       848                 6776              -115736              -123699
       849                 6784              -128195              -112524
       850                 6792                74679              -192856
       851                 6800               -49215              -137537
       852                 6808              -144523                -7363
       853                 6816                65236                36853
       854                 6824              -119325               -64832
       855                 6832              -129893               -83355
       856                 6840                 8765               -96343
       857                 6848               -80346              -210273
       858                 6856               -18537              -125285
       859                 6864                 -361              -178175
       860                 6872               -37612              -186870
       861                 6880              -119867              -173764
       862                 6888              -111520               -86742
       863                 6896              -148757               -36353
       864                 6904              -142164               -86852
       865                 6912               -93996              -108085
       866                 6920               -89021              -121965
       867                 6928              -139278               -91892
       868                 6936              -138356               -63661
       869                 6944              -119320              -177449
       870                 6952               -87925              -108865
       871                 6960               -33286              -191639
       872                 6968              -163003               -78297
       873                 6976              -234235               -69424
       874                 6984               -62936                28819
       875                 6992              -152707                 7991
       876                 7000               -66929               -92306
       877                 7008               -92977                19546
       878                 7016               -84681              -145244
       879                 7024              -127089               -91809
       880                 7032               -44406               -29728
       881                 7040               -93295              -178790
       882                 7048               -35020              -144799
       883                 7056                -5766               -99716
       884                 7064               -79435              -160919
       885                 7072              -106149               -44667
       886                 7080              -121559              -181548
       887                 7088                 7264               -47238
       888                 7096              -112978              -146914
       889                 7104                11870              -108709
       890                 7112               116486               -68795
       891                 7120               -56525              -261442
       892                 7128              -191400              -147691
       893                 7136               -83705               -57735
       894                 7144                69462              -108091
       895                 7152              -120109                -4990
       896                 7160               -53083              -175230
       897                 7168               -63197              -176590
       898                 7176               -65868              -114264
       899                 7184              -104340              -155290
       900                 7192               -90930               -82444
       901                 7200              -100096              -102832
       902                 7208                -1815              -150525
       903                 7216               -90943               -84768
       904                 7224              -108037               -71928
       905                 7232               -98646               -85439
       906                 7240               -44919               -39948
       907                 7248              -154626               -48152
       908                 7256               -60023               -71779
       909                 7264              -100311               -87157
       910                 7272              -177462               -86771
       911                 7280               -82232                -8721
       912                 7288              -207558              -136795
       913                 7296               -26379              -192492
       914                 7304              -281661              -142774
       915                 7312               -21000              -102760
       916                 7320              -203896              -180405
       917                 7328               -45534               -91579
       918                 7336                65672              -110275
       919                 7344              -164976                28391
       920                 7352              -207418              -333038
       921                 7360              -223157              -195923
       922                 7368               -85478              -143455
       923                 7376               -66343              -288442
       924                 7384              -204551               -91193
       925                 7392               -36588              -106152
       926                 7400               -49006               -80544
       927                 7408              -176914              -124788
       928                 7416               -86208               -59361
       929                 7424              -229615               -50578
       930                 7432              -120566              -165366
       931                 7440               -72984              -152397
       932                 7448              -163146               -45521
       933                 7456              -175583              -202802
       934                 7464              -120568               -27819
       935                 7472              -125684               -42002
       936                 7480               -91284              -115182
       937                 7488               -22192               -86669
       938                 7496              -108437               -15858
       939                 7504               -62629               -58297
       940                 7512               -57858              -195903
       941                 7520              -154046               -53787
       942                 7528               -51426                -7616
       943                 7536               -92287              -132192
       944                 7544                14977               -84488
       945                 7552               -16097                23798
       946                 7560               -46020               -18973
       947                 7568              -175186                -7669
       948                 7576              -161913               -40687
       949                 7584              -136434               -78901
       950                 7592              -207066               -16828
       951                 7600              -136540               -13151
       952                 7608               -62346                45687
       953                 7616              -186485              -154782
       954                 7624              -196850              -133819
       955                 7632               -55150              -108379
       956                 7640              -164016              -168577
       957                 7648              -229589              -114125
       958                 7656              -105060              -209765
       959                 7664              -182289               -64848
       960                 7672                35622               -99192
       961                 7680              -101570                -8940
       962                 7688              -227754                22727
       963                 7696               -51392              -209831
       964                 7704              -202180              -154765
       965                 7712                22529               -74585
       966                 7720              -112708              -108567
       967                 7728                19969              -157101
       968                 7736              -117278              -139242
       969                 7744              -112934               -23666
       970                 7752               -72985              -215644
       971                 7760              -160163               -27665
       972                 7768              -158669               -21144
       973                 7776                69875                26045
       974                 7784                88861               -94039
       975                 7792              -152945               -98358
       976                 7800               -73031              -124508
       977                 7808                 3753               -43175
       978                 7816              -224390               -50820
       979                 7824              -111610                 1602
       980                 7832              -126416               -85660
       981                 7840              -155041               -42512
       982                 7848              -195774               -21606
       983                 7856               -24624               -54913
       984                 7864               -72831                35320
       985                 7872              -148282              -127684
       986                 7880              -244817              -168500
       987                 7888               -44521              -149873
       988                 7896               -73282                48650
       989                 7904                 6164               -33313
       990                 7912              -129115               -79735
       991                 7920              -138804                27719
       992                 7928              -145224               -20630
       993                 7936              -141921               -66782
       994                 7944              -149908                35859
       995                 7952                27396              -162717
       996                 7960              -105746              -111656
       997                 7968              -123166               -97674
       998                 7976              -149533              -121334
       999                 7984                  845              -144705
      1000                 7992              -130860               -46431
      1001                 8000                42768              -171529
      1002                 8008              -128933              -217114
      1003                 8016                66233               -44464
      1004                 8024              -260309               -63478
      1005                 8032              -135381              -208145
      1006                 8040              -172675              -165896
      1007                 8048               -83857              -163382
      1008                 8056                52070               -66833
      1009                 8064               112616              -125939
      1010                 8072              -126254                64419
      1011                 8080              -115657                -2095
      1012                 8088                22854                  848
      1013                 8096               -50046              -198759
      1014                 8104              -210410              -109675
      1015                 8112                -2908              -164948
      1016                 8120              -227536               -58299
      1017                 8128              -308414               131393
      1018                 8136                35002              -151455
      1019                 8144                 7109              -109878
      1020                 8152               -62778              -179102
      1021                 8160               -82743              -149335
      1022                 8168              -228933               -71440
      1023                 8176              -113653               -82754
      1024                 8184              -193057                23721
      1025                 8192              -136467                40291
      1026                 8200                10936               -61641
      1027                 8208              -244726              -103937
      1028                 8216                16794               -78675
      1029                 8224               -64990              -124971
      1030                 8232               -67409               -40511
      1031                 8240              -149923              -167071
      1032                 8248              -203435              -106017
      1033                 8256               -82477               -55191
      1034                 8264              -119270              -121261
      1035                 8272               -81694               -58787
      1036                 8280               -62619               -11764
      1037                 8288                16291              -126025
      1038                 8296              -129266               -26572
      1039                 8304               -41575                26711
      1040                 8312                -1716              -153074
      1041                 8320              -160702                41693
      1042                 8328               -46998               -35098
      1043                 8336               -53099              -109744
      1044                 8344              -142867               -96162
      1045                 8352               -61133               -90032
      1046                 8360              -146879                52084
      1047                 8368               -53407               -41890
      1048                 8376              -152894               -78928
      1049                 8384              -260022              -173994
      1050                 8392               -64616               -55419
      1051                 8400               101675              -133736
      1052                 8408               -30501              -158217
      1053                 8416               -77983              -146423
      1054                 8424               -58082                75529
      1055                 8432              -129767               111339
      1056                 8440               -53522              -175585
      1057                 8448               -89009               -18533
      1058                 8456              -189514              -265146
      1059                 8464              -167721              -171780
      1060                 8472              -196691               -78711
      1061                 8480              -327293              -200690
      1062                 8488              -143870               -40425
      1063                 8496              -193028              -138109
      1064                 8504                14873               -67804
      1065                 8512                20663              -103981
      1066                 8520               -53800              -107701
      1067                 8528                -7641               -79383
      1068                 8536               -28833              -276988
      1069                 8544              -109525               -95863
      1070                 8552              -222893              -118559
      1071                 8560               -23667              -162397
      1072                 8568              -165479              -181379
      1073                 8576               -94431              -105252
      1074                 8584              -146993              -314069
      1075                 8592              -134643               -78860
      1076                 8600               -76861               -38975
      1077                 8608              -178257              -149593
      1078                 8616              -184435              -148002
      1079                 8624               -85881               -69272
      1080                 8632               -96750               -89089
      1081                 8640              -102903                19293
      1082                 8648               -76768               -87990
      1083                 8656                23334               -61782
      1084                 8664               -28679               -20910
      1085                 8672              -110426              -137195
      1086                 8680              -206828               -86788
      1087                 8688               -10506                71396
      1088                 8696                24021               -48049
      1089                 8704              -152995              -210204
      1090                 8712              -116790              -103718
      1091                 8720              -184231              -231967
      1092                 8728              -156293              -191578
      1093                 8736                21499                64424
      1094                 8744                12244               -38325
      1095                 8752                -4211              -117291
      1096                 8760              -127136                10855
      1097                 8768               -41671               -93378
      1098                 8776               -72667              -121667
      1099                 8784               -99599               -77527
      1100                 8792               -82651              -145610
      1101                 8800              -121534              -232745
      1102                 8808                -1329                29526
      1103                 8816               -49667               -56065
      1104                 8824                30223              -156867
      1105                 8832               -41906              -102471
      1106                 8840               -10957                27906
      1107                 8848               -70126               -41979
      1108                 8856               -41762               -36625
      1109                 8864               -10111               -85352
      1110                 8872               -25039               -50078
      1111                 8880              -141181              -152162
      1112                 8888              -124908               -19254
      1113                 8896              -295240              -158071
      1114                 8904               -12289                27586
      1115                 8912              -117191              -283673
      1116                 8920                -9337               -55446
      1117                 8928               -80065              -163797
      1118                 8936              -154130              -106682
      1119                 8944               -80468              -186462
      1120                 8952               -59507                62563
      1121                 8960               -93506               -12025
      1122                 8968              -190724              -122981
      1123                 8976                -8692              -123611
      1124                 8984               -59339              -205816
      1125                 8992              -186661              -220223
      1126                 9000               -96579              -101970
      1127                 9008              -126170              -192417
      1128                 9016              -228997              -202991
      1129                 9024              -119510              -146169
      1130                 9032                26520              -101729
      1131                 9040              -101328                 4617
      1132                 9048              -236363                58639
      1133                 9056               -75497              -121094
      1134                 9064               -53511              -117040
      1135                 9072               -11050              -257795
      1136                 9080              -110067                10207
      1137                 9088               -94393                71251
      1138                 9096              -104096               -52222
      1139                 9104              -201160                13620
      1140                 9112              -227340                -8575
      1141                 9120               -48151              -156250
      1142                 9128              -140662              -228729
      1143                 9136              -105873               -59383
      1144                 9144              -105927               -22357
      1145                 9152                -8619              -198078
      1146                 9160               -52866              -139503
      1147                 9168               -10774              -150609
      1148                 9176               -80335              -145632
      1149                 9184              -135630              -280438
      1150                 9192               -92447               -24303
      1151                 9200              -171538              -160562
      1152                 9208              -148628              -147423
      1153                 9216              -159912               -78869
      1154                 9224               -69238              -197695
      1155                 9232              -165110              -141615
      1156                 9240              -315776               -26774
      1157                 9248               -92618               -99737
      1158                 9256               -16201               -25647
      1159                 9264              -127838               -74794
      1160                 9272                16211               -39230
      1161                 9280              -239188               -32885
      1162                 9288              -197480                19870
      1163                 9296               -90581               -47777
      1164                 9304              -217028              -247279
      1165                 9312              -259020              -198404
      1166                 9320               -99997               -55121
      1167                 9328              -162927              -121058
      1168                 9336              -160885              -100269
      1169                 9344               -88829               -57091
      1170                 9352               -33745               -41707
      1171                 9360              -170278               -91111
      1172                 9368              -112979               -25434
      1173                 9376                38059               -26077
      1174                 9384               -55906              -117934
      1175                 9392                77406              -156041
      1176                 9400              -124727                 5468
      1177                 9408              -122140               -54782
      1178                 9416              -201043                30244
      1179                 9424               -65275                 1815
      1180                 9432                72228              -143998
      1181                 9440               -99509               -21758
      1182                 9448              -126345               -54348
      1183                 9456                55323               -85569
      1184                 9464              -192300              -144741
      1185                 9472                -9396               -59228
      1186                 9480               -61003              -208930
      1187                 9488              -140115               -20859
      1188                 9496               102931                -5613
      1189                 9504              -111675               -77897
      1190                 9512               -45941               -34243
      1191                 9520               -14605               -44831
      1192                 9528               -83433              -132189
      1193                 9536              -201791              -123415
      1194                 9544               -52689                37689
      1195                 9552              -169722               -60749
      1196                 9560              -106284               -49932
      1197                 9568                -1893              -138269
      1198                 9576                34293              -204902
      1199                 9584              -118319               115802
      1200                 9592              -224306              -205653
      1201                 9600              -115265              -163129
      1202                 9608               -53968                35461
      1203                 9616               -53967               -94630
      1204                 9624               -52406                47296
      1205                 9632              -175168               -42764
      1206                 9640               -83453                51581
      1207                 9648              -134655                -1226
      1208                 9656              -134164                 5948
      1209                 9664               -46830                12329
      1210                 9672                51733              -153974
      1211                 9680              -222701               -63782
      1212                 9688                 4568              -140010
      1213                 9696              -173699                 2431
      1214                 9704              -206562                73051
      1215                 9712              -145318              -119708
      1216                 9720              -119463               -12880
      1217                 9728               -47910              -121413
      1218                 9736                63586              -170753
      1219                 9744               -82557               -68861
      1220                 9752              -142789              -165042
      1221                 9760                61009                39472
      1222                 9768                -9931              -268143
      1223                 9776                42152               -99567
      1224                 9784               -68015              -244491
      1225                 9792               -27652               -13281
      1226                 9800                -6629               -12238
      1227                 9808               -56025              -110194
      1228                 9816                 2361               -68603
      1229                 9824                42705               -24922
      1230                 9832               -76233              -173950
      1231                 9840              -154117              -103473
      1232                 9848              -158428                -1646
      1233                 9856              -200175               -44235
      1234                 9864              -164440               -74858
      1235                 9872              -113109              -178997
      1236                 9880              -197605               -37649
      1237                 9888              -187925                44434
      1238                 9896               -55741              -271017
      1239                 9904               -80022              -105332
      1240                 9912               -43112               -37519
      1241                 9920               -86338              -226482
      1242                 9928              -113077               -73384
      1243                 9936              -180178              -196754
      1244                 9944              -190813              -170284
      1245                 9952               -18742               -98678
      1246                 9960               -14909              -102165
      1247                 9968              -137224              -177923
      1248                 9976              -191857              -111227
      1249                 9984              -169676                30554
      1250                 9992              -186672              -106138
      1251                10000               -49127                64537
      1252                10008              -105028              -122756
      1253                10016                -1686              -142853
      1254                10024                 7494              -257164
      1255                10032               -16272               -55391
      1256                10040              -111197              -165732
      1257                10048                47131               -93820
      1258                10056              -132151                70295
      1259                10064              -121164              -233151
      1260                10072              -131654              -196488
      1261                10080              -164106              -175959
      1262                10088              -113623              -124823
      1263                10096              -100254              -104890
      1264                10104               -21900              -195309
      1265                10112               -93234              -183759
      1266                10120              -145795              -106981
      1267                10128               -73366              -116871
      1268                10136               -98038              -189460
      1269                10144               -25139               -37541
      1270                10152              -180894              -105302
      1271                10160              -222295              -131173
      1272                10168               -35990               -96604
      1273                10176               -83068              -112157
      1274                10184                  753              -158414
      1275                10192              -184703               -57628
      1276                10200              -178068                 9998
      1277                10208                21507              -172754
      1278                10216              -163451               -83146
      1279                10224              -197230               -69641
      1280                10232               -87092              -167279
      1281                10240               -91462               -94321
      1282                10248               -55577               -86661
      1283                10256              -220134              -172978
      1284                10264              -107969               -56557
      1285                10272              -195909               -22489
      1286                10280               -87638               -31216
      1287                10288              -104880              -203156
      1288                10296              -135355              -125648
      1289                10304               -58292               -52463
      1290                10312                10849              -107451
      1291                10320              -140024              -184260
      1292                10328              -186974              -141184
      1293                10336               -52852              -283572
      1294                10344               -80432              -114772
      1295                10352                10854              -129095
      1296                10360              -132602               -97082
      1297                10368              -147580              -142540
      1298                10376                33092              -188657
      1299                10384               -86320               -77700
      1300                10392               105871               -77913
      1301                10400               -74011              -130262
      1302                10408               -63789              -110995
      1303                10416              -107232              -162857
      1304                10424              -215602              -116011
      1305                10432                23125              -122111
      1306                10440               -24608              -118202
      1307                10448               -43237               -23541
      1308                10456               -83961               -98769
      1309                10464               -50173              -131705
      1310                10472                   58              -126835
      1311                10480               -88549               -80533
      1312                10488              -115721               -62765
      1313                10496              -109887               -98869
      1314                10504              -100118              -153314
      1315                10512              -166681              -148500
      1316                10520               -13513              -149603
      1317                10528              -121273               -23315
      1318                10536                34132                14912
      1319                10544               -50433               -35537
      1320                10552               -30922              -108558
      1321                10560              -169610                28106
      1322                10568              -177807              -104698
      1323                10576              -117524               -34588
      1324                10584                 6967              -191825
      1325                10592              -179248              -166276
      1326                10600              -204423               -72194
      1327                10608               -54535                38136
      1328                10616              -150155              -244537
      1329                10624               -64545               -12163
      1330                10632               -66926               -24841
      1331                10640              -163240              -162847
      1332                10648              -227307                15606
      1333                10656              -148110                -6803
      1334                10664                27827               -58352
      1335                10672               -92859                10404
      1336                10680              -208219               -90904
      1337                10688                -4555              -136099
      1338                10696              -202594              -142638
      1339                10704              -108847               -81547
      1340                10712               -82421               -76270
      1341                10720                88467              -231019
      1342                10728              -159776               -72321
      1343                10736              -152272               -63999
      1344                10744              -146807                36221
      1345                10752              -127539               -73397
      1346                10760               -75715               -36177
      1347                10768                -8969               -34019
      1348                10776              -116207                -8454
      1349                10784              -194164              -189493
      1350                10792              -224679              -156664
      1351                10800               -88090               -90776
      1352                10808               -66554               -20536
      1353                10816               -55212              -174543
      1354                10824              -109825               -36200
      1355                10832                24196              -157736
      1356                10840              -198604              -162478
      1357                10848              -135151               -59619
      1358                10856              -151087               -42374
      1359                10864              -112175               -96110
      1360                10872               -58704              -185768
      1361                10880               -66409              -194255
      1362                10888               -73912               -64775
      1363                10896                83484              -130135
      1364                10904               -94208               -91858
      1365                10912               -14536              -216033
      1366                10920                 3773               -77682
      1367                10928               -89135               -47513
      1368                10936               -71862               -28747
      1369                10944               -27583              -124623
      1370                10952               -68924                76156
      1371                10960                 8981              -115066
      1372                10968                 4272                12441
      1373                10976               -90318               -91610
      1374                10984               -88259              -130609
      1375                10992              -176443              -164412
      1376                11000               -41578               -54895
      1377                11008                 -794               -69987
      1378                11016                32403              -184098
      1379                11024              -235320              -136947
      1380                11032              -177944                -8583
      1381                11040               -48787               -82731
      1382                11048              -143070              -107922
      1383                11056                -9161               -99457
      1384                11064              -183810               -23592
      1385                11072              -158744               103496
      1386                11080                -1141                26625
      1387                11088               -35663              -100458
      1388                11096                16743               -82656
      1389                11104               -36447                -9998
      1390                11112               -67309              -267069
      1391                11120              -233674              -111338
      1392                11128              -126093              -211310
      1393                11136              -104583                -8568
      1394                11144              -104007               -38946
      1395                11152                27081              -184244
      1396                11160                11249               -10494
      1397                11168              -119091               -34946
      1398                11176              -112886               -35474
      1399                11184               -79354               -98683
      1400                11192               -91360               -98597
      1401                11200              -156965               -62742
      1402                11208                21262               -74488
      1403                11216              -138852                   49
      1404                11224              -151680              -148289
      1405                11232              -170298              -294154
      1406                11240               -50489               -46280
      1407                11248                22747              -119661
      1408                11256               -37404              -181139
      1409                11264                25602               -17402
      1410                11272              -249543              -175530
      1411                11280              -200322              -167941
      1412                11288                30440               -13014
      1413                11296                63481                15499
      1414                11304                 5980               -12129
      1415                11312               -22530              -111617
      1416                11320              -139430               -88006
      1417                11328              -164242              -131688
      1418                11336              -143014               -76693
      1419                11344               -64940              -116672
      1420                11352               -16070               -79980
      1421                11360                78056              -227117
      1422                11368               -61882              -122444
      1423                11376               -23020              -245582
      1424                11384              -123927              -202002
      1425                11392               -29610              -139876
      1426                11400               -60591              -128189
      1427                11408                59662               -37237
      1428                11416               -72289              -161572
      1429                11424               -62340              -102278
      1430                11432               -98633                 7875
      1431                11440              -182819               -65316
      1432                11448               -53376               -39088
      1433                11456               -99930              -110835
      1434                11464                 5149               -17940
      1435                11472               -96122              -183260
      1436                11480               -87984              -171660
      1437                11488                40958              -114417
      1438                11496              -106403               -62851
      1439                11504                -9752               -59305
      1440                11512               -47989               -31258
      1441                11520              -136889              -113595
      1442                11528               -42123                16889
      1443                11536               -70590                25279
      1444                11544              -244708               -46168
      1445                11552               -38392              -164544
      1446                11560               -72926                 9916
      1447                11568               -40904               -94196
      1448                11576               -20169              -182938
      1449                11584              -128416                11365
      1450                11592               -68720               -21229
      1451                11600               111543              -141021
      1452                11608               -23135               -79959
      1453                11616              -124490               -76730
      1454                11624              -129373               -60335
      1455                11632              -149578               -52299
      1456                11640              -166054               -99583
      1457                11648               -79157              -171701
      1458                11656               -14337              -113787
      1459                11664                54304               133162
      1460                11672              -130776               -65034
      1461                11680                20125               -14269
      1462                11688               -53587              -113865
      1463                11696               -82937                 4875
      1464                11704                25040              -305319
      1465                11712              -131370              -162162
      1466                11720                18588              -234518
      1467                11728              -114471              -114415
      1468                11736                62032              -135589
      1469                11744              -139669              -198293
      1470                11752               -33127               -48529
      1471                11760              -257377                -1150
      1472                11768                51348              -182767
      1473                11776               -51415               -89151
      1474                11784              -126610              -102063
      1475                11792               -15560               -57660
      1476                11800              -133414              -128837
      1477                11808               -73791               -80728
      1478                11816               -68805              -143944
      1479                11824               -31726                 -728
      1480                11832               -77339                71447
      1481                11840              -103266                38049
      1482                11848              -107452               -57001
      1483                11856               -13909              -150174
      1484                11864               -38651               -69108
      1485                11872               -82549                53837
      1486                11880                80575               -32358
      1487                11888               -11850              -172658
      1488                11896                -8155              -151076
      1489                11904                93361               -29727
      1490                11912              -143331               -95335
      1491                11920                54931               -68320
      1492                11928              -251720               -50590
      1493                11936               -63094              -112010
      1494                11944               -21312              -137329
      1495                11952                45936              -132118
      1496                11960               -62669              -215774
      1497                11968                 2106               -88014
      1498                11976              -103608              -133290
      1499                11984               -52869               -68754
      1500                11992              -154235               -77872
      1501                12000              -240106               -34946
      1502                12008               -10223              -176395
      1503                12016              -175447              -136831
      1504                12024                -9963               -77609
      1505                12032               -73747               -20452
      1506                12040              -118301               -28104
      1507                12048              -119099              -100902
      1508                12056               -24117               -92484
      1509                12064              -104971               -46257
      1510                12072               -29650               -68802
      1511                12080               -84291              -140948
      1512                12088              -115324                38044
      1513                12096              -176574               -80774
      1514                12104                73629               -15906
      1515                12112               -71065               -46118
      1516                12120                  713                11003
      1517                12128              -107987               -97086
      1518                12136                20518              -123623
      1519                12144                 -513               -91755
      1520                12152                 9373              -167862
      1521                12160               -86896              -155752
      1522                12168               -69978              -110033
      1523                12176                48562               -78895
      1524                12184              -122756              -204008
      1525                12192              -146622              -146451
      1526                12200              -201199              -194608
      1527                12208               -74536               -74311
      1528                12216               -47950               -60966
      1529                12224              -226626                50540
      1530                12232               -49518               -44341
      1531                12240               -38567              -118547
      1532                12248               -83197               -13666
      1533                12256              -190249                31307
      1534                12264                 7053              -102865
      1535                12272               -39600               -20386
      1536                12280              -119826                -6318
      1537                12288               -85220                91075
      1538                12296                12020              -160531
      1539                12304              -133053              -129432
      1540                12312               -70992               -50870
      1541                12320              -157520                37583
      1542                12328               -64372              -110665
      1543                12336               -73462               -48852
      1544                12344               -79093               -78130
      1545                12352              -104992              -216892
      1546                12360                  -94              -224250
      1547                12368              -170085               -95693
      1548                12376               -41246                71476
      1549                12384              -103734               -98042
      1550                12392               -89476               -82206
      1551                12400                56384               -33087
      1552                12408              -157873               -88317
      1553                12416               -31291              -152189
      1554                12424                11405              -198157
      1555                12432              -262112              -165107
      1556                12440               -72904               -73855
      1557                12448               -94947                81742
      1558                12456              -115408               -81428
      1559                12464               -32708                92043
      1560                12472               -72033                -8134
      1561                12480               -27822              -104277
      1562                12488                  779              -204272
      1563                12496              -125228                30186
      1564                12504              -120376               -80418
      1565                12512              -113299               -39339
      1566                12520               -63554               -57537
      1567                12528                74307              -192805
      1568                12536                 3355               -55504
      1569                12544               -71431                22251
      1570                12552               -81113              -195287
      1571                12560               -61995               -95750
      1572                12568               -40209              -129870
      1573                12576                27466              -129038
      1574                12584               -66015              -142052
      1575                12592              -200260              -117478
      1576                12600                 1740                -5826
      1577                12608               -51612               -60990
      1578                12616              -220874              -127576
      1579                12624               -40760              -131549
      1580                12632              -105380               -65498
      1581                12640               -58890               -83284
      1582                12648               -27299               -97363
      1583                12656               -64765               -75630
      1584                12664               -93591              -102923
      1585                12672                82411              -129406
      1586                12680              -279904               -64055
      1587                12688              -173204               -56654
      1588                12696               -60234                96056
      1589                12704              -123065               -81908
      1590                12712              -128407               -64961
      1591                12720               -92509                69055
      1592                12728              -137016                36345
      1593                12736               -76442              -235310
      1594                12744               -12358               -14613
      1595                12752                 6666               -36686
      1596                12760               -46946               -43643
      1597                12768               -53003               -18370
      1598                12776               -25212              -182419
      1599                12784               -28483               -91521
      1600                12792               -92617              -136871
      1601                12800                11877                22069
      1602                12808              -105111              -340968
      1603                12816                -9550               -96182
      1604                12824               -12915                19000
      1605                12832               -99477                 6466
      1606                12840               -87601               -82053
      1607                12848               -56046               -47218
      1608                12856              -121115              -150046
      1609                12864               -39747               -84478
      1610                12872              -215456               -92329
      1611                12880               -62590               -71642
      1612                12888              -135818              -110454
      1613                12896              -138077               -76796
      1614                12904               -10569               -70844
      1615                12912              -172458              -174551
      1616                12920                35653                -2558
      1617                12928               -61727              -183205
      1618                12936                42806              -155626
      1619                12944               -82450              -139429
      1620                12952               -39473               -58257
      1621                12960               -84266              -182827
      1622                12968              -144716              -154617
      1623                12976              -110229               -99672
      1624                12984               -79702              -119928
      1625                12992               -66825              -174954
      1626                13000              -113489               -60710
      1627                13008              -141025               -54406
      1628                13016                -1759              -140802
      1629                13024               110720               -51017
      1630                13032                -4212               -33339
      1631                13040                59694               -44443
      1632                13048                72012              -141590
      1633                13056                -8716              -108207
      1634                13064               -98024              -127671
      1635                13072               -60196               -21568
      1636                13080                -9287              -132595
      1637                13088               -86943              -118063
      1638                13096              -113860               -50039
      1639                13104               -87567              -218823
      1640                13112              -149425               -16508
      1641                13120                68100              -168528
      1642                13128                 4829              -102079
      1643                13136              -166627              -154246
      1644                13144               -93709              -106399
      1645                13152                12137              -181706
      1646                13160               -29597              -123535
      1647                13168              -158174               -65878
      1648                13176              -102781               -56856
      1649                13184               -54132               -99303
      1650                13192              -141210              -139668
      1651                13200               -72286              -129490
      1652                13208                29556              -208729
      1653                13216              -136297              -107794
      1654                13224                17430              -140619
      1655                13232                20145               -55056
      1656                13240              -154170                -4182
      1657                13248              -141495              -207282
      1658                13256              -110504              -190684
      1659                13264              -170303                49426
      1660                13272               -84859                14353
      1661                13280              -290142              -238091
      1662                13288               -30922               -76735
      1663                13296               -46299              -172136
      1664                13304               -19325                -2724
      1665                13312               -87789              -127773
      1666                13320              -138990                58493
      1667                13328               -63903               -14327
      1668                13336              -105364               -26468
      1669                13344              -198772              -131576
      1670                13352                 1785              -128174
      1671                13360               -11593              -114713
      1672                13368               -26460               -56560
      1673                13376               -99259              -164540
      1674                13384                86345               -27586
      1675                13392               -71848               -86092
      1676                13400              -148463               -20057
      1677                13408               -98348              -100271
      1678                13416              -133418               -56331
      1679                13424               -27182              -156417
      1680                13432               -29848              -186240
      1681                13440              -155047              -120563
      1682                13448               -53297               -44111
      1683                13456               -36561              -190535
      1684                13464                 1256               -68155
      1685                13472                24182               -82688
      1686                13480              -138799               -47815
      1687                13488               -75902                19060
      1688                13496              -104058               -76213
      1689                13504                19190               -94862
      1690                13512              -111381              -101877
      1691                13520               -94906              -130623
      1692                13528                24659               -90931
      1693                13536               -33714              -126597
      1694                13544               -13694              -168691
      1695                13552              -141563               -98494
      1696                13560              -245414               -20536
      1697                13568                -4982                21098
      1698                13576              -146248              -165294
      1699                13584               -71448                  918
      1700                13592               -73812               -69206
      1701                13600              -120565                 9425
      1702                13608              -188287               -90440
      1703                13616              -158456               -64372
      1704                13624              -153026               -20838
      1705                13632              -168521                28926
      1706                13640              -177823              -142684
      1707                13648               -94812               -79662
      1708                13656               -56921               -93515
      1709                13664              -108162               -74761
      1710                13672               -92551               -22792
      1711                13680               -52373              -158599
      1712                13688              -181376              -170852
      1713                13696              -207545              -128826
      1714                13704               -31628              -112754
      1715                13712                11774              -131864
      1716                13720              -112531               -16529
      1717                13728              -117698               -52353
      1718                13736                30929                64845
      1719                13744                31573              -111742
      1720                13752              -147275              -113175
      1721                13760                -8809               -74050
      1722                13768               -98682              -140626
      1723                13776              -149189                17033
      1724                13784                24838               -37512
      1725                13792                -2569              -183693
      1726                13800               -36632               -46280
      1727                13808              -147671              -155416
      1728                13816               -95569              -104371
      1729                13824              -123259               -17803
      1730                13832               -31498               -53121
      1731                13840              -169741               -21467
      1732                13848               -87260                 2549
      1733                13856              -112351               -17453
      1734                13864              -184909                  905
      1735                13872              -113403               -90130
      1736                13880              -124735              -143445
      1737                13888              -121493                 7410
      1738                13896               -57585              -193234
      1739                13904                76576               -18170
      1740                13912              -147100              -120696
      1741                13920              -135206                71756
      1742                13928               -41403              -117379
      1743                13936              -161898               -40183
      1744                13944               -30117               -91538
      1745                13952              -194992              -135028
      1746                13960                51259               -50712
      1747                13968               -58031               -13739
      1748                13976                14742              -109743
      1749                13984              -122571               -70437
      1750                13992              -147407               -42672
      1751                14000                76104                17427
      1752                14008                37659                 3252
      1753                14016              -150562                23024
      1754                14024               -74041                76591
      1755                14032               -44083               -58100
      1756                14040              -164791                36291
      1757                14048               -72310               -94222
      1758                14056              -108801                 5100
      1759                14064                60033              -194271
      1760                14072              -188462              -106937
      1761                14080               -68315              -188804
      1762                14088              -293159              -271612
      1763                14096              -170791              -148797
      1764                14104              -191789                22217
      1765                14112              -112184               -44400
      1766                14120               -74069              -266002
      1767                14128               -11567              -167497
      1768                14136               -85546               -13545
      1769                14144              -168703              -150213
      1770                14152              -109232              -176428
      1771                14160               -49989              -102221
      1772                14168               -75554              -218864
      1773                14176                 1523               -63495
      1774                14184              -190889              -156124
      1775                14192               -64254               -98437
      1776                14200              -114379               -48697
      1777                14208              -154947               -63914
      1778                14216                10894              -103878
      1779                14224               -55730              -180426
      1780                14232               -32494                11004
      1781                14240              -167288              -197981
      1782                14248               -56997              -210671
      1783                14256               -14034               -29122
      1784                14264               -79821               -58898
      1785                14272               -16961                -4118
      1786                14280              -131581               -62931
      1787                14288               -20365               -61815
      1788                14296               -19948               -17113
      1789                14304               -48540              -117515
      1790                14312              -134317               -88970
      1791                14320               -43579               -93013
      1792                14328               -98604              -132963
      1793                14336               -53116              -199724
      1794                14344              -197356                13692
      1795                14352                88505                 8727
      1796                14360              -227662                 3270
      1797                14368                26748               -63623
      1798                14376               -43310               -18134
      1799                14384                51538              -132741
      1800                14392              -127867               -58310
      1801                14400              -134233               -94344
      1802                14408               -20653               -96917
      1803                14416              -229356               -45676
      1804                14424               -49771               -11032
      1805                14432              -141443               -82082
      1806                14440               -93436               -33709
      1807                14448               -95853                69447
      1808                14456               103785               -94949
      1809                14464               -36020              -182612
      1810                14472               -26181                39431
      1811                14480              -101881               -73035
      1812                14488              -110667               -37738
      1813                14496               -47677               111697
      1814                14504              -103025                -9473
      1815                14512              -144614               -88694
      1816                14520               -42050              -163915
      1817                14528               -60789              -316570
      1818                14536               -51966               -62991
      1819                14544               -23032              -184830
      1820                14552                14524               -93562
      1821                14560               -78845              -119812
      1822                14568              -178297                20752
      1823                14576               -30423               -75488
      1824                14584              -127015                -2356
      1825                14592               -45406               -44486
      1826                14600               -49019                12137
      1827                14608               -70786              -114040
      1828                14616                -5832              -169852
      1829                14624              -108016                18206
      1830                14632              -106802              -132317
      1831                14640               -68174              -270766
      1832                14648              -289538               -45663
      1833                14656              -100472               -22620
      1834                14664                48776               -93138
      1835                14672              -199431              -170696
      1836                14680               -23057              -104399
      1837                14688              -117744              -156961
      1838                14696               -81446              -156441
      1839                14704              -159131              -180252
      1840                14712                83652                43601
      1841                14720               184674               -53734
      1842                14728              -137969               -68435
      1843                14736                -6769              -131964
      1844                14744               -32760                29777
      1845                14752               -63963              -132179
      1846                14760                96830                27851
      1847                14768               -92247                 7441
      1848                14776               -78399               -82161
      1849                14784               -91871               -41590
      1850                14792                -4825              -111605
      1851                14800              -127299              -104893
      1852                14808               -59692               -55400
      1853                14816               -22025               -55853
      1854                14824               -49694               -80572
      1855                14832               -62464              -160638
      1856                14840                10807              -207210
      1857                14848                -3227               -25613
      1858                14856               -93457              -219949
      1859                14864               -70436               -87728
      1860                14872               -95008              -174127
      1861                14880                -9016               -76774
      1862                14888               -23605                 1061
      1863                14896              -167391              -146902
      1864                14904              -121439              -186859
      1865                14912              -152641                -3609
      1866                14920                -5770              -171388
      1867                14928              -356575              -114911
      1868                14936              -213623               -37853
      1869                14944               -11373                47706
      1870                14952               -70742              -216190
      1871                14960              -356719               -95795
      1872                14968                  698               -45797
      1873                14976              -144976              -214666
      1874                14984               -89413              -134502
      1875                14992              -131285              -227979
      1876                15000               -26173               -16447
      1877                15008              -164953               -94090
      1878                15016               -83467              -185049
      1879                15024              -184248               -57696
      1880                15032                12029               -96016
      1881                15040              -102375               -38037
      1882                15048               -76007                -1378
      1883                15056              -108358                -7846
      1884                15064               -76387              -111669
      1885                15072               -44180              -176250
      1886                15080                38193               -89871
      1887                15088               -49083              -101666
      1888                15096                19092               -44911
      1889                15104                38106               -63805
      1890                15112              -121602              -229271
      1891                15120                 5979                59350
      1892                15128              -135879               -44745
      1893                15136               -88003               -72100
      1894                15144              -111811              -130271
      1895                15152                 1741               -98928
      1896                15160              -131545               -29119
      1897                15168              -136554                27437
      1898                15176               -79154              -147690
      1899                15184                18137              -145730
      1900                15192              -164246              -186595
      1901                15200               -45215               -31991
      1902                15208                62416               -97653
      1903                15216              -149134               -13809
      1904                15224               159541               182808
      1905                15232                59255               -17500
      1906                15240                10593              -144245
      1907                15248               -34710               -43026
      1908                15256               -46231               -82109
      1909                15264                33020               -88387
      1910                15272              -106753               -14498
      1911                15280               -67881              -183798
      1912                15288              -153865               -12189
      1913                15296               -47554               -57442
      1914                15304               -81792               -63702
      1915                15312                23589              -248628
      1916                15320               -27868              -169743
      1917                15328              -100979               -47119
      1918                15336              -149177              -116510
      1919                15344               -88888              -181979
      1920                15352              -171821              -153781
      1921                15360               -25538               -89086
      1922                15368              -255849              -128086
      1923                15376               -13857              -187252
      1924                15384              -107986               -77323
      1925                15392               -18806                 1960
      1926                15400               -54044              -150121
      1927                15408               -25248              -177894
      1928                15416               -99177                  348
      1929                15424              -141369                28867
      1930                15432                61108               -98980
      1931                15440              -144083                18817
      1932                15448               -41337               -19136
      1933                15456               -88467                 4184
      1934                15464               -15303                18244
      1935                15472              -104350              -146292
      1936                15480               -82001               -20070
      1937                15488               -32140               -20280
      1938                15496               -59464               -48601
      1939                15504              -104414                28955
      1940                15512               -29095              -133326
      1941                15520              -126278                28673
      1942                15528               -20136              -150375
      1943                15536              -105301              -130705
      1944                15544              -134634              -145654
      1945                15552                78575                65164
      1946                15560               -10896               -64658
      1947                15568              -211662              -135011
      1948                15576              -106382              -247197
      1949                15584              -152190              -232854
      1950                15592              -114005                79002
      1951                15600               -96484              -130189
      1952                15608              -102804               -76574
      1953                15616              -161398               -75873
      1954                15624                 -947               -59790
      1955                15632                70186               -82208
      1956                15640                69252               -74222
      1957                15648               -46939               -78411
      1958                15656                35294              -149783
      1959                15664               -71529                18127
      1960                15672                63551               -24510
      1961                15680              -213820               -81366
      1962                15688                -7106              -141385
      1963                15696              -134533                 3731
      1964                15704              -124368               -12947
      1965                15712               -83705               -71203
      1966                15720              -102265              -204755
      1967                15728               -21134                76817
      1968                15736              -126172               -97657
      1969                15744               -59955              -158358
      1970                15752               118265               -34450
      1971                15760                16946               -22556
      1972                15768              -104305               -47428
      1973                15776              -199989              -165023
      1974                15784               -21509              -201892
      1975                15792                 8677               -24379
      1976                15800                -2581               -26911
      1977                15808               -65736              -134961
      1978                15816              -165703               -16919
      1979                15824              -126672               -61918
      1980                15832              -158184               -89142
      1981                15840              -158096                46601
      1982                15848               -37995               -31687
      1983                15856               -83121               -99120
      1984                15864              -140774              -217630
      1985                15872               -72308               -27875
      1986                15880              -129554               -57817
      1987                15888              -106909               -86909
      1988                15896               -49933                16600
      1989                15904                 7405               -20880
      1990                15912              -145995                -9572
      1991                15920               -12429              -122776
      1992                15928               -91614              -129917
      1993                15936               -43528              -120869
      1994                15944                 2225              -127784
      1995                15952              -131501              -114594
      1996                15960               -63551               -61240
      1997                15968                -6940              -144052
      1998                15976                12918                91088
      1999                15984               -29057              -165811
      2000                15992                18735               -91734
