# Supplementary material for: Probing decoherence in molecular 4f qubits
Source: Chem Sci. 2024 Oct 30;15(48):20328–37. doi: 10.1039/d4sc05304d (PMC11575486; doi:10.1039/d4sc05304d)
Supplement: SC-015-D4SC05304D-s001 [file SC-015-D4SC05304D-s001.zip › data_archive/perpendicular_0p001pct/T2/3247_10K_T2]

     index            Time [ns]         Intensity []         Intensity []

         1                    0             18288356             -3984263
         2                    8             17104752             -3732845
         3                   16             16126790             -3415978
         4                   24             15000321             -3152787
         5                   32             14324782             -2891198
         6                   40             14184466             -2740447
         7                   48             14112239             -2590293
         8                   56             14564405             -2435663
         9                   64             15271634             -2545530
        10                   72             15959616             -2632286
        11                   80             16316124             -2885115
        12                   88             16683515             -3049728
        13                   96             16419673             -3249786
        14                  104             16361548             -3210324
        15                  112             16180074             -3230149
        16                  120             15937233             -3081971
        17                  128             15469331             -3167872
        18                  136             15284719             -3076981
        19                  144             14639844             -2992413
        20                  152             13664063             -2946901
        21                  160             12730629             -2684876
        22                  168             11977852             -2701257
        23                  176             11290349             -2425989
        24                  184             11043583             -2213218
        25                  192             11200362             -1955787
        26                  200             11441246             -1945789
        27                  208             11855548             -1990194
        28                  216             12444008             -2184299
        29                  224             12751542             -2185542
        30                  232             12710249             -2445364
        31                  240             12807248             -2469855
        32                  248             12844410             -2621727
        33                  256             12936810             -2367416
        34                  264             12964821             -2465675
        35                  272             13006731             -2443691
        36                  280             12917331             -2405789
        37                  288             12702506             -2504891
        38                  296             12482506             -2576699
        39                  304             11845207             -2336822
        40                  312             11361241             -2175831
        41                  320             10928941             -2144089
        42                  328             10888551             -2002956
        43                  336             11005341             -1923782
        44                  344             11336124             -1917128
        45                  352             12004132             -2072194
        46                  360             12359448             -2120626
        47                  368             12886970             -2131437
        48                  376             13034068             -2341384
        49                  384             13265665             -2285793
        50                  392             13270834             -2407337
        51                  400             13293949             -2349557
        52                  408             13182472             -2307606
        53                  416             13268903             -2248877
        54                  424             13291418             -2395760
        55                  432             12993358             -2300871
        56                  440             12681388             -2581793
        57                  448             11941174             -2335434
        58                  456             11404829             -2193142
        59                  464             10834890             -1965954
        60                  472             10708856             -1927152
        61                  480             10763191             -1804988
        62                  488             10848567             -1919023
        63                  496             11116587             -1625350
        64                  504             11490900             -1907684
        65                  512             11755931             -2032458
        66                  520             11674172             -2046855
        67                  528             11673638             -2076511
        68                  536             11643869             -2117328
        69                  544             11374571             -2146846
        70                  552             11683815             -2084118
        71                  560             11729763             -1846715
        72                  568             11697104             -1886041
        73                  576             11548936             -2047004
        74                  584             11371813             -2076390
        75                  592             10774366             -2114135
        76                  600             10482868             -2176525
        77                  608              9952085             -1907471
        78                  616              9583707             -1895811
        79                  624              9724014             -1728693
        80                  632              9894290             -1696492
        81                  640              9939699             -1632249
        82                  648             10224323             -1654046
        83                  656             10309410             -1881505
        84                  664             10185539             -1874158
        85                  672             10272199             -1779808
        86                  680             10109120             -1764129
        87                  688             10091120             -1799625
        88                  696             10113289             -1689740
        89                  704             10053545             -1710161
        90                  712             10173161             -1715365
        91                  720              9921811             -1750479
        92                  728              9706201             -1919055
        93                  736              9279057             -1832535
        94                  744              9212169             -1705440
        95                  752              8754417             -1653877
        96                  760              8370402             -1446686
        97                  768              8300085             -1457736
        98                  776              8393551             -1424803
        99                  784              8558896             -1233908
       100                  792              8678860             -1403895
       101                  800              8756132             -1559572
       102                  808              8738360             -1502917
       103                  816              8701120             -1567561
       104                  824              8774498             -1529368
       105                  832              8746591             -1360717
       106                  840              8839690             -1480314
       107                  848              8836951             -1409887
       108                  856              9084139             -1389430
       109                  864              9215950             -1478664
       110                  872              8970050             -1649807
       111                  880              8808990             -1439983
       112                  888              8655522             -1485469
       113                  896              8247029             -1648721
       114                  904              8214772             -1499657
       115                  912              8140243             -1310142
       116                  920              8276203             -1445682
       117                  928              8609901             -1406771
       118                  936              8517188             -1519223
       119                  944              8874172             -1422413
       120                  952              8739112             -1606390
       121                  960              8723284             -1556346
       122                  968              8786678             -1553341
       123                  976              8893830             -1459199
       124                  984              9066987             -1435721
       125                  992              8963618             -1436479
       126                 1000              9169233             -1608636
       127                 1008              9260586             -1624023
       128                 1016              9322705             -1581189
       129                 1024              8945051             -1717353
       130                 1032              8692108             -1533361
       131                 1040              8545660             -1470427
       132                 1048              8292799             -1314173
       133                 1056              8297921             -1488191
       134                 1064              8329291             -1376839
       135                 1072              8443554             -1354770
       136                 1080              8530778             -1324291
       137                 1088              8866363             -1487326
       138                 1096              8785669             -1546434
       139                 1104              8707136             -1458353
       140                 1112              8860413             -1462556
       141                 1120              8983061             -1290888
       142                 1128              8990448             -1217037
       143                 1136              9471294             -1517211
       144                 1144              9419497             -1440007
       145                 1152              9772327             -1541764
       146                 1160              9742379             -1498638
       147                 1168              9599651             -1559209
       148                 1176              9604219             -1626664
       149                 1184              9450513             -1606013
       150                 1192              9339246             -1589804
       151                 1200              9484222             -1417216
       152                 1208              9808459             -1382957
       153                 1216             10026431             -1531669
       154                 1224             10308265             -1606724
       155                 1232             10586638             -1680316
       156                 1240             10526580             -1705756
       157                 1248             10715506             -1754375
       158                 1256             10889217             -1607703
       159                 1264             10909770             -1565377
       160                 1272             11159769             -1746583
       161                 1280             11526554             -1738492
       162                 1288             11812347             -1652981
       163                 1296             12117818             -1787218
       164                 1304             12086692             -1788982
       165                 1312             11885516             -1906598
       166                 1320             11691611             -1810671
       167                 1328             11600709             -1870080
       168                 1336             11479709             -1671935
       169                 1344             11567972             -1651637
       170                 1352             11525072             -1675572
       171                 1360             11707923             -1686641
       172                 1368             12032344             -1849749
       173                 1376             12193156             -1861234
       174                 1384             12100324             -1908966
       175                 1392             12159162             -1898713
       176                 1400             12073129             -2005718
       177                 1408             12234272             -1853373
       178                 1416             12319833             -2037219
       179                 1424             12642309             -1779391
       180                 1432             12671359             -1986784
       181                 1440             12857184             -1932285
       182                 1448             12905810             -1978737
       183                 1456             12876517             -2043817
       184                 1464             12625283             -2082661
       185                 1472             12411407             -1880142
       186                 1480             12307826             -1841246
       187                 1488             12275107             -1821217
       188                 1496             12601491             -1784706
       189                 1504             12744834             -1938610
       190                 1512             12966385             -1973725
       191                 1520             13065506             -2013878
       192                 1528             13131109             -1970456
       193                 1536             13229122             -2022897
       194                 1544             13253976             -2169105
       195                 1552             13285069             -2035185
       196                 1560             13456389             -1953934
       197                 1568             13545850             -2112144
       198                 1576             13791607             -1900081
       199                 1584             13802038             -1980760
       200                 1592             13887257             -2108558
       201                 1600             13597221             -2075206
       202                 1608             13448184             -2200345
       203                 1616             13070831             -2195665
       204                 1624             13001041             -2064244
       205                 1632             13053784             -2151796
       206                 1640             13077773             -1985948
       207                 1648             13239956             -1882523
       208                 1656             13481780             -2043709
       209                 1664             13812877             -2098223
       210                 1672             13755411             -1957048
       211                 1680             13597016             -2237016
       212                 1688             13672918             -2008634
       213                 1696             13637837             -2320912
       214                 1704             13807839             -2019602
       215                 1712             13763104             -2026076
       216                 1720             13801376             -2138364
       217                 1728             13971972             -2073530
       218                 1736             13998782             -2204879
       219                 1744             13852155             -2183149
       220                 1752             13647505             -2275326
       221                 1760             13365319             -2143101
       222                 1768             13462095             -2030991
       223                 1776             13397571             -2009564
       224                 1784             13805502             -1862787
       225                 1792             13926800             -2203019
       226                 1800             14202538             -2045670
       227                 1808             14383297             -1968093
       228                 1816             14512572             -2162460
       229                 1824             14342422             -2138377
       230                 1832             14392399             -2231308
       231                 1840             14238827             -2147949
       232                 1848             14275958             -2108848
       233                 1856             14333179             -2154712
       234                 1864             14132199             -2012749
       235                 1872             14262021             -2296914
       236                 1880             13896766             -2161773
       237                 1888             13939095             -2133689
       238                 1896             13696090             -2262990
       239                 1904             13501670             -2035051
       240                 1912             13389630             -2031656
       241                 1920             13366192             -2047890
       242                 1928             13538004             -2012454
       243                 1936             13762864             -2101440
       244                 1944             14176121             -2052514
       245                 1952             14194154             -2121039
       246                 1960             14301900             -2057150
       247                 1968             14189999             -2295606
       248                 1976             14047954             -2213595
       249                 1984             14081775             -2183678
       250                 1992             14042049             -2034347
       251                 2000             14108082             -2232889
       252                 2008             14030614             -2046945
       253                 2016             14237832             -2194379
       254                 2024             14121794             -2246550
       255                 2032             14093455             -2259835
       256                 2040             13985310             -2234077
       257                 2048             14004531             -2106139
       258                 2056             14087316             -2063448
       259                 2064             14189671             -2115217
       260                 2072             14332360             -2055432
       261                 2080             14573738             -2153337
       262                 2088             14980011             -2352767
       263                 2096             15331862             -2313796
       264                 2104             15331352             -2139899
       265                 2112             15266714             -2320438
       266                 2120             15152800             -2560053
       267                 2128             14802294             -2361273
       268                 2136             14919610             -2305116
       269                 2144             14707993             -2083951
       270                 2152             14627453             -2058778
       271                 2160             14415991             -2313612
       272                 2168             14311118             -2346219
       273                 2176             14259691             -2206284
       274                 2184             14066438             -2156304
       275                 2192             13844207             -2187535
       276                 2200             13488969             -2161811
       277                 2208             13585020             -2002639
       278                 2216             13889234             -1970506
       279                 2224             14151975             -2043673
       280                 2232             14426411             -2100771
       281                 2240             14528795             -2065535
       282                 2248             14684925             -2128724
       283                 2256             14648317             -2340727
       284                 2264             14675970             -2356443
       285                 2272             14307350             -2207263
       286                 2280             14303507             -2183698
       287                 2288             14270174             -2095004
       288                 2296             14331052             -2101368
       289                 2304             14233166             -2185355
       290                 2312             14254185             -2081432
       291                 2320             14072386             -2258237
       292                 2328             14149045             -2206515
       293                 2336             13951442             -2218004
       294                 2344             14105883             -2228709
       295                 2352             14345993             -2051682
       296                 2360             14644799             -2080895
       297                 2368             15249809             -2030312
       298                 2376             15319761             -2298409
       299                 2384             15665488             -2265949
       300                 2392             15808607             -2326693
       301                 2400             15629319             -2370565
       302                 2408             15383126             -2262449
       303                 2416             15216383             -2332237
       304                 2424             15028236             -2093522
       305                 2432             14816868             -2172390
       306                 2440             14590664             -2338669
       307                 2448             14341676             -2143257
       308                 2456             14244693             -2126197
       309                 2464             14046904             -2161903
       310                 2472             13891335             -2205243
       311                 2480             13903044             -2108460
       312                 2488             13763773             -2250684
       313                 2496             13855166             -1870923
       314                 2504             14031660             -1990881
       315                 2512             14323928             -2017719
       316                 2520             14541412             -1941982
       317                 2528             14754515             -2151777
       318                 2536             14720837             -2252695
       319                 2544             14735927             -2291318
       320                 2552             14558462             -2183310
       321                 2560             14473464             -2204156
       322                 2568             14135772             -2062936
       323                 2576             13909882             -2002522
       324                 2584             13836812             -1960322
       325                 2592             13854352             -2048797
       326                 2600             13759412             -1970905
       327                 2608             13900774             -2137908
       328                 2616             13905521             -2194007
       329                 2624             13753076             -2121596
       330                 2632             13859844             -2152461
       331                 2640             13779161             -2033988
       332                 2648             14108439             -2124822
       333                 2656             14286215             -1920731
       334                 2664             14655305             -2007742
       335                 2672             14746761             -2094759
       336                 2680             14867026             -2260199
       337                 2688             14773637             -2152072
       338                 2696             14478335             -2330597
       339                 2704             14018573             -2148357
       340                 2712             13855734             -2011930
       341                 2720             13563279             -2016752
       342                 2728             13426204             -2110796
       343                 2736             13157858             -2099183
       344                 2744             13047778             -1945390
       345                 2752             12781785             -1983705
       346                 2760             12936690             -2026226
       347                 2768             12829674             -1801282
       348                 2776             12639224             -1948483
       349                 2784             12788630             -1908501
       350                 2792             12965952             -1868118
       351                 2800             13102948             -1895061
       352                 2808             13430633             -1925252
       353                 2816             13439416             -2057416
       354                 2824             13573139             -2078225
       355                 2832             13527442             -1937453
       356                 2840             13537205             -2076954
       357                 2848             13385863             -1959452
       358                 2856             13247044             -2105875
       359                 2864             12954929             -1885992
       360                 2872             12926765             -1779654
       361                 2880             12897945             -1779602
       362                 2888             12979188             -1997366
       363                 2896             12772204             -1987024
       364                 2904             12970713             -1952617
       365                 2912             13031440             -1922830
       366                 2920             12989973             -1864880
       367                 2928             13101820             -1924214
       368                 2936             13230609             -1956735
       369                 2944             13578121             -1895714
       370                 2952             13592033             -1879342
       371                 2960             13913998             -1867433
       372                 2968             13981375             -2094867
       373                 2976             14093009             -2045340
       374                 2984             13795015             -2064430
       375                 2992             13664378             -1921844
       376                 3000             13414336             -2003772
       377                 3008             13225277             -2063177
       378                 3016             13033981             -2160106
       379                 3024             13221803             -2050639
       380                 3032             13081300             -2123367
       381                 3040             13066966             -2060441
       382                 3048             13073100             -1951930
       383                 3056             13017957             -1782981
       384                 3064             13012256             -2015355
       385                 3072             13100622             -1964640
       386                 3080             13234205             -1980794
       387                 3088             13311519             -1932075
       388                 3096             13555641             -1902594
       389                 3104             13786868             -1904654
       390                 3112             14106563             -2056122
       391                 3120             14044196             -2055597
       392                 3128             14022116             -2002995
       393                 3136             13862837             -2027746
       394                 3144             13701060             -2065247
       395                 3152             13597765             -1990374
       396                 3160             13512601             -1922396
       397                 3168             13363557             -2044820
       398                 3176             13614060             -1814344
       399                 3184             13495809             -2047728
       400                 3192             13524692             -2061420
       401                 3200             13394326             -2111562
       402                 3208             13363472             -2111741
       403                 3216             13480219             -2142788
       404                 3224             13364005             -1987114
       405                 3232             13496711             -1858816
       406                 3240             13677368             -1931878
       407                 3248             13687104             -1887129
       408                 3256             13841789             -1997487
       409                 3264             13781757             -2116132
       410                 3272             13737003             -2078360
       411                 3280             13329186             -2041520
       412                 3288             13210384             -2088482
       413                 3296             12825323             -1907893
       414                 3304             12679411             -1981909
       415                 3312             12684340             -1953077
       416                 3320             12538317             -1908828
       417                 3328             12423423             -1929070
       418                 3336             12462463             -1960908
       419                 3344             12262267             -1983636
       420                 3352             11985298             -1789554
       421                 3360             11937939             -1603350
       422                 3368             11891955             -1803591
       423                 3376             11885332             -1737442
       424                 3384             11808286             -1728266
       425                 3392             11936863             -1669915
       426                 3400             11999645             -1775174
       427                 3408             11699686             -1884744
       428                 3416             11750191             -1842371
       429                 3424             11488994             -1727032
       430                 3432             11284083             -1699788
       431                 3440             11237007             -1635968
       432                 3448             10958393             -1765065
       433                 3456             10847025             -1724013
       434                 3464             10589156             -1830514
       435                 3472             10651535             -1658115
       436                 3480             10323808             -1803918
       437                 3488             10372802             -1580128
       438                 3496             10118775             -1758504
       439                 3504              9950856             -1694966
       440                 3512              9858498             -1565519
       441                 3520              9830492             -1475304
       442                 3528              9984143             -1481417
       443                 3536              9845387             -1504294
       444                 3544             10031314             -1361207
       445                 3552              9954359             -1554259
       446                 3560             10085715             -1443608
       447                 3568              9667468             -1569775
       448                 3576              9752385             -1469948
       449                 3584              9554291             -1471974
       450                 3592              9614553             -1448071
       451                 3600              9563256             -1417634
       452                 3608              9381939             -1576591
       453                 3616              9096059             -1356777
       454                 3624              9417805             -1542567
       455                 3632              9141752             -1586191
       456                 3640              8918285             -1345202
       457                 3648              8831986             -1377300
       458                 3656              8980763             -1426115
       459                 3664              9004253             -1422744
       460                 3672              8995258             -1447950
       461                 3680              9058903             -1465283
       462                 3688              9185359             -1371525
       463                 3696              9170773             -1533998
       464                 3704              9089380             -1518014
       465                 3712              9099696             -1598415
       466                 3720              8904407             -1462688
       467                 3728              9007435             -1499816
       468                 3736              8859565             -1316207
       469                 3744              8783199             -1364656
       470                 3752              8605088             -1457391
       471                 3760              8805715             -1453681
       472                 3768              8696318             -1344030
       473                 3776              8560443             -1382994
       474                 3784              8473152             -1402815
       475                 3792              8500021             -1348993
       476                 3800              8435011             -1312865
       477                 3808              8554951             -1204770
       478                 3816              8661197             -1287441
       479                 3824              8768378             -1188559
       480                 3832              8787851             -1389533
       481                 3840              9070949             -1250074
       482                 3848              9133841             -1270937
       483                 3856              9079536             -1395391
       484                 3864              9096176             -1347988
       485                 3872              9195217             -1468794
       486                 3880              9212468             -1395261
       487                 3888              9082869             -1470074
       488                 3896              9208384             -1402360
       489                 3904              9382217             -1374649
       490                 3912              9235992             -1366093
       491                 3920              9209496             -1507376
       492                 3928              9109583             -1406662
       493                 3936              8991315             -1370265
       494                 3944              8901595             -1395523
       495                 3952              9052718             -1247284
       496                 3960              9193119             -1321994
       497                 3968              9348577             -1252518
       498                 3976              9310234             -1525906
       499                 3984              9467015             -1381346
       500                 3992              9572474             -1438417
       501                 4000              9505422             -1437396
       502                 4008              9505111             -1331893
       503                 4016              9398596             -1407337
       504                 4024              9287820             -1395709
       505                 4032              9381856             -1389608
       506                 4040              9180868             -1458131
       507                 4048              9353269             -1472642
       508                 4056              9060217             -1406602
       509                 4064              9032844             -1486214
       510                 4072              8900309             -1233717
       511                 4080              8653537             -1474633
       512                 4088              8739590             -1398383
       513                 4096              8939976             -1381790
       514                 4104              8835438             -1381446
       515                 4112              9051748             -1172290
       516                 4120              9214466             -1365025
       517                 4128              9316611             -1208516
       518                 4136              9372303             -1376952
       519                 4144              9272318             -1360073
       520                 4152              9249328             -1461522
       521                 4160              9263770             -1405245
       522                 4168              9250383             -1327375
       523                 4176              9057539             -1303765
       524                 4184              9002523             -1495918
       525                 4192              9005456             -1404866
       526                 4200              8935783             -1261424
       527                 4208              8614961             -1454321
       528                 4216              8821939             -1379330
       529                 4224              8512354             -1250281
       530                 4232              8609288             -1192885
       531                 4240              8491184             -1306519
       532                 4248              8524883             -1376351
       533                 4256              8533401             -1308712
       534                 4264              8762809             -1231778
       535                 4272              8747564             -1322445
       536                 4280              8751407             -1319101
       537                 4288              8620314             -1452958
       538                 4296              8587400             -1381822
       539                 4304              8428013             -1290744
       540                 4312              8306231             -1322261
       541                 4320              8418563             -1340108
       542                 4328              8266982             -1226849
       543                 4336              8124870             -1275991
       544                 4344              8156891             -1310176
       545                 4352              7944328             -1218928
       546                 4360              8205261             -1213095
       547                 4368              8046996             -1306123
       548                 4376              8186800              -989836
       549                 4384              8162017             -1280835
       550                 4392              8328002             -1217198
       551                 4400              8709425             -1233798
       552                 4408              8793030             -1294903
       553                 4416              9009507             -1247290
       554                 4424              9160070             -1269496
       555                 4432              9443191             -1292538
       556                 4440              9333069             -1280459
       557                 4448              9411406             -1458514
       558                 4456              9582191             -1309221
       559                 4464              9560540             -1344761
       560                 4472              9777214             -1428035
       561                 4480              9637120             -1363938
       562                 4488              9651486             -1378305
       563                 4496              9721241             -1366846
       564                 4504              9739344             -1303166
       565                 4512              9614113             -1495047
       566                 4520              9880204             -1473512
       567                 4528              9976186             -1461462
       568                 4536             10195847             -1413928
       569                 4544             10337005             -1476912
       570                 4552             10615906             -1552838
       571                 4560             10632700             -1476042
       572                 4568             10689957             -1494812
       573                 4576             10720148             -1579934
       574                 4584             10715441             -1548424
       575                 4592             10458616             -1570663
       576                 4600             10540344             -1464954
       577                 4608             10248902             -1573773
       578                 4616             10365320             -1539987
       579                 4624             10137446             -1497367
       580                 4632              9968493             -1645494
       581                 4640              9883368             -1509522
       582                 4648              9947037             -1511039
       583                 4656              9767960             -1367409
       584                 4664              9789032             -1339903
       585                 4672              9809818             -1329079
       586                 4680              9983842             -1418931
       587                 4688             10144595             -1492559
       588                 4696             10497927             -1458334
       589                 4704             10391809             -1430882
       590                 4712             10228959             -1597534
       591                 4720             10318138             -1547567
       592                 4728             10059278             -1497219
       593                 4736              9826955             -1477123
       594                 4744              9797291             -1491644
       595                 4752              9642904             -1395891
       596                 4760              9389259             -1544443
       597                 4768              9429425             -1454004
       598                 4776              9269022             -1503621
       599                 4784              9171417             -1355013
       600                 4792              8929852             -1390956
       601                 4800              9056531             -1410437
       602                 4808              8972068             -1347745
       603                 4816              8893990             -1406696
       604                 4824              9012193             -1290181
       605                 4832              8981804             -1300258
       606                 4840              9168953             -1295439
       607                 4848              9101837             -1457095
       608                 4856              9291322             -1471744
       609                 4864              9129009             -1336634
       610                 4872              8929965             -1408863
       611                 4880              8928554             -1426125
       612                 4888              8815749             -1472952
       613                 4896              8823128             -1320358
       614                 4904              8909007             -1356811
       615                 4912              8694191             -1236585
       616                 4920              8728959             -1269909
       617                 4928              8611204             -1334897
       618                 4936              8726168             -1259694
       619                 4944              8838625             -1253452
       620                 4952              9082789             -1333768
       621                 4960              8987292             -1330440
       622                 4968              9348935             -1234488
       623                 4976              9708790             -1223982
       624                 4984              9984292             -1306731
       625                 4992             10019879             -1348708
       626                 5000             10258670             -1434269
       627                 5008             10119907             -1419931
       628                 5016             10176674             -1465560
       629                 5024             10160266             -1638465
       630                 5032             10049326             -1486447
       631                 5040              9968465             -1520115
       632                 5048             10167683             -1512287
       633                 5056             10036336             -1391096
       634                 5064             10061104             -1407575
       635                 5072             10226113             -1418222
       636                 5080             10145468             -1447283
       637                 5088             10058521             -1615326
       638                 5096             10157572             -1518560
       639                 5104             10221970             -1344486
       640                 5112             10365044             -1496595
       641                 5120             10847688             -1473943
       642                 5128             10743618             -1770066
       643                 5136             10963027             -1647774
       644                 5144             10823460             -1732548
       645                 5152             10626155             -1661577
       646                 5160             10445630             -1707606
       647                 5168             10389222             -1603245
       648                 5176             10255832             -1595179
       649                 5184             10249844             -1579712
       650                 5192             10079998             -1637793
       651                 5200              9894914             -1459369
       652                 5208             10009484             -1513221
       653                 5216              9806324             -1497632
       654                 5224              9639656             -1457990
       655                 5232              9773524             -1428692
       656                 5240              9733091             -1507642
       657                 5248              9754118             -1325737
       658                 5256              9807796             -1420060
       659                 5264              9754801             -1352821
       660                 5272              9861463             -1445999
       661                 5280              9805181             -1389483
       662                 5288              9753671             -1545248
       663                 5296              9361767             -1643366
       664                 5304              9217390             -1483351
       665                 5312              8962884             -1429288
       666                 5320              8746959             -1465578
       667                 5328              8756184             -1357797
       668                 5336              8442936             -1367954
       669                 5344              8365782             -1327279
       670                 5352              8094313             -1326175
       671                 5360              7932059             -1328268
       672                 5368              7799495             -1272590
       673                 5376              7705092             -1195935
       674                 5384              7642048             -1151435
       675                 5392              7874170             -1096869
       676                 5400              7719595             -1228401
       677                 5408              7743462             -1115417
       678                 5416              7563850             -1216841
       679                 5424              7641856             -1245739
       680                 5432              7530261             -1242253
       681                 5440              7314494             -1153080
       682                 5448              7349047             -1202086
       683                 5456              7160922             -1055031
       684                 5464              7139632             -1194283
       685                 5472              7068959             -1144003
       686                 5480              7318122              -992447
       687                 5488              7259077              -995448
       688                 5496              7310461             -1074508
       689                 5504              7364434             -1154651
       690                 5512              7334696             -1003627
       691                 5520              7265072             -1056559
       692                 5528              7352938             -1133973
       693                 5536              7565624             -1210695
       694                 5544              7687251             -1220505
       695                 5552              7807803             -1187805
       696                 5560              8023811             -1276520
       697                 5568              8045685             -1165561
       698                 5576              7989704             -1337157
       699                 5584              8078411             -1268694
       700                 5592              8037878             -1321901
       701                 5600              7971910             -1225188
       702                 5608              8058123             -1289602
       703                 5616              7826350             -1277933
       704                 5624              8124773             -1418456
       705                 5632              8035407             -1167808
       706                 5640              7953663             -1146453
       707                 5648              7948049             -1206600
       708                 5656              7961209             -1232335
       709                 5664              8026069             -1212932
       710                 5672              7992743             -1059036
       711                 5680              8046205             -1229447
       712                 5688              7848471             -1301791
       713                 5696              8174900             -1209635
       714                 5704              8052329             -1232450
       715                 5712              8059812             -1169438
       716                 5720              8059117             -1277633
       717                 5728              7767273             -1197278
       718                 5736              7931454             -1352153
       719                 5744              7794583             -1106107
       720                 5752              7773012             -1261195
       721                 5760              7619834             -1103245
       722                 5768              7532586             -1236071
       723                 5776              7470954             -1144216
       724                 5784              7589601             -1091847
       725                 5792              7474147              -957321
       726                 5800              7347768             -1210872
       727                 5808              7178357             -1239478
       728                 5816              7125646             -1035203
       729                 5824              7019990             -1208981
       730                 5832              7083558             -1232360
       731                 5840              7069069             -1125725
       732                 5848              7122145             -1062530
       733                 5856              7089063             -1095110
       734                 5864              6916945             -1119847
       735                 5872              6901802             -1102849
       736                 5880              6765781             -1113406
       737                 5888              6676243              -910776
       738                 5896              6757370             -1015250
       739                 5904              6677223              -919889
       740                 5912              6377987              -945331
       741                 5920              6347206             -1021452
       742                 5928              6390523              -828954
       743                 5936              6340698             -1048779
       744                 5944              6104108              -936191
       745                 5952              6109156              -852149
       746                 5960              6010867              -991968
       747                 5968              5927652              -949781
       748                 5976              6127649              -904166
       749                 5984              6196868              -885765
       750                 5992              6020732              -875161
       751                 6000              6011712              -916698
       752                 6008              6144022             -1068241
       753                 6016              6058541              -973918
       754                 6024              6055306              -729232
       755                 6032              6174672              -805548
       756                 6040              6191622              -945142
       757                 6048              5986442              -767500
       758                 6056              6153328              -935116
       759                 6064              6108609              -855972
       760                 6072              6096337              -988255
       761                 6080              6082452              -858451
       762                 6088              6110942              -805468
       763                 6096              6176851             -1046641
       764                 6104              6081480             -1074015
       765                 6112              6161801              -945931
       766                 6120              6188024              -815206
       767                 6128              6306917             -1042227
       768                 6136              6446927              -872826
       769                 6144              6419218              -930674
       770                 6152              6534219              -938807
       771                 6160              6593623              -903184
       772                 6168              6530439              -960267
       773                 6176              6564546              -928919
       774                 6184              6467363             -1003256
       775                 6192              6620893              -987349
       776                 6200              6431228             -1039206
       777                 6208              6385181              -984368
       778                 6216              6353068             -1010557
       779                 6224              6341809              -947430
       780                 6232              6217979              -966138
       781                 6240              6335294              -908292
       782                 6248              6135243              -993846
       783                 6256              5994053              -827077
       784                 6264              6020565             -1003952
       785                 6272              6076424              -910615
       786                 6280              6107729              -962859
       787                 6288              6157017             -1035947
       788                 6296              6261905              -935045
       789                 6304              6027805             -1103716
       790                 6312              5927712             -1068470
       791                 6320              6012189             -1012980
       792                 6328              5995003              -929092
       793                 6336              5832228              -951606
       794                 6344              5736754              -882363
       795                 6352              5736829              -907394
       796                 6360              5707276              -890748
       797                 6368              5554510              -970854
       798                 6376              5541301              -837347
       799                 6384              5352620              -940421
       800                 6392              5406080              -945170
       801                 6400              5405738              -831669
       802                 6408              5545882              -871436
       803                 6416              5449989              -767680
       804                 6424              5563119              -992569
       805                 6432              5655317              -885465
       806                 6440              5658603              -881889
       807                 6448              5638554              -994974
       808                 6456              5699834              -920565
       809                 6464              5534472              -907989
       810                 6472              5677594              -827992
       811                 6480              5745217              -921742
       812                 6488              5655601             -1069270
       813                 6496              5548557              -916505
       814                 6504              5484534              -927194
       815                 6512              5590828              -929204
       816                 6520              5581896              -879947
       817                 6528              5528279              -877256
       818                 6536              5547579              -811531
       819                 6544              5544881              -886405
       820                 6552              5625281              -823544
       821                 6560              5603117              -920968
       822                 6568              5642736              -766234
       823                 6576              5919116              -959558
       824                 6584              5812859              -779371
       825                 6592              5949805              -871904
       826                 6600              5781022              -973084
       827                 6608              5847513              -874540
       828                 6616              5881142             -1008332
       829                 6624              5933101              -813581
       830                 6632              5966999             -1012630
       831                 6640              5749143              -980525
       832                 6648              5792693              -958353
       833                 6656              5728379              -750842
       834                 6664              5760386              -932517
       835                 6672              5582470             -1060241
       836                 6680              5550077              -823172
       837                 6688              5530739              -800346
       838                 6696              5820387              -841601
       839                 6704              5759775              -886775
       840                 6712              5955889              -853014
       841                 6720              6057214              -979235
       842                 6728              6002581             -1072581
       843                 6736              6127669              -826729
       844                 6744              5915401             -1152068
       845                 6752              6036788             -1059510
       846                 6760              6088430             -1009768
       847                 6768              5959714              -945965
       848                 6776              5734361             -1099665
       849                 6784              5801837             -1011674
       850                 6792              5564261              -887310
       851                 6800              5662684             -1021552
       852                 6808              5416317              -930959
       853                 6816              5123244              -962527
       854                 6824              5352571              -881675
       855                 6832              5239205              -842736
       856                 6840              5103351              -804878
       857                 6848              5349773              -752474
       858                 6856              5120235              -897145
       859                 6864              5154242              -834127
       860                 6872              5163089              -916733
       861                 6880              5255147              -877345
       862                 6888              4939667              -936992
       863                 6896              4953272              -825359
       864                 6904              4979242              -862543
       865                 6912              4867536              -637014
       866                 6920              4885758              -758790
       867                 6928              4898552              -798788
       868                 6936              4854276              -767538
       869                 6944              4554581              -824290
       870                 6952              4656337              -775159
       871                 6960              4707314              -839463
       872                 6968              4576008              -784295
       873                 6976              4734044              -857194
       874                 6984              4742150              -851248
       875                 6992              4816924              -702520
       876                 7000              4960055              -809602
       877                 7008              4965586              -738603
       878                 7016              5173158              -754112
       879                 7024              5193595              -860696
       880                 7032              5189556              -748829
       881                 7040              5418247              -792935
       882                 7048              5304003              -729355
       883                 7056              5264089              -845118
       884                 7064              5252025              -676017
       885                 7072              5294352              -861832
       886                 7080              5270162              -715058
       887                 7088              5296556              -743421
       888                 7096              5181312              -823007
       889                 7104              5147380              -671072
       890                 7112              5239664              -875189
       891                 7120              5213758              -737693
       892                 7128              5208792              -872209
       893                 7136              5242224              -920928
       894                 7144              5362884              -844492
       895                 7152              5382704              -717888
       896                 7160              5394315              -681816
       897                 7168              5415456              -995228
       898                 7176              5219948              -832835
       899                 7184              5327577              -781645
       900                 7192              5241391              -868440
       901                 7200              5270098              -621086
       902                 7208              5142851              -768683
       903                 7216              5122749              -842373
       904                 7224              5205272              -679510
       905                 7232              5107067              -739099
       906                 7240              5093302              -783685
       907                 7248              4959382              -665053
       908                 7256              5074226              -832463
       909                 7264              4919964              -855404
       910                 7272              5098783              -646254
       911                 7280              5293582              -730904
       912                 7288              5140738              -721775
       913                 7296              5196273              -769451
       914                 7304              5220504              -783127
       915                 7312              5272475              -852391
       916                 7320              5188171              -811033
       917                 7328              5126263              -829666
       918                 7336              4996857              -844436
       919                 7344              5068306              -744879
       920                 7352              4967632              -770504
       921                 7360              4790734              -735940
       922                 7368              4718554              -709968
       923                 7376              4650328              -849218
       924                 7384              4473069              -837650
       925                 7392              4618958              -662138
       926                 7400              4553934              -754873
       927                 7408              4421289              -642664
       928                 7416              4466314              -696655
       929                 7424              4333634              -672257
       930                 7432              4381130              -744007
       931                 7440              4398747              -574769
       932                 7448              4326885              -712476
       933                 7456              4414974              -627639
       934                 7464              4286851              -650422
       935                 7472              4196408              -704058
       936                 7480              4205963              -503931
       937                 7488              4144374              -764762
       938                 7496              4030839              -605173
       939                 7504              4096435              -601159
       940                 7512              4201489              -562947
       941                 7520              4110705              -638603
       942                 7528              4058200              -613212
       943                 7536              3959962              -598130
       944                 7544              4066384              -582980
       945                 7552              3998663              -672606
       946                 7560              4324641              -607906
       947                 7568              4181196              -657927
       948                 7576              4259389              -782067
       949                 7584              4326381              -711334
       950                 7592              4275793              -708092
       951                 7600              4331621              -649757
       952                 7608              4280940              -517802
       953                 7616              4112582              -776827
       954                 7624              4214283              -612611
       955                 7632              4364893              -600641
       956                 7640              4247429              -750156
       957                 7648              4101925              -655715
       958                 7656              4211314              -690914
       959                 7664              4076767              -850724
       960                 7672              4194318              -746828
       961                 7680              4040184              -650491
       962                 7688              4107294              -725254
       963                 7696              4123712              -625190
       964                 7704              3975740              -634696
       965                 7712              4084715              -690107
       966                 7720              4072000              -580594
       967                 7728              4089925              -734026
       968                 7736              4073293              -596238
       969                 7744              4007818              -663359
       970                 7752              3961860              -678021
       971                 7760              4019841              -583566
       972                 7768              3936010              -594717
       973                 7776              3826740              -578658
       974                 7784              3862102              -782004
       975                 7792              3977430              -667429
       976                 7800              3921750              -565910
       977                 7808              3746303              -715640
       978                 7816              3826587              -687736
       979                 7824              3852704              -631287
       980                 7832              3761155              -688859
       981                 7840              3917977              -613879
       982                 7848              3915013              -683174
       983                 7856              3737046              -615978
       984                 7864              3887120              -595092
       985                 7872              3854846              -569165
       986                 7880              3751144              -517177
       987                 7888              3714507              -619110
       988                 7896              3617088              -631327
       989                 7904              3699599              -580383
       990                 7912              3530330              -528741
       991                 7920              3474366              -494234
       992                 7928              3563463              -554494
       993                 7936              3629087              -599412
       994                 7944              3494627              -557733
       995                 7952              3388831              -624852
       996                 7960              3281323              -493307
       997                 7968              3322380              -573295
       998                 7976              3354544              -443637
       999                 7984              3315576              -435889
      1000                 7992              3160805              -444381
      1001                 8000              3266101              -607373
      1002                 8008              3172212              -620048
      1003                 8016              3237248              -549983
      1004                 8024              3285459              -513396
      1005                 8032              3092566              -584400
      1006                 8040              3101337              -485251
      1007                 8048              3047227              -495501
      1008                 8056              3093073              -658382
      1009                 8064              3196838              -518346
      1010                 8072              2941627              -519888
      1011                 8080              3136789              -605864
      1012                 8088              3068601              -501765
      1013                 8096              3201086              -578705
      1014                 8104              3052268              -566817
      1015                 8112              3176703              -511886
      1016                 8120              3043554              -523613
      1017                 8128              3295694              -631107
      1018                 8136              3155135              -653360
      1019                 8144              3215301              -595914
      1020                 8152              3134531              -505893
      1021                 8160              3079702              -457395
      1022                 8168              3315502              -536101
      1023                 8176              3227757              -553364
      1024                 8184              3190537              -578196
      1025                 8192              3111748              -463256
      1026                 8200              3062890              -679503
      1027                 8208              3206623              -626135
      1028                 8216              3092458              -401789
      1029                 8224              3129595              -499007
      1030                 8232              3145338              -412104
      1031                 8240              3079829              -569785
      1032                 8248              3000133              -585057
      1033                 8256              3030997              -526377
      1034                 8264              3024362              -532980
      1035                 8272              3087349              -497267
      1036                 8280              3006611              -667234
      1037                 8288              2915671              -528976
      1038                 8296              2886927              -573778
      1039                 8304              2862980              -401331
      1040                 8312              2914684              -492674
      1041                 8320              2981408              -499833
      1042                 8328              3126281              -386602
      1043                 8336              3030067              -583232
      1044                 8344              2849557              -549759
      1045                 8352              2960597              -538109
      1046                 8360              2991019              -361090
      1047                 8368              2880771              -519062
      1048                 8376              2942434              -500654
      1049                 8384              2938552              -639402
      1050                 8392              2896301              -595379
      1051                 8400              2935208              -515241
      1052                 8408              2785140              -374795
      1053                 8416              2910898              -482306
      1054                 8424              2766422              -577503
      1055                 8432              2814891              -570664
      1056                 8440              2832476              -459776
      1057                 8448              2742253              -681813
      1058                 8456              2632133              -526250
      1059                 8464              2761403              -508224
      1060                 8472              2691626              -485112
      1061                 8480              2607795              -499673
      1062                 8488              2686768              -411215
      1063                 8496              2630814              -347907
      1064                 8504              2550251              -526973
      1065                 8512              2419655              -607080
      1066                 8520              2561762              -466595
      1067                 8528              2511834              -493536
      1068                 8536              2392200              -367300
      1069                 8544              2242988              -555618
      1070                 8552              2251570              -386652
      1071                 8560              2200972              -374813
      1072                 8568              2199894              -457304
      1073                 8576              2322094              -529012
      1074                 8584              2212157              -413240
      1075                 8592              2280121              -392831
      1076                 8600              2208255              -425089
      1077                 8608              2132849              -461338
      1078                 8616              2130589              -541066
      1079                 8624              2286060              -460182
      1080                 8632              2168280              -407144
      1081                 8640              2255040              -364681
      1082                 8648              2401566              -330079
      1083                 8656              2477047              -377586
      1084                 8664              2327006              -260450
      1085                 8672              2177894              -396829
      1086                 8680              2308816              -424894
      1087                 8688              2068286              -403524
      1088                 8696              2309726              -273908
      1089                 8704              2153366              -457390
      1090                 8712              2153020              -441669
      1091                 8720              2288491              -358833
      1092                 8728              2214117              -425028
      1093                 8736              2166367              -381786
      1094                 8744              2095801              -410134
      1095                 8752              2122228              -424017
      1096                 8760              2266414              -446945
      1097                 8768              2197891              -369333
      1098                 8776              2262122              -506336
      1099                 8784              2183108              -423433
      1100                 8792              2021306              -454444
      1101                 8800              2188712              -447007
      1102                 8808              2035688              -393175
      1103                 8816              2154087              -411596
      1104                 8824              2170556              -331198
      1105                 8832              2068672              -331505
      1106                 8840              2150300              -275393
      1107                 8848              2134438              -474609
      1108                 8856              2139058              -335999
      1109                 8864              2059041              -446704
      1110                 8872              2085752              -482023
      1111                 8880              2242381              -436398
      1112                 8888              2070288              -448836
      1113                 8896              2129134              -438427
      1114                 8904              2059237              -329360
      1115                 8912              2174647              -392598
      1116                 8920              2092058              -394485
      1117                 8928              2304086              -242201
      1118                 8936              2095532              -376437
      1119                 8944              2009862              -540427
      1120                 8952              2152260              -415944
      1121                 8960              2084001              -295044
      1122                 8968              2173315              -452929
      1123                 8976              1965968              -459965
      1124                 8984              1964080              -294405
      1125                 8992              2088674              -318722
      1126                 9000              2069622              -320451
      1127                 9008              1974492              -324446
      1128                 9016              1854708              -435181
      1129                 9024              1901634              -284968
      1130                 9032              2009879              -362001
      1131                 9040              2019317              -385771
      1132                 9048              1926950              -371831
      1133                 9056              2096285              -360535
      1134                 9064              2031056              -391917
      1135                 9072              1969616              -240845
      1136                 9080              1864897              -451948
      1137                 9088              1832039              -345409
      1138                 9096              1758136              -417182
      1139                 9104              1706925              -225105
      1140                 9112              1633981              -268473
      1141                 9120              1477084              -480904
      1142                 9128              1630301              -205038
      1143                 9136              1663566              -332032
      1144                 9144              1611020              -218840
      1145                 9152              1561323              -195522
      1146                 9160              1531073              -211821
      1147                 9168              1392116              -314768
      1148                 9176              1496359              -285787
      1149                 9184              1545943              -190485
      1150                 9192              1470650              -293225
      1151                 9200              1632965              -192357
      1152                 9208              1397703              -222618
      1153                 9216              1525887              -362939
      1154                 9224              1673762              -309217
      1155                 9232              1407915              -359365
      1156                 9240              1381463              -238796
      1157                 9248              1477106              -387025
      1158                 9256              1498395              -365995
      1159                 9264              1379493              -314046
      1160                 9272              1318254              -314453
      1161                 9280              1430191              -388712
      1162                 9288              1412758              -272702
      1163                 9296              1386557              -227058
      1164                 9304              1347354              -310593
      1165                 9312              1382609              -335432
      1166                 9320              1326025              -166389
      1167                 9328              1415100              -124095
      1168                 9336              1463170              -331823
      1169                 9344              1388868              -265973
      1170                 9352              1419504              -196813
      1171                 9360              1316884              -350692
      1172                 9368              1314218              -328724
      1173                 9376              1359711              -251883
      1174                 9384              1365577              -168634
      1175                 9392              1297679              -220996
      1176                 9400              1344527              -239844
      1177                 9408              1329732              -200229
      1178                 9416              1345476              -207837
      1179                 9424              1304615              -279518
      1180                 9432              1050686              -394589
      1181                 9440              1271823              -101884
      1182                 9448              1215609              -337124
      1183                 9456              1365340              -199033
      1184                 9464              1331006              -323484
      1185                 9472              1196102              -172894
      1186                 9480              1349163              -177742
      1187                 9488              1155398              -272208
      1188                 9496              1251815              -346347
      1189                 9504              1328409              -361141
      1190                 9512              1387312              -233854
      1191                 9520              1395550              -215195
      1192                 9528              1263054               -93427
      1193                 9536              1246651              -330530
      1194                 9544              1115625              -293139
      1195                 9552              1254622               -27560
      1196                 9560              1325624              -171319
      1197                 9568              1158210              -220127
      1198                 9576              1338218              -367059
      1199                 9584              1269153              -245007
      1200                 9592              1117551              -308119
      1201                 9600              1329395              -237360
      1202                 9608              1219391              -254515
      1203                 9616              1125801              -283368
      1204                 9624              1410111              -263889
      1205                 9632              1175889              -312706
      1206                 9640              1285764              -292360
      1207                 9648              1314472              -385576
      1208                 9656              1209026              -222338
      1209                 9664              1191204              -232969
      1210                 9672              1236356              -189916
      1211                 9680              1381580              -233542
      1212                 9688              1078160              -347559
      1213                 9696              1087710              -285151
      1214                 9704              1148074              -204951
      1215                 9712              1250409              -411736
      1216                 9720              1134225              -236966
      1217                 9728              1235273              -182261
      1218                 9736              1342328              -328166
      1219                 9744              1217356              -232080
      1220                 9752              1176150              -280422
      1221                 9760              1037743              -242262
      1222                 9768              1277367              -262967
      1223                 9776              1145444              -314758
      1224                 9784              1136506              -422400
      1225                 9792              1122669              -260670
      1226                 9800              1342645              -186138
      1227                 9808              1136684              -366552
      1228                 9816              1098016              -324832
      1229                 9824              1087261              -257500
      1230                 9832              1116226              -220006
      1231                 9840              1408599              -302268
      1232                 9848              1167810              -311979
      1233                 9856              1168207              -295955
      1234                 9864              1286968              -136324
      1235                 9872              1267612              -274011
      1236                 9880              1255244              -363261
      1237                 9888              1218411              -141051
      1238                 9896              1386199              -200725
      1239                 9904              1416252              -188368
      1240                 9912              1266194              -298884
      1241                 9920              1215621              -191820
      1242                 9928              1152736              -270675
      1243                 9936              1331514              -304772
      1244                 9944              1312517              -373882
      1245                 9952              1335695              -346063
      1246                 9960              1103698              -203862
      1247                 9968              1321864              -395936
      1248                 9976              1099831              -312252
      1249                 9984              1089226              -348021
      1250                 9992              1139127              -228622
      1251                10000              1081246              -372215
      1252                10008              1242529              -218229
      1253                10016              1254320              -231104
      1254                10024              1154871              -238781
      1255                10032              1134743              -371068
      1256                10040              1017837              -159537
      1257                10048              1149882              -169245
      1258                10056              1234113              -309179
      1259                10064              1134690              -333428
      1260                10072              1251890              -215029
      1261                10080              1226495              -248108
      1262                10088              1106645              -303404
      1263                10096              1071505              -229493
      1264                10104              1191046              -378774
      1265                10112              1034502              -238756
      1266                10120              1084207              -160178
      1267                10128               952399              -276587
      1268                10136               944083              -180505
      1269                10144              1052381              -134715
      1270                10152              1137298               -86621
      1271                10160              1195815              -264321
      1272                10168              1086258              -229295
      1273                10176              1013853              -236399
      1274                10184              1126572              -279200
      1275                10192              1211152              -350565
      1276                10200               919509              -194699
      1277                10208              1162499              -192975
      1278                10216              1037420              -159838
      1279                10224              1105838              -254681
      1280                10232              1021417              -186139
      1281                10240              1071544              -171412
      1282                10248              1213804              -201975
      1283                10256              1045744              -302914
      1284                10264              1077418              -162773
      1285                10272              1034143              -186541
      1286                10280               993965              -350579
      1287                10288              1013282              -197697
      1288                10296              1174515              -238271
      1289                10304               966482              -204724
      1290                10312               948260              -230071
      1291                10320              1042715              -210221
      1292                10328              1070697              -380590
      1293                10336               955805              -272427
      1294                10344              1045483              -175955
      1295                10352              1115066              -191021
      1296                10360               980914              -311484
      1297                10368              1015115              -256242
      1298                10376               916404              -321855
      1299                10384              1102544              -140473
      1300                10392              1080175              -188699
      1301                10400              1035989              -348729
      1302                10408              1093345              -243465
      1303                10416              1082019              -238530
      1304                10424               938013              -212273
      1305                10432              1118562              -137979
      1306                10440               935544              -180535
      1307                10448               940959              -423788
      1308                10456               887266              -260913
      1309                10464               995561              -217349
      1310                10472              1002493              -280407
      1311                10480               815599              -207371
      1312                10488               846877              -247804
      1313                10496              1043296              -337125
      1314                10504               882539              -224112
      1315                10512               945686              -171867
      1316                10520               958730              -166406
      1317                10528               953322              -166021
      1318                10536               947854              -281690
      1319                10544               950347              -375897
      1320                10552               978509              -262259
      1321                10560               926091              -116716
      1322                10568               826277              -166157
      1323                10576               862398              -233588
      1324                10584               840111              -303510
      1325                10592               901571              -415878
      1326                10600               648575              -121455
      1327                10608               834289              -218884
      1328                10616               724006              -235876
      1329                10624               707568              -165503
      1330                10632               761855              -109610
      1331                10640               852517              -219679
      1332                10648               627208              -124749
      1333                10656               687153              -379579
      1334                10664               805541              -212408
      1335                10672               841415              -177238
      1336                10680               757509              -243744
      1337                10688               773249              -448072
      1338                10696               749961              -174130
      1339                10704               697475              -280391
      1340                10712               557619              -231950
      1341                10720               792513               -99012
      1342                10728               585850              -105943
      1343                10736               709790              -325724
      1344                10744               676570               -90299
      1345                10752               652636              -220476
      1346                10760               546396              -200189
      1347                10768               704521              -185931
      1348                10776               587511              -165687
      1349                10784               572878               -62346
      1350                10792               576205               -36886
      1351                10800               626554              -168668
      1352                10808               665624               -98666
      1353                10816               503342              -105147
      1354                10824               639250              -216843
      1355                10832               514951              -195252
      1356                10840               791551              -161145
      1357                10848               737192              -153930
      1358                10856               731199              -211618
      1359                10864               663523              -252851
      1360                10872               641131              -198807
      1361                10880               494832              -110177
      1362                10888               694889               -17214
      1363                10896               627416              -234997
      1364                10904               580993               -28867
      1365                10912               634403              -151108
      1366                10920               674461              -118793
      1367                10928               561755              -239311
      1368                10936               443583              -122496
      1369                10944               587641              -185012
      1370                10952               508785              -183768
      1371                10960               514845              -184301
      1372                10968               480167              -252473
      1373                10976               561483              -181329
      1374                10984               513969              -153694
      1375                10992               586453              -242858
      1376                11000               588156              -133865
      1377                11008               699084              -103012
      1378                11016               450833              -153192
      1379                11024               560158              -229637
      1380                11032               694336              -209057
      1381                11040               467170              -215740
      1382                11048               590179               -44062
      1383                11056               414801              -251952
      1384                11064               583739              -217097
      1385                11072               483775              -204742
      1386                11080               597370              -235161
      1387                11088               537055              -195521
      1388                11096               531296              -138199
      1389                11104               465782              -133805
      1390                11112               534866              -131759
      1391                11120               430652              -222807
      1392                11128               405084               -48046
      1393                11136               404544              -334977
      1394                11144               522504               -98425
      1395                11152               397248              -228950
      1396                11160               497009              -293776
      1397                11168               386891              -261818
      1398                11176               470562              -117120
      1399                11184               402625               -51372
      1400                11192               331534              -362739
      1401                11200               396264              -283532
      1402                11208               502282              -262730
      1403                11216               407573               -54499
      1404                11224               279307              -185921
      1405                11232               368521              -174809
      1406                11240               438593              -134234
      1407                11248               384109              -182997
      1408                11256               367292              -288050
      1409                11264               402387               -18128
      1410                11272               505418              -164379
      1411                11280               429888              -157359
      1412                11288               392440              -142603
      1413                11296               492946              -244228
      1414                11304               349624              -145267
      1415                11312               533704              -168172
      1416                11320               425680              -209684
      1417                11328               400468               -93940
      1418                11336               449539              -139048
      1419                11344               376362               -33589
      1420                11352               395532               -56853
      1421                11360               407194              -195919
      1422                11368               409855              -202574
      1423                11376               422457              -229836
      1424                11384               304679                50900
      1425                11392               303191              -120833
      1426                11400               406078              -185300
      1427                11408               399408              -157525
      1428                11416               407470              -169629
      1429                11424               288706              -207203
      1430                11432               397276              -123488
      1431                11440               310379                30467
      1432                11448               356434              -207960
      1433                11456               261803              -284062
      1434                11464               284655              -280148
      1435                11472               267177              -132843
      1436                11480               351283                13794
      1437                11488               183978              -122760
      1438                11496               388387              -117182
      1439                11504               211807              -176678
      1440                11512               407502              -151933
      1441                11520               314837              -174000
      1442                11528               333019              -267700
      1443                11536               294079              -147687
      1444                11544               482863              -107143
      1445                11552               395111              -157774
      1446                11560               336408               -85801
      1447                11568               207324                26879
      1448                11576               302121              -139228
      1449                11584               301570               -20601
      1450                11592               362543                 -580
      1451                11600               251375              -144404
      1452                11608               294252               -75430
      1453                11616               350896              -100738
      1454                11624               368730              -160902
      1455                11632               252354               -97947
      1456                11640               289656              -250538
      1457                11648               280391              -151259
      1458                11656               243421              -127409
      1459                11664               165983                43771
      1460                11672               208438               -16967
      1461                11680               194832              -124064
      1462                11688               228630               -44403
      1463                11696               241870                12318
      1464                11704               152221              -294469
      1465                11712               295008               -85386
      1466                11720               158498              -100556
      1467                11728               267151              -125458
      1468                11736               209989                88386
      1469                11744               130618              -178579
      1470                11752               299680              -218954
      1471                11760               257604              -217931
      1472                11768               318565              -114268
      1473                11776               218049              -194785
      1474                11784               311919              -183355
      1475                11792               103961              -165904
      1476                11800               252045               -43867
      1477                11808               315385              -306297
      1478                11816               282061              -226589
      1479                11824               255367              -132364
      1480                11832               273504              -115989
      1481                11840               233180              -163703
      1482                11848               190127              -137781
      1483                11856               200424              -183284
      1484                11864               358254              -201470
      1485                11872               156913              -183597
      1486                11880               305102              -122844
      1487                11888               196322              -101535
      1488                11896               205858              -207249
      1489                11904               249649              -115912
      1490                11912               225737              -270431
      1491                11920               179947               -28148
      1492                11928               262562               -65700
      1493                11936               259596               -98763
      1494                11944               318726              -122607
      1495                11952               193582              -143943
      1496                11960               184476              -129769
      1497                11968                83685               -49454
      1498                11976               195189              -223572
      1499                11984                60079              -194715
      1500                11992               156994              -217024
      1501                12000               179139              -150262
      1502                12008               128370                15508
      1503                12016               296479              -127174
      1504                12024               189829                24399
      1505                12032                72611               -61908
      1506                12040               342206               -83576
      1507                12048               199591               -66435
      1508                12056               180427              -200401
      1509                12064               154885              -139930
      1510                12072               340653               -75305
      1511                12080               147768              -154108
      1512                12088                68510              -289004
      1513                12096               198082              -146197
      1514                12104               105062              -246618
      1515                12112                41780                31636
      1516                12120               375512              -110219
      1517                12128               337607              -287231
      1518                12136               331565              -140093
      1519                12144                69423              -148497
      1520                12152               244251              -105479
      1521                12160               137893              -261867
      1522                12168               266214               -83245
      1523                12176               166411              -102152
      1524                12184               168515              -100129
      1525                12192                 2201               -56665
      1526                12200               133427              -139604
      1527                12208               -48999              -206329
      1528                12216               177774                31990
      1529                12224               186745               -74302
      1530                12232               173010              -173258
      1531                12240               267897               -21162
      1532                12248               163276                 4624
      1533                12256               179896               -71900
      1534                12264               102130              -147273
      1535                12272               121321              -125607
      1536                12280                81264               -62897
      1537                12288               220987                 5022
      1538                12296                58152               -56386
      1539                12304               196106               -72264
      1540                12312               121979               -62999
      1541                12320               186721               -77099
      1542                12328               129935               -18000
      1543                12336               171551              -155780
      1544                12344               316727               -16671
      1545                12352               206581              -122258
      1546                12360               204189               -19722
      1547                12368               204552              -125579
      1548                12376               267851              -119466
      1549                12384               299600              -153688
      1550                12392               179213              -167915
      1551                12400               127959              -156228
      1552                12408               179744               -54034
      1553                12416               152886              -157451
      1554                12424                77251               -43671
      1555                12432               144419              -196064
      1556                12440               182087               -44450
      1557                12448               159508               -61759
      1558                12456                38160              -243654
      1559                12464               103551                38011
      1560                12472               199712               -45569
      1561                12480               177537              -137994
      1562                12488                84106              -142322
      1563                12496               190264              -137003
      1564                12504                77369              -141298
      1565                12512               -67357                -2110
      1566                12520                52771              -119835
      1567                12528                30598                46459
      1568                12536                92183              -227209
      1569                12544                91478              -195016
      1570                12552               180732              -178395
      1571                12560               -23320              -140096
      1572                12568                51691               -65723
      1573                12576               124209               -32699
      1574                12584               322451               -42302
      1575                12592                89461                26693
      1576                12600                31364               -19141
      1577                12608               143646              -162919
      1578                12616                74393              -232227
      1579                12624               -63106               -82990
      1580                12632                89818               -80115
      1581                12640               170312              -114179
      1582                12648               114389               -81118
      1583                12656                55786              -205818
      1584                12664               147515               -75893
      1585                12672               151015              -133817
      1586                12680                -2758                -7736
      1587                12688                88534               -62492
      1588                12696               174755               -34053
      1589                12704               109360               -76214
      1590                12712               186516               -61465
      1591                12720                44924              -219965
      1592                12728                64634               -84973
      1593                12736                30577               -87893
      1594                12744               -96544                -8229
      1595                12752               102552               -48220
      1596                12760               -38543              -100236
      1597                12768               101122              -179960
      1598                12776                -6806               -32192
      1599                12784                79099              -119912
      1600                12792               158383              -181035
      1601                12800                41886                10436
      1602                12808               160263              -222987
      1603                12816                14303              -156142
      1604                12824               131934               -27095
      1605                12832               136946                -6256
      1606                12840               -10569               -28466
      1607                12848               156226               -67648
      1608                12856                70094               -81397
      1609                12864               200097               -12374
      1610                12872               105181               -63269
      1611                12880                -2094              -164970
      1612                12888               153984              -163495
      1613                12896               246470               -25067
      1614                12904               137921                82652
      1615                12912                24756               -76660
      1616                12920               224776              -131834
      1617                12928               124235                -8572
      1618                12936                40662              -108386
      1619                12944                 5329               -92888
      1620                12952               218808              -159290
      1621                12960                13897              -142918
      1622                12968                95972              -115817
      1623                12976                 5989              -121209
      1624                12984                23922              -218325
      1625                12992               120635              -182961
      1626                13000                75257               -83258
      1627                13008                11468               -99930
      1628                13016                86405               -77942
      1629                13024                90376              -157497
      1630                13032                99987              -107040
      1631                13040                70459              -147133
      1632                13048               -61597               -72785
      1633                13056                58459              -257932
      1634                13064                22178                14421
      1635                13072                 4634              -204806
      1636                13080               -37377               -24065
      1637                13088                29408              -130977
      1638                13096                66552               -84406
      1639                13104               102072              -172608
      1640                13112                45875               -12667
      1641                13120                79837              -136197
      1642                13128               137983              -174187
      1643                13136                95826               106524
      1644                13144               118403               -91388
      1645                13152                 3945               -72869
      1646                13160                39643              -181108
      1647                13168               109399              -112548
      1648                13176               -41671               -95885
      1649                13184               184202              -191271
      1650                13192               -21382               -97019
      1651                13200                62196               -52766
      1652                13208                54121               -69946
      1653                13216               -82211              -103116
      1654                13224                -2093               -57905
      1655                13232               -62927              -142633
      1656                13240               124529                36791
      1657                13248               -43907              -152482
      1658                13256              -134589              -107988
      1659                13264                55377               -62794
      1660                13272               -14696               -64296
      1661                13280                40016               -37806
      1662                13288                32498               -64677
      1663                13296                43143              -159789
      1664                13304                21989              -210401
      1665                13312              -193565              -134563
      1666                13320              -102611              -182645
      1667                13328                21547               -59259
      1668                13336               -75032               -53198
      1669                13344                58905              -103098
      1670                13352                 4223               -82370
      1671                13360               -34306              -123870
      1672                13368                81217                -5172
      1673                13376                 9534              -227750
      1674                13384               -11738               -66440
      1675                13392                63498              -175497
      1676                13400                98470              -209043
      1677                13408               -72692               -70595
      1678                13416               -42100              -267055
      1679                13424              -106526              -117874
      1680                13432               -24682               -75821
      1681                13440                -2904               -68181
      1682                13448                97242              -228503
      1683                13456               133779               -41386
      1684                13464               -39944              -121969
      1685                13472              -159969              -135486
      1686                13480              -118943              -198979
      1687                13488                45859                -1671
      1688                13496                68817              -122261
      1689                13504                42282              -132119
      1690                13512              -102266               123800
      1691                13520               -63915              -163569
      1692                13528                75980               -47526
      1693                13536               -87401              -190478
      1694                13544              -138211              -111100
      1695                13552              -107332              -168115
      1696                13560                70080               -88763
      1697                13568               -44062               -71901
      1698                13576               100592              -211067
      1699                13584               -78536              -170381
      1700                13592                64744              -124650
      1701                13600                19979              -198384
      1702                13608              -147095              -160365
      1703                13616                53012              -205682
      1704                13624               -78190              -235253
      1705                13632                62270               -66289
      1706                13640               -47333              -162356
      1707                13648                21159              -147720
      1708                13656                -4357               -40885
      1709                13664              -134627               -80731
      1710                13672                 7253               -80922
      1711                13680               -14085               -51838
      1712                13688                35802              -157368
      1713                13696              -215548              -114390
      1714                13704               -13639                 -280
      1715                13712                59498              -229743
      1716                13720               -58776               -87646
      1717                13728                 5970              -151695
      1718                13736               -89683              -111323
      1719                13744                 6610              -171923
      1720                13752               -93769              -103954
      1721                13760               -35426               -18816
      1722                13768                 8290              -247693
      1723                13776                -8235               -85707
      1724                13784               -38950               -23572
      1725                13792               -80677              -135929
      1726                13800               -62254              -170120
      1727                13808                 3951              -128597
      1728                13816              -142912              -120873
      1729                13824                 4542               -27362
      1730                13832              -201082               -48277
      1731                13840                23949                -8518
      1732                13848                91313              -128185
      1733                13856               -88359              -122565
      1734                13864                35633              -115455
      1735                13872                25662               -36887
      1736                13880               -59149              -184946
      1737                13888                 9277                 4740
      1738                13896              -171105              -277190
      1739                13904               -45877              -166346
      1740                13912              -226710              -134767
      1741                13920                48124                -2812
      1742                13928                 3361              -133107
      1743                13936               -32814               -69348
      1744                13944               -10416               -28354
      1745                13952               -85764              -112973
      1746                13960               -82197               -45565
      1747                13968              -127153              -171476
      1748                13976                -4350              -101427
      1749                13984               -91946               -53271
      1750                13992               -42530               -57758
      1751                14000              -155923              -183132
      1752                14008                19896                -8156
      1753                14016                -9908               -47656
      1754                14024               -25117                -8225
      1755                14032                 2090               -83917
      1756                14040               -46110              -262191
      1757                14048               -65320               -26079
      1758                14056               -84251              -142671
      1759                14064               -98890              -161065
      1760                14072               -37525              -220263
      1761                14080               -79949                11794
      1762                14088              -162480              -123158
      1763                14096               126904              -112193
      1764                14104               -92889               -47495
      1765                14112                 6149               -56692
      1766                14120               -38221               -43547
      1767                14128                47514              -170071
      1768                14136                22279              -211289
      1769                14144              -118471                37492
      1770                14152               -44843              -197539
      1771                14160              -157071               -82646
      1772                14168                19181                52320
      1773                14176               -24824               -26698
      1774                14184               -12312               -37791
      1775                14192               -59039              -216337
      1776                14200                  -96               -33968
      1777                14208                58128              -124091
      1778                14216               -55129              -129335
      1779                14224                14676               -67787
      1780                14232               -43928               -44896
      1781                14240               -26661               -53763
      1782                14248              -151578               -53679
      1783                14256              -198123               -43937
      1784                14264               -83834              -146508
      1785                14272              -212528              -134990
      1786                14280               -33215               -77209
      1787                14288                33975              -220578
      1788                14296               -27240               -69173
      1789                14304              -126304              -149507
      1790                14312               156979                34865
      1791                14320                10613              -101616
      1792                14328               -42900               -31103
      1793                14336                12649               -35938
      1794                14344               -34871              -153789
      1795                14352               -25082               -58701
      1796                14360               -62258              -165179
      1797                14368               -99562               -46505
      1798                14376               164695               -32841
      1799                14384                21406               -23288
      1800                14392               -24992              -156848
      1801                14400               -23296               -34942
      1802                14408               -20943               -75980
      1803                14416               -10141               -42869
      1804                14424               -45405              -185819
      1805                14432               -25815              -109605
      1806                14440              -121180              -170324
      1807                14448                 7777              -104095
      1808                14456                57370               -29983
      1809                14464               -93350              -304495
      1810                14472                31712              -149583
      1811                14480               -96782               -61798
      1812                14488               -32213              -101165
      1813                14496               -42388              -135756
      1814                14504                51710                 4557
      1815                14512               -22224               -49910
      1816                14520              -154813                -6554
      1817                14528                -2601              -117540
      1818                14536                67237                -7378
      1819                14544                 2802                60055
      1820                14552               -47674                41593
      1821                14560               -48598               -86172
      1822                14568                50082               -26540
      1823                14576              -226956                23934
      1824                14584               -39871               -78841
      1825                14592               -82922               -13580
      1826                14600                87873              -189842
      1827                14608               -93732               -99435
      1828                14616                70916               -55543
      1829                14624              -116223              -134983
      1830                14632               -62488               -82042
      1831                14640               101100               -64323
      1832                14648               -12827               -37745
      1833                14656               -24449              -143186
      1834                14664              -143290              -191522
      1835                14672               -46805              -149290
      1836                14680               117667              -103097
      1837                14688              -135029                12509
      1838                14696                60645               -66945
      1839                14704                67457                -9060
      1840                14712              -137328                -9158
      1841                14720               -60195               -87578
      1842                14728               -96723               -94173
      1843                14736               -50287               -41370
      1844                14744              -201507              -121760
      1845                14752               -72865                12588
      1846                14760               -27967                34181
      1847                14768                30297               -67637
      1848                14776               -42908                62778
      1849                14784                31924              -135123
      1850                14792               -47287                20589
      1851                14800               -67979               -73098
      1852                14808               -70114              -183558
      1853                14816               -38176              -283176
      1854                14824                22583                  983
      1855                14832                  317               -59809
      1856                14840               -57943              -113114
      1857                14848                59812              -217156
      1858                14856                -2952              -102139
      1859                14864               -15271               -48492
      1860                14872              -113935               -22485
      1861                14880                36032              -147367
      1862                14888              -195890               -26374
      1863                14896              -115636               -48814
      1864                14904                41702               -59549
      1865                14912              -108792              -223963
      1866                14920              -195513              -178776
      1867                14928                18295                77528
      1868                14936              -138801                 7881
      1869                14944                26628              -110568
      1870                14952               -30501               -71141
      1871                14960               -38033               -73842
      1872                14968                24540              -221841
      1873                14976                11061               -40386
      1874                14984                48506              -116148
      1875                14992               -50957               -22504
      1876                15000               -32107               -53157
      1877                15008              -174484              -216004
      1878                15016               -62379              -125773
      1879                15024                -7947              -120140
      1880                15032               -29528               -19415
      1881                15040              -224934              -215077
      1882                15048               -43684              -101228
      1883                15056               -90157              -135150
      1884                15064              -110600                 3941
      1885                15072               -63055              -113366
      1886                15080                51850                43975
      1887                15088               -62322              -112377
      1888                15096               -50807              -140604
      1889                15104              -147361              -149973
      1890                15112               -27600                -7556
      1891                15120                -2000               -48882
      1892                15128                 9384              -162239
      1893                15136               -80433              -123187
      1894                15144               -30946                12099
      1895                15152               -75823               -97149
      1896                15160               -36531                 7728
      1897                15168               -39689               -64603
      1898                15176                46510               -88162
      1899                15184              -101538              -213990
      1900                15192               -63978               -66904
      1901                15200              -110342               -36778
      1902                15208              -154309                33707
      1903                15216               -43731              -123855
      1904                15224              -152077               -25074
      1905                15232               -56574               -13804
      1906                15240              -129412               -77948
      1907                15248                 7668              -150140
      1908                15256               -82104              -155970
      1909                15264                57725              -214442
      1910                15272               -90670              -204105
      1911                15280              -123309               -89807
      1912                15288              -136761               -76646
      1913                15296               -86883              -144549
      1914                15304              -100584              -115216
      1915                15312                28182               -19511
      1916                15320                99833               -51777
      1917                15328              -125837              -155250
      1918                15336              -102967               -20279
      1919                15344               -46439                  923
      1920                15352              -214764               -36261
      1921                15360               -26377                71930
      1922                15368               -14738              -128831
      1923                15376              -198777              -144642
      1924                15384               -42528               -91467
      1925                15392                92606               -29579
      1926                15400               -18731               -49038
      1927                15408               -40959               -49254
      1928                15416              -126542               -87344
      1929                15424               -58216              -131663
      1930                15432               -18880              -116264
      1931                15440               -50272              -138160
      1932                15448              -163213               -82730
      1933                15456               -51998               -72487
      1934                15464               -23517               -22837
      1935                15472               -83841                93589
      1936                15480              -185537               -88208
      1937                15488               -22797               -74040
      1938                15496               -55218                 4284
      1939                15504              -122899               -46159
      1940                15512                 8070              -242604
      1941                15520               -70147               -17005
      1942                15528                11475              -117980
      1943                15536               -23546              -171964
      1944                15544               -45414                43360
      1945                15552              -106392               -83384
      1946                15560              -120158               -96206
      1947                15568              -116082               -86315
      1948                15576               -84333               -50105
      1949                15584                -2676               -48915
      1950                15592                81925               -91064
      1951                15600               -98722                -7389
      1952                15608                -4281              -201299
      1953                15616                 2466               -65170
      1954                15624              -108900              -132550
      1955                15632               -56258               -50790
      1956                15640               -11033              -196866
      1957                15648               -17403                18806
      1958                15656              -144626              -141304
      1959                15664              -111469               -53603
      1960                15672               -38522               -74556
      1961                15680                23796               -89401
      1962                15688               -19173               -32485
      1963                15696              -102073               -98006
      1964                15704               -36015               -17030
      1965                15712               -56845              -102161
      1966                15720                38002               -50163
      1967                15728               -36555                17077
      1968                15736              -116833                -6026
      1969                15744              -106106               -90660
      1970                15752               -29202              -194093
      1971                15760               -16602                83490
      1972                15768                65351              -142796
      1973                15776               -49296               -87965
      1974                15784               122083              -118224
      1975                15792               -73669                 5654
      1976                15800               -16623              -142801
      1977                15808               -12493               -65786
      1978                15816               149782               -35569
      1979                15824               -37426               -84084
      1980                15832               -70704              -100574
      1981                15840              -139071                67335
      1982                15848               106029              -126952
      1983                15856               -54580               -68472
      1984                15864               106184               -43170
      1985                15872              -218263               -57943
      1986                15880              -101182              -211675
      1987                15888                62981               -90438
      1988                15896               -94410               109857
      1989                15904                26385              -187374
      1990                15912                 8695              -115286
      1991                15920                33256              -129839
      1992                15928               -49240               -35026
      1993                15936                58884               -91259
      1994                15944               -40296              -184383
      1995                15952                 4399                12470
      1996                15960                 -200                18531
      1997                15968              -107360               -95901
      1998                15976                34792               -77105
      1999                15984               -93970               -61947
      2000                15992              -238067              -156673
      2001                16000                14227               -22554
      2002                16008              -121757               -95555
      2003                16016              -152369               -26402
      2004                16024               -68700              -170470
      2005                16032               -82086                65487
      2006                16040              -152737              -136987
      2007                16048               -61212              -183967
      2008                16056               -88490                36650
      2009                16064               -62880              -191941
      2010                16072               -56519               -34417
      2011                16080                -2609               123987
      2012                16088               -96052              -192729
      2013                16096              -144722              -133449
      2014                16104              -158181               -14393
      2015                16112               -30972               -90462
      2016                16120                -7155               -93889
      2017                16128                35763                22307
      2018                16136               -73081                -8848
      2019                16144                64372              -121979
      2020                16152              -103537              -116351
      2021                16160               117775              -242839
      2022                16168               -23389              -200449
      2023                16176              -136811               -12273
      2024                16184               -21089                76785
      2025                16192              -141967               122929
      2026                16200               -28433                14923
      2027                16208              -176643               -91247
      2028                16216               -18012                87170
      2029                16224                41066                64047
      2030                16232                 8231                11331
      2031                16240               -26339               -78623
      2032                16248              -210797              -164382
      2033                16256              -111586              -183674
      2034                16264               -30445               -32267
      2035                16272              -194522               -96114
      2036                16280              -105717               -53693
      2037                16288                  634               -31598
      2038                16296               -47148              -118385
      2039                16304               -21560                34395
      2040                16312                56250               -93375
      2041                16320               -74739              -194968
      2042                16328              -166508              -119914
      2043                16336                 9932               -76266
      2044                16344                35107               -48159
      2045                16352               -80391                34395
      2046                16360              -122002                36796
      2047                16368              -195602                -9547
      2048                16376                33467               -38404
      2049                16384              -110380              -144151
      2050                16392                19793               -38144
      2051                16400                52121              -120696
      2052                16408              -129683              -142900
      2053                16416                88443              -155535
      2054                16424               -98711              -236908
      2055                16432              -134404               -64641
      2056                16440               -41037              -123015
      2057                16448                15529               -52822
      2058                16456               -25134              -108153
      2059                16464               -24663              -100719
      2060                16472                63760               -61586
      2061                16480              -196258              -114510
      2062                16488                71558               -66705
      2063                16496               -10506               -87173
      2064                16504               -59843              -222504
      2065                16512                17380                12629
      2066                16520               -28544               -14479
      2067                16528               -97583              -146698
      2068                16536                -3149              -132501
      2069                16544               -53409              -150209
      2070                16552                 9213               -23474
      2071                16560               -77914               -97046
      2072                16568                 8073               100070
      2073                16576                79751              -159248
      2074                16584              -152338              -164443
      2075                16592               -61553              -216936
      2076                16600              -123194               -58409
      2077                16608               -69583                 7999
      2078                16616              -204669               -94216
      2079                16624               -92533               -83308
      2080                16632                60754               -72770
      2081                16640                67558              -239265
      2082                16648              -264666               -94011
      2083                16656              -175360              -220300
      2084                16664              -220351                48927
      2085                16672               -24613               -90783
      2086                16680               -56022               -62633
      2087                16688               -55719              -163808
      2088                16696              -229901              -202390
      2089                16704               -53332                23707
      2090                16712               -71432                 9776
      2091                16720              -123057              -139999
      2092                16728                -4327                49198
      2093                16736              -188888               -90426
      2094                16744               -92388                -6232
      2095                16752              -229565                11591
      2096                16760              -135074              -226583
      2097                16768              -228612               -19919
      2098                16776              -101459               -93696
      2099                16784              -108947              -136212
      2100                16792               -22939              -104233
      2101                16800              -143425              -112302
      2102                16808              -107721               -80517
      2103                16816               -82889               -54821
      2104                16824               -72712               -18565
      2105                16832               -29456              -115894
      2106                16840              -132968              -174449
      2107                16848              -181911               -15508
      2108                16856              -161769              -141974
      2109                16864                  328               -55529
      2110                16872               -28400              -167773
      2111                16880              -146907                45427
      2112                16888                -7223                13041
      2113                16896              -171494              -144711
      2114                16904               -48126              -215568
      2115                16912              -142925              -202724
      2116                16920               -14597               -87658
      2117                16928               -61567              -148455
      2118                16936               -54445               -36108
      2119                16944              -101366               -25645
      2120                16952                23032              -149585
      2121                16960                61147              -138196
      2122                16968              -285395              -113039
      2123                16976                50768              -213561
      2124                16984               -19088               -70812
      2125                16992               -51313               -58149
      2126                17000              -134808               -43558
      2127                17008                85736              -269353
      2128                17016              -124861              -167716
      2129                17024                36034               -62163
      2130                17032               -91211               -84030
      2131                17040               -81753              -107590
      2132                17048                24805              -142456
      2133                17056              -198964               -60419
      2134                17064               -65195                 4805
      2135                17072              -114531                 9064
      2136                17080              -166367              -172850
      2137                17088                51880              -168231
      2138                17096               -66585               -23356
      2139                17104               -96049                -1937
      2140                17112              -127144              -121939
      2141                17120              -182585              -104089
      2142                17128              -100765                54611
      2143                17136               -17361               -14109
      2144                17144               -67664              -148889
      2145                17152              -109233               -48386
      2146                17160               -47094               -30352
      2147                17168              -125101               -83681
      2148                17176                18916              -134701
      2149                17184               -13711              -108894
      2150                17192                46725               -89532
      2151                17200               -27353               -63035
      2152                17208                 6267               -19628
      2153                17216               -50486               -98732
      2154                17224                -1015              -173492
      2155                17232               -71933              -153827
      2156                17240                24530              -136258
      2157                17248                67384               -12794
      2158                17256               -33129               -72319
      2159                17264               -80652              -158312
      2160                17272              -104896                31028
      2161                17280              -121995              -152387
      2162                17288               -79251               -83438
      2163                17296               -92422                 7172
      2164                17304               -10204                52532
      2165                17312               -46902               -19251
      2166                17320               -40969               -89004
      2167                17328                -8306              -209283
      2168                17336                25896              -139391
      2169                17344              -107879               -31080
      2170                17352              -181187               -72273
      2171                17360               -39378               -56986
      2172                17368                12978               -43943
      2173                17376               -93512              -175649
      2174                17384              -155080               -14587
      2175                17392               -45046               -53149
      2176                17400               -17757              -149146
      2177                17408               -21913                23544
      2178                17416               -51701              -104237
      2179                17424               -87554              -116649
      2180                17432               -82341              -134113
      2181                17440               -27331               -44575
      2182                17448              -189342                 3394
      2183                17456               -29555               -97033
      2184                17464              -140270              -141033
      2185                17472               -33065              -147020
      2186                17480              -192388               -35436
      2187                17488               -38119                25635
      2188                17496               -75878              -102254
      2189                17504               -51507              -161031
      2190                17512                -9477              -137491
      2191                17520               -19182              -246808
      2192                17528               -66399               -34081
      2193                17536               -54974               -21852
      2194                17544               -61219                 9454
      2195                17552               -40572               -25329
      2196                17560               -53590              -119484
      2197                17568              -108993              -106160
      2198                17576              -152385               157009
      2199                17584              -167088              -270886
      2200                17592               -80043               116988
      2201                17600              -166398              -105332
      2202                17608                11534                 4900
      2203                17616               -12776                49044
      2204                17624              -108132               -64384
      2205                17632               109870               -48112
      2206                17640               -81048              -149660
      2207                17648                57315               -11202
      2208                17656              -177647              -186194
      2209                17664               -79073                86201
      2210                17672                17709              -125367
      2211                17680              -219169              -158968
      2212                17688               -37788              -131764
      2213                17696              -151821               -42454
      2214                17704               -93101               -56336
      2215                17712               -79686               -55822
      2216                17720               -52001               -57468
      2217                17728              -277193               -95384
      2218                17736              -105071              -137888
      2219                17744               -39873               -73093
      2220                17752               -52156               -17913
      2221                17760                 1685               -27852
      2222                17768              -150194              -169642
      2223                17776                -2509               -89745
      2224                17784               -82859               -73536
      2225                17792               -59379               -83689
      2226                17800              -139016               118497
      2227                17808               -16037               -39243
      2228                17816               -89786              -228067
      2229                17824               -37898              -126574
      2230                17832                29823               -21964
      2231                17840                37501              -259205
      2232                17848               -96091               -59198
      2233                17856                14687               -51266
      2234                17864              -113256              -123187
      2235                17872                25414               -81013
      2236                17880              -119401               -78383
      2237                17888              -166230               -79499
      2238                17896                33134              -112766
      2239                17904               -31512              -107525
      2240                17912               -32514              -142627
      2241                17920              -187875                 6969
      2242                17928                36758              -129482
      2243                17936               -77140               -90542
      2244                17944                 7132               -65894
      2245                17952                22022               -21207
      2246                17960               -28580                64499
      2247                17968               -32907               -62032
      2248                17976               175210              -106764
      2249                17984              -117494               -14771
      2250                17992              -219493               -62484
      2251                18000                64577                33580
      2252                18008                43053                 6111
      2253                18016               -70695                -3936
      2254                18024                 9065               -23145
      2255                18032               -37016              -123487
      2256                18040                75039              -123500
      2257                18048                -5620              -108487
      2258                18056                 4694               -69156
      2259                18064               -40727                47831
      2260                18072                96951                51214
      2261                18080               -93574               -38840
      2262                18088               126787               -85589
      2263                18096               -82587              -100165
      2264                18104               -82108               -66711
      2265                18112                -2474               -13803
      2266                18120               -53214              -113247
      2267                18128              -102937              -111528
      2268                18136                -4850               -23894
      2269                18144              -122361               -73130
      2270                18152                15142                54985
      2271                18160               -21340              -269014
      2272                18168                33074              -149827
      2273                18176               -72107               -69836
      2274                18184              -151574              -201477
      2275                18192               -44682               -38742
      2276                18200              -148751               -81910
      2277                18208              -177838               -78030
      2278                18216                -4702               -87955
      2279                18224              -134760              -107902
      2280                18232              -191132              -103402
      2281                18240               -19427                43013
      2282                18248               -83669               -64123
      2283                18256               -76923              -129019
      2284                18264               -51835               -34154
      2285                18272                 4875              -103682
      2286                18280               -29619              -105310
      2287                18288                -6797               -68334
      2288                18296              -126954               -75231
      2289                18304                27734              -143365
      2290                18312                -9561               -73888
      2291                18320              -120851               -61141
      2292                18328                21166               -12232
      2293                18336              -129367               -31582
      2294                18344              -269048              -127294
      2295                18352               117714              -114392
      2296                18360               -45560               -80579
      2297                18368                67076               -85569
      2298                18376               -80125              -184408
      2299                18384                67424               -85963
      2300                18392               -84630              -160969
      2301                18400                 2899              -110585
      2302                18408                45433              -110943
      2303                18416               -70718                95908
      2304                18424               -92212              -104736
      2305                18432               -73673               -41458
      2306                18440               -63136               -18538
      2307                18448               -51650               -85992
      2308                18456               -40964              -206426
      2309                18464              -149963                -8618
      2310                18472              -150550                -7986
      2311                18480               -62050                14068
      2312                18488                91723              -106865
      2313                18496                 3208               -20637
      2314                18504               -23736               126589
      2315                18512                95818               -17113
      2316                18520               112844               -97126
      2317                18528               -73168               -65910
      2318                18536              -115118               -52566
      2319                18544              -154396              -122119
      2320                18552               -11130                 8417
      2321                18560                66109              -110952
      2322                18568               -42757                58046
      2323                18576               -45474                28115
      2324                18584               -31445                16841
      2325                18592               -75575                12764
      2326                18600               -45326               -74807
      2327                18608               -97989                 4449
      2328                18616              -161022              -222300
      2329                18624               -74860               -26449
      2330                18632               -10927                24502
      2331                18640              -150914              -180727
      2332                18648              -147084              -122471
      2333                18656              -140964               -25336
      2334                18664              -101267                -2682
      2335                18672              -114128                40982
      2336                18680              -148281              -131391
      2337                18688              -151315              -199063
      2338                18696               -55211              -239740
      2339                18704              -187088               -88789
      2340                18712               -60503                19444
      2341                18720               -50641                -6293
      2342                18728               -86846              -160596
      2343                18736               -64435              -158941
      2344                18744               -55561              -221798
      2345                18752               -37316              -187773
      2346                18760               -24054               -63681
      2347                18768               -17156               -51185
      2348                18776                70674               -96411
      2349                18784               -31869              -120196
      2350                18792              -212677              -174059
      2351                18800               -91177              -120072
      2352                18808               -87711              -102008
      2353                18816               -24977               -96217
      2354                18824               -66250                -3979
      2355                18832               -13429              -112565
      2356                18840                 2308              -181429
      2357                18848              -128747               -55762
      2358                18856              -126090              -131604
      2359                18864               -58691              -183599
      2360                18872              -125065               -33226
      2361                18880                41690               -49123
      2362                18888                12147              -178615
      2363                18896              -171924               -37681
      2364                18904               -52665               -31842
      2365                18912              -108599               -84346
      2366                18920              -169928               -39602
      2367                18928              -153298                -8396
      2368                18936              -110575                23119
      2369                18944              -100747                -5920
      2370                18952               -49909               -99667
      2371                18960                11262              -209720
      2372                18968                 7637               -93211
      2373                18976               -81008               -13509
      2374                18984              -129078                 1545
      2375                18992                36627               -33702
      2376                19000              -159888               -39520
      2377                19008              -122201                42133
      2378                19016               -21329              -142963
      2379                19024              -101799                17731
      2380                19032              -153661               -66077
      2381                19040                31417                13314
      2382                19048                -2421               -61796
      2383                19056              -121192               106387
      2384                19064                -9977                  776
      2385                19072               -44904                61204
      2386                19080                90759               -71117
      2387                19088               -87481               -44085
      2388                19096               -39706               -59997
      2389                19104               140419              -141955
      2390                19112              -151325              -137245
      2391                19120                50483               -86050
      2392                19128              -132553               -25503
      2393                19136              -215824              -170213
      2394                19144                -4922              -102207
      2395                19152                 6090              -177846
      2396                19160               -12108              -131102
      2397                19168              -145583                -7620
      2398                19176              -124417               -14663
      2399                19184               -81137                26329
      2400                19192               -38994                32325
      2401                19200              -186181              -172771
      2402                19208               -92898               -76239
      2403                19216              -164525              -175491
      2404                19224               -81164                -4324
      2405                19232                 -579              -157101
      2406                19240               -95957              -103916
      2407                19248                -5050               -90981
      2408                19256               -88832                31700
      2409                19264              -127698               -23564
      2410                19272               -74542              -228811
      2411                19280               -72527               -77688
      2412                19288               -15191               -45117
      2413                19296              -101096              -228621
      2414                19304               -60007              -114705
      2415                19312                19292                 1187
      2416                19320                44424                25024
      2417                19328                13605              -115475
      2418                19336              -148694               -48975
      2419                19344               -59062              -185027
      2420                19352              -123041                45753
      2421                19360              -108629              -193360
      2422                19368              -140802              -124483
      2423                19376              -230377              -142506
      2424                19384              -184003              -157532
      2425                19392                21074              -115593
      2426                19400              -137374               -35875
      2427                19408                 5106              -124851
      2428                19416              -203632                -9143
      2429                19424               -58845              -113609
      2430                19432              -164830              -171981
      2431                19440               -61031              -149238
      2432                19448               -59411              -102722
      2433                19456               -70099                -2786
      2434                19464               -47592                -8482
      2435                19472              -193213               -16911
      2436                19480               -94778               -51420
      2437                19488               -73208                 6347
      2438                19496               -77793                45419
      2439                19504              -199362               -38352
      2440                19512               -21846              -105065
      2441                19520              -152291                16305
      2442                19528              -190180               -27285
      2443                19536                52505               -59571
      2444                19544              -104009              -104043
      2445                19552              -193553              -112156
      2446                19560               -47010              -171640
      2447                19568               -85273              -282082
      2448                19576                -9272                 3063
      2449                19584              -204173               -71578
      2450                19592               103532              -125567
      2451                19600               -82967               -53944
      2452                19608                -4953               -19411
      2453                19616              -209882              -187059
      2454                19624              -113421                23489
      2455                19632              -127208              -127878
      2456                19640               -59444               -47059
      2457                19648               -21954               -42134
      2458                19656                81196               -51793
      2459                19664               -76397                11234
      2460                19672               148883               -81412
      2461                19680              -179560               -73366
      2462                19688               -86400               -71382
      2463                19696               -78945               -80644
      2464                19704               -38878                23653
      2465                19712               -89981              -151414
      2466                19720              -158666               -49380
      2467                19728               100441               -72016
      2468                19736               -91536               -58705
      2469                19744               -98573              -149711
      2470                19752                -9792                 5105
      2471                19760               -39334               -16436
      2472                19768              -167665              -167741
      2473                19776              -158766              -118457
      2474                19784              -101863               -54435
      2475                19792                31932               125988
      2476                19800                -8249               137994
      2477                19808               -27957               -73703
      2478                19816               -41632                35400
      2479                19824               -75290              -171348
      2480                19832               -33597               -63362
      2481                19840               -71373               -92592
      2482                19848               -85123               -81352
      2483                19856                68990               -18334
      2484                19864              -135996               -48123
      2485                19872              -102051               -44454
      2486                19880               -87482               -89906
      2487                19888               -56358              -137097
      2488                19896               -41379               -51884
      2489                19904               -65444               -44881
      2490                19912                99555              -109911
      2491                19920              -135823               -28631
      2492                19928               -40194              -131122
      2493                19936              -229992               -53897
      2494                19944              -164282               -63157
      2495                19952                54456                 8136
      2496                19960               -70344               -97209
      2497                19968               -87069              -243460
      2498                19976                 2618              -162206
      2499                19984                11857               -50962
      2500                19992                97224               -75413
      2501                20000               -63142               -29955
      2502                20008               -53624                 4005
      2503                20016               -19389              -128968
      2504                20024               -56635               -13723
      2505                20032                35850               -85260
      2506                20040              -100960              -102213
      2507                20048               -95247               -55825
      2508                20056               -76460              -129197
      2509                20064                19238               -11075
      2510                20072               -87173               -60532
      2511                20080               -45875              -202941
      2512                20088               -33337               -67492
      2513                20096               -19648              -119321
      2514                20104                -7124              -163121
      2515                20112               -17954               -69714
      2516                20120                40131              -138195
      2517                20128               -36061               -20702
      2518                20136               -38431               -69700
      2519                20144                70880              -144649
      2520                20152               -83124                25861
      2521                20160                85922               -92476
      2522                20168              -136856               -82996
      2523                20176               -87642              -106363
      2524                20184              -152478               -93158
      2525                20192              -300088              -130273
      2526                20200               -66560               -22059
      2527                20208               -60506               -62189
      2528                20216              -173956               -64415
      2529                20224                45362               -74209
      2530                20232                18256              -106152
      2531                20240              -154408                -8930
      2532                20248                20518              -128896
      2533                20256                -1426               -42573
      2534                20264               -38601                67230
      2535                20272               100206               -23184
      2536                20280              -157490               -77321
      2537                20288                55730               -96253
      2538                20296               -83598               -85937
      2539                20304              -140109                 5308
      2540                20312               -18260              -111771
      2541                20320               -48438              -113942
      2542                20328               -20600               -78747
      2543                20336              -132618              -118640
      2544                20344                54609               -90920
      2545                20352               -13472               -13965
      2546                20360                45098              -196242
      2547                20368               -32458              -115215
      2548                20376               -56909               -39224
      2549                20384               -75728               -15087
      2550                20392                99893               -89038
      2551                20400               -82642              -141328
      2552                20408               -24304              -170073
      2553                20416              -176912              -144042
      2554                20424               -21076                27199
      2555                20432               120084               -75586
      2556                20440                26474              -187262
      2557                20448              -149576              -178511
      2558                20456                16408               -66267
      2559                20464              -132862               -47595
      2560                20472               -54889              -103196
      2561                20480                47365                10455
      2562                20488                28136               -77284
      2563                20496               -13042               -88430
      2564                20504              -147791              -119926
      2565                20512               -19339               -80212
      2566                20520               -34850              -114850
      2567                20528              -175967              -180442
      2568                20536                97424                26411
      2569                20544                 9150               -36547
      2570                20552               -25344               -60244
      2571                20560              -103401               -90936
      2572                20568              -134834               -26667
      2573                20576                74542                63346
      2574                20584              -170694               -21599
      2575                20592                81516              -106208
      2576                20600               -66265               -77254
      2577                20608              -133798               -46176
      2578                20616               -74320               -46533
      2579                20624              -206497              -133068
      2580                20632               -29093                79025
      2581                20640              -205158                42503
      2582                20648               -70248              -127562
      2583                20656                90200                39778
      2584                20664              -101114              -109557
      2585                20672               -21166              -245458
      2586                20680               -59359               -49811
      2587                20688              -107736                 4286
      2588                20696               -97631              -240218
      2589                20704              -123293              -168092
      2590                20712              -105336               -44237
      2591                20720              -153367                -1367
      2592                20728                 9281               -22040
      2593                20736                88110               -45823
      2594                20744              -109906               -65950
      2595                20752                46782              -117602
      2596                20760                64577              -131557
      2597                20768                 7020               -22398
      2598                20776              -178269               -15938
      2599                20784               -16012                -5922
      2600                20792               -25177               -63006
      2601                20800              -101809              -169042
      2602                20808                -1258                44207
      2603                20816                 6709               -97243
      2604                20824               -62293                 5230
      2605                20832              -109095                17170
      2606                20840              -130342               -38191
      2607                20848               -26061              -147027
      2608                20856              -124914                15074
      2609                20864               -13620               -98742
      2610                20872               -19003              -201661
      2611                20880               -74603               -74567
      2612                20888                43868               -84663
      2613                20896               -74849               -13003
      2614                20904               -64924               -30487
      2615                20912               -83347              -210994
      2616                20920              -236054                50767
      2617                20928              -111012               -92601
      2618                20936                33365               -62565
      2619                20944                81533              -121121
      2620                20952               -43442              -110672
      2621                20960                52364               -93313
      2622                20968               -16578               -82016
      2623                20976               -69540               -98895
      2624                20984               -44672              -167478
      2625                20992               -13855               -62797
      2626                21000               -52790                  382
      2627                21008              -138492               -59912
      2628                21016               -40815              -126096
      2629                21024              -146867              -107623
      2630                21032                93967               -18947
      2631                21040               -28994               -80704
      2632                21048               -22305              -102638
      2633                21056               -31164              -113026
      2634                21064               -21031               -15032
      2635                21072              -115378                 9345
      2636                21080               -54759              -135952
      2637                21088              -102013              -106688
      2638                21096               -62274              -166889
      2639                21104               -12949               -11798
      2640                21112              -160134               -87983
      2641                21120               -75115              -123531
      2642                21128               -17810               -68365
      2643                21136               -35297              -110800
      2644                21144               -27872              -138756
      2645                21152              -120039               -96984
      2646                21160               -51805                62585
      2647                21168               -12766                 6285
      2648                21176                42621               -39345
      2649                21184              -117867               -91471
      2650                21192                10250               -80765
      2651                21200              -137366               -29463
      2652                21208               -84922               -51171
      2653                21216                 5346                47670
      2654                21224                30478               102880
      2655                21232               -64837               -22116
      2656                21240               -94767               -81202
      2657                21248              -216699              -189145
      2658                21256               -70803              -171202
      2659                21264              -235032                59062
      2660                21272               -65706                 9372
      2661                21280              -143383               -11708
      2662                21288              -124539                 4887
      2663                21296              -238728                -4938
      2664                21304               -46832              -215949
      2665                21312                25870               -54275
      2666                21320               -39286               -65271
      2667                21328                88290              -105595
      2668                21336              -126209               -15297
      2669                21344               -86278               -39431
      2670                21352               -72233              -125651
      2671                21360                24138              -179574
      2672                21368              -118926               -81857
      2673                21376               -55039              -150140
      2674                21384               -44724               -66068
      2675                21392               -36410               -97741
      2676                21400               -71452               -26049
      2677                21408               -36193               -87429
      2678                21416              -218773               -28253
      2679                21424              -112534              -114586
      2680                21432              -317969               -56604
      2681                21440               -71996               -93769
      2682                21448               -83809               -76487
      2683                21456               -16039              -128582
      2684                21464              -218710               -38936
      2685                21472               -49276                32580
      2686                21480                26234              -115884
      2687                21488              -181533               -31308
      2688                21496               -74988               -46077
      2689                21504               -49826               -80417
      2690                21512               -98566               -60084
      2691                21520               -73830               -97299
      2692                21528              -128628               -89143
      2693                21536                51989                 2043
      2694                21544               -85540                 1792
      2695                21552               -38021                31709
      2696                21560              -164277              -164075
      2697                21568               -38652                 9333
      2698                21576               -95345              -194051
      2699                21584              -122472               -61436
      2700                21592                20835               -32944
      2701                21600               -27198               -17550
      2702                21608               -63736                22016
      2703                21616              -188306               -34341
      2704                21624               -79165               -29774
      2705                21632               -79753               -68839
      2706                21640                -3740                29095
      2707                21648              -135927               -84273
      2708                21656               -43952              -102179
      2709                21664               -81546               -41863
      2710                21672               -49237               -52296
      2711                21680                14360               -24153
      2712                21688              -236997              -114903
      2713                21696                82174              -204089
      2714                21704              -114108              -102758
      2715                21712                34022              -192062
      2716                21720                37899               -17511
      2717                21728                41395              -202545
      2718                21736               -65365               -27223
      2719                21744              -117839              -111765
      2720                21752                63182                -7769
      2721                21760               -97008                -2745
      2722                21768              -127492                41954
      2723                21776               126612                -3163
      2724                21784               -94954                40998
      2725                21792              -115490                13412
      2726                21800               -29016               -44094
      2727                21808               158403               -10164
      2728                21816              -129259               -40078
      2729                21824              -238404               -98614
      2730                21832              -132574               -85694
      2731                21840              -216737              -120113
      2732                21848               -67524              -163795
      2733                21856              -259698              -158031
      2734                21864               -16538                66904
      2735                21872               -55680              -124561
      2736                21880              -177142               -38875
      2737                21888                12838               -88659
      2738                21896                -9138              -131297
      2739                21904              -258094              -123410
      2740                21912              -221427               -76990
      2741                21920               -26983                -3339
      2742                21928               -38648              -175191
      2743                21936                -7036               -78260
      2744                21944               -72022                41825
      2745                21952                44710              -236764
      2746                21960               -30235              -133980
      2747                21968               -53188               -55489
      2748                21976              -139806              -129144
      2749                21984               -20477              -162400
      2750                21992               -67786               -38992
      2751                22000                68448              -109061
      2752                22008              -145291              -136475
      2753                22016               -94042               -14071
      2754                22024                29654               -61400
      2755                22032               -98187               -36665
      2756                22040               -97508               -88878
      2757                22048              -100957              -108427
      2758                22056                63064              -111152
      2759                22064              -172275               -64841
      2760                22072                83165               -43879
      2761                22080                42031               -50167
      2762                22088              -112089              -164222
      2763                22096               -89155                11669
      2764                22104              -154174                33772
      2765                22112                87154               -17343
      2766                22120              -155115              -183064
      2767                22128               -42602                52925
      2768                22136               -27557              -160647
      2769                22144               -67936              -163280
      2770                22152               -35665                68024
      2771                22160              -127936               -36537
      2772                22168                19535               -34681
      2773                22176                -5021               -23948
      2774                22184               -88874               -60758
      2775                22192              -109054                -9558
      2776                22200               -69210              -186122
      2777                22208              -125233              -136564
      2778                22216               -70957               -52279
      2779                22224                -8516               -89571
      2780                22232              -131820              -100292
      2781                22240              -115064              -135480
      2782                22248               -62552              -208379
      2783                22256               -59950               -81851
      2784                22264                -9836              -174176
      2785                22272               -13323                45060
      2786                22280              -101985               -71745
      2787                22288              -176012                18684
      2788                22296              -129327              -123454
      2789                22304                26423              -162259
      2790                22312                15445                41041
      2791                22320               -15237               -82357
      2792                22328                16006                -3085
      2793                22336               -40192              -123648
      2794                22344               -11892              -165396
      2795                22352               -24645               -55769
      2796                22360              -123088               -73325
      2797                22368               -41582               -96532
      2798                22376               -96727                48080
      2799                22384              -123872                13003
      2800                22392              -109546               -62505
      2801                22400              -247695              -141872
      2802                22408               -51903              -106162
      2803                22416              -131425              -118749
      2804                22424              -125835               -42579
      2805                22432              -102013               -58608
      2806                22440                56833                 9776
      2807                22448               -96271                58691
      2808                22456                 5575                48546
      2809                22464              -243553               -94426
      2810                22472              -112698                64017
      2811                22480              -145834              -120772
      2812                22488              -104123               -31098
      2813                22496               -42287               -29158
      2814                22504               -79887              -111845
      2815                22512                -2056              -134595
      2816                22520              -154097                  562
      2817                22528               -89258              -173147
      2818                22536              -109485              -174942
      2819                22544               -74643               -34584
      2820                22552               -83521               -42452
      2821                22560               -79816               -89268
      2822                22568               -19105              -145572
      2823                22576               -64575              -104401
      2824                22584                10699               -15523
      2825                22592              -211310                56959
      2826                22600              -156250                -1828
      2827                22608               -99037                  735
      2828                22616                20962               -28100
      2829                22624               -63008              -116365
      2830                22632               -74609              -158100
      2831                22640               -55634              -161106
      2832                22648                94460               -50025
      2833                22656              -114979                16261
      2834                22664               -40534               102153
      2835                22672              -155677              -214125
      2836                22680                -3475              -186152
      2837                22688               -99627              -130730
      2838                22696              -147443               -18939
      2839                22704              -134945               -10526
      2840                22712               -94806              -147000
      2841                22720              -208507                38438
      2842                22728               -79424                33308
      2843                22736               -41323              -110905
      2844                22744               -27722               -21997
      2845                22752              -179106               -64663
      2846                22760              -153028              -144609
      2847                22768               -60384              -215000
      2848                22776              -129432               -17402
      2849                22784              -136475              -154112
      2850                22792               -37914              -108248
      2851                22800               102485                20040
      2852                22808              -125992                -8981
      2853                22816                62843                10693
      2854                22824              -194616              -229491
      2855                22832              -125360              -138686
      2856                22840              -251783              -114223
      2857                22848                31544              -139537
      2858                22856                 7846                  963
      2859                22864              -110147                30841
      2860                22872              -174517               -16735
      2861                22880              -180989              -133603
      2862                22888                15836               -12738
      2863                22896              -165722              -204433
      2864                22904               -93058               -26779
      2865                22912               -94068              -171754
      2866                22920               -74008              -152738
      2867                22928                32924              -112487
      2868                22936              -153256               -52768
      2869                22944              -126758               -65968
      2870                22952               -36643               -36916
      2871                22960              -104810               -96172
      2872                22968               -41615              -168869
      2873                22976              -196851               -66718
      2874                22984              -153028               -38528
      2875                22992              -129838                62785
      2876                23000               -19453                33218
      2877                23008                26437              -144539
      2878                23016              -121778               -22127
      2879                23024                -2829              -195618
      2880                23032               -91593                  765
      2881                23040               -27654               -63224
      2882                23048              -163265               -71389
      2883                23056              -185540              -144338
      2884                23064               -18237               -72553
      2885                23072                 5255               -11207
      2886                23080                75654               -21779
      2887                23088                54577               -74592
      2888                23096              -115587               -28376
      2889                23104                -7581                23401
      2890                23112               -61708              -168491
      2891                23120               -17322              -123205
      2892                23128               -13945               -53770
      2893                23136              -107373              -154484
      2894                23144              -133584               -50404
      2895                23152               -57410               -78491
      2896                23160               -84116              -162132
      2897                23168               -15862               -76786
      2898                23176              -146631               -65004
      2899                23184               -33082                -5493
      2900                23192                29047               -64492
      2901                23200                 3724              -140232
      2902                23208                37013               -94678
      2903                23216                -4105               -87875
      2904                23224               -61300               -24019
      2905                23232                23221                 9441
      2906                23240               -89081                 5687
      2907                23248              -206823               -24759
      2908                23256               119646                60247
      2909                23264               -80746              -207028
      2910                23272                30124              -138408
      2911                23280                72501               -28543
      2912                23288               -77632               -87480
      2913                23296               109940               -86499
      2914                23304              -105186               -88918
      2915                23312               -10150               -83053
      2916                23320               -93512              -146757
      2917                23328              -110491               -26543
      2918                23336              -247676               -37696
      2919                23344                22841              -139733
      2920                23352               -77272              -127595
      2921                23360                33417                -1397
      2922                23368              -133332               -34349
      2923                23376                76487                -6990
      2924                23384                15769              -111956
      2925                23392                81890              -109121
      2926                23400              -115412              -107897
      2927                23408               -53934                 4719
      2928                23416                45360               -46658
      2929                23424              -108716              -120386
      2930                23432              -190379               -99666
      2931                23440               -56952               -22975
      2932                23448               -68123                10468
      2933                23456                14827               -92675
      2934                23464                18564                26354
      2935                23472              -111528              -129666
      2936                23480               -58955              -215514
      2937                23488               -61504               -19894
      2938                23496                20685              -157597
      2939                23504              -146283               -31763
      2940                23512               -99226                55681
      2941                23520              -157759              -136908
      2942                23528               -59210               -58787
      2943                23536              -146191              -136488
      2944                23544               -30719                19175
      2945                23552               -42028                25743
      2946                23560               -54740                 6117
      2947                23568                48754              -204288
      2948                23576               -72705              -127699
      2949                23584                27729              -109478
      2950                23592              -120282               -61649
      2951                23600              -158311              -183579
      2952                23608               -32452              -203390
      2953                23616               -41406              -218606
      2954                23624                60427               -32953
      2955                23632              -103111               -85754
      2956                23640                41006               -99646
      2957                23648               -88585                 7369
      2958                23656                -1863               -61838
      2959                23664               -30744              -148831
      2960                23672                17866               -12869
      2961                23680                -9082               -96227
      2962                23688               -81213               -39581
      2963                23696                28323              -127429
      2964                23704                86928                 4643
      2965                23712              -173747              -228739
      2966                23720               -46964                28629
      2967                23728               -92637                  563
      2968                23736               -38348               -46704
      2969                23744              -137502              -184407
      2970                23752               -72471               -18672
      2971                23760              -145733              -172964
      2972                23768               -69746              -109798
      2973                23776               -11198               -45687
      2974                23784               -15466               -67202
      2975                23792               -72708              -107534
      2976                23800               -30305                15249
      2977                23808              -167463                45844
      2978                23816               -52595              -131013
      2979                23824              -126657              -133045
      2980                23832                 -951               -38067
      2981                23840               -38937                50080
      2982                23848              -115247               -27676
      2983                23856              -160474              -124341
      2984                23864               -30489               -72457
      2985                23872              -120565               -87790
      2986                23880               -75070              -231600
      2987                23888               -83611              -263366
      2988                23896              -123490               -38828
      2989                23904              -136736               -99630
      2990                23912              -162307               -22172
      2991                23920               -23164               -32778
      2992                23928               -61084              -152668
      2993                23936               -85787              -148584
      2994                23944              -114968               -97980
      2995                23952               -98275              -111810
      2996                23960                10445               -77673
      2997                23968                22309              -170283
      2998                23976              -154527              -105229
      2999                23984              -232471               -53815
      3000                23992              -113542              -142003
      3001                24000              -178573               -84081
      3002                24008              -124644               -59161
      3003                24016               -65842              -111129
      3004                24024               -89228                49817
      3005                24032               -21842               -80677
      3006                24040               -77322              -186308
      3007                24048               -88612               -27771
      3008                24056              -161059               -75426
      3009                24064              -241056                67196
      3010                24072               -76225               -59173
      3011                24080              -127524              -105163
      3012                24088                47061               -17272
      3013                24096               -96815              -146928
      3014                24104              -104591              -145020
      3015                24112              -103325               -59735
      3016                24120              -144237              -175135
      3017                24128               -88469               -16948
      3018                24136               -69650               -68847
      3019                24144                28299              -114599
      3020                24152              -101581               -19255
      3021                24160               -26333              -247828
      3022                24168               -75602              -136773
      3023                24176               -81760               -24699
      3024                24184              -161394               -43481
      3025                24192              -137912              -117808
      3026                24200              -199008               -77792
      3027                24208               -78484              -115501
      3028                24216                30156               -31646
      3029                24224              -176303              -111407
      3030                24232                18317              -194523
      3031                24240              -158859              -147439
      3032                24248                36637               -40903
      3033                24256              -238999              -159470
      3034                24264                50371                -3560
      3035                24272               -68211              -149598
      3036                24280               -91958              -121019
      3037                24288               -84525               -27016
      3038                24296              -130579              -123134
      3039                24304              -108445              -231472
      3040                24312              -155582               -69963
      3041                24320               -65473               -98058
      3042                24328                -7803               -35308
      3043                24336               -94027               -18061
      3044                24344               -70372                15157
      3045                24352              -151328              -168132
      3046                24360               -96245              -153153
      3047                24368               -59819              -106712
      3048                24376              -195175              -174313
      3049                24384               -57976              -155892
      3050                24392               -89014               -81738
      3051                24400              -168335               -79581
      3052                24408               -41004              -184407
      3053                24416              -115597               -59139
      3054                24424               -38785              -183987
      3055                24432                11071              -172646
      3056                24440               -60539              -118835
      3057                24448              -130363                88955
      3058                24456               -55325               -68421
      3059                24464                81177               -46686
      3060                24472              -161195                58317
      3061                24480                -8246               -23423
      3062                24488               -73655              -218692
      3063                24496                47168              -135940
      3064                24504              -136838               -40981
      3065                24512                46297               -30424
      3066                24520              -192433              -111247
      3067                24528               -77603              -239999
      3068                24536              -115788              -167251
      3069                24544              -173254              -150337
      3070                24552               -70154               -55691
      3071                24560              -199724                 7793
      3072                24568               -31455              -144219
      3073                24576               -57651               -35180
      3074                24584               -21551              -140832
      3075                24592               -12962                -1634
      3076                24600                69814              -122007
      3077                24608               -53293              -132744
      3078                24616                 4486               -22669
      3079                24624               -53723                45630
      3080                24632               -73725              -185294
      3081                24640              -103630              -126436
      3082                24648                74445              -133153
      3083                24656               -43281              -109881
      3084                24664              -157627               -43752
      3085                24672               -71693               -67088
      3086                24680               -13575               -65557
      3087                24688               -43318                15300
      3088                24696              -188094                36738
      3089                24704                 -922              -110483
      3090                24712                 1809               -71085
      3091                24720               -47388              -139668
      3092                24728               -45602               -44131
      3093                24736                 2309                29452
      3094                24744               -63960               -11972
      3095                24752               -79314               -72142
      3096                24760                55678                -8971
      3097                24768               -19368              -129610
      3098                24776               -63301              -111946
      3099                24784               -27394              -168154
      3100                24792               -28944               -98080
      3101                24800              -136458              -183707
      3102                24808                70918               -16164
      3103                24816              -194690               -46039
      3104                24824              -154845              -126747
      3105                24832              -128983                20440
      3106                24840               -26464               -65175
      3107                24848              -107904              -126552
      3108                24856               -28725                -8181
      3109                24864               -58889               -62119
      3110                24872              -197764              -120094
      3111                24880              -270734              -123742
      3112                24888               -16276               -58279
      3113                24896               -88691               -35839
      3114                24904                11382              -123470
      3115                24912              -180027                76307
      3116                24920              -115320              -101788
      3117                24928              -279398              -152075
      3118                24936              -227654               -95779
      3119                24944               -54723               -75463
      3120                24952                32839                26659
      3121                24960               -36480               -84740
      3122                24968               -89210               -94769
      3123                24976              -114224              -163684
      3124                24984                28350               -91448
      3125                24992               -91139               -83938
      3126                25000                55838               -88290
      3127                25008               -77456              -145864
      3128                25016               -52683              -157573
      3129                25024               -63411              -344619
      3130                25032               -96495               -41630
      3131                25040              -161632              -275947
      3132                25048                62797               -47067
      3133                25056              -114659               -72589
      3134                25064               -68036              -219024
      3135                25072              -211501              -152371
      3136                25080              -135126              -100267
      3137                25088              -144875              -100566
      3138                25096               -56352              -132488
      3139                25104               -51945               -89299
      3140                25112              -205940              -130508
      3141                25120               -58740               -89663
      3142                25128               -62985               -32292
      3143                25136               -95657               -45756
      3144                25144              -171752               -86705
      3145                25152              -157369                65911
      3146                25160               -63651              -192447
      3147                25168              -156411              -143968
      3148                25176               -78674              -156777
      3149                25184              -134807               -58934
      3150                25192                54121                29512
      3151                25200               -55991              -107155
      3152                25208              -131939                -6455
      3153                25216               -40803               -36249
      3154                25224               -54955              -131403
      3155                25232                15359                10775
      3156                25240                24071               -70817
      3157                25248              -103552               -25066
      3158                25256              -164051                62941
      3159                25264               -48851              -148638
      3160                25272                90135               -58429
      3161                25280                25410                60748
      3162                25288                58250                64391
      3163                25296               -64760              -115218
      3164                25304               -28079              -206530
      3165                25312                62687              -203711
      3166                25320                69639                -1264
      3167                25328              -121590               -30308
      3168                25336              -117951               -88028
      3169                25344              -107946               -42302
      3170                25352              -222081               -34095
      3171                25360               -53835              -175399
      3172                25368               -80775                39915
      3173                25376              -101769               -61601
      3174                25384               -29951              -108934
      3175                25392              -158667               -61892
      3176                25400               -97738               -50767
      3177                25408              -105781               -44924
      3178                25416               -42324                33927
      3179                25424                 3767                98376
      3180                25432              -110923              -106639
      3181                25440               -68695               -49533
      3182                25448                78412               -26085
      3183                25456               -75225              -116439
      3184                25464              -247378              -123205
      3185                25472              -118233              -108123
      3186                25480               -37117                -7629
      3187                25488              -157509                25094
      3188                25496              -283344              -135831
      3189                25504              -136681               -94497
      3190                25512              -148175               -62710
      3191                25520              -174626              -261941
      3192                25528              -186611               -53821
      3193                25536              -105017              -183682
      3194                25544               -80133                11874
      3195                25552               -94569              -246725
      3196                25560              -224495              -102053
      3197                25568              -198364              -108424
      3198                25576              -179407                22556
      3199                25584               -99289              -129829
      3200                25592               -41219              -108909
      3201                25600                19361              -176451
      3202                25608              -130965                83408
      3203                25616                35983              -108995
      3204                25624              -128908               -28836
      3205                25632              -128292              -146068
      3206                25640              -177364              -126862
      3207                25648               -70025              -169240
      3208                25656               -46677              -126311
      3209                25664              -145458                40396
      3210                25672               -54123              -139985
      3211                25680              -120442                32802
      3212                25688              -147592                40555
      3213                25696               -72551                 2594
      3214                25704               -74723                62937
      3215                25712               -62322               -49280
      3216                25720                77988               -65264
      3217                25728              -133227              -211503
      3218                25736               -16106              -136098
      3219                25744               -55181                52717
      3220                25752                11159               -10943
      3221                25760                 -178               -52672
      3222                25768               -17174              -115284
      3223                25776              -117950              -101320
      3224                25784               -15419               -69622
      3225                25792               -20424              -151751
      3226                25800              -105326                18008
      3227                25808               -17768              -209792
      3228                25816               -16856               -60425
      3229                25824              -112267               -59378
      3230                25832               -70324               -87452
      3231                25840              -132165               -39361
      3232                25848                69611                32433
      3233                25856              -112527               -70047
      3234                25864               -60617               -54299
      3235                25872               -59346               -60078
      3236                25880               -82661                92152
      3237                25888               -10935               -90828
      3238                25896              -140769              -160769
      3239                25904              -273868                 2870
      3240                25912              -134708               -20353
      3241                25920              -104959               -58342
      3242                25928               114636              -123527
      3243                25936               -66375               -69608
      3244                25944               -84647                51141
      3245                25952               -19459              -181788
      3246                25960               -39381               -34871
      3247                25968               -85101               -27499
      3248                25976              -202423              -158056
      3249                25984               -84734              -114950
      3250                25992              -133579                28793
      3251                26000               -73538                -1299
      3252                26008                13402              -197478
      3253                26016               -37338                82493
      3254                26024               -48747              -182068
      3255                26032               -49271              -180750
      3256                26040                15191                59356
      3257                26048              -119506              -108087
      3258                26056               -50145              -111004
      3259                26064               -49848              -176691
      3260                26072                65284               -26253
      3261                26080              -228064              -248004
      3262                26088               -14925              -134298
      3263                26096               -51007                76609
      3264                26104              -240686               -85157
      3265                26112              -162757              -149074
      3266                26120              -266840               -95171
      3267                26128               -14093              -160222
      3268                26136               -40119              -173969
      3269                26144               -99036              -239334
      3270                26152              -131481                -8620
      3271                26160               -77446               -86236
      3272                26168                 6349                 4358
      3273                26176              -118013              -145082
      3274                26184               -66243              -103903
      3275                26192              -147378              -102780
      3276                26200               -60922              -147344
      3277                26208                18182               -64984
      3278                26216               -76153               -58915
      3279                26224              -128359                48172
      3280                26232               -57422               -98776
      3281                26240              -141314                 7574
      3282                26248              -105865                60757
      3283                26256               -99696              -135815
      3284                26264              -137746              -102128
      3285                26272               -57439               -42755
      3286                26280              -231033              -231988
      3287                26288                72286                22868
      3288                26296                -6561              -142977
      3289                26304              -133712               -53646
      3290                26312                16160              -127354
      3291                26320               -62412               -27411
      3292                26328               -96998              -116014
      3293                26336              -120841              -113935
      3294                26344               -72137               -65725
      3295                26352              -150802               -87857
      3296                26360              -175638              -202834
      3297                26368               -73421               -26462
      3298                26376               -53140                -5340
      3299                26384               113920               -54275
      3300                26392               -96262              -161403
      3301                26400              -192284              -223817
      3302                26408                23044               -67087
      3303                26416              -104203              -119545
      3304                26424                58646               -90760
      3305                26432               -81988               -79429
      3306                26440               -38900               -81000
      3307                26448                14720               -51340
      3308                26456              -185771              -198151
      3309                26464               -51746                -7804
      3310                26472              -193072              -226159
      3311                26480              -128667               -87445
      3312                26488               -35342                 5836
      3313                26496               112459              -102595
      3314                26504              -265047              -114210
      3315                26512               -30551                20019
      3316                26520              -110829                14160
      3317                26528               -65430              -116186
      3318                26536               -44905               -58187
      3319                26544                12278               -30993
      3320                26552               127102               -91244
      3321                26560              -165316              -130245
      3322                26568                25975              -158986
      3323                26576                24723              -179995
      3324                26584               -46000               -31123
      3325                26592                 5483               -93732
      3326                26600               -83118               -37577
      3327                26608               -87774              -203362
      3328                26616                29075               -64711
      3329                26624                54107                21611
      3330                26632              -134585              -140744
      3331                26640              -221453               -60163
      3332                26648               -77719               -43399
      3333                26656              -111653               -36179
      3334                26664               -15637              -217960
      3335                26672              -160512               -92821
      3336                26680               -94900              -173129
      3337                26688               -99090              -166508
      3338                26696               -10197               -66011
      3339                26704              -129639                84089
      3340                26712               -59986               -66905
      3341                26720              -108985              -133677
      3342                26728               -17417               -81347
      3343                26736                90191                36333
      3344                26744               -61887               -30427
      3345                26752              -106262              -178832
      3346                26760               -68355               -81557
      3347                26768              -157042               -71842
      3348                26776               -31572                18732
      3349                26784                83461              -159227
      3350                26792              -177219              -132330
      3351                26800              -165264              -120337
      3352                26808              -239256              -125740
      3353                26816              -151734                26741
      3354                26824               -65824              -112398
      3355                26832              -149847              -116525
      3356                26840              -117439              -151617
      3357                26848              -331292                38298
      3358                26856               -26759               -78821
      3359                26864               -72731               -68225
      3360                26872               -77804               -44962
      3361                26880               -72130                77191
      3362                26888              -139492              -131136
      3363                26896                27024              -134571
      3364                26904               -51477               -34637
      3365                26912              -141491              -213054
      3366                26920                -1818              -156266
      3367                26928               -79424                 2926
      3368                26936              -123975              -184887
      3369                26944               -21802               -83500
      3370                26952                66582               -39003
      3371                26960                76393               -77992
      3372                26968               -96797              -106200
      3373                26976              -100998              -112297
      3374                26984               -69385               -26677
      3375                26992               -87152               -42308
      3376                27000                38959                32179
      3377                27008              -190486               -53828
      3378                27016              -189827              -146157
      3379                27024              -114440              -250574
      3380                27032                 4685              -186713
      3381                27040                33573              -146885
      3382                27048              -168761              -154152
      3383                27056              -115187               -32755
      3384                27064               -77690              -237631
      3385                27072               151182              -136253
      3386                27080              -145983              -101231
      3387                27088               -31971               -93289
      3388                27096                39195              -141604
      3389                27104               -87969              -138332
      3390                27112               -64991               -87378
      3391                27120                48950               -62647
      3392                27128               -87789                14702
      3393                27136                61772              -118151
      3394                27144              -117023              -104644
      3395                27152                -5313              -100630
      3396                27160               -88054                -1019
      3397                27168               -26236               -67554
      3398                27176               -85186              -260013
      3399                27184               -83804              -168580
      3400                27192              -126909              -108409
      3401                27200               -77294               -89545
      3402                27208              -187663              -174874
      3403                27216                -3062               -68583
      3404                27224               -22066               -83342
      3405                27232              -152817              -121916
      3406                27240              -214500              -110559
      3407                27248              -126755              -114914
      3408                27256               -55158              -118776
      3409                27264               -72315              -159532
      3410                27272              -206307              -212694
      3411                27280              -111434                  -80
      3412                27288               -61657                -8437
      3413                27296              -147711              -215643
      3414                27304               -67736              -101885
      3415                27312               -27963               -57706
      3416                27320               -42332              -176647
      3417                27328              -185932               -49174
      3418                27336               -92569              -157657
      3419                27344               -27329              -145283
      3420                27352              -175924              -103030
      3421                27360              -142331              -173670
      3422                27368                 4552               -76777
      3423                27376              -207571              -210406
      3424                27384              -131041              -216659
      3425                27392               -47342                35479
      3426                27400              -178868              -150669
      3427                27408               -86842               -83831
      3428                27416              -111645              -164764
      3429                27424                30209              -205765
      3430                27432               -35204              -112845
      3431                27440              -163025                16810
      3432                27448               -79169               -61925
      3433                27456                16918              -159101
      3434                27464              -152489               -70468
      3435                27472                57062               115058
      3436                27480              -115239               -25888
      3437                27488              -104085                 5167
      3438                27496                28300               -92286
      3439                27504              -176789                 1752
      3440                27512               -20435              -154277
      3441                27520               -91199              -164335
      3442                27528              -160566              -127733
      3443                27536              -272713                18575
      3444                27544               -61400               -71728
      3445                27552               -35300               -46763
      3446                27560              -144507               -15410
      3447                27568               -74247               -11741
      3448                27576               -90135                28766
      3449                27584               -56568               -41685
      3450                27592              -270958               -38969
      3451                27600              -225817              -108155
      3452                27608              -107195                35640
      3453                27616                43129                -7039
      3454                27624               -80356              -105246
      3455                27632               -34381                67757
      3456                27640                25211              -172756
      3457                27648              -106521              -119838
      3458                27656               -90117               -56467
      3459                27664              -236656               -33576
      3460                27672              -254157              -207529
      3461                27680              -342288              -243869
      3462                27688              -113288               -58680
      3463                27696               -83304              -214207
      3464                27704               -77453              -158387
      3465                27712               -58040                -4398
      3466                27720              -166668              -161851
      3467                27728               -48582                21040
      3468                27736              -161412               -79649
      3469                27744                68309               -82368
      3470                27752               -25216                46321
      3471                27760              -116869              -176335
      3472                27768              -131059              -120681
      3473                27776               108872              -144697
      3474                27784               -22994               -75800
      3475                27792              -148920              -213109
      3476                27800              -116393              -197584
      3477                27808               -87271              -140628
      3478                27816               -72435              -158324
      3479                27824              -205955              -152712
      3480                27832              -128614               -55503
      3481                27840              -124913              -119476
      3482                27848                 8117                 1591
      3483                27856                68202               -73532
      3484                27864                   43               -90997
      3485                27872              -206614              -123774
      3486                27880              -140647              -240582
      3487                27888               -65562              -123837
      3488                27896                -8786              -264723
      3489                27904              -212283               -39495
      3490                27912               -55053              -130517
      3491                27920              -164997               -47286
      3492                27928               -26939              -244242
      3493                27936               -91071              -119510
      3494                27944               136614              -160956
      3495                27952              -195343              -131891
      3496                27960              -105416              -102757
      3497                27968                -4559              -102625
      3498                27976               -79497              -176399
      3499                27984              -102719               -17449
      3500                27992              -138371              -143585
      3501                28000              -148345               -43507
      3502                28008              -195887                -4514
      3503                28016              -187879               -57118
      3504                28024              -111883               -53669
      3505                28032              -288856               -75287
      3506                28040                40016               -35277
      3507                28048              -156278              -160421
      3508                28056               -64214               -28647
      3509                28064              -101250              -154630
      3510                28072               -27953               -93375
      3511                28080               -36811                29332
      3512                28088                46204               -91845
      3513                28096               -79509              -185120
      3514                28104               -64652               -72148
      3515                28112                -8551               -94970
      3516                28120               -16054               -79899
      3517                28128              -114910              -194408
      3518                28136               -23853               -98824
      3519                28144                 3415              -115524
      3520                28152              -133712              -137474
      3521                28160              -163972                -9518
      3522                28168               -14859              -233594
      3523                28176              -136501               -35579
      3524                28184                18672              -275124
      3525                28192               -68278               -37323
      3526                28200               -55877              -104817
      3527                28208              -104887              -131425
      3528                28216              -306423              -230133
      3529                28224               -53674               -62231
      3530                28232               -17410               -14885
      3531                28240              -182656              -145417
      3532                28248              -137962               -22916
      3533                28256              -137536              -186624
      3534                28264                 -970              -205355
      3535                28272               -63679              -205711
      3536                28280               -98589               -81280
      3537                28288              -153378               -63654
      3538                28296               -26525              -101530
      3539                28304               -30246               -23950
      3540                28312               -67935               -92987
      3541                28320               -21117               -97692
      3542                28328               -92061               -73395
      3543                28336                11987              -137788
      3544                28344               125576               -24676
      3545                28352               -58099               -22145
      3546                28360                -3720              -113440
      3547                28368                10531               -59852
      3548                28376               -82953              -218734
      3549                28384              -138945               -84557
      3550                28392                 6931              -215059
      3551                28400                54079               -84478
      3552                28408              -157662               -34540
      3553                28416                86348                21123
      3554                28424              -185605               -28216
      3555                28432               -21218               -43472
      3556                28440               -91170               -58856
      3557                28448               -46295              -128338
      3558                28456                20952              -170340
      3559                28464              -196843               -64589
      3560                28472               -53359                40811
      3561                28480               -32624               -71684
      3562                28488                 5280                35150
      3563                28496                81129              -143223
      3564                28504               -19712               -31879
      3565                28512              -141498              -155274
      3566                28520               -20450              -237141
      3567                28528                32215              -100839
      3568                28536               -31180              -200089
      3569                28544               -89694               -33555
      3570                28552                49211              -232145
      3571                28560              -102732              -205617
      3572                28568              -112605               -48050
      3573                28576               -53920              -114029
      3574                28584                17418                11480
      3575                28592                 3593               -70484
      3576                28600                31588              -141671
      3577                28608               -35306                29765
      3578                28616              -115986               -12745
      3579                28624              -185235               -57495
      3580                28632               -86355                24933
      3581                28640              -201515               -45202
      3582                28648               -63343               -46115
      3583                28656              -155908              -290771
      3584                28664               -36625               -76101
      3585                28672               -82108               -41022
      3586                28680              -143678              -158238
      3587                28688               -52111              -146478
      3588                28696              -103401                 1550
      3589                28704               -51424               -19079
      3590                28712              -120327              -117840
      3591                28720               -52389               -65723
      3592                28728              -164100              -139335
      3593                28736               -71994              -100360
      3594                28744              -126076              -170430
      3595                28752               -99671               -82641
      3596                28760               -49798               -35059
      3597                28768               -53531               -51800
      3598                28776              -117085              -153335
      3599                28784              -127805                 6670
      3600                28792               -94770              -131300
      3601                28800              -115853               -48214
      3602                28808              -163214                32144
      3603                28816               -25658              -135610
      3604                28824              -144827                41447
      3605                28832               -39891               -94899
      3606                28840               -11056                24160
      3607                28848              -136576               -64086
      3608                28856              -139316               -51623
      3609                28864                43173               -98444
      3610                28872              -217608              -268550
      3611                28880              -237423              -103239
      3612                28888               -46176               -33479
      3613                28896              -141484              -193611
      3614                28904              -193894              -143415
      3615                28912                 6061               137363
      3616                28920               -69356               -98598
      3617                28928               -49921              -257066
      3618                28936               -72773              -136929
      3619                28944               -12763                59041
      3620                28952                 7362              -136618
      3621                28960               -78474               -95866
      3622                28968               -19929              -145738
      3623                28976               -55463               -54416
      3624                28984               -50396                21074
      3625                28992              -157538               -92486
      3626                29000               -31526              -268287
      3627                29008               -41652              -143273
      3628                29016               -93660              -122461
      3629                29024               -55831               -36071
      3630                29032               -33536               -99437
      3631                29040              -100110              -150785
      3632                29048              -107222              -146650
      3633                29056               -96728               -67023
      3634                29064               -60952               -80039
      3635                29072               -86015              -117900
      3636                29080              -123657              -207112
      3637                29088                41129              -122096
      3638                29096              -114682                 7582
      3639                29104               131408              -163139
      3640                29112                12225              -149356
      3641                29120              -333403               -73950
      3642                29128               -26533              -181474
      3643                29136               -65566              -158930
      3644                29144               -12169              -162213
      3645                29152               -59454               115665
      3646                29160              -155075                41246
      3647                29168                -5002               -80394
      3648                29176              -122522              -142812
      3649                29184               -54135              -161675
      3650                29192               -25802              -126060
      3651                29200              -289110              -111768
      3652                29208              -218550              -213277
      3653                29216               -74658                92110
      3654                29224                44862               -73549
      3655                29232              -165294               -12945
      3656                29240               -94732              -135641
      3657                29248               -34292               -86143
      3658                29256              -232382              -101747
      3659                29264              -203525               -39930
      3660                29272                15700                 7030
      3661                29280              -239097              -136323
      3662                29288              -226654              -121228
      3663                29296              -117011              -184397
      3664                29304                88672               -76098
      3665                29312               -46926               -33803
      3666                29320              -103416              -133187
      3667                29328              -133206                 9671
      3668                29336              -162236               -63995
      3669                29344              -158270              -129305
      3670                29352              -199487              -110344
      3671                29360              -206061              -161320
      3672                29368              -124660              -115768
      3673                29376              -205355                20974
      3674                29384               -14742              -167777
      3675                29392               -63430              -104028
      3676                29400              -201119              -117402
      3677                29408               -14890               -44524
      3678                29416               -76787                48471
      3679                29424                34739               -90602
      3680                29432               -15773               -39899
      3681                29440               -92209               -94464
      3682                29448               -55736              -314395
      3683                29456                74399                74680
      3684                29464                28328               -54112
      3685                29472                -6485                   32
      3686                29480               -55522               -41184
      3687                29488              -213378               -77463
      3688                29496               -70749              -148672
      3689                29504               -96084               -34510
      3690                29512               -92366               -14772
      3691                29520              -173183                -9642
      3692                29528               -42072               117760
      3693                29536               -70447               -78020
      3694                29544              -182264               -27924
      3695                29552              -122578              -165622
      3696                29560                31346              -128983
      3697                29568              -176159                27617
      3698                29576               -58658               -51932
      3699                29584               -94589              -230775
      3700                29592               -47178                19881
      3701                29600               -99375              -107229
      3702                29608              -110869               -69105
      3703                29616               -67778              -132526
      3704                29624                 6365               -69107
      3705                29632               -65100              -168127
      3706                29640               -80941              -128557
      3707                29648               110406                28682
      3708                29656               -88545               -59194
      3709                29664               -30130                75682
      3710                29672               -79386               -86000
      3711                29680               -61533              -101298
      3712                29688              -121294                 7457
      3713                29696              -251894              -137926
      3714                29704               -59483               -41804
      3715                29712              -127423              -116643
      3716                29720              -107055               -38453
      3717                29728               -37648               -72365
      3718                29736               -71867              -148404
      3719                29744               -48832               -81645
      3720                29752               -24229                -9363
      3721                29760               -46312               -74985
      3722                29768               -15452               -71114
      3723                29776              -184613               -83316
      3724                29784               -46682               -46764
      3725                29792              -217754               -73470
      3726                29800              -121496               -78793
      3727                29808              -241916               -54800
      3728                29816               -26634               -63280
      3729                29824              -141850               -43058
      3730                29832               -70327                13831
      3731                29840              -149946              -162467
      3732                29848              -102419              -195201
      3733                29856              -252041                -7546
      3734                29864               -84600              -104101
      3735                29872               -69447              -158746
      3736                29880              -167523               -76836
      3737                29888              -228531              -185299
      3738                29896              -101670              -178886
      3739                29904                36897               -89594
      3740                29912              -133128                -5644
      3741                29920              -102178              -130403
      3742                29928               -95057              -163394
      3743                29936               -49335              -138283
      3744                29944              -183998              -168203
      3745                29952              -224050               -85651
      3746                29960              -142522              -125721
      3747                29968               -19752              -199779
      3748                29976               -28060               -74013
      3749                29984               -15333               -50127
      3750                29992               -61806               -33049
      3751                30000              -165479              -128534
      3752                30008               -69566               -61575
      3753                30016               -68089               -29401
      3754                30024               -44551              -125323
      3755                30032              -207272               -77107
      3756                30040               -14281              -173505
      3757                30048               -19673               -43720
      3758                30056              -181359               -78911
      3759                30064              -111458              -149582
      3760                30072                56680              -137368
      3761                30080              -106868              -146637
      3762                30088               -29048                13835
      3763                30096              -118313               -70579
      3764                30104              -142443                 4523
      3765                30112               -82511              -116845
      3766                30120              -157486               -83730
      3767                30128              -134897               -68484
      3768                30136               -94087              -155675
      3769                30144              -109980              -135647
      3770                30152               -40692              -110289
      3771                30160               -88476               -73791
      3772                30168              -247343               -79070
      3773                30176              -163457               -77412
      3774                30184              -159806              -157627
      3775                30192                43214               -75402
      3776                30200              -215069              -124083
      3777                30208               -79593              -185072
      3778                30216              -114383              -109670
      3779                30224              -140583              -126314
      3780                30232               -31947               -14630
      3781                30240              -125489              -154551
      3782                30248              -178371               -54493
      3783                30256               -76061              -134123
      3784                30264              -142309              -162380
      3785                30272              -246248              -122425
      3786                30280                  949               -74575
      3787                30288               -81135                   65
      3788                30296               -55913               -69986
      3789                30304               -84095              -139005
      3790                30312                73137              -137228
      3791                30320               -92660              -149424
      3792                30328              -152023              -126063
      3793                30336              -100821               -21612
      3794                30344              -144558               -94519
      3795                30352                -7964               104684
      3796                30360               -58658              -189386
      3797                30368                48660               -38636
      3798                30376               -42364               -41704
      3799                30384               -72794               -75858
      3800                30392              -106208                97296
      3801                30400              -156777              -164803
      3802                30408                25623              -129346
      3803                30416              -226005               -66004
      3804                30424               -31050                64601
      3805                30432              -108780               -66143
      3806                30440               -75743              -210927
      3807                30448              -114046              -155485
      3808                30456              -150993               -66388
      3809                30464              -127963               -64107
      3810                30472               -48384              -107964
      3811                30480               110323              -174776
      3812                30488                39829              -159503
      3813                30496               -68651               -88997
      3814                30504               -82384              -149317
      3815                30512               -18007               -78177
      3816                30520               -51502              -207070
      3817                30528               -66046               -65894
      3818                30536              -197854                28852
      3819                30544              -107465              -164732
      3820                30552              -100777                63597
      3821                30560               -59076              -151881
      3822                30568               -30606              -117354
      3823                30576              -173069               -73888
      3824                30584                -1409               -58643
      3825                30592              -100084              -117886
      3826                30600                32229               -23687
      3827                30608               -43307              -159489
      3828                30616                29375              -148553
      3829                30624                26051               -55625
      3830                30632              -106498                 -883
      3831                30640               -34151              -175734
      3832                30648              -157849              -140769
      3833                30656              -102962               -22501
      3834                30664              -132848               -66302
      3835                30672              -238692               -40147
      3836                30680               -36112               -73565
      3837                30688               -18329               -39644
      3838                30696               -20395               -89767
      3839                30704              -194841               -16225
      3840                30712               -20096              -122251
      3841                30720               -40944                22111
      3842                30728              -174238                19057
      3843                30736              -145801                22288
      3844                30744              -293565               -48765
      3845                30752               -71983              -190733
      3846                30760              -197120               -77136
      3847                30768              -140494               -31554
      3848                30776                88578               -34308
      3849                30784               -17537               -24738
      3850                30792              -140038               -82302
      3851                30800              -114593               -56718
      3852                30808              -278428              -204840
      3853                30816              -183191              -201311
      3854                30824                47877              -192141
      3855                30832              -107150              -162155
      3856                30840               -62244               -93658
      3857                30848               -69161              -164517
      3858                30856               -83788              -142666
      3859                30864              -169559              -211549
      3860                30872                27163              -174391
      3861                30880              -192048              -144095
      3862                30888                -6422               -90859
      3863                30896               -61982              -122044
      3864                30904              -182504              -143330
      3865                30912                26951               -54877
      3866                30920               -95497              -113670
      3867                30928                17609               -50154
      3868                30936              -101698               -90246
      3869                30944               -16033              -220810
      3870                30952               -99394               -72295
      3871                30960              -195150              -315725
      3872                30968              -219901               -39818
      3873                30976               -63833              -107610
      3874                30984               -98689               -45834
      3875                30992              -200129              -309496
      3876                31000              -185681              -305845
      3877                31008              -138514               -10035
      3878                31016                36478                 2016
      3879                31024              -176546               -30097
      3880                31032               -99053                 5277
      3881                31040               -76580               -91938
      3882                31048              -191941               -94639
      3883                31056                 -885              -224069
      3884                31064               -63513               -70163
      3885                31072              -140886              -107799
      3886                31080                -5968               -18443
      3887                31088              -130490                 1720
      3888                31096              -110447               -51201
      3889                31104              -111318              -179881
      3890                31112               -55739              -122279
      3891                31120              -103959               -22475
      3892                31128              -191826              -291601
      3893                31136               -27709               -58629
      3894                31144                 7739              -297414
      3895                31152              -116024               -45597
      3896                31160                90388              -140089
      3897                31168               -87258              -230313
      3898                31176              -322656              -144934
      3899                31184                11477              -156684
      3900                31192               -62649               -89940
      3901                31200              -115462              -118352
      3902                31208              -129320               -46322
      3903                31216                10642                  153
      3904                31224               -55643              -132490
      3905                31232                53150                19329
      3906                31240               -64169               -78900
      3907                31248               -22375              -114347
      3908                31256                44448               -37832
      3909                31264              -114371               -56220
      3910                31272              -107230                 3609
      3911                31280                38976              -120187
      3912                31288              -186495              -178747
      3913                31296              -184501              -118106
      3914                31304                -3292               -64733
      3915                31312              -125960              -151467
      3916                31320               -69695              -163390
      3917                31328              -128454              -116209
      3918                31336              -115063                 7776
      3919                31344               -46180              -146532
      3920                31352              -113017               -40145
      3921                31360              -131130              -153710
      3922                31368              -196302              -213020
      3923                31376               -91947               -61016
      3924                31384               -84217               -84685
      3925                31392               -59745              -194264
      3926                31400               -70661              -145463
      3927                31408                13260               -35722
      3928                31416              -163263              -241842
      3929                31424              -119451              -102961
      3930                31432              -174367              -138701
      3931                31440               -17923               -29497
      3932                31448               -67032                19363
      3933                31456               -26471              -205479
      3934                31464               -16525              -128399
      3935                31472               -59070              -281319
      3936                31480              -125452                45934
      3937                31488               -69442                94362
      3938                31496              -165737              -166636
      3939                31504               -67332               -67262
      3940                31512               -53829               -79658
      3941                31520               -56748               -80868
      3942                31528                 1820                86978
      3943                31536              -224737              -208291
      3944                31544               -23536              -101270
      3945                31552              -188119               -35899
      3946                31560              -237090              -217136
      3947                31568               -55412               -78106
      3948                31576              -251434              -135150
      3949                31584               -89717               -63717
      3950                31592              -131776                -7513
      3951                31600               -60503              -135142
      3952                31608               -90066               -56260
      3953                31616              -282601              -148041
      3954                31624              -133585               -73783
      3955                31632               -97200               -33045
      3956                31640               -65314               -22006
      3957                31648              -181797              -141413
      3958                31656              -101738              -162842
      3959                31664               -31470              -150597
      3960                31672              -134621               -71207
      3961                31680              -113703                -2794
      3962                31688              -106808               -84308
      3963                31696                -6534               -35658
      3964                31704              -109133               -72622
      3965                31712               -83205              -107766
      3966                31720                35032              -194144
      3967                31728               -92558              -186271
      3968                31736               -70086               -88252
      3969                31744              -221010               -44015
      3970                31752              -177659               -31492
      3971                31760               -73976              -232113
      3972                31768               -77999               -49957
      3973                31776               -32776              -189311
      3974                31784                -1319               -81674
      3975                31792              -186092               -93053
      3976                31800               -51570              -119921
      3977                31808               -83634                27554
      3978                31816                 2206              -116425
      3979                31824              -163695                  803
      3980                31832              -150333              -176496
      3981                31840              -136873              -179222
      3982                31848               -98279               -71875
      3983                31856               -83200               -37804
      3984                31864              -154756              -101148
      3985                31872              -103848              -247813
      3986                31880              -168790                -6331
      3987                31888              -152264               -26937
      3988                31896               -51917               -35854
      3989                31904               -92942               -89861
      3990                31912              -188306              -102708
      3991                31920              -132189              -180167
      3992                31928                37649               -33521
      3993                31936               -15826              -247769
      3994                31944              -136181              -103387
      3995                31952               -51918               -14993
      3996                31960              -118839                21106
      3997                31968               -95890               -20709
      3998                31976               -63550               114211
      3999                31984               -35591              -141076
      4000                31992                -7360               -80327
      4001                32000               -51443               -95037
      4002                32008                37723               -59641
      4003                32016              -156238               -40836
      4004                32024                -3552               -90203
      4005                32032              -156591              -181192
      4006                32040              -228399               -64275
      4007                32048               -34911                54629
      4008                32056               -89679                67117
      4009                32064              -210271              -108532
      4010                32072                28321               -33032
      4011                32080               -55883              -131419
      4012                32088               -42288               -61704
      4013                32096              -167787              -149344
      4014                32104              -135399              -278588
      4015                32112                11589               -88446
      4016                32120               -76084              -154745
      4017                32128              -149630               -56173
      4018                32136              -136130              -124619
      4019                32144               -27711              -140657
      4020                32152               -28253              -161773
      4021                32160              -114045              -112482
      4022                32168              -142631              -208867
      4023                32176               -44312               -17878
      4024                32184               -58006              -132250
      4025                32192               -63239              -137724
      4026                32200               -49000                 4924
      4027                32208              -183963              -212291
      4028                32216               -32617              -114793
      4029                32224              -126532              -181098
      4030                32232              -151108               -25694
      4031                32240               -79814               -38469
      4032                32248                -3531              -157657
      4033                32256              -170154              -114166
      4034                32264               -55017              -183788
      4035                32272              -170166              -202423
      4036                32280                78265                83797
      4037                32288               109352              -120457
      4038                32296               -51169              -194491
      4039                32304              -233685              -101996
      4040                32312              -109102              -163447
      4041                32320              -115979              -165523
      4042                32328              -192137              -206028
      4043                32336              -104838              -147720
      4044                32344              -248446              -129514
      4045                32352               -42040              -124476
      4046                32360              -140220              -314319
      4047                32368               -71167               -70056
      4048                32376               -57382              -170316
      4049                32384                 7504              -100181
      4050                32392              -146237              -149030
      4051                32400               128565               -94587
      4052                32408               -55717              -212535
      4053                32416               -38446               -24923
      4054                32424              -118496                -6466
      4055                32432               126596                15731
      4056                32440               -46643               -61803
      4057                32448               -41510               -89054
      4058                32456               -81848              -123965
      4059                32464              -122509               -26804
      4060                32472              -211858               -13445
      4061                32480                24788               -64023
      4062                32488              -115784              -177061
      4063                32496              -112652               -36102
      4064                32504               -18652                 8581
      4065                32512              -121115               -88656
      4066                32520              -101931                61567
      4067                32528              -160742               -86631
      4068                32536              -139524              -163788
      4069                32544              -176800              -117233
      4070                32552              -114862               -95368
      4071                32560              -131028               -96637
      4072                32568                41879               -86630
      4073                32576                33144               -81273
      4074                32584               -19867               -50919
      4075                32592              -160356              -126780
      4076                32600               -21367              -218616
      4077                32608               -98549              -230816
      4078                32616               -52172              -158972
      4079                32624                30228               -98587
      4080                32632                -8370              -174268
      4081                32640               -75522              -164054
      4082                32648               -71568              -112575
      4083                32656              -158302               -85527
      4084                32664              -119718              -152768
      4085                32672              -108229                 7495
      4086                32680               110948                13715
      4087                32688              -214105              -159541
      4088                32696               -97153               -76131
      4089                32704               -74295              -142868
      4090                32712               -89451                 2233
      4091                32720               -70257               -31164
      4092                32728               -91005                30295
      4093                32736              -323585              -276978
      4094                32744               -20359               -86799
      4095                32752              -180401                -4246
      4096                32760                -1431              -118005
      4097                32768               -30826               -89023
      4098                32776               -73888               -75294
      4099                32784               -95687              -121402
      4100                32792              -115525               -35787
      4101                32800              -142766              -102026
      4102                32808               -32663              -267317
      4103                32816              -115990              -158458
      4104                32824               -19146              -174283
      4105                32832                95053              -106865
      4106                32840              -236454               -29327
      4107                32848                -8634               -80885
      4108                32856                -7864                -4133
      4109                32864              -104909               -44191
      4110                32872               -41862               -58014
      4111                32880              -145295              -111255
      4112                32888              -104131              -109905
      4113                32896              -170113              -223114
      4114                32904               -57760                 4385
      4115                32912              -195194                67450
      4116                32920               -97976               -54923
      4117                32928               -67154               -81503
      4118                32936               -74174              -210231
      4119                32944               -17790               -80767
      4120                32952                58765              -124759
      4121                32960               -94066              -168431
      4122                32968              -181260              -157410
      4123                32976              -179149               -86930
      4124                32984               -32990               -56424
      4125                32992              -248674              -259378
      4126                33000               -22578               -76784
      4127                33008               -77005              -164025
      4128                33016              -129995              -158568
      4129                33024              -111453              -233208
      4130                33032              -205567                28699
      4131                33040              -117070              -188768
      4132                33048              -152438               -83425
      4133                33056              -178076              -147073
      4134                33064              -106867              -217674
      4135                33072              -159971              -165365
      4136                33080              -117116              -140849
      4137                33088              -190762              -143113
      4138                33096               -90954               -86767
      4139                33104               -29495               -80074
      4140                33112              -252266              -173009
      4141                33120               -83787               -23664
      4142                33128               -54660              -168647
      4143                33136              -120876              -167668
      4144                33144              -164892               -49127
      4145                33152              -128121               -45940
      4146                33160               -39344              -172281
      4147                33168              -160804              -178248
      4148                33176              -207229              -147131
      4149                33184               -63167                 5562
      4150                33192                22644              -187008
      4151                33200               -84513               -24651
      4152                33208              -164279              -145221
      4153                33216               -90085              -166685
      4154                33224              -123653              -133893
      4155                33232              -109544               -73286
      4156                33240               -25176              -202277
      4157                33248               -63421              -204095
      4158                33256                -1894               -47992
      4159                33264               -89309              -159014
      4160                33272              -203366              -197460
      4161                33280              -136069               -46423
      4162                33288              -146231              -160596
      4163                33296              -128838              -208934
      4164                33304              -106060                73489
      4165                33312              -128546               -87122
      4166                33320              -121824              -208087
      4167                33328               -39391               -20179
      4168                33336                42663              -124094
      4169                33344               -18026              -177851
      4170                33352               -58130              -119329
      4171                33360              -112829               -81432
      4172                33368               -66566              -136722
      4173                33376              -159972              -277250
      4174                33384               -55497              -152272
      4175                33392               -91522              -133848
      4176                33400               -64252               -51846
      4177                33408              -104065               -96380
      4178                33416              -153978              -124170
      4179                33424              -155730               -85235
      4180                33432              -134391               -21481
      4181                33440              -210515               -52559
      4182                33448              -160820               -67076
      4183                33456               -56686               -38791
      4184                33464                45250               -62465
      4185                33472              -123622               -70344
      4186                33480               -70551               -11180
      4187                33488               -75757              -121309
      4188                33496              -120189              -146551
      4189                33504               -61116              -173473
      4190                33512                28075               -79694
      4191                33520               -67050              -127688
      4192                33528               -63366              -195877
      4193                33536               -64509               -24523
      4194                33544               -42279              -119710
      4195                33552               -57785                -6324
      4196                33560               -90041               -94122
      4197                33568              -130281               -29892
      4198                33576               -94099                -1162
      4199                33584              -243297               -51498
      4200                33592              -205915               -10710
      4201                33600              -146946              -126504
      4202                33608               -97410              -221761
      4203                33616                57486              -174416
      4204                33624               -50632              -108398
      4205                33632               -71087               -25092
      4206                33640                 -145              -178407
      4207                33648               -42164              -115824
      4208                33656                38315              -154235
      4209                33664               -51041               -73066
      4210                33672                -1623               -66925
      4211                33680               -56026              -137037
      4212                33688               -93802              -130657
      4213                33696              -149419               -80314
      4214                33704               -75352               -95923
      4215                33712                -6173               -77664
      4216                33720               -41058              -113206
      4217                33728               -34466               -82425
      4218                33736               -52353              -125475
      4219                33744              -151519              -178896
      4220                33752              -120848               -83393
      4221                33760                 8088               -85946
      4222                33768              -122075               -64655
      4223                33776              -223092                 5055
      4224                33784              -121106               -60062
      4225                33792              -141939              -115774
      4226                33800               -78549               -87015
      4227                33808                34504               -44785
      4228                33816               -70590              -184079
      4229                33824               -12638               -42234
      4230                33832               -52360              -120879
      4231                33840              -200156              -106532
      4232                33848              -140623              -135215
      4233                33856              -100798              -200016
      4234                33864               -47055              -116127
      4235                33872               -29515              -228938
      4236                33880              -147376               -56410
      4237                33888              -180701               -76679
      4238                33896               -37719               -61001
      4239                33904                65625              -151628
      4240                33912               -91370               -61228
      4241                33920              -206337              -173747
      4242                33928               -64328              -143637
      4243                33936                -2265              -179608
      4244                33944              -109750              -223874
      4245                33952               -41633               -12226
      4246                33960               -90765              -201648
      4247                33968                16038              -224589
      4248                33976               -94603                 1213
      4249                33984              -166973               -53309
      4250                33992              -107896              -148402
      4251                34000               -16306              -264301
      4252                34008              -151793              -119216
      4253                34016              -109720               -80513
      4254                34024               -46076               -72287
      4255                34032              -110702              -280031
      4256                34040               -16760              -162327
      4257                34048                73301               -34792
      4258                34056               -67131               -29219
      4259                34064                24649               -82231
      4260                34072                76521               -66346
      4261                34080              -213400               -81855
      4262                34088               -38520                42885
      4263                34096               -72549               -92846
      4264                34104              -255758              -132176
      4265                34112              -200266              -113306
      4266                34120               -75625              -156975
      4267                34128              -141389                34597
      4268                34136              -107842              -197437
      4269                34144              -158058               -99219
      4270                34152              -115636              -223690
      4271                34160              -110723               -86108
      4272                34168               -95835               -34417
      4273                34176               -55109                31061
      4274                34184                19080              -183561
      4275                34192                 9201              -175597
      4276                34200               -96720              -158102
      4277                34208              -258137               -91428
      4278                34216              -196142              -108235
      4279                34224              -203821              -115354
      4280                34232               -21206              -188609
      4281                34240              -117663               -81584
      4282                34248                 3979              -214704
      4283                34256              -104825               -46465
      4284                34264               -80029              -167276
      4285                34272               -91437               -35813
      4286                34280               -99929                 9320
      4287                34288              -174676              -167429
      4288                34296               -86535               -32775
      4289                34304              -115479                33560
      4290                34312               -16317               -20600
      4291                34320               -21341               -56028
      4292                34328               -75095               -93537
      4293                34336              -143251                19370
      4294                34344              -235230              -102339
      4295                34352              -129141              -100679
      4296                34360               -71694               -44850
      4297                34368              -132381              -207675
      4298                34376              -100790              -194984
      4299                34384              -101658              -151246
      4300                34392               -51152               -53828
      4301                34400              -273484               -99707
      4302                34408               -97225                48686
      4303                34416              -147296              -155060
      4304                34424              -182216              -173211
      4305                34432               -95790                35240
      4306                34440              -119076               -76468
      4307                34448                -7735               -27986
      4308                34456                13172               -15543
      4309                34464              -127027                20754
      4310                34472               -88621              -128456
      4311                34480              -109913              -177556
      4312                34488               -46187              -139974
      4313                34496              -151102              -194107
      4314                34504              -140384               -99193
      4315                34512               -45508               -78878
      4316                34520              -167294               -65772
      4317                34528              -124888              -154612
      4318                34536              -143608              -194612
      4319                34544              -182356              -100438
      4320                34552              -163232              -190093
      4321                34560              -126536               -77316
      4322                34568              -268275               -16393
      4323                34576                10716              -108109
      4324                34584              -157897              -154444
      4325                34592              -272777              -135234
      4326                34600              -100694               -39921
      4327                34608               -17256              -157775
      4328                34616                31403              -130565
      4329                34624              -197713               -99465
      4330                34632              -103769              -117329
      4331                34640              -110168               -12169
      4332                34648              -117886               -77064
      4333                34656              -147733               -45651
      4334                34664              -112026              -237881
      4335                34672              -145858              -138805
      4336                34680              -133094              -119551
      4337                34688               -77922              -197960
      4338                34696              -154383                38220
      4339                34704                 5683              -102175
      4340                34712              -247421              -116863
      4341                34720              -104327              -119233
      4342                34728              -248948               -49919
      4343                34736              -205302              -178277
      4344                34744              -166325              -181030
      4345                34752              -109684                27554
      4346                34760              -184246               -91499
      4347                34768              -139960               -47648
      4348                34776               -93778              -131518
      4349                34784              -141783              -148001
      4350                34792                 2381              -147421
      4351                34800              -215088              -175999
      4352                34808               -91968               -46007
      4353                34816              -227697              -100900
      4354                34824                -7499              -108680
      4355                34832              -120431                  570
      4356                34840               -73417              -176664
      4357                34848                18811              -198338
      4358                34856              -180266              -148008
      4359                34864              -217063               -65544
      4360                34872              -108744              -215938
      4361                34880                16101              -130023
      4362                34888              -161168               -66377
      4363                34896              -257976              -162586
      4364                34904              -100629              -292373
      4365                34912              -163562              -174830
      4366                34920               -82263               -41439
      4367                34928                31768              -227294
      4368                34936                -4005               -56160
      4369                34944               -48508              -275483
      4370                34952               -74658              -120449
      4371                34960               -93260              -159912
      4372                34968               -62111               -26297
      4373                34976               -48121               -60934
      4374                34984               -95703               -50424
      4375                34992              -145581              -119363
      4376                35000              -126120              -221546
      4377                35008              -158153              -148194
      4378                35016              -148827              -107087
      4379                35024              -147249               -21667
      4380                35032               -40017              -129639
      4381                35040              -155863              -154627
      4382                35048               -23433               -78515
      4383                35056              -123993                28625
      4384                35064              -115309                -1768
      4385                35072              -303574                -1329
      4386                35080              -119419                -9901
      4387                35088               -70990              -203685
      4388                35096              -116069               -99632
      4389                35104               -68699              -227767
      4390                35112              -127969              -111860
      4391                35120              -140733              -101738
      4392                35128              -120202              -169254
      4393                35136               -84677               -67539
      4394                35144                -5154               -53593
      4395                35152              -222177              -108722
      4396                35160               -76300              -131873
      4397                35168               -46307               -45157
      4398                35176              -228245              -238891
      4399                35184              -149948              -142899
      4400                35192              -214085               -28996
      4401                35200               -67451                14266
      4402                35208              -192180               -39494
      4403                35216              -111509              -126673
      4404                35224               -89108              -149521
      4405                35232              -167469              -199939
      4406                35240               -72795               -55727
      4407                35248              -123485              -181742
      4408                35256              -152032              -250271
      4409                35264               -26671               -29632
      4410                35272              -241037               -85795
      4411                35280               -59082                51230
      4412                35288              -139467              -150140
      4413                35296              -147346              -131498
      4414                35304              -282305              -192489
      4415                35312              -135275               -95049
      4416                35320              -210260               -86357
      4417                35328              -175050              -131838
      4418                35336              -247089              -184956
      4419                35344               -55789               -66456
      4420                35352              -104402              -196351
      4421                35360               136175              -123416
      4422                35368              -239130               -53478
      4423                35376              -216416              -175613
      4424                35384              -175308              -148786
      4425                35392              -135592                72674
      4426                35400               -61483               -41963
      4427                35408               -24767                36378
      4428                35416              -122465              -274494
      4429                35424              -118154               -99863
      4430                35432              -166944              -173503
      4431                35440                 1533              -150474
      4432                35448               -58876               -70882
      4433                35456               -31884              -223992
      4434                35464               -75234              -102143
      4435                35472              -187139               -14625
      4436                35480               -57531              -151383
      4437                35488              -102569               -46807
      4438                35496              -128021              -175642
      4439                35504              -261559               -90443
      4440                35512              -151828                -9304
      4441                35520              -147249              -154537
      4442                35528              -126340               -65561
      4443                35536                27252              -200878
      4444                35544              -278652               -36340
      4445                35552              -101131               -24273
      4446                35560               -25163              -112055
      4447                35568                32392               -94542
      4448                35576               -88541              -161360
      4449                35584              -151202               -98031
      4450                35592              -146202               -71216
      4451                35600              -120107              -172667
      4452                35608              -177499              -232942
      4453                35616              -139800              -203689
      4454                35624               -93326              -279460
      4455                35632              -123866               -93221
      4456                35640               -15841              -115650
      4457                35648              -169647               -98442
      4458                35656               -98213              -103291
      4459                35664              -163728              -127713
      4460                35672              -206794              -116409
      4461                35680              -106862              -112171
      4462                35688                 1187               -76665
      4463                35696               -44954              -106510
      4464                35704              -150874               -55842
      4465                35712                10569              -155222
      4466                35720               -65645              -126330
      4467                35728               -16899              -158545
      4468                35736               -30950              -170303
      4469                35744              -122979                 4933
      4470                35752              -115019               -44389
      4471                35760              -236768              -170688
      4472                35768              -165796               -31762
      4473                35776              -146791               -56591
      4474                35784              -243649               -18300
      4475                35792                46449               -59584
      4476                35800                 4249               -39711
      4477                35808              -125288              -109253
      4478                35816                28460              -182692
      4479                35824               -63903              -169054
      4480                35832              -206267               -96227
      4481                35840              -282451              -128462
      4482                35848              -124312              -126164
      4483                35856              -112089              -149872
      4484                35864              -374941              -199868
      4485                35872               -23786              -237569
      4486                35880                31461              -152944
      4487                35888               -66946              -161286
      4488                35896               -94883              -139887
      4489                35904              -158558               -40489
      4490                35912               -21356              -114943
      4491                35920                 8462               -28355
      4492                35928              -165222                 9317
      4493                35936                21276              -190202
      4494                35944              -134644               -78360
      4495                35952              -172286                  434
      4496                35960              -195288               -98856
      4497                35968              -114092              -126013
      4498                35976                 1050              -150717
      4499                35984               -89484              -286527
      4500                35992              -113878               -30482
      4501                36000              -188565              -230707
      4502                36008               -95751               -59689
      4503                36016               -70397               -12719
      4504                36024              -136668              -110512
      4505                36032              -285970              -183180
      4506                36040              -110787               -47095
      4507                36048              -212911              -175151
      4508                36056               -92197              -120301
      4509                36064               -55844              -198388
      4510                36072              -185130              -172609
      4511                36080               -66539              -121203
      4512                36088               -85857              -103807
      4513                36096              -165208                11118
      4514                36104                80490              -111406
      4515                36112                11668              -134921
      4516                36120              -173683              -164093
      4517                36128              -199153              -196183
      4518                36136                17367              -204734
      4519                36144               -22504                -6264
      4520                36152               -64533              -228120
      4521                36160               -55337               -75268
      4522                36168              -185860                -8875
      4523                36176               -50892              -144502
      4524                36184              -209666               -11583
      4525                36192               -29717               -29261
      4526                36200              -131946               -19145
      4527                36208              -114823               -43729
      4528                36216              -174401              -157569
      4529                36224              -112670                45117
      4530                36232               -26640               -83244
      4531                36240               -99993              -100702
      4532                36248               -31260              -188836
      4533                36256              -248762              -214042
      4534                36264               134865              -102701
      4535                36272                32617               -65440
      4536                36280               -63110              -125416
      4537                36288               -61667               -79353
      4538                36296                22888                10079
      4539                36304              -126851                 9801
      4540                36312               -61180                -1849
      4541                36320              -123018              -109868
      4542                36328              -165548               -36156
      4543                36336               -26109               -82864
      4544                36344                21016               -35909
      4545                36352              -153067              -201151
      4546                36360              -127615                60510
      4547                36368               -53541                -3840
      4548                36376               -87198               -93393
      4549                36384               -83465               -71205
      4550                36392                -5528              -103224
      4551                36400              -241243              -126054
      4552                36408              -110234              -195716
      4553                36416               -97195               -93037
      4554                36424               -33446               -71305
      4555                36432                48497              -208085
      4556                36440               -83900               -44702
      4557                36448               -62333              -126638
      4558                36456              -128747               -82953
      4559                36464                -6422                20939
      4560                36472              -104172                18270
      4561                36480                 8636                 2959
      4562                36488              -206562               -72453
      4563                36496              -111293              -115286
      4564                36504              -179592              -104222
      4565                36512               -46867              -121492
      4566                36520              -106354                63522
      4567                36528               -52586               -65756
      4568                36536               -75581              -122914
      4569                36544               -30261              -102224
      4570                36552              -140277              -266087
      4571                36560               -61058               -17375
      4572                36568              -171060              -259958
      4573                36576               -38473              -124964
      4574                36584                -4604               -99056
      4575                36592              -278425               -75095
      4576                36600              -158237              -138963
      4577                36608               -74004              -140690
      4578                36616               -62249               -29119
      4579                36624               -64498               -83810
      4580                36632                35813               -92048
      4581                36640               -26297               -31825
      4582                36648              -110055               -28699
      4583                36656              -151061              -153347
      4584                36664                -9441                 1276
      4585                36672              -145696              -151088
      4586                36680              -164610              -125200
      4587                36688               -29771               -96303
      4588                36696              -160368               -96321
      4589                36704               -43169              -113460
      4590                36712              -193839               -20439
      4591                36720              -211351              -225820
      4592                36728              -206450               -34057
      4593                36736              -215652               -82268
      4594                36744              -178807               -42247
      4595                36752                36864              -129952
      4596                36760              -139426               -65410
      4597                36768              -138170                36101
      4598                36776              -227766              -112085
      4599                36784                41832               -28409
      4600                36792              -108650              -210462
      4601                36800              -138264              -132019
      4602                36808               -43063              -174180
      4603                36816              -168788              -154920
      4604                36824              -151447               -95183
      4605                36832              -184383              -136891
      4606                36840               -64512                80218
      4607                36848               -56400              -109118
      4608                36856               -87067               -96698
      4609                36864               -94335                49842
      4610                36872               -81863               -86701
      4611                36880               -64241               -86747
      4612                36888               -95780              -115526
      4613                36896               -78312              -150950
      4614                36904               -86143               -39818
      4615                36912              -109571              -268745
      4616                36920              -155334              -263364
      4617                36928              -100583               -39196
      4618                36936               -65452              -272857
      4619                36944              -154178              -120833
      4620                36952               -69585              -160581
      4621                36960               -84830                 9915
      4622                36968              -147180               -47148
      4623                36976              -172948               -29075
      4624                36984              -174111              -222846
      4625                36992              -264714              -123238
      4626                37000               -35186              -305898
      4627                37008              -191222              -133942
      4628                37016              -244377              -278669
      4629                37024               -86063               -75896
      4630                37032               -59798               -88020
      4631                37040              -286531              -251009
      4632                37048              -145440               -81217
      4633                37056              -171592               -24422
      4634                37064               -95556              -130254
      4635                37072              -206072              -166701
      4636                37080              -111238               -97567
      4637                37088                51770              -163446
      4638                37096              -169914              -115302
      4639                37104              -101827              -133973
      4640                37112               -19985              -107039
      4641                37120               -53625              -181676
      4642                37128              -195941              -198009
      4643                37136              -199817              -247468
      4644                37144              -136960              -216712
      4645                37152               -71232              -180224
      4646                37160               -63567                47652
      4647                37168               -62434              -147278
      4648                37176                12774              -193758
      4649                37184              -230451              -245287
      4650                37192               -11789              -185436
      4651                37200               -86262              -144664
      4652                37208               -90460              -141392
      4653                37216               -43920              -152383
      4654                37224              -161165              -202303
      4655                37232                20616              -124966
      4656                37240              -126803               -56245
      4657                37248               -53972              -158782
      4658                37256              -178359              -127597
      4659                37264              -263437              -157259
      4660                37272              -186230              -154428
      4661                37280                40633              -269464
      4662                37288               -30880              -132079
      4663                37296              -149425                 6904
      4664                37304              -240919              -299891
      4665                37312              -238959              -170647
      4666                37320               -65117              -238380
      4667                37328               -26943              -199560
      4668                37336               -73445              -150971
      4669                37344               -70201              -203625
      4670                37352              -134501              -137621
      4671                37360              -179668              -101065
      4672                37368              -202506              -163149
      4673                37376              -232108              -161968
      4674                37384               -92879              -127853
      4675                37392              -128192              -171893
      4676                37400              -165739               -40010
      4677                37408              -194780               -78723
      4678                37416              -125950               -84730
      4679                37424               -52006              -142279
      4680                37432              -112314               -61324
      4681                37440               -96965              -204754
      4682                37448              -123809                49651
      4683                37456               -43055                46142
      4684                37464               -25009              -179225
      4685                37472               -87408              -143900
      4686                37480              -125385              -198637
      4687                37488               -37116                60186
      4688                37496              -253627              -238996
      4689                37504              -164474               -64577
      4690                37512              -153970               -89400
      4691                37520              -211585              -115232
      4692                37528              -124782              -142173
      4693                37536               -91338              -255156
      4694                37544              -214946               -76405
      4695                37552              -169643               -90181
      4696                37560              -186410              -139862
      4697                37568              -141302                -5400
      4698                37576               -51453              -172963
      4699                37584               -14593              -170309
      4700                37592                55480               -99817
      4701                37600              -121749                60442
      4702                37608              -154854              -183151
      4703                37616              -103019               -74925
      4704                37624              -109058               -47395
      4705                37632               -52677              -157652
      4706                37640              -206452               -95330
      4707                37648                 -675               -32139
      4708                37656              -164076              -129496
      4709                37664              -118955              -286415
      4710                37672               -47012              -155482
      4711                37680              -124148              -185978
      4712                37688              -231393               -75427
      4713                37696               -68207               -29950
      4714                37704                 9770              -257558
      4715                37712               -94770              -139388
      4716                37720               -33428               -47851
      4717                37728               -62370               -55829
      4718                37736               -76882              -184832
      4719                37744              -210684              -151857
      4720                37752              -271952              -229831
      4721                37760                14509               -79586
      4722                37768               -76436              -175755
      4723                37776               -72198              -104755
      4724                37784                37967               -87458
      4725                37792               -96302              -199646
      4726                37800              -100060               -64432
      4727                37808              -167198                37948
      4728                37816              -145323              -171909
      4729                37824               -32487              -121464
      4730                37832              -230068               -97777
      4731                37840              -109473               -67758
      4732                37848              -227189              -201775
      4733                37856               -52344                  617
      4734                37864              -184365              -150066
      4735                37872              -200145               -23579
      4736                37880               -69553               -73605
      4737                37888                79453               -73274
      4738                37896              -140522               -21290
      4739                37904              -136935               -19996
      4740                37912               -75818               -55583
      4741                37920               -90173               -69645
      4742                37928               -49263              -122992
      4743                37936              -244401              -154648
      4744                37944               -87539              -195619
      4745                37952              -198052                97092
      4746                37960              -159501              -168991
      4747                37968                -5985              -197646
      4748                37976               -85899               -96143
      4749                37984               -72491              -133052
      4750                37992              -117070              -117990
      4751                38000               -14679               -71013
      4752                38008               -86870              -158963
      4753                38016                61537               -80187
      4754                38024              -185930               -48605
      4755                38032              -115917              -109146
      4756                38040               -93289               -32365
      4757                38048               -55493              -132474
      4758                38056              -242890              -202672
      4759                38064               -64611              -202292
      4760                38072                  629              -156525
      4761                38080               -85750              -206519
      4762                38088               -75585              -136232
      4763                38096              -129886               -72665
      4764                38104               -57279               -25345
      4765                38112               -53020              -148696
      4766                38120              -136658               -86189
      4767                38128              -147004               -93778
      4768                38136              -145519              -159133
      4769                38144              -160312              -221741
      4770                38152               -49495              -270833
      4771                38160              -230753              -313234
      4772                38168               -67802              -212838
      4773                38176                93220              -175159
      4774                38184                48407              -111280
      4775                38192              -166963               -50921
      4776                38200              -159730              -189452
      4777                38208                -2530              -133751
      4778                38216               -34926              -172172
      4779                38224              -125433               -90206
      4780                38232               -22130              -137333
      4781                38240              -163681              -105437
      4782                38248               -76929              -141974
      4783                38256              -131223              -109298
      4784                38264              -147363              -138776
      4785                38272              -255718              -100545
      4786                38280                72597               -89427
      4787                38288               -35886              -307402
      4788                38296               -93915              -157594
      4789                38304               -76328              -186087
      4790                38312              -157266              -102707
      4791                38320              -320581              -148312
      4792                38328               -67727               -13334
      4793                38336               -50317               -11413
      4794                38344              -201130              -159280
      4795                38352               -66381              -160644
      4796                38360              -301303              -143955
      4797                38368               -78432                  914
      4798                38376               -83434               -80577
      4799                38384              -206071              -344317
      4800                38392               -99239              -109307
      4801                38400               -54322              -229391
      4802                38408               -84124              -317291
      4803                38416              -157017              -152793
      4804                38424              -167384              -188543
      4805                38432              -276006              -156130
      4806                38440              -109328               -77949
      4807                38448               -47808              -269087
      4808                38456               -91314              -137324
      4809                38464              -280343              -148304
      4810                38472              -141164              -163828
      4811                38480                77264              -139124
      4812                38488              -135655              -187938
      4813                38496                50372               -37218
      4814                38504              -267976               -75401
      4815                38512                32033              -223528
      4816                38520              -141116               -81227
      4817                38528               -89535               -35934
      4818                38536              -252804              -207672
      4819                38544               -14978               -41633
      4820                38552               -62856              -193764
      4821                38560               -25962              -133992
      4822                38568               -90835              -141407
      4823                38576              -156002              -226878
      4824                38584               -95010              -298401
      4825                38592              -107407              -234406
      4826                38600              -193214               -37429
      4827                38608              -104658              -169222
      4828                38616               -19255              -149322
      4829                38624                44818              -100336
      4830                38632              -149007              -114310
      4831                38640               -53361               -98440
      4832                38648              -118236               -68958
      4833                38656              -184649                -4660
      4834                38664              -123028              -213587
      4835                38672              -132404               -66356
      4836                38680               -35239              -144859
      4837                38688              -173802               -44795
      4838                38696               -90591                24209
      4839                38704               -68670              -138795
      4840                38712              -108599               -66668
      4841                38720                23650              -145237
      4842                38728               -44240              -110105
      4843                38736               -88850              -143123
      4844                38744              -162442               -73979
      4845                38752               -63461              -215135
      4846                38760              -144810               -99053
      4847                38768              -207265              -156637
      4848                38776               -52474                 3891
      4849                38784               -63975              -213814
      4850                38792               -85684              -182402
      4851                38800                90492              -230728
      4852                38808              -134823              -123725
      4853                38816               -86179              -130477
      4854                38824              -134725               -47161
      4855                38832              -117954               -21167
      4856                38840               -88757               -98813
      4857                38848              -198443              -227475
      4858                38856              -152541              -281986
      4859                38864               -88190                44427
      4860                38872              -246143               -44294
      4861                38880                 7145               -37301
      4862                38888              -242741              -213869
      4863                38896              -183053              -208277
      4864                38904              -157759               -14781
      4865                38912              -139059              -128116
      4866                38920               -22340               -52479
      4867                38928              -188897               -49969
      4868                38936               139706                41724
      4869                38944              -121167              -195792
      4870                38952               -15728                26802
      4871                38960               -94685               -84792
      4872                38968               -33277               -58259
      4873                38976               -25700              -134297
      4874                38984              -144719               -94834
      4875                38992               -55057               -18645
      4876                39000              -100834               -92670
      4877                39008              -142942               -77437
      4878                39016              -116928              -198681
      4879                39024              -176136              -168045
      4880                39032               -71680               -59457
      4881                39040              -135366               -12474
      4882                39048               -33460              -159300
      4883                39056              -127230               -98004
      4884                39064               -27845              -176306
      4885                39072              -223425              -125868
      4886                39080               -41372              -199418
      4887                39088              -153240               -32428
      4888                39096              -148623               -17945
      4889                39104              -246399              -123834
      4890                39112               -85355              -273228
      4891                39120              -167445               -24811
      4892                39128                -2003              -134837
      4893                39136              -211429              -191803
      4894                39144              -148989               -85382
      4895                39152               -29153              -322898
      4896                39160               -41338               -90481
      4897                39168               -82046              -149557
      4898                39176                 6503               -95823
      4899                39184              -120840              -152555
      4900                39192              -110646              -181004
      4901                39200              -119491              -193735
      4902                39208              -110930               -89861
      4903                39216              -158304              -159914
      4904                39224              -107827               -89936
      4905                39232              -109764              -211014
      4906                39240              -228360              -200283
      4907                39248              -255004              -123685
      4908                39256                70916               -39676
      4909                39264               -95050              -106441
      4910                39272               -87421               -97730
      4911                39280               -74759               -57052
      4912                39288              -157122              -238513
      4913                39296              -205990                19981
      4914                39304              -131436              -129987
      4915                39312               -38888              -116891
      4916                39320               -73864                16941
      4917                39328                91908              -107741
      4918                39336              -191030               -16954
      4919                39344              -129627               -33743
      4920                39352              -161271              -197141
      4921                39360              -145720              -178661
      4922                39368              -144743               -48572
      4923                39376                10621              -169879
      4924                39384              -169789               -60225
      4925                39392              -155007              -148646
      4926                39400              -182313              -131360
      4927                39408              -149233               -60018
      4928                39416              -220280              -189685
      4929                39424                30746               -68795
      4930                39432               -97333              -281101
      4931                39440               -92246              -113551
      4932                39448              -222186               -19580
      4933                39456              -207814              -118935
      4934                39464              -104190              -233270
      4935                39472              -126716              -115568
      4936                39480              -122730              -208346
      4937                39488                28271               -35888
      4938                39496                20375              -168387
      4939                39504               -77833               -94774
      4940                39512               -80996               -77542
      4941                39520               -75416              -127725
      4942                39528               -26195              -100139
      4943                39536              -190436              -132447
      4944                39544              -187049              -170461
      4945                39552              -156786              -195230
      4946                39560               -80254              -331185
      4947                39568              -137493              -264346
      4948                39576               -11142               -72055
      4949                39584              -169134               -83911
      4950                39592              -119660              -282122
      4951                39600              -158733              -151142
      4952                39608               -75554              -147315
      4953                39616                 8651              -101301
      4954                39624              -124683              -144248
      4955                39632                68916              -104431
      4956                39640               -77969                 5191
      4957                39648               -71505               -10694
      4958                39656              -119812              -205313
      4959                39664              -176149              -115273
      4960                39672              -236843              -146029
      4961                39680              -288498               -35334
      4962                39688              -173715              -207214
      4963                39696              -152456                -2560
      4964                39704                84751              -234863
      4965                39712              -151008                 1748
      4966                39720               -44972                53672
      4967                39728              -228487              -105185
      4968                39736               -85706              -141132
      4969                39744               -51669              -114307
      4970                39752               -79156              -160188
      4971                39760              -157809              -247287
      4972                39768               -72108                 8620
      4973                39776              -158603              -165881
      4974                39784              -106393               -74406
      4975                39792               -41602              -165055
      4976                39800              -168939              -174959
      4977                39808               -89797              -194749
      4978                39816              -144082               -53431
      4979                39824               -54908              -210534
      4980                39832              -133849              -138722
      4981                39840               -83353               -85203
      4982                39848              -136031              -121191
      4983                39856               -60582               -11940
      4984                39864                10851              -156258
      4985                39872               -66367              -142888
      4986                39880              -120611              -212602
      4987                39888              -152053               -79314
      4988                39896              -101031               -58592
      4989                39904               -34059               -82596
      4990                39912               -83583              -121800
      4991                39920              -113117                 4183
      4992                39928              -117075              -216727
      4993                39936               -99457               -99500
      4994                39944               -77222              -330039
      4995                39952                87072                19394
      4996                39960               -74612              -222283
      4997                39968              -194084              -101238
      4998                39976               -60179               -33396
      4999                39984              -111722               -93601
      5000                39992               -17836               -85909
