# Supplementary material for: Probing decoherence in molecular 4f qubits
Source: Chem Sci. 2024 Oct 30;15(48):20328–37. doi: 10.1039/d4sc05304d (PMC11575486; doi:10.1039/d4sc05304d)
Supplement: SC-015-D4SC05304D-s001 [file SC-015-D4SC05304D-s001.zip › data_archive/perpendicular_0p001pct/T2/3247_3c6K_T2]

     index            Time [ns]         Intensity []         Intensity []

         1                    0             10821346             -8250055
         2                    8              8864311             -6782163
         3                   16              8263239             -6456246
         4                   24              7848279             -6021907
         5                   32              7497139             -5722988
         6                   40              7391718             -5214679
         7                   48              7431622             -5187918
         8                   56              7644128             -5339247
         9                   64              8190892             -5324996
        10                   72              8464267             -5898124
        11                   80              8739476             -5977611
        12                   88              8928560             -6155147
        13                   96              8885515             -6277195
        14                  104              8668286             -6192212
        15                  112              8700665             -6132383
        16                  120              8559262             -6029616
        17                  128              8214656             -5994032
        18                  136              7882546             -5742454
        19                  144              7564800             -5730376
        20                  152              7067759             -5151180
        21                  160              6573284             -5236419
        22                  168              6222115             -4539764
        23                  176              5847238             -4389870
        24                  184              5770824             -4227764
        25                  192              5924602             -4265409
        26                  200              6033005             -4143172
        27                  208              6324086             -4172264
        28                  216              6501968             -4354624
        29                  224              6446717             -4623289
        30                  232              6665784             -4915224
        31                  240              6766765             -4751601
        32                  248              6857458             -4932872
        33                  256              6804838             -4737548
        34                  264              6873628             -4804239
        35                  272              6790366             -4906626
        36                  280              6757931             -4780556
        37                  288              6517134             -4878547
        38                  296              6323400             -4698830
        39                  304              6094518             -4464626
        40                  312              6008262             -4204901
        41                  320              5798276             -3972837
        42                  328              5848633             -3823150
        43                  336              5891960             -3851308
        44                  344              6085832             -3940225
        45                  352              6414371             -4166500
        46                  360              6559842             -4294402
        47                  368              6690307             -4580914
        48                  376              6996461             -4527583
        49                  384              6985819             -4706708
        50                  392              6926598             -4705423
        51                  400              6963730             -4814274
        52                  408              6846997             -4704625
        53                  416              6863467             -4740525
        54                  424              6837173             -4693456
        55                  432              6712492             -4755892
        56                  440              6587427             -4566174
        57                  448              6022026             -4535885
        58                  456              5956272             -4219343
        59                  464              5685320             -4027529
        60                  472              5552154             -3908435
        61                  480              5617648             -3630725
        62                  488              5698212             -3847633
        63                  496              5859971             -3843399
        64                  504              6026180             -4217946
        65                  512              6141344             -4090553
        66                  520              6032485             -4073829
        67                  528              6084100             -4133531
        68                  536              5901202             -4273898
        69                  544              5946006             -4240829
        70                  552              6059153             -4083384
        71                  560              6047260             -3930710
        72                  568              5928216             -4202319
        73                  576              5919564             -4090345
        74                  584              5748253             -4118772
        75                  592              5691462             -3899472
        76                  600              5289092             -3866182
        77                  608              5172746             -3451503
        78                  616              4870711             -3418831
        79                  624              5021389             -3348860
        80                  632              5076190             -3383097
        81                  640              5167191             -3327467
        82                  648              5439507             -3508130
        83                  656              5316281             -3598058
        84                  664              5200835             -3498799
        85                  672              5324771             -3622947
        86                  680              4986201             -3587257
        87                  688              5182799             -3366056
        88                  696              5048143             -3497184
        89                  704              5219073             -3371929
        90                  712              5058952             -3574069
        91                  720              5073478             -3536519
        92                  728              4871604             -3354379
        93                  736              4826264             -3205846
        94                  744              4574926             -3183331
        95                  752              4365542             -3153201
        96                  760              4088616             -2919782
        97                  768              4302573             -2973270
        98                  776              4090494             -2889228
        99                  784              4371242             -2893186
       100                  792              4395281             -3039487
       101                  800              4466879             -3063467
       102                  808              4344891             -2997125
       103                  816              4257757             -3045532
       104                  824              4429997             -2879610
       105                  832              4352221             -2951180
       106                  840              4349092             -2951831
       107                  848              4590143             -2810266
       108                  856              4526455             -2975669
       109                  864              4534980             -3046436
       110                  872              4359920             -3195350
       111                  880              4249610             -3060814
       112                  888              4163640             -3005752
       113                  896              4061152             -2895794
       114                  904              4083245             -2757559
       115                  912              3955097             -2879130
       116                  920              4083009             -2677249
       117                  928              4216203             -2745936
       118                  936              4242966             -2900634
       119                  944              4325262             -2966627
       120                  952              4300137             -2959459
       121                  960              4366209             -2925357
       122                  968              4255599             -2856005
       123                  976              4233090             -2856561
       124                  984              4487476             -2937614
       125                  992              4593646             -2946867
       126                 1000              4558037             -3039919
       127                 1008              4732725             -3193461
       128                 1016              4462639             -2944626
       129                 1024              4570365             -3202670
       130                 1032              4170829             -2945837
       131                 1040              4238534             -2743378
       132                 1048              4209719             -2802722
       133                 1056              4101596             -2720492
       134                 1064              4088179             -2743595
       135                 1072              4181552             -2748074
       136                 1080              4248850             -2698746
       137                 1088              4393000             -2801707
       138                 1096              4371244             -2774750
       139                 1104              4355286             -3030993
       140                 1112              4202397             -3003614
       141                 1120              4353526             -2821374
       142                 1128              4538583             -2792977
       143                 1136              4670120             -3125716
       144                 1144              4570334             -3022601
       145                 1152              4887949             -3092511
       146                 1160              4721442             -3122500
       147                 1168              4757078             -3228202
       148                 1176              4731430             -3103786
       149                 1184              4605492             -3047021
       150                 1192              4593898             -3038075
       151                 1200              4769648             -2941826
       152                 1208              4869803             -2998441
       153                 1216              4991752             -3117773
       154                 1224              5011233             -3155976
       155                 1232              5139072             -3396257
       156                 1240              5209125             -3246841
       157                 1248              5402846             -3254141
       158                 1256              5486624             -3501728
       159                 1264              5281108             -3404052
       160                 1272              5429391             -3351052
       161                 1280              5858992             -3513080
       162                 1288              5788481             -3689562
       163                 1296              5893627             -3601601
       164                 1304              5961052             -3781288
       165                 1312              5937028             -3854956
       166                 1320              5745002             -3883606
       167                 1328              5633225             -3621504
       168                 1336              5597303             -3559183
       169                 1344              5596704             -3604701
       170                 1352              5709398             -3595796
       171                 1360              5795450             -3640274
       172                 1368              5850433             -3680406
       173                 1376              5893660             -3853136
       174                 1384              5879099             -3767206
       175                 1392              5767159             -3827619
       176                 1400              6003541             -3868678
       177                 1408              5958373             -3732029
       178                 1416              6035365             -3913347
       179                 1424              6019871             -3887206
       180                 1432              6342700             -3964412
       181                 1440              6429314             -4056426
       182                 1448              6486072             -3942030
       183                 1456              6394033             -4018992
       184                 1464              6195959             -3955225
       185                 1472              5943674             -4021146
       186                 1480              5900073             -3822282
       187                 1488              6132256             -3926939
       188                 1496              6185628             -3831701
       189                 1504              6173720             -3736528
       190                 1512              6326143             -3964235
       191                 1520              6369841             -4107728
       192                 1528              6381980             -4137943
       193                 1536              6521804             -4050307
       194                 1544              6396321             -4024709
       195                 1552              6363969             -4051053
       196                 1560              6475736             -4044584
       197                 1568              6665815             -4062692
       198                 1576              6754327             -4068475
       199                 1584              6629193             -4343252
       200                 1592              6815181             -4182856
       201                 1600              6594573             -4344675
       202                 1608              6507303             -4298065
       203                 1616              6261409             -4188073
       204                 1624              6332713             -3934047
       205                 1632              6414719             -3894046
       206                 1640              6234820             -3844677
       207                 1648              6400237             -3988719
       208                 1656              6550586             -4164079
       209                 1664              6568238             -4258855
       210                 1672              6740933             -4239268
       211                 1680              6548777             -4180256
       212                 1688              6577185             -4046400
       213                 1696              6599428             -4051469
       214                 1704              6695871             -4063005
       215                 1712              6921308             -4061827
       216                 1720              6887290             -4223156
       217                 1728              6894652             -4372267
       218                 1736              6853131             -4197037
       219                 1744              6646074             -4363615
       220                 1752              6645771             -4246323
       221                 1760              6533189             -4142591
       222                 1768              6592825             -4081938
       223                 1776              6478347             -4192653
       224                 1784              6484111             -4170246
       225                 1792              6685732             -4218387
       226                 1800              6890458             -4357656
       227                 1808              7203300             -4349321
       228                 1816              6858162             -4371305
       229                 1824              6990429             -4555591
       230                 1832              7006347             -4388218
       231                 1840              6917879             -4294312
       232                 1848              6937122             -4277669
       233                 1856              6796234             -4314503
       234                 1864              6825137             -4254515
       235                 1872              6790105             -4297681
       236                 1880              6750977             -4294343
       237                 1888              6656400             -4406778
       238                 1896              6698026             -4251889
       239                 1904              6427085             -4082787
       240                 1912              6296122             -4160369
       241                 1920              6398047             -3993604
       242                 1928              6706426             -4146523
       243                 1936              6709480             -4257622
       244                 1944              6846467             -4265683
       245                 1952              7080621             -4256782
       246                 1960              6975852             -4329425
       247                 1968              6805529             -4458530
       248                 1976              6996157             -4324413
       249                 1984              6746051             -4295689
       250                 1992              6867150             -4337234
       251                 2000              6737170             -4379101
       252                 2008              6926500             -4263032
       253                 2016              6959854             -4280200
       254                 2024              7020180             -4162634
       255                 2032              6850977             -4252236
       256                 2040              6718677             -4305866
       257                 2048              6835732             -4286769
       258                 2056              6710140             -4257863
       259                 2064              6786014             -4374601
       260                 2072              6909191             -4366661
       261                 2080              7326767             -4300238
       262                 2088              7398314             -4432519
       263                 2096              7414038             -4464470
       264                 2104              7382785             -4568856
       265                 2112              7448925             -4705803
       266                 2120              7295166             -4766421
       267                 2128              7410871             -4464128
       268                 2136              7262380             -4564488
       269                 2144              7285696             -4329400
       270                 2152              7127949             -4254427
       271                 2160              6893052             -4665475
       272                 2168              6921090             -4414250
       273                 2176              6747796             -4344868
       274                 2184              6680930             -4267621
       275                 2192              6670336             -4183145
       276                 2200              6517520             -4223576
       277                 2208              6647530             -4180041
       278                 2216              6660374             -4179851
       279                 2224              6903350             -4255536
       280                 2232              7159874             -4403641
       281                 2240              7008647             -4485125
       282                 2248              7290966             -4535847
       283                 2256              7274244             -4502344
       284                 2264              7079247             -4507548
       285                 2272              6999218             -4448497
       286                 2280              6971683             -4440847
       287                 2288              6893650             -4394310
       288                 2296              6900705             -4390694
       289                 2304              6750038             -4526352
       290                 2312              6702996             -4272655
       291                 2320              6948516             -4378233
       292                 2328              6815018             -4350756
       293                 2336              7060169             -4319811
       294                 2344              6948584             -4417122
       295                 2352              6949078             -4174701
       296                 2360              7175737             -4333505
       297                 2368              7272449             -4449393
       298                 2376              7399250             -4582430
       299                 2384              7610074             -4729155
       300                 2392              7653730             -4814182
       301                 2400              7516350             -4721972
       302                 2408              7449788             -4786322
       303                 2416              7301170             -4837171
       304                 2424              7276336             -4487182
       305                 2432              7225165             -4589876
       306                 2440              7105489             -4432796
       307                 2448              7143939             -4408973
       308                 2456              6977925             -4374724
       309                 2464              6880558             -4223953
       310                 2472              6850252             -4279108
       311                 2480              6655112             -4269404
       312                 2488              6743057             -4102218
       313                 2496              6767280             -4212228
       314                 2504              6812360             -4225732
       315                 2512              7127701             -4301397
       316                 2520              7070288             -4348824
       317                 2528              7234532             -4474921
       318                 2536              7138367             -4636461
       319                 2544              7278675             -4614890
       320                 2552              7226746             -4352795
       321                 2560              7093794             -4207183
       322                 2568              6971250             -4289006
       323                 2576              6876112             -4398852
       324                 2584              6646381             -4228801
       325                 2592              6754537             -4170646
       326                 2600              6598497             -4253315
       327                 2608              6554210             -4318268
       328                 2616              6663122             -4224355
       329                 2624              6558460             -4296182
       330                 2632              6686546             -4335721
       331                 2640              6793815             -4224426
       332                 2648              6819939             -4201053
       333                 2656              6773039             -4440535
       334                 2664              7069991             -4402553
       335                 2672              7147279             -4416827
       336                 2680              7088191             -4352540
       337                 2688              7052146             -4456698
       338                 2696              6908359             -4518746
       339                 2704              6939660             -4401164
       340                 2712              6652302             -4280637
       341                 2720              6559430             -4032388
       342                 2728              6359774             -4117658
       343                 2736              6320671             -4103773
       344                 2744              6350623             -4056552
       345                 2752              6176099             -3991258
       346                 2760              6015029             -4172685
       347                 2768              6135610             -3911577
       348                 2776              6194084             -4006382
       349                 2784              6285678             -3811692
       350                 2792              6264431             -3969309
       351                 2800              6547140             -4198810
       352                 2808              6412068             -4134799
       353                 2816              6782536             -4047764
       354                 2824              6382453             -4087261
       355                 2832              6722262             -4196470
       356                 2840              6821144             -3963382
       357                 2848              6426153             -3949163
       358                 2856              6365490             -3999317
       359                 2864              6457196             -3843001
       360                 2872              6255629             -3911043
       361                 2880              6322530             -3846764
       362                 2888              6264671             -3831554
       363                 2896              6396573             -3985657
       364                 2904              6302138             -3783988
       365                 2912              6197334             -3982393
       366                 2920              6392620             -3949864
       367                 2928              6411358             -3932407
       368                 2936              6407263             -4076404
       369                 2944              6595166             -4101501
       370                 2952              6661483             -4091133
       371                 2960              6792753             -4257714
       372                 2968              6952390             -4290715
       373                 2976              6931521             -4165895
       374                 2984              6834712             -4157253
       375                 2992              6764837             -4181191
       376                 3000              6666730             -4224116
       377                 3008              6394796             -4031823
       378                 3016              6407069             -3956079
       379                 3024              6340884             -4057578
       380                 3032              6322348             -4032249
       381                 3040              6233688             -4167587
       382                 3048              6344998             -3967645
       383                 3056              6281676             -4110726
       384                 3064              6234640             -4216436
       385                 3072              6523162             -3959325
       386                 3080              6514658             -3996741
       387                 3088              6755974             -3953584
       388                 3096              6874366             -4008653
       389                 3104              6888422             -4106409
       390                 3112              6825689             -4221452
       391                 3120              6885172             -4139215
       392                 3128              6745757             -4172420
       393                 3136              6580784             -4336201
       394                 3144              6735329             -4284327
       395                 3152              6684968             -4160305
       396                 3160              6618527             -4052655
       397                 3168              6597525             -4117727
       398                 3176              6536965             -4234609
       399                 3184              6521494             -4264414
       400                 3192              6414452             -4103818
       401                 3200              6521226             -4133267
       402                 3208              6518161             -4111222
       403                 3216              6549434             -4168247
       404                 3224              6621946             -3966882
       405                 3232              6427957             -4062988
       406                 3240              6576834             -4000854
       407                 3248              6652644             -4062245
       408                 3256              6676467             -4139528
       409                 3264              6662785             -4152319
       410                 3272              6545149             -4107548
       411                 3280              6329996             -4128214
       412                 3288              6282841             -4097431
       413                 3296              6396700             -3857053
       414                 3304              6305313             -3846291
       415                 3312              6125357             -3934441
       416                 3320              6197499             -3802001
       417                 3328              5984520             -3808539
       418                 3336              5891192             -3914177
       419                 3344              6041636             -3719491
       420                 3352              5702919             -3712869
       421                 3360              5804876             -3743526
       422                 3368              5771420             -3562675
       423                 3376              5821361             -3617997
       424                 3384              5779238             -3523108
       425                 3392              5755064             -3775555
       426                 3400              5758564             -3727188
       427                 3408              5696882             -3603625
       428                 3416              5742573             -3741703
       429                 3424              5490895             -3690875
       430                 3432              5397449             -3651005
       431                 3440              5412046             -3572692
       432                 3448              5116968             -3548656
       433                 3456              5211918             -3401973
       434                 3464              5173278             -3389504
       435                 3472              5064860             -3388479
       436                 3480              5011938             -3267495
       437                 3488              4936287             -3088898
       438                 3496              4780251             -3131498
       439                 3504              4797515             -3042177
       440                 3512              4760360             -3230869
       441                 3520              4846188             -3074714
       442                 3528              4919865             -2963343
       443                 3536              4880149             -2971240
       444                 3544              4865371             -3165470
       445                 3552              4727178             -3198139
       446                 3560              4872179             -3099373
       447                 3568              4616933             -3153153
       448                 3576              4658275             -2982766
       449                 3584              4836805             -3013218
       450                 3592              4687378             -3017967
       451                 3600              4500291             -2905090
       452                 3608              4578204             -2896993
       453                 3616              4427359             -3001393
       454                 3624              4312098             -3020583
       455                 3632              4344891             -2908789
       456                 3640              4390873             -2738946
       457                 3648              4356634             -2707981
       458                 3656              4178426             -2789315
       459                 3664              4312619             -2776320
       460                 3672              4426294             -2572479
       461                 3680              4342276             -2861788
       462                 3688              4460624             -2789966
       463                 3696              4559319             -2780760
       464                 3704              4282353             -2814024
       465                 3712              4440914             -2844538
       466                 3720              4383077             -2693388
       467                 3728              4389839             -2683895
       468                 3736              4329985             -2693201
       469                 3744              4015965             -2879792
       470                 3752              4159736             -2912485
       471                 3760              4326108             -2799796
       472                 3768              4205903             -2741392
       473                 3776              3953476             -2717850
       474                 3784              4063793             -2779449
       475                 3792              4055727             -2809020
       476                 3800              4158206             -2684195
       477                 3808              4156485             -2698297
       478                 3816              4192658             -2577899
       479                 3824              4249165             -2522961
       480                 3832              4433954             -2687197
       481                 3840              4351765             -2727280
       482                 3848              4525089             -2735345
       483                 3856              4465651             -2818406
       484                 3864              4447418             -2831589
       485                 3872              4453386             -2714285
       486                 3880              4427435             -2755690
       487                 3888              4415251             -2890607
       488                 3896              4458908             -2815154
       489                 3904              4630767             -2697088
       490                 3912              4454993             -2783582
       491                 3920              4413080             -2929555
       492                 3928              4276915             -2727377
       493                 3936              4383748             -2709841
       494                 3944              4349574             -2853067
       495                 3952              4350488             -2795156
       496                 3960              4460091             -2952323
       497                 3968              4308229             -2732422
       498                 3976              4470988             -2952489
       499                 3984              4664639             -2903978
       500                 3992              4604980             -3033330
       501                 4000              4685234             -2899205
       502                 4008              4551632             -2851133
       503                 4016              4556131             -2789385
       504                 4024              4426036             -2888581
       505                 4032              4393250             -2942748
       506                 4040              4303309             -2861377
       507                 4048              4399954             -2818483
       508                 4056              4436908             -2701923
       509                 4064              4272244             -2746262
       510                 4072              4151817             -2863436
       511                 4080              4146186             -2674444
       512                 4088              4042567             -2734843
       513                 4096              4231226             -2687206
       514                 4104              4277986             -2729586
       515                 4112              4399743             -2830634
       516                 4120              4504365             -2794682
       517                 4128              4381711             -2957401
       518                 4136              4552855             -2914292
       519                 4144              4322542             -2902850
       520                 4152              4403233             -2835583
       521                 4160              4406178             -2814249
       522                 4168              4385248             -2650774
       523                 4176              4302557             -2873628
       524                 4184              4196173             -2778789
       525                 4192              4451302             -2861513
       526                 4200              4380319             -2699800
       527                 4208              4192233             -2620753
       528                 4216              4112359             -2661467
       529                 4224              4179290             -2649094
       530                 4232              4085537             -2577344
       531                 4240              4144384             -2655201
       532                 4248              4278685             -2593566
       533                 4256              4094218             -2708377
       534                 4264              4194373             -2677016
       535                 4272              4002357             -2801383
       536                 4280              4177565             -2725298
       537                 4288              4223968             -2574733
       538                 4296              4190367             -2697616
       539                 4304              4207579             -2509854
       540                 4312              4102521             -2569881
       541                 4320              4092171             -2632676
       542                 4328              3992116             -2559245
       543                 4336              3990492             -2600433
       544                 4344              3938240             -2425191
       545                 4352              4028154             -2496918
       546                 4360              3854693             -2517743
       547                 4368              3761475             -2483571
       548                 4376              3844544             -2506060
       549                 4384              3950754             -2583694
       550                 4392              4052066             -2514967
       551                 4400              4121221             -2714762
       552                 4408              4241632             -2655891
       553                 4416              4303669             -2854086
       554                 4424              4421377             -2804662
       555                 4432              4497992             -2827061
       556                 4440              4522648             -2768586
       557                 4448              4495108             -2957358
       558                 4456              4504296             -2874783
       559                 4464              4637648             -2907941
       560                 4472              4622194             -2959695
       561                 4480              4804643             -2966959
       562                 4488              4575911             -2993933
       563                 4496              4626126             -2970675
       564                 4504              4660916             -2885155
       565                 4512              4543214             -2842819
       566                 4520              4722788             -3124523
       567                 4528              4649000             -3089784
       568                 4536              4851450             -3162053
       569                 4544              4970251             -3229093
       570                 4552              5157971             -3145258
       571                 4560              5120880             -3198191
       572                 4568              5143712             -3382015
       573                 4576              5160648             -3316660
       574                 4584              4925895             -3331210
       575                 4592              5065174             -3348632
       576                 4600              4853032             -3184382
       577                 4608              5044808             -3111632
       578                 4616              4939731             -3103128
       579                 4624              4818875             -3240303
       580                 4632              4813876             -3206445
       581                 4640              4772420             -3199836
       582                 4648              4751698             -3060363
       583                 4656              4628662             -3070063
       584                 4664              4817396             -3075543
       585                 4672              4816140             -3038167
       586                 4680              4828491             -3063092
       587                 4688              4884413             -3117847
       588                 4696              4816250             -3278163
       589                 4704              4896782             -3326667
       590                 4712              4943121             -3329153
       591                 4720              4794037             -3136746
       592                 4728              4673809             -3098908
       593                 4736              4739208             -3013259
       594                 4744              4584687             -3105001
       595                 4752              4638798             -2857909
       596                 4760              4429713             -2943462
       597                 4768              4498403             -2798215
       598                 4776              4451300             -2860798
       599                 4784              4234743             -2913200
       600                 4792              4253790             -2862751
       601                 4800              4266997             -2734332
       602                 4808              4251762             -2738501
       603                 4816              4243634             -2664291
       604                 4824              4221525             -2773640
       605                 4832              4383432             -2866665
       606                 4840              4346976             -2996086
       607                 4848              4360451             -2952690
       608                 4856              4221442             -2866417
       609                 4864              4225635             -2789849
       610                 4872              4385442             -2667100
       611                 4880              4243462             -2843079
       612                 4888              4271157             -2836546
       613                 4896              4260959             -2773279
       614                 4904              4039322             -2600277
       615                 4912              4173236             -2729556
       616                 4920              4159154             -2670158
       617                 4928              4184451             -2737556
       618                 4936              4268383             -2707474
       619                 4944              4245609             -2665094
       620                 4952              4361363             -2801967
       621                 4960              4449614             -2961221
       622                 4968              4521284             -2900078
       623                 4976              4499101             -3109459
       624                 4984              4712654             -2945464
       625                 4992              4661599             -3099489
       626                 5000              4833106             -3230390
       627                 5008              4869127             -3226918
       628                 5016              4792295             -3022714
       629                 5024              4843507             -3217580
       630                 5032              4670610             -3064188
       631                 5040              4843708             -3201695
       632                 5048              4819694             -3222013
       633                 5056              4816996             -3283448
       634                 5064              4865012             -3204083
       635                 5072              4857095             -3123099
       636                 5080              4887727             -3026526
       637                 5088              4933178             -3324988
       638                 5096              4957322             -3230022
       639                 5104              5069317             -3322333
       640                 5112              5004878             -3269542
       641                 5120              5046071             -3330508
       642                 5128              5188190             -3370061
       643                 5136              5121674             -3287939
       644                 5144              5220512             -3453725
       645                 5152              5102808             -3352451
       646                 5160              4939502             -3403535
       647                 5168              4975352             -3285157
       648                 5176              5075846             -3185776
       649                 5184              4886504             -3194845
       650                 5192              4703758             -3167643
       651                 5200              4805412             -3142935
       652                 5208              4777450             -3178370
       653                 5216              4741135             -3263764
       654                 5224              4677581             -3278587
       655                 5232              4589009             -3221657
       656                 5240              4637558             -2992837
       657                 5248              4738791             -3018926
       658                 5256              4675921             -3077324
       659                 5264              4628509             -3063549
       660                 5272              4725493             -3242419
       661                 5280              4694157             -3020594
       662                 5288              4615379             -3088586
       663                 5296              4446415             -3172708
       664                 5304              4282835             -2876955
       665                 5312              4244706             -2735495
       666                 5320              4216211             -2828988
       667                 5328              3973160             -2820116
       668                 5336              3981162             -2761439
       669                 5344              3911609             -2671236
       670                 5352              3693818             -2546214
       671                 5360              3744585             -2689402
       672                 5368              3757393             -2454858
       673                 5376              3726471             -2725879
       674                 5384              3716494             -2589765
       675                 5392              3609309             -2382123
       676                 5400              3570629             -2348177
       677                 5408              3694230             -2470685
       678                 5416              3778047             -2498904
       679                 5424              3685041             -2584470
       680                 5432              3450499             -2468394
       681                 5440              3545015             -2516815
       682                 5448              3409032             -2413877
       683                 5456              3292867             -2297519
       684                 5464              3393641             -2345076
       685                 5472              3387097             -2380314
       686                 5480              3413391             -2273319
       687                 5488              3490247             -2307841
       688                 5496              3389669             -2206807
       689                 5504              3464238             -2185814
       690                 5512              3511310             -2122741
       691                 5520              3552157             -2351751
       692                 5528              3601839             -2294782
       693                 5536              3458315             -2471158
       694                 5544              3633296             -2390042
       695                 5552              3817377             -2458387
       696                 5560              3843477             -2466751
       697                 5568              3904153             -2551687
       698                 5576              4022574             -2549236
       699                 5584              3974760             -2619130
       700                 5592              3826040             -2574880
       701                 5600              3866370             -2538224
       702                 5608              3942273             -2556973
       703                 5616              3837527             -2534777
       704                 5624              3886010             -2489514
       705                 5632              3833941             -2516890
       706                 5640              3834467             -2375588
       707                 5648              3824711             -2498953
       708                 5656              3819240             -2316351
       709                 5664              3827104             -2382800
       710                 5672              3815713             -2503310
       711                 5680              3885699             -2480823
       712                 5688              3885101             -2730519
       713                 5696              4065608             -2434051
       714                 5704              3928967             -2521108
       715                 5712              3891737             -2364827
       716                 5720              3880287             -2641253
       717                 5728              3795915             -2521804
       718                 5736              3762413             -2489961
       719                 5744              3609714             -2614424
       720                 5752              3711513             -2429559
       721                 5760              3765700             -2369672
       722                 5768              3773105             -2398928
       723                 5776              3627111             -2219399
       724                 5784              3835759             -2332010
       725                 5792              3501277             -2426601
       726                 5800              3613270             -2368780
       727                 5808              3379436             -2342718
       728                 5816              3475213             -2290675
       729                 5824              3341314             -2207778
       730                 5832              3402417             -2277201
       731                 5840              3503871             -2283867
       732                 5848              3330695             -2302582
       733                 5856              3400313             -2133539
       734                 5864              3290155             -2258612
       735                 5872              3368946             -2222663
       736                 5880              3337939             -2209659
       737                 5888              3239062             -2058278
       738                 5896              3288530             -2059558
       739                 5904              3153803             -2092026
       740                 5912              3197999             -2049537
       741                 5920              3144724             -2022729
       742                 5928              3078456             -2024944
       743                 5936              3190808             -1810608
       744                 5944              3076761             -1982234
       745                 5952              3055050             -1887264
       746                 5960              2872277             -1990312
       747                 5968              2877014             -1999538
       748                 5976              2782644             -1867202
       749                 5984              2967226             -1892958
       750                 5992              2851625             -1878906
       751                 6000              2932505             -1950887
       752                 6008              2933323             -1970689
       753                 6016              2803015             -1893401
       754                 6024              2854554             -1871447
       755                 6032              2870048             -1948319
       756                 6040              2898287             -2077012
       757                 6048              2903542             -1781016
       758                 6056              2984825             -1799608
       759                 6064              2933930             -1916588
       760                 6072              2911018             -2024975
       761                 6080              2845612             -1938364
       762                 6088              2896867             -1839936
       763                 6096              2758875             -2079036
       764                 6104              2911207             -1816712
       765                 6112              2943410             -1842415
       766                 6120              2990218             -2075552
       767                 6128              3045705             -2031323
       768                 6136              3237974             -1983745
       769                 6144              3103246             -2106504
       770                 6152              3125155             -2176183
       771                 6160              2933445             -2088383
       772                 6168              3094341             -2082128
       773                 6176              3026929             -2038089
       774                 6184              3195944             -1952619
       775                 6192              3236232             -2178708
       776                 6200              3094840             -2048560
       777                 6208              3016741             -2038722
       778                 6216              3081185             -2069472
       779                 6224              3047529             -1894047
       780                 6232              2857560             -1951113
       781                 6240              2903267             -2028658
       782                 6248              2948109             -1943967
       783                 6256              3059864             -2012613
       784                 6264              2919493             -1949309
       785                 6272              2822124             -1916786
       786                 6280              2978802             -1928964
       787                 6288              2914944             -1953131
       788                 6296              2756726             -1925991
       789                 6304              2756679             -2044036
       790                 6312              2761527             -1920135
       791                 6320              2876031             -1955227
       792                 6328              2835030             -2123639
       793                 6336              2670264             -1973084
       794                 6344              2580372             -1940528
       795                 6352              2779748             -1835444
       796                 6360              2772385             -1982481
       797                 6368              2662285             -1846135
       798                 6376              2496867             -1922072
       799                 6384              2603780             -1847038
       800                 6392              2595358             -1813262
       801                 6400              2544662             -2016559
       802                 6408              2652038             -1869805
       803                 6416              2484332             -1725202
       804                 6424              2604467             -1806042
       805                 6432              2716930             -1776173
       806                 6440              2607712             -2020219
       807                 6448              2628200             -1905085
       808                 6456              2697960             -1713228
       809                 6464              2568933             -1952002
       810                 6472              2602592             -2020427
       811                 6480              2784597             -1774221
       812                 6488              2691904             -1847250
       813                 6496              2749857             -1858868
       814                 6504              2693050             -1702382
       815                 6512              2542090             -1783674
       816                 6520              2651772             -1826581
       817                 6528              2782578             -1673228
       818                 6536              2544735             -1749032
       819                 6544              2879580             -1738583
       820                 6552              2812002             -1792843
       821                 6560              2800219             -1783779
       822                 6568              2827876             -1773075
       823                 6576              2823175             -1964397
       824                 6584              2907626             -1863083
       825                 6592              2878537             -1853320
       826                 6600              2907212             -1993349
       827                 6608              2896490             -1754405
       828                 6616              2767171             -1771284
       829                 6624              2829333             -1769631
       830                 6632              2858881             -1828591
       831                 6640              2727026             -1902181
       832                 6648              2756843             -1972082
       833                 6656              2742347             -1832532
       834                 6664              2767881             -1827139
       835                 6672              2666981             -1733021
       836                 6680              2758177             -1734301
       837                 6688              2673929             -1663165
       838                 6696              2723117             -1841755
       839                 6704              2882255             -1720429
       840                 6712              2802753             -1875459
       841                 6720              2942942             -1884221
       842                 6728              2915138             -1916088
       843                 6736              2781644             -2011061
       844                 6744              2890639             -2005828
       845                 6752              2847686             -1941506
       846                 6760              2880825             -1968573
       847                 6768              2771665             -1936241
       848                 6776              2795257             -1859686
       849                 6784              2840879             -1822983
       850                 6792              2734742             -1872880
       851                 6800              2624068             -1760343
       852                 6808              2667057             -1685284
       853                 6816              2445294             -1669071
       854                 6824              2391962             -1762700
       855                 6832              2345362             -1721659
       856                 6840              2408861             -1667122
       857                 6848              2476704             -1725939
       858                 6856              2549299             -1572965
       859                 6864              2582794             -1701088
       860                 6872              2504418             -1716385
       861                 6880              2512100             -1697793
       862                 6888              2501088             -1878102
       863                 6896              2506401             -1716354
       864                 6904              2361229             -1691520
       865                 6912              2429285             -1533175
       866                 6920              2273336             -1543940
       867                 6928              2263733             -1586467
       868                 6936              2384303             -1559713
       869                 6944              2291647             -1607556
       870                 6952              2243715             -1582747
       871                 6960              2215957             -1542597
       872                 6968              2155231             -1452510
       873                 6976              2258142             -1444619
       874                 6984              2325970             -1512329
       875                 6992              2291066             -1390170
       876                 7000              2419107             -1530299
       877                 7008              2349435             -1557324
       878                 7016              2316203             -1788486
       879                 7024              2485660             -1718719
       880                 7032              2518919             -1869228
       881                 7040              2496431             -1679752
       882                 7048              2642272             -1622415
       883                 7056              2563933             -1666622
       884                 7064              2542636             -1709165
       885                 7072              2534096             -1678136
       886                 7080              2584015             -1666884
       887                 7088              2649449             -1695212
       888                 7096              2423700             -1694439
       889                 7104              2652366             -1574900
       890                 7112              2606588             -1659807
       891                 7120              2438542             -1736892
       892                 7128              2552677             -1681797
       893                 7136              2589452             -1635104
       894                 7144              2626642             -1648179
       895                 7152              2542494             -1786847
       896                 7160              2566479             -1729302
       897                 7168              2678628             -1708606
       898                 7176              2619291             -1674796
       899                 7184              2571389             -1579241
       900                 7192              2731676             -1701813
       901                 7200              2466913             -1614691
       902                 7208              2552344             -1630107
       903                 7216              2482015             -1778895
       904                 7224              2540889             -1755349
       905                 7232              2528696             -1699284
       906                 7240              2408926             -1690072
       907                 7248              2462588             -1557924
       908                 7256              2535694             -1570109
       909                 7264              2216438             -1688222
       910                 7272              2486864             -1604320
       911                 7280              2578018             -1694867
       912                 7288              2496135             -1720420
       913                 7296              2528205             -1737116
       914                 7304              2543034             -1642402
       915                 7312              2697384             -1679070
       916                 7320              2462605             -1640993
       917                 7328              2512631             -1719866
       918                 7336              2507370             -1622469
       919                 7344              2267372             -1802352
       920                 7352              2379981             -1619778
       921                 7360              2501111             -1613947
       922                 7368              2336443             -1639922
       923                 7376              2216232             -1471018
       924                 7384              2159234             -1455002
       925                 7392              2182456             -1441730
       926                 7400              2154730             -1518996
       927                 7408              2167829             -1331095
       928                 7416              2249770             -1466836
       929                 7424              2038838             -1520148
       930                 7432              2057590             -1353760
       931                 7440              2073577             -1203972
       932                 7448              2061551             -1547518
       933                 7456              2093121             -1358231
       934                 7464              2084365             -1451342
       935                 7472              2116439             -1302541
       936                 7480              2006336             -1332364
       937                 7488              1866749             -1356627
       938                 7496              2050829             -1280404
       939                 7504              2042470             -1376188
       940                 7512              1837287             -1148513
       941                 7520              1797886             -1323646
       942                 7528              1815066             -1224368
       943                 7536              1870059             -1333651
       944                 7544              1991649             -1315607
       945                 7552              2012203             -1301809
       946                 7560              2106358             -1358273
       947                 7568              2061564             -1205627
       948                 7576              2154196             -1430589
       949                 7584              1994455             -1328000
       950                 7592              2160803             -1436810
       951                 7600              2084809             -1419752
       952                 7608              2055444             -1298553
       953                 7616              2101260             -1402287
       954                 7624              2061608             -1360513
       955                 7632              1991023             -1272825
       956                 7640              1994529             -1376512
       957                 7648              1914533             -1345381
       958                 7656              2019456             -1273908
       959                 7664              2062667             -1274262
       960                 7672              1936707             -1250954
       961                 7680              1894986             -1331850
       962                 7688              1882110             -1254787
       963                 7696              1981459             -1296063
       964                 7704              2047664             -1300368
       965                 7712              2031107             -1298296
       966                 7720              1877955             -1410427
       967                 7728              1996243             -1275637
       968                 7736              1930368             -1395025
       969                 7744              1740911             -1274601
       970                 7752              2048632             -1312418
       971                 7760              1813213             -1415020
       972                 7768              1939845             -1297646
       973                 7776              1942302             -1206808
       974                 7784              1898901             -1241294
       975                 7792              2031553             -1296202
       976                 7800              1964068             -1311165
       977                 7808              1834771             -1128059
       978                 7816              1818387             -1186070
       979                 7824              1850803             -1169543
       980                 7832              1872750             -1275339
       981                 7840              1788074             -1311045
       982                 7848              1946167             -1137388
       983                 7856              1852950             -1199862
       984                 7864              1816796             -1289307
       985                 7872              1750426             -1077011
       986                 7880              1861994             -1148882
       987                 7888              1815266             -1198679
       988                 7896              1560980             -1174588
       989                 7904              1712437             -1193875
       990                 7912              1630558             -1269804
       991                 7920              1706753             -1234256
       992                 7928              1760514             -1147222
       993                 7936              1612048             -1220949
       994                 7944              1447584             -1142769
       995                 7952              1667061             -1244005
       996                 7960              1573879             -1085462
       997                 7968              1498267             -1137239
       998                 7976              1708741             -1138309
       999                 7984              1638894             -1081126
      1000                 7992              1648125             -1076137
      1001                 8000              1466792             -1192344
      1002                 8008              1618508             -1166980
      1003                 8016              1595865             -1053162
      1004                 8024              1534287              -986592
      1005                 8032              1390917              -992145
      1006                 8040              1549049              -973335
      1007                 8048              1439115             -1013590
      1008                 8056              1427400             -1122961
      1009                 8064              1582394             -1071818
      1010                 8072              1509532             -1011747
      1011                 8080              1445782              -989405
      1012                 8088              1528792             -1069790
      1013                 8096              1374420             -1075338
      1014                 8104              1555755              -918500
      1015                 8112              1497154             -1020879
      1016                 8120              1520584             -1122722
      1017                 8128              1464396             -1063689
      1018                 8136              1590179             -1129632
      1019                 8144              1459578             -1074433
      1020                 8152              1522765             -1044561
      1021                 8160              1458646              -984092
      1022                 8168              1599456             -1094676
      1023                 8176              1541547             -1065774
      1024                 8184              1438196             -1118970
      1025                 8192              1455108             -1100189
      1026                 8200              1554668             -1050583
      1027                 8208              1527354             -1147961
      1028                 8216              1250018             -1093288
      1029                 8224              1447909             -1140934
      1030                 8232              1498575              -996276
      1031                 8240              1526201             -1144441
      1032                 8248              1650609              -951079
      1033                 8256              1303913             -1065739
      1034                 8264              1473072              -990984
      1035                 8272              1403799             -1014714
      1036                 8280              1323713             -1019635
      1037                 8288              1453281             -1110331
      1038                 8296              1343745              -979219
      1039                 8304              1398282              -980607
      1040                 8312              1405829             -1123681
      1041                 8320              1286944             -1037586
      1042                 8328              1246173             -1176168
      1043                 8336              1392258              -981050
      1044                 8344              1398189              -997066
      1045                 8352              1343303             -1073348
      1046                 8360              1415793             -1069301
      1047                 8368              1413431             -1016329
      1048                 8376              1288946             -1100973
      1049                 8384              1422924             -1114580
      1050                 8392              1226037             -1002846
      1051                 8400              1297502             -1077181
      1052                 8408              1377695             -1029174
      1053                 8416              1372415             -1133011
      1054                 8424              1255113             -1041441
      1055                 8432              1332916              -999555
      1056                 8440              1253418             -1088768
      1057                 8448              1321591              -880937
      1058                 8456              1285406              -942566
      1059                 8464              1220731              -911978
      1060                 8472              1439464              -768912
      1061                 8480              1247025              -983982
      1062                 8488              1288690              -789496
      1063                 8496              1186299              -735738
      1064                 8504              1294129              -680670
      1065                 8512              1229747              -927245
      1066                 8520              1185803              -852809
      1067                 8528              1059179              -900818
      1068                 8536              1081528              -829075
      1069                 8544              1064842              -929327
      1070                 8552               919961              -965508
      1071                 8560              1172158              -767911
      1072                 8568               978892              -810958
      1073                 8576              1181529              -842470
      1074                 8584              1016054              -785236
      1075                 8592              1125496              -725507
      1076                 8600               995197              -915574
      1077                 8608              1038756              -681630
      1078                 8616              1172734              -694820
      1079                 8624               959942              -851012
      1080                 8632               959331              -806055
      1081                 8640              1143338              -808389
      1082                 8648              1145962              -751752
      1083                 8656              1023081              -800670
      1084                 8664              1030054              -741674
      1085                 8672              1042747              -813023
      1086                 8680              1156646              -733518
      1087                 8688               934039              -725189
      1088                 8696               947499              -760944
      1089                 8704               995224              -711612
      1090                 8712               953617              -867706
      1091                 8720              1018744              -876612
      1092                 8728              1003799              -865222
      1093                 8736              1207610              -753231
      1094                 8744              1052474              -861421
      1095                 8752              1063331              -768710
      1096                 8760               996433              -720902
      1097                 8768              1087617              -739624
      1098                 8776              1040122              -838423
      1099                 8784              1035947              -720212
      1100                 8792               974616              -681983
      1101                 8800              1012460              -677347
      1102                 8808               939906              -670517
      1103                 8816               910525              -720622
      1104                 8824              1076211              -753862
      1105                 8832              1035431              -647816
      1106                 8840               905821              -618019
      1107                 8848              1002313              -777535
      1108                 8856               980609              -695372
      1109                 8864               918404              -670228
      1110                 8872               959996              -714274
      1111                 8880              1028290              -682809
      1112                 8888               879023              -603367
      1113                 8896              1006805              -675509
      1114                 8904              1045498              -795121
      1115                 8912               979165              -775103
      1116                 8920              1065257              -784240
      1117                 8928               903066              -745439
      1118                 8936               986926              -842478
      1119                 8944               896317              -798992
      1120                 8952               922066              -736817
      1121                 8960              1087790              -843949
      1122                 8968               983806              -820549
      1123                 8976               934807              -731125
      1124                 8984              1029809              -776691
      1125                 8992               973413              -703189
      1126                 9000               887914              -768400
      1127                 9008               845402              -771823
      1128                 9016               970354              -793233
      1129                 9024               956175              -867159
      1130                 9032               950072              -933348
      1131                 9040               823158              -651476
      1132                 9048               944656              -726886
      1133                 9056               902555              -745831
      1134                 9064               870219              -785714
      1135                 9072               826865              -817298
      1136                 9080              1044962              -840850
      1137                 9088               902786              -738390
      1138                 9096               710673              -685913
      1139                 9104               777146              -573570
      1140                 9112               823091              -695570
      1141                 9120               801562              -711540
      1142                 9128               776611              -705524
      1143                 9136               823746              -499395
      1144                 9144               684663              -710401
      1145                 9152               777290              -524518
      1146                 9160               737979              -558409
      1147                 9168               790866              -441356
      1148                 9176               704082              -650871
      1149                 9184               814677              -591935
      1150                 9192               690084              -572785
      1151                 9200               870802              -605791
      1152                 9208               631328              -625471
      1153                 9216               658367              -526843
      1154                 9224               779895              -606928
      1155                 9232               701080              -460297
      1156                 9240               565722              -488243
      1157                 9248               652167              -678600
      1158                 9256               656241              -671486
      1159                 9264               632730              -558820
      1160                 9272               684714              -545920
      1161                 9280               490456              -353109
      1162                 9288               837174              -602220
      1163                 9296               647227              -393606
      1164                 9304               667596              -484195
      1165                 9312               782247              -491698
      1166                 9320               766470              -566397
      1167                 9328               695687              -644028
      1168                 9336               652730              -576417
      1169                 9344               343041              -681520
      1170                 9352               606495              -625894
      1171                 9360               697268              -458051
      1172                 9368               648285              -612082
      1173                 9376               736804              -431156
      1174                 9384               560489              -535018
      1175                 9392               550649              -470446
      1176                 9400               668422              -471105
      1177                 9408               601104              -493691
      1178                 9416               523890              -516652
      1179                 9424               494694              -447201
      1180                 9432               466138              -586012
      1181                 9440               538312              -482705
      1182                 9448               584815              -465310
      1183                 9456               548766              -558321
      1184                 9464               569160              -468445
      1185                 9472               639875              -594600
      1186                 9480               623673              -422009
      1187                 9488               604255              -546545
      1188                 9496               570207              -566130
      1189                 9504               621754              -460758
      1190                 9512               639966              -503750
      1191                 9520               733942              -570410
      1192                 9528               651152              -661546
      1193                 9536               570594              -416711
      1194                 9544               493371              -597304
      1195                 9552               664712              -418213
      1196                 9560               612509              -498942
      1197                 9568               574543              -434686
      1198                 9576               487234              -467411
      1199                 9584               434205              -329490
      1200                 9592               666442              -554974
      1201                 9600               568932              -516293
      1202                 9608               495366              -561628
      1203                 9616               634757              -516572
      1204                 9624               570759              -443093
      1205                 9632               477695              -577320
      1206                 9640               584163              -493218
      1207                 9648               651501              -467505
      1208                 9656               490597              -473978
      1209                 9664               567692              -409896
      1210                 9672               563364              -503516
      1211                 9680               663538              -520800
      1212                 9688               502798              -343500
      1213                 9696               444513              -480635
      1214                 9704               724557              -472416
      1215                 9712               497830              -411260
      1216                 9720               515995              -398808
      1217                 9728               504972              -493387
      1218                 9736               525575              -432080
      1219                 9744               754331              -497403
      1220                 9752               710761              -609578
      1221                 9760               608872              -331725
      1222                 9768               474497              -548463
      1223                 9776               622228              -409347
      1224                 9784               551765              -668346
      1225                 9792               522674              -400430
      1226                 9800               649418              -607407
      1227                 9808               532896              -489879
      1228                 9816               506353              -466155
      1229                 9824               608551              -490600
      1230                 9832               443482              -500812
      1231                 9840               508792              -579290
      1232                 9848               521222              -510797
      1233                 9856               589489              -468491
      1234                 9864               545426              -429951
      1235                 9872               541944              -243613
      1236                 9880               502401              -572539
      1237                 9888               620958              -332553
      1238                 9896               391863              -486723
      1239                 9904               567321              -521968
      1240                 9912               501176              -560431
      1241                 9920               693535              -412576
      1242                 9928               629112              -428995
      1243                 9936               566223              -515761
      1244                 9944               661365              -455972
      1245                 9952               682997              -491776
      1246                 9960               489551              -582367
      1247                 9968               589164              -347686
      1248                 9976               604664              -500828
      1249                 9984               647176              -368006
      1250                 9992               497506              -488769
      1251                10000               570670              -456798
      1252                10008               487288              -407958
      1253                10016               608889              -553611
      1254                10024               476124              -551701
      1255                10032               654216              -307209
      1256                10040               495252              -296301
      1257                10048               555788              -527701
      1258                10056               496543              -495542
      1259                10064               588937              -464967
      1260                10072               498350              -467598
      1261                10080               540491              -450432
      1262                10088               578675              -461839
      1263                10096               591929              -437511
      1264                10104               512566              -334663
      1265                10112               554489              -432044
      1266                10120               646603              -393797
      1267                10128               448600              -490040
      1268                10136               392663              -511821
      1269                10144               603275              -488412
      1270                10152               487961              -376435
      1271                10160               480779              -408955
      1272                10168               547127              -435038
      1273                10176               474168              -399552
      1274                10184               427370              -411857
      1275                10192               572974              -564844
      1276                10200               453752              -516677
      1277                10208               507042              -409490
      1278                10216               656037              -500556
      1279                10224               484922              -456580
      1280                10232               647716              -399323
      1281                10240               498315              -416378
      1282                10248               520094              -531240
      1283                10256               501532              -488139
      1284                10264               524712              -481119
      1285                10272               389447              -473018
      1286                10280               361341              -356228
      1287                10288               336962              -466222
      1288                10296               515958              -270847
      1289                10304               520990              -439703
      1290                10312               461142              -359439
      1291                10320               506573              -456076
      1292                10328               551629              -486776
      1293                10336               337757              -489196
      1294                10344               443887              -422187
      1295                10352               669469              -312846
      1296                10360               411965              -497005
      1297                10368               577431              -453269
      1298                10376               327068              -435633
      1299                10384               402422              -350634
      1300                10392               403618              -449564
      1301                10400               472451              -342342
      1302                10408               520534              -401970
      1303                10416               515953              -469556
      1304                10424               500645              -504301
      1305                10432               408360              -478687
      1306                10440               471177              -457880
      1307                10448               380659              -468170
      1308                10456               452850              -432749
      1309                10464               484934              -485479
      1310                10472               513756              -368284
      1311                10480               322915              -538346
      1312                10488               589910              -462379
      1313                10496               518661              -451688
      1314                10504               464272              -297363
      1315                10512               408502              -310350
      1316                10520               413215              -334549
      1317                10528               351930              -417798
      1318                10536               443449              -391895
      1319                10544               436085              -409285
      1320                10552               360585              -372141
      1321                10560               419597              -277013
      1322                10568               407408              -230858
      1323                10576               220522              -383229
      1324                10584               421113              -353531
      1325                10592               412526              -404458
      1326                10600               385878              -362312
      1327                10608               244890              -401099
      1328                10616               455099              -263398
      1329                10624               439401              -293353
      1330                10632               394123              -348403
      1331                10640               510465              -327206
      1332                10648               277476              -474339
      1333                10656               309689              -273977
      1334                10664               354793              -269744
      1335                10672               393774              -285166
      1336                10680               305296              -296625
      1337                10688               407414              -336708
      1338                10696               306529              -473310
      1339                10704               402485              -405147
      1340                10712               334320              -394065
      1341                10720               235214              -417122
      1342                10728               345394              -305594
      1343                10736               250131              -228679
      1344                10744               318226              -220992
      1345                10752               204019              -285143
      1346                10760               284025              -333569
      1347                10768               385172              -371268
      1348                10776               457698              -346569
      1349                10784               272790              -265523
      1350                10792               271739              -216049
      1351                10800               224660              -286846
      1352                10808               409385              -254993
      1353                10816               397010              -257385
      1354                10824               321318              -228767
      1355                10832               344016              -419351
      1356                10840               296668              -265212
      1357                10848               137528              -378394
      1358                10856               235103              -273119
      1359                10864               187674              -356798
      1360                10872               278521              -355467
      1361                10880               262011              -279887
      1362                10888               340049              -279437
      1363                10896               227742              -389330
      1364                10904               152112              -312751
      1365                10912               226669              -285956
      1366                10920               180969              -233171
      1367                10928               475483              -221948
      1368                10936               228372              -283123
      1369                10944               186197              -438409
      1370                10952               262647              -141847
      1371                10960               265639              -180358
      1372                10968               250737              -221187
      1373                10976               105939              -325426
      1374                10984               245240              -291176
      1375                10992               213730              -189086
      1376                11000               340418              -266471
      1377                11008               249953              -392631
      1378                11016               319306              -205021
      1379                11024               227711              -355477
      1380                11032               218867              -239991
      1381                11040               246218              -249192
      1382                11048               318498              -264530
      1383                11056               253290              -219982
      1384                11064               365857              -271119
      1385                11072               138931              -309311
      1386                11080               298490              -251632
      1387                11088               144526              -249750
      1388                11096               435280               -81229
      1389                11104               153079              -396730
      1390                11112               299081              -182460
      1391                11120                61821              -206992
      1392                11128               218128              -444222
      1393                11136                99898              -244239
      1394                11144               155254              -287335
      1395                11152               264035              -198157
      1396                11160                31586              -308325
      1397                11168               241492              -244117
      1398                11176               130896              -242431
      1399                11184               116883              -230147
      1400                11192               183653              -210325
      1401                11200               187457              -371493
      1402                11208               183359              -348592
      1403                11216                91618              -104168
      1404                11224               227716              -283131
      1405                11232               -58905              -233724
      1406                11240               266067               -48253
      1407                11248               195912              -324461
      1408                11256                91237              -362690
      1409                11264               198649              -129349
      1410                11272               303919              -263530
      1411                11280                71589              -210993
      1412                11288               144480              -204755
      1413                11296               253305              -326485
      1414                11304               156918              -134276
      1415                11312               276084              -248924
      1416                11320               257029              -293380
      1417                11328               120821              -133793
      1418                11336               183313              -241073
      1419                11344                32615              -194500
      1420                11352               146339              -232128
      1421                11360               137372               -98480
      1422                11368                23998              -130785
      1423                11376               130389              -131181
      1424                11384               105699              -250504
      1425                11392                23156              -178372
      1426                11400               159875              -296353
      1427                11408               253801              -219778
      1428                11416               202026              -169594
      1429                11424               181824              -240496
      1430                11432               124658              -287483
      1431                11440               108313              -285159
      1432                11448               105086              -141216
      1433                11456               243592              -252105
      1434                11464                69463              -201480
      1435                11472                84931              -327015
      1436                11480                61582              -197035
      1437                11488               127011               -58316
      1438                11496               223853              -229269
      1439                11504               121309              -207003
      1440                11512               168615              -204384
      1441                11520                40493              -345433
      1442                11528               158073               -66872
      1443                11536               192073                -9184
      1444                11544                57172              -123793
      1445                11552               105440              -114726
      1446                11560               243778              -292138
      1447                11568               142756              -142539
      1448                11576               243839              -223823
      1449                11584               154973              -264731
      1450                11592               183578               -54725
      1451                11600               108544              -116721
      1452                11608               156444              -237324
      1453                11616                47185              -150017
      1454                11624               168962              -226215
      1455                11632                93345              -239952
      1456                11640               234901              -251482
      1457                11648                32092              -169254
      1458                11656                15323              -432443
      1459                11664                88041              -185770
      1460                11672               187434              -269076
      1461                11680               167825              -129151
      1462                11688               116164              -305639
      1463                11696                99924              -198248
      1464                11704               158491              -153442
      1465                11712               106279              -251782
      1466                11720               107024              -336112
      1467                11728                12755              -316656
      1468                11736                86303              -187743
      1469                11744                21482              -246470
      1470                11752                98062              -107637
      1471                11760               106949              -186223
      1472                11768               102137               -52919
      1473                11776               106266              -120830
      1474                11784               149102              -219745
      1475                11792                41286               -98748
      1476                11800               124613              -197532
      1477                11808                33710              -103356
      1478                11816                94831              -176198
      1479                11824               180517              -233733
      1480                11832               155637              -148235
      1481                11840               123042                -6634
      1482                11848                79963              -217947
      1483                11856               209824              -209914
      1484                11864               -24195               -23568
      1485                11872               208192              -202279
      1486                11880                24631              -106449
      1487                11888                32987              -195470
      1488                11896                88258              -255774
      1489                11904                48757              -315532
      1490                11912                49634              -199053
      1491                11920               223228              -186647
      1492                11928                30092               -24299
      1493                11936               108313              -117878
      1494                11944                87377              -136468
      1495                11952               -48374              -105647
      1496                11960                32872              -300449
      1497                11968               -29748              -222654
      1498                11976                 3213              -272189
      1499                11984                72222               -89662
      1500                11992               130419              -189392
      1501                12000               -16751              -167566
      1502                12008                19707              -259787
      1503                12016                74204              -278971
      1504                12024               -96878              -215699
      1505                12032               -53052              -213655
      1506                12040               190165              -271780
      1507                12048               -73940              -293000
      1508                12056               -18084              -180707
      1509                12064               -14702              -108112
      1510                12072               -98424              -208655
      1511                12080               219190              -145586
      1512                12088                   53               -76055
      1513                12096                29079              -157261
      1514                12104               -52865              -153970
      1515                12112               -76172              -264205
      1516                12120                67305              -218356
      1517                12128                64452              -103293
      1518                12136                 5833               -95899
      1519                12144                12258               -63763
      1520                12152                -2338               -20768
      1521                12160               138723              -161882
      1522                12168                71370              -238760
      1523                12176                 7166                 9673
      1524                12184                33686              -254311
      1525                12192               -10852               -74034
      1526                12200                93822              -114476
      1527                12208                22043              -101016
      1528                12216               -32315              -244958
      1529                12224               -45741                23318
      1530                12232               -26648              -198181
      1531                12240               125644                30951
      1532                12248               -24222                -9596
      1533                12256                56216              -137504
      1534                12264                  294               -58258
      1535                12272               -47910              -143009
      1536                12280               -18058              -188116
      1537                12288               116598              -149447
      1538                12296               -11676              -288651
      1539                12304               -34600              -169919
      1540                12312               -16921              -309434
      1541                12320              -154972              -259946
      1542                12328              -191816              -112970
      1543                12336                38645               -89511
      1544                12344                55981              -170328
      1545                12352               -15878              -150332
      1546                12360               -27621              -165926
      1547                12368                53904               -88085
      1548                12376                77474               -77413
      1549                12384               -63525              -200198
      1550                12392                43879              -153614
      1551                12400               127359               -44862
      1552                12408               -43061              -299118
      1553                12416                53311              -211935
      1554                12424                64377               -81462
      1555                12432                -9148              -118794
      1556                12440                -1087              -184595
      1557                12448                35549               -98785
      1558                12456                10188               -21739
      1559                12464                24688              -101457
      1560                12472                 4292              -171183
      1561                12480               -11391              -150098
      1562                12488                86331              -242086
      1563                12496               143557               -60117
      1564                12504               -46975              -144669
      1565                12512                 7947               -58156
      1566                12520               141686              -254620
      1567                12528                62723              -252397
      1568                12536               -25423              -179945
      1569                12544               -92367              -115343
      1570                12552                49001              -124499
      1571                12560                44468              -287302
      1572                12568                64431              -186240
      1573                12576                 8307              -147295
      1574                12584                -4849              -170373
      1575                12592               109249              -245820
      1576                12600              -118293              -241209
      1577                12608              -199965              -115141
      1578                12616                57333              -206274
      1579                12624               -29899              -222443
      1580                12632               -39591              -265345
      1581                12640                 2417              -135812
      1582                12648               201902               -68986
      1583                12656                44806              -221869
      1584                12664                 4689              -125687
      1585                12672               -38078               -90779
      1586                12680                86716               -40658
      1587                12688                 5572                44804
      1588                12696                40439              -172701
      1589                12704                54649               -80362
      1590                12712               -25067               -57730
      1591                12720                 1760               -56557
      1592                12728               333975              -161954
      1593                12736                85330                -7387
      1594                12744               -35491              -221851
      1595                12752              -163484               -67480
      1596                12760                 9231               -63504
      1597                12768                32376              -140795
      1598                12776               -53336              -230618
      1599                12784               -62475              -199704
      1600                12792               -77818              -107840
      1601                12800               -31713               -20869
      1602                12808               107798              -103859
      1603                12816               -95069              -144958
      1604                12824               107148              -154287
      1605                12832                34231               -23572
      1606                12840               -73203              -205090
      1607                12848                48223              -194325
      1608                12856               128058              -141374
      1609                12864                54425                70112
      1610                12872               170018              -211875
      1611                12880                 6764              -115819
      1612                12888               -12861              -261082
      1613                12896              -194856              -132893
      1614                12904                70781              -129444
      1615                12912                -7577               -74286
      1616                12920                37841              -208926
      1617                12928                14368               -71205
      1618                12936              -127565              -233135
      1619                12944                43931              -308173
      1620                12952                86499              -185730
      1621                12960                -4136              -267602
      1622                12968               -42284              -108577
      1623                12976              -196802              -138457
      1624                12984                45359              -145036
      1625                12992               -84860              -191830
      1626                13000                69013              -133099
      1627                13008               109847              -227551
      1628                13016              -113612              -139981
      1629                13024                17423               -84004
      1630                13032                16028               -14529
      1631                13040               -65023              -193147
      1632                13048              -173866              -170176
      1633                13056                61126               -58856
      1634                13064               -13720              -118708
      1635                13072                50704               114130
      1636                13080               -29329              -196740
      1637                13088                 7527              -151776
      1638                13096              -101174               -54983
      1639                13104                12271              -128001
      1640                13112              -116033              -161866
      1641                13120                21578                49311
      1642                13128              -220950              -219001
      1643                13136                23669              -161129
      1644                13144               -73393              -217115
      1645                13152              -180060              -160969
      1646                13160              -124272              -309682
      1647                13168              -121667              -134540
      1648                13176               -60874              -129218
      1649                13184              -121301              -138035
      1650                13192                26624                48677
      1651                13200                25103               -69732
      1652                13208               -12704              -164711
      1653                13216               -71204              -172198
      1654                13224                43261              -126514
      1655                13232                81790              -171117
      1656                13240                49189               -44598
      1657                13248               -12110              -199136
      1658                13256                80462               -23233
      1659                13264                39207              -231704
      1660                13272                50597               -18526
      1661                13280               -56043              -177586
      1662                13288                 3638               -72576
      1663                13296                32000                41692
      1664                13304               -27010               -42127
      1665                13312                28517              -200436
      1666                13320               -40175               -40892
      1667                13328                66829               -79265
      1668                13336              -130764              -209741
      1669                13344               -27252                -6230
      1670                13352                33581              -196869
      1671                13360                 6832                -5821
      1672                13368               -79010                  792
      1673                13376              -101459              -125181
      1674                13384              -167625                -9450
      1675                13392                30661               -54033
      1676                13400                84993              -150215
      1677                13408               -15484              -226173
      1678                13416              -184348               -68959
      1679                13424              -154676              -215851
      1680                13432                47906              -219737
      1681                13440               -14216               -89512
      1682                13448                23128              -110274
      1683                13456                38834              -125745
      1684                13464              -145883               -94646
      1685                13472                25153              -136203
      1686                13480                 3848               -12489
      1687                13488                 5559                10766
      1688                13496               -88500              -294419
      1689                13504              -132907              -202965
      1690                13512               -16061                25122
      1691                13520              -161348              -230881
      1692                13528               -97844              -244369
      1693                13536               -49829               -36758
      1694                13544               -50571               -23965
      1695                13552                 5554              -254685
      1696                13560                12427              -208214
      1697                13568               -27641              -176861
      1698                13576                79213              -207584
      1699                13584                94702               -58159
      1700                13592              -167279               -78382
      1701                13600               -39816                77395
      1702                13608               -20086              -261374
      1703                13616                 2230               -98598
      1704                13624                -5599               -63770
      1705                13632                16719               -60011
      1706                13640                31882               -34830
      1707                13648              -161953                39713
      1708                13656               -60690              -101463
      1709                13664               139661              -169548
      1710                13672                 8338              -193268
      1711                13680                 5617              -132991
      1712                13688               -13000              -156752
      1713                13696               -34220               -38947
      1714                13704                34965               -71418
      1715                13712                74706              -137267
      1716                13720               -88108               -48062
      1717                13728              -128830              -117576
      1718                13736              -120524              -156916
      1719                13744              -192479                57246
      1720                13752               -40440                -5002
      1721                13760                44974                44294
      1722                13768                47189               -84974
      1723                13776               -74687              -112615
      1724                13784               -99133              -245878
      1725                13792              -128780              -140133
      1726                13800              -137577              -177543
      1727                13808              -139585              -231214
      1728                13816              -177070               -85844
      1729                13824                91796              -228296
      1730                13832               -43338               -59494
      1731                13840               -84915                61067
      1732                13848              -103668               -20884
      1733                13856               -75060                48565
      1734                13864               -17995              -139806
      1735                13872                64436              -228485
      1736                13880                38621               -78261
      1737                13888                77278               -64966
      1738                13896              -157532               -46929
      1739                13904               -31686               -58963
      1740                13912               -78084              -142071
      1741                13920                54440                -9225
      1742                13928              -102579               -52336
      1743                13936               -86120              -261363
      1744                13944                85177                11460
      1745                13952               -61915               -57496
      1746                13960              -101496              -102183
      1747                13968                -3081               -97075
      1748                13976              -188581              -273690
      1749                13984                46220              -141719
      1750                13992                -1240              -104616
      1751                14000               -53950              -140526
      1752                14008              -248305                24606
      1753                14016                56082              -239660
      1754                14024               -32538                 1783
      1755                14032                22871              -167388
      1756                14040                -7845                40315
      1757                14048               -71498               -88075
      1758                14056               -95267              -102821
      1759                14064              -206165                39256
      1760                14072               -22442                40369
      1761                14080               -52241              -190974
      1762                14088               118349                69706
      1763                14096               -51201                11099
      1764                14104                -3899               -28491
      1765                14112              -132711              -174649
      1766                14120                16269               -56468
      1767                14128              -123088               -78506
      1768                14136               -83728              -175204
      1769                14144               -15086               -88370
      1770                14152               -92368               -23957
      1771                14160              -113526               -30675
      1772                14168               -13695                -2845
      1773                14176               -93696               -43393
      1774                14184               -92596               -57027
      1775                14192              -115802              -236640
      1776                14200              -110444              -125613
      1777                14208                98701              -171823
      1778                14216                37020              -244189
      1779                14224              -144549              -244688
      1780                14232              -103469               -15828
      1781                14240               -31878              -103629
      1782                14248              -222023                -6149
      1783                14256               -46224              -104487
      1784                14264                27548              -134769
      1785                14272                17553               -12928
      1786                14280                48021              -107312
      1787                14288                26921              -189166
      1788                14296              -100323              -103159
      1789                14304               -27772              -116623
      1790                14312               -42695               -71791
      1791                14320              -157703               -70761
      1792                14328               -75135              -140045
      1793                14336                19502              -113778
      1794                14344               -21317               -97336
      1795                14352              -158759              -116720
      1796                14360               -10554                18696
      1797                14368              -104425              -139399
      1798                14376                17615               -80461
      1799                14384                 2776                48558
      1800                14392               -72612              -170864
      1801                14400              -145460               -81994
      1802                14408               -73620                16697
      1803                14416              -127971              -196888
      1804                14424               -39927              -179247
      1805                14432                10208              -156548
      1806                14440               -30445               -99215
      1807                14448               -75112              -188293
      1808                14456               -33984               -81679
      1809                14464                -6036               -35529
      1810                14472                 5009              -274466
      1811                14480               -91436                71870
      1812                14488               -55412               -55479
      1813                14496               -31974               -94441
      1814                14504               -26805               -12053
      1815                14512              -127112              -141694
      1816                14520              -127884              -276351
      1817                14528              -188011               -35786
      1818                14536                70994                83718
      1819                14544              -102116              -100752
      1820                14552               117479               -99482
      1821                14560              -123384              -106086
      1822                14568              -137220               -81554
      1823                14576              -216550              -205235
      1824                14584                -8379              -252712
      1825                14592               -38718               -56904
      1826                14600                62857               -51584
      1827                14608               -57880              -194870
      1828                14616               -67375               -84393
      1829                14624              -121580              -120611
      1830                14632               -81447                12119
      1831                14640              -146297                48566
      1832                14648               -63638               -96583
      1833                14656              -170689               -47015
      1834                14664              -106939               -27169
      1835                14672              -214074              -192182
      1836                14680               -48132              -147173
      1837                14688                 3055               -28337
      1838                14696              -109804              -132810
      1839                14704              -127361               -83179
      1840                14712                34678               -97976
      1841                14720              -109115               -80761
      1842                14728              -104687              -106715
      1843                14736                52557               -56378
      1844                14744               -85522              -104560
      1845                14752               -92082               -88527
      1846                14760               -83541               -63252
      1847                14768               -60764               -49908
      1848                14776               -33985               -88260
      1849                14784               100045                 1040
      1850                14792               -57238               -97350
      1851                14800               -13341              -145854
      1852                14808               -19687              -135831
      1853                14816               -23075              -275403
      1854                14824               -97793               -10630
      1855                14832               -17907              -231390
      1856                14840               -76483                 8545
      1857                14848                92188              -269582
      1858                14856               -48968              -224691
      1859                14864               -52715              -136508
      1860                14872               -86076              -146044
      1861                14880              -115457              -124936
      1862                14888              -109858               -57942
      1863                14896              -132856               -62776
      1864                14904                 -669                 1797
      1865                14912               -67216                45737
      1866                14920              -196744               -20167
      1867                14928              -147629                50837
      1868                14936                19592               -27542
      1869                14944               -64426               -76044
      1870                14952              -113754              -161638
      1871                14960               -63650               -58591
      1872                14968              -216037               130382
      1873                14976                11006               -83798
      1874                14984                27378              -101301
      1875                14992              -154299               149402
      1876                15000               -41294               -93561
      1877                15008              -120332               -29099
      1878                15016                47249              -101103
      1879                15024               -98632              -182981
      1880                15032                36224              -173009
      1881                15040               112360               -20937
      1882                15048               -81443              -180145
      1883                15056                -7167               -22036
      1884                15064               -17772               -93496
      1885                15072              -109247                70805
      1886                15080               -78534                -1551
      1887                15088              -124234              -209446
      1888                15096               -95769                 3980
      1889                15104                15679               -67287
      1890                15112              -176329                83046
      1891                15120              -143095               -27733
      1892                15128               -41841              -250115
      1893                15136                65019              -139612
      1894                15144              -147808               -61045
      1895                15152              -138107              -195291
      1896                15160              -118008               -29781
      1897                15168               -43140              -131925
      1898                15176               179360              -182607
      1899                15184              -165956               -27100
      1900                15192                34657               -80043
      1901                15200              -125025               -73650
      1902                15208                43987              -253867
      1903                15216               -28348              -115854
      1904                15224                11681               -87792
      1905                15232                39963               -20345
      1906                15240                38732              -166933
      1907                15248                44652              -102078
      1908                15256               -82927                -5897
      1909                15264                80487                23953
      1910                15272              -175375              -194370
      1911                15280               -55887               -92969
      1912                15288              -146462                11901
      1913                15296              -109590                17315
      1914                15304              -118015                14640
      1915                15312               -41312              -135001
      1916                15320               -22973               -75242
      1917                15328               -94103               -77234
      1918                15336                21136                -4564
      1919                15344               -12247              -151089
      1920                15352              -171720               -84168
      1921                15360               -66219               -48796
      1922                15368               141568              -259482
      1923                15376               -56066              -105374
      1924                15384                26272               -78551
      1925                15392               -49247               -62508
      1926                15400              -192535               -82197
      1927                15408               149501              -157747
      1928                15416               -32031               122542
      1929                15424               -51052               -15671
      1930                15432               -14201               -17739
      1931                15440               -36618              -106334
      1932                15448               -25619               -88664
      1933                15456                61488              -117527
      1934                15464              -181613              -107416
      1935                15472               -72260               -86131
      1936                15480                10014               -88261
      1937                15488               -95711              -103019
      1938                15496               -29669               -18837
      1939                15504              -105477              -207660
      1940                15512                14433              -161750
      1941                15520              -117409              -125869
      1942                15528              -119021              -110633
      1943                15536               -45959                 4768
      1944                15544              -157925              -113280
      1945                15552               -46667               -65802
      1946                15560              -128959               -53860
      1947                15568               -75610              -293427
      1948                15576              -146963              -131497
      1949                15584                29816               -77418
      1950                15592                41357              -186791
      1951                15600                 3753              -143079
      1952                15608               -11760               -82997
      1953                15616              -165312              -147248
      1954                15624                24504               -59818
      1955                15632              -130149               -63701
      1956                15640               -81454               -11872
      1957                15648               -25363              -135761
      1958                15656                12789                30236
      1959                15664                12079               -58515
      1960                15672              -200915              -130952
      1961                15680               -86762               -38029
      1962                15688                -9992               -27261
      1963                15696              -123107              -137433
      1964                15704               -78291               -53915
      1965                15712               -34425                 9790
      1966                15720               -63337                63918
      1967                15728                -2399               -34155
      1968                15736                37971              -142380
      1969                15744              -198614               -54682
      1970                15752              -174494               -43270
      1971                15760               -64414               -82802
      1972                15768              -226273               -81012
      1973                15776                68456              -109821
      1974                15784              -162417               -70157
      1975                15792              -129391               -83168
      1976                15800               -38088              -211421
      1977                15808               -31968               -38607
      1978                15816               -19485               -65056
      1979                15824                57940              -192024
      1980                15832              -108980               -67552
      1981                15840               -62917               -94961
      1982                15848              -136820              -189475
      1983                15856                65811               -81677
      1984                15864              -153909               -91012
      1985                15872               -71462              -106889
      1986                15880              -145750                85355
      1987                15888              -150382              -181799
      1988                15896               -69702               -24958
      1989                15904               -83831               -62087
      1990                15912               -51067              -151799
      1991                15920               -83365               -12073
      1992                15928              -183860              -141505
      1993                15936               -73630               -87359
      1994                15944              -103813              -218586
      1995                15952              -103344               -34418
      1996                15960               -47349               -93035
      1997                15968              -140108               -98961
      1998                15976                65957               -20735
      1999                15984              -229285              -105148
      2000                15992               -17597               -26612
      2001                16000                -7329               -72928
      2002                16008               103197              -142647
      2003                16016              -105759              -101930
      2004                16024               -87171              -149488
      2005                16032               -24241              -208290
      2006                16040               -78278              -199923
      2007                16048               -41753               -70656
      2008                16056               -18700              -134092
      2009                16064                 3893               -66653
      2010                16072                29795              -105902
      2011                16080               -10993               -79194
      2012                16088              -125103               -75582
      2013                16096                17273              -100935
      2014                16104               -32685              -132090
      2015                16112                26324              -128318
      2016                16120                19220              -106815
      2017                16128                29755               -96565
      2018                16136              -171944               -96394
      2019                16144              -205083              -200832
      2020                16152               -22814               -35299
      2021                16160              -133973               -70182
      2022                16168                  547               -78553
      2023                16176              -151472               -45595
      2024                16184               109660              -172116
      2025                16192              -117383               -66959
      2026                16200              -107607               -92325
      2027                16208              -103308              -128471
      2028                16216              -151806              -155124
      2029                16224              -203658              -141824
      2030                16232               -23110               -87061
      2031                16240               -15034               -42117
      2032                16248               -39377              -168165
      2033                16256               -25915               -88590
      2034                16264               -24111              -170115
      2035                16272               -60344              -216759
      2036                16280               194708               117312
      2037                16288               -96545              -154446
      2038                16296               -25963              -194795
      2039                16304                 9814               -45615
      2040                16312                 3245              -115144
      2041                16320               -14256              -108861
      2042                16328               -20549               -14131
      2043                16336                84232              -111435
      2044                16344              -138525              -176550
      2045                16352                -7350              -285835
      2046                16360               -49895               -99566
      2047                16368               -85978              -132273
      2048                16376               -28486               -43058
      2049                16384               -38838                91625
      2050                16392              -135613              -182472
      2051                16400                16446              -126110
      2052                16408               -28490              -110065
      2053                16416                13408               -75578
      2054                16424               -51604               -70575
      2055                16432                17846                10038
      2056                16440              -166438               -32944
      2057                16448              -158640               -39776
      2058                16456               -39802                22547
      2059                16464               -40516              -145014
      2060                16472               -48977               -40895
      2061                16480              -156924              -181595
      2062                16488               -50151                69700
      2063                16496               -17742                52927
      2064                16504               -17826              -139757
      2065                16512                33636               -79253
      2066                16520              -121690               -36315
      2067                16528              -189518              -107982
      2068                16536               -94022              -100385
      2069                16544              -116564               -55193
      2070                16552              -124822              -119963
      2071                16560               -23559              -151008
      2072                16568               -20928               -78869
      2073                16576               -24901               -22164
      2074                16584               -10870              -156336
      2075                16592              -129531              -115861
      2076                16600                 9761               -53005
      2077                16608              -114956                 2998
      2078                16616               -59606               -56743
      2079                16624               -34448              -108751
      2080                16632               -63851              -226931
      2081                16640              -108335              -135734
      2082                16648              -101636               -66851
      2083                16656               -83037               -90178
      2084                16664               -36737                84732
      2085                16672               -62387                91909
      2086                16680               -17715               -20318
      2087                16688                55459              -132970
      2088                16696              -107567               -38020
      2089                16704               -60012              -132882
      2090                16712                20267               -30598
      2091                16720                19928              -136967
      2092                16728               -94390               -70248
      2093                16736               -86049               -60704
      2094                16744                -7001                24715
      2095                16752               -22493               -97703
      2096                16760               -33453               -31393
      2097                16768                58645              -121696
      2098                16776              -109372               -31335
      2099                16784               -49995               -22582
      2100                16792              -108485               -50875
      2101                16800               -13220               -69948
      2102                16808                 -193              -108130
      2103                16816               -13571              -145043
      2104                16824                 8141                17792
      2105                16832              -157905              -126617
      2106                16840               -56620                82829
      2107                16848               -20456               -38502
      2108                16856               -43917               -60359
      2109                16864                54781               -40644
      2110                16872                43123               -97644
      2111                16880                91975                -4377
      2112                16888               -40422               -95798
      2113                16896                21202               -93634
      2114                16904               114804               -96028
      2115                16912              -100991               -68452
      2116                16920              -154420              -114756
      2117                16928               -75649               -94825
      2118                16936               -59813                41029
      2119                16944              -173023               -62951
      2120                16952               -76696              -114632
      2121                16960              -103880               -15227
      2122                16968              -167221              -350129
      2123                16976                18944              -130327
      2124                16984                20769              -102915
      2125                16992              -237363               -17924
      2126                17000              -176200               -12387
      2127                17008                11208              -112591
      2128                17016               -49683               -74428
      2129                17024               -49943               124120
      2130                17032               -81029               -73020
      2131                17040              -110098               -24410
      2132                17048               -23030               -51080
      2133                17056                 -589                -8481
      2134                17064              -127018               -94529
      2135                17072               -75563              -160253
      2136                17080                 2399              -155733
      2137                17088               -69506              -233141
      2138                17096               -93508               -88662
      2139                17104              -161085               -57396
      2140                17112                10468               -68073
      2141                17120              -132362               -70087
      2142                17128                14044               -36617
      2143                17136               -19649               -96030
      2144                17144                17994               -66197
      2145                17152                63511              -107124
      2146                17160               -94648                14447
      2147                17168                33109              -108560
      2148                17176                32647               -99942
      2149                17184               -85443               -36817
      2150                17192                58242               -41939
      2151                17200               -56844              -119937
      2152                17208               -62015               -26522
      2153                17216              -129922               -74629
      2154                17224                30890              -218435
      2155                17232               -60909              -146277
      2156                17240               -89225              -192076
      2157                17248              -180495               146037
      2158                17256              -142456              -102204
      2159                17264               -14771               -76889
      2160                17272              -102787               -80567
      2161                17280               -80919               -54906
      2162                17288               -52747               -12398
      2163                17296                94065              -133472
      2164                17304               -41522              -169121
      2165                17312              -152804              -137400
      2166                17320                25543               -41564
      2167                17328               -86622               -44025
      2168                17336               -15463               -64676
      2169                17344              -132017               -84287
      2170                17352              -163656               -60620
      2171                17360               -30953              -152781
      2172                17368               -63305               -12288
      2173                17376               -34934              -162893
      2174                17384               -18863              -157470
      2175                17392              -125344              -147343
      2176                17400              -148474                70366
      2177                17408              -170200               -59668
      2178                17416               -58537              -102766
      2179                17424              -102767              -142874
      2180                17432              -142198               -25514
      2181                17440              -177831               -28203
      2182                17448                 6300               -12456
      2183                17456                13806               112082
      2184                17464              -131343              -124216
      2185                17472              -104093               -17982
      2186                17480               -50475               -41274
      2187                17488              -184885                -5455
      2188                17496                10143               -28013
      2189                17504               136460               -37541
      2190                17512                12472               -62771
      2191                17520              -150713                90185
      2192                17528              -127669              -102494
      2193                17536              -118078              -141463
      2194                17544               -43048               -79538
      2195                17552              -102390               -62519
      2196                17560                30416              -110009
      2197                17568              -129947                -6358
      2198                17576               -60081              -259669
      2199                17584               -73565              -159966
      2200                17592               -43737               -68967
      2201                17600              -138569              -159923
      2202                17608              -141958               -22476
      2203                17616              -123187               -41723
      2204                17624              -154205               -26947
      2205                17632                86458              -118706
      2206                17640               -44360               -13637
      2207                17648              -124094               -55996
      2208                17656               -34149                 9322
      2209                17664               -36104              -121463
      2210                17672              -164796               -91793
      2211                17680              -103489              -105897
      2212                17688                85283               -94862
      2213                17696                -6013               -99337
      2214                17704               -78516               -63424
      2215                17712              -189943               -84238
      2216                17720               -63154               -73916
      2217                17728              -128781              -223886
      2218                17736              -105255               -85145
      2219                17744               -64254              -138792
      2220                17752                24263              -151901
      2221                17760              -100858                72536
      2222                17768               -86336               -50790
      2223                17776                19502                15884
      2224                17784               -60634              -112856
      2225                17792              -144488               -59062
      2226                17800              -157728                 4467
      2227                17808               -26099              -126413
      2228                17816               -52222              -104520
      2229                17824              -111736               -69067
      2230                17832               -68604               -64471
      2231                17840              -152728               -65369
      2232                17848              -195289                22623
      2233                17856                -9217               -38815
      2234                17864               -32146               -55117
      2235                17872              -115105                42058
      2236                17880                 9243                14635
      2237                17888                64697              -122236
      2238                17896               -26376               -53780
      2239                17904               -31151               104055
      2240                17912               -95539               -26138
      2241                17920               -46335                19768
      2242                17928              -119843               -82829
      2243                17936               -79032              -113088
      2244                17944               -94638              -135265
      2245                17952              -117564               -68980
      2246                17960              -184709              -125713
      2247                17968              -130708              -138328
      2248                17976              -180601              -216521
      2249                17984              -112183                 7647
      2250                17992              -147575               -94886
      2251                18000               -57053              -144974
      2252                18008               -35587              -155001
      2253                18016                14930               -92460
      2254                18024                29699              -162383
      2255                18032               -68278              -108460
      2256                18040              -138114              -176214
      2257                18048               -92517                12398
      2258                18056                27506              -114868
      2259                18064              -148542               -27757
      2260                18072               -13604              -180280
      2261                18080               -54554                27085
      2262                18088                83122              -186207
      2263                18096                48595               -70841
      2264                18104                -9772                 5044
      2265                18112              -112292                83901
      2266                18120               -71578               -65599
      2267                18128               -43574               -92909
      2268                18136              -159487               -18276
      2269                18144                88296                -2009
      2270                18152               -39153               -23529
      2271                18160              -104396                31998
      2272                18168              -111438               -80359
      2273                18176               -45086               -73321
      2274                18184                41701              -106243
      2275                18192               -25653              -193499
      2276                18200               -40215               140900
      2277                18208              -217512              -140659
      2278                18216                32714               -91366
      2279                18224               -47437               -44048
      2280                18232              -125327              -126638
      2281                18240                -8886               -87054
      2282                18248              -155052              -176372
      2283                18256              -186864              -140553
      2284                18264              -126313                15731
      2285                18272                53990              -150959
      2286                18280               -85828              -138526
      2287                18288              -143109              -226596
      2288                18296               -33266                 2211
      2289                18304               -13775              -120865
      2290                18312              -155297              -224039
      2291                18320               -42995                -3526
      2292                18328               -32412                  818
      2293                18336               -45151              -123419
      2294                18344                  -59               -57735
      2295                18352                66548                -8644
      2296                18360               -32299              -139408
      2297                18368               -35831               -49290
      2298                18376              -124385              -246077
      2299                18384                34857               -78452
      2300                18392              -223654               -92823
      2301                18400                12309                20889
      2302                18408               -67287               -65770
      2303                18416              -174632               -70335
      2304                18424               -88261               -50328
      2305                18432               -76963               -42454
      2306                18440               -74470              -167208
      2307                18448              -224301               -11629
      2308                18456                84580              -134988
      2309                18464               -73437               -72646
      2310                18472               106592                99465
      2311                18480              -107638               -48340
      2312                18488              -102326              -103937
      2313                18496              -120317               -15222
      2314                18504               -41900               -28617
      2315                18512                82163                 6510
      2316                18520                23159                 -660
      2317                18528                67792                 8787
      2318                18536               -75320              -110760
      2319                18544               -46386                 9323
      2320                18552                 2769               -55874
      2321                18560              -126731                51879
      2322                18568               -36832               -30728
      2323                18576                -8321              -101465
      2324                18584                -7791              -136766
      2325                18592              -125024              -230122
      2326                18600               -91229               -81945
      2327                18608               -27851                36126
      2328                18616                -3290               -41855
      2329                18624              -134211                11320
      2330                18632              -103295                82217
      2331                18640              -174630              -165304
      2332                18648                50062               -45138
      2333                18656              -186073               -97996
      2334                18664              -148779              -125862
      2335                18672               -71960               -52194
      2336                18680              -172568              -137308
      2337                18688              -166883               -70287
      2338                18696               -13735                50952
      2339                18704                15117               -12883
      2340                18712               -44800              -143491
      2341                18720              -188519                22395
      2342                18728              -139108              -221709
      2343                18736               -77223               -55300
      2344                18744               -48882                25238
      2345                18752              -128639              -158983
      2346                18760               -87903               -62831
      2347                18768                86656               -59906
      2348                18776              -149042               -49871
      2349                18784                14151               -50221
      2350                18792               -39320              -116928
      2351                18800              -219948              -173321
      2352                18808               -24532              -126145
      2353                18816                -9896              -174450
      2354                18824               -14987              -159217
      2355                18832               -69727              -115484
      2356                18840               -34184               -72932
      2357                18848               -65060              -117113
      2358                18856               -42733              -139641
      2359                18864              -159927              -138052
      2360                18872               -71283               -47616
      2361                18880               -23843               -73951
      2362                18888               -61630               -56697
      2363                18896               -52872              -248236
      2364                18904               -58858              -158044
      2365                18912              -113543              -125310
      2366                18920               -96208               -99452
      2367                18928               -89562               -86197
      2368                18936               -65435                 8301
      2369                18944                -2768              -194339
      2370                18952               -16091              -105998
      2371                18960               -56387               -84908
      2372                18968               -53413               -70512
      2373                18976                 9539               -99483
      2374                18984              -109712                68554
      2375                18992              -126382               -77344
      2376                19000              -110153              -163162
      2377                19008               -78248                76468
      2378                19016                28559              -139081
      2379                19024                17691              -132068
      2380                19032                41135              -134766
      2381                19040              -167654                 1327
      2382                19048                 9746              -142336
      2383                19056               -81629                33458
      2384                19064              -159395                31314
      2385                19072              -143963               -28212
      2386                19080                -7731               -13148
      2387                19088               -56760              -167906
      2388                19096              -162394               -82512
      2389                19104                -9642              -185095
      2390                19112                32567              -175767
      2391                19120               -74204              -141282
      2392                19128               -43805               -90722
      2393                19136              -248187                41351
      2394                19144               -49097              -104732
      2395                19152                71260              -202468
      2396                19160               -25953               -37572
      2397                19168              -174123              -118483
      2398                19176              -152360              -101148
      2399                19184               -56798               -22387
      2400                19192              -166215               -43959
      2401                19200               -33217              -167555
      2402                19208                72674              -240550
      2403                19216                53037              -135948
      2404                19224               -74556                46511
      2405                19232              -181707              -133952
      2406                19240                 4544              -114739
      2407                19248              -227597              -141111
      2408                19256               -85779              -151541
      2409                19264                46123               -66467
      2410                19272               -39353               -48918
      2411                19280              -239026              -167923
      2412                19288                39030              -114471
      2413                19296                 5551                12381
      2414                19304              -163053                10282
      2415                19312              -275274                40753
      2416                19320                37795              -118761
      2417                19328              -161546               -71973
      2418                19336                14488              -226224
      2419                19344               -64871                -9697
      2420                19352               -87984              -190525
      2421                19360               -21391              -185921
      2422                19368               -17536                84109
      2423                19376                40118               -26886
      2424                19384               -61871               -88155
      2425                19392                32012               -30550
      2426                19400              -257009              -198626
      2427                19408               -45586               -63972
      2428                19416              -161092                83669
      2429                19424              -106765               -69666
      2430                19432               -29544               -39206
      2431                19440              -114401              -126395
      2432                19448               -36077              -117286
      2433                19456                 4799               -14323
      2434                19464                52507              -101605
      2435                19472               -95649               -67368
      2436                19480                -5391               -98806
      2437                19488                33929                -1578
      2438                19496               -66347                25994
      2439                19504              -188726               -77771
      2440                19512              -106921                81918
      2441                19520               -11268              -117906
      2442                19528               -78787              -140278
      2443                19536              -127851               -87311
      2444                19544              -234380              -132118
      2445                19552               -77751                 3404
      2446                19560               167016               -70249
      2447                19568               -33409              -111416
      2448                19576               -64009              -172149
      2449                19584               -12441               -16345
      2450                19592               -50961              -136567
      2451                19600               -51065              -158636
      2452                19608               -56037               -98700
      2453                19616                59462              -169599
      2454                19624              -117417               -99037
      2455                19632               -23435              -111237
      2456                19640                73996               -41199
      2457                19648               -22284               -29374
      2458                19656               -63290               -20298
      2459                19664                63452               -89731
      2460                19672                84554                48748
      2461                19680              -182751                71459
      2462                19688              -133484              -211582
      2463                19696               -58938              -149436
      2464                19704               -13419               152317
      2465                19712               -64900              -183431
      2466                19720               -36921                -5195
      2467                19728              -190930              -211041
      2468                19736               109615              -116898
      2469                19744               -74236                -1087
      2470                19752               -75724              -114567
      2471                19760              -164472              -104103
      2472                19768                28047               -73649
      2473                19776               -87419               -29086
      2474                19784                26945               -86411
      2475                19792              -114605              -104612
      2476                19800                27140              -129384
      2477                19808              -141779                64666
      2478                19816                41433              -122711
      2479                19824               -46762              -148836
      2480                19832                57486               -98068
      2481                19840              -145085               -95329
      2482                19848                27407                -9652
      2483                19856              -137355               -58592
      2484                19864                -9449               -78518
      2485                19872              -156780               -92107
      2486                19880              -155368               -57769
      2487                19888              -189832                73251
      2488                19896               -29827              -116192
      2489                19904               -57044              -150118
      2490                19912               -29427                 2237
      2491                19920              -125041               -69662
      2492                19928               -20615               -66868
      2493                19936               -31384               -29893
      2494                19944               -74474              -125438
      2495                19952              -114794               -78314
      2496                19960               -10067                34754
      2497                19968               -42201                 8034
      2498                19976               -94314              -129955
      2499                19984              -108389               -61706
      2500                19992               -21493              -108108
      2501                20000                71025              -211023
      2502                20008               -13287              -121092
      2503                20016              -168439               -44096
      2504                20024              -146442               -47569
      2505                20032               -94193               -71275
      2506                20040              -146499              -221751
      2507                20048                59094              -130632
      2508                20056               -16998               -91059
      2509                20064               -94485              -121481
      2510                20072               -82644              -101162
      2511                20080                25767              -181004
      2512                20088                16017               -13106
      2513                20096               -80699               -37742
      2514                20104                -8223               137311
      2515                20112               -75627                -8699
      2516                20120               -57549               -56765
      2517                20128               -57542              -176100
      2518                20136                74474               -96585
      2519                20144                58299              -105251
      2520                20152                24764              -156894
      2521                20160               121701                 8927
      2522                20168              -110842               -14717
      2523                20176               -72026               -40885
      2524                20184               -20593               -55436
      2525                20192              -172680               -61340
      2526                20200              -107999              -138995
      2527                20208               -79009              -111711
      2528                20216               -14256               -35271
      2529                20224               -68937               -60623
      2530                20232              -126929              -237365
      2531                20240                16293               -23331
      2532                20248               -43689               -68448
      2533                20256              -120029               -86363
      2534                20264               -14440               -68770
      2535                20272                30518              -134703
      2536                20280               -15068               -90617
      2537                20288              -112898               -42550
      2538                20296              -127967              -105791
      2539                20304              -125239              -129014
      2540                20312              -148933              -147545
      2541                20320                82129                -3716
      2542                20328              -121381               -77994
      2543                20336                24846               -58863
      2544                20344              -150824              -130107
      2545                20352               -56574                63814
      2546                20360              -101991               -35006
      2547                20368                10733              -167544
      2548                20376               -49939               -49803
      2549                20384                 8153               -62661
      2550                20392               -51165              -190325
      2551                20400              -157951              -287834
      2552                20408               -63003              -136154
      2553                20416               -80758               -71621
      2554                20424              -158914                 4298
      2555                20432                37856              -105726
      2556                20440              -134624              -102722
      2557                20448               -79614              -186871
      2558                20456               -29488              -195466
      2559                20464               -26334              -112186
      2560                20472              -115378               -86042
      2561                20480              -194731               -61004
      2562                20488              -173353              -172086
      2563                20496                55695              -113395
      2564                20504                49647              -142769
      2565                20512               -37528               -75229
      2566                20520                -8893               -58332
      2567                20528               -78450               -25389
      2568                20536               -43303                36855
      2569                20544              -108321              -160690
      2570                20552                10062               -13385
      2571                20560              -123475              -155422
      2572                20568              -127140               -42023
      2573                20576               -74418               -30184
      2574                20584              -106294               -64760
      2575                20592                 9009              -115356
      2576                20600               -29681               -68818
      2577                20608                  248               -43083
      2578                20616               -90121              -115022
      2579                20624                66143               -94470
      2580                20632              -184354              -164529
      2581                20640                 1291              -220566
      2582                20648              -130067              -269883
      2583                20656                49601                73175
      2584                20664               -87188               -72565
      2585                20672                 6245               -60214
      2586                20680                  982              -121100
      2587                20688              -122843               -44017
      2588                20696               167259                 2629
      2589                20704              -186178              -163621
      2590                20712               -37804               -37476
      2591                20720              -128449              -106279
      2592                20728                43539               -83586
      2593                20736              -200292              -192270
      2594                20744              -210410              -215455
      2595                20752               -74772               -46098
      2596                20760                -9207               -77923
      2597                20768              -137463               -72807
      2598                20776               -14206               -24314
      2599                20784                -3558                 7045
      2600                20792               -64060              -206636
      2601                20800               -14798                 2533
      2602                20808               -73243               -94648
      2603                20816               -53765                -2043
      2604                20824               -39701              -152446
      2605                20832               -56746               -61417
      2606                20840              -135655               -65054
      2607                20848                49717              -106815
      2608                20856               -60721               -71283
      2609                20864              -106703               -77717
      2610                20872              -172504               -18367
      2611                20880              -115286               -16331
      2612                20888              -102957              -157685
      2613                20896               -52286                -5169
      2614                20904               -87692               -41792
      2615                20912              -129120              -120463
      2616                20920              -116735               -40950
      2617                20928              -141012               -58901
      2618                20936                 4379                61583
      2619                20944              -122976              -152424
      2620                20952              -116131               -72202
      2621                20960               -54321              -177614
      2622                20968                  542              -128151
      2623                20976              -121294              -216456
      2624                20984                34375                14163
      2625                20992               -59399              -163160
      2626                21000                60620              -162016
      2627                21008                30032               -77787
      2628                21016               -31731               -49592
      2629                21024              -129308              -122819
      2630                21032                25621              -100902
      2631                21040               -53699               -32853
      2632                21048               -46225               -99627
      2633                21056              -121880               -10178
      2634                21064               -55576               -82572
      2635                21072               -38894              -298379
      2636                21080               -74357              -142303
      2637                21088               -56135               -96259
      2638                21096                67816                77097
      2639                21104              -185298              -126588
      2640                21112               -97478              -156382
      2641                21120                42777               -69991
      2642                21128               -38235               -76875
      2643                21136               -37327               -77199
      2644                21144               -49374                35748
      2645                21152                11484               -66466
      2646                21160               -64454              -155475
      2647                21168                 6983               -16832
      2648                21176               -21214              -124223
      2649                21184              -138072              -164491
      2650                21192               -36185               -18474
      2651                21200              -141705              -176730
      2652                21208              -108756                23537
      2653                21216               -69820                32119
      2654                21224               -75942              -105641
      2655                21232               -87955              -136167
      2656                21240               -68767              -141086
      2657                21248              -125638               -44539
      2658                21256               -36624              -168384
      2659                21264              -185772                20111
      2660                21272               -62077              -104045
      2661                21280               -15993               -95203
      2662                21288                 9992                33437
      2663                21296                -2861              -173603
      2664                21304               -77802                73650
      2665                21312               -27060               -45409
      2666                21320               -29498               -40316
      2667                21328                14687              -100110
      2668                21336              -213372              -181221
      2669                21344               -77915              -183285
      2670                21352                31971               -96381
      2671                21360               -49983                65736
      2672                21368               -96923                90992
      2673                21376                57851              -134146
      2674                21384               -18957               -50162
      2675                21392              -223562                45111
      2676                21400              -131268               -11640
      2677                21408                13664               -79332
      2678                21416              -228511               -72192
      2679                21424              -225353              -116092
      2680                21432               -42271                55349
      2681                21440                 7521               -74895
      2682                21448                10186                -2012
      2683                21456                 4542              -112970
      2684                21464                28675              -116993
      2685                21472               -29455              -111323
      2686                21480                 5137              -210374
      2687                21488               -77329              -157755
      2688                21496               -20113               -58724
      2689                21504              -165447               -93998
      2690                21512               -96219               -98108
      2691                21520                38145               -39000
      2692                21528              -108077               -59118
      2693                21536              -107164               -14201
      2694                21544              -162607                40891
      2695                21552                49396               -80936
      2696                21560               -94162               -91194
      2697                21568                 1580               -39239
      2698                21576               -54935              -148787
      2699                21584               -55401              -201648
      2700                21592              -240287              -121188
      2701                21600              -117632              -104799
      2702                21608              -205179              -134107
      2703                21616               -32561              -167045
      2704                21624                34451                31203
      2705                21632                56618              -207102
      2706                21640              -130588              -109267
      2707                21648               -43831              -160530
      2708                21656                13460              -135447
      2709                21664               -77594                10276
      2710                21672               -97492               -18524
      2711                21680                -3264               -96426
      2712                21688               -14403              -134838
      2713                21696              -159580               -15324
      2714                21704               -38789              -100559
      2715                21712                66527               -74449
      2716                21720               -26291               -20802
      2717                21728               184886              -119613
      2718                21736              -120107              -138406
      2719                21744               -44857                53550
      2720                21752               -50814               -74442
      2721                21760               -84841                27167
      2722                21768               -78892                14886
      2723                21776               -88256               104697
      2724                21784               -62421               -75294
      2725                21792               -88515               -54492
      2726                21800              -129026              -111728
      2727                21808              -118898               -81754
      2728                21816                59429                77843
      2729                21824              -159353                -4290
      2730                21832                12443               -31076
      2731                21840               -51446               -25202
      2732                21848              -220387              -133346
      2733                21856               -91963               -79121
      2734                21864               -82184               -60168
      2735                21872                 -318               -75670
      2736                21880              -270834                -2858
      2737                21888               -44633               -79120
      2738                21896              -122367              -116565
      2739                21904               -29322               -31234
      2740                21912                77879               -81202
      2741                21920                48876               -50559
      2742                21928              -120829               -98778
      2743                21936               -41806               -99886
      2744                21944              -180783              -111176
      2745                21952               -91890                76236
      2746                21960               -85206               -54298
      2747                21968                98320               -28334
      2748                21976               -15149              -119005
      2749                21984               -84314               -89086
      2750                21992                 8919               -90753
      2751                22000               -25961              -187903
      2752                22008                61507               -32951
      2753                22016              -102053               -84303
      2754                22024               -86940               -29400
      2755                22032               -54247                 3341
      2756                22040                -5808               -89841
      2757                22048                48407               -75183
      2758                22056               -60268              -117770
      2759                22064               -71267              -121341
      2760                22072               -77466               -98068
      2761                22080               -69253               -32300
      2762                22088               -17024              -176183
      2763                22096               -48801              -101190
      2764                22104               -33448               -95968
      2765                22112                11513               -72506
      2766                22120              -111120              -133551
      2767                22128                66091              -118508
      2768                22136               -75377                23231
      2769                22144               -86657              -116532
      2770                22152               -14697              -157951
      2771                22160               -33766              -154353
      2772                22168               -13814               -54074
      2773                22176               -93775                28128
      2774                22184               -81303               -66278
      2775                22192               -23138               -69464
      2776                22200              -192437              -177202
      2777                22208              -104277              -122504
      2778                22216              -117980               -72311
      2779                22224                -8381              -202732
      2780                22232               -21112               -60099
      2781                22240              -172896                58255
      2782                22248               -86492              -138289
      2783                22256                 9550              -141406
      2784                22264                16453                84743
      2785                22272               -40155               -42556
      2786                22280                -1297               -55806
      2787                22288               -87651              -116409
      2788                22296              -109974               -98204
      2789                22304               -71931               -96109
      2790                22312                38736                48261
      2791                22320                38532               -20273
      2792                22328              -176754              -112052
      2793                22336              -160933               -64132
      2794                22344                 1367              -203121
      2795                22352                 3317              -106428
      2796                22360               -81486              -265738
      2797                22368                59487               -28223
      2798                22376                48051                -5952
      2799                22384                28297                -6105
      2800                22392              -224849              -122283
      2801                22400               -97905               -31608
      2802                22408                11568               -53044
      2803                22416              -130231              -101460
      2804                22424                56303               -45081
      2805                22432              -108866              -232024
      2806                22440                28579               -88310
      2807                22448               -34864               -79349
      2808                22456               -47847              -123433
      2809                22464                 9750               -14560
      2810                22472               -84104               -33149
      2811                22480               -49774              -226567
      2812                22488                11109                86005
      2813                22496              -135433               -34891
      2814                22504              -122402              -116384
      2815                22512                 9255                13427
      2816                22520              -123503                79414
      2817                22528              -105775               -58457
      2818                22536               158045               -59396
      2819                22544              -140455                 1931
      2820                22552              -104651               -43721
      2821                22560              -110272                -6248
      2822                22568                14409              -150092
      2823                22576                -7394              -139196
      2824                22584               -98687               -24332
      2825                22592               -18566               -90619
      2826                22600               195037               -70005
      2827                22608               -74590              -177049
      2828                22616              -114272              -150021
      2829                22624              -131746               -47127
      2830                22632               -78499              -155176
      2831                22640                23166                26299
      2832                22648               -42154              -106450
      2833                22656              -102375               -99838
      2834                22664               -90382              -127035
      2835                22672                -2615                -8750
      2836                22680               -28959              -151619
      2837                22688               -95533               -41189
      2838                22696                25966              -186741
      2839                22704                  837               -72980
      2840                22712                -1893               -98346
      2841                22720              -161735               -20602
      2842                22728                82936                97720
      2843                22736                57442               -82441
      2844                22744               -92508                65358
      2845                22752                 7080               -42101
      2846                22760                10811               -47767
      2847                22768                32491               -43580
      2848                22776                25865              -111806
      2849                22784                -2600              -138416
      2850                22792              -118418              -115382
      2851                22800                -5061              -176924
      2852                22808                -2788                 5912
      2853                22816               -62864               -38760
      2854                22824              -148445              -213732
      2855                22832               -44562               -86006
      2856                22840              -102556              -153609
      2857                22848              -181747              -165705
      2858                22856                -9423               -18538
      2859                22864                72983               -82235
      2860                22872               -56283              -121196
      2861                22880              -200621              -255453
      2862                22888              -135134              -210959
      2863                22896               -34512                99974
      2864                22904               -92007               -75742
      2865                22912               -31473              -121618
      2866                22920              -109532                45267
      2867                22928                -6429                88001
      2868                22936               -19760                28751
      2869                22944               -75330              -195921
      2870                22952                77991              -162312
      2871                22960              -160524               -45812
      2872                22968              -130740               -72604
      2873                22976              -164102                 -781
      2874                22984               -11551               -42390
      2875                22992              -135050               -14665
      2876                23000                78346              -148204
      2877                23008               -75236                -8750
      2878                23016               -20994                72215
      2879                23024               -35189              -109420
      2880                23032              -137869               -84629
      2881                23040                 2763               -43032
      2882                23048                12234              -193475
      2883                23056                30521               -55718
      2884                23064               -29183               -62401
      2885                23072               -14873              -275657
      2886                23080               -64031              -204679
      2887                23088                96439              -204064
      2888                23096              -146096              -160567
      2889                23104              -240533               -19613
      2890                23112              -118258              -153704
      2891                23120               -39148                 7702
      2892                23128                17466              -104881
      2893                23136               -25372              -172061
      2894                23144               -71402               -19260
      2895                23152               -11589               -48814
      2896                23160              -144441              -107982
      2897                23168                52555              -189826
      2898                23176              -133902              -111867
      2899                23184                79904               -88314
      2900                23192                16871              -148368
      2901                23200              -150603              -110985
      2902                23208              -156656               -13560
      2903                23216               -97943               -90659
      2904                23224                43222                92965
      2905                23232              -112355              -101823
      2906                23240                46679              -101980
      2907                23248               -47918                10698
      2908                23256              -162757               -44191
      2909                23264              -133363               -60929
      2910                23272               -61892              -144054
      2911                23280               -13290               -37571
      2912                23288               -57867              -151626
      2913                23296                -9896               -85176
      2914                23304               -27515              -102842
      2915                23312              -125990              -121104
      2916                23320               -80787              -108617
      2917                23328               -80717               -47704
      2918                23336               -33162                -2972
      2919                23344              -140027              -142437
      2920                23352              -140523              -123904
      2921                23360               -87640                -7289
      2922                23368               -74368              -155480
      2923                23376              -101746               -37132
      2924                23384                17515              -129260
      2925                23392               -32269                 9892
      2926                23400              -126304              -228972
      2927                23408              -264411              -173690
      2928                23416                -8471              -158489
      2929                23424              -121601              -180678
      2930                23432              -275078               -30501
      2931                23440               -32318               -23401
      2932                23448               -38672              -133931
      2933                23456              -168897              -107579
      2934                23464                78846              -165164
      2935                23472               -44182               -38729
      2936                23480               -77751              -151963
      2937                23488               -50339               -95636
      2938                23496               -64653              -116811
      2939                23504               127024              -159328
      2940                23512               -51050                11079
      2941                23520               -31561              -186067
      2942                23528               -95215               -64054
      2943                23536              -118545                88208
      2944                23544               -99658               -54451
      2945                23552               -37962                91487
      2946                23560               124626                13345
      2947                23568                51120               -36768
      2948                23576                23878                39145
      2949                23584                63224              -179596
      2950                23592              -180854              -123787
      2951                23600               -44076              -112634
      2952                23608               -78261              -164267
      2953                23616               -23696                 -358
      2954                23624                14643              -163178
      2955                23632                43834               -27650
      2956                23640               -54218                24100
      2957                23648              -128757              -187027
      2958                23656               -97486               -90123
      2959                23664               -68487                11326
      2960                23672               -97928              -108263
      2961                23680              -179090              -132389
      2962                23688               -93869              -148959
      2963                23696               -65947               -56680
      2964                23704               -52983                  321
      2965                23712              -321751               -75790
      2966                23720               -92397              -201088
      2967                23728              -107776              -221410
      2968                23736              -140348               -86688
      2969                23744              -180001              -110826
      2970                23752              -180828               -44215
      2971                23760              -130828              -124127
      2972                23768              -145694               -13824
      2973                23776               -18079               -60332
      2974                23784               -82606              -124546
      2975                23792               -27323               -60300
      2976                23800               -75927                18094
      2977                23808                56366              -124420
      2978                23816               -82202               -26354
      2979                23824                36695               -84972
      2980                23832               -53854               -52452
      2981                23840               -98140              -122875
      2982                23848                10712              -110580
      2983                23856               -55027                25246
      2984                23864              -252098              -156295
      2985                23872                62554              -135055
      2986                23880                38831              -161764
      2987                23888              -100598               -88660
      2988                23896              -216038               -56359
      2989                23904              -109724               -70381
      2990                23912               -73201              -200259
      2991                23920              -162158              -106263
      2992                23928               -45091               -87148
      2993                23936               -45262              -110576
      2994                23944               -72708               -17105
      2995                23952               -87617               -56809
      2996                23960              -137730               -27405
      2997                23968               -36618               -95013
      2998                23976               -39520              -136944
      2999                23984                10521               -74795
      3000                23992              -105894               -52834
      3001                24000               -74942               -77408
      3002                24008               -89368               -81801
      3003                24016               -48655               -98344
      3004                24024              -235488                13479
      3005                24032              -100344               -33212
      3006                24040               -57504               -44027
      3007                24048              -222804              -147183
      3008                24056               -90906               -63870
      3009                24064              -160630              -116303
      3010                24072              -105851              -162686
      3011                24080              -207906               -84172
      3012                24088              -151974               -37098
      3013                24096              -109864                -8066
      3014                24104                 6128               -21846
      3015                24112              -152565                 4058
      3016                24120                 3282               -80403
      3017                24128              -148329               -44747
      3018                24136              -101134               -66973
      3019                24144                41807              -110267
      3020                24152               -42382               -89757
      3021                24160                29925              -142464
      3022                24168                13237              -121770
      3023                24176               -49723              -162307
      3024                24184                 9833               -98421
      3025                24192                -7843              -137107
      3026                24200               -88644              -201920
      3027                24208              -116140               -12569
      3028                24216               -18330              -170127
      3029                24224               -43077                -7125
      3030                24232               -64798              -320933
      3031                24240              -116703               -88322
      3032                24248               -61997              -191405
      3033                24256                65187               -34391
      3034                24264              -187157               -59503
      3035                24272              -103995              -204520
      3036                24280               -53775               -36003
      3037                24288              -126958               -75524
      3038                24296               -51205              -109096
      3039                24304                17467               -74078
      3040                24312               -75388               -83750
      3041                24320                47159              -108910
      3042                24328               -64871              -169379
      3043                24336                -7922              -126364
      3044                24344               -68175               -42397
      3045                24352               -65423               -58018
      3046                24360              -110059              -210054
      3047                24368               -90707               -99688
      3048                24376               -69760              -233473
      3049                24384              -126323               -91890
      3050                24392               -48087              -156778
      3051                24400              -118743               -47380
      3052                24408                72277               -82937
      3053                24416               -69442              -215999
      3054                24424               -61809              -136544
      3055                24432               -61801               -71195
      3056                24440              -122158               -86332
      3057                24448              -116856               -90914
      3058                24456                15196               -60232
      3059                24464                40971               -74747
      3060                24472               -57202              -131130
      3061                24480                69246              -200345
      3062                24488              -134439              -112836
      3063                24496              -129682               -53551
      3064                24504               -92973              -104175
      3065                24512               -32211              -206819
      3066                24520              -175705               -39010
      3067                24528              -115729                24324
      3068                24536              -118649               -14520
      3069                24544              -175959               -19679
      3070                24552              -154013               -49447
      3071                24560               -48734              -147311
      3072                24568              -193506              -143471
      3073                24576               -86285               -59936
      3074                24584              -126230               -59503
      3075                24592               -37298               -11912
      3076                24600                12337              -239595
      3077                24608               -89191              -131896
      3078                24616               -51118                -1051
      3079                24624                29577               -37858
      3080                24632              -126121              -147572
      3081                24640                -9689              -106711
      3082                24648                22443               -24569
      3083                24656                29929               -44718
      3084                24664                24125               -68277
      3085                24672               -62144               -83238
      3086                24680                24179              -154055
      3087                24688               -45729              -184795
      3088                24696              -209833              -168631
      3089                24704               -58388               -75390
      3090                24712               -51485              -257027
      3091                24720              -139492               -30967
      3092                24728               -85234               -23455
      3093                24736              -114483               -36004
      3094                24744              -113868              -117744
      3095                24752               -87828              -129772
      3096                24760              -107978              -226698
      3097                24768              -132564               -75568
      3098                24776               -40479               -98645
      3099                24784                57422               115639
      3100                24792               -64641               -17612
      3101                24800                24791              -210106
      3102                24808                57471              -133156
      3103                24816               -69267              -198218
      3104                24824              -180640               -72653
      3105                24832               -88582              -193397
      3106                24840               -65787               -96154
      3107                24848              -124307              -256759
      3108                24856               -68774              -115249
      3109                24864               -64291               -59800
      3110                24872              -172974               -54473
      3111                24880              -143643               -89661
      3112                24888               -99322               -40483
      3113                24896              -192226                11329
      3114                24904               -95174              -193592
      3115                24912               -48173              -118530
      3116                24920               -95823                -6959
      3117                24928                10244               -54780
      3118                24936                30067              -140941
      3119                24944              -230064                 3468
      3120                24952               -76682              -113623
      3121                24960              -121478              -133328
      3122                24968               -68139              -108442
      3123                24976              -131889              -137775
      3124                24984              -117328              -194314
      3125                24992               -16807              -185991
      3126                25000                -7047                39804
      3127                25008               -71112              -123854
      3128                25016               -55321               -54968
      3129                25024                44231               -68747
      3130                25032              -129454              -114885
      3131                25040              -114518               -45535
      3132                25048              -139138                25897
      3133                25056                30524               -89711
      3134                25064              -119412                 5654
      3135                25072               -77268               -83066
      3136                25080                31432              -192344
      3137                25088              -120151               -58550
      3138                25096               -49452               -35664
      3139                25104              -102208               -60614
      3140                25112              -352141              -126935
      3141                25120               -51324              -188856
      3142                25128                28859              -108234
      3143                25136               -10280              -157388
      3144                25144              -114945              -135089
      3145                25152              -186098               -82222
      3146                25160               -96040                  730
      3147                25168                18896              -112042
      3148                25176              -219015               -49035
      3149                25184                 7226               -65236
      3150                25192              -194545                80667
      3151                25200              -153563              -209026
      3152                25208                -5249              -113829
      3153                25216              -224512               -27164
      3154                25224                97441                 4186
      3155                25232                20149              -123140
      3156                25240               -90977              -228908
      3157                25248              -125634              -109252
      3158                25256              -104566                  626
      3159                25264              -179115              -156719
      3160                25272              -111916              -123543
      3161                25280              -127637               -17825
      3162                25288              -158016              -121311
      3163                25296               -81834              -151074
      3164                25304               -78324                11198
      3165                25312              -163676              -170275
      3166                25320               -80434               -26508
      3167                25328               -20885              -120860
      3168                25336                22512                 7958
      3169                25344               -27244               -82251
      3170                25352               -14030               -28218
      3171                25360               -24173               -14766
      3172                25368                18595              -187781
      3173                25376               -55935               -71977
      3174                25384              -102411              -138870
      3175                25392               -13432               -57035
      3176                25400               -35799               -95278
      3177                25408              -144641              -195070
      3178                25416                79657              -177765
      3179                25424               -74254                 5937
      3180                25432               -35669              -109153
      3181                25440               -43288               -52512
      3182                25448               -72866               -81836
      3183                25456               -54068               -24206
      3184                25464              -118685               -42367
      3185                25472               -63828                42942
      3186                25480               -70978               -54553
      3187                25488               -99249              -196002
      3188                25496                15029               -48842
      3189                25504               -61875              -170318
      3190                25512               -84477               -10618
      3191                25520              -165015              -195264
      3192                25528              -168020               -75745
      3193                25536               -44779               -75524
      3194                25544               -70624              -258321
      3195                25552               -19161              -132934
      3196                25560                21539              -124945
      3197                25568              -151540               -97895
      3198                25576               -95734              -181944
      3199                25584              -119829               -58299
      3200                25592              -166242              -132142
      3201                25600               -15818              -144603
      3202                25608               119556               -62397
      3203                25616                  372              -214518
      3204                25624              -116764                38098
      3205                25632              -120128               -41239
      3206                25640               -58343               -79829
      3207                25648               121911               -96132
      3208                25656                -7046              -196573
      3209                25664               -52146                -7820
      3210                25672               -64784               -62320
      3211                25680              -139467              -228487
      3212                25688               -46249               -34376
      3213                25696               -70147              -165815
      3214                25704              -191934              -144878
      3215                25712              -192827              -174662
      3216                25720               -48136               -56441
      3217                25728              -126004              -110955
      3218                25736               -45568              -109397
      3219                25744               -60092                55833
      3220                25752               -42219              -106282
      3221                25760              -190541              -264480
      3222                25768              -144393               -81360
      3223                25776              -140319              -116974
      3224                25784                 7799              -106043
      3225                25792              -192419                 3109
      3226                25800                16536               -86057
      3227                25808                 2972                68930
      3228                25816               -25206              -141506
      3229                25824              -121025                29219
      3230                25832              -211558              -127500
      3231                25840              -117565               -45592
      3232                25848               -79294              -146579
      3233                25856              -150037               -34966
      3234                25864               -15916              -129597
      3235                25872                81946              -126306
      3236                25880               -46636                -9171
      3237                25888              -139027              -134901
      3238                25896               -31452               -12056
      3239                25904              -115851              -214792
      3240                25912                83038              -153575
      3241                25920                74142               -99640
      3242                25928              -147428               -42029
      3243                25936               -51545              -112103
      3244                25944              -100692               -60765
      3245                25952              -161891                 7248
      3246                25960              -162128                -3740
      3247                25968                75233                24387
      3248                25976                99740               -45906
      3249                25984               -32787               -26917
      3250                25992              -125110              -157311
      3251                26000              -102911               -81293
      3252                26008              -181214               -18723
      3253                26016              -160912                 -626
      3254                26024              -174313              -158508
      3255                26032               -36621               -24679
      3256                26040                86335               -63331
      3257                26048              -106634                34157
      3258                26056              -194409              -160019
      3259                26064              -101290                -8972
      3260                26072                88391               -42239
      3261                26080                 -816                39011
      3262                26088               -75460              -121403
      3263                26096                12456              -206723
      3264                26104               -80782               -74185
      3265                26112               -77837              -101521
      3266                26120               -56341                73483
      3267                26128              -152848              -132110
      3268                26136                40917               -46842
      3269                26144                15617                29922
      3270                26152                 5514               -97636
      3271                26160                21886               -44921
      3272                26168               -44366              -147715
      3273                26176              -215173               -54106
      3274                26184                35987               110019
      3275                26192               -59188                 2185
      3276                26200               -36357               -83691
      3277                26208               -93320               -28954
      3278                26216               -62298              -148702
      3279                26224               -48033              -207189
      3280                26232              -111149              -193001
      3281                26240              -172316               -63352
      3282                26248               -91065               -77449
      3283                26256               -51335              -246407
      3284                26264              -182296                35414
      3285                26272              -146504              -204788
      3286                26280               -71354               -71632
      3287                26288              -162518               -99591
      3288                26296                12656              -174162
      3289                26304                 1334              -181557
      3290                26312               -95781              -113393
      3291                26320               -59150                -2201
      3292                26328               -32935              -143355
      3293                26336               -56867              -148984
      3294                26344               -94295               -29998
      3295                26352              -295042               -90279
      3296                26360               -76374                -8602
      3297                26368               -70075                27589
      3298                26376               -89151                 4216
      3299                26384              -216513               -85310
      3300                26392              -104682               138362
      3301                26400               -55486                -8796
      3302                26408               -95621               -51507
      3303                26416               -43037               -77580
      3304                26424               -36301               -36200
      3305                26432                20620               -76494
      3306                26440              -213117               -94843
      3307                26448              -148725              -109421
      3308                26456               -86290              -171898
      3309                26464               -55095               -39487
      3310                26472              -129974                36494
      3311                26480              -123084              -162037
      3312                26488              -127842              -168974
      3313                26496              -128055              -129918
      3314                26504               -71955                20513
      3315                26512                60861                48207
      3316                26520               -96049                -4787
      3317                26528              -115324                60227
      3318                26536                67331              -209906
      3319                26544              -127321                  523
      3320                26552              -181915               -80012
      3321                26560               -43280              -155215
      3322                26568              -101708              -101126
      3323                26576                67390               -36735
      3324                26584                -6610              -203035
      3325                26592               -70280              -103612
      3326                26600               -74790              -111301
      3327                26608              -221962              -149819
      3328                26616                -2279               -75345
      3329                26624               -40021              -143549
      3330                26632                25517                34923
      3331                26640              -108466               -28505
      3332                26648              -178448               -64672
      3333                26656              -174268               -39855
      3334                26664              -104862              -110833
      3335                26672               -65745                59148
      3336                26680              -134034              -110297
      3337                26688              -125522               -67852
      3338                26696              -135097              -162110
      3339                26704              -128853                23292
      3340                26712              -124059               -24787
      3341                26720              -140327                28219
      3342                26728               -21382              -154456
      3343                26736              -142638              -241055
      3344                26744              -200784               -33237
      3345                26752               -67402              -141406
      3346                26760               -81317              -310569
      3347                26768               -66519              -153099
      3348                26776               -60685              -183814
      3349                26784                40914              -137995
      3350                26792                 2835               -19550
      3351                26800              -171466                42579
      3352                26808               -22114               -43753
      3353                26816              -105080              -136399
      3354                26824               -74655              -148742
      3355                26832               -42844              -110635
      3356                26840              -201821               -42240
      3357                26848              -234470               -97601
      3358                26856               -54925               -25653
      3359                26864               -92393              -108143
      3360                26872              -115832              -125658
      3361                26880                35233                17965
      3362                26888               -86998              -115757
      3363                26896              -152068              -143389
      3364                26904                   71               -94534
      3365                26912               -63696               -97964
      3366                26920               -73449              -114518
      3367                26928               -58383               -33830
      3368                26936                  769               -44762
      3369                26944              -200842               111139
      3370                26952               -43336               -58846
      3371                26960               -84221               -64878
      3372                26968               -50457               -51709
      3373                26976               -30583              -122143
      3374                26984               -95998              -172729
      3375                26992                24404               -49132
      3376                27000              -193944               -99086
      3377                27008                16426               -59331
      3378                27016                14683              -155813
      3379                27024               -68365               -18235
      3380                27032               -74390               -31637
      3381                27040               -38387                76222
      3382                27048              -119033                24181
      3383                27056              -120760              -112169
      3384                27064              -128445              -202090
      3385                27072               -55971               -85332
      3386                27080              -169086              -104875
      3387                27088               -35929                80744
      3388                27096               -80851                12063
      3389                27104              -121059               -82431
      3390                27112                 5022                -9722
      3391                27120                96211               -52381
      3392                27128                27876              -179172
      3393                27136              -123808              -160264
      3394                27144               -82271               -19013
      3395                27152              -175069              -127064
      3396                27160              -213299               -49574
      3397                27168               -83774               -55482
      3398                27176               -75593               -47922
      3399                27184              -159162              -252531
      3400                27192               -91381               -18759
      3401                27200               -89562              -190105
      3402                27208               -55115                 4876
      3403                27216              -117802               -57548
      3404                27224              -177512              -145971
      3405                27232               -16218               -57643
      3406                27240               -65472               -41507
      3407                27248               -44010                34780
      3408                27256              -145929              -196326
      3409                27264                  911               -45208
      3410                27272               -57669              -153179
      3411                27280              -106749               -23504
      3412                27288              -134468              -138915
      3413                27296              -156988              -145920
      3414                27304               -86198              -222384
      3415                27312               -20838              -149156
      3416                27320               -95526               -99346
      3417                27328               -80101               -15190
      3418                27336               -45803              -193092
      3419                27344              -127945                22655
      3420                27352               -67422               -87076
      3421                27360              -163745              -139760
      3422                27368              -116930               -75718
      3423                27376                -9311               -69392
      3424                27384              -191384              -165466
      3425                27392               -55958               -67267
      3426                27400                39150              -100608
      3427                27408               -23952              -154489
      3428                27416                 5780              -104999
      3429                27424               -11963               -95943
      3430                27432               -45250              -193542
      3431                27440              -162828               -43245
      3432                27448               -30651              -143147
      3433                27456               -99858              -129936
      3434                27464                -9887                26277
      3435                27472               -82919                42134
      3436                27480               136716                10256
      3437                27488                78094              -105854
      3438                27496               -33729              -109052
      3439                27504               -57472                 1183
      3440                27512              -145379              -144463
      3441                27520              -185123              -113870
      3442                27528              -147648              -120311
      3443                27536              -258406               -96283
      3444                27544               -11733              -114725
      3445                27552              -105960              -113113
      3446                27560               -55549              -181319
      3447                27568              -236770              -115550
      3448                27576               -18477              -140247
      3449                27584                19159               -71409
      3450                27592               -12920              -278281
      3451                27600              -109812               -80036
      3452                27608                98411                27506
      3453                27616              -130288              -125701
      3454                27624              -161772              -209876
      3455                27632               -55798               -49136
      3456                27640                32545              -177053
      3457                27648               -38359               -22621
      3458                27656              -108334              -155079
      3459                27664               -46537                15850
      3460                27672               -39202              -190065
      3461                27680              -159762                76710
      3462                27688               -77483                -4587
      3463                27696               100324               -40531
      3464                27704               -82921              -131214
      3465                27712              -166116              -137761
      3466                27720              -159968               -58411
      3467                27728                23294              -219134
      3468                27736              -241176                -8489
      3469                27744              -113407                82273
      3470                27752               -98055               -50043
      3471                27760               -34859               -64316
      3472                27768              -184953               -98390
      3473                27776               -27617              -198036
      3474                27784               -59130              -145459
      3475                27792              -186403              -153541
      3476                27800              -123751              -113705
      3477                27808               -95833              -113384
      3478                27816              -116749               -88961
      3479                27824                31574               -34441
      3480                27832               -53679              -154120
      3481                27840               -81054               -93238
      3482                27848               -52095              -121275
      3483                27856                64366               -38497
      3484                27864              -235544                -7202
      3485                27872               -39758                27167
      3486                27880              -180447                17154
      3487                27888               -39444              -156728
      3488                27896               -34358                17645
      3489                27904               -19983                60587
      3490                27912              -196755               -70815
      3491                27920               -74379               -95047
      3492                27928                21223               -79525
      3493                27936               -58072               -39175
      3494                27944               -38449              -108438
      3495                27952                 8561              -121357
      3496                27960              -349582               -87647
      3497                27968                 8110               -21179
      3498                27976                16940                20361
      3499                27984               -71174               -94252
      3500                27992              -219419               -67373
      3501                28000              -169903              -126390
      3502                28008              -168569               -79559
      3503                28016                22622              -244635
      3504                28024                 1951               -87676
      3505                28032               -61518              -201069
      3506                28040               -70302                 7460
      3507                28048               -27588               -14467
      3508                28056              -100346              -122107
      3509                28064               -46916               -94646
      3510                28072               -28381              -112352
      3511                28080               -63129               -52714
      3512                28088               -75442              -203082
      3513                28096               -81277               -71677
      3514                28104              -150871                21336
      3515                28112              -212520               -23824
      3516                28120               -32699              -102555
      3517                28128              -102154                42449
      3518                28136                13413               -50447
      3519                28144              -129861               -40247
      3520                28152               -43979              -178493
      3521                28160                29762               -67469
      3522                28168               -53223              -242166
      3523                28176              -102571               -88994
      3524                28184               -92185               -46736
      3525                28192               -82250               -99997
      3526                28200              -139595              -132900
      3527                28208              -145338               -67161
      3528                28216                 -707              -108371
      3529                28224                -9479               -41262
      3530                28232               -13802              -116480
      3531                28240               -72976              -136019
      3532                28248              -113906              -243284
      3533                28256               -81535              -217910
      3534                28264               -34720               -70154
      3535                28272               -86441              -275918
      3536                28280                -6966               177730
      3537                28288                14926               -98979
      3538                28296               -29033               -72099
      3539                28304               -40950              -179534
      3540                28312               -73743               -68104
      3541                28320                 2747              -113279
      3542                28328               -85110              -127117
      3543                28336                34664               -68436
      3544                28344               -93912                26013
      3545                28352              -186673               -99868
      3546                28360              -288868              -102897
      3547                28368              -111761                14240
      3548                28376               -35952              -192737
      3549                28384              -226594              -200364
      3550                28392              -153954               -60771
      3551                28400               -67325               -17851
      3552                28408                38891                65013
      3553                28416              -167154               -70394
      3554                28424              -136428               -13082
      3555                28432              -145928               -45262
      3556                28440              -120530               -11798
      3557                28448               -67603               -32166
      3558                28456              -128616               -87622
      3559                28464                40498                 8083
      3560                28472              -178531               -64262
      3561                28480              -188524               -95613
      3562                28488               -94957              -159296
      3563                28496              -111162              -150663
      3564                28504               -40195              -155935
      3565                28512              -148544              -171875
      3566                28520              -234330              -101390
      3567                28528              -355365              -141213
      3568                28536               -46584               -68867
      3569                28544                16064              -109924
      3570                28552                -7432              -207149
      3571                28560              -126055               -47309
      3572                28568              -120680               -94099
      3573                28576               109319              -106180
      3574                28584              -173251                31955
      3575                28592               -53950              -216572
      3576                28600               -33881              -104906
      3577                28608               -85364                50064
      3578                28616               -20358              -101961
      3579                28624              -106238              -161414
      3580                28632              -166681               -87217
      3581                28640               -40835              -163161
      3582                28648               -57335              -144325
      3583                28656               -16637              -128009
      3584                28664                21656               -85419
      3585                28672                38243              -130305
      3586                28680               -96059              -179476
      3587                28688              -103593                 2055
      3588                28696              -107695              -137193
      3589                28704               -68597              -187972
      3590                28712               -10955               -72865
      3591                28720               -37778              -106705
      3592                28728               -27254               -95816
      3593                28736               -54332                 1304
      3594                28744                14163              -253023
      3595                28752              -123793              -222479
      3596                28760              -122589               -62629
      3597                28768              -195184              -143525
      3598                28776              -153131              -190112
      3599                28784              -218688              -224673
      3600                28792              -169545                 8596
      3601                28800                -8084              -180582
      3602                28808              -136415               -48795
      3603                28816                38360              -113207
      3604                28824               -57519                11349
      3605                28832               -19751              -104064
      3606                28840              -107435              -183742
      3607                28848               -32534              -150747
      3608                28856              -119926              -122099
      3609                28864              -105642               -40512
      3610                28872              -126940              -107310
      3611                28880                 2774              -159646
      3612                28888                45327               -28070
      3613                28896               -71324               -23247
      3614                28904               -92871              -122421
      3615                28912               -45070               -41557
      3616                28920                20116              -156843
      3617                28928              -100744               -82800
      3618                28936              -179382              -159198
      3619                28944              -118728              -142724
      3620                28952                51523               -91932
      3621                28960              -229768              -176735
      3622                28968              -179518              -217711
      3623                28976               -69257              -194111
      3624                28984               133438                15468
      3625                28992              -187817              -148346
      3626                29000                89756                -9487
      3627                29008               -46979              -131217
      3628                29016              -107889              -159519
      3629                29024               -95347               -91042
      3630                29032              -142828              -116049
      3631                29040              -112775               -63970
      3632                29048               -60076               -94744
      3633                29056              -118804              -137615
      3634                29064               -61077              -127811
      3635                29072               -20970               -61991
      3636                29080                26539               -52073
      3637                29088                12132              -113166
      3638                29096              -221959              -140843
      3639                29104               -48833              -220385
      3640                29112              -189981              -107585
      3641                29120               -35222               -99653
      3642                29128              -173941               -80378
      3643                29136               -73461               -66809
      3644                29144               -35186              -212917
      3645                29152                 4022               -47597
      3646                29160                22780              -160655
      3647                29168               -14190              -108571
      3648                29176               -86295               -70451
      3649                29184              -243311               -85390
      3650                29192               -86765                 5860
      3651                29200              -114910                  692
      3652                29208               -36802               -60672
      3653                29216               -37453              -190354
      3654                29224              -185573              -190747
      3655                29232                 6484              -196246
      3656                29240               -86452              -101094
      3657                29248              -132604                23446
      3658                29256               -37802               -87852
      3659                29264               -79925              -114139
      3660                29272               120243               -79658
      3661                29280               -25891              -155032
      3662                29288              -108679               -49955
      3663                29296               -90426              -183505
      3664                29304              -175221               -54801
      3665                29312               -94668              -109265
      3666                29320              -122220                 3694
      3667                29328              -139302              -100296
      3668                29336              -241288              -194231
      3669                29344               -59795              -139526
      3670                29352              -106227               -36581
      3671                29360               -50901               -83032
      3672                29368              -153676                 1999
      3673                29376              -264582               -85842
      3674                29384               -17327               -12502
      3675                29392              -105913              -167946
      3676                29400                24386               -43197
      3677                29408               -58875              -119058
      3678                29416                27876              -158750
      3679                29424              -143914               -74391
      3680                29432              -123275              -152768
      3681                29440               -11818                12544
      3682                29448               -14572              -155303
      3683                29456              -144798              -172017
      3684                29464               -99644              -104788
      3685                29472              -112276               -74532
      3686                29480              -119118                48086
      3687                29488              -207179                -2031
      3688                29496              -111790              -110821
      3689                29504              -149853              -110935
      3690                29512               -93461               -34902
      3691                29520               -33406              -158140
      3692                29528               -34099              -213118
      3693                29536               -86973              -123798
      3694                29544              -115140              -154901
      3695                29552                23358              -154913
      3696                29560              -176958               -73494
      3697                29568               -58973              -100562
      3698                29576               -47164              -216725
      3699                29584               -38948                 1875
      3700                29592              -128321                19701
      3701                29600              -107453               -22368
      3702                29608              -226958               -30232
      3703                29616                54434               -39786
      3704                29624               -85847              -174120
      3705                29632               -82176               -73304
      3706                29640                12292               -57419
      3707                29648              -128917              -244867
      3708                29656              -166723                -4451
      3709                29664                46614              -103877
      3710                29672               -70432                42621
      3711                29680                10963               -20549
      3712                29688              -108499               -95993
      3713                29696               -93073              -124066
      3714                29704               -96932              -104147
      3715                29712               -76369              -200232
      3716                29720               -51625              -162681
      3717                29728               -76144              -121309
      3718                29736               -30992              -104841
      3719                29744              -108741              -199489
      3720                29752               -46150               -22290
      3721                29760              -205803               -70910
      3722                29768                41274               -66476
      3723                29776              -139427              -175709
      3724                29784               -51705               -10535
      3725                29792                59780               -33833
      3726                29800                -3207              -152886
      3727                29808               -58802               -52267
      3728                29816               -48203              -186479
      3729                29824               -75371              -227770
      3730                29832               -63766                50538
      3731                29840              -100571                24804
      3732                29848              -161660               -48829
      3733                29856              -103010              -119188
      3734                29864              -155908               -26396
      3735                29872               -10587               -86986
      3736                29880                38289               -93869
      3737                29888              -179400               -40299
      3738                29896               -41771                48277
      3739                29904                 2516              -248577
      3740                29912              -206616              -114720
      3741                29920               -93043               -82914
      3742                29928                15004               -26519
      3743                29936               -45396               -67865
      3744                29944               -23344               -29713
      3745                29952              -142372              -173817
      3746                29960               -97712              -176217
      3747                29968               -41959               -83779
      3748                29976              -119274                 1377
      3749                29984               -77852                 2688
      3750                29992              -175869               -48290
      3751                30000              -236913               104990
      3752                30008                17166               -89932
      3753                30016              -150016               -77267
      3754                30024                35647               -53004
      3755                30032              -237702              -174775
      3756                30040               108068                -9828
      3757                30048              -102465                -5335
      3758                30056               114826              -113479
      3759                30064              -103841              -103842
      3760                30072              -216937               -85563
      3761                30080                -1672              -108970
      3762                30088               -85975              -158128
      3763                30096              -130828               -56432
      3764                30104                47511              -150850
      3765                30112               -86215              -111375
      3766                30120                42310              -178976
      3767                30128              -100604                25111
      3768                30136               -94902              -155937
      3769                30144              -104278               -52688
      3770                30152               -43688               -64682
      3771                30160               113924              -190004
      3772                30168               180614                16850
      3773                30176                52011              -173208
      3774                30184                12904              -133726
      3775                30192               -80649               -98495
      3776                30200               -92979               -72360
      3777                30208                 2907               -64317
      3778                30216              -285761               -71693
      3779                30224              -154834               -40325
      3780                30232               -35122               -82898
      3781                30240               -59477               -90516
      3782                30248              -145611               -89451
      3783                30256               -73767               -11626
      3784                30264               -83242              -300838
      3785                30272               -26516              -166411
      3786                30280                21987               -95134
      3787                30288              -110996                68457
      3788                30296              -208801              -194997
      3789                30304              -155447              -225976
      3790                30312              -107974              -157140
      3791                30320               -15707                46397
      3792                30328              -140930              -108956
      3793                30336              -156160              -133928
      3794                30344                -8735              -105003
      3795                30352              -135991              -125412
      3796                30360              -166272               -42787
      3797                30368              -148088               -95076
      3798                30376               -41660              -244531
      3799                30384              -168530              -139033
      3800                30392              -127493              -135209
      3801                30400               -97147              -121893
      3802                30408               -19506               -30799
      3803                30416              -139364                40110
      3804                30424              -188104               -22792
      3805                30432              -128307              -164910
      3806                30440              -141365                 1466
      3807                30448               -24285              -106366
      3808                30456               -96448                60507
      3809                30464               -81530               -14518
      3810                30472              -170388              -107126
      3811                30480              -259038              -115508
      3812                30488              -102385                73838
      3813                30496               -59827               -23876
      3814                30504              -155508               -93249
      3815                30512               -51765                 1658
      3816                30520              -138529              -242494
      3817                30528              -190748               -92816
      3818                30536                70423              -120217
      3819                30544              -150782              -177263
      3820                30552                22602              -110612
      3821                30560               -26012              -215613
      3822                30568              -159896               -38284
      3823                30576               -57623              -115111
      3824                30584               -83490              -104392
      3825                30592               -60082              -158649
      3826                30600               -34283                 6953
      3827                30608                -7795              -156452
      3828                30616                -6197              -177456
      3829                30624                33028              -103477
      3830                30632              -136853               -86683
      3831                30640              -231921              -125673
      3832                30648                25894               -82010
      3833                30656               -21065               -16344
      3834                30664              -122410              -306114
      3835                30672               -39391              -167672
      3836                30680              -108188              -194390
      3837                30688              -103340              -182289
      3838                30696               -66011               -29551
      3839                30704               -72190               -98387
      3840                30712              -150423              -196305
      3841                30720              -172718               -19196
      3842                30728              -132179              -138223
      3843                30736                71816              -148008
      3844                30744              -186155              -126581
      3845                30752              -107229              -125475
      3846                30760               -91844              -131469
      3847                30768                17864              -127433
      3848                30776              -124716              -105551
      3849                30784                 3921              -159807
      3850                30792               -85369              -170617
      3851                30800               104620              -181130
      3852                30808               -31718              -107619
      3853                30816              -181497               109424
      3854                30824               -10449              -283918
      3855                30832               -79055               -10274
      3856                30840               -54650              -149560
      3857                30848               -93144              -164925
      3858                30856               -95334              -103811
      3859                30864              -105451                29380
      3860                30872               -42223               -18943
      3861                30880               -77726              -117653
      3862                30888               -35395               -21704
      3863                30896              -108131               -36569
      3864                30904                37279              -100413
      3865                30912               -90986               -58253
      3866                30920               -10412               -38934
      3867                30928              -198555              -158078
      3868                30936               -77517              -136733
      3869                30944              -141925              -156069
      3870                30952               -84325               -56794
      3871                30960              -135228              -192601
      3872                30968              -144032               -67688
      3873                30976              -213762              -109906
      3874                30984              -178358              -149216
      3875                30992               -53447                14917
      3876                31000               -46388              -159858
      3877                31008              -194286               -83368
      3878                31016              -103281                68898
      3879                31024              -227614                -7486
      3880                31032               -89832                42963
      3881                31040              -158804              -128287
      3882                31048              -176817               -31430
      3883                31056              -121163              -133667
      3884                31064               -94319              -224991
      3885                31072               -20363               -55149
      3886                31080                13924               -43180
      3887                31088              -129878                11272
      3888                31096               109410               -64449
      3889                31104               -43130               -31098
      3890                31112                89083              -163796
      3891                31120                37634              -104922
      3892                31128              -103355                32857
      3893                31136               -38029               -67497
      3894                31144              -157809               -66443
      3895                31152              -195165              -103936
      3896                31160               -37731              -113423
      3897                31168              -165754              -117287
      3898                31176               -82685              -101092
      3899                31184              -103602               -73988
      3900                31192              -265168               -60628
      3901                31200               -89113               -65975
      3902                31208              -134000              -237419
      3903                31216               -11723              -142922
      3904                31224               -53732              -154885
      3905                31232              -122443              -134707
      3906                31240              -101243              -264578
      3907                31248               -73664               -43726
      3908                31256              -124614               -46478
      3909                31264              -108445              -161978
      3910                31272               -34567               -65347
      3911                31280              -110880               -10163
      3912                31288              -109353                 2701
      3913                31296               -87627              -124322
      3914                31304               -46026              -145882
      3915                31312                26225              -143188
      3916                31320              -107326              -133391
      3917                31328               -27656              -110336
      3918                31336               -85367              -264222
      3919                31344               -52331               -72752
      3920                31352              -159310              -282816
      3921                31360                84624              -200345
      3922                31368              -210241              -182459
      3923                31376              -203271              -121585
      3924                31384              -215360               -21433
      3925                31392              -143247                -4593
      3926                31400               -80187               -95665
      3927                31408              -154642               -54860
      3928                31416              -274480              -214941
      3929                31424               -47372              -125336
      3930                31432                19183              -161405
      3931                31440                30720              -153728
      3932                31448               -20181               -72105
      3933                31456               -73580              -185097
      3934                31464               -36071              -130455
      3935                31472               -91638               -51038
      3936                31480              -198227               -86000
      3937                31488              -147424              -115500
      3938                31496              -135528              -152869
      3939                31504              -195684               -15691
      3940                31512               -44936              -154993
      3941                31520                -1118                17068
      3942                31528               -88844              -104424
      3943                31536                 4810               -60551
      3944                31544              -143437              -260094
      3945                31552              -141762               -58546
      3946                31560               -99964              -159506
      3947                31568              -168012               -79370
      3948                31576               -38494               -59057
      3949                31584               -74757               -55625
      3950                31592                15900              -159370
      3951                31600              -177659               -67213
      3952                31608               -68168               -10103
      3953                31616                24530               -96392
      3954                31624              -184233               -19517
      3955                31632               -21540              -134693
      3956                31640               -52651                24629
      3957                31648               -43767               -78355
      3958                31656                35787              -232921
      3959                31664               -14664              -148776
      3960                31672              -100514                27632
      3961                31680              -101074              -148305
      3962                31688              -251526               -30282
      3963                31696              -145953              -159608
      3964                31704              -128824              -126086
      3965                31712               -54185                 2402
      3966                31720              -191042               -87847
      3967                31728              -281867               -23600
      3968                31736                -9869               -47341
      3969                31744                70480               -94077
      3970                31752               -41595               -95691
      3971                31760                38579               -37393
      3972                31768              -188385              -122677
      3973                31776               -12987               -92480
      3974                31784              -173913              -229005
      3975                31792                76552              -140230
      3976                31800                 2871              -116618
      3977                31808              -141960               -32887
      3978                31816              -122195                  148
      3979                31824              -109872               -84147
      3980                31832              -168942               -67103
      3981                31840               -24577              -184032
      3982                31848              -208611              -252252
      3983                31856              -166197                -5255
      3984                31864               -65480               -43728
      3985                31872                35911               -28215
      3986                31880              -116437              -154115
      3987                31888              -165399              -221019
      3988                31896                27269               -37128
      3989                31904              -131882               -13547
      3990                31912               -37772               -36733
      3991                31920              -203850               -84514
      3992                31928              -137659               -99679
      3993                31936               -52094                 3571
      3994                31944              -297465               -22506
      3995                31952              -196291                -9934
      3996                31960               -61012               -72443
      3997                31968                 2706               -26150
      3998                31976              -122547               -71361
      3999                31984               -46966              -107798
      4000                31992               -10027                18384
      4001                32000              -196196               -53655
      4002                32008              -126764              -221442
      4003                32016                19289               -10048
      4004                32024               100287              -149555
      4005                32032                33117                10965
      4006                32040              -123724              -102404
      4007                32048               -85079               -30073
      4008                32056              -288486               -89152
      4009                32064              -154434              -162954
      4010                32072               -56087               -16082
      4011                32080                -4981               145678
      4012                32088               -71970              -115401
      4013                32096              -226138               -34357
      4014                32104              -123838                11928
      4015                32112               -92996               -74466
      4016                32120              -217243              -151831
      4017                32128               -34173              -157411
      4018                32136               -11884              -167152
      4019                32144              -138893              -239980
      4020                32152               -92675               -22188
      4021                32160              -182637               -20258
      4022                32168               -80047              -108029
      4023                32176              -123417                 3543
      4024                32184               -42243               -94701
      4025                32192                11288               -30980
      4026                32200               -47587              -133721
      4027                32208               -41322                -8753
      4028                32216                12331              -133390
      4029                32224                 4154              -128173
      4030                32232               -50630              -156287
      4031                32240               -53350                 1784
      4032                32248               -82393               -93433
      4033                32256              -149175               -12477
      4034                32264               -55534                37660
      4035                32272                 2140               -59183
      4036                32280              -123212               -78248
      4037                32288                -8127               -21985
      4038                32296               106171                -6549
      4039                32304              -164697              -143889
      4040                32312               -64238              -195919
      4041                32320                69457              -179095
      4042                32328              -126473              -114420
      4043                32336              -103397                -3841
      4044                32344               -70660              -122221
      4045                32352               -64015               -42654
      4046                32360                -4298              -116954
      4047                32368               -79815              -182637
      4048                32376                63584               -16836
      4049                32384               -27678                -8240
      4050                32392                97235              -210781
      4051                32400              -212519                 5744
      4052                32408               -77627              -167763
      4053                32416                -5003               -44538
      4054                32424              -152861              -106017
      4055                32432              -160298               -65132
      4056                32440               -12177              -152809
      4057                32448               -53735               -31184
      4058                32456               -42065              -262454
      4059                32464               -28324               -50807
      4060                32472               -97829              -141585
      4061                32480              -200353              -256148
      4062                32488              -103103              -182454
      4063                32496              -144440              -130915
      4064                32504               -14525               -31920
      4065                32512               -21662               -57620
      4066                32520              -130412               -95241
      4067                32528              -132287               -86388
      4068                32536               -40973                -9004
      4069                32544              -127813                38198
      4070                32552               -35531               -52474
      4071                32560                14611              -167981
      4072                32568              -111276              -160914
      4073                32576              -115477               -70074
      4074                32584              -216587              -135465
      4075                32592               -65030              -123057
      4076                32600               -44189              -122433
      4077                32608                54233              -149148
      4078                32616               -97735                63521
      4079                32624               -18644               -52762
      4080                32632              -128441               -59882
      4081                32640               -41842               -63279
      4082                32648               -70980               -30694
      4083                32656               -79284               -84424
      4084                32664                39386              -107366
      4085                32672               -97207              -151079
      4086                32680               -93319                -5860
      4087                32688                -7607               -40813
      4088                32696              -144810              -129846
      4089                32704              -106835               -72803
      4090                32712              -239341              -152678
      4091                32720              -103450               -30497
      4092                32728               -98677              -207251
      4093                32736               -70938              -101927
      4094                32744              -116856              -139038
      4095                32752                -4204               -88301
      4096                32760              -206447              -131159
      4097                32768              -134702              -109556
      4098                32776               -36375                95132
      4099                32784              -113314              -176991
      4100                32792               -84801              -113300
      4101                32800              -272870              -222922
      4102                32808               -62765                79670
      4103                32816               -20276              -113582
      4104                32824              -112603                35394
      4105                32832              -120200              -169578
      4106                32840               -73355                 1127
      4107                32848              -120793               -51656
      4108                32856              -222827              -150502
      4109                32864                56519              -212363
      4110                32872              -123561              -217284
      4111                32880                32274               -97241
      4112                32888               -11866              -131937
      4113                32896               -97405              -263061
      4114                32904                  585              -142688
      4115                32912               -82821              -114119
      4116                32920                51644              -175115
      4117                32928              -103610               -21868
      4118                32936               -52215               -31315
      4119                32944               -99944              -152205
      4120                32952               -25068               -74551
      4121                32960               -37122              -123391
      4122                32968               101980              -161839
      4123                32976               -87625              -136761
      4124                32984              -153591              -171649
      4125                32992              -118824               -10487
      4126                33000                28349                63719
      4127                33008              -134565               -33848
      4128                33016               -96406               -35706
      4129                33024              -125238               -23026
      4130                33032              -270563               -81818
      4131                33040               -22872              -150240
      4132                33048               -95822              -157933
      4133                33056               -48115               -48971
      4134                33064               -90511               -88238
      4135                33072               -55507                36317
      4136                33080               -95526                12345
      4137                33088               -38342                40504
      4138                33096               -11733              -117572
      4139                33104                -2869               -46089
      4140                33112               -91183              -100117
      4141                33120              -171846               -94912
      4142                33128              -104283               -81410
      4143                33136              -130420              -119878
      4144                33144               -93657              -203694
      4145                33152              -143555                17016
      4146                33160                26773               -15548
      4147                33168               -27671               -97296
      4148                33176              -102143              -158999
      4149                33184              -151228              -159377
      4150                33192              -206776               -53461
      4151                33200                16479               -58247
      4152                33208                22195               -80357
      4153                33216               -17183              -111637
      4154                33224                 5587               -31815
      4155                33232                37370               -71853
      4156                33240              -102098              -136903
      4157                33248                48809              -167594
      4158                33256               -98036              -181023
      4159                33264                31127              -218429
      4160                33272              -158244              -108116
      4161                33280               -86556              -263330
      4162                33288               -47162               -76307
      4163                33296               -78193              -147899
      4164                33304              -258944                -4862
      4165                33312               -71367              -137167
      4166                33320               -96345               -81394
      4167                33328              -214135               -68350
      4168                33336               -45459               -76407
      4169                33344               -52052              -150070
      4170                33352              -178061              -313245
      4171                33360              -123937              -207250
      4172                33368               -86770              -132481
      4173                33376              -134430              -164812
      4174                33384               -69262              -129746
      4175                33392              -229676              -180648
      4176                33400               -90940              -109591
      4177                33408               112028              -153467
      4178                33416               -76155               -32157
      4179                33424              -120360              -142584
      4180                33432              -101942              -103471
      4181                33440              -210724              -147471
      4182                33448               -84429              -134094
      4183                33456              -155858              -298205
      4184                33464              -214942              -164402
      4185                33472               -93132              -187306
      4186                33480              -145016              -101959
      4187                33488              -138124              -132462
      4188                33496              -130947              -143189
      4189                33504               -67995               -46924
      4190                33512              -159488               -47228
      4191                33520              -198143              -231965
      4192                33528               -85959              -171023
      4193                33536              -261043               -62488
      4194                33544               -31467              -111356
      4195                33552               -95431              -272776
      4196                33560              -207556               -77350
      4197                33568                 6301              -156883
      4198                33576              -100007              -224990
      4199                33584               -90047               -81423
      4200                33592               -61279              -112548
      4201                33600                 5375               -88204
      4202                33608              -147653               -90315
      4203                33616              -156243               -40330
      4204                33624               -49203              -170779
      4205                33632               -32897                 -147
      4206                33640               -66253               -88054
      4207                33648               -92752              -138039
      4208                33656               -28659              -137226
      4209                33664              -134103               -83191
      4210                33672               -62246              -256698
      4211                33680               -79298                73461
      4212                33688               -95023               -28282
      4213                33696              -190035                38583
      4214                33704              -285339              -287019
      4215                33712              -118028               -63318
      4216                33720               -84557              -363251
      4217                33728              -202300              -196484
      4218                33736                18746              -171277
      4219                33744               -98335               -66862
      4220                33752                   83              -110391
      4221                33760               -22990              -186757
      4222                33768                46105              -126367
      4223                33776              -244065              -102753
      4224                33784              -120441              -103049
      4225                33792               -20588               -82122
      4226                33800               -75164              -140261
      4227                33808               -78971              -101520
      4228                33816               -38258              -253392
      4229                33824                49795               -23248
      4230                33832               -38519              -107930
      4231                33840              -127591               -70374
      4232                33848              -154103              -116337
      4233                33856              -173300               -72589
      4234                33864               -79063                10019
      4235                33872               -84170               -50983
      4236                33880               -67228              -179316
      4237                33888               -35648               -51545
      4238                33896              -134025              -140308
      4239                33904              -116340               -60695
      4240                33912                55048               -66672
      4241                33920              -104693              -145428
      4242                33928               -95084              -101156
      4243                33936              -209168               -90244
      4244                33944                11762               -92890
      4245                33952               -91220               -84398
      4246                33960              -179784               -71116
      4247                33968                52984              -129188
      4248                33976               -49227               -86609
      4249                33984              -137683                39412
      4250                33992              -196717              -103774
      4251                34000              -190926              -157745
      4252                34008              -148670              -136314
      4253                34016              -247320               -70002
      4254                34024              -111555               -99879
      4255                34032              -168467               -77591
      4256                34040               -13859               -91602
      4257                34048              -138983              -136282
      4258                34056              -132574              -115724
      4259                34064              -132137              -185008
      4260                34072               -45727                13121
      4261                34080              -119342               -62421
      4262                34088              -180803              -209323
      4263                34096                46124              -165627
      4264                34104              -112829                14164
      4265                34112              -128159              -166198
      4266                34120              -181087              -169579
      4267                34128              -150808              -120217
      4268                34136              -157687               -85979
      4269                34144               -98530               -51970
      4270                34152              -136668               -17694
      4271                34160              -127330              -232413
      4272                34168              -226962              -109374
      4273                34176              -108328               -30527
      4274                34184              -122975              -155953
      4275                34192              -100300               -15479
      4276                34200              -123920              -144163
      4277                34208              -144320              -164185
      4278                34216               -96613               -25220
      4279                34224              -156141              -140997
      4280                34232               -84683               -92798
      4281                34240              -153900              -188514
      4282                34248               -92028              -150654
      4283                34256                17557               -67927
      4284                34264              -211961               -47372
      4285                34272              -211211               -28730
      4286                34280               -59684              -114224
      4287                34288               -88408              -101350
      4288                34296               -58107                37236
      4289                34304               -48333                40243
      4290                34312               -56111              -150112
      4291                34320               -94538               -13618
      4292                34328               -77487              -108349
      4293                34336               -40269               -75344
      4294                34344               -22691              -260232
      4295                34352               -31789               -64844
      4296                34360                56088              -161465
      4297                34368              -113055               -92885
      4298                34376               -93668                -3196
      4299                34384               -90592               -59796
      4300                34392              -142402              -185017
      4301                34400              -114381              -161326
      4302                34408               -75579              -248454
      4303                34416              -136592              -169012
      4304                34424               -83028               -54212
      4305                34432              -108556               -64538
      4306                34440              -132980              -120627
      4307                34448              -148919                -3160
      4308                34456              -129267              -205417
      4309                34464                29369               -63577
      4310                34472               -27627                18156
      4311                34480                35557               -84791
      4312                34488              -180023              -100111
      4313                34496                72449              -270257
      4314                34504              -135626              -102917
      4315                34512               -59212              -167763
      4316                34520              -145467              -128997
      4317                34528              -159282               -69391
      4318                34536               -29593               -12427
      4319                34544              -268596              -120313
      4320                34552              -183724               -94335
      4321                34560              -121448              -200241
      4322                34568               -75246              -141863
      4323                34576              -162311              -161321
      4324                34584               -87105              -167425
      4325                34592               -59168               -41068
      4326                34600              -120312              -235691
      4327                34608              -313922               -58134
      4328                34616               -95173               -43092
      4329                34624                -6190               -16476
      4330                34632               -43913               -74583
      4331                34640                81120               -66446
      4332                34648               103246               -62788
      4333                34656              -116455              -180868
      4334                34664               -28242                 6768
      4335                34672              -138929              -101404
      4336                34680                15923                 3493
      4337                34688              -170742              -231114
      4338                34696              -106227               -26528
      4339                34704               -76053               -30243
      4340                34712              -150077              -183904
      4341                34720              -235278              -221074
      4342                34728               -55937               -99100
      4343                34736              -210381              -109641
      4344                34744              -111767              -192525
      4345                34752               -59220               -42582
      4346                34760              -146917               -59522
      4347                34768                38317               -32949
      4348                34776              -186501              -101138
      4349                34784              -146635              -145450
      4350                34792              -116909               -91394
      4351                34800              -223576              -163125
      4352                34808                -8001              -110506
      4353                34816              -134191               -46667
      4354                34824              -102405              -190246
      4355                34832              -172130               -32429
      4356                34840                13917              -158327
      4357                34848               -17581              -170137
      4358                34856                -5617              -114699
      4359                34864               -60071              -150976
      4360                34872                23111               -56853
      4361                34880              -171197              -133166
      4362                34888              -137281              -105383
      4363                34896               -58174              -256107
      4364                34904              -118390              -206103
      4365                34912               -66864               -75560
      4366                34920              -165919                69130
      4367                34928               -56512              -209786
      4368                34936              -106019               -53192
      4369                34944               -36736              -133159
      4370                34952                18758              -147380
      4371                34960               -21316              -156540
      4372                34968              -131680              -237393
      4373                34976              -164626              -204327
      4374                34984              -141574               -19320
      4375                34992               -64679              -132388
      4376                35000                54983               -78106
      4377                35008               -29908                -5092
      4378                35016              -133474               -42208
      4379                35024              -103965              -264463
      4380                35032               -46545              -129715
      4381                35040               -28443               -99063
      4382                35048               -78165              -125804
      4383                35056              -149667               -50555
      4384                35064              -148158              -153725
      4385                35072              -101123              -182958
      4386                35080               -56857              -104234
      4387                35088               -31890              -243118
      4388                35096               -48810              -161697
      4389                35104               -45451              -170205
      4390                35112               -85995                 8728
      4391                35120               -23013              -152359
      4392                35128              -245720               -49551
      4393                35136              -100830               -79542
      4394                35144              -136445              -160024
      4395                35152               -59652              -196627
      4396                35160               -54253              -272190
      4397                35168              -144388              -103073
      4398                35176               -77333               -36192
      4399                35184                23257              -309518
      4400                35192              -165578              -236672
      4401                35200                 1216              -209526
      4402                35208               -74209               -71898
      4403                35216               -66142                32846
      4404                35224               -95579              -225335
      4405                35232               -59288                 8926
      4406                35240               -88915              -198774
      4407                35248              -137679               -36258
      4408                35256              -170002              -247906
      4409                35264                40252              -133894
      4410                35272               -36691               -79359
      4411                35280               -59395              -139390
      4412                35288              -167391              -177919
      4413                35296               -49393               -15806
      4414                35304               -68317               -52389
      4415                35312                -5707              -168878
      4416                35320                41070               -96302
      4417                35328              -175025              -190862
      4418                35336              -110440              -137563
      4419                35344              -170187               -88616
      4420                35352               -81408              -192733
      4421                35360              -138240              -133737
      4422                35368              -198057              -100615
      4423                35376               -36274                14492
      4424                35384              -144375               -47746
      4425                35392               -36039              -127553
      4426                35400              -211863              -145417
      4427                35408               -95567              -127231
      4428                35416               -72131              -109911
      4429                35424                48203              -182037
      4430                35432              -187947              -208925
      4431                35440              -187778                14720
      4432                35448               -47358               -64492
      4433                35456                58459               -35605
      4434                35464               -26968              -218870
      4435                35472              -239981              -134768
      4436                35480               -39586               -83191
      4437                35488               -72576              -124529
      4438                35496              -166655                29619
      4439                35504              -107546               100635
      4440                35512              -169625               -40320
      4441                35520               -69274              -130169
      4442                35528              -104054               -65862
      4443                35536              -110807              -200174
      4444                35544              -193636              -194012
      4445                35552               -23951               -80074
      4446                35560               -54958              -128179
      4447                35568               -63583              -134026
      4448                35576              -155014                24815
      4449                35584              -120948              -162605
      4450                35592                93334               -26912
      4451                35600               -67984              -147062
      4452                35608               -92691               147970
      4453                35616              -237745              -156153
      4454                35624               -43352               -33805
      4455                35632              -132632              -132233
      4456                35640              -269712              -285699
      4457                35648              -106155              -105208
      4458                35656              -183779              -140612
      4459                35664               -31361              -144683
      4460                35672              -191186              -107659
      4461                35680              -174307              -193415
      4462                35688               -37479              -156171
      4463                35696              -160704               -64471
      4464                35704               -37085              -164570
      4465                35712                -6782               -11862
      4466                35720               -62895              -258199
      4467                35728                26677              -164683
      4468                35736                11492               -76312
      4469                35744                96810              -150580
      4470                35752               -80397              -182427
      4471                35760              -150264               -81503
      4472                35768                48766                79454
      4473                35776               -80707              -194611
      4474                35784               -51732               -48782
      4475                35792               -33807               -96515
      4476                35800               -83725               -91377
      4477                35808               -34966              -128600
      4478                35816               -96871               -49893
      4479                35824              -157442               -97651
      4480                35832              -254346              -157595
      4481                35840               -92353              -107607
      4482                35848               -98209               -94274
      4483                35856                12628              -176967
      4484                35864               -76516               -78185
      4485                35872              -190678               -69602
      4486                35880                57895                 8404
      4487                35888              -169052              -112880
      4488                35896              -313939              -118562
      4489                35904               -92415              -123534
      4490                35912               -17418                 7343
      4491                35920                 4706               -18320
      4492                35928              -260636                42952
      4493                35936               -66129              -140127
      4494                35944              -168553              -112803
      4495                35952                 3148              -123358
      4496                35960              -111279              -165982
      4497                35968              -242490              -201038
      4498                35976               -41026               -49322
      4499                35984               -83003               -72113
      4500                35992               -91040                19777
      4501                36000              -152402              -124584
      4502                36008              -137731              -153069
      4503                36016              -111360              -132018
      4504                36024              -221116              -193905
      4505                36032              -163304               -92496
      4506                36040               -59870              -100705
      4507                36048               -82925               -64374
      4508                36056               -58369              -144378
      4509                36064              -121727                 2781
      4510                36072               -62987               -59058
      4511                36080              -183395              -107222
      4512                36088               -96745               -85042
      4513                36096              -140566               -82405
      4514                36104               -99752               -34646
      4515                36112                34587              -111001
      4516                36120               -18155              -134109
      4517                36128               -37578               -84231
      4518                36136               -67624              -179640
      4519                36144              -204438              -180720
      4520                36152              -120086              -117512
      4521                36160              -156668               -67880
      4522                36168               -85839               -78476
      4523                36176                67212               -48570
      4524                36184              -182958              -113140
      4525                36192               -53516              -134800
      4526                36200              -152159               -21550
      4527                36208                 3413                -8383
      4528                36216              -137516               -47261
      4529                36224                43280              -184463
      4530                36232              -119543               -96734
      4531                36240              -212074              -123089
      4532                36248              -107943               -85293
      4533                36256               -44537               -71609
      4534                36264               -74918               -59567
      4535                36272               -88128              -123688
      4536                36280               -37339              -104203
      4537                36288              -125846                22651
      4538                36296               -47382               -26050
      4539                36304               -94032              -102780
      4540                36312               -34053              -149287
      4541                36320               -28765               -19701
      4542                36328                 9296              -104898
      4543                36336               -75343              -119835
      4544                36344              -147718               -41988
      4545                36352               -42768                -5947
      4546                36360               -17540              -174160
      4547                36368               -74719               -61020
      4548                36376              -180471              -190629
      4549                36384               -99679                 8259
      4550                36392              -145894                57509
      4551                36400              -240532               -65010
      4552                36408               -96198              -168272
      4553                36416               -30070              -180301
      4554                36424               -99906              -245231
      4555                36432              -170433               -96516
      4556                36440               -62794               -78768
      4557                36448              -120557               -70746
      4558                36456               -35267               -25062
      4559                36464               -20274               -64806
      4560                36472               -56225              -148396
      4561                36480               -30624              -126080
      4562                36488               -57264               -74496
      4563                36496              -139557              -161856
      4564                36504                80851                 8398
      4565                36512               -35055               -88175
      4566                36520              -123402              -198778
      4567                36528              -126042              -168709
      4568                36536                60340               -81529
      4569                36544              -131847               -58059
      4570                36552                21530              -118447
      4571                36560              -157844              -144533
      4572                36568                80552               -51461
      4573                36576              -107566              -296186
      4574                36584               -95338               -63367
      4575                36592              -154997              -120173
      4576                36600               -58553                 3439
      4577                36608               -70531               -50110
      4578                36616              -219791              -291618
      4579                36624              -221986              -103295
      4580                36632              -137124              -112600
      4581                36640              -163815              -117167
      4582                36648              -165586              -259033
      4583                36656               -93032               -34454
      4584                36664                70223               -35227
      4585                36672              -182300               -96943
      4586                36680                53762               -26357
      4587                36688               -36954               -43279
      4588                36696              -148369              -107735
      4589                36704              -141178              -204245
      4590                36712              -172359              -248852
      4591                36720               -45935              -133486
      4592                36728               -82262               -30635
      4593                36736               -95627               -24384
      4594                36744                83568              -239481
      4595                36752               -98422               -99432
      4596                36760                18657              -129373
      4597                36768               213159                24118
      4598                36776               -60056              -123484
      4599                36784               -70417               -13504
      4600                36792                32289              -143903
      4601                36800                -6699               -87185
      4602                36808               -85203              -146022
      4603                36816              -138820              -102124
      4604                36824               -55854               -19580
      4605                36832                 6133              -262623
      4606                36840              -100273              -173580
      4607                36848              -134886              -130430
      4608                36856               -99966               -55828
      4609                36864               -33061              -167733
      4610                36872               -51033              -142963
      4611                36880               -89185              -180137
      4612                36888               -22894              -123806
      4613                36896              -114769               -74716
      4614                36904              -111067              -230205
      4615                36912              -164897               -81848
      4616                36920               -65771                -4025
      4617                36928                59012              -117045
      4618                36936              -191869              -117449
      4619                36944              -181135              -125383
      4620                36952               -40518                32177
      4621                36960               -58272              -129661
      4622                36968               -98872                20433
      4623                36976              -105307               -84779
      4624                36984               -80616              -122659
      4625                36992               -53006              -169867
      4626                37000               -51578              -155045
      4627                37008               -33469              -186332
      4628                37016              -198434              -121537
      4629                37024              -156951              -192926
      4630                37032              -168766               -71932
      4631                37040              -139494              -133937
      4632                37048               -23485              -163192
      4633                37056               -43705              -208355
      4634                37064              -170570               -50392
      4635                37072              -122372              -119517
      4636                37080              -214892              -166172
      4637                37088              -170344               -49929
      4638                37096              -216077               -90297
      4639                37104              -149752              -128361
      4640                37112               -77200              -163379
      4641                37120               -78303               -96787
      4642                37128               -93933              -113312
      4643                37136               -26086              -155090
      4644                37144               -51249               -10804
      4645                37152              -141402              -126662
      4646                37160              -192005              -121555
      4647                37168              -104230              -135939
      4648                37176               -98103               -23307
      4649                37184               -59821               -72036
      4650                37192               -71144                15895
      4651                37200               -60896               -43932
      4652                37208               -51376               -81502
      4653                37216              -164183              -110881
      4654                37224                10115               -56831
      4655                37232               -14828              -117496
      4656                37240              -188382              -133855
      4657                37248                44327              -257542
      4658                37256              -174283               -21383
      4659                37264              -138038              -127335
      4660                37272              -233377               -83081
      4661                37280               -25229              -162555
      4662                37288               -80745              -138329
      4663                37296               -91015               -43770
      4664                37304              -222717                32701
      4665                37312               -65454               -72167
      4666                37320              -112695              -306594
      4667                37328               -89180               -94876
      4668                37336              -187230              -192248
      4669                37344               -77810              -254067
      4670                37352              -112423              -112836
      4671                37360              -113626                11139
      4672                37368              -116246               -43787
      4673                37376              -195803              -229516
      4674                37384              -112720              -156942
      4675                37392              -247792               -92745
      4676                37400               -84933              -141144
      4677                37408               -95513              -116081
      4678                37416               -70005               -47534
      4679                37424              -159690               -87839
      4680                37432               -38613              -178528
      4681                37440                 2788               -73373
      4682                37448              -118978               -88837
      4683                37456                 7829              -125705
      4684                37464               -67622              -274378
      4685                37472              -343878              -167752
      4686                37480              -147797              -269585
      4687                37488               -85990              -221574
      4688                37496              -240594               -52197
      4689                37504               -64666              -274267
      4690                37512               -54536              -204103
      4691                37520               -67497              -182422
      4692                37528              -119224               -42432
      4693                37536               -78691              -201619
      4694                37544              -129242               -59421
      4695                37552               -61740              -120814
      4696                37560              -154469              -141155
      4697                37568               -42137               -87268
      4698                37576              -129707              -181792
      4699                37584              -171821               -90048
      4700                37592               -13685               -88039
      4701                37600              -129204               -15970
      4702                37608               -29039              -222304
      4703                37616               -35730               -21272
      4704                37624              -157019               -92700
      4705                37632               -67683              -172784
      4706                37640              -124767               -36998
      4707                37648              -101045               -78882
      4708                37656              -109618              -114341
      4709                37664               -37284              -156466
      4710                37672              -183105               -96917
      4711                37680               -18860              -106910
      4712                37688               -71525              -126095
      4713                37696                -3431                16740
      4714                37704              -203059              -105605
      4715                37712              -139553                93218
      4716                37720                95616              -177958
      4717                37728               -37335               -24490
      4718                37736               -71165               -70757
      4719                37744                -8941               -93513
      4720                37752              -102289              -131706
      4721                37760              -113548                19222
      4722                37768              -156066              -198183
      4723                37776              -119919              -155077
      4724                37784              -138783              -203755
      4725                37792               -38440              -142961
      4726                37800              -184089              -105267
      4727                37808              -147931              -124513
      4728                37816               -86965                 1434
      4729                37824               -88458              -172775
      4730                37832              -135492                76315
      4731                37840              -101958              -205667
      4732                37848               -85961              -125408
      4733                37856               -33708              -116657
      4734                37864              -254091               -96067
      4735                37872              -265646               -80709
      4736                37880               -85445               -14799
      4737                37888                98119              -112358
      4738                37896               -80971              -107448
      4739                37904               -78472                13216
      4740                37912              -139921              -174614
      4741                37920               -45080              -127082
      4742                37928              -110179               -41315
      4743                37936                -6239                22549
      4744                37944               -98517               -56930
      4745                37952               -36734               -77183
      4746                37960               -46604              -131866
      4747                37968               -69144              -134469
      4748                37976                11344               -99922
      4749                37984               -53238               -39347
      4750                37992                 8709              -169802
      4751                38000               -48267                -6917
      4752                38008                89328               -90572
      4753                38016              -153009              -170512
      4754                38024              -215464               -71080
      4755                38032              -173966              -159349
      4756                38040               -37643              -247656
      4757                38048              -247748              -176021
      4758                38056               -60281               -19864
      4759                38064                60740              -114024
      4760                38072              -239880               -64505
      4761                38080               -94710              -129691
      4762                38088               -33527              -119084
      4763                38096              -159126               -45617
      4764                38104               -55462              -148774
      4765                38112              -178209              -180828
      4766                38120               -34785              -123758
      4767                38128              -108197                -1367
      4768                38136              -131433               -69903
      4769                38144              -285701               -73696
      4770                38152                 5305               -60045
      4771                38160                 2534              -133723
      4772                38168               -49024              -113674
      4773                38176               -24758              -118315
      4774                38184               -50466               -58308
      4775                38192              -112363              -102470
      4776                38200               -93821               -78287
      4777                38208              -141189               -27763
      4778                38216               -51061              -148750
      4779                38224               -65618              -253008
      4780                38232              -150135                13792
      4781                38240                18996                10188
      4782                38248                -1292               -66662
      4783                38256               -11626               -89019
      4784                38264               -99259              -141273
      4785                38272               -93301              -179721
      4786                38280              -101944               -73699
      4787                38288              -224441              -171348
      4788                38296               -39430              -191170
      4789                38304               -79956              -257580
      4790                38312               -65342               107241
      4791                38320              -150926                -6570
      4792                38328              -109255               -25561
      4793                38336                13632                61084
      4794                38344              -268287              -133902
      4795                38352               -81123               -79304
      4796                38360               -70375                44099
      4797                38368              -126909              -209920
      4798                38376              -213713              -219436
      4799                38384              -218126              -291747
      4800                38392              -137282               -80089
      4801                38400              -234217              -134645
      4802                38408               -92102              -139339
      4803                38416              -144219               -82126
      4804                38424              -109983               -27047
      4805                38432              -153865              -189767
      4806                38440               -16934              -129936
      4807                38448              -207797               -89751
      4808                38456              -261068               -42553
      4809                38464              -109527               -35151
      4810                38472              -196857              -151832
      4811                38480              -115657               -94323
      4812                38488               -33816              -153654
      4813                38496              -188516              -137383
      4814                38504              -132895               -74848
      4815                38512               -98375              -269753
      4816                38520              -151693               -71057
      4817                38528              -202295              -170417
      4818                38536               -70062              -156425
      4819                38544              -149475              -113965
      4820                38552              -197244              -254475
      4821                38560               -78828                -5477
      4822                38568               -32130              -216660
      4823                38576               -41692              -133397
      4824                38584               -13925              -101235
      4825                38592              -133484              -130507
      4826                38600              -161837              -165379
      4827                38608                 5645               -46726
      4828                38616               -79104               -85430
      4829                38624               -32403               -70680
      4830                38632              -121586                31706
      4831                38640              -160846               -75327
      4832                38648                79067              -138462
      4833                38656               -73913               -94731
      4834                38664              -209090               -29750
      4835                38672              -165565               -78350
      4836                38680               -53067               -64676
      4837                38688               -83983              -156834
      4838                38696                18053              -199234
      4839                38704              -173383                14185
      4840                38712              -221442              -100638
      4841                38720              -152541                48392
      4842                38728                 -683              -155671
      4843                38736               -83438              -222895
      4844                38744              -131891              -100476
      4845                38752              -203329              -151697
      4846                38760              -139759               -77793
      4847                38768              -137266              -161475
      4848                38776               -23859               -18893
      4849                38784              -122032              -168646
      4850                38792              -133456               -74322
      4851                38800              -135605              -149710
      4852                38808              -113809              -130524
      4853                38816              -187105                10489
      4854                38824               -70125               -47495
      4855                38832               -31916              -101882
      4856                38840               -66811                20372
      4857                38848              -306880               -67171
      4858                38856              -129365              -223137
      4859                38864                10100              -105998
      4860                38872                -5713              -163064
      4861                38880              -166171               -45176
      4862                38888              -123498              -174951
      4863                38896              -176393               -71189
      4864                38904               -78635              -160275
      4865                38912               -27092              -104828
      4866                38920              -289728              -212752
      4867                38928              -225810               -91715
      4868                38936              -183373              -181192
      4869                38944               -53996              -185367
      4870                38952              -166665               -98216
      4871                38960                -5304                -4218
      4872                38968                 8470               -37622
      4873                38976               156602              -127242
      4874                38984               -37850                24450
      4875                38992               122834               -89226
      4876                39000                73853              -130286
      4877                39008              -184241                -6952
      4878                39016              -166427                49217
      4879                39024              -130994              -132342
      4880                39032               -42572              -119589
      4881                39040              -172331              -267126
      4882                39048                  474              -102592
      4883                39056               -90966               -97187
      4884                39064              -177087              -237679
      4885                39072              -105705               -91364
      4886                39080               -44334              -126932
      4887                39088               -86940              -114180
      4888                39096                -7048              -181197
      4889                39104              -152933              -157916
      4890                39112              -133964               -82860
      4891                39120              -134090               -78909
      4892                39128              -151258              -113254
      4893                39136               -74108              -100564
      4894                39144               -68472              -116654
      4895                39152              -152169              -212467
      4896                39160              -158581              -151843
      4897                39168               -61194               -89324
      4898                39176              -118397              -102652
      4899                39184                31237              -185577
      4900                39192               -53877               -56663
      4901                39200              -120737               -41147
      4902                39208               -18641               -79990
      4903                39216                25428              -223804
      4904                39224              -130013              -149014
      4905                39232               -53312              -136433
      4906                39240                -9834              -111417
      4907                39248               -49052               -96924
      4908                39256              -115899                16413
      4909                39264              -240578              -124814
      4910                39272              -157000               -12061
      4911                39280               -70931              -220286
      4912                39288              -130362               -10530
      4913                39296              -227758              -101016
      4914                39304                  874               -93822
      4915                39312               -86801               -41656
      4916                39320              -216112              -216105
      4917                39328                25379              -172688
      4918                39336               -85198              -109354
      4919                39344               -98911              -106957
      4920                39352              -192282              -177670
      4921                39360               -99937              -135530
      4922                39368               -41638               -11126
      4923                39376              -102771               -44034
      4924                39384              -107524              -147823
      4925                39392               -81063               -99123
      4926                39400              -247082               -91200
      4927                39408              -278814              -148460
      4928                39416                45045                 9495
      4929                39424               -22464              -156415
      4930                39432               109341               -57759
      4931                39440                63777                -1878
      4932                39448               -34851               -14942
      4933                39456                -7321              -136856
      4934                39464               -91913              -141377
      4935                39472              -146115              -115386
      4936                39480               -27263              -126404
      4937                39488               -95902               -24387
      4938                39496               -66907              -166080
      4939                39504               -87033               -70998
      4940                39512              -160404               -28487
      4941                39520              -191106               -79291
      4942                39528              -151005              -238608
      4943                39536               -27702               -45431
      4944                39544              -196532              -175362
      4945                39552              -107641               -76103
      4946                39560              -107998              -108958
      4947                39568              -112884               -42139
      4948                39576               -35546              -244968
      4949                39584              -146494              -118659
      4950                39592               -98236              -109992
      4951                39600                16274              -109458
      4952                39608              -203758              -165197
      4953                39616               -73400              -148755
      4954                39624              -138265              -161784
      4955                39632                 7604               -76510
      4956                39640              -105622              -104223
      4957                39648                  850               -99157
      4958                39656               -50268              -152944
      4959                39664              -108049                89493
      4960                39672              -228609              -249693
      4961                39680              -132949              -154420
      4962                39688              -167721               -32623
      4963                39696               -91493               -20619
      4964                39704               120541                -9724
      4965                39712              -101006              -301175
      4966                39720               -61386              -124325
      4967                39728              -114716               -52826
      4968                39736              -131016                  198
      4969                39744               -63330              -144720
      4970                39752               -43678              -119645
      4971                39760              -163022              -180607
      4972                39768              -142453              -114524
      4973                39776                13406               -45280
      4974                39784                 -312               -94199
      4975                39792                36116               -52412
      4976                39800              -162841               -90038
      4977                39808                38743              -106631
      4978                39816               -46389               -90944
      4979                39824              -101772                 3905
      4980                39832              -192823               -62865
      4981                39840              -199708               -84654
      4982                39848              -154091              -136982
      4983                39856               -98281                23485
      4984                39864              -237832              -203054
      4985                39872              -129561               -39608
      4986                39880              -145481               -54869
      4987                39888              -150494                -7297
      4988                39896                77400               -61882
      4989                39904               -66796               -98775
      4990                39912              -178320              -222457
      4991                39920               -68774              -154986
      4992                39928              -219133               -84531
      4993                39936              -101974              -149662
      4994                39944              -286391              -140080
      4995                39952                20383              -149891
      4996                39960               -37099               -76346
      4997                39968              -119603              -173975
      4998                39976               -70202                51719
      4999                39984              -165832               -86750
      5000                39992              -119960              -100062
