# Supplementary material for: Probing decoherence in molecular 4f qubits
Source: Chem Sci. 2024 Oct 30;15(48):20328–37. doi: 10.1039/d4sc05304d (PMC11575486; doi:10.1039/d4sc05304d)
Supplement: SC-015-D4SC05304D-s001 [file SC-015-D4SC05304D-s001.zip › data_archive/perpendicular_0p001pct/T2/3247_40K_T2]

     index            Time [ns]         Intensity []         Intensity []

         1                    0              3614248             -1086797
         2                    8              3423905              -932486
         3                   16              3223925              -889092
         4                   24              2985648              -909137
         5                   32              2882530              -830745
         6                   40              2827673              -661420
         7                   48              2903097              -689693
         8                   56              3102752              -514432
         9                   64              3269693              -696945
        10                   72              3552401              -723032
        11                   80              3543771              -748764
        12                   88              3725090              -914273
        13                   96              3493126              -929934
        14                  104              3610200              -973116
        15                  112              3600746              -944944
        16                  120              3541496              -987171
        17                  128              3536221              -939089
        18                  136              3322374              -893505
        19                  144              3319870              -967295
        20                  152              3028288              -905238
        21                  160              3034781              -799342
        22                  168              2536658              -808800
        23                  176              2541595              -854048
        24                  184              2356060              -776614
        25                  192              2611735              -704425
        26                  200              2557516              -582165
        27                  208              2786576              -583335
        28                  216              2995454              -545919
        29                  224              3326759              -781803
        30                  232              3254429              -843294
        31                  240              3312727              -814649
        32                  248              3296338              -729063
        33                  256              3343005              -816246
        34                  264              3235257              -773017
        35                  272              3198327              -689583
        36                  280              3379916              -782041
        37                  288              3270391              -755858
        38                  296              3180694              -790115
        39                  304              3003117              -797983
        40                  312              2846168              -707233
        41                  320              2802010              -847256
        42                  328              2830164              -580482
        43                  336              2914817              -691719
        44                  344              3091573              -523482
        45                  352              3305231              -397711
        46                  360              3401844              -658124
        47                  368              3691732              -639122
        48                  376              3718487              -899910
        49                  384              3770170              -931308
        50                  392              3756538             -1030128
        51                  400              3638142              -949471
        52                  408              3809065              -769666
        53                  416              3728111              -833063
        54                  424              3794195              -789932
        55                  432              3674871              -779309
        56                  440              3668168              -974999
        57                  448              3362943              -866889
        58                  456              3296681              -936332
        59                  464              3170952              -886156
        60                  472              3107279              -805587
        61                  480              3142048              -641923
        62                  488              3346847              -669960
        63                  496              3522178              -648764
        64                  504              3663492              -765698
        65                  512              3629224              -708571
        66                  520              3713324             -1023603
        67                  528              3513928              -957083
        68                  536              3474801              -902400
        69                  544              3506740              -991208
        70                  552              3553318              -717864
        71                  560              3401591              -856438
        72                  568              3355408              -805507
        73                  576              3327234              -902510
        74                  584              3323928              -958530
        75                  592              3064203              -920949
        76                  600              2967724              -770220
        77                  608              2875835              -861141
        78                  616              2938759              -557964
        79                  624              3040352              -599944
        80                  632              2903684              -695260
        81                  640              3117813              -596570
        82                  648              3077283              -797983
        83                  656              3187021              -706769
        84                  664              3229131              -916801
        85                  672              3163468              -732717
        86                  680              2944294              -664451
        87                  688              2965314              -668753
        88                  696              3017041              -662487
        89                  704              2868364              -590846
        90                  712              2972476              -818947
        91                  720              2816793              -790139
        92                  728              2947820              -656224
        93                  736              2740880              -638830
        94                  744              2776012              -765585
        95                  752              2626716              -680983
        96                  760              2669131              -654322
        97                  768              2659655              -455048
        98                  776              2752970              -477891
        99                  784              2825474              -538520
       100                  792              2791607              -599003
       101                  800              2899662              -696029
       102                  808              2728120              -641702
       103                  816              3020853              -800778
       104                  824              2819729              -739502
       105                  832              2734776              -620381
       106                  840              2814052              -638136
       107                  848              2856206              -601310
       108                  856              2827498              -637760
       109                  864              2989934              -570742
       110                  872              2767775              -627426
       111                  880              2685126              -748894
       112                  888              2908648              -640836
       113                  896              2516096              -595017
       114                  904              2815699              -594204
       115                  912              2763992              -519598
       116                  920              2916191              -580027
       117                  928              3140861              -660086
       118                  936              3053348              -602518
       119                  944              3171792              -682545
       120                  952              3164335              -788099
       121                  960              3035772              -853140
       122                  968              3193011              -748388
       123                  976              3079799              -770097
       124                  984              2956204              -774885
       125                  992              2931371              -596560
       126                 1000              3155469              -629732
       127                 1008              2942841              -831167
       128                 1016              3087481              -744818
       129                 1024              2939830              -767320
       130                 1032              2930972              -865637
       131                 1040              2786783              -665461
       132                 1048              2863263              -697119
       133                 1056              2735840              -627563
       134                 1064              2792804              -757195
       135                 1072              2889485              -728824
       136                 1080              2871250              -720095
       137                 1088              2930711              -637573
       138                 1096              2847285              -695520
       139                 1104              2762194              -714299
       140                 1112              2821424              -896813
       141                 1120              2693806              -677436
       142                 1128              2628034              -764038
       143                 1136              2796518              -589293
       144                 1144              2546287              -688631
       145                 1152              2734721              -765303
       146                 1160              2408398              -743752
       147                 1168              2396090              -595673
       148                 1176              2329830              -665007
       149                 1184              2358904              -743269
       150                 1192              2216043              -620517
       151                 1200              2398163              -733747
       152                 1208              2405614              -323358
       153                 1216              2361429              -490925
       154                 1224              2249781              -669570
       155                 1232              2481075              -545659
       156                 1240              2362798              -595266
       157                 1248              2334951              -630600
       158                 1256              2489691              -621714
       159                 1264              2422229              -675824
       160                 1272              2320886              -534428
       161                 1280              2503472              -660697
       162                 1288              2483096              -696093
       163                 1296              2438086              -586047
       164                 1304              2451895              -535702
       165                 1312              2364289              -550265
       166                 1320              2228693              -555076
       167                 1328              2302308              -658924
       168                 1336              2290885              -579047
       169                 1344              2246638              -484097
       170                 1352              2240366              -405949
       171                 1360              2520921              -636884
       172                 1368              2432574              -527152
       173                 1376              2513810              -646939
       174                 1384              2625019              -711682
       175                 1392              2587768              -744670
       176                 1400              2633880              -644712
       177                 1408              2385079              -574999
       178                 1416              2655137              -706535
       179                 1424              2507700              -771276
       180                 1432              2585540              -653416
       181                 1440              2503406              -572175
       182                 1448              2426978              -650567
       183                 1456              2609162              -512957
       184                 1464              2565554              -755690
       185                 1472              2416524              -764532
       186                 1480              2468620              -582664
       187                 1488              2385220              -714640
       188                 1496              2475660              -578948
       189                 1504              2382454              -532655
       190                 1512              2586245              -601724
       191                 1520              2465807              -546928
       192                 1528              2569253              -702477
       193                 1536              2540014              -707594
       194                 1544              2618713              -626446
       195                 1552              2621910              -638144
       196                 1560              2594982              -628548
       197                 1568              2473344              -548565
       198                 1576              2649449              -614399
       199                 1584              2590061              -628335
       200                 1592              2567291              -600540
       201                 1600              2644959              -645866
       202                 1608              2445024              -568482
       203                 1616              2543498              -772420
       204                 1624              2415616              -511855
       205                 1632              2259600              -711238
       206                 1640              2334901              -611043
       207                 1648              2294922              -566547
       208                 1656              2296877              -677945
       209                 1664              2247525              -458321
       210                 1672              2646193              -527068
       211                 1680              2443250              -619152
       212                 1688              2491646              -571376
       213                 1696              2505763              -643622
       214                 1704              2313569              -603686
       215                 1712              2409332              -537310
       216                 1720              2225210              -611924
       217                 1728              2340263              -622406
       218                 1736              2220006              -651763
       219                 1744              2199066              -574747
       220                 1752              2122801              -610963
       221                 1760              2153217              -650215
       222                 1768              1937216              -467743
       223                 1776              2010993              -408803
       224                 1784              1913637              -680531
       225                 1792              1901822              -407821
       226                 1800              2020074              -596002
       227                 1808              2018669              -390238
       228                 1816              2046703              -502252
       229                 1824              2160411              -508398
       230                 1832              1916262              -560965
       231                 1840              2082125              -521209
       232                 1848              2087955              -568157
       233                 1856              2145748              -471790
       234                 1864              2067851              -453310
       235                 1872              2151472              -465956
       236                 1880              2090040              -560973
       237                 1888              2204236              -558743
       238                 1896              1941370              -630433
       239                 1904              2031741              -549655
       240                 1912              1967733              -418264
       241                 1920              1847691              -447656
       242                 1928              2058342              -488473
       243                 1936              2069377              -522075
       244                 1944              2035349              -467764
       245                 1952              2159207              -534941
       246                 1960              2110046              -530026
       247                 1968              2095214              -498483
       248                 1976              2240714              -514327
       249                 1984              2235002              -441323
       250                 1992              2322149              -378285
       251                 2000              2132100              -553403
       252                 2008              2201607              -514764
       253                 2016              2258766              -605800
       254                 2024              2271798              -589816
       255                 2032              2218086              -350677
       256                 2040              2133356              -660408
       257                 2048              1957605              -637959
       258                 2056              1984792              -459746
       259                 2064              2267367              -560685
       260                 2072              2218864              -374599
       261                 2080              2195591              -404284
       262                 2088              2233213              -503720
       263                 2096              2185046              -445506
       264                 2104              2073341              -433283
       265                 2112              2209825              -388456
       266                 2120              2201471              -502772
       267                 2128              2137132              -578412
       268                 2136              2249250              -416262
       269                 2144              2397101              -556952
       270                 2152              2283156              -593253
       271                 2160              2304985              -650033
       272                 2168              2169429              -502169
       273                 2176              2175769              -516588
       274                 2184              2317718              -594447
       275                 2192              2077388              -473456
       276                 2200              2004048              -490799
       277                 2208              1976610              -576632
       278                 2216              2016545              -584277
       279                 2224              2019964              -596033
       280                 2232              2009010              -502848
       281                 2240              2031535              -502343
       282                 2248              2059725              -418454
       283                 2256              2018935              -490926
       284                 2264              2056964              -415832
       285                 2272              2077904              -529397
       286                 2280              2002302              -448523
       287                 2288              2142686              -457008
       288                 2296              2101346              -516962
       289                 2304              2173802              -569924
       290                 2312              1976473              -447535
       291                 2320              1842381              -615672
       292                 2328              2037635              -643106
       293                 2336              1953464              -559196
       294                 2344              2077593              -485670
       295                 2352              1857962              -363211
       296                 2360              1647401              -552283
       297                 2368              1716756              -365432
       298                 2376              1835380              -445893
       299                 2384              1779244              -503587
       300                 2392              1769391              -360338
       301                 2400              1857355              -371113
       302                 2408              1953434              -452377
       303                 2416              2011255              -443465
       304                 2424              2109955              -453829
       305                 2432              1984296              -369618
       306                 2440              1943353              -363525
       307                 2448              1917193              -484733
       308                 2456              2004384              -342943
       309                 2464              1778804              -448371
       310                 2472              1967044              -518197
       311                 2480              1901066              -393568
       312                 2488              1838900              -511144
       313                 2496              1745853              -392765
       314                 2504              1740303              -362254
       315                 2512              1775059              -550040
       316                 2520              1723920              -459981
       317                 2528              1886923              -411226
       318                 2536              1888918              -464888
       319                 2544              1745927              -323359
       320                 2552              1846218              -435091
       321                 2560              2039559              -461140
       322                 2568              2107878              -404342
       323                 2576              2193416              -550505
       324                 2584              2152993              -425954
       325                 2592              2075584              -354367
       326                 2600              2105786              -526011
       327                 2608              2118134              -520509
       328                 2616              1869032              -532381
       329                 2624              1990223              -542138
       330                 2632              1899393              -399748
       331                 2640              2023197              -458507
       332                 2648              1970274              -465254
       333                 2656              1799518              -507878
       334                 2664              1992085              -400584
       335                 2672              1915627              -470993
       336                 2680              2099430              -393905
       337                 2688              1940212              -583054
       338                 2696              2150013              -527960
       339                 2704              2182189              -468687
       340                 2712              2081261              -432256
       341                 2720              1992443              -592288
       342                 2728              2166819              -507412
       343                 2736              2109245              -493606
       344                 2744              2117689              -368165
       345                 2752              2054588              -568105
       346                 2760              2038514              -490207
       347                 2768              2140147              -470854
       348                 2776              2062416              -359709
       349                 2784              1903587              -399609
       350                 2792              2048180              -428623
       351                 2800              2039068              -500191
       352                 2808              2007381              -520609
       353                 2816              2009637              -480322
       354                 2824              2062689              -400619
       355                 2832              2088641              -372122
       356                 2840              2164352              -557269
       357                 2848              1984407              -395326
       358                 2856              1889391              -389545
       359                 2864              1957547              -435168
       360                 2872              2066255              -334745
       361                 2880              2035928              -546600
       362                 2888              2039356              -566692
       363                 2896              1989933              -458454
       364                 2904              1940931              -406226
       365                 2912              1805161              -572540
       366                 2920              1708625              -499100
       367                 2928              1801529              -538397
       368                 2936              1741542              -543179
       369                 2944              1648652              -307656
       370                 2952              1668760              -311316
       371                 2960              1797426              -387478
       372                 2968              1729616              -443724
       373                 2976              1753164              -540714
       374                 2984              1755786              -404202
       375                 2992              1696320              -523780
       376                 3000              1684480              -480334
       377                 3008              1574419              -337684
       378                 3016              1640585              -426768
       379                 3024              1459857              -329276
       380                 3032              1663595              -336968
       381                 3040              1638697              -322200
       382                 3048              1530615              -243489
       383                 3056              1444938              -316263
       384                 3064              1465667              -484322
       385                 3072              1427791              -444271
       386                 3080              1586105              -409090
       387                 3088              1492919              -233230
       388                 3096              1594077              -354142
       389                 3104              1598447              -362910
       390                 3112              1701631              -308019
       391                 3120              1671700              -389929
       392                 3128              1677240              -498592
       393                 3136              1702845              -331688
       394                 3144              1514041              -440830
       395                 3152              1637654              -494127
       396                 3160              1604864              -446620
       397                 3168              1425665              -388079
       398                 3176              1458053              -360610
       399                 3184              1444936              -470078
       400                 3192              1460480              -321980
       401                 3200              1468030              -322262
       402                 3208              1231200              -361216
       403                 3216              1405880              -430775
       404                 3224              1401232              -233205
       405                 3232              1294580              -381418
       406                 3240              1420562              -288382
       407                 3248              1455771              -260632
       408                 3256              1372145              -403710
       409                 3264              1362329              -349228
       410                 3272              1398450              -302544
       411                 3280              1428570              -268488
       412                 3288              1447235              -314529
       413                 3296              1334917              -557958
       414                 3304              1373162              -253265
       415                 3312              1381486              -353202
       416                 3320              1323298              -401483
       417                 3328              1304291              -281897
       418                 3336              1434384              -225338
       419                 3344              1443266              -406699
       420                 3352              1269011              -238907
       421                 3360              1242953              -300235
       422                 3368              1266299              -351225
       423                 3376              1456262              -275269
       424                 3384              1405114              -382712
       425                 3392              1305161              -337011
       426                 3400              1409032              -382316
       427                 3408              1460037              -320541
       428                 3416              1435355              -229346
       429                 3424              1358595              -454498
       430                 3432              1307613              -402074
       431                 3440              1355804              -367969
       432                 3448              1482167              -441565
       433                 3456              1323201              -342745
       434                 3464              1419972              -470434
       435                 3472              1311167              -315705
       436                 3480              1357530              -271144
       437                 3488              1378592              -456299
       438                 3496              1146875              -387094
       439                 3504              1225851              -367614
       440                 3512              1414555              -298702
       441                 3520              1285520              -424940
       442                 3528              1152112              -285381
       443                 3536              1285660              -334108
       444                 3544              1270380              -302587
       445                 3552              1431296              -330812
       446                 3560              1358471              -408132
       447                 3568              1394790              -254535
       448                 3576              1263115              -486345
       449                 3584              1327174              -376641
       450                 3592              1318962              -242156
       451                 3600              1225614              -464673
       452                 3608              1365351              -429897
       453                 3616              1292855              -206702
       454                 3624              1173735              -244816
       455                 3632              1132044              -355446
       456                 3640              1184926              -345422
       457                 3648              1166400              -400187
       458                 3656              1398365              -291098
       459                 3664              1241916              -355504
       460                 3672              1300283              -315846
       461                 3680              1334753              -409393
       462                 3688              1400105              -423332
       463                 3696              1354357              -357702
       464                 3704              1283441              -494355
       465                 3712              1293393              -386837
       466                 3720              1311231              -349648
       467                 3728              1353249              -410923
       468                 3736              1270979              -454625
       469                 3744              1155011              -537455
       470                 3752              1333817              -412244
       471                 3760              1148091              -350740
       472                 3768              1026098              -378078
       473                 3776              1065598              -377757
       474                 3784              1146777              -251225
       475                 3792               962807              -203601
       476                 3800              1088921              -381274
       477                 3808              1036649              -300555
       478                 3816              1237813              -363285
       479                 3824              1136550              -187911
       480                 3832               920965              -139761
       481                 3840              1114838              -402970
       482                 3848              1016747              -254833
       483                 3856              1147997              -278706
       484                 3864               803034              -251449
       485                 3872               937248              -349892
       486                 3880               984073              -336154
       487                 3888              1057843              -440542
       488                 3896              1017578              -447551
       489                 3904               940820              -421786
       490                 3912              1006806              -437460
       491                 3920               899241              -404510
       492                 3928               886299              -263143
       493                 3936               862659              -433870
       494                 3944               821957              -219829
       495                 3952               963857              -269369
       496                 3960              1103316              -395315
       497                 3968               948803              -318566
       498                 3976              1054042              -281541
       499                 3984              1076043              -282086
       500                 3992              1012420              -452909
       501                 4000              1011540              -206252
       502                 4008               986571              -384155
       503                 4016               954038              -266309
       504                 4024               917374              -344635
       505                 4032               928315              -247487
       506                 4040              1027355              -356927
       507                 4048               836522              -354455
       508                 4056               983562              -271711
       509                 4064               877182              -289198
       510                 4072               855685              -212766
       511                 4080               841694              -147575
       512                 4088               849175              -289491
       513                 4096               808083              -207485
       514                 4104               918984              -225065
       515                 4112               821871              -177762
       516                 4120              1106312              -180176
       517                 4128               852088              -363471
       518                 4136               808773              -331459
       519                 4144               920711              -315354
       520                 4152               795229              -187242
       521                 4160               956326              -226316
       522                 4168               976919              -215648
       523                 4176               718109              -205578
       524                 4184               799742              -247091
       525                 4192               729071              -250423
       526                 4200               810730              -287570
       527                 4208               975045              -244013
       528                 4216               883873              -305727
       529                 4224               796134              -356574
       530                 4232               944583              -294516
       531                 4240               921517              -140902
       532                 4248               970384              -346511
       533                 4256               979726              -267350
       534                 4264               974605              -354431
       535                 4272               940459              -122551
       536                 4280              1005270              -334658
       537                 4288               949940              -410670
       538                 4296               887553              -313612
       539                 4304               842797              -348135
       540                 4312               839413              -258202
       541                 4320               915093              -243431
       542                 4328               705372              -289154
       543                 4336               843197              -220200
       544                 4344               734486              -312873
       545                 4352               750533              -198688
       546                 4360               733555              -292350
       547                 4368               697250              -270825
       548                 4376               764660              -122142
       549                 4384               738582              -182078
       550                 4392               691866              -203871
       551                 4400               707141              -376708
       552                 4408               762734              -246358
       553                 4416               635781              -239813
       554                 4424               717469              -226216
       555                 4432               769273              -190336
       556                 4440               785697              -164974
       557                 4448               636422              -260701
       558                 4456               640813              -187722
       559                 4464               690114              -328838
       560                 4472               755613              -368342
       561                 4480               731274              -227818
       562                 4488               590678               -23978
       563                 4496               689669              -306091
       564                 4504               710864              -249272
       565                 4512               736033              -159815
       566                 4520               691280              -215609
       567                 4528               617775              -343838
       568                 4536               737425                -2808
       569                 4544               866893              -243361
       570                 4552               617577              -247340
       571                 4560               904105              -195447
       572                 4568               803124              -248149
       573                 4576               835111              -346022
       574                 4584               842434              -223190
       575                 4592               856426              -265664
       576                 4600               893790              -351420
       577                 4608               626492              -206788
       578                 4616               751580              -159577
       579                 4624               724457              -323673
       580                 4632               663451              -223260
       581                 4640               756946              -163698
       582                 4648               913529              -337605
       583                 4656               789182              -259489
       584                 4664               838330              -146179
       585                 4672               644237              -236835
       586                 4680               764313              -307159
       587                 4688               611437              -278026
       588                 4696               812023              -388021
       589                 4704               703627              -138387
       590                 4712               578245              -353734
       591                 4720               698275              -248545
       592                 4728               707464              -143970
       593                 4736               616770              -410929
       594                 4744               728569              -275797
       595                 4752               633389              -233391
       596                 4760               587019              -228110
       597                 4768               627157              -319745
       598                 4776               740070              -187722
       599                 4784               639579              -121266
       600                 4792               634171              -279711
       601                 4800               779147              -242981
       602                 4808               651191              -190244
       603                 4816               565878              -335530
       604                 4824               611131              -213603
       605                 4832               685351              -210117
       606                 4840               730306              -193912
       607                 4848               796259               -69983
       608                 4856               735768              -427415
       609                 4864               613104              -203758
       610                 4872               715472               -65423
       611                 4880               719178              -137389
       612                 4888               753314              -171390
       613                 4896               719027              -246345
       614                 4904               773286              -228699
       615                 4912               651176              -243166
       616                 4920               886633              -155893
       617                 4928               646775              -364371
       618                 4936               752217              -291468
       619                 4944               822431              -278431
       620                 4952               802109              -144127
       621                 4960               728556              -122594
       622                 4968               610315              -291819
       623                 4976               674761               -99294
       624                 4984               578243              -359605
       625                 4992               652344              -225080
       626                 5000               782618              -209862
       627                 5008               593955              -229394
       628                 5016               509986              -276620
       629                 5024               662927              -114114
       630                 5032               683750              -216203
       631                 5040               635604              -269707
       632                 5048               728521              -142820
       633                 5056               673196               -33069
       634                 5064               714663              -270756
       635                 5072               621038              -253877
       636                 5080               818329              -274472
       637                 5088               710133              -217612
       638                 5096               656496              -221243
       639                 5104               564415              -223399
       640                 5112               677554              -262524
       641                 5120               585688              -226768
       642                 5128               715028              -318367
       643                 5136               620097              -191585
       644                 5144               605480              -245575
       645                 5152               592780              -269491
       646                 5160               519131              -169457
       647                 5168               631621              -179420
       648                 5176               561793              -139161
       649                 5184               642865              -182614
       650                 5192               651557              -300468
       651                 5200               709664              -232723
       652                 5208               710628              -322456
       653                 5216               642446              -244706
       654                 5224               464304              -149819
       655                 5232               715682              -225263
       656                 5240               639707              -324170
       657                 5248               768044              -316671
       658                 5256               637852              -219095
       659                 5264               678639              -170503
       660                 5272               601397              -154689
       661                 5280               686139              -213993
       662                 5288               631848              -248566
       663                 5296               540224              -202598
       664                 5304               571746              -195908
       665                 5312               713562              -228920
       666                 5320               515220              -219754
       667                 5328               641957              -161493
       668                 5336               551536              -237525
       669                 5344               722569              -242529
       670                 5352               501577              -231987
       671                 5360               557517              -140556
       672                 5368               643901              -202765
       673                 5376               632475              -168122
       674                 5384               733941              -213392
       675                 5392               586733              -256219
       676                 5400               551818              -269996
       677                 5408               514679              -144986
       678                 5416               631055              -234738
       679                 5424               560789              -301620
       680                 5432               693294              -290656
       681                 5440               639842              -230056
       682                 5448               572692              -223561
       683                 5456               601928              -194497
       684                 5464               552111              -274162
       685                 5472               556096              -149043
       686                 5480               731884              -218443
       687                 5488               604436              -261774
       688                 5496               638519               -99815
       689                 5504               582466              -272335
       690                 5512               661154              -147320
       691                 5520               781413              -213327
       692                 5528               753587              -271852
       693                 5536               555918              -278945
       694                 5544               675519              -190725
       695                 5552               783172              -100443
       696                 5560               633020              -253974
       697                 5568               626980              -410551
       698                 5576               688173              -251823
       699                 5584               503864              -258777
       700                 5592               709628              -119738
       701                 5600               605693              -106660
       702                 5608               674189              -228436
       703                 5616               748432              -239513
       704                 5624               481234              -189168
       705                 5632               648147              -175611
       706                 5640               806514              -130473
       707                 5648               782131              -284257
       708                 5656               711291              -322359
       709                 5664               650195              -297544
       710                 5672               707348              -238535
       711                 5680               582925              -380811
       712                 5688               628589              -359655
       713                 5696               646051              -208046
       714                 5704               536781              -295868
       715                 5712               636814              -331403
       716                 5720               741954               -98472
       717                 5728               663829              -266772
       718                 5736               653993              -269728
       719                 5744               688182              -184335
       720                 5752               590911              -187832
       721                 5760               599099              -287629
       722                 5768               624757              -234138
       723                 5776               627286              -256520
       724                 5784               522874              -217866
       725                 5792               584473              -153722
       726                 5800               682889              -266439
       727                 5808               630361              -307834
       728                 5816               636923              -100469
       729                 5824               480483              -207607
       730                 5832               563923              -195264
       731                 5840               613916              -297249
       732                 5848               520686              -143793
       733                 5856               716169              -235606
       734                 5864               546459              -344730
       735                 5872               311332              -234364
       736                 5880               396454              -243169
       737                 5888               439034              -242123
       738                 5896               410463              -219936
       739                 5904               403619              -306259
       740                 5912               570309               -63699
       741                 5920               500180              -229894
       742                 5928               421271              -132003
       743                 5936               357611              -183340
       744                 5944               560216              -251102
       745                 5952               434601              -180089
       746                 5960               449566              -262933
       747                 5968               434646              -162467
       748                 5976               425893              -224813
       749                 5984               537742              -284492
       750                 5992               716827              -188555
       751                 6000               598383              -240486
       752                 6008               428215              -199141
       753                 6016               512378              -312505
       754                 6024               442796              -120782
       755                 6032               647830              -191255
       756                 6040               533921               -89027
       757                 6048               561938              -148733
       758                 6056               477319              -171045
       759                 6064               462135              -259487
       760                 6072               466605              -344078
       761                 6080               570788              -236415
       762                 6088               626330               -81331
       763                 6096               665934              -203432
       764                 6104               675714              -151054
       765                 6112               622294              -238370
       766                 6120               547136               -83647
       767                 6128               624853              -163384
       768                 6136               610819              -211589
       769                 6144               492031              -220953
       770                 6152               515058              -228625
       771                 6160               587820              -338262
       772                 6168               425882              -164939
       773                 6176               496252              -142205
       774                 6184               432206              -240685
       775                 6192               536331              -164113
       776                 6200               584711              -116038
       777                 6208               532759              -305687
       778                 6216               491249              -217425
       779                 6224               541091              -240560
       780                 6232               580346              -175018
       781                 6240               452921              -144672
       782                 6248               443294              -261504
       783                 6256               643676              -202843
       784                 6264               509643              -101847
       785                 6272               497700               -93030
       786                 6280               518201              -307933
       787                 6288               274120              -187760
       788                 6296               562604              -126312
       789                 6304               501990              -244330
       790                 6312               516776              -161430
       791                 6320               618650              -234248
       792                 6328               439901              -206111
       793                 6336               569112              -232585
       794                 6344               487381              -143419
       795                 6352               354708              -296153
       796                 6360               493863              -259733
       797                 6368               479227              -342992
       798                 6376               495987              -101871
       799                 6384               360080              -251772
       800                 6392               348604              -325073
       801                 6400               258715              -208412
       802                 6408               353488              -219788
       803                 6416               381643              -167203
       804                 6424               373093              -130153
       805                 6432               239045              -341183
       806                 6440               273289              -346028
       807                 6448               360458              -222283
       808                 6456               322149              -331475
       809                 6464               342633              -178825
       810                 6472               434144              -382279
       811                 6480               553299              -218653
       812                 6488               343162               -98293
       813                 6496               393026              -223718
       814                 6504               421997              -227381
       815                 6512               282678               -96454
       816                 6520               253824              -233930
       817                 6528               395558               -96874
       818                 6536               365880              -159248
       819                 6544               232941              -178733
       820                 6552               237952              -195257
       821                 6560               341197              -163627
       822                 6568               368716              -163695
       823                 6576               365901              -131309
       824                 6584               483574               -99870
       825                 6592               461632              -158928
       826                 6600               409691              -287213
       827                 6608               298422              -156889
       828                 6616               371773              -238049
       829                 6624               385072               -39455
       830                 6632               295803              -161388
       831                 6640               284982              -243525
       832                 6648               340033              -298142
       833                 6656               376669              -229364
       834                 6664               417716               -81600
       835                 6672               338695               -66412
       836                 6680               332542              -100016
       837                 6688               404885              -301746
       838                 6696               276468               -71176
       839                 6704               375910              -123733
       840                 6712               357558              -189088
       841                 6720               435261              -231767
       842                 6728               365339              -123637
       843                 6736               270800              -102135
       844                 6744               313326              -280394
       845                 6752               461611              -212843
       846                 6760               411782              -119382
       847                 6768               565426               -77527
       848                 6776               561814              -217054
       849                 6784               412933              -322960
       850                 6792               416544              -228012
       851                 6800               195164              -214197
       852                 6808               299047              -197433
       853                 6816               130215              -260327
       854                 6824               379020              -231697
       855                 6832               347587              -109157
       856                 6840               366156               -89987
       857                 6848               290188              -120355
       858                 6856               331768               -64172
       859                 6864               397542              -248535
       860                 6872               359051               -84416
       861                 6880               289168              -210728
       862                 6888               322699              -196065
       863                 6896               304800              -168742
       864                 6904               388402              -138255
       865                 6912               330208              -363049
       866                 6920               274482               -75323
       867                 6928               379999              -213519
       868                 6936               419097              -168024
       869                 6944               294052               -34906
       870                 6952               210707              -202258
       871                 6960               341271              -159278
       872                 6968               332841               -86179
       873                 6976               369222              -201759
       874                 6984               122557              -133634
       875                 6992               391695               -97268
       876                 7000               366811              -147095
       877                 7008               275659              -227555
       878                 7016               190402              -178052
       879                 7024               317572              -261504
       880                 7032               353780              -119242
       881                 7040               289357              -136333
       882                 7048               251416              -158374
       883                 7056               321397               -67342
       884                 7064               244275              -146335
       885                 7072               211221               -60789
       886                 7080               209277              -165169
       887                 7088               307594              -167395
       888                 7096               170323              -213263
       889                 7104               213850              -260050
       890                 7112               267326               -95870
       891                 7120               278061                 5469
       892                 7128               110585              -217255
       893                 7136               212326              -152289
       894                 7144                94474              -131716
       895                 7152               224795              -116841
       896                 7160               246917              -181346
       897                 7168                15036              -160609
       898                 7176               189775              -144617
       899                 7184               162450              -176283
       900                 7192               271381               -93038
       901                 7200               232569                 8131
       902                 7208               268882              -200671
       903                 7216               272383              -259983
       904                 7224               276155              -249549
       905                 7232               154557              -181852
       906                 7240               228058              -164167
       907                 7248               116557              -178296
       908                 7256               257020               -24708
       909                 7264               158006               -11236
       910                 7272               227163               -39677
       911                 7280               118145               -65516
       912                 7288               166950              -114489
       913                 7296               164088              -189646
       914                 7304               115120              -154637
       915                 7312               355881              -186842
       916                 7320               210173              -391771
       917                 7328               139781              -127861
       918                 7336               227697               -52008
       919                 7344               141259              -149546
       920                 7352               224652               -80100
       921                 7360               297181              -143773
       922                 7368               -20709              -177762
       923                 7376               264786               -77834
       924                 7384               253355              -118398
       925                 7392               224329              -285027
       926                 7400               169044              -159159
       927                 7408                37150              -155015
       928                 7416               156178               -62601
       929                 7424               167797               -20827
       930                 7432               124815               -73463
       931                 7440                68346               -30496
       932                 7448                46124              -285083
       933                 7456               145856              -307218
       934                 7464               136205              -219419
       935                 7472               -16860              -136234
       936                 7480               126729              -236198
       937                 7488               264641               -35840
       938                 7496               105431              -132979
       939                 7504                33650               -34730
       940                 7512               218258              -214443
       941                 7520                53364               -22436
       942                 7528               -70261              -183911
       943                 7536               107329              -147893
       944                 7544               140639                -2584
       945                 7552               125858              -184329
       946                 7560               198233              -109005
       947                 7568               170385               -89928
       948                 7576               243605               -19893
       949                 7584                82778              -181763
       950                 7592                15697              -145014
       951                 7600                92045               -79173
       952                 7608                58060               -57200
       953                 7616               219257              -100653
       954                 7624               262136              -109232
       955                 7632               123676              -163705
       956                 7640                34305              -236615
       957                 7648               234663              -157902
       958                 7656               220638              -184164
       959                 7664               117193              -104883
       960                 7672               130320               -73625
       961                 7680               114794              -138303
       962                 7688               138782               -98142
       963                 7696               115598              -220089
       964                 7704                91496               -42305
       965                 7712               136158               -82174
       966                 7720               218884              -223466
       967                 7728               184812              -131695
       968                 7736                26693              -161505
       969                 7744               130592                -4422
       970                 7752                35918              -120631
       971                 7760               173367               -60872
       972                 7768                84872              -135731
       973                 7776               143456              -148599
       974                 7784                75907               -79601
       975                 7792                77232               -74690
       976                 7800                46263              -201646
       977                 7808               139196               -99147
       978                 7816               237507               -46566
       979                 7824                86362              -121789
       980                 7832                68954              -124809
       981                 7840               125641              -119839
       982                 7848               126085              -158989
       983                 7856                25450              -165559
       984                 7864               103134               -33695
       985                 7872                33945               -41536
       986                 7880               111309              -108657
       987                 7888               117825              -207683
       988                 7896               144164              -286275
       989                 7904                82833               -62335
       990                 7912                67217               -87504
       991                 7920                66830              -166578
       992                 7928                84618              -222999
       993                 7936                 7146              -214919
       994                 7944                92534              -277644
       995                 7952               -62862              -233813
       996                 7960               129122               -99839
       997                 7968                20864              -219038
       998                 7976               110595               -64766
       999                 7984                94256               -63380
      1000                 7992                76766               -48465
      1001                 8000               -21064               -76710
      1002                 8008                30803               -40892
      1003                 8016               164454              -157274
      1004                 8024                62133               -25872
      1005                 8032                38290              -121551
      1006                 8040               127456              -170025
      1007                 8048               137076              -103590
      1008                 8056               124896               -37714
      1009                 8064                17934              -206512
      1010                 8072                89076                -9349
      1011                 8080               108116                -2721
      1012                 8088                 9853              -166849
      1013                 8096               128321              -191116
      1014                 8104                 5319              -103359
      1015                 8112               -82929              -135629
      1016                 8120               -35154               -30830
      1017                 8128               197439              -106406
      1018                 8136               191766               -32552
      1019                 8144                92685              -154360
      1020                 8152               125659               -30850
      1021                 8160               119244               -84344
      1022                 8168                68688               -62946
      1023                 8176                36264              -193107
      1024                 8184                46237              -234528
      1025                 8192                58216                -6340
      1026                 8200               143031              -246970
      1027                 8208                49442              -174751
      1028                 8216               -60527              -210801
      1029                 8224               152531              -104068
      1030                 8232                18688               -36193
      1031                 8240                22574              -104075
      1032                 8248               -39634              -213876
      1033                 8256                52121              -141260
      1034                 8264               215336              -231509
      1035                 8272               104459               -45097
      1036                 8280                 7374               -70637
      1037                 8288                45572              -132529
      1038                 8296                93139               -81803
      1039                 8304               -18887              -166982
      1040                 8312               159718               -54812
      1041                 8320                33337              -146923
      1042                 8328               -88456               -22183
      1043                 8336               163891               -74239
      1044                 8344               181582               -27799
      1045                 8352                48589              -114131
      1046                 8360               122942               -99215
      1047                 8368                33995               -66957
      1048                 8376               153638              -205201
      1049                 8384                90292              -123370
      1050                 8392               135338              -119832
      1051                 8400               135507              -103861
      1052                 8408                76850              -105733
      1053                 8416                  965               -87049
      1054                 8424                41905              -100880
      1055                 8432                -8808               -36163
      1056                 8440               179832              -167261
      1057                 8448                -5725               -92874
      1058                 8456               -23351              -127580
      1059                 8464                63652              -184054
      1060                 8472               190596               -56020
      1061                 8480                 1858              -174752
      1062                 8488                82085               -86286
      1063                 8496                92406              -158087
      1064                 8504              -142868              -241776
      1065                 8512               170005              -117245
      1066                 8520                70339               -64964
      1067                 8528               179189              -162217
      1068                 8536                 9041               -96715
      1069                 8544               -91440              -192912
      1070                 8552               106639              -145914
      1071                 8560               -15079                27534
      1072                 8568                72232              -157549
      1073                 8576               217591              -104881
      1074                 8584              -112336              -203116
      1075                 8592               -33758               -12128
      1076                 8600                80332               -76250
      1077                 8608                49010              -170227
      1078                 8616               122562                -4378
      1079                 8624               132840               -97347
      1080                 8632                51726               -69070
      1081                 8640               153357              -121976
      1082                 8648               119412                -7399
      1083                 8656               -18037              -188783
      1084                 8664               -31685               -73236
      1085                 8672               162281              -184598
      1086                 8680               144722               -99455
      1087                 8688               -46898              -108160
      1088                 8696               137153               -74076
      1089                 8704               -77310              -121934
      1090                 8712                65950                -5381
      1091                 8720               -45960              -226506
      1092                 8728               -60148               -66019
      1093                 8736              -115365              -287705
      1094                 8744                56582                28035
      1095                 8752               161900              -121436
      1096                 8760               -88757               -56935
      1097                 8768                54335              -231005
      1098                 8776                27682              -148064
      1099                 8784                63174               -29229
      1100                 8792                 8788              -351491
      1101                 8800                    3              -123993
      1102                 8808               -48152              -118864
      1103                 8816               -80111              -121032
      1104                 8824                61612               -31645
      1105                 8832                25829               -18247
      1106                 8840               -30759              -107111
      1107                 8848               -81348               -85513
      1108                 8856               -19303               -85566
      1109                 8864               110188              -105672
      1110                 8872                52383              -192524
      1111                 8880               136619              -163463
      1112                 8888                85353              -137904
      1113                 8896                40275               -59936
      1114                 8904               153722              -216081
      1115                 8912               128810              -104973
      1116                 8920                84480              -163819
      1117                 8928                33592              -110843
      1118                 8936               140496              -130447
      1119                 8944               201530               -57536
      1120                 8952               -28563               -44686
      1121                 8960                57065              -120950
      1122                 8968                -6569               -89457
      1123                 8976               159839               -55259
      1124                 8984               121865              -151490
      1125                 8992                33707                23353
      1126                 9000               117453               -82634
      1127                 9008               -63224               -55495
      1128                 9016                 6468                27280
      1129                 9024                67682              -200554
      1130                 9032               -68421               -74808
      1131                 9040                47833               -62305
      1132                 9048                61305              -188652
      1133                 9056                -3052              -264372
      1134                 9064               118830              -340633
      1135                 9072               -18123              -195324
      1136                 9080                32624               -98640
      1137                 9088              -150540               -65556
      1138                 9096                97382               -23272
      1139                 9104               164458               -97347
      1140                 9112               -35246               -80961
      1141                 9120               148987                79468
      1142                 9128                59074              -142910
      1143                 9136               103497               -81638
      1144                 9144               -15249                45713
      1145                 9152               167184              -126660
      1146                 9160                65126               -87335
      1147                 9168               131875              -107679
      1148                 9176                40709               -87083
      1149                 9184               -64014               -98818
      1150                 9192               -12083               -46189
      1151                 9200                99359              -185240
      1152                 9208                12882               -85467
      1153                 9216                26820              -138891
      1154                 9224                22104              -101688
      1155                 9232                 7127              -242462
      1156                 9240               104803              -135893
      1157                 9248               -83446              -161467
      1158                 9256                99475               -57572
      1159                 9264               109069                81621
      1160                 9272               -83378                68982
      1161                 9280               119199               -28527
      1162                 9288                20677                11760
      1163                 9296                40935              -119183
      1164                 9304                80476              -184518
      1165                 9312                 9288              -176444
      1166                 9320                -2384               -90048
      1167                 9328               -85281                27897
      1168                 9336               -41246               -47377
      1169                 9344               -38550               -34092
      1170                 9352                44556               -84913
      1171                 9360                63471              -102149
      1172                 9368               -37284               -69078
      1173                 9376                49309              -129751
      1174                 9384                46270              -177724
      1175                 9392               -15778               -75784
      1176                 9400                -3884              -135271
      1177                 9408               111642              -105257
      1178                 9416                95731               -26133
      1179                 9424               -44259              -129542
      1180                 9432                65991              -130224
      1181                 9440                34855              -177823
      1182                 9448               -84797               -74414
      1183                 9456               -65796               -50756
      1184                 9464                 6853              -172160
      1185                 9472               -78755              -113604
      1186                 9480                97663               -61015
      1187                 9488                -5620                29345
      1188                 9496               126729              -146999
      1189                 9504                -7554               -94677
      1190                 9512               -33745               -27230
      1191                 9520               100789               -62999
      1192                 9528                68124               -96842
      1193                 9536               124706              -156728
      1194                 9544                -7292              -136814
      1195                 9552               116549               -93287
      1196                 9560                49864              -186397
      1197                 9568               -74511              -205977
      1198                 9576               -65370               -63386
      1199                 9584               -19456              -147428
      1200                 9592               -65123               -63519
      1201                 9600               146168              -249441
      1202                 9608              -110921               -72880
      1203                 9616                 7561               -93778
      1204                 9624               172683               -15836
      1205                 9632                67400               -83318
      1206                 9640                15303               -67784
      1207                 9648               -62041               -21001
      1208                 9656              -119746              -221788
      1209                 9664               -88487              -254458
      1210                 9672                -8742              -116658
      1211                 9680                61954                23467
      1212                 9688               -10548              -177096
      1213                 9696                57359               -89525
      1214                 9704              -154675               -58071
      1215                 9712               104260               -90688
      1216                 9720               -44731              -177764
      1217                 9728                15666               -71732
      1218                 9736               -89800               -72713
      1219                 9744               -81518               -15310
      1220                 9752               -36386              -188123
      1221                 9760                 3389                52654
      1222                 9768               -81977               -83429
      1223                 9776              -145384              -152815
      1224                 9784              -109114              -153312
      1225                 9792               -75485                 2750
      1226                 9800               -18125               -35020
      1227                 9808               -38257                13496
      1228                 9816              -124072               -96812
      1229                 9824               112756                -5608
      1230                 9832                80504              -115637
      1231                 9840               -70281              -255105
      1232                 9848               -39144               -48931
      1233                 9856               111659              -159250
      1234                 9864                64337                -4823
      1235                 9872                77594               -10842
      1236                 9880              -113463               -98206
      1237                 9888              -103506               -52386
      1238                 9896                39505               -85077
      1239                 9904               -28571                 2333
      1240                 9912                38263                26379
      1241                 9920                40398              -183136
      1242                 9928              -118806               -77227
      1243                 9936                63589                 -534
      1244                 9944                 -832               -47736
      1245                 9952               -16723              -120349
      1246                 9960                38352              -190852
      1247                 9968               -41854              -116953
      1248                 9976               -12859                -4181
      1249                 9984                54022                63808
      1250                 9992                35816              -105404
      1251                10000                53068               -66668
      1252                10008                -8971              -185960
      1253                10016                -7580               -73436
      1254                10024               -23845               -21665
      1255                10032               -12017               -18896
      1256                10040               -14924              -152145
      1257                10048               -78114              -105586
      1258                10056              -207852                66602
      1259                10064                  194               -77019
      1260                10072                45878                 7151
      1261                10080                14123               -12619
      1262                10088                78104              -271224
      1263                10096               -94122               -70294
      1264                10104                11458              -164527
      1265                10112                51399               -91899
      1266                10120                 -543               -64214
      1267                10128               -98340              -144779
      1268                10136               -71652              -112517
      1269                10144               -97274               -71288
      1270                10152               -16348              -121644
      1271                10160                91410              -233756
      1272                10168               -95746              -165367
      1273                10176               -57035               -44695
      1274                10184                51587              -192324
      1275                10192                15085               -62742
      1276                10200               -11091              -144689
      1277                10208               -99475               -51373
      1278                10216              -182975              -237007
      1279                10224               -39367              -187338
      1280                10232                78450                 -607
      1281                10240               -59348              -162199
      1282                10248                -7077               -79980
      1283                10256              -111244               -22278
      1284                10264               -23404               -45165
      1285                10272                -2737              -147561
      1286                10280              -122026                -2624
      1287                10288               -57365               -35966
      1288                10296              -136899              -231862
      1289                10304               -90477              -123221
      1290                10312               -78296              -121318
      1291                10320                  214               -95075
      1292                10328               -53184              -130433
      1293                10336              -169153              -152442
      1294                10344              -131158               -69462
      1295                10352              -172086              -111424
      1296                10360                25804               -73227
      1297                10368               -68684               -63806
      1298                10376               -46141                19871
      1299                10384                -6343               -90528
      1300                10392               -83082               -72363
      1301                10400                49172               -29299
      1302                10408              -149277              -109569
      1303                10416                 4896              -113330
      1304                10424               -28881              -152705
      1305                10432               -97144               -84150
      1306                10440               -89670               153014
      1307                10448              -141400               -92445
      1308                10456                28157              -160174
      1309                10464                15436               -80850
      1310                10472                32120               -72243
      1311                10480               -83857               -64785
      1312                10488               -13118              -126520
      1313                10496               -18312               -90171
      1314                10504               -53045              -139222
      1315                10512               -91639               -74844
      1316                10520               -58729               -68326
      1317                10528              -129269               -44076
      1318                10536               -70253               -37325
      1319                10544               -52362                 2830
      1320                10552               -89163               -87444
      1321                10560               -16851              -181518
      1322                10568               -29868              -122403
      1323                10576               -63127               -59900
      1324                10584                  516                72543
      1325                10592               -31547              -108454
      1326                10600              -155208              -108457
      1327                10608               -79565              -227668
      1328                10616              -133004              -110660
      1329                10624               -21933                 2628
      1330                10632               -44466              -126925
      1331                10640               -80549              -134834
      1332                10648                -8528                -3264
      1333                10656              -186203                22996
      1334                10664              -242617               -42691
      1335                10672               -98144              -140317
      1336                10680              -108907              -169637
      1337                10688              -173545              -120103
      1338                10696              -130065              -124517
      1339                10704               -42766               -11692
      1340                10712               -84391              -107075
      1341                10720               -97370              -101353
      1342                10728               -47175              -171649
      1343                10736               -73158               -74320
      1344                10744               -12082              -126624
      1345                10752               -88101              -167518
      1346                10760               -15739                20998
      1347                10768               -93781              -174379
      1348                10776               -21126                 5234
      1349                10784                13076               -98826
      1350                10792              -199542              -162960
      1351                10800              -135070               -50732
      1352                10808               -13386               -31607
      1353                10816               -90146               -87522
      1354                10824              -162727              -157689
      1355                10832                  394                 -771
      1356                10840               125875              -137057
      1357                10848               -92594               -58630
      1358                10856               -13925              -116669
      1359                10864               -64726              -224224
      1360                10872               -68840              -157262
      1361                10880               -46722              -242912
      1362                10888                36374              -118078
      1363                10896                25156               -27935
      1364                10904               -25892              -211890
      1365                10912              -147044               -18694
      1366                10920                46149               -57486
      1367                10928               -20342              -223244
      1368                10936                14161                22771
      1369                10944               -52994              -201766
      1370                10952               -63026               -10591
      1371                10960              -124193               -71526
      1372                10968                65103              -128356
      1373                10976               -39192                59108
      1374                10984               -33517               -97914
      1375                10992               -75336                32982
      1376                11000              -228078              -124744
      1377                11008                63889              -165412
      1378                11016                -9229               -68754
      1379                11024               -32425              -108873
      1380                11032              -118667               -57352
      1381                11040              -223576               -73482
      1382                11048               -30429               -81717
      1383                11056               -54592              -199080
      1384                11064                23042               -87426
      1385                11072               -34164               -21395
      1386                11080               -32423              -218031
      1387                11088               -25142              -119886
      1388                11096               -20449               -31268
      1389                11104               -87819                59284
      1390                11112               -27206              -116325
      1391                11120               -80180               -44117
      1392                11128                18275               -96900
      1393                11136               -60850               -17019
      1394                11144               123198               -49290
      1395                11152               -47034               -20095
      1396                11160               -35140               -38579
      1397                11168                44837               -38950
      1398                11176               -37924              -142836
      1399                11184               -95846              -162047
      1400                11192              -130989               -73152
      1401                11200              -133321              -157046
      1402                11208               -72567                51169
      1403                11216              -144792                 2003
      1404                11224                 7698               -43002
      1405                11232               -75468               -94059
      1406                11240              -178000              -111793
      1407                11248               -83034               -33961
      1408                11256               -39194              -103342
      1409                11264                14222               -67784
      1410                11272               -65744               -89951
      1411                11280              -109040              -168969
      1412                11288               -64927               -77367
      1413                11296               -56050              -198386
      1414                11304              -128268               -92600
      1415                11312               -84523                 7674
      1416                11320               -79477               -85494
      1417                11328               -29649                -5702
      1418                11336               -42939                 7855
      1419                11344                41058              -113568
      1420                11352                44966              -317020
      1421                11360               -84980              -208088
      1422                11368              -156890              -175789
      1423                11376              -163772               -83059
      1424                11384              -151611              -164787
      1425                11392               -52044              -209010
      1426                11400              -146656               -71630
      1427                11408               -83139                38396
      1428                11416                54871                77087
      1429                11424               -30396              -101415
      1430                11432              -109105               -99086
      1431                11440                67730               -97693
      1432                11448              -155570              -106042
      1433                11456              -136426               -91765
      1434                11464               -40243              -153311
      1435                11472                 2402                -9054
      1436                11480               -80325               -12278
      1437                11488               -54529              -120112
      1438                11496                 1134              -240166
      1439                11504               -68406               -69780
      1440                11512               -91351              -250206
      1441                11520              -151762                -2818
      1442                11528                42403                12834
      1443                11536              -128536              -128631
      1444                11544               -88831              -220052
      1445                11552               -57117               -75693
      1446                11560               -19879              -127135
      1447                11568               -63631              -238615
      1448                11576              -133036               -70147
      1449                11584              -133607               -11966
      1450                11592               -39342               -19636
      1451                11600              -136762              -123100
      1452                11608                37636              -111145
      1453                11616                17011                11372
      1454                11624               -53182              -283081
      1455                11632              -148971              -151733
      1456                11640               -13996                27143
      1457                11648               -22829                50862
      1458                11656               -99904              -163343
      1459                11664               -32077               -14797
      1460                11672               -17529              -215090
      1461                11680                81164               -91598
      1462                11688                23232               -31817
      1463                11696              -106506              -106153
      1464                11704               -92886               -89965
      1465                11712                35024              -186973
      1466                11720                 1458              -148879
      1467                11728              -167655                44528
      1468                11736               -15880              -136257
      1469                11744                21407              -181912
      1470                11752              -238237              -207068
      1471                11760              -101623                -6830
      1472                11768              -144986               -95068
      1473                11776              -215973              -221394
      1474                11784               -80002              -134301
      1475                11792                 9512               -22573
      1476                11800              -127324              -122485
      1477                11808                47342              -133343
      1478                11816              -123419              -184351
      1479                11824              -116996               -83155
      1480                11832               -81077               -98876
      1481                11840               -60213               -54884
      1482                11848              -111289                24348
      1483                11856               -84616              -180370
      1484                11864               -88444               -34155
      1485                11872               -86554                14653
      1486                11880               -49609               -78288
      1487                11888              -108524              -198447
      1488                11896              -244066              -120208
      1489                11904              -135116               -46807
      1490                11912               -41238              -104629
      1491                11920               -36147                50043
      1492                11928               101361                -4254
      1493                11936              -210825                35051
      1494                11944               -84264               -72905
      1495                11952               -69930              -182457
      1496                11960               -37147              -114016
      1497                11968              -133619              -170244
      1498                11976               -73055               -93097
      1499                11984               -41643               -55897
      1500                11992              -148234               -62076
      1501                12000               -44399                52292
      1502                12008              -113385              -233708
      1503                12016               -81578              -208090
      1504                12024               -99880               -61277
      1505                12032              -120183               -35201
      1506                12040              -101182              -140477
      1507                12048               -30513               -74544
      1508                12056               -89178               -74960
      1509                12064              -157278               -72530
      1510                12072              -130913               -53428
      1511                12080               -92366                23238
      1512                12088              -111719               -70728
      1513                12096              -239233              -205704
      1514                12104              -167454               -54793
      1515                12112               -21838              -186357
      1516                12120               -23112               -61788
      1517                12128              -109334               -87820
      1518                12136                  712               -25607
      1519                12144               -62328              -130737
      1520                12152               -36238               -56430
      1521                12160               -33602               -60683
      1522                12168              -187522              -136062
      1523                12176               -29781               -22109
      1524                12184              -107256               114526
      1525                12192               -84312              -131519
      1526                12200                80685              -156977
      1527                12208              -122419               -91956
      1528                12216                 7958                45726
      1529                12224              -103325               -34523
      1530                12232               -31290                38611
      1531                12240                 4501               -53273
      1532                12248               -85242              -110240
      1533                12256               -55098              -158316
      1534                12264              -127971                22633
      1535                12272              -134647               -73376
      1536                12280               -59222               -70052
      1537                12288               -60838               -84374
      1538                12296               -99563               -13868
      1539                12304               -39465                17695
      1540                12312               -23882              -109742
      1541                12320                -4497                -1706
      1542                12328               -93058               -75077
      1543                12336               -22139               -64724
      1544                12344               -31106               -46222
      1545                12352                70921               -90316
      1546                12360               -54937                 6749
      1547                12368               -29015                48462
      1548                12376                24564                15438
      1549                12384              -113915                17399
      1550                12392              -221789              -200384
      1551                12400              -123054              -108999
      1552                12408               -60546               -40562
      1553                12416                18430               -15192
      1554                12424                66108               -57025
      1555                12432              -179807              -111248
      1556                12440               -16725               -50662
      1557                12448               -28610               -77783
      1558                12456               -78254                11491
      1559                12464              -178400               -19235
      1560                12472               -44938              -102075
      1561                12480              -204169               -61531
      1562                12488                26784              -101782
      1563                12496               -25580                62591
      1564                12504              -130037               -35884
      1565                12512               -76883               -75926
      1566                12520              -171252              -261934
      1567                12528               -71249                65695
      1568                12536               -43418              -191079
      1569                12544              -117568               -89842
      1570                12552               -51029               -81455
      1571                12560               -71864               -34020
      1572                12568               -72834               -84205
      1573                12576               -18257               -74387
      1574                12584               -72535              -174567
      1575                12592               -61864              -144420
      1576                12600               -20290              -106218
      1577                12608               -24672               -45441
      1578                12616               -28378              -209588
      1579                12624              -129952               -80988
      1580                12632               100271               -51680
      1581                12640              -156048              -129224
      1582                12648                49859              -108970
      1583                12656                 6864              -171212
      1584                12664                55537               -98025
      1585                12672               -86840              -123001
      1586                12680               -31284              -183389
      1587                12688               142544               -43527
      1588                12696               -17150              -113931
      1589                12704                83274               -69841
      1590                12712              -108385               -64357
      1591                12720              -122357               -33061
      1592                12728               -12412               -81477
      1593                12736               -86392               -46868
      1594                12744                 -340              -155319
      1595                12752                57831               -95251
      1596                12760                -9303               -22256
      1597                12768              -307945               -43434
      1598                12776               124901               -94992
      1599                12784               -65570               -72698
      1600                12792               -39421               -35261
      1601                12800              -128994              -241568
      1602                12808              -361964              -147453
      1603                12816              -151009               -49349
      1604                12824              -142119              -119404
      1605                12832               -49380              -126771
      1606                12840               -79002              -112283
      1607                12848              -111957              -112144
      1608                12856                 2355               -84158
      1609                12864                78285              -127509
      1610                12872               -78202               -72740
      1611                12880                -2431              -124864
      1612                12888               -20976                33687
      1613                12896                46707              -144974
      1614                12904              -222817               -49137
      1615                12912               -31988                23932
      1616                12920               -62029              -106724
      1617                12928              -102005              -139061
      1618                12936              -189130              -186475
      1619                12944               -19727              -179088
      1620                12952               -33840              -159804
      1621                12960                 9151               -48449
      1622                12968                -6368              -156074
      1623                12976              -134856                66118
      1624                12984               -57805              -101252
      1625                12992                 3196              -152994
      1626                13000               -66452               -55211
      1627                13008               -49266              -209812
      1628                13016               -30094              -135270
      1629                13024               -63834              -121296
      1630                13032               -37250              -112548
      1631                13040               -37303              -116830
      1632                13048               142053              -228481
      1633                13056                94663               -63818
      1634                13064              -204420               -59739
      1635                13072              -101264               -22904
      1636                13080                17444               111692
      1637                13088               -77426                35222
      1638                13096              -123000              -166282
      1639                13104               108742               -68118
      1640                13112                24620               -50468
      1641                13120                81677               -98956
      1642                13128               -45011               -67200
      1643                13136               -27624              -106590
      1644                13144               -18980               -90599
      1645                13152              -108818               -46041
      1646                13160               -21424               -71465
      1647                13168                21293              -126209
      1648                13176              -111539               -32989
      1649                13184                52075              -207666
      1650                13192               -38969               -94358
      1651                13200              -168680              -131298
      1652                13208                  370                20482
      1653                13216                62269               -85927
      1654                13224               -49387               -82148
      1655                13232              -118119               -79441
      1656                13240               -55409                -6163
      1657                13248              -107401                 3267
      1658                13256                54525                13135
      1659                13264              -215544              -124455
      1660                13272                16738               -82275
      1661                13280              -167865               -50647
      1662                13288              -134164              -180142
      1663                13296              -116437              -195790
      1664                13304              -121928              -184925
      1665                13312              -163343              -140300
      1666                13320               -86065               -74296
      1667                13328              -206745               -59869
      1668                13336                79647              -167695
      1669                13344              -221521              -237862
      1670                13352               107615              -205886
      1671                13360              -151851                 -889
      1672                13368              -100706              -283965
      1673                13376              -131005               -79424
      1674                13384              -194464                39382
      1675                13392              -143704              -147069
      1676                13400              -192565              -197564
      1677                13408              -125181              -120383
      1678                13416               -11610              -135946
      1679                13424               -69343               -59680
      1680                13432               -12948              -114749
      1681                13440                13524               -66622
      1682                13448                43255               -83713
      1683                13456              -163141               -91855
      1684                13464               -92962              -174911
      1685                13472               -27142              -135993
      1686                13480                68045               -76652
      1687                13488                59011               -87452
      1688                13496              -107155               -49038
      1689                13504              -144120              -172453
      1690                13512               -67631               -70948
      1691                13520               -70423              -153290
      1692                13528              -102873               -20776
      1693                13536              -108755              -183572
      1694                13544               -85222               -43314
      1695                13552                19916               -72538
      1696                13560               -99048              -152136
      1697                13568              -127479               -37488
      1698                13576               -38101               -77744
      1699                13584                41722               -32242
      1700                13592              -105932              -150825
      1701                13600              -133519              -119479
      1702                13608               -90036               -42844
      1703                13616              -150745              -134760
      1704                13624               -61651              -115953
      1705                13632              -184456              -106697
      1706                13640               -35804              -108108
      1707                13648               -16313               -90908
      1708                13656               -84100              -135118
      1709                13664                26278               -57102
      1710                13672               -56700               -69552
      1711                13680               -78342               -31756
      1712                13688               -55485              -153164
      1713                13696                 6638              -101353
      1714                13704               -78184               -58552
      1715                13712               -26803              -104915
      1716                13720                63595              -215879
      1717                13728                21993              -143813
      1718                13736               -51946                -1948
      1719                13744              -135730              -309876
      1720                13752                45592              -159065
      1721                13760               -47560                52031
      1722                13768               -42209                86887
      1723                13776                39635               -91831
      1724                13784              -122312               -91896
      1725                13792               -23101              -250047
      1726                13800                37497              -139504
      1727                13808                15057                 2781
      1728                13816               -25204              -130587
      1729                13824              -169287               -34290
      1730                13832              -184582              -239364
      1731                13840               -27181                70070
      1732                13848               -21665               -75003
      1733                13856              -121905               -63309
      1734                13864                24881                86411
      1735                13872              -115081               -82972
      1736                13880              -221176                 9901
      1737                13888                -1066               -92249
      1738                13896                19318               -28882
      1739                13904               -25022               -40596
      1740                13912               -51678                93712
      1741                13920              -118166               -94810
      1742                13928              -125298              -153508
      1743                13936                35690                28091
      1744                13944              -152647               -68333
      1745                13952               -82056                 6073
      1746                13960               -61061              -135511
      1747                13968               -81287              -160217
      1748                13976               -42421               -75547
      1749                13984               -84081                 3813
      1750                13992               -18548              -155012
      1751                14000               -35581              -174250
      1752                14008                45783               -71405
      1753                14016              -208502               -32455
      1754                14024              -104687                16362
      1755                14032              -315419              -278653
      1756                14040              -218423              -143849
      1757                14048               -60248              -146144
      1758                14056              -141617              -102100
      1759                14064                20351              -181122
      1760                14072              -134726              -123669
      1761                14080               -73485               -43971
      1762                14088              -143422              -214369
      1763                14096               -49540               -69161
      1764                14104               -67835                29006
      1765                14112                -8183               -16062
      1766                14120              -176558              -211131
      1767                14128               -46142                23404
      1768                14136               -91095              -134772
      1769                14144               -56716              -178918
      1770                14152                31243              -121430
      1771                14160               -75907              -123622
      1772                14168              -255308               -47959
      1773                14176              -135805               -92066
      1774                14184               -46159              -229080
      1775                14192               -64099              -152165
      1776                14200               -70969              -130415
      1777                14208                -6829                79818
      1778                14216               100939              -121741
      1779                14224                 9797              -141264
      1780                14232               -15649                10482
      1781                14240               -67254              -148079
      1782                14248              -265767              -171839
      1783                14256              -121396               -57705
      1784                14264                36296                25525
      1785                14272               -84186              -149975
      1786                14280               -33916              -145731
      1787                14288               -19831              -110922
      1788                14296                46455               -87462
      1789                14304               -49594                27485
      1790                14312               -19628               -89709
      1791                14320              -108230                19349
      1792                14328               -38139              -145697
      1793                14336               -12651               -26142
      1794                14344                82068              -128236
      1795                14352               -90349               -68355
      1796                14360              -169771              -120575
      1797                14368              -158178                -6538
      1798                14376              -122997                77946
      1799                14384               -96873               -18455
      1800                14392               -77637               -41538
      1801                14400               -73733                80180
      1802                14408               -90876                10107
      1803                14416              -146408               -95828
      1804                14424               -31807               -76650
      1805                14432              -144971               -41028
      1806                14440              -100308              -177802
      1807                14448               -16755                 3849
      1808                14456               -91696              -258035
      1809                14464              -187349              -161230
      1810                14472                -9335               -66228
      1811                14480                60152              -164705
      1812                14488              -149501               -95394
      1813                14496              -110510              -108629
      1814                14504              -101017               -34498
      1815                14512              -122998               -43787
      1816                14520              -174580                -9808
      1817                14528               -89580              -185881
      1818                14536              -131529              -130512
      1819                14544              -122676              -141689
      1820                14552              -155989               -34939
      1821                14560                 4354              -128523
      1822                14568               -75255               -91477
      1823                14576               -29524               -44752
      1824                14584              -190559               -76935
      1825                14592              -162326               -89285
      1826                14600               -82128               -71212
      1827                14608              -104593              -121844
      1828                14616              -188888               -86809
      1829                14624               -50142                26993
      1830                14632              -142377               -16872
      1831                14640               -88906               -36814
      1832                14648              -112041              -135584
      1833                14656                10076               -37030
      1834                14664               -29869               -85955
      1835                14672              -125786              -112471
      1836                14680                23197               -61019
      1837                14688                 8325               -97174
      1838                14696              -103033                44870
      1839                14704               -10112                -5115
      1840                14712              -198742              -139606
      1841                14720               -50669              -147654
      1842                14728               -48504               -70765
      1843                14736               -95700               -23797
      1844                14744               -62225              -154909
      1845                14752               -66058               -44021
      1846                14760              -114350               -59394
      1847                14768               -78278              -164884
      1848                14776                 1650              -210604
      1849                14784              -105083               -17856
      1850                14792               -48069              -128177
      1851                14800               -95507                27067
      1852                14808               -44050              -111650
      1853                14816                56745              -159739
      1854                14824               -21495                43888
      1855                14832               -84563                 3116
      1856                14840                 3447              -140512
      1857                14848              -137788                66805
      1858                14856              -187667               -85419
      1859                14864                71835              -135945
      1860                14872                25338              -188787
      1861                14880              -118384                39014
      1862                14888               -59378                13815
      1863                14896              -112030                24536
      1864                14904              -223432               -60308
      1865                14912              -138513               -75223
      1866                14920               -65979               -21488
      1867                14928               -56045              -165406
      1868                14936               -30956              -213668
      1869                14944               -57954               -34027
      1870                14952               -96543               -80162
      1871                14960               -68370              -148825
      1872                14968               -77070                 1256
      1873                14976               -99986              -165311
      1874                14984                73469               -24753
      1875                14992              -104409               -93727
      1876                15000                51925              -142178
      1877                15008               -83117               -65265
      1878                15016              -220718               -94893
      1879                15024                15284               -94821
      1880                15032                -6446               -19541
      1881                15040              -119206              -199187
      1882                15048               -20017               -66947
      1883                15056               -98008               -34063
      1884                15064              -188965               -76622
      1885                15072               -94509               -21436
      1886                15080               -17006                 2390
      1887                15088                -3612                67649
      1888                15096              -105962              -222695
      1889                15104              -227161               -60479
      1890                15112                27704               -56817
      1891                15120               -42209              -173899
      1892                15128                98328               153894
      1893                15136              -166100               -82553
      1894                15144               143697              -141048
      1895                15152               -48683              -121450
      1896                15160               -62594               -42345
      1897                15168               -88796              -108943
      1898                15176              -127541              -114791
      1899                15184                29208              -102753
      1900                15192               -73171              -185224
      1901                15200                12845                25741
      1902                15208               -92435              -140271
      1903                15216               -74116              -171628
      1904                15224              -101709                 8760
      1905                15232               -90089              -154245
      1906                15240               -12887               -78941
      1907                15248               -50048              -289191
      1908                15256              -114044               -71581
      1909                15264               -17351              -217094
      1910                15272              -101832              -227348
      1911                15280              -138282               -71385
      1912                15288               -78452                83438
      1913                15296              -107155                53767
      1914                15304              -103036                25264
      1915                15312              -125263               -19836
      1916                15320                19399                35024
      1917                15328              -202970               -51728
      1918                15336              -110115               -71016
      1919                15344              -110201                60007
      1920                15352              -176609               -68377
      1921                15360               -42135               -13859
      1922                15368               -77180                 1668
      1923                15376               -87346                 4923
      1924                15384               -81212               -97785
      1925                15392              -126649                -7144
      1926                15400                11208               -98955
      1927                15408              -146906               -36297
      1928                15416               -33445               -87583
      1929                15424               -93843               -28588
      1930                15432               -16783               -48706
      1931                15440               -85491                 -316
      1932                15448               -22928              -189899
      1933                15456               -51330              -100094
      1934                15464              -196254               -97292
      1935                15472               -91667              -138148
      1936                15480              -209680                39207
      1937                15488              -149111                12614
      1938                15496              -187528               -80372
      1939                15504              -185425              -151306
      1940                15512              -150729              -125083
      1941                15520                16084               -79710
      1942                15528                10491               -42032
      1943                15536               -64655                37482
      1944                15544               -30273               -55663
      1945                15552               -42266                14739
      1946                15560                14735               -82190
      1947                15568               -61511              -159315
      1948                15576               -32217                92112
      1949                15584               -18126              -130726
      1950                15592               -72472              -224330
      1951                15600              -128575              -192503
      1952                15608              -144531              -101423
      1953                15616              -139290                  -65
      1954                15624               -61995              -276886
      1955                15632               -46400              -128114
      1956                15640              -135823              -119176
      1957                15648               -67815              -110865
      1958                15656              -179480                48386
      1959                15664               -24259              -118943
      1960                15672               -88666               -31523
      1961                15680               -37812               -38583
      1962                15688               -31789               114846
      1963                15696               -72695              -149045
      1964                15704                19640               -12540
      1965                15712                -3294                45451
      1966                15720              -109438              -100910
      1967                15728               -10837               -62969
      1968                15736                40046                34276
      1969                15744                39803              -114243
      1970                15752              -103767               -19890
      1971                15760               -72419              -159823
      1972                15768                60853                 6997
      1973                15776              -147051              -132973
      1974                15784              -179752              -206290
      1975                15792              -301278              -212442
      1976                15800                22612              -103750
      1977                15808               -94361               -13772
      1978                15816                57073               -10181
      1979                15824              -125108              -101745
      1980                15832                21145                27328
      1981                15840                 7742              -121975
      1982                15848              -201373               -71253
      1983                15856                66004               -14434
      1984                15864               -63778              -192556
      1985                15872               -74680               -45398
      1986                15880               -48948                   30
      1987                15888                 2002               -65682
      1988                15896                90338                 9803
      1989                15904               -72544                16646
      1990                15912              -172280              -186674
      1991                15920                16656              -115993
      1992                15928               -41236              -164626
      1993                15936               -85740               -33533
      1994                15944              -129621                15873
      1995                15952              -136819               -41617
      1996                15960               -36981               -90831
      1997                15968               -56800               -18230
      1998                15976               -73039               -41846
      1999                15984               -43790              -164655
      2000                15992              -131602              -165833
      2001                16000               -77707              -176126
      2002                16008                 7347              -251700
      2003                16016               -23489              -213641
      2004                16024              -117391              -112297
      2005                16032              -106984              -107573
      2006                16040              -214815              -146059
      2007                16048              -162425              -140416
      2008                16056              -118986              -213205
      2009                16064              -128564               -75620
      2010                16072               -87647              -106664
      2011                16080              -104555               -31856
      2012                16088              -166930               -57439
      2013                16096              -159453               -29733
      2014                16104              -154177              -180713
      2015                16112               -97707               -75690
      2016                16120               -93494                -3423
      2017                16128               -21576               -32441
      2018                16136               -75690               -33896
      2019                16144               -86562               -93706
      2020                16152                -2460                33141
      2021                16160              -181432               -51360
      2022                16168              -111528               -55441
      2023                16176              -159043               -56743
      2024                16184              -200300                 2374
      2025                16192               -65711               -42286
      2026                16200              -117222                19552
      2027                16208              -122948              -124789
      2028                16216              -104957               -68081
      2029                16224              -162205              -116392
      2030                16232               -51051              -173487
      2031                16240              -121617               -32898
      2032                16248               -83228               -78577
      2033                16256                19391               -90920
      2034                16264               185921              -174098
      2035                16272                43656              -165196
      2036                16280              -157172                23857
      2037                16288                87167               -68581
      2038                16296                96279               -76145
      2039                16304               -81492              -151598
      2040                16312               -20681              -222491
      2041                16320                 2162                 4361
      2042                16328               -55870                19856
      2043                16336              -182508               -12428
      2044                16344              -160869              -222851
      2045                16352               -90686                26294
      2046                16360              -136121              -246042
      2047                16368               -35048               -44488
      2048                16376                21725              -141495
      2049                16384               -15193              -154533
      2050                16392               -55482               -69691
      2051                16400              -178699               -59753
      2052                16408              -163988               -35771
      2053                16416               -73510               -16862
      2054                16424              -126786               -84208
      2055                16432              -186835              -145617
      2056                16440               -30801               -74348
      2057                16448                98979              -128557
      2058                16456              -169712              -133590
      2059                16464              -111499              -205002
      2060                16472              -171050               -69600
      2061                16480              -134850              -194460
      2062                16488              -109967               -79251
      2063                16496              -125178               -57094
      2064                16504               -48717                25972
      2065                16512               -73665              -221868
      2066                16520                41610                43911
      2067                16528              -125140               -93210
      2068                16536              -167711              -158217
      2069                16544                  932                -3084
      2070                16552               -88682               -87808
      2071                16560                36012               -43556
      2072                16568               -31548               -98451
      2073                16576                 5563               -69971
      2074                16584               -52505               -52208
      2075                16592               -18943              -153329
      2076                16600              -160777               -49546
      2077                16608               -11452               -98803
      2078                16616                48848              -150465
      2079                16624               123630              -113036
      2080                16632               -51675              -178505
      2081                16640                72627                 4380
      2082                16648               -30116              -112431
      2083                16656               -86873               -88674
      2084                16664                -7218              -234788
      2085                16672                -1596               -79502
      2086                16680                24531               -59659
      2087                16688               -60634              -135334
      2088                16696               -51202              -160192
      2089                16704               -93486              -128684
      2090                16712               -32000               -96208
      2091                16720              -238428              -180838
      2092                16728               -77658               -33486
      2093                16736               -28354               -89319
      2094                16744              -136408               -52969
      2095                16752                43874               -16908
      2096                16760               -16406              -114572
      2097                16768                 4667               -85703
      2098                16776              -178001              -174439
      2099                16784              -117024               -81507
      2100                16792                69397              -100986
      2101                16800               -47440              -130020
      2102                16808              -134461              -120041
      2103                16816               -39071              -113082
      2104                16824              -198661                59980
      2105                16832               -16123              -156916
      2106                16840              -116695               -54224
      2107                16848               -39169               -96578
      2108                16856               -68599              -212770
      2109                16864               -15255               -87086
      2110                16872                38336              -104338
      2111                16880              -164935               -86282
      2112                16888              -111273              -148970
      2113                16896               -52982                66600
      2114                16904              -135523                87231
      2115                16912               -54721               -94924
      2116                16920               -42639               -86791
      2117                16928              -162388              -141440
      2118                16936              -114514                -1977
      2119                16944               -42276               -47964
      2120                16952               -18635               -18843
      2121                16960               -36193                57855
      2122                16968                19228              -102774
      2123                16976               -23247               -33325
      2124                16984               -97730                 3758
      2125                16992              -232274                48273
      2126                17000               -66382               -62693
      2127                17008              -114481              -125515
      2128                17016              -140801               -46251
      2129                17024                 1617              -139832
      2130                17032               -29444               -89576
      2131                17040               -10881                 5363
      2132                17048               144309              -201849
      2133                17056               -51658               -43195
      2134                17064               -60469               -97420
      2135                17072              -135958               -29253
      2136                17080              -120587               -49833
      2137                17088               -72961              -150154
      2138                17096               -20852              -210092
      2139                17104               -87145              -179856
      2140                17112               -62153                 7685
      2141                17120               -83747              -172782
      2142                17128                15860               -74708
      2143                17136               -68878              -114203
      2144                17144               -14543               -46514
      2145                17152              -100055              -163331
      2146                17160              -153394              -177480
      2147                17168               -15439               -79921
      2148                17176              -210271                18886
      2149                17184                10732              -117036
      2150                17192              -129432               -60831
      2151                17200               -34826              -109777
      2152                17208              -137353              -119642
      2153                17216                36879               -55730
      2154                17224                -1634              -150175
      2155                17232               -99630              -146075
      2156                17240               -43873              -161391
      2157                17248                18640               -36774
      2158                17256               -25770              -187048
      2159                17264               -22950              -207658
      2160                17272                22392                12340
      2161                17280               -84006              -164446
      2162                17288               -28335              -172900
      2163                17296               -60226              -127812
      2164                17304              -111647               -26955
      2165                17312                29062                99467
      2166                17320               -23295               -77698
      2167                17328               -53026               -78684
      2168                17336              -141760                -6736
      2169                17344              -169691                16910
      2170                17352              -141816                 4715
      2171                17360               -98064              -108134
      2172                17368              -288963              -166771
      2173                17376               -49746              -106943
      2174                17384               -31261               -20363
      2175                17392                10263              -183877
      2176                17400              -104361                22334
      2177                17408              -129328               -46278
      2178                17416              -156563               -70744
      2179                17424               -78903               -25011
      2180                17432               -90596              -112944
      2181                17440              -128976               -43729
      2182                17448               -35417              -124426
      2183                17456              -100428               -46195
      2184                17464               -77006              -121463
      2185                17472                14944                83180
      2186                17480                23803                 4945
      2187                17488              -139487               -47013
      2188                17496               -16618                 3879
      2189                17504              -211822              -109787
      2190                17512               -77709               -93541
      2191                17520                 8485               -35240
      2192                17528              -161183               -75621
      2193                17536                -6677                42049
      2194                17544              -211529                62421
      2195                17552               -66566              -224581
      2196                17560              -127840                  623
      2197                17568               -88429              -102317
      2198                17576              -212404              -105052
      2199                17584               -97465              -102876
      2200                17592                 2391              -102251
      2201                17600               -33932               -57185
      2202                17608              -127611              -104967
      2203                17616                -9434              -125039
      2204                17624              -132347               -52063
      2205                17632                14899               -90477
      2206                17640                 9369              -147761
      2207                17648               -79278              -164023
      2208                17656              -138049               -64431
      2209                17664              -126336              -214917
      2210                17672              -134911               -22267
      2211                17680               -45028              -128052
      2212                17688              -135282               -92117
      2213                17696               -82799                -5517
      2214                17704              -125310              -235156
      2215                17712               -21715               -71943
      2216                17720              -103367              -185876
      2217                17728               -40240              -148098
      2218                17736              -155151               -28622
      2219                17744                16880              -108870
      2220                17752               -54349              -169354
      2221                17760               -19180               -65530
      2222                17768               -32952              -229005
      2223                17776              -173483               -27570
      2224                17784               -41805              -110635
      2225                17792              -127859              -134313
      2226                17800              -210368               158842
      2227                17808               -38052                14011
      2228                17816               -24040                49584
      2229                17824              -141387                12355
      2230                17832                 4142                -7892
      2231                17840                 2818               -71195
      2232                17848                91071               -18003
      2233                17856              -123561               -86149
      2234                17864              -145148               -93184
      2235                17872                -8920              -165348
      2236                17880               -79128              -121477
      2237                17888              -113435               -32186
      2238                17896                -2882               -53361
      2239                17904              -118490               -82442
      2240                17912              -141766                72823
      2241                17920              -190687              -141834
      2242                17928               -74723               -73801
      2243                17936                -8965               -53218
      2244                17944                 8621                83218
      2245                17952               -20542              -206410
      2246                17960               -72021                24488
      2247                17968                21359              -128909
      2248                17976              -144564               -29131
      2249                17984               -75050              -275523
      2250                17992               -61573                 4028
      2251                18000              -147045              -123208
      2252                18008               -16012              -131786
      2253                18016                63567              -103109
      2254                18024               -16430                68453
      2255                18032              -169049               -93061
      2256                18040              -134457                86269
      2257                18048                22331               116755
      2258                18056               -44013               -86798
      2259                18064                 2198                 8461
      2260                18072                 6204               -98299
      2261                18080              -108136                -9607
      2262                18088               -64406               -30369
      2263                18096               -86987                16043
      2264                18104                57730               -14288
      2265                18112                 4523              -239226
      2266                18120                 9906              -138633
      2267                18128              -110678                 5748
      2268                18136               -46501              -149646
      2269                18144               -99007               -62837
      2270                18152               139275               -67542
      2271                18160              -108389              -164513
      2272                18168              -359593               -82131
      2273                18176                -6727               -57034
      2274                18184               -88045              -112909
      2275                18192               -22140              -259509
      2276                18200               -37827              -144422
      2277                18208               -83647               -18211
      2278                18216              -119258                88018
      2279                18224               -66950               -98378
      2280                18232                 8001               -70749
      2281                18240               -70836              -164935
      2282                18248                46366                -5658
      2283                18256               -37671                23791
      2284                18264              -109944               -42289
      2285                18272                24655               -45125
      2286                18280               -13955               -56023
      2287                18288                56136               -67598
      2288                18296               -24480                78005
      2289                18304               -73855                44869
      2290                18312                -9551               126844
      2291                18320              -156206               -49267
      2292                18328              -127095               -36724
      2293                18336              -172375              -159529
      2294                18344               -54671                -5832
      2295                18352               -35815              -155178
      2296                18360              -109341              -162800
      2297                18368              -191387                67994
      2298                18376               -49867              -239837
      2299                18384                15550               100778
      2300                18392               -29724              -131300
      2301                18400              -128644              -108121
      2302                18408              -233454                -5442
      2303                18416                52879               -41802
      2304                18424              -100382              -149083
      2305                18432                56972               -46437
      2306                18440               106210                14976
      2307                18448                -7619               -45579
      2308                18456               -35668               -66584
      2309                18464                43132              -126627
      2310                18472               -97581                14373
      2311                18480               -51478               -40151
      2312                18488               -22984               -78010
      2313                18496               -71723                40965
      2314                18504              -121221              -158529
      2315                18512               -23667               -43039
      2316                18520               -79858               -16162
      2317                18528                  239              -191028
      2318                18536               -79314              -187693
      2319                18544                -1544              -155265
      2320                18552               -68782               -53548
      2321                18560              -116646               -85291
      2322                18568               -10093              -260188
      2323                18576               -41908              -141948
      2324                18584                -9440                48148
      2325                18592               -66145               -93784
      2326                18600              -164561                19932
      2327                18608               -85251               -24806
      2328                18616               -41096               -61939
      2329                18624               -82479               -83783
      2330                18632              -236054                47813
      2331                18640               -66671              -145169
      2332                18648               -81809               117877
      2333                18656               -44491               -17481
      2334                18664              -156235              -155252
      2335                18672               -21710                -1970
      2336                18680                10558                40413
      2337                18688               -35646               -65449
      2338                18696               -29909              -127779
      2339                18704              -219865               -75807
      2340                18712              -136030              -112305
      2341                18720                37992                -8732
      2342                18728               -53412               -70871
      2343                18736              -121342                35281
      2344                18744              -118828               -33630
      2345                18752               -25829              -221497
      2346                18760               -27026               -33199
      2347                18768              -109772                41599
      2348                18776                78041               -51371
      2349                18784                -3549              -175549
      2350                18792               -56062               -13958
      2351                18800               -22146                40455
      2352                18808               -44874               -32553
      2353                18816              -134950               -54054
      2354                18824              -178211              -106211
      2355                18832              -163105              -186131
      2356                18840                21949              -140688
      2357                18848              -125604               -61224
      2358                18856               -28709               -62999
      2359                18864                83113              -147309
      2360                18872                79971               -15177
      2361                18880                45055              -142854
      2362                18888              -217021              -131108
      2363                18896              -107964               -81592
      2364                18904              -121574                -5146
      2365                18912              -130234               -14598
      2366                18920               -27618               -57675
      2367                18928               -68921              -195859
      2368                18936              -132539              -155635
      2369                18944                46203              -103808
      2370                18952              -201109               -26035
      2371                18960              -151551               -28747
      2372                18968               -33876               -14973
      2373                18976              -168222               -31307
      2374                18984               -41251              -339691
      2375                18992               -19192              -115081
      2376                19000              -117699              -149062
      2377                19008                48167               -51753
      2378                19016                76386                -4923
      2379                19024              -101710              -108114
      2380                19032               -89796              -108263
      2381                19040              -218749                14479
      2382                19048              -189133               -76898
      2383                19056                18475               -42390
      2384                19064              -157804                -5756
      2385                19072               -31046              -193335
      2386                19080               -34255              -110484
      2387                19088              -103623               -10579
      2388                19096               -18010              -107574
      2389                19104              -180742               -84192
      2390                19112                46994                -7387
      2391                19120               -46557               -26646
      2392                19128              -137075              -148002
      2393                19136               -25003               -56698
      2394                19144               -70754              -117833
      2395                19152              -219356               -76560
      2396                19160                -4101               -42592
      2397                19168                13357              -132013
      2398                19176                45403              -133401
      2399                19184              -142932              -115116
      2400                19192              -132997               -22754
      2401                19200              -169858               -34126
      2402                19208              -134254                 9803
      2403                19216               -83938              -101825
      2404                19224               -28423                 -182
      2405                19232              -163976              -157102
      2406                19240              -104527              -132064
      2407                19248               114076               -76573
      2408                19256              -172214               -57281
      2409                19264               -48531               -35128
      2410                19272                30794                24064
      2411                19280               -63328               -68393
      2412                19288               -87891              -114691
      2413                19296               -78510               -97854
      2414                19304                73147               -88416
      2415                19312              -123822               -16369
      2416                19320              -106137               -78927
      2417                19328                48553              -289874
      2418                19336                18948                -1459
      2419                19344               -98081                71087
      2420                19352              -119625              -121755
      2421                19360                64509                16572
      2422                19368                22874              -227363
      2423                19376              -171206               -54356
      2424                19384                18787              -116754
      2425                19392              -170192              -104668
      2426                19400               -69937                50071
      2427                19408               -47626               -89656
      2428                19416               -85096               -84575
      2429                19424               -86109                52579
      2430                19432               -10669               -92682
      2431                19440              -108681               -29859
      2432                19448              -133245                65657
      2433                19456                -8570               -72428
      2434                19464               -36464                83242
      2435                19472                 4168               -99235
      2436                19480                 5965                -2729
      2437                19488               -52334               -79019
      2438                19496              -289184              -211090
      2439                19504                 9279                11232
      2440                19512              -164725               -62941
      2441                19520               -29190              -125627
      2442                19528               -67421               -76892
      2443                19536               -28956               -71091
      2444                19544                22539               -37994
      2445                19552               -11640               -78522
      2446                19560              -108556                 3350
      2447                19568              -112122               -33525
      2448                19576              -115228                -4378
      2449                19584               -85727               -63701
      2450                19592                -8715              -102674
      2451                19600               -72949                 6450
      2452                19608                21483                -8781
      2453                19616                -4070               -70869
      2454                19624               -90148              -135844
      2455                19632               -93911               113832
      2456                19640              -111666               -58982
      2457                19648              -124851               -78079
      2458                19656                -7407              -121676
      2459                19664              -119824               -73261
      2460                19672                80648               -53778
      2461                19680               -89056              -128441
      2462                19688                -7551               -48321
      2463                19696              -189432                -3484
      2464                19704                79245               -88626
      2465                19712              -128185               -58494
      2466                19720              -114437               -94835
      2467                19728               -30932              -119725
      2468                19736               -19025              -104198
      2469                19744               -63266                74859
      2470                19752               -83086               -24305
      2471                19760               -77418              -148250
      2472                19768               -86506               -26002
      2473                19776               -27341              -124641
      2474                19784               -87817                -1222
      2475                19792              -228311                -7514
      2476                19800              -120343                -3276
      2477                19808               -43869              -111407
      2478                19816               -22139              -125086
      2479                19824               -27779               -59937
      2480                19832              -116848                63323
      2481                19840              -173107               -12176
      2482                19848               -63458              -150971
      2483                19856              -146275               -90776
      2484                19864               -82949               -33812
      2485                19872                54346                27605
      2486                19880                12594               -84257
      2487                19888                91477               -29386
      2488                19896               -44048               -31398
      2489                19904               -18390              -170044
      2490                19912                39679               -13992
      2491                19920              -151445              -287207
      2492                19928               -48808              -174815
      2493                19936                21602               -98758
      2494                19944               -38002              -158090
      2495                19952               -48549                58892
      2496                19960               -69088              -112742
      2497                19968                83371              -204928
      2498                19976               -42244               123948
      2499                19984                37058               -62426
      2500                19992              -221107               -36778
      2501                20000               -31561              -119573
      2502                20008               -19683              -137701
      2503                20016               -32330              -147422
      2504                20024               -70999              -219702
      2505                20032              -155768               -38385
      2506                20040                26865               -10283
      2507                20048               -23226               158914
      2508                20056               -95670              -149780
      2509                20064              -116955              -214529
      2510                20072               -41982               -84211
      2511                20080                23216               -77231
      2512                20088              -148180               -92337
      2513                20096               -87543               -12617
      2514                20104                 6607               -93517
      2515                20112               -96611               -54999
      2516                20120                   -1              -135361
      2517                20128              -100509              -118552
      2518                20136               139017               -65537
      2519                20144                 -320               -62652
      2520                20152              -200350                -7758
      2521                20160                15218               -14888
      2522                20168              -115111              -180684
      2523                20176               -66169                22314
      2524                20184              -134458              -125983
      2525                20192               -18712                 2307
      2526                20200               -15263               -58644
      2527                20208              -207034               -73746
      2528                20216              -181164               -49063
      2529                20224                31229               -77808
      2530                20232               -96084              -145319
      2531                20240                61799               -68995
      2532                20248                55236                -5094
      2533                20256              -142914               -54248
      2534                20264                56272               -86597
      2535                20272               -91879              -299928
      2536                20280                82437               -92930
      2537                20288                 7615               150755
      2538                20296               -91606               -25785
      2539                20304              -145106               -68189
      2540                20312               -98377                29848
      2541                20320               -54791                34509
      2542                20328               113081               -38822
      2543                20336               -66280              -114142
      2544                20344              -109750               -60915
      2545                20352               -51461                20323
      2546                20360               -26895              -101415
      2547                20368                 5364               -23945
      2548                20376               -75661               -34042
      2549                20384                 4291              -169180
      2550                20392               -48088              -269575
      2551                20400                 4221               -48730
      2552                20408                30095               -33259
      2553                20416               -33663              -142087
      2554                20424               -62182               -13678
      2555                20432              -144620              -222481
      2556                20440               -96761               -96282
      2557                20448               -47657              -156864
      2558                20456               -46326                 7979
      2559                20464               -30581               -85079
      2560                20472              -214603              -147709
      2561                20480               -80285               138094
      2562                20488                 9436               -53820
      2563                20496              -174768               -11047
      2564                20504               -88456               -44634
      2565                20512               -47259               -11227
      2566                20520               -66024               -11882
      2567                20528               -60169              -156735
      2568                20536               140061               -78193
      2569                20544               -50258               -69155
      2570                20552               -77889               -25463
      2571                20560               -31778              -113846
      2572                20568                 2096                64427
      2573                20576               -16530              -191513
      2574                20584                64495               -46719
      2575                20592                -6884               -27325
      2576                20600                10868              -165218
      2577                20608                 3626              -110645
      2578                20616              -144043              -117446
      2579                20624              -149197               -99826
      2580                20632              -118154               -12546
      2581                20640               -60054                68044
      2582                20648               -61510                38872
      2583                20656               -44205                49178
      2584                20664               -60439                -1706
      2585                20672              -106769              -198810
      2586                20680                -3623               -79948
      2587                20688               -74352              -152079
      2588                20696               -34129              -107534
      2589                20704               -17905              -137110
      2590                20712               -26578              -129406
      2591                20720               -40606              -173019
      2592                20728              -110553               -74609
      2593                20736                43140              -129267
      2594                20744                81498               -88844
      2595                20752               -53647               -47282
      2596                20760               -66585               -47277
      2597                20768                27976               -40014
      2598                20776              -110313               -55844
      2599                20784                23024               -27978
      2600                20792               -43716              -177154
      2601                20800              -136497               -81451
      2602                20808               -11026              -196675
      2603                20816              -110677              -147327
      2604                20824              -155328              -129457
      2605                20832              -171080                64493
      2606                20840               -95070                59870
      2607                20848                28725               -16794
      2608                20856               -64569              -141586
      2609                20864               -70860               -71374
      2610                20872                93230                88537
      2611                20880               -23719               -18500
      2612                20888              -253602               -41679
      2613                20896              -107134               -68596
      2614                20904              -156793              -171141
      2615                20912              -145742                10875
      2616                20920               164374               -13893
      2617                20928                 6008              -107048
      2618                20936              -144705              -147239
      2619                20944              -122581               -84008
      2620                20952               -21130              -135624
      2621                20960              -129271               -40656
      2622                20968              -159944               -39311
      2623                20976               -27464              -120545
      2624                20984                 9959               -54800
      2625                20992              -120027              -101733
      2626                21000                44108              -211096
      2627                21008              -156208               -44302
      2628                21016               -68780                -4939
      2629                21024              -148607               -97926
      2630                21032                 5455                 7038
      2631                21040                31976                 -712
      2632                21048               -75439               -69590
      2633                21056               -73265              -103150
      2634                21064               -49327                46811
      2635                21072              -110474               -95725
      2636                21080              -135372               -85234
      2637                21088               -81267                11942
      2638                21096              -103334              -116239
      2639                21104               -63711               -10662
      2640                21112               -12092              -154157
      2641                21120                95203              -142842
      2642                21128               -29916              -145765
      2643                21136                21407                -3288
      2644                21144              -193860              -214906
      2645                21152              -119166               -73092
      2646                21160               -81261              -367988
      2647                21168              -119438               -48984
      2648                21176               -50007                19773
      2649                21184                19314              -226202
      2650                21192              -106177               -98262
      2651                21200               -48344              -157975
      2652                21208               -96987              -209476
      2653                21216               -81830               -45931
      2654                21224              -110917               -78600
      2655                21232               -38939              -114724
      2656                21240              -119647              -190068
      2657                21248               -13055               -35540
      2658                21256               -29168                 9944
      2659                21264              -130847               -67319
      2660                21272               -37429               -84010
      2661                21280               -42193               -79888
      2662                21288                94765               -66625
      2663                21296              -281416                11774
      2664                21304              -172705                -7402
      2665                21312               -79053               -10508
      2666                21320              -211523               -23954
      2667                21328               -31730              -115881
      2668                21336                61354              -163783
      2669                21344               -69012              -110281
      2670                21352               -45002              -107921
      2671                21360              -126492               -50680
      2672                21368               -43431              -223646
      2673                21376               -12839                22604
      2674                21384               -36345               -99685
      2675                21392               -48597               -73043
      2676                21400                -7852               -15561
      2677                21408               -54249              -145385
      2678                21416              -140126               -88868
      2679                21424                66073               -14078
      2680                21432               -75176               -36575
      2681                21440                 7953               -82276
      2682                21448              -142331              -169718
      2683                21456              -124519               -48892
      2684                21464               -69447              -144118
      2685                21472              -114153               -77027
      2686                21480              -139985               -15216
      2687                21488                 4204               -83875
      2688                21496               -65008              -196409
      2689                21504                 4029               -13308
      2690                21512               -41615                72984
      2691                21520              -181689              -197895
      2692                21528              -108990               -37549
      2693                21536              -124741              -101519
      2694                21544               -58301               -36246
      2695                21552              -113860              -141902
      2696                21560                46713               -55158
      2697                21568                43346               -62733
      2698                21576              -227855               -75668
      2699                21584               -11159                -2189
      2700                21592              -126667              -169624
      2701                21600                46603               -46133
      2702                21608              -177959               -46778
      2703                21616               -88815                13825
      2704                21624                13551               -96041
      2705                21632                20323              -161397
      2706                21640                15236              -112574
      2707                21648              -129218               -49690
      2708                21656              -223814              -142675
      2709                21664                36007               -16517
      2710                21672               -14115              -250363
      2711                21680                49961              -140074
      2712                21688               -61869                63159
      2713                21696              -144553               -71897
      2714                21704               -27957               -34565
      2715                21712                 1483               -50858
      2716                21720               -41443               -74052
      2717                21728              -129686                30022
      2718                21736              -101329               -50602
      2719                21744                64209               -51891
      2720                21752               -77504              -122691
      2721                21760               -87805               -77730
      2722                21768               -53030               -22701
      2723                21776              -105425               -81703
      2724                21784              -119682              -118992
      2725                21792              -148865               -57790
      2726                21800                18988               -65199
      2727                21808               -33510              -159114
      2728                21816               -86121              -164708
      2729                21824              -162664               -18943
      2730                21832               -51737               -48036
      2731                21840               -49426               -43313
      2732                21848               -14623              -169212
      2733                21856              -115815              -100527
      2734                21864              -129355              -181568
      2735                21872              -170719               -14626
      2736                21880               -69586               104256
      2737                21888               -73804               -79500
      2738                21896               -32094                36623
      2739                21904               -33650              -131133
      2740                21912                21766                67671
      2741                21920                -3476               -71846
      2742                21928               -74787               -86774
      2743                21936               -73457              -191853
      2744                21944               -46335                63608
      2745                21952               -51288              -146726
      2746                21960                87634               -18005
      2747                21968               -14088              -191887
      2748                21976              -121777              -174344
      2749                21984              -108479              -153975
      2750                21992               -75820               -75026
      2751                22000               -45622              -149842
      2752                22008                38219               -35397
      2753                22016               -44193               -80749
      2754                22024              -137954               -25350
      2755                22032               -38071              -125737
      2756                22040                -1589               -88517
      2757                22048               -86756              -119143
      2758                22056               -72645               -76833
      2759                22064              -167849              -193933
      2760                22072               189766              -234700
      2761                22080              -111970              -137328
      2762                22088                23592               -16670
      2763                22096                43564              -163735
      2764                22104               -51528               -56357
      2765                22112                27147               -71199
      2766                22120              -147763              -126015
      2767                22128                57535              -103897
      2768                22136              -256477                35827
      2769                22144              -109736               -81051
      2770                22152               -71885               -58488
      2771                22160                42372              -114658
      2772                22168                 2648              -123484
      2773                22176                -9778               -85348
      2774                22184               -35627               -12278
      2775                22192                -7663               -18067
      2776                22200               -66739               -88836
      2777                22208              -107838                23082
      2778                22216                -2210              -122414
      2779                22224               -74457               -58033
      2780                22232              -230953              -240136
      2781                22240                -7507               -36029
      2782                22248                77195              -177175
      2783                22256               -98895              -189229
      2784                22264              -102590               -47825
      2785                22272              -150689                44994
      2786                22280                -8068               -70325
      2787                22288                51449               -83848
      2788                22296               -70961              -162544
      2789                22304                27070              -173182
      2790                22312                11603               -19275
      2791                22320              -226364               -49450
      2792                22328               111680               -57849
      2793                22336               -45678                65173
      2794                22344              -105039               -86125
      2795                22352                24180              -134404
      2796                22360               154106              -324064
      2797                22368              -105070               -93652
      2798                22376              -152779                47886
      2799                22384               -18307               -45998
      2800                22392                24495              -108835
      2801                22400              -218742               -59374
      2802                22408              -138869               -96482
      2803                22416               -93424               105690
      2804                22424              -106784               -37768
      2805                22432               -80949               -80272
      2806                22440              -124533              -149768
      2807                22448               -17450              -152003
      2808                22456               -99629               -97609
      2809                22464               -26830              -121769
      2810                22472                91967              -102543
      2811                22480               -57641              -112559
      2812                22488                75888              -184822
      2813                22496               -70083               -86189
      2814                22504                -8686              -103295
      2815                22512                 -213              -149948
      2816                22520              -111552              -123810
      2817                22528               -62647               -97509
      2818                22536              -246652                35259
      2819                22544                -6659              -161566
      2820                22552               -78499               -88650
      2821                22560                65173               107767
      2822                22568              -153602              -182423
      2823                22576               -21534                51039
      2824                22584              -151423                77433
      2825                22592               -91240              -156442
      2826                22600               -61205                 -381
      2827                22608               -35343              -111023
      2828                22616               -50929              -166824
      2829                22624               -50081              -117272
      2830                22632                12566              -141787
      2831                22640               -52568              -140504
      2832                22648                44542               -55723
      2833                22656                78521               -82246
      2834                22664               -11416               -15466
      2835                22672                -7930               -50488
      2836                22680              -215109              -144089
      2837                22688               152234              -195750
      2838                22696                65932               -22319
      2839                22704                21578               -59683
      2840                22712              -236443               -63034
      2841                22720              -104075                 5266
      2842                22728                30041              -115154
      2843                22736               -63045               -85881
      2844                22744              -163448               -81036
      2845                22752               -61059               -53404
      2846                22760               -64422                 6396
      2847                22768               -80795                10805
      2848                22776               -97960               -32536
      2849                22784                 1708               -90791
      2850                22792                -3855                38091
      2851                22800               -57652              -100256
      2852                22808              -150629              -164264
      2853                22816               -47570                 8146
      2854                22824              -222981              -108417
      2855                22832                17770               -57849
      2856                22840               -95300               -79248
      2857                22848               -74009               -13424
      2858                22856               -26860                -1546
      2859                22864               -58571              -150992
      2860                22872              -126793                28108
      2861                22880                42861               -59713
      2862                22888                  272              -245409
      2863                22896                12773               -94593
      2864                22904               101935              -127010
      2865                22912                34733                78049
      2866                22920                23160                -5473
      2867                22928                -1438               -32371
      2868                22936               -81620                -3369
      2869                22944              -148726               -12026
      2870                22952              -161049               -32257
      2871                22960               -81351               -76469
      2872                22968                95575                 6557
      2873                22976               -21022               -26372
      2874                22984               -13550              -103571
      2875                22992              -133237               -35978
      2876                23000               -27894               -49291
      2877                23008               -69947               -64482
      2878                23016              -159655               -54125
      2879                23024               -41268                57695
      2880                23032              -163585               -42839
      2881                23040                18240               -75098
      2882                23048               -22644               -94418
      2883                23056                41647              -128117
      2884                23064               -37866               -99355
      2885                23072               -80775              -270011
      2886                23080               -72387              -245043
      2887                23088               -87337              -129472
      2888                23096               -77676              -187597
      2889                23104              -126784               -49781
      2890                23112               -77849               -87973
      2891                23120               -72842              -102216
      2892                23128               -91773               -86305
      2893                23136               -13421              -171756
      2894                23144              -204691                 7394
      2895                23152                19247              -152013
      2896                23160              -124017               -16506
      2897                23168               -11870               -54880
      2898                23176              -201463               -44691
      2899                23184               -71942              -108291
      2900                23192              -134858              -249198
      2901                23200                41489                29736
      2902                23208                 1323               -39983
      2903                23216              -249285               -39466
      2904                23224              -133968              -217559
      2905                23232              -170685               -70367
      2906                23240               -33639               -20810
      2907                23248               -92529              -131962
      2908                23256               -83280              -264801
      2909                23264                84004                27598
      2910                23272               -66538              -286764
      2911                23280               -80934              -215666
      2912                23288                77841              -110706
      2913                23296              -257386               -83957
      2914                23304              -121335               -24072
      2915                23312                44217               -26536
      2916                23320              -105106               -31942
      2917                23328              -159904              -139646
      2918                23336               -48004              -144453
      2919                23344               -87791                 6342
      2920                23352                33530              -170296
      2921                23360               -21600              -207678
      2922                23368               -43140               -72025
      2923                23376                10219               -46333
      2924                23384               -94357               -89683
      2925                23392               -36597              -140872
      2926                23400               -23961              -151063
      2927                23408                62205                -6423
      2928                23416              -148963               -68534
      2929                23424               -62097              -136299
      2930                23432               164173               -52419
      2931                23440              -150307              -127396
      2932                23448               -69483              -195659
      2933                23456                75716               -54433
      2934                23464               -64616               -66867
      2935                23472              -151981              -214889
      2936                23480               -80044                -7151
      2937                23488                31114                24085
      2938                23496              -202402               -88677
      2939                23504               -46423               -63445
      2940                23512              -231117              -205904
      2941                23520               -90846               -62406
      2942                23528              -154236              -173313
      2943                23536              -270304              -121567
      2944                23544                51656               -63608
      2945                23552              -140101               -81084
      2946                23560               -92206              -101597
      2947                23568               -13810               -66000
      2948                23576              -150228               -80913
      2949                23584               -61914              -214021
      2950                23592                21865              -119299
      2951                23600               -24034               -48255
      2952                23608               -96472                28158
      2953                23616              -134277                -8445
      2954                23624                93100               -54407
      2955                23632               -37695              -244179
      2956                23640               -70351                47073
      2957                23648              -102322               -73218
      2958                23656                 5808                -1173
      2959                23664              -138574               -25970
      2960                23672              -109775               -74860
      2961                23680              -146373              -105080
      2962                23688               -51809              -132828
      2963                23696              -186635              -138475
      2964                23704               -54402              -136879
      2965                23712               -23082                -4788
      2966                23720               -29502               -32474
      2967                23728               -59752               -21643
      2968                23736               -12879               -51344
      2969                23744              -179737              -141371
      2970                23752                26025               -99117
      2971                23760                 1053              -131226
      2972                23768              -101927              -215480
      2973                23776                45294               -35045
      2974                23784               -21423              -109893
      2975                23792              -109551              -178244
      2976                23800                -7587              -189144
      2977                23808              -137900               -55081
      2978                23816               -47393              -124473
      2979                23824                77480                 3384
      2980                23832               -87554              -159503
      2981                23840                62699              -148831
      2982                23848                23887               -57151
      2983                23856              -119176               -37283
      2984                23864               -81986              -141617
      2985                23872              -129430               -77956
      2986                23880               -25371               -20652
      2987                23888                75315               -69187
      2988                23896               -80986              -201715
      2989                23904               -85616               -62066
      2990                23912                -5904               -62848
      2991                23920              -101254               -89391
      2992                23928              -120591              -211694
      2993                23936               -48494               -40196
      2994                23944               -15602               -70474
      2995                23952                76209               -99896
      2996                23960                14457               -96415
      2997                23968              -215725              -112569
      2998                23976               -93965               -54519
      2999                23984              -195338               113699
      3000                23992              -194537              -200967
      3001                24000                 3005               -32264
      3002                24008                58000              -274449
      3003                24016              -110821              -201975
      3004                24024               -52699               -46466
      3005                24032              -108568               -81754
      3006                24040              -204686               -68505
      3007                24048              -116313              -152072
      3008                24056               -73061              -135603
      3009                24064                 3819               -18225
      3010                24072               -18445               -46398
      3011                24080                58987               -95830
      3012                24088               -11932               -55868
      3013                24096               -31434              -117325
      3014                24104              -138243               -95098
      3015                24112               105964               -90340
      3016                24120               -27128               -91039
      3017                24128              -157600               -13944
      3018                24136               -78290               -15478
      3019                24144              -132019                23566
      3020                24152              -127624              -129247
      3021                24160                54526              -177948
      3022                24168              -125366               -61424
      3023                24176                13487              -100550
      3024                24184                61610              -247605
      3025                24192                24726              -174459
      3026                24200              -251769                11183
      3027                24208              -171150               -54834
      3028                24216              -110888              -200443
      3029                24224               -19048                -2487
      3030                24232              -167578               -88861
      3031                24240               -14017               -77463
      3032                24248              -243239               -85447
      3033                24256              -193630               -74967
      3034                24264              -104551              -209996
      3035                24272                18290              -168925
      3036                24280              -150063              -269434
      3037                24288               -42412               -45857
      3038                24296               -97232                77619
      3039                24304               -41266               -67919
      3040                24312                 5364               -15405
      3041                24320               -63164                21588
      3042                24328              -204672               -17026
      3043                24336              -179764               -25011
      3044                24344                -3219                29565
      3045                24352              -202541              -100447
      3046                24360              -180422               -59829
      3047                24368              -162304              -218434
      3048                24376               -50430               -45284
      3049                24384               127178                42242
      3050                24392               105443               -58372
      3051                24400               -61523               -22564
      3052                24408              -156918               -60709
      3053                24416                 4083                -7771
      3054                24424              -166629              -189997
      3055                24432               -64436              -121827
      3056                24440               -24317              -103310
      3057                24448               -73842               -76150
      3058                24456               -53812              -122542
      3059                24464               -91797              -123650
      3060                24472               -65382              -119721
      3061                24480               -84908              -189851
      3062                24488               -61122               -36491
      3063                24496               -44037              -113329
      3064                24504              -100090               -16741
      3065                24512              -126552               -95303
      3066                24520              -103778               -35693
      3067                24528               -52768               -43131
      3068                24536               -94797              -137877
      3069                24544               -32233              -114565
      3070                24552               -55081                 8359
      3071                24560              -154797              -130841
      3072                24568               -74571                 2351
      3073                24576               158986                22497
      3074                24584               -64673              -140638
      3075                24592               -97796                36797
      3076                24600              -129418                29720
      3077                24608                 6367              -146877
      3078                24616              -139038               -80611
      3079                24624               -24629                 4384
      3080                24632               -40736                14497
      3081                24640               -95993               -97608
      3082                24648                52337              -173728
      3083                24656              -223850               -79446
      3084                24664              -102923              -117587
      3085                24672               -29528              -171943
      3086                24680               -25961              -137675
      3087                24688              -126744              -205722
      3088                24696               -84661              -137160
      3089                24704              -131135                -4000
      3090                24712                 -891              -114404
      3091                24720              -104275              -208850
      3092                24728               -35210              -154767
      3093                24736               -30268               -65210
      3094                24744                64574                10976
      3095                24752               -18191              -184423
      3096                24760              -134504              -162750
      3097                24768              -124252              -123933
      3098                24776                -5129                -8101
      3099                24784              -100496                -1892
      3100                24792              -125752                56350
      3101                24800               -84549               -38384
      3102                24808                 5735              -118366
      3103                24816              -152966              -135447
      3104                24824              -143282               -87728
      3105                24832                27201               -61439
      3106                24840               -73879               183517
      3107                24848              -147599              -158860
      3108                24856                11251               -21594
      3109                24864                24571               -69999
      3110                24872               -56410              -107678
      3111                24880               -75176                -7807
      3112                24888                 8903               -57732
      3113                24896               -60727              -103466
      3114                24904               -67979              -135021
      3115                24912               -17742               -78755
      3116                24920                83867               -52685
      3117                24928                -9633                23274
      3118                24936               -49863               -45050
      3119                24944               -73193              -143344
      3120                24952               -23410              -118914
      3121                24960               -83089               -67752
      3122                24968               -88577              -142555
      3123                24976               -88894              -121760
      3124                24984                 6813              -189570
      3125                24992               -57286               -68363
      3126                25000               -57490              -218251
      3127                25008              -268997               -21511
      3128                25016              -117870               -55167
      3129                25024              -146778               -23302
      3130                25032              -110502               -25043
      3131                25040               -70931                27049
      3132                25048               -14643               -94099
      3133                25056              -100650               -18216
      3134                25064                93298                15410
      3135                25072               -29423               -93781
      3136                25080               -17272               -66180
      3137                25088              -155472              -133579
      3138                25096              -153348               -69872
      3139                25104               -68872               -20440
      3140                25112               -13138              -167469
      3141                25120               -81750              -137839
      3142                25128               -13200               -79084
      3143                25136              -136293              -110406
      3144                25144               -98543              -201616
      3145                25152              -100186               -48143
      3146                25160                44578               -72394
      3147                25168               -85288                 4705
      3148                25176              -259025              -221656
      3149                25184               -92391               -78367
      3150                25192               168503              -206723
      3151                25200               -71437               -17234
      3152                25208              -105579              -163187
      3153                25216              -127037               -25267
      3154                25224              -167476                75432
      3155                25232               -27661               -27993
      3156                25240               -67359              -137542
      3157                25248              -131209              -201330
      3158                25256                81922                 3297
      3159                25264               -65097                25360
      3160                25272               -12857                22115
      3161                25280              -135051               -78334
      3162                25288               -95921               -73360
      3163                25296               -27858              -139426
      3164                25304               -26495              -195186
      3165                25312               -26766              -162453
      3166                25320               -83884                 9093
      3167                25328               -28660              -195349
      3168                25336              -152464              -110114
      3169                25344              -188032               -24877
      3170                25352              -123061              -117002
      3171                25360               -40285               -84693
      3172                25368               -63348               -93282
      3173                25376               -13310              -129941
      3174                25384               -88247                  485
      3175                25392              -133713              -145093
      3176                25400               -55878              -154489
      3177                25408              -107646               -76063
      3178                25416              -198935                32309
      3179                25424               -18626               -75984
      3180                25432               -90438              -109602
      3181                25440              -161121               -65039
      3182                25448              -232343               -97112
      3183                25456              -317562                -4157
      3184                25464               -66793               -30694
      3185                25472               -32949              -104906
      3186                25480                 -653              -152042
      3187                25488              -164563              -174093
      3188                25496                31051               -35138
      3189                25504                -4896              -130316
      3190                25512               -50369              -149740
      3191                25520               -32343               -10314
      3192                25528              -149362                72106
      3193                25536               -91119                55796
      3194                25544               -61210               -80126
      3195                25552               -93900               -38579
      3196                25560               -11955               -48039
      3197                25568               -64483               -54039
      3198                25576               -25718              -140798
      3199                25584              -200889              -181887
      3200                25592               -38666              -130950
      3201                25600               -74157               -80873
      3202                25608              -132381                 7343
      3203                25616               -31882              -183965
      3204                25624               -44662              -170361
      3205                25632              -123176              -249412
      3206                25640              -122655               -92257
      3207                25648               -96847                98813
      3208                25656                -8881               -41736
      3209                25664              -116080               -23282
      3210                25672                33882               -38183
      3211                25680                40025                 4306
      3212                25688               -96774               -76344
      3213                25696                22549              -188654
      3214                25704                77302              -119606
      3215                25712               -29306               -67703
      3216                25720                11568               -49010
      3217                25728              -186240              -164738
      3218                25736                13403              -144991
      3219                25744               101267              -131577
      3220                25752               -71469               -92443
      3221                25760               -39390              -157972
      3222                25768              -120917                 5133
      3223                25776               -31466               -70524
      3224                25784               -44585              -114198
      3225                25792              -213118              -127559
      3226                25800                41843               -58807
      3227                25808               -29055               -32043
      3228                25816              -160246              -129121
      3229                25824               -32779              -109017
      3230                25832               -52154                27640
      3231                25840              -107988               -17776
      3232                25848               -55492              -108193
      3233                25856                54031               -26208
      3234                25864               -50841               -25946
      3235                25872                  235              -170422
      3236                25880                 -252              -136751
      3237                25888               -96317               -12090
      3238                25896               -61976              -151012
      3239                25904               -29253               -40138
      3240                25912                52808              -189512
      3241                25920               -36469               -84130
      3242                25928              -122083               -92351
      3243                25936               -54960              -214376
      3244                25944              -181990              -129912
      3245                25952               -37206                55058
      3246                25960              -115423              -139127
      3247                25968              -146962              -118999
      3248                25976               -89873                56785
      3249                25984               -23452               -17539
      3250                25992              -177807              -263035
      3251                26000                27308               -57930
      3252                26008              -217052                18168
      3253                26016               -43959               -68837
      3254                26024              -158688                18661
      3255                26032              -103721              -205333
      3256                26040              -226759              -137911
      3257                26048                 8755              -153096
      3258                26056              -121898               -44494
      3259                26064                 4321               -22244
      3260                26072                78925              -106967
      3261                26080              -275479               -75569
      3262                26088              -125778                40610
      3263                26096              -143407              -113564
      3264                26104                95169               -69754
      3265                26112                 4519              -100847
      3266                26120              -223614               -48036
      3267                26128                  -55              -149114
      3268                26136               -99631              -136963
      3269                26144               -77879                  816
      3270                26152               -93621              -137764
      3271                26160                39272               -92978
      3272                26168               -25981              -108596
      3273                26176              -211410                23846
      3274                26184                70234              -270390
      3275                26192                   17               -59183
      3276                26200                11662              -114941
      3277                26208                22018               -91559
      3278                26216               -12001              -133251
      3279                26224                56809              -116918
      3280                26232                78586              -115506
      3281                26240                30528               -56075
      3282                26248               -88954                 6325
      3283                26256                -6234              -189530
      3284                26264              -114989               -80739
      3285                26272               -75454              -132172
      3286                26280              -210047               -38639
      3287                26288              -227998              -156832
      3288                26296               -31878               -66707
      3289                26304              -111387               -98845
      3290                26312                 6841               -41311
      3291                26320               -83660              -206332
      3292                26328                -8573              -116561
      3293                26336               -26872               -25351
      3294                26344              -111724               -80530
      3295                26352               -91248                12782
      3296                26360               -58186              -176749
      3297                26368              -233821                14326
      3298                26376               -17707               -78182
      3299                26384                -2773                17438
      3300                26392               -38879               -49719
      3301                26400              -118570               -59015
      3302                26408              -127608               -95130
      3303                26416               -75359              -176059
      3304                26424                 8312               -99473
      3305                26432              -154059               -54566
      3306                26440               -78385                60595
      3307                26448               -14529               -53356
      3308                26456               -40343               -82256
      3309                26464              -146062              -181191
      3310                26472                 8669              -126398
      3311                26480               -86382               -34115
      3312                26488              -290057                -9242
      3313                26496               -36196              -194766
      3314                26504               -70924              -161863
      3315                26512               -71524                12424
      3316                26520              -119393               -51613
      3317                26528               -50107                47051
      3318                26536              -189477              -169211
      3319                26544                -4319                52967
      3320                26552                62228               -26998
      3321                26560               -10838              -158452
      3322                26568                -6963                -6815
      3323                26576              -229660               -86318
      3324                26584               140243              -121620
      3325                26592               -59379              -229655
      3326                26600              -161941                40008
      3327                26608                -3779              -203718
      3328                26616              -170835              -126422
      3329                26624              -119032                33830
      3330                26632              -216246                15704
      3331                26640               -26142               -69069
      3332                26648               -19809              -139605
      3333                26656              -192735               -82991
      3334                26664              -133516               -54832
      3335                26672               -86763               -26757
      3336                26680              -104198              -107672
      3337                26688               -96864              -135653
      3338                26696                 5211                10073
      3339                26704              -225567              -139262
      3340                26712               -15821               -80831
      3341                26720               -88802               -65354
      3342                26728               -55453              -222903
      3343                26736              -133247               -32052
      3344                26744              -208873               -41362
      3345                26752                29737               -72785
      3346                26760              -159112              -266484
      3347                26768               -40389              -223794
      3348                26776              -134829               -26395
      3349                26784               -32154               -10249
      3350                26792              -176342               -51608
      3351                26800              -166065              -116710
      3352                26808              -198910                -9507
      3353                26816               -34007               -15978
      3354                26824                 -960              -181869
      3355                26832               -83815              -169185
      3356                26840               -33120               120754
      3357                26848                -8471               -86727
      3358                26856               -36881               -14071
      3359                26864              -136776              -119479
      3360                26872              -149934              -190689
      3361                26880                26188               -90351
      3362                26888              -186698                52706
      3363                26896               -84928              -137924
      3364                26904               -86553               -66972
      3365                26912               -41443              -206467
      3366                26920                32294              -117958
      3367                26928              -102604                 1728
      3368                26936              -215258              -157393
      3369                26944               -63296               -17310
      3370                26952               -85255              -152502
      3371                26960              -187863              -186523
      3372                26968              -173844               -96305
      3373                26976              -119795              -174220
      3374                26984               131253               -26515
      3375                26992                -2189              -183971
      3376                27000               -78900                 -572
      3377                27008                44966              -155458
      3378                27016               -80144               -77423
      3379                27024               -58506              -214285
      3380                27032              -359424                68286
      3381                27040               -48308              -110655
      3382                27048                45085              -172636
      3383                27056               -47397              -193730
      3384                27064               -66172                89396
      3385                27072                32712              -193027
      3386                27080              -171363                 7604
      3387                27088              -126779                51461
      3388                27096               -37319              -140943
      3389                27104              -138928               -52906
      3390                27112               -83289               -13926
      3391                27120              -140976               -87568
      3392                27128              -107912               -32265
      3393                27136              -149906               -98633
      3394                27144               -48407              -133012
      3395                27152               -72624              -169137
      3396                27160               -97533              -161351
      3397                27168               -47133               -87555
      3398                27176                24962              -163828
      3399                27184              -134687               -85263
      3400                27192              -158433               -25681
      3401                27200               -18124               -52823
      3402                27208               -71635              -114537
      3403                27216              -256273                20360
      3404                27224                62310              -205813
      3405                27232                23834              -107135
      3406                27240               -85216              -224582
      3407                27248               -24866               -92851
      3408                27256                12080              -115749
      3409                27264              -162919              -189081
      3410                27272               -16854               -85905
      3411                27280               -28700               -83372
      3412                27288              -235156              -139349
      3413                27296               -64448              -183074
      3414                27304                66462              -166502
      3415                27312              -114069               -61505
      3416                27320               -62415                65484
      3417                27328              -197432              -123315
      3418                27336              -136629                -8079
      3419                27344               -80819               -99981
      3420                27352                -3849               -59204
      3421                27360               -40606              -163044
      3422                27368               -85393               -75731
      3423                27376               -87080                32042
      3424                27384              -119043              -202577
      3425                27392               -43734               -65827
      3426                27400               -51664               -67386
      3427                27408               -80538               -56302
      3428                27416               137553              -191303
      3429                27424              -253988              -129077
      3430                27432               -96105               -75557
      3431                27440                 1444              -155692
      3432                27448                56344              -165723
      3433                27456               -64866               -82449
      3434                27464              -108881               -41686
      3435                27472              -113092               -65197
      3436                27480              -113512              -102745
      3437                27488               -58742              -188218
      3438                27496                52117               -15248
      3439                27504              -190388              -205966
      3440                27512                 2998              -131535
      3441                27520                    0                    0
      3442                27528                    0                    0
      3443                27536                    0                    0
      3444                27544                    0                    0
      3445                27552                    0                    0
      3446                27560                    0                    0
      3447                27568                    0                    0
      3448                27576                    0                    0
      3449                27584                    0                    0
      3450                27592                    0                    0
      3451                27600                    0                    0
      3452                27608                    0                    0
      3453                27616                    0                    0
      3454                27624                    0                    0
      3455                27632                    0                    0
      3456                27640                    0                    0
      3457                27648                    0                    0
      3458                27656                    0                    0
      3459                27664                    0                    0
      3460                27672                    0                    0
      3461                27680                    0                    0
      3462                27688                    0                    0
      3463                27696                    0                    0
      3464                27704                    0                    0
      3465                27712                    0                    0
      3466                27720                    0                    0
      3467                27728                    0                    0
      3468                27736                    0                    0
      3469                27744                    0                    0
      3470                27752                    0                    0
      3471                27760                    0                    0
      3472                27768                    0                    0
      3473                27776                    0                    0
      3474                27784                    0                    0
      3475                27792                    0                    0
      3476                27800                    0                    0
      3477                27808                    0                    0
      3478                27816                    0                    0
      3479                27824                    0                    0
      3480                27832                    0                    0
      3481                27840                    0                    0
      3482                27848                    0                    0
      3483                27856                    0                    0
      3484                27864                    0                    0
      3485                27872                    0                    0
      3486                27880                    0                    0
      3487                27888                    0                    0
      3488                27896                    0                    0
      3489                27904                    0                    0
      3490                27912                    0                    0
      3491                27920                    0                    0
      3492                27928                    0                    0
      3493                27936                    0                    0
      3494                27944                    0                    0
      3495                27952                    0                    0
      3496                27960                    0                    0
      3497                27968                    0                    0
      3498                27976                    0                    0
      3499                27984                    0                    0
      3500                27992                    0                    0
      3501                28000                    0                    0
      3502                28008                    0                    0
      3503                28016                    0                    0
      3504                28024                    0                    0
      3505                28032                    0                    0
      3506                28040                    0                    0
      3507                28048                    0                    0
      3508                28056                    0                    0
      3509                28064                    0                    0
      3510                28072                    0                    0
      3511                28080                    0                    0
      3512                28088                    0                    0
      3513                28096                    0                    0
      3514                28104                    0                    0
      3515                28112                    0                    0
      3516                28120                    0                    0
      3517                28128                    0                    0
      3518                28136                    0                    0
      3519                28144                    0                    0
      3520                28152                    0                    0
      3521                28160                    0                    0
      3522                28168                    0                    0
      3523                28176                    0                    0
      3524                28184                    0                    0
      3525                28192                    0                    0
      3526                28200                    0                    0
      3527                28208                    0                    0
      3528                28216                    0                    0
      3529                28224                    0                    0
      3530                28232                    0                    0
      3531                28240                    0                    0
      3532                28248                    0                    0
      3533                28256                    0                    0
      3534                28264                    0                    0
      3535                28272                    0                    0
      3536                28280                    0                    0
      3537                28288                    0                    0
      3538                28296                    0                    0
      3539                28304                    0                    0
      3540                28312                    0                    0
      3541                28320                    0                    0
      3542                28328                    0                    0
      3543                28336                    0                    0
      3544                28344                    0                    0
      3545                28352                    0                    0
      3546                28360                    0                    0
      3547                28368                    0                    0
      3548                28376                    0                    0
      3549                28384                    0                    0
      3550                28392                    0                    0
      3551                28400                    0                    0
      3552                28408                    0                    0
      3553                28416                    0                    0
      3554                28424                    0                    0
      3555                28432                    0                    0
      3556                28440                    0                    0
      3557                28448                    0                    0
      3558                28456                    0                    0
      3559                28464                    0                    0
      3560                28472                    0                    0
      3561                28480                    0                    0
      3562                28488                    0                    0
      3563                28496                    0                    0
      3564                28504                    0                    0
      3565                28512                    0                    0
      3566                28520                    0                    0
      3567                28528                    0                    0
      3568                28536                    0                    0
      3569                28544                    0                    0
      3570                28552                    0                    0
      3571                28560                    0                    0
      3572                28568                    0                    0
      3573                28576                    0                    0
      3574                28584                    0                    0
      3575                28592                    0                    0
      3576                28600                    0                    0
      3577                28608                    0                    0
      3578                28616                    0                    0
      3579                28624                    0                    0
      3580                28632                    0                    0
      3581                28640                    0                    0
      3582                28648                    0                    0
      3583                28656                    0                    0
      3584                28664                    0                    0
      3585                28672                    0                    0
      3586                28680                    0                    0
      3587                28688                    0                    0
      3588                28696                    0                    0
      3589                28704                    0                    0
      3590                28712                    0                    0
      3591                28720                    0                    0
      3592                28728                    0                    0
      3593                28736                    0                    0
      3594                28744                    0                    0
      3595                28752                    0                    0
      3596                28760                    0                    0
      3597                28768                    0                    0
      3598                28776                    0                    0
      3599                28784                    0                    0
      3600                28792                    0                    0
      3601                28800                    0                    0
      3602                28808                    0                    0
      3603                28816                    0                    0
      3604                28824                    0                    0
      3605                28832                    0                    0
      3606                28840                    0                    0
      3607                28848                    0                    0
      3608                28856                    0                    0
      3609                28864                    0                    0
      3610                28872                    0                    0
      3611                28880                    0                    0
      3612                28888                    0                    0
      3613                28896                    0                    0
      3614                28904                    0                    0
      3615                28912                    0                    0
      3616                28920                    0                    0
      3617                28928                    0                    0
      3618                28936                    0                    0
      3619                28944                    0                    0
      3620                28952                    0                    0
      3621                28960                    0                    0
      3622                28968                    0                    0
      3623                28976                    0                    0
      3624                28984                    0                    0
      3625                28992                    0                    0
      3626                29000                    0                    0
      3627                29008                    0                    0
      3628                29016                    0                    0
      3629                29024                    0                    0
      3630                29032                    0                    0
      3631                29040                    0                    0
      3632                29048                    0                    0
      3633                29056                    0                    0
      3634                29064                    0                    0
      3635                29072                    0                    0
      3636                29080                    0                    0
      3637                29088                    0                    0
      3638                29096                    0                    0
      3639                29104                    0                    0
      3640                29112                    0                    0
      3641                29120                    0                    0
      3642                29128                    0                    0
      3643                29136                    0                    0
      3644                29144                    0                    0
      3645                29152                    0                    0
      3646                29160                    0                    0
      3647                29168                    0                    0
      3648                29176                    0                    0
      3649                29184                    0                    0
      3650                29192                    0                    0
      3651                29200                    0                    0
      3652                29208                    0                    0
      3653                29216                    0                    0
      3654                29224                    0                    0
      3655                29232                    0                    0
      3656                29240                    0                    0
      3657                29248                    0                    0
      3658                29256                    0                    0
      3659                29264                    0                    0
      3660                29272                    0                    0
      3661                29280                    0                    0
      3662                29288                    0                    0
      3663                29296                    0                    0
      3664                29304                    0                    0
      3665                29312                    0                    0
      3666                29320                    0                    0
      3667                29328                    0                    0
      3668                29336                    0                    0
      3669                29344                    0                    0
      3670                29352                    0                    0
      3671                29360                    0                    0
      3672                29368                    0                    0
      3673                29376                    0                    0
      3674                29384                    0                    0
      3675                29392                    0                    0
      3676                29400                    0                    0
      3677                29408                    0                    0
      3678                29416                    0                    0
      3679                29424                    0                    0
      3680                29432                    0                    0
      3681                29440                    0                    0
      3682                29448                    0                    0
      3683                29456                    0                    0
      3684                29464                    0                    0
      3685                29472                    0                    0
      3686                29480                    0                    0
      3687                29488                    0                    0
      3688                29496                    0                    0
      3689                29504                    0                    0
      3690                29512                    0                    0
      3691                29520                    0                    0
      3692                29528                    0                    0
      3693                29536                    0                    0
      3694                29544                    0                    0
      3695                29552                    0                    0
      3696                29560                    0                    0
      3697                29568                    0                    0
      3698                29576                    0                    0
      3699                29584                    0                    0
      3700                29592                    0                    0
      3701                29600                    0                    0
      3702                29608                    0                    0
      3703                29616                    0                    0
      3704                29624                    0                    0
      3705                29632                    0                    0
      3706                29640                    0                    0
      3707                29648                    0                    0
      3708                29656                    0                    0
      3709                29664                    0                    0
      3710                29672                    0                    0
      3711                29680                    0                    0
      3712                29688                    0                    0
      3713                29696                    0                    0
      3714                29704                    0                    0
      3715                29712                    0                    0
      3716                29720                    0                    0
      3717                29728                    0                    0
      3718                29736                    0                    0
      3719                29744                    0                    0
      3720                29752                    0                    0
      3721                29760                    0                    0
      3722                29768                    0                    0
      3723                29776                    0                    0
      3724                29784                    0                    0
      3725                29792                    0                    0
      3726                29800                    0                    0
      3727                29808                    0                    0
      3728                29816                    0                    0
      3729                29824                    0                    0
      3730                29832                    0                    0
      3731                29840                    0                    0
      3732                29848                    0                    0
      3733                29856                    0                    0
      3734                29864                    0                    0
      3735                29872                    0                    0
      3736                29880                    0                    0
      3737                29888                    0                    0
      3738                29896                    0                    0
      3739                29904                    0                    0
      3740                29912                    0                    0
      3741                29920                    0                    0
      3742                29928                    0                    0
      3743                29936                    0                    0
      3744                29944                    0                    0
      3745                29952                    0                    0
      3746                29960                    0                    0
      3747                29968                    0                    0
      3748                29976                    0                    0
      3749                29984                    0                    0
      3750                29992                    0                    0
      3751                30000                    0                    0
      3752                30008                    0                    0
      3753                30016                    0                    0
      3754                30024                    0                    0
      3755                30032                    0                    0
      3756                30040                    0                    0
      3757                30048                    0                    0
      3758                30056                    0                    0
      3759                30064                    0                    0
      3760                30072                    0                    0
      3761                30080                    0                    0
      3762                30088                    0                    0
      3763                30096                    0                    0
      3764                30104                    0                    0
      3765                30112                    0                    0
      3766                30120                    0                    0
      3767                30128                    0                    0
      3768                30136                    0                    0
      3769                30144                    0                    0
      3770                30152                    0                    0
      3771                30160                    0                    0
      3772                30168                    0                    0
      3773                30176                    0                    0
      3774                30184                    0                    0
      3775                30192                    0                    0
      3776                30200                    0                    0
      3777                30208                    0                    0
      3778                30216                    0                    0
      3779                30224                    0                    0
      3780                30232                    0                    0
      3781                30240                    0                    0
      3782                30248                    0                    0
      3783                30256                    0                    0
      3784                30264                    0                    0
      3785                30272                    0                    0
      3786                30280                    0                    0
      3787                30288                    0                    0
      3788                30296                    0                    0
      3789                30304                    0                    0
      3790                30312                    0                    0
      3791                30320                    0                    0
      3792                30328                    0                    0
      3793                30336                    0                    0
      3794                30344                    0                    0
      3795                30352                    0                    0
      3796                30360                    0                    0
      3797                30368                    0                    0
      3798                30376                    0                    0
      3799                30384                    0                    0
      3800                30392                    0                    0
      3801                30400                    0                    0
      3802                30408                    0                    0
      3803                30416                    0                    0
      3804                30424                    0                    0
      3805                30432                    0                    0
      3806                30440                    0                    0
      3807                30448                    0                    0
      3808                30456                    0                    0
      3809                30464                    0                    0
      3810                30472                    0                    0
      3811                30480                    0                    0
      3812                30488                    0                    0
      3813                30496                    0                    0
      3814                30504                    0                    0
      3815                30512                    0                    0
      3816                30520                    0                    0
      3817                30528                    0                    0
      3818                30536                    0                    0
      3819                30544                    0                    0
      3820                30552                    0                    0
      3821                30560                    0                    0
      3822                30568                    0                    0
      3823                30576                    0                    0
      3824                30584                    0                    0
      3825                30592                    0                    0
      3826                30600                    0                    0
      3827                30608                    0                    0
      3828                30616                    0                    0
      3829                30624                    0                    0
      3830                30632                    0                    0
      3831                30640                    0                    0
      3832                30648                    0                    0
      3833                30656                    0                    0
      3834                30664                    0                    0
      3835                30672                    0                    0
      3836                30680                    0                    0
      3837                30688                    0                    0
      3838                30696                    0                    0
      3839                30704                    0                    0
      3840                30712                    0                    0
      3841                30720                    0                    0
      3842                30728                    0                    0
      3843                30736                    0                    0
      3844                30744                    0                    0
      3845                30752                    0                    0
      3846                30760                    0                    0
      3847                30768                    0                    0
      3848                30776                    0                    0
      3849                30784                    0                    0
      3850                30792                    0                    0
      3851                30800                    0                    0
      3852                30808                    0                    0
      3853                30816                    0                    0
      3854                30824                    0                    0
      3855                30832                    0                    0
      3856                30840                    0                    0
      3857                30848                    0                    0
      3858                30856                    0                    0
      3859                30864                    0                    0
      3860                30872                    0                    0
      3861                30880                    0                    0
      3862                30888                    0                    0
      3863                30896                    0                    0
      3864                30904                    0                    0
      3865                30912                    0                    0
      3866                30920                    0                    0
      3867                30928                    0                    0
      3868                30936                    0                    0
      3869                30944                    0                    0
      3870                30952                    0                    0
      3871                30960                    0                    0
      3872                30968                    0                    0
      3873                30976                    0                    0
      3874                30984                    0                    0
      3875                30992                    0                    0
      3876                31000                    0                    0
      3877                31008                    0                    0
      3878                31016                    0                    0
      3879                31024                    0                    0
      3880                31032                    0                    0
      3881                31040                    0                    0
      3882                31048                    0                    0
      3883                31056                    0                    0
      3884                31064                    0                    0
      3885                31072                    0                    0
      3886                31080                    0                    0
      3887                31088                    0                    0
      3888                31096                    0                    0
      3889                31104                    0                    0
      3890                31112                    0                    0
      3891                31120                    0                    0
      3892                31128                    0                    0
      3893                31136                    0                    0
      3894                31144                    0                    0
      3895                31152                    0                    0
      3896                31160                    0                    0
      3897                31168                    0                    0
      3898                31176                    0                    0
      3899                31184                    0                    0
      3900                31192                    0                    0
      3901                31200                    0                    0
      3902                31208                    0                    0
      3903                31216                    0                    0
      3904                31224                    0                    0
      3905                31232                    0                    0
      3906                31240                    0                    0
      3907                31248                    0                    0
      3908                31256                    0                    0
      3909                31264                    0                    0
      3910                31272                    0                    0
      3911                31280                    0                    0
      3912                31288                    0                    0
      3913                31296                    0                    0
      3914                31304                    0                    0
      3915                31312                    0                    0
      3916                31320                    0                    0
      3917                31328                    0                    0
      3918                31336                    0                    0
      3919                31344                    0                    0
      3920                31352                    0                    0
      3921                31360                    0                    0
      3922                31368                    0                    0
      3923                31376                    0                    0
      3924                31384                    0                    0
      3925                31392                    0                    0
      3926                31400                    0                    0
      3927                31408                    0                    0
      3928                31416                    0                    0
      3929                31424                    0                    0
      3930                31432                    0                    0
      3931                31440                    0                    0
      3932                31448                    0                    0
      3933                31456                    0                    0
      3934                31464                    0                    0
      3935                31472                    0                    0
      3936                31480                    0                    0
      3937                31488                    0                    0
      3938                31496                    0                    0
      3939                31504                    0                    0
      3940                31512                    0                    0
      3941                31520                    0                    0
      3942                31528                    0                    0
      3943                31536                    0                    0
      3944                31544                    0                    0
      3945                31552                    0                    0
      3946                31560                    0                    0
      3947                31568                    0                    0
      3948                31576                    0                    0
      3949                31584                    0                    0
      3950                31592                    0                    0
      3951                31600                    0                    0
      3952                31608                    0                    0
      3953                31616                    0                    0
      3954                31624                    0                    0
      3955                31632                    0                    0
      3956                31640                    0                    0
      3957                31648                    0                    0
      3958                31656                    0                    0
      3959                31664                    0                    0
      3960                31672                    0                    0
      3961                31680                    0                    0
      3962                31688                    0                    0
      3963                31696                    0                    0
      3964                31704                    0                    0
      3965                31712                    0                    0
      3966                31720                    0                    0
      3967                31728                    0                    0
      3968                31736                    0                    0
      3969                31744                    0                    0
      3970                31752                    0                    0
      3971                31760                    0                    0
      3972                31768                    0                    0
      3973                31776                    0                    0
      3974                31784                    0                    0
      3975                31792                    0                    0
      3976                31800                    0                    0
      3977                31808                    0                    0
      3978                31816                    0                    0
      3979                31824                    0                    0
      3980                31832                    0                    0
      3981                31840                    0                    0
      3982                31848                    0                    0
      3983                31856                    0                    0
      3984                31864                    0                    0
      3985                31872                    0                    0
      3986                31880                    0                    0
      3987                31888                    0                    0
      3988                31896                    0                    0
      3989                31904                    0                    0
      3990                31912                    0                    0
      3991                31920                    0                    0
      3992                31928                    0                    0
      3993                31936                    0                    0
      3994                31944                    0                    0
      3995                31952                    0                    0
      3996                31960                    0                    0
      3997                31968                    0                    0
      3998                31976                    0                    0
      3999                31984                    0                    0
      4000                31992                    0                    0
      4001                32000                    0                    0
      4002                32008                    0                    0
      4003                32016                    0                    0
      4004                32024                    0                    0
      4005                32032                    0                    0
      4006                32040                    0                    0
      4007                32048                    0                    0
      4008                32056                    0                    0
      4009                32064                    0                    0
      4010                32072                    0                    0
      4011                32080                    0                    0
      4012                32088                    0                    0
      4013                32096                    0                    0
      4014                32104                    0                    0
      4015                32112                    0                    0
      4016                32120                    0                    0
      4017                32128                    0                    0
      4018                32136                    0                    0
      4019                32144                    0                    0
      4020                32152                    0                    0
      4021                32160                    0                    0
      4022                32168                    0                    0
      4023                32176                    0                    0
      4024                32184                    0                    0
      4025                32192                    0                    0
      4026                32200                    0                    0
      4027                32208                    0                    0
      4028                32216                    0                    0
      4029                32224                    0                    0
      4030                32232                    0                    0
      4031                32240                    0                    0
      4032                32248                    0                    0
      4033                32256                    0                    0
      4034                32264                    0                    0
      4035                32272                    0                    0
      4036                32280                    0                    0
      4037                32288                    0                    0
      4038                32296                    0                    0
      4039                32304                    0                    0
      4040                32312                    0                    0
      4041                32320                    0                    0
      4042                32328                    0                    0
      4043                32336                    0                    0
      4044                32344                    0                    0
      4045                32352                    0                    0
      4046                32360                    0                    0
      4047                32368                    0                    0
      4048                32376                    0                    0
      4049                32384                    0                    0
      4050                32392                    0                    0
      4051                32400                    0                    0
      4052                32408                    0                    0
      4053                32416                    0                    0
      4054                32424                    0                    0
      4055                32432                    0                    0
      4056                32440                    0                    0
      4057                32448                    0                    0
      4058                32456                    0                    0
      4059                32464                    0                    0
      4060                32472                    0                    0
      4061                32480                    0                    0
      4062                32488                    0                    0
      4063                32496                    0                    0
      4064                32504                    0                    0
      4065                32512                    0                    0
      4066                32520                    0                    0
      4067                32528                    0                    0
      4068                32536                    0                    0
      4069                32544                    0                    0
      4070                32552                    0                    0
      4071                32560                    0                    0
      4072                32568                    0                    0
      4073                32576                    0                    0
      4074                32584                    0                    0
      4075                32592                    0                    0
      4076                32600                    0                    0
      4077                32608                    0                    0
      4078                32616                    0                    0
      4079                32624                    0                    0
      4080                32632                    0                    0
      4081                32640                    0                    0
      4082                32648                    0                    0
      4083                32656                    0                    0
      4084                32664                    0                    0
      4085                32672                    0                    0
      4086                32680                    0                    0
      4087                32688                    0                    0
      4088                32696                    0                    0
      4089                32704                    0                    0
      4090                32712                    0                    0
      4091                32720                    0                    0
      4092                32728                    0                    0
      4093                32736                    0                    0
      4094                32744                    0                    0
      4095                32752                    0                    0
      4096                32760                    0                    0
      4097                32768                    0                    0
      4098                32776                    0                    0
      4099                32784                    0                    0
      4100                32792                    0                    0
      4101                32800                    0                    0
      4102                32808                    0                    0
      4103                32816                    0                    0
      4104                32824                    0                    0
      4105                32832                    0                    0
      4106                32840                    0                    0
      4107                32848                    0                    0
      4108                32856                    0                    0
      4109                32864                    0                    0
      4110                32872                    0                    0
      4111                32880                    0                    0
      4112                32888                    0                    0
      4113                32896                    0                    0
      4114                32904                    0                    0
      4115                32912                    0                    0
      4116                32920                    0                    0
      4117                32928                    0                    0
      4118                32936                    0                    0
      4119                32944                    0                    0
      4120                32952                    0                    0
      4121                32960                    0                    0
      4122                32968                    0                    0
      4123                32976                    0                    0
      4124                32984                    0                    0
      4125                32992                    0                    0
      4126                33000                    0                    0
      4127                33008                    0                    0
      4128                33016                    0                    0
      4129                33024                    0                    0
      4130                33032                    0                    0
      4131                33040                    0                    0
      4132                33048                    0                    0
      4133                33056                    0                    0
      4134                33064                    0                    0
      4135                33072                    0                    0
      4136                33080                    0                    0
      4137                33088                    0                    0
      4138                33096                    0                    0
      4139                33104                    0                    0
      4140                33112                    0                    0
      4141                33120                    0                    0
      4142                33128                    0                    0
      4143                33136                    0                    0
      4144                33144                    0                    0
      4145                33152                    0                    0
      4146                33160                    0                    0
      4147                33168                    0                    0
      4148                33176                    0                    0
      4149                33184                    0                    0
      4150                33192                    0                    0
      4151                33200                    0                    0
      4152                33208                    0                    0
      4153                33216                    0                    0
      4154                33224                    0                    0
      4155                33232                    0                    0
      4156                33240                    0                    0
      4157                33248                    0                    0
      4158                33256                    0                    0
      4159                33264                    0                    0
      4160                33272                    0                    0
      4161                33280                    0                    0
      4162                33288                    0                    0
      4163                33296                    0                    0
      4164                33304                    0                    0
      4165                33312                    0                    0
      4166                33320                    0                    0
      4167                33328                    0                    0
      4168                33336                    0                    0
      4169                33344                    0                    0
      4170                33352                    0                    0
      4171                33360                    0                    0
      4172                33368                    0                    0
      4173                33376                    0                    0
      4174                33384                    0                    0
      4175                33392                    0                    0
      4176                33400                    0                    0
      4177                33408                    0                    0
      4178                33416                    0                    0
      4179                33424                    0                    0
      4180                33432                    0                    0
      4181                33440                    0                    0
      4182                33448                    0                    0
      4183                33456                    0                    0
      4184                33464                    0                    0
      4185                33472                    0                    0
      4186                33480                    0                    0
      4187                33488                    0                    0
      4188                33496                    0                    0
      4189                33504                    0                    0
      4190                33512                    0                    0
      4191                33520                    0                    0
      4192                33528                    0                    0
      4193                33536                    0                    0
      4194                33544                    0                    0
      4195                33552                    0                    0
      4196                33560                    0                    0
      4197                33568                    0                    0
      4198                33576                    0                    0
      4199                33584                    0                    0
      4200                33592                    0                    0
      4201                33600                    0                    0
      4202                33608                    0                    0
      4203                33616                    0                    0
      4204                33624                    0                    0
      4205                33632                    0                    0
      4206                33640                    0                    0
      4207                33648                    0                    0
      4208                33656                    0                    0
      4209                33664                    0                    0
      4210                33672                    0                    0
      4211                33680                    0                    0
      4212                33688                    0                    0
      4213                33696                    0                    0
      4214                33704                    0                    0
      4215                33712                    0                    0
      4216                33720                    0                    0
      4217                33728                    0                    0
      4218                33736                    0                    0
      4219                33744                    0                    0
      4220                33752                    0                    0
      4221                33760                    0                    0
      4222                33768                    0                    0
      4223                33776                    0                    0
      4224                33784                    0                    0
      4225                33792                    0                    0
      4226                33800                    0                    0
      4227                33808                    0                    0
      4228                33816                    0                    0
      4229                33824                    0                    0
      4230                33832                    0                    0
      4231                33840                    0                    0
      4232                33848                    0                    0
      4233                33856                    0                    0
      4234                33864                    0                    0
      4235                33872                    0                    0
      4236                33880                    0                    0
      4237                33888                    0                    0
      4238                33896                    0                    0
      4239                33904                    0                    0
      4240                33912                    0                    0
      4241                33920                    0                    0
      4242                33928                    0                    0
      4243                33936                    0                    0
      4244                33944                    0                    0
      4245                33952                    0                    0
      4246                33960                    0                    0
      4247                33968                    0                    0
      4248                33976                    0                    0
      4249                33984                    0                    0
      4250                33992                    0                    0
      4251                34000                    0                    0
      4252                34008                    0                    0
      4253                34016                    0                    0
      4254                34024                    0                    0
      4255                34032                    0                    0
      4256                34040                    0                    0
      4257                34048                    0                    0
      4258                34056                    0                    0
      4259                34064                    0                    0
      4260                34072                    0                    0
      4261                34080                    0                    0
      4262                34088                    0                    0
      4263                34096                    0                    0
      4264                34104                    0                    0
      4265                34112                    0                    0
      4266                34120                    0                    0
      4267                34128                    0                    0
      4268                34136                    0                    0
      4269                34144                    0                    0
      4270                34152                    0                    0
      4271                34160                    0                    0
      4272                34168                    0                    0
      4273                34176                    0                    0
      4274                34184                    0                    0
      4275                34192                    0                    0
      4276                34200                    0                    0
      4277                34208                    0                    0
      4278                34216                    0                    0
      4279                34224                    0                    0
      4280                34232                    0                    0
      4281                34240                    0                    0
      4282                34248                    0                    0
      4283                34256                    0                    0
      4284                34264                    0                    0
      4285                34272                    0                    0
      4286                34280                    0                    0
      4287                34288                    0                    0
      4288                34296                    0                    0
      4289                34304                    0                    0
      4290                34312                    0                    0
      4291                34320                    0                    0
      4292                34328                    0                    0
      4293                34336                    0                    0
      4294                34344                    0                    0
      4295                34352                    0                    0
      4296                34360                    0                    0
      4297                34368                    0                    0
      4298                34376                    0                    0
      4299                34384                    0                    0
      4300                34392                    0                    0
      4301                34400                    0                    0
      4302                34408                    0                    0
      4303                34416                    0                    0
      4304                34424                    0                    0
      4305                34432                    0                    0
      4306                34440                    0                    0
      4307                34448                    0                    0
      4308                34456                    0                    0
      4309                34464                    0                    0
      4310                34472                    0                    0
      4311                34480                    0                    0
      4312                34488                    0                    0
      4313                34496                    0                    0
      4314                34504                    0                    0
      4315                34512                    0                    0
      4316                34520                    0                    0
      4317                34528                    0                    0
      4318                34536                    0                    0
      4319                34544                    0                    0
      4320                34552                    0                    0
      4321                34560                    0                    0
      4322                34568                    0                    0
      4323                34576                    0                    0
      4324                34584                    0                    0
      4325                34592                    0                    0
      4326                34600                    0                    0
      4327                34608                    0                    0
      4328                34616                    0                    0
      4329                34624                    0                    0
      4330                34632                    0                    0
      4331                34640                    0                    0
      4332                34648                    0                    0
      4333                34656                    0                    0
      4334                34664                    0                    0
      4335                34672                    0                    0
      4336                34680                    0                    0
      4337                34688                    0                    0
      4338                34696                    0                    0
      4339                34704                    0                    0
      4340                34712                    0                    0
      4341                34720                    0                    0
      4342                34728                    0                    0
      4343                34736                    0                    0
      4344                34744                    0                    0
      4345                34752                    0                    0
      4346                34760                    0                    0
      4347                34768                    0                    0
      4348                34776                    0                    0
      4349                34784                    0                    0
      4350                34792                    0                    0
      4351                34800                    0                    0
      4352                34808                    0                    0
      4353                34816                    0                    0
      4354                34824                    0                    0
      4355                34832                    0                    0
      4356                34840                    0                    0
      4357                34848                    0                    0
      4358                34856                    0                    0
      4359                34864                    0                    0
      4360                34872                    0                    0
      4361                34880                    0                    0
      4362                34888                    0                    0
      4363                34896                    0                    0
      4364                34904                    0                    0
      4365                34912                    0                    0
      4366                34920                    0                    0
      4367                34928                    0                    0
      4368                34936                    0                    0
      4369                34944                    0                    0
      4370                34952                    0                    0
      4371                34960                    0                    0
      4372                34968                    0                    0
      4373                34976                    0                    0
      4374                34984                    0                    0
      4375                34992                    0                    0
      4376                35000                    0                    0
      4377                35008                    0                    0
      4378                35016                    0                    0
      4379                35024                    0                    0
      4380                35032                    0                    0
      4381                35040                    0                    0
      4382                35048                    0                    0
      4383                35056                    0                    0
      4384                35064                    0                    0
      4385                35072                    0                    0
      4386                35080                    0                    0
      4387                35088                    0                    0
      4388                35096                    0                    0
      4389                35104                    0                    0
      4390                35112                    0                    0
      4391                35120                    0                    0
      4392                35128                    0                    0
      4393                35136                    0                    0
      4394                35144                    0                    0
      4395                35152                    0                    0
      4396                35160                    0                    0
      4397                35168                    0                    0
      4398                35176                    0                    0
      4399                35184                    0                    0
      4400                35192                    0                    0
      4401                35200                    0                    0
      4402                35208                    0                    0
      4403                35216                    0                    0
      4404                35224                    0                    0
      4405                35232                    0                    0
      4406                35240                    0                    0
      4407                35248                    0                    0
      4408                35256                    0                    0
      4409                35264                    0                    0
      4410                35272                    0                    0
      4411                35280                    0                    0
      4412                35288                    0                    0
      4413                35296                    0                    0
      4414                35304                    0                    0
      4415                35312                    0                    0
      4416                35320                    0                    0
      4417                35328                    0                    0
      4418                35336                    0                    0
      4419                35344                    0                    0
      4420                35352                    0                    0
      4421                35360                    0                    0
      4422                35368                    0                    0
      4423                35376                    0                    0
      4424                35384                    0                    0
      4425                35392                    0                    0
      4426                35400                    0                    0
      4427                35408                    0                    0
      4428                35416                    0                    0
      4429                35424                    0                    0
      4430                35432                    0                    0
      4431                35440                    0                    0
      4432                35448                    0                    0
      4433                35456                    0                    0
      4434                35464                    0                    0
      4435                35472                    0                    0
      4436                35480                    0                    0
      4437                35488                    0                    0
      4438                35496                    0                    0
      4439                35504                    0                    0
      4440                35512                    0                    0
      4441                35520                    0                    0
      4442                35528                    0                    0
      4443                35536                    0                    0
      4444                35544                    0                    0
      4445                35552                    0                    0
      4446                35560                    0                    0
      4447                35568                    0                    0
      4448                35576                    0                    0
      4449                35584                    0                    0
      4450                35592                    0                    0
      4451                35600                    0                    0
      4452                35608                    0                    0
      4453                35616                    0                    0
      4454                35624                    0                    0
      4455                35632                    0                    0
      4456                35640                    0                    0
      4457                35648                    0                    0
      4458                35656                    0                    0
      4459                35664                    0                    0
      4460                35672                    0                    0
      4461                35680                    0                    0
      4462                35688                    0                    0
      4463                35696                    0                    0
      4464                35704                    0                    0
      4465                35712                    0                    0
      4466                35720                    0                    0
      4467                35728                    0                    0
      4468                35736                    0                    0
      4469                35744                    0                    0
      4470                35752                    0                    0
      4471                35760                    0                    0
      4472                35768                    0                    0
      4473                35776                    0                    0
      4474                35784                    0                    0
      4475                35792                    0                    0
      4476                35800                    0                    0
      4477                35808                    0                    0
      4478                35816                    0                    0
      4479                35824                    0                    0
      4480                35832                    0                    0
      4481                35840                    0                    0
      4482                35848                    0                    0
      4483                35856                    0                    0
      4484                35864                    0                    0
      4485                35872                    0                    0
      4486                35880                    0                    0
      4487                35888                    0                    0
      4488                35896                    0                    0
      4489                35904                    0                    0
      4490                35912                    0                    0
      4491                35920                    0                    0
      4492                35928                    0                    0
      4493                35936                    0                    0
      4494                35944                    0                    0
      4495                35952                    0                    0
      4496                35960                    0                    0
      4497                35968                    0                    0
      4498                35976                    0                    0
      4499                35984                    0                    0
      4500                35992                    0                    0
      4501                36000                    0                    0
      4502                36008                    0                    0
      4503                36016                    0                    0
      4504                36024                    0                    0
      4505                36032                    0                    0
      4506                36040                    0                    0
      4507                36048                    0                    0
      4508                36056                    0                    0
      4509                36064                    0                    0
      4510                36072                    0                    0
      4511                36080                    0                    0
      4512                36088                    0                    0
      4513                36096                    0                    0
      4514                36104                    0                    0
      4515                36112                    0                    0
      4516                36120                    0                    0
      4517                36128                    0                    0
      4518                36136                    0                    0
      4519                36144                    0                    0
      4520                36152                    0                    0
      4521                36160                    0                    0
      4522                36168                    0                    0
      4523                36176                    0                    0
      4524                36184                    0                    0
      4525                36192                    0                    0
      4526                36200                    0                    0
      4527                36208                    0                    0
      4528                36216                    0                    0
      4529                36224                    0                    0
      4530                36232                    0                    0
      4531                36240                    0                    0
      4532                36248                    0                    0
      4533                36256                    0                    0
      4534                36264                    0                    0
      4535                36272                    0                    0
      4536                36280                    0                    0
      4537                36288                    0                    0
      4538                36296                    0                    0
      4539                36304                    0                    0
      4540                36312                    0                    0
      4541                36320                    0                    0
      4542                36328                    0                    0
      4543                36336                    0                    0
      4544                36344                    0                    0
      4545                36352                    0                    0
      4546                36360                    0                    0
      4547                36368                    0                    0
      4548                36376                    0                    0
      4549                36384                    0                    0
      4550                36392                    0                    0
      4551                36400                    0                    0
      4552                36408                    0                    0
      4553                36416                    0                    0
      4554                36424                    0                    0
      4555                36432                    0                    0
      4556                36440                    0                    0
      4557                36448                    0                    0
      4558                36456                    0                    0
      4559                36464                    0                    0
      4560                36472                    0                    0
      4561                36480                    0                    0
      4562                36488                    0                    0
      4563                36496                    0                    0
      4564                36504                    0                    0
      4565                36512                    0                    0
      4566                36520                    0                    0
      4567                36528                    0                    0
      4568                36536                    0                    0
      4569                36544                    0                    0
      4570                36552                    0                    0
      4571                36560                    0                    0
      4572                36568                    0                    0
      4573                36576                    0                    0
      4574                36584                    0                    0
      4575                36592                    0                    0
      4576                36600                    0                    0
      4577                36608                    0                    0
      4578                36616                    0                    0
      4579                36624                    0                    0
      4580                36632                    0                    0
      4581                36640                    0                    0
      4582                36648                    0                    0
      4583                36656                    0                    0
      4584                36664                    0                    0
      4585                36672                    0                    0
      4586                36680                    0                    0
      4587                36688                    0                    0
      4588                36696                    0                    0
      4589                36704                    0                    0
      4590                36712                    0                    0
      4591                36720                    0                    0
      4592                36728                    0                    0
      4593                36736                    0                    0
      4594                36744                    0                    0
      4595                36752                    0                    0
      4596                36760                    0                    0
      4597                36768                    0                    0
      4598                36776                    0                    0
      4599                36784                    0                    0
      4600                36792                    0                    0
      4601                36800                    0                    0
      4602                36808                    0                    0
      4603                36816                    0                    0
      4604                36824                    0                    0
      4605                36832                    0                    0
      4606                36840                    0                    0
      4607                36848                    0                    0
      4608                36856                    0                    0
      4609                36864                    0                    0
      4610                36872                    0                    0
      4611                36880                    0                    0
      4612                36888                    0                    0
      4613                36896                    0                    0
      4614                36904                    0                    0
      4615                36912                    0                    0
      4616                36920                    0                    0
      4617                36928                    0                    0
      4618                36936                    0                    0
      4619                36944                    0                    0
      4620                36952                    0                    0
      4621                36960                    0                    0
      4622                36968                    0                    0
      4623                36976                    0                    0
      4624                36984                    0                    0
      4625                36992                    0                    0
      4626                37000                    0                    0
      4627                37008                    0                    0
      4628                37016                    0                    0
      4629                37024                    0                    0
      4630                37032                    0                    0
      4631                37040                    0                    0
      4632                37048                    0                    0
      4633                37056                    0                    0
      4634                37064                    0                    0
      4635                37072                    0                    0
      4636                37080                    0                    0
      4637                37088                    0                    0
      4638                37096                    0                    0
      4639                37104                    0                    0
      4640                37112                    0                    0
      4641                37120                    0                    0
      4642                37128                    0                    0
      4643                37136                    0                    0
      4644                37144                    0                    0
      4645                37152                    0                    0
      4646                37160                    0                    0
      4647                37168                    0                    0
      4648                37176                    0                    0
      4649                37184                    0                    0
      4650                37192                    0                    0
      4651                37200                    0                    0
      4652                37208                    0                    0
      4653                37216                    0                    0
      4654                37224                    0                    0
      4655                37232                    0                    0
      4656                37240                    0                    0
      4657                37248                    0                    0
      4658                37256                    0                    0
      4659                37264                    0                    0
      4660                37272                    0                    0
      4661                37280                    0                    0
      4662                37288                    0                    0
      4663                37296                    0                    0
      4664                37304                    0                    0
      4665                37312                    0                    0
      4666                37320                    0                    0
      4667                37328                    0                    0
      4668                37336                    0                    0
      4669                37344                    0                    0
      4670                37352                    0                    0
      4671                37360                    0                    0
      4672                37368                    0                    0
      4673                37376                    0                    0
      4674                37384                    0                    0
      4675                37392                    0                    0
      4676                37400                    0                    0
      4677                37408                    0                    0
      4678                37416                    0                    0
      4679                37424                    0                    0
      4680                37432                    0                    0
      4681                37440                    0                    0
      4682                37448                    0                    0
      4683                37456                    0                    0
      4684                37464                    0                    0
      4685                37472                    0                    0
      4686                37480                    0                    0
      4687                37488                    0                    0
      4688                37496                    0                    0
      4689                37504                    0                    0
      4690                37512                    0                    0
      4691                37520                    0                    0
      4692                37528                    0                    0
      4693                37536                    0                    0
      4694                37544                    0                    0
      4695                37552                    0                    0
      4696                37560                    0                    0
      4697                37568                    0                    0
      4698                37576                    0                    0
      4699                37584                    0                    0
      4700                37592                    0                    0
      4701                37600                    0                    0
      4702                37608                    0                    0
      4703                37616                    0                    0
      4704                37624                    0                    0
      4705                37632                    0                    0
      4706                37640                    0                    0
      4707                37648                    0                    0
      4708                37656                    0                    0
      4709                37664                    0                    0
      4710                37672                    0                    0
      4711                37680                    0                    0
      4712                37688                    0                    0
      4713                37696                    0                    0
      4714                37704                    0                    0
      4715                37712                    0                    0
      4716                37720                    0                    0
      4717                37728                    0                    0
      4718                37736                    0                    0
      4719                37744                    0                    0
      4720                37752                    0                    0
      4721                37760                    0                    0
      4722                37768                    0                    0
      4723                37776                    0                    0
      4724                37784                    0                    0
      4725                37792                    0                    0
      4726                37800                    0                    0
      4727                37808                    0                    0
      4728                37816                    0                    0
      4729                37824                    0                    0
      4730                37832                    0                    0
      4731                37840                    0                    0
      4732                37848                    0                    0
      4733                37856                    0                    0
      4734                37864                    0                    0
      4735                37872                    0                    0
      4736                37880                    0                    0
      4737                37888                    0                    0
      4738                37896                    0                    0
      4739                37904                    0                    0
      4740                37912                    0                    0
      4741                37920                    0                    0
      4742                37928                    0                    0
      4743                37936                    0                    0
      4744                37944                    0                    0
      4745                37952                    0                    0
      4746                37960                    0                    0
      4747                37968                    0                    0
      4748                37976                    0                    0
      4749                37984                    0                    0
      4750                37992                    0                    0
      4751                38000                    0                    0
      4752                38008                    0                    0
      4753                38016                    0                    0
      4754                38024                    0                    0
      4755                38032                    0                    0
      4756                38040                    0                    0
      4757                38048                    0                    0
      4758                38056                    0                    0
      4759                38064                    0                    0
      4760                38072                    0                    0
      4761                38080                    0                    0
      4762                38088                    0                    0
      4763                38096                    0                    0
      4764                38104                    0                    0
      4765                38112                    0                    0
      4766                38120                    0                    0
      4767                38128                    0                    0
      4768                38136                    0                    0
      4769                38144                    0                    0
      4770                38152                    0                    0
      4771                38160                    0                    0
      4772                38168                    0                    0
      4773                38176                    0                    0
      4774                38184                    0                    0
      4775                38192                    0                    0
      4776                38200                    0                    0
      4777                38208                    0                    0
      4778                38216                    0                    0
      4779                38224                    0                    0
      4780                38232                    0                    0
      4781                38240                    0                    0
      4782                38248                    0                    0
      4783                38256                    0                    0
      4784                38264                    0                    0
      4785                38272                    0                    0
      4786                38280                    0                    0
      4787                38288                    0                    0
      4788                38296                    0                    0
      4789                38304                    0                    0
      4790                38312                    0                    0
      4791                38320                    0                    0
      4792                38328                    0                    0
      4793                38336                    0                    0
      4794                38344                    0                    0
      4795                38352                    0                    0
      4796                38360                    0                    0
      4797                38368                    0                    0
      4798                38376                    0                    0
      4799                38384                    0                    0
      4800                38392                    0                    0
      4801                38400                    0                    0
      4802                38408                    0                    0
      4803                38416                    0                    0
      4804                38424                    0                    0
      4805                38432                    0                    0
      4806                38440                    0                    0
      4807                38448                    0                    0
      4808                38456                    0                    0
      4809                38464                    0                    0
      4810                38472                    0                    0
      4811                38480                    0                    0
      4812                38488                    0                    0
      4813                38496                    0                    0
      4814                38504                    0                    0
      4815                38512                    0                    0
      4816                38520                    0                    0
      4817                38528                    0                    0
      4818                38536                    0                    0
      4819                38544                    0                    0
      4820                38552                    0                    0
      4821                38560                    0                    0
      4822                38568                    0                    0
      4823                38576                    0                    0
      4824                38584                    0                    0
      4825                38592                    0                    0
      4826                38600                    0                    0
      4827                38608                    0                    0
      4828                38616                    0                    0
      4829                38624                    0                    0
      4830                38632                    0                    0
      4831                38640                    0                    0
      4832                38648                    0                    0
      4833                38656                    0                    0
      4834                38664                    0                    0
      4835                38672                    0                    0
      4836                38680                    0                    0
      4837                38688                    0                    0
      4838                38696                    0                    0
      4839                38704                    0                    0
      4840                38712                    0                    0
      4841                38720                    0                    0
      4842                38728                    0                    0
      4843                38736                    0                    0
      4844                38744                    0                    0
      4845                38752                    0                    0
      4846                38760                    0                    0
      4847                38768                    0                    0
      4848                38776                    0                    0
      4849                38784                    0                    0
      4850                38792                    0                    0
      4851                38800                    0                    0
      4852                38808                    0                    0
      4853                38816                    0                    0
      4854                38824                    0                    0
      4855                38832                    0                    0
      4856                38840                    0                    0
      4857                38848                    0                    0
      4858                38856                    0                    0
      4859                38864                    0                    0
      4860                38872                    0                    0
      4861                38880                    0                    0
      4862                38888                    0                    0
      4863                38896                    0                    0
      4864                38904                    0                    0
      4865                38912                    0                    0
      4866                38920                    0                    0
      4867                38928                    0                    0
      4868                38936                    0                    0
      4869                38944                    0                    0
      4870                38952                    0                    0
      4871                38960                    0                    0
      4872                38968                    0                    0
      4873                38976                    0                    0
      4874                38984                    0                    0
      4875                38992                    0                    0
      4876                39000                    0                    0
      4877                39008                    0                    0
      4878                39016                    0                    0
      4879                39024                    0                    0
      4880                39032                    0                    0
      4881                39040                    0                    0
      4882                39048                    0                    0
      4883                39056                    0                    0
      4884                39064                    0                    0
      4885                39072                    0                    0
      4886                39080                    0                    0
      4887                39088                    0                    0
      4888                39096                    0                    0
      4889                39104                    0                    0
      4890                39112                    0                    0
      4891                39120                    0                    0
      4892                39128                    0                    0
      4893                39136                    0                    0
      4894                39144                    0                    0
      4895                39152                    0                    0
      4896                39160                    0                    0
      4897                39168                    0                    0
      4898                39176                    0                    0
      4899                39184                    0                    0
      4900                39192                    0                    0
      4901                39200                    0                    0
      4902                39208                    0                    0
      4903                39216                    0                    0
      4904                39224                    0                    0
      4905                39232                    0                    0
      4906                39240                    0                    0
      4907                39248                    0                    0
      4908                39256                    0                    0
      4909                39264                    0                    0
      4910                39272                    0                    0
      4911                39280                    0                    0
      4912                39288                    0                    0
      4913                39296                    0                    0
      4914                39304                    0                    0
      4915                39312                    0                    0
      4916                39320                    0                    0
      4917                39328                    0                    0
      4918                39336                    0                    0
      4919                39344                    0                    0
      4920                39352                    0                    0
      4921                39360                    0                    0
      4922                39368                    0                    0
      4923                39376                    0                    0
      4924                39384                    0                    0
      4925                39392                    0                    0
      4926                39400                    0                    0
      4927                39408                    0                    0
      4928                39416                    0                    0
      4929                39424                    0                    0
      4930                39432                    0                    0
      4931                39440                    0                    0
      4932                39448                    0                    0
      4933                39456                    0                    0
      4934                39464                    0                    0
      4935                39472                    0                    0
      4936                39480                    0                    0
      4937                39488                    0                    0
      4938                39496                    0                    0
      4939                39504                    0                    0
      4940                39512                    0                    0
      4941                39520                    0                    0
      4942                39528                    0                    0
      4943                39536                    0                    0
      4944                39544                    0                    0
      4945                39552                    0                    0
      4946                39560                    0                    0
      4947                39568                    0                    0
      4948                39576                    0                    0
      4949                39584                    0                    0
      4950                39592                    0                    0
      4951                39600                    0                    0
      4952                39608                    0                    0
      4953                39616                    0                    0
      4954                39624                    0                    0
      4955                39632                    0                    0
      4956                39640                    0                    0
      4957                39648                    0                    0
      4958                39656                    0                    0
      4959                39664                    0                    0
      4960                39672                    0                    0
      4961                39680                    0                    0
      4962                39688                    0                    0
      4963                39696                    0                    0
      4964                39704                    0                    0
      4965                39712                    0                    0
      4966                39720                    0                    0
      4967                39728                    0                    0
      4968                39736                    0                    0
      4969                39744                    0                    0
      4970                39752                    0                    0
      4971                39760                    0                    0
      4972                39768                    0                    0
      4973                39776                    0                    0
      4974                39784                    0                    0
      4975                39792                    0                    0
      4976                39800                    0                    0
      4977                39808                    0                    0
      4978                39816                    0                    0
      4979                39824                    0                    0
      4980                39832                    0                    0
      4981                39840                    0                    0
      4982                39848                    0                    0
      4983                39856                    0                    0
      4984                39864                    0                    0
      4985                39872                    0                    0
      4986                39880                    0                    0
      4987                39888                    0                    0
      4988                39896                    0                    0
      4989                39904                    0                    0
      4990                39912                    0                    0
      4991                39920                    0                    0
      4992                39928                    0                    0
      4993                39936                    0                    0
      4994                39944                    0                    0
      4995                39952                    0                    0
      4996                39960                    0                    0
      4997                39968                    0                    0
      4998                39976                    0                    0
      4999                39984                    0                    0
      5000                39992                    0                    0
