# Supplementary material for: Probing decoherence in molecular 4f qubits
Source: Chem Sci. 2024 Oct 30;15(48):20328–37. doi: 10.1039/d4sc05304d (PMC11575486; doi:10.1039/d4sc05304d)
Supplement: SC-015-D4SC05304D-s001 [file SC-015-D4SC05304D-s001.zip › data_archive/perpendicular_0p001pct/T2/3247_60K_T2]

     index            Time [ns]         Intensity []         Intensity []

         1                    0              4470093              -826090
         2                    8              4217800              -495406
         3                   16              4098843              -447081
         4                   24              3871509              -494835
         5                   32              3640415              -201511
         6                   40              3533717              -355230
         7                   48              3720775              -340657
         8                   56              3627016              -445819
         9                   64              3847810              -365617
        10                   72              3970201              -411306
        11                   80              4306681              -497521
        12                   88              4130620              -465800
        13                   96              4204423              -568545
        14                  104              4344111              -420002
        15                  112              4251061              -340999
        16                  120              4177897              -495187
        17                  128              4055187              -530810
        18                  136              4067216              -496829
        19                  144              3863478              -620746
        20                  152              3644127              -451399
        21                  160              3388659              -517573
        22                  168              3095157              -417421
        23                  176              2858954              -649266
        24                  184              2803205              -545161
        25                  192              2749013              -547728
        26                  200              2878451              -419771
        27                  208              3089061              -630764
        28                  216              2932209              -566049
        29                  224              2972922              -556116
        30                  232              3037379              -652714
        31                  240              2843809              -746978
        32                  248              2772627              -576629
        33                  256              2666527              -638822
        34                  264              2396536              -536748
        35                  272              2421591              -575078
        36                  280              2342515              -435332
        37                  288              2360476              -544619
        38                  296              2153897              -684306
        39                  304              1961011              -473267
        40                  312              1899713              -542293
        41                  320              1672781              -535041
        42                  328              1679530              -525149
        43                  336              1495857              -342280
        44                  344              1659593              -295489
        45                  352              1766313              -341092
        46                  360              1786310              -576207
        47                  368              1752696              -643809
        48                  376              1852830              -518260
        49                  384              1662504              -544673
        50                  392              1696653              -453538
        51                  400              1493415              -608846
        52                  408              1627404              -464477
        53                  416              1636501              -500188
        54                  424              1488272              -385359
        55                  432              1566302              -395006
        56                  440              1350541              -437392
        57                  448              1298728              -413734
        58                  456              1341417              -565950
        59                  464              1263954              -627159
        60                  472              1222450              -318992
        61                  480              1256795              -433587
        62                  488              1263619              -341298
        63                  496              1086063              -267940
        64                  504              1285870              -323622
        65                  512              1364446              -544377
        66                  520              1258551              -324057
        67                  528              1323575              -485841
        68                  536              1224961              -421194
        69                  544              1246917              -460411
        70                  552              1415952              -475152
        71                  560              1139532              -332273
        72                  568              1273642              -331933
        73                  576              1058408              -505695
        74                  584              1049441              -433080
        75                  592              1204467              -420229
        76                  600              1218402              -456396
        77                  608              1061162              -396945
        78                  616              1070063              -295006
        79                  624              1146666              -189437
        80                  632              1069417              -250230
        81                  640              1061511              -430273
        82                  648              1090313              -409478
        83                  656              1229934              -326868
        84                  664              1216806              -395018
        85                  672              1192298              -351858
        86                  680              1218605              -364358
        87                  688              1054061              -299610
        88                  696              1156417              -362315
        89                  704              1088970              -193919
        90                  712              1115810              -474923
        91                  720              1176491              -435212
        92                  728              1120037              -350281
        93                  736              1034455              -307347
        94                  744              1111980              -385822
        95                  752              1076578              -458584
        96                  760              1068399              -254644
        97                  768               932465              -308681
        98                  776               979480              -433546
        99                  784              1122971              -323704
       100                  792              1025750              -286728
       101                  800              1084335              -487051
       102                  808              1103942              -408638
       103                  816              1129380              -327100
       104                  824              1199934              -399350
       105                  832              1055052              -257601
       106                  840              1012980              -347137
       107                  848              1072906              -340560
       108                  856              1071721              -264043
       109                  864              1080346              -296890
       110                  872              1124366              -319194
       111                  880              1008336              -359402
       112                  888              1068901              -443380
       113                  896              1115540              -230660
       114                  904              1035978              -345168
       115                  912              1020565              -230305
       116                  920               820020              -319573
       117                  928              1091484              -383816
       118                  936              1101721              -477380
       119                  944              1110357              -267292
       120                  952              1163752              -352732
       121                  960              1102496              -400629
       122                  968               989812              -315487
       123                  976              1045902              -476041
       124                  984               909954              -351384
       125                  992              1108818              -312995
       126                 1000              1044865              -314157
       127                 1008              1161748              -303783
       128                 1016               987630              -352904
       129                 1024              1072828              -378468
       130                 1032               967716              -322578
       131                 1040               853254              -416527
       132                 1048               809581              -527540
       133                 1056               877097              -267362
       134                 1064              1097499              -371386
       135                 1072              1011560              -290294
       136                 1080               915001              -450783
       137                 1088               998927              -199886
       138                 1096               886048              -406121
       139                 1104               915502              -391694
       140                 1112               795864              -383419
       141                 1120               995708              -349186
       142                 1128               848625              -357756
       143                 1136               933677              -301046
       144                 1144               918685              -312190
       145                 1152               712020              -321381
       146                 1160               762077              -152574
       147                 1168               908740              -300809
       148                 1176               773444              -313784
       149                 1184               677453              -254444
       150                 1192               827998              -268463
       151                 1200               573492              -334172
       152                 1208               686720              -250169
       153                 1216               653386              -281153
       154                 1224               677551              -337525
       155                 1232               743992              -301561
       156                 1240               643930              -307451
       157                 1248               746675              -229772
       158                 1256               573402              -313334
       159                 1264               704104              -329698
       160                 1272               667403              -129410
       161                 1280               805104              -291650
       162                 1288               633140              -302912
       163                 1296               778765              -367675
       164                 1304               567423              -155581
       165                 1312               718993              -237124
       166                 1320               743162              -270250
       167                 1328               776654              -299391
       168                 1336               707885              -143795
       169                 1344               693426              -318293
       170                 1352               657900              -220707
       171                 1360               612594              -154213
       172                 1368               645680              -268983
       173                 1376               848033              -241672
       174                 1384               707750              -313634
       175                 1392               550370              -291857
       176                 1400               807337              -392274
       177                 1408               669053              -340977
       178                 1416               885053              -252717
       179                 1424               755272              -193689
       180                 1432               712581              -237538
       181                 1440               703746              -224073
       182                 1448               611858              -344764
       183                 1456               715607              -313170
       184                 1464               696925              -362796
       185                 1472               781293              -369172
       186                 1480               511885              -268783
       187                 1488               679832              -228691
       188                 1496               562518              -195904
       189                 1504               686554              -230338
       190                 1512               860696              -223024
       191                 1520               790485              -304030
       192                 1528               654144              -210331
       193                 1536               718366              -278333
       194                 1544               780984              -431156
       195                 1552               814646              -257764
       196                 1560               684733              -308253
       197                 1568               747065              -302119
       198                 1576               664652              -292131
       199                 1584               951997              -228386
       200                 1592               775632              -224013
       201                 1600               659793              -236607
       202                 1608               597857              -320107
       203                 1616               698268              -386688
       204                 1624               538966              -369580
       205                 1632               502341              -361682
       206                 1640               599658              -277866
       207                 1648               727774              -267033
       208                 1656               441481              -146448
       209                 1664               753474               -97793
       210                 1672               492293              -279521
       211                 1680               733829              -264505
       212                 1688               489629              -267464
       213                 1696               680394              -413115
       214                 1704               564259              -346771
       215                 1712               799664              -220083
       216                 1720               557462              -440421
       217                 1728               576819              -252800
       218                 1736               560995              -332511
       219                 1744               547986              -217524
       220                 1752               513683               -28115
       221                 1760               418580              -160777
       222                 1768               517017              -202212
       223                 1776               543920              -188057
       224                 1784               497498              -202186
       225                 1792               378335              -245845
       226                 1800               435999              -283536
       227                 1808               510416              -165435
       228                 1816               688066              -270388
       229                 1824               528482              -256262
       230                 1832               473698              -258765
       231                 1840               593558              -168271
       232                 1848               456883              -174716
       233                 1856               403555              -120136
       234                 1864               467212              -164365
       235                 1872               542768              -168156
       236                 1880               454903              -157614
       237                 1888               423130              -246489
       238                 1896               412393              -238283
       239                 1904               329857              -245218
       240                 1912               531606              -203258
       241                 1920               539611              -140703
       242                 1928               531612              -345270
       243                 1936               465244              -172087
       244                 1944               428163              -153057
       245                 1952               550304              -102977
       246                 1960               588213              -211912
       247                 1968               566080              -328750
       248                 1976               487758              -222232
       249                 1984               411795              -321439
       250                 1992               669740              -134406
       251                 2000               614569              -255754
       252                 2008               526812              -249040
       253                 2016               562396              -191528
       254                 2024               583817              -302804
       255                 2032               621750              -267788
       256                 2040               494987              -302962
       257                 2048               329088              -398994
       258                 2056               394132              -247454
       259                 2064               546164              -220607
       260                 2072               275804              -284413
       261                 2080               472755              -199939
       262                 2088               324024              -157809
       263                 2096               371846              -176401
       264                 2104               544899              -243197
       265                 2112               534089              -319895
       266                 2120               427328              -203589
       267                 2128               358940              -135402
       268                 2136               477062              -205550
       269                 2144               436269              -261528
       270                 2152               438364              -138403
       271                 2160               372438              -277563
       272                 2168               629582              -182240
       273                 2176               477398              -157485
       274                 2184               485075              -101558
       275                 2192               453990              -302760
       276                 2200               519773              -138980
       277                 2208               414221              -245846
       278                 2216               334509              -181365
       279                 2224               526216              -219207
       280                 2232               519031              -191450
       281                 2240               342453              -171106
       282                 2248               326895              -108625
       283                 2256               326048              -183348
       284                 2264               349924              -186996
       285                 2272               448959              -215336
       286                 2280               472759              -149580
       287                 2288               417399              -133125
       288                 2296               357143              -237291
       289                 2304               342523              -306724
       290                 2312               509129               -44857
       291                 2320               365239              -195903
       292                 2328               477326              -220476
       293                 2336               280319              -253314
       294                 2344               242991              -270123
       295                 2352               346829              -301404
       296                 2360               389052              -321009
       297                 2368               186502              -203901
       298                 2376               303187              -141976
       299                 2384               426830              -179741
       300                 2392               272669               -61492
       301                 2400               382864              -146365
       302                 2408               284295                31859
       303                 2416               259793              -250561
       304                 2424               365994              -124079
       305                 2432               305784                 7489
       306                 2440               343814              -160852
       307                 2448               279465              -188319
       308                 2456               390415              -213980
       309                 2464               296093              -324097
       310                 2472               400063              -260241
       311                 2480               254250              -172537
       312                 2488               371550              -164773
       313                 2496               113855              -244117
       314                 2504               319189              -100279
       315                 2512               260627              -216303
       316                 2520               224836              -128164
       317                 2528               263544                 2444
       318                 2536               415170               -35473
       319                 2544               303633              -141665
       320                 2552               319745              -255057
       321                 2560               278386              -327020
       322                 2568               241067               -25080
       323                 2576               343544              -121698
       324                 2584               350541              -229900
       325                 2592               277037              -195329
       326                 2600               408008              -204404
       327                 2608               270376              -269826
       328                 2616               412401              -307118
       329                 2624               258985               -60632
       330                 2632               328268              -147838
       331                 2640               288767              -271870
       332                 2648               281259              -250345
       333                 2656               397773              -345580
       334                 2664               221340              -238946
       335                 2672               210591              -107075
       336                 2680               218648              -189690
       337                 2688               398897              -207076
       338                 2696               198031              -303797
       339                 2704               271953              -163172
       340                 2712               293634              -258362
       341                 2720               313142              -208917
       342                 2728               315477              -308426
       343                 2736               309409              -276994
       344                 2744               417518               -32731
       345                 2752               448562              -199269
       346                 2760               201291              -128648
       347                 2768               275350              -177581
       348                 2776               367818              -187944
       349                 2784               339833              -126104
       350                 2792               297511              -230256
       351                 2800               182052              -248171
       352                 2808               404146               -91484
       353                 2816               414758               -64835
       354                 2824               344506              -195961
       355                 2832               306923              -147080
       356                 2840               386807              -295697
       357                 2848               286606              -111315
       358                 2856               299087              -174794
       359                 2864               283952              -318484
       360                 2872               350146               -19163
       361                 2880               332823              -389349
       362                 2888               210204              -221676
       363                 2896               324157              -167962
       364                 2904               351566              -140726
       365                 2912               349749              -256854
       366                 2920               118155              -236358
       367                 2928               302884               -88489
       368                 2936               251819              -262130
       369                 2944               260833              -197590
       370                 2952               225711              -133226
       371                 2960               201685              -268533
       372                 2968               214245              -199361
       373                 2976               291746              -203164
       374                 2984               225659                -7483
       375                 2992               294819               -80963
       376                 3000               165857              -135797
       377                 3008               286271               -43473
       378                 3016               167189               -98787
       379                 3024               267441              -189868
       380                 3032               218089              -179415
       381                 3040               227526              -143793
       382                 3048               117273                27998
       383                 3056               243752               -51885
       384                 3064                30837              -171587
       385                 3072               102983              -168844
       386                 3080               112343              -143466
       387                 3088               179859              -125871
       388                 3096                99011              -196864
       389                 3104               122014              -104542
       390                 3112               208857              -296720
       391                 3120               118856              -183092
       392                 3128               183813              -128374
       393                 3136               313688              -177494
       394                 3144               222858              -149388
       395                 3152               168100              -265671
       396                 3160               262997               -91226
       397                 3168               150732              -128803
       398                 3176               340167              -165446
       399                 3184               104573              -237348
       400                 3192               144428              -154169
       401                 3200               190983              -177309
       402                 3208               148498              -210410
       403                 3216               135946              -221851
       404                 3224               264467               -93965
       405                 3232               135044              -272074
       406                 3240               170298              -150724
       407                 3248               160047               -24155
       408                 3256               105514               -66567
       409                 3264               253969              -173683
       410                 3272               172881              -268848
       411                 3280               337349              -147376
       412                 3288               213327               -72671
       413                 3296                -1094              -224427
       414                 3304                87367              -118088
       415                 3312               284504               -89786
       416                 3320               134532              -158534
       417                 3328               127013              -141539
       418                 3336               127585               -62829
       419                 3344               139083              -149989
       420                 3352               114546              -230526
       421                 3360               252323              -148582
       422                 3368               133427              -117332
       423                 3376               220803              -202734
       424                 3384               153809              -117005
       425                 3392                35762              -266082
       426                 3400               269712               -98685
       427                 3408               193150               -58550
       428                 3416               252748               -61740
       429                 3424               110153               -11948
       430                 3432               159133              -218463
       431                 3440               219137              -258146
       432                 3448               139390              -161545
       433                 3456               128728              -126543
       434                 3464               154785              -182596
       435                 3472               141329              -252514
       436                 3480               155507              -153343
       437                 3488                55263               -29130
       438                 3496               113712               -85811
       439                 3504                55932              -130752
       440                 3512                73292              -123232
       441                 3520                83793              -158555
       442                 3528               144571               -60868
       443                 3536                80049              -197416
       444                 3544               204765              -176089
       445                 3552               220600              -159325
       446                 3560               177833               -96608
       447                 3568               -20145              -104901
       448                 3576                58741              -160704
       449                 3584               139211              -200805
       450                 3592               120849               -82950
       451                 3600               188927              -103638
       452                 3608                -9514               -73750
       453                 3616               133275              -156611
       454                 3624               112824              -160184
       455                 3632                15178                 7171
       456                 3640               188726              -102418
       457                 3648               189746              -126794
       458                 3656                  267              -113553
       459                 3664                68413                29872
       460                 3672                64191               -83441
       461                 3680               231673              -191764
       462                 3688                29429               -44638
       463                 3696               136945              -174680
       464                 3704                47636              -191329
       465                 3712               190396              -143167
       466                 3720               -38140              -136585
       467                 3728               173970              -254380
       468                 3736               257103              -173973
       469                 3744                48504              -173508
       470                 3752               124987               -11781
       471                 3760                45178              -326200
       472                 3768                42038              -210964
       473                 3776                 -872              -114029
       474                 3784               101208               -59060
       475                 3792               -12565               -30946
       476                 3800               103147              -110637
       477                 3808               -21749              -149722
       478                 3816                42852               -99452
       479                 3824                40924              -233275
       480                 3832                30084              -142942
       481                 3840                93018              -209883
       482                 3848                63517               -52664
       483                 3856                39741              -274127
       484                 3864               162262              -206941
       485                 3872               107410               -96059
       486                 3880               103637               -29841
       487                 3888                22408              -305816
       488                 3896               -43321               -80822
       489                 3904                73613               -21541
       490                 3912               -99174               -71258
       491                 3920                42425              -113137
       492                 3928               125775               -81308
       493                 3936                 1710              -130959
       494                 3944                86305               -44102
       495                 3952                74941              -144339
       496                 3960                76590              -130905
       497                 3968               104156               -13852
       498                 3976                21852               -81880
       499                 3984               -49707               -90106
       500                 3992                23230              -120553
       501                 4000                59766              -211883
       502                 4008                23060              -223180
       503                 4016                68272              -141288
       504                 4024                62252              -117264
       505                 4032                 5200               -98710
       506                 4040               -97781              -215421
       507                 4048              -137489               -44531
       508                 4056                29129              -346787
       509                 4064                62813               -60383
       510                 4072               -39522              -231435
       511                 4080               -58941              -146128
       512                 4088               -59490                -3591
       513                 4096               -27368              -123176
       514                 4104                82853              -131459
       515                 4112               -78273              -198793
       516                 4120                47553              -144980
       517                 4128                38248              -160043
       518                 4136                -4871              -164663
       519                 4144                15898              -203315
       520                 4152                77606              -145666
       521                 4160              -117310               -32433
       522                 4168               -58930               -83003
       523                 4176                 8066              -191565
       524                 4184               137488              -140563
       525                 4192                57182               -85618
       526                 4200               122110               -63269
       527                 4208                40940              -103866
       528                 4216                -8643               -11501
       529                 4224               -55760              -225125
       530                 4232              -185939              -169616
       531                 4240                78685               -74191
       532                 4248               -37015                55245
       533                 4256                18142               -78837
       534                 4264                89196               -25808
       535                 4272               -90387               -86408
       536                 4280               100488              -176613
       537                 4288               -93399              -195409
       538                 4296                16159               -63149
       539                 4304                 4257               -15890
       540                 4312                58188              -214549
       541                 4320                 3000              -153519
       542                 4328               -71753              -166512
       543                 4336                38340              -179467
       544                 4344                67617               -31242
       545                 4352                -3946               -82098
       546                 4360               -23164               -99043
       547                 4368                24983               -51493
       548                 4376               -99730              -148678
       549                 4384               -10980               -52188
       550                 4392               182113              -118100
       551                 4400                56951              -182722
       552                 4408                -6699              -122606
       553                 4416              -111314              -190780
       554                 4424                32772               -13999
       555                 4432                53929               -83430
       556                 4440                 8001              -111072
       557                 4448                22864              -103396
       558                 4456                  -71              -187123
       559                 4464               -59951              -166905
       560                 4472               -21722               -99478
       561                 4480                23122               -64421
       562                 4488                55530              -208220
       563                 4496               -86267              -153249
       564                 4504                28124              -134656
       565                 4512               -63320               -27089
       566                 4520                89606               -23971
       567                 4528               -47447              -112547
       568                 4536                13661               -44406
       569                 4544                64615               -82605
       570                 4552                -2603               -75612
       571                 4560               -93473              -131342
       572                 4568              -162252               -68879
       573                 4576                63808               -99072
       574                 4584              -130848              -118153
       575                 4592                87320              -100725
       576                 4600               -93110              -146169
       577                 4608               -39316               -77047
       578                 4616                 7316               -97429
       579                 4624                32884              -190041
       580                 4632              -105617              -150425
       581                 4640                -5585               -74447
       582                 4648                23992              -244866
       583                 4656                36449               -83046
       584                 4664               -63133              -168788
       585                 4672                 7433              -105464
       586                 4680                60602                13925
       587                 4688                14674               -40728
       588                 4696                14595              -147286
       589                 4704               -81924              -212299
       590                 4712               105602               -25494
       591                 4720               -81865              -164474
       592                 4728                -1689              -109222
       593                 4736               -83256               -74202
       594                 4744               -45242               -26986
       595                 4752              -100514               -60914
       596                 4760               -14506               -47282
       597                 4768              -145811              -218127
       598                 4776               -34155               -43324
       599                 4784               -13083              -143253
       600                 4792                95416              -210676
       601                 4800               -73369               -81242
       602                 4808                -2768              -104945
       603                 4816                17074              -146843
       604                 4824                38481              -219516
       605                 4832              -127400              -125643
       606                 4840              -176454              -192845
       607                 4848               151565                11342
       608                 4856               -80847               -77730
       609                 4864                11616               -86339
       610                 4872              -196954               -37012
       611                 4880               -71226              -121576
       612                 4888                59555              -153854
       613                 4896                46009               -82244
       614                 4904                20173               -81737
       615                 4912              -157491                14342
       616                 4920               -40771              -142843
       617                 4928              -103450              -145519
       618                 4936                34444              -189562
       619                 4944                27529              -118568
       620                 4952               -37053              -139031
       621                 4960                82267               -87504
       622                 4968              -116920                  743
       623                 4976                85984               -17797
       624                 4984               150964              -121983
       625                 4992                65206              -193430
       626                 5000              -113978               -36464
       627                 5008              -120210               -85102
       628                 5016               -32517                64290
       629                 5024               -89188              -122197
       630                 5032                -5487              -105579
       631                 5040                 9361               -96108
       632                 5048                58483              -195435
       633                 5056               -76310              -124167
       634                 5064                 1866               -84193
       635                 5072              -104259              -224487
       636                 5080               -19514              -120330
       637                 5088                -2890               -81263
       638                 5096                43080              -163838
       639                 5104               -42139              -120314
       640                 5112               -62833               -35685
       641                 5120                 9007               -61864
       642                 5128                 5151                 7859
       643                 5136              -190160              -207306
       644                 5144               -32270              -115028
       645                 5152                43709               -11846
       646                 5160              -185893               -22413
       647                 5168               -43377                22444
       648                 5176               -59974              -138084
       649                 5184              -107184              -145961
       650                 5192                 -179               -37783
       651                 5200                24783               -24055
       652                 5208               -95639              -193661
       653                 5216              -121291              -104295
       654                 5224               -19100                87844
       655                 5232                71048              -103319
       656                 5240               -44960               -37889
       657                 5248               182551               -62005
       658                 5256              -147060              -256974
       659                 5264               -37687              -178292
       660                 5272               -56916              -122017
       661                 5280               113205               -71370
       662                 5288              -134510              -133739
       663                 5296              -124923              -166706
       664                 5304                -3458              -128180
       665                 5312               -56668              -118157
       666                 5320                -5445               -47325
       667                 5328                62457               -55716
       668                 5336              -117375               -55085
       669                 5344                 2065              -189118
       670                 5352              -106982              -159361
       671                 5360                -2184               -12609
       672                 5368                47257              -139318
       673                 5376                -7488               -87827
       674                 5384              -152052              -154348
       675                 5392              -178815               -48737
       676                 5400               -45554              -122487
       677                 5408               -63700              -120768
       678                 5416              -106778               -75118
       679                 5424               -83641                39420
       680                 5432               -41942                18699
       681                 5440               -13305              -230468
       682                 5448                61657                 2211
       683                 5456              -122724               -32726
       684                 5464               -44778                 7606
       685                 5472               -51618               -89613
       686                 5480              -116527              -174444
       687                 5488               -22072               -94846
       688                 5496               -51059              -253218
       689                 5504               -28872              -174884
       690                 5512              -153339              -251662
       691                 5520               -76667               -10028
       692                 5528              -167001               -49454
       693                 5536               -77235               -35030
       694                 5544                69083              -102024
       695                 5552               107881               -98505
       696                 5560               112388              -104888
       697                 5568              -108013               -59174
       698                 5576                 6983               -27649
       699                 5584               -22667              -142400
       700                 5592               -68221               -85887
       701                 5600                44610                36353
       702                 5608               -98299              -199327
       703                 5616                  -88              -215144
       704                 5624                21115                29098
       705                 5632                10702                37779
       706                 5640                 8004              -160244
       707                 5648               -83649              -229493
       708                 5656               -60216              -190951
       709                 5664                30472               -98836
       710                 5672                 8353                -2125
       711                 5680               -35273              -137319
       712                 5688               -95779              -206618
       713                 5696                -3221              -172124
       714                 5704               -54637              -352895
       715                 5712              -129727               -57186
       716                 5720               -61179              -231621
       717                 5728               -39213               -53561
       718                 5736                24744                 -404
       719                 5744                23358               -93668
       720                 5752               -85943              -137287
       721                 5760               -90577               -97512
       722                 5768                27363               -96585
       723                 5776              -113688               -58307
       724                 5784               108772              -130828
       725                 5792                81694               -90227
       726                 5800               -29732               -14911
       727                 5808                18636              -128570
       728                 5816              -126733               -83532
       729                 5824               -79789                 6618
       730                 5832              -160921               -94144
       731                 5840              -111421              -126494
       732                 5848               -37608               -65902
       733                 5856               -14034                 3912
       734                 5864               -16476                95496
       735                 5872                12623               -46509
       736                 5880               -79114               -32483
       737                 5888              -177977               -52287
       738                 5896              -178479              -134842
       739                 5904              -145331               -60646
       740                 5912              -107213              -122799
       741                 5920               -60275              -123787
       742                 5928               -45540               -90784
       743                 5936               -89727               -68590
       744                 5944              -274105              -237262
       745                 5952                 8351              -176234
       746                 5960              -163231                -6544
       747                 5968              -115954               -74802
       748                 5976              -110381              -170639
       749                 5984               -83003              -104275
       750                 5992              -152194               -66082
       751                 6000              -101608              -112661
       752                 6008              -118582               -72191
       753                 6016              -134368              -117651
       754                 6024               -51036              -155467
       755                 6032              -160764              -288281
       756                 6040              -105704               -71105
       757                 6048                49551              -125804
       758                 6056               -59030               -55943
       759                 6064                11935              -218442
       760                 6072                32754              -178059
       761                 6080               -61877              -178025
       762                 6088                21745                -8908
       763                 6096                64667              -209755
       764                 6104               -48116               103931
       765                 6112               -17089                92652
       766                 6120              -138237               -30378
       767                 6128               104482              -148175
       768                 6136                16454              -159323
       769                 6144                55236               -55997
       770                 6152                 3680              -246378
       771                 6160               -75707                 1879
       772                 6168              -116365              -137206
       773                 6176               -31770              -175951
       774                 6184               -78296               -88681
       775                 6192              -151419              -102612
       776                 6200              -125768              -234234
       777                 6208                28205               -17426
       778                 6216              -228517              -181922
       779                 6224               -81582                38241
       780                 6232               -76841              -244429
       781                 6240               -23667                14856
       782                 6248               -64089               -72526
       783                 6256               -70243              -152790
       784                 6264                20167              -173386
       785                 6272                14103               -52433
       786                 6280               -69622              -130092
       787                 6288              -169153               -66653
       788                 6296               -26138              -129287
       789                 6304               106507               -43641
       790                 6312              -123747               -31607
       791                 6320               -21358               -70942
       792                 6328               -94308               -54112
       793                 6336                92879               146912
       794                 6344              -171699              -189856
       795                 6352              -169341              -292951
       796                 6360               -72555              -202259
       797                 6368                70965              -121104
       798                 6376              -169427                24654
       799                 6384               -84129                40735
       800                 6392              -165595              -186030
       801                 6400                45032              -142399
       802                 6408              -175742              -112036
       803                 6416               -24529               -94002
       804                 6424               -23683               -43646
       805                 6432                42571               -42959
       806                 6440                23564              -242765
       807                 6448               -16829               -91141
       808                 6456              -136516              -181589
       809                 6464              -117203              -115118
       810                 6472               -54971              -292838
       811                 6480               -15730               -53055
       812                 6488               102428              -148251
       813                 6496              -126841               -97296
       814                 6504                37047              -187393
       815                 6512                65270               -28186
       816                 6520               -36100              -136900
       817                 6528                32423               -53143
       818                 6536               -77303               -55523
       819                 6544               -65925               -73880
       820                 6552                49736               -32694
       821                 6560              -105236              -184611
       822                 6568                33169              -119833
       823                 6576               -91548               -18802
       824                 6584              -176511              -136382
       825                 6592               -50300              -107386
       826                 6600               -23890              -166410
       827                 6608               -40838              -173818
       828                 6616              -192426               -88150
       829                 6624               114086               -80916
       830                 6632               -92708              -257225
       831                 6640              -126205              -126362
       832                 6648                95576               -21856
       833                 6656               -81615               -97991
       834                 6664              -115683               -51202
       835                 6672               -63843              -122763
       836                 6680               -37637              -108371
       837                 6688                20823               -63499
       838                 6696               -57629                -9939
       839                 6704              -231324              -226934
       840                 6712               -62132              -121897
       841                 6720              -198608                  617
       842                 6728               -16647              -174475
       843                 6736              -168268                63335
       844                 6744                45263              -156196
       845                 6752               -50249               -45412
       846                 6760              -124668               -16956
       847                 6768              -121253              -106168
       848                 6776               -39789                -3685
       849                 6784              -114247               -77613
       850                 6792              -110436              -108539
       851                 6800               -79070               -67755
       852                 6808              -144731              -167511
       853                 6816              -113733               -97220
       854                 6824               -85743              -102935
       855                 6832              -346311               -77037
       856                 6840               -77048              -144943
       857                 6848                33382              -160388
       858                 6856              -219738              -147034
       859                 6864               -13690              -157785
       860                 6872              -154434               -32621
       861                 6880               -50404               -53795
       862                 6888                   89              -209044
       863                 6896              -105377              -157679
       864                 6904              -104559                -2974
       865                 6912               -11607               -58845
       866                 6920              -233313              -110611
       867                 6928               -15624              -117868
       868                 6936              -114429              -156131
       869                 6944               -18526               -46479
       870                 6952                -9626               -65254
       871                 6960               -60482              -165788
       872                 6968              -118802              -150728
       873                 6976              -110284               -28282
       874                 6984               -50600               -92379
       875                 6992              -220764               -65315
       876                 7000               -70919              -216241
       877                 7008               -78228               -55742
       878                 7016               -58821              -146728
       879                 7024              -101994              -122146
       880                 7032               -59559               -79767
       881                 7040               -65500               -69675
       882                 7048                29783               -48722
       883                 7056                23593                34484
       884                 7064              -185609              -123720
       885                 7072               -68327               -62231
       886                 7080              -120766              -132126
       887                 7088                25596               -46811
       888                 7096              -132244               -24312
       889                 7104               -64055              -151237
       890                 7112               -54475              -125664
       891                 7120               -54371              -135834
       892                 7128               -57131               -97242
       893                 7136                80600              -152566
       894                 7144                64012               -82485
       895                 7152               -75130              -100017
       896                 7160               -85516               -97404
       897                 7168              -126176                24392
       898                 7176                 8823                -7660
       899                 7184               -60168               -90378
       900                 7192               -63831               -54054
       901                 7200                -5002              -102003
       902                 7208               -84289              -119403
       903                 7216              -237659               -90823
       904                 7224                15649              -129843
       905                 7232                66229               -98036
       906                 7240               -29455               -17658
       907                 7248               100029               -46663
       908                 7256              -139932               -28809
       909                 7264               -27811              -207501
       910                 7272               -45363              -189324
       911                 7280              -153010              -118814
       912                 7288                13450               -81007
       913                 7296                17885               -80555
       914                 7304               -14624              -163095
       915                 7312               -35262               -65841
       916                 7320               -75871              -190766
       917                 7328              -177587              -117349
       918                 7336              -187328              -113933
       919                 7344                82234               -44287
       920                 7352              -167683              -106875
       921                 7360              -174002              -103098
       922                 7368              -112439               -22016
       923                 7376              -187313              -104055
       924                 7384              -117357               -66637
       925                 7392               -55891              -216354
       926                 7400               -46007              -161635
       927                 7408               -16520              -111661
       928                 7416               -36024              -113439
       929                 7424               -56965              -113613
       930                 7432               -13200              -142389
       931                 7440              -201262              -184928
       932                 7448              -185029               -65901
       933                 7456              -174097                60258
       934                 7464               -38996                15296
       935                 7472               -83925                 5150
       936                 7480               -50301               -34232
       937                 7488              -215520              -112128
       938                 7496               -45732               -24604
       939                 7504               -63236               -97581
       940                 7512                48001              -158671
       941                 7520               -59735              -234363
       942                 7528              -358498               -54068
       943                 7536              -158337              -130961
       944                 7544               -22194              -102497
       945                 7552               -95144              -130522
       946                 7560              -248678              -128978
       947                 7568               -82254              -101841
       948                 7576               -26669               -91400
       949                 7584              -138892              -110577
       950                 7592                38579               -41038
       951                 7600                99802               -69915
       952                 7608               -37149              -196901
       953                 7616               -87097               -99122
       954                 7624              -103097              -126604
       955                 7632               -93582                -2255
       956                 7640              -157476              -173014
       957                 7648                26122                37398
       958                 7656              -246983              -119660
       959                 7664               -66668              -285967
       960                 7672                23119               -38591
       961                 7680               -12683              -106649
       962                 7688                35580              -172713
       963                 7696               -62978               -90290
       964                 7704                -8768               104633
       965                 7712                57444              -221884
       966                 7720               -31295              -113370
       967                 7728                32078                 2395
       968                 7736               -73574               -14906
       969                 7744               -99556              -167430
       970                 7752              -133286                76845
       971                 7760               -72577              -134832
       972                 7768               -83656              -117554
       973                 7776                17659              -126213
       974                 7784                26638               -97916
       975                 7792              -159625                -4516
       976                 7800               -78036              -299198
       977                 7808               -71262               -75924
       978                 7816              -156128                20203
       979                 7824               -86114              -148700
       980                 7832              -106131               -51187
       981                 7840               -34008               -50923
       982                 7848                68290               -99679
       983                 7856              -182068              -119567
       984                 7864              -183093              -138582
       985                 7872               -17077              -136334
       986                 7880                33140              -160825
       987                 7888               -46686              -146213
       988                 7896               -84966               -73329
       989                 7904              -169429              -214290
       990                 7912              -152058              -172306
       991                 7920               -24813              -100424
       992                 7928               -43221              -281706
       993                 7936              -233139              -194914
       994                 7944               -26597                34241
       995                 7952                -4324               -76881
       996                 7960               -58358               -79384
       997                 7968                -9262              -117087
       998                 7976               -51388                44687
       999                 7984              -139613              -223982
      1000                 7992               -61053               -73440
      1001                 8000               -12646              -125257
      1002                 8008               -32405              -218850
      1003                 8016                39718              -119521
      1004                 8024              -120651                36286
      1005                 8032               -80541                43266
      1006                 8040                57798              -190739
      1007                 8048              -141063              -180936
      1008                 8056              -169125              -145270
      1009                 8064              -266068               -20129
      1010                 8072              -102915              -120275
      1011                 8080               -17583                19677
      1012                 8088               -93799               -55076
      1013                 8096               -82274              -171521
      1014                 8104                17301               -90631
      1015                 8112              -128708              -116667
      1016                 8120              -137601               -87262
      1017                 8128               -75885               -71731
      1018                 8136              -101290                80561
      1019                 8144              -167154               -47826
      1020                 8152               -82184              -107302
      1021                 8160               -46695               -62553
      1022                 8168                 1648              -134720
      1023                 8176               -32578              -167882
      1024                 8184               -74257              -138066
      1025                 8192              -140304               -33727
      1026                 8200              -130999              -200236
      1027                 8208              -131066               -14134
      1028                 8216              -118161              -189710
      1029                 8224               -21981              -160088
      1030                 8232              -111261              -175038
      1031                 8240              -161208               136821
      1032                 8248               -91824               -78543
      1033                 8256               -22690              -104417
      1034                 8264              -120149              -159483
      1035                 8272              -166729               -52028
      1036                 8280               -45131               -58377
      1037                 8288               -12791               -61794
      1038                 8296              -169107              -230667
      1039                 8304              -207950               -77082
      1040                 8312                18952                 2074
      1041                 8320              -127389              -244539
      1042                 8328                 9481               -80684
      1043                 8336              -111029               -92042
      1044                 8344               -93838               -50487
      1045                 8352               -80255                22210
      1046                 8360                16749              -145571
      1047                 8368               -14967              -132978
      1048                 8376              -107638              -106851
      1049                 8384               -97067               -56495
      1050                 8392               -99642               -80013
      1051                 8400              -127756               -88743
      1052                 8408              -121126               -75469
      1053                 8416               -95755              -108516
      1054                 8424               -56856               -66752
      1055                 8432              -179109              -103469
      1056                 8440              -125501                47733
      1057                 8448              -149218               -86217
      1058                 8456               -63306               -15045
      1059                 8464              -118818                35035
      1060                 8472              -122202               -13123
      1061                 8480                27838              -159616
      1062                 8488              -193263              -176278
      1063                 8496              -229758              -170429
      1064                 8504               -73953              -214249
      1065                 8512                17697              -153483
      1066                 8520              -167812              -141397
      1067                 8528              -111711              -102674
      1068                 8536              -152593              -152631
      1069                 8544               -85279                53677
      1070                 8552              -220209               -92961
      1071                 8560              -109843              -100272
      1072                 8568                82603                16438
      1073                 8576              -267475              -139458
      1074                 8584              -129338               -88121
      1075                 8592              -136722               -23691
      1076                 8600               -34844              -208782
      1077                 8608               -56761              -136046
      1078                 8616               -42595              -116284
      1079                 8624               -21253              -104665
      1080                 8632               -49647              -112174
      1081                 8640              -210894               -65408
      1082                 8648               -72483               -26753
      1083                 8656              -131136               -14754
      1084                 8664                 8067               -59258
      1085                 8672               -41394              -184027
      1086                 8680                46792                80672
      1087                 8688               -64666              -224667
      1088                 8696               -83385              -114574
      1089                 8704               -39091              -141404
      1090                 8712                 2142              -137581
      1091                 8720              -181684               -10669
      1092                 8728              -259400              -141955
      1093                 8736              -123539                82308
      1094                 8744               -46577              -132910
      1095                 8752               -16115                11469
      1096                 8760              -132484              -185908
      1097                 8768              -133872               -93212
      1098                 8776                 7939               -15508
      1099                 8784                63378               -33200
      1100                 8792              -158241              -153905
      1101                 8800               -33937              -118231
      1102                 8808                21362              -315092
      1103                 8816               -84699              -172721
      1104                 8824               -42910              -140978
      1105                 8832               -60108               -62529
      1106                 8840               104957               -11037
      1107                 8848                57974               -49012
      1108                 8856              -120228              -137141
      1109                 8864              -218230               -60368
      1110                 8872                 3462               -43407
      1111                 8880               -76220              -209990
      1112                 8888              -110326              -189291
      1113                 8896              -170630               -29715
      1114                 8904              -122847              -208481
      1115                 8912              -178352              -139892
      1116                 8920               -80996              -182122
      1117                 8928               -48378               -46810
      1118                 8936              -262415               -62191
      1119                 8944                66071               -71771
      1120                 8952                -7381              -141385
      1121                 8960              -258782              -193988
      1122                 8968               -86453                 6662
      1123                 8976               -47324               -79486
      1124                 8984              -116598              -143807
      1125                 8992              -187227                59201
      1126                 9000               -63435               -42055
      1127                 9008              -205316              -161884
      1128                 9016               -84444              -166071
      1129                 9024                -8297                55357
      1130                 9032               -88165               -35039
      1131                 9040              -160261               -92247
      1132                 9048                75696              -110803
      1133                 9056               -92067                80976
      1134                 9064              -117705               -79864
      1135                 9072              -178896               -70134
      1136                 9080              -100066              -192243
      1137                 9088              -164341              -128916
      1138                 9096                -8908               -41002
      1139                 9104               -67034               -80830
      1140                 9112               -12250               -79877
      1141                 9120                -4871              -280802
      1142                 9128               -66557               -37345
      1143                 9136              -228804              -134459
      1144                 9144                25751               -84688
      1145                 9152                18955               -79303
      1146                 9160                 1511               -55461
      1147                 9168              -169215                39519
      1148                 9176               -90544              -157206
      1149                 9184              -143986               -50277
      1150                 9192              -115988              -223293
      1151                 9200              -140803               -52571
      1152                 9208               -23735              -109046
      1153                 9216               -91523               -25654
      1154                 9224               -49717               -58953
      1155                 9232                -7719               -20175
      1156                 9240               -46486              -143844
      1157                 9248               -98046                27107
      1158                 9256              -107921              -117329
      1159                 9264              -262809               -93594
      1160                 9272              -224193              -132494
      1161                 9280              -112726               -73773
      1162                 9288                95206               -91920
      1163                 9296               -54517               -75763
      1164                 9304               -93741              -107162
      1165                 9312               106208               -56180
      1166                 9320               -57207               -85927
      1167                 9328                13886               -82205
      1168                 9336               -43051              -212465
      1169                 9344              -165266               -82253
      1170                 9352               -38770              -102356
      1171                 9360               -60995              -182379
      1172                 9368               -29257                19433
      1173                 9376              -195035               -44887
      1174                 9384              -115821               -82604
      1175                 9392              -158895               -86551
      1176                 9400               -14227               -90107
      1177                 9408               -78941               -11886
      1178                 9416               -56768              -160628
      1179                 9424              -147942               -48337
      1180                 9432              -196320              -132544
      1181                 9440                51496              -108483
      1182                 9448               -79525               -83830
      1183                 9456              -174176              -151463
      1184                 9464              -132561              -150872
      1185                 9472              -140777              -124987
      1186                 9480              -149539               -79538
      1187                 9488               -53635                -2742
      1188                 9496               -48325              -213358
      1189                 9504              -144826               -87505
      1190                 9512               -48283               -84037
      1191                 9520                23091              -134486
      1192                 9528              -191289              -111109
      1193                 9536                23088              -146003
      1194                 9544                16002               -58449
      1195                 9552               -37252               -47692
      1196                 9560               -87131               -47657
      1197                 9568              -121553                99235
      1198                 9576              -112734                36442
      1199                 9584               -34875              -128380
      1200                 9592              -156882              -126912
      1201                 9600               -87880               137665
      1202                 9608               -71683               -44427
      1203                 9616              -154877              -182756
      1204                 9624               -80357              -143510
      1205                 9632                38659              -138812
      1206                 9640              -129873              -168267
      1207                 9648               -45747              -162519
      1208                 9656               -72678               -41516
      1209                 9664              -243345                -9278
      1210                 9672              -243049               -41947
      1211                 9680               -50354               -62960
      1212                 9688              -160231              -241404
      1213                 9696               -27757               -74663
      1214                 9704               -17223                69058
      1215                 9712               -89103               -57898
      1216                 9720               -64847              -148279
      1217                 9728               -44043              -178202
      1218                 9736               -54977               -77250
      1219                 9744              -134404               -70913
      1220                 9752               -73999              -205194
      1221                 9760                50531               -13389
      1222                 9768               -13382              -257325
      1223                 9776               -59488                67235
      1224                 9784               -56977                -3464
      1225                 9792              -173069               -99580
      1226                 9800              -180788               -70281
      1227                 9808              -214813                48607
      1228                 9816              -254022              -260291
      1229                 9824              -226319              -113523
      1230                 9832               -66687               -46859
      1231                 9840               -30683               -81495
      1232                 9848              -168343                14421
      1233                 9856              -195762              -106657
      1234                 9864               -72034              -159499
      1235                 9872              -151801              -257038
      1236                 9880               -89757               -82929
      1237                 9888                -7163               -38337
      1238                 9896              -110698              -201541
      1239                 9904              -168675                22992
      1240                 9912               -60589               -92854
      1241                 9920               -47341                 6952
      1242                 9928              -167160              -135434
      1243                 9936               -84761              -214322
      1244                 9944              -140932               -78166
      1245                 9952               -16193               -65789
      1246                 9960              -102581              -103776
      1247                 9968                61558              -179302
      1248                 9976               -89069              -170797
      1249                 9984               -91615               -59068
      1250                 9992                37027               -51363
      1251                10000               -83340              -251039
      1252                10008              -123470              -226699
      1253                10016               -73423              -113843
      1254                10024               -77489               -62319
      1255                10032               113425              -123442
      1256                10040               -11104              -127797
      1257                10048               -90210                50347
      1258                10056               -87361                 5900
      1259                10064              -174138               -66888
      1260                10072               -45793              -120230
      1261                10080              -233247               -65182
      1262                10088              -113673              -158082
      1263                10096                -6529              -159384
      1264                10104              -115264                60659
      1265                10112               -44029                28976
      1266                10120                -3678              -134105
      1267                10128               -67662                -8087
      1268                10136               -83211                 7387
      1269                10144               -61230               -37586
      1270                10152               147055              -144646
      1271                10160               -94455               -10357
      1272                10168               -30445              -134640
      1273                10176               -34843              -177946
      1274                10184               -43673                46298
      1275                10192               -98383              -178804
      1276                10200                24423               -57514
      1277                10208              -165865               -47582
      1278                10216               -53547               -97711
      1279                10224               -99840              -234623
      1280                10232               -40803               -38427
      1281                10240                 7350               158840
      1282                10248                21002               -28255
      1283                10256              -145613              -124404
      1284                10264               -92147                   65
      1285                10272               -56522              -136174
      1286                10280               -70848                72685
      1287                10288              -175207              -179495
      1288                10296                20730              -155036
      1289                10304              -122147              -166631
      1290                10312               -66948                -8635
      1291                10320                36081              -108387
      1292                10328               -56497               -73130
      1293                10336               -83460              -119537
      1294                10344              -153427               -85375
      1295                10352               -76056               -76314
      1296                10360               -48897               -64537
      1297                10368               -24174               -22297
      1298                10376                55547               -35649
      1299                10384               -35574              -106337
      1300                10392               -94891              -136401
      1301                10400              -188098               -66728
      1302                10408               -34103               -70365
      1303                10416               -89289               -82268
      1304                10424               -35870               -92111
      1305                10432              -143342               -45774
      1306                10440              -134890               -17771
      1307                10448              -121067               -13814
      1308                10456               -68044                77395
      1309                10464               -20168              -160834
      1310                10472               -41618              -139108
      1311                10480               -39168              -105294
      1312                10488               -25107                36493
      1313                10496               -45123                -8909
      1314                10504              -119030              -153261
      1315                10512              -114963              -124207
      1316                10520              -147306               -91398
      1317                10528               -82546                13601
      1318                10536              -118054              -138966
      1319                10544              -120055               -59484
      1320                10552               -99608               -63559
      1321                10560               -44516               -93105
      1322                10568              -101370               -89482
      1323                10576               -55829              -184464
      1324                10584                -1514                -5145
      1325                10592               -19819                28587
      1326                10600                12261               -25384
      1327                10608                91340               -84630
      1328                10616               -68157               -71938
      1329                10624              -159666              -102722
      1330                10632                -3652               -44185
      1331                10640              -182645               -90030
      1332                10648              -177404               -51622
      1333                10656              -173188                -7283
      1334                10664                75262                -3500
      1335                10672                67639              -105990
      1336                10680              -157695                 7322
      1337                10688              -136077              -121673
      1338                10696               -12907               -37668
      1339                10704              -231143              -182283
      1340                10712                20791               -47906
      1341                10720                 7670               -55390
      1342                10728              -129117                -8227
      1343                10736              -181835              -116734
      1344                10744               -30543               -81542
      1345                10752              -183669              -140449
      1346                10760               -37673               -89743
      1347                10768              -149181              -181276
      1348                10776                18329               -48373
      1349                10784                61902              -136761
      1350                10792               -48436              -129379
      1351                10800              -134312              -118249
      1352                10808              -119158              -167285
      1353                10816              -135148              -103230
      1354                10824              -115580               -21618
      1355                10832              -195013              -134609
      1356                10840              -108642                  806
      1357                10848              -100885              -167938
      1358                10856              -131445              -143480
      1359                10864                 -918                -1325
      1360                10872              -173866               -82432
      1361                10880               -86327               -10635
      1362                10888                  408              -119784
      1363                10896              -221206              -113409
      1364                10904                80805                70415
      1365                10912                57074              -158175
      1366                10920               -36443              -152862
      1367                10928               -22082              -132526
      1368                10936                69853              -104388
      1369                10944              -135387              -125217
      1370                10952               -31178              -122567
      1371                10960                 7318               -70156
      1372                10968                 8862               -79122
      1373                10976               -91610              -127689
      1374                10984              -203916                -2226
      1375                10992                12134               -35819
      1376                11000                25060               -90656
      1377                11008              -143183               -13892
      1378                11016                67583              -122359
      1379                11024                25382              -106705
      1380                11032               -68921              -142345
      1381                11040               -12314              -130681
      1382                11048               -83083                36502
      1383                11056               -31578              -113410
      1384                11064              -213773               -91350
      1385                11072                -2686              -155654
      1386                11080                83322               -63540
      1387                11088              -121151               -68685
      1388                11096               -56046                 2128
      1389                11104                 3982               -73695
      1390                11112               -70575              -198672
      1391                11120              -267228               -92420
      1392                11128                23840              -192665
      1393                11136              -123448                 6222
      1394                11144                 7540              -146737
      1395                11152              -107242              -138106
      1396                11160               -21683               -32138
      1397                11168               -69831               -26743
      1398                11176               -68170               -43300
      1399                11184              -126421              -115271
      1400                11192               -21781               -87938
      1401                11200                  982              -130019
      1402                11208               -40190              -149729
      1403                11216               -54006               -40436
      1404                11224              -202567              -139720
      1405                11232                79928              -139806
      1406                11240                74056               -43287
      1407                11248                23299               -64173
      1408                11256              -173826                19383
      1409                11264              -210735              -136558
      1410                11272               -85047               -48350
      1411                11280               -25115               -94086
      1412                11288               -30398              -168780
      1413                11296              -160666              -155006
      1414                11304              -331556                52434
      1415                11312               -65428              -125084
      1416                11320              -147321                22387
      1417                11328              -245365              -161979
      1418                11336                -6922               -22121
      1419                11344                -8442               -64869
      1420                11352              -190609               -11227
      1421                11360               -46746               -65364
      1422                11368              -164400              -181129
      1423                11376              -175443               -61800
      1424                11384               -81593                75967
      1425                11392               -71033               -54624
      1426                11400               -70375              -123020
      1427                11408              -197534               -46875
      1428                11416              -104621               -29686
      1429                11424              -119115              -160849
      1430                11432              -186392               -59654
      1431                11440              -121096                53764
      1432                11448                 4566              -117685
      1433                11456              -100224                52185
      1434                11464              -153954              -125653
      1435                11472              -173143               -22410
      1436                11480               -30669                50925
      1437                11488              -151436              -132591
      1438                11496              -230070               -96181
      1439                11504              -210886                 6228
      1440                11512              -225142              -156587
      1441                11520               -86873              -125040
      1442                11528               -35317               -94513
      1443                11536              -121453               -36575
      1444                11544               -95359                84340
      1445                11552                 7412                50025
      1446                11560                 2378               -90907
      1447                11568               -98133               -23074
      1448                11576              -114464               -38728
      1449                11584              -149620               -61340
      1450                11592               -41775              -132089
      1451                11600               -49971               -53970
      1452                11608               159814               -63537
      1453                11616              -274174              -121810
      1454                11624              -133732              -264705
      1455                11632              -169202              -125919
      1456                11640              -153194              -109148
      1457                11648                25174                19958
      1458                11656              -100433               -40141
      1459                11664              -172488              -111154
      1460                11672               -67940              -140664
      1461                11680                 4744                83619
      1462                11688               -79286              -139035
      1463                11696               -97042               -80310
      1464                11704              -126239               -12882
      1465                11712               -44895              -139202
      1466                11720              -160781               -65118
      1467                11728               -17157               -56853
      1468                11736              -138152               -44187
      1469                11744                11130              -146995
      1470                11752               -20537              -158613
      1471                11760               -20725              -100931
      1472                11768                41937                 8712
      1473                11776               -19475               -60534
      1474                11784              -136771               -54012
      1475                11792               -76515                31218
      1476                11800                 7245               -83337
      1477                11808              -213584              -181049
      1478                11816                55289                85473
      1479                11824              -141671                24915
      1480                11832               -74936              -162111
      1481                11840              -313600               -69606
      1482                11848                67874               -71528
      1483                11856              -126247               -68046
      1484                11864                40647              -257909
      1485                11872                86413              -103636
      1486                11880              -103889               -28762
      1487                11888               -60318               -47268
      1488                11896               -92780              -162165
      1489                11904              -121789               -94115
      1490                11912                43524               -88429
      1491                11920              -119861              -104409
      1492                11928               -67262              -110609
      1493                11936              -129620               -10320
      1494                11944                22281               -85228
      1495                11952                -4881               -35675
      1496                11960              -183833               -47262
      1497                11968               -96085              -157964
      1498                11976              -147557                 8368
      1499                11984                66945                10419
      1500                11992                -6193               -99421
      1501                12000               -39139              -184475
      1502                12008              -199858               -78766
      1503                12016                38534               -40090
      1504                12024              -183374                16783
      1505                12032              -122698                26416
      1506                12040                93940              -140449
      1507                12048              -165833               -52556
      1508                12056                62035              -124241
      1509                12064               -93417                98164
      1510                12072                 6371                83848
      1511                12080               -18499               -47608
      1512                12088               -46288               -78159
      1513                12096              -106114                 5013
      1514                12104               -69980               -49521
      1515                12112                10378               -15850
      1516                12120              -186497              -160447
      1517                12128              -173353                -8297
      1518                12136              -115483               -76962
      1519                12144                18847              -201827
      1520                12152              -121816               -87208
      1521                12160              -186171              -136985
      1522                12168               -46601              -146904
      1523                12176               -94232              -125488
      1524                12184               -38887                 -316
      1525                12192              -193365               -45432
      1526                12200              -103808               -32498
      1527                12208               -41220                10255
      1528                12216               -56553               -68650
      1529                12224              -243475               -73430
      1530                12232               -76284               -41174
      1531                12240                 3924              -104996
      1532                12248                  801               -90639
      1533                12256                37773               -69700
      1534                12264              -182172              -205825
      1535                12272               -59691              -196779
      1536                12280                96980                 2695
      1537                12288              -107202               -97128
      1538                12296              -183070               -68207
      1539                12304              -146596                70340
      1540                12312               -84025               -78731
      1541                12320              -107661               -78476
      1542                12328                19681              -117514
      1543                12336               -94701                79038
      1544                12344              -144338               -12476
      1545                12352              -160714              -115913
      1546                12360               -81735              -141029
      1547                12368                23287               -97402
      1548                12376              -261100                23040
      1549                12384              -146282               -94639
      1550                12392                -9979              -215965
      1551                12400              -100807                27021
      1552                12408               -49243              -179125
      1553                12416              -259712               -62538
      1554                12424              -144221                 7456
      1555                12432                26718               -55392
      1556                12440              -221028               -25357
      1557                12448               -84371               -10137
      1558                12456              -176455                -6624
      1559                12464              -221783              -148260
      1560                12472               -86590              -124457
      1561                12480               -58049               -20373
      1562                12488               -82983              -149794
      1563                12496               -61691               -53016
      1564                12504              -172032              -151202
      1565                12512               -29492              -176311
      1566                12520               -22984              -325590
      1567                12528                45478              -138589
      1568                12536               -54499               -37117
      1569                12544              -107525              -100604
      1570                12552              -129969               -60206
      1571                12560              -126467               -91116
      1572                12568              -102718               -97043
      1573                12576               -84895              -171640
      1574                12584                83377               -70500
      1575                12592              -154498              -167820
      1576                12600               -60023              -142972
      1577                12608              -180083               -25716
      1578                12616                34297               -38549
      1579                12624                17769               -38698
      1580                12632              -234193               -61031
      1581                12640               -85703              -218968
      1582                12648              -140899               -41868
      1583                12656              -115608              -142775
      1584                12664              -148814               -63835
      1585                12672              -160188               -21381
      1586                12680                56308               -14120
      1587                12688               -19756              -129193
      1588                12696               -87624              -104329
      1589                12704                47280               -22468
      1590                12712                38715              -129540
      1591                12720              -203694               -50297
      1592                12728               -53511               -66052
      1593                12736                -1539                37596
      1594                12744                10112              -226426
      1595                12752               -92550               -57147
      1596                12760              -183186               -30630
      1597                12768              -125091              -142993
      1598                12776               -33221                -3718
      1599                12784              -144290                 -889
      1600                12792               -73938               -35560
      1601                12800                11739               -26856
      1602                12808              -115945              -189087
      1603                12816               -11020              -158470
      1604                12824                75495               -62428
      1605                12832              -122543              -123836
      1606                12840              -177380               -77161
      1607                12848               -21417                 7557
      1608                12856              -271934               -20124
      1609                12864              -178969               -61762
      1610                12872               -56911               -88847
      1611                12880               -58062               -21815
      1612                12888                20715               -87232
      1613                12896               -25912              -152342
      1614                12904                41679               -61485
      1615                12912                35573               -30502
      1616                12920               -56286                  626
      1617                12928              -173456              -226886
      1618                12936                -4961                22656
      1619                12944               -67508              -215290
      1620                12952                89152              -134584
      1621                12960                -5368               -22102
      1622                12968                71914              -113238
      1623                12976                27288                64561
      1624                12984                 3493                24256
      1625                12992              -152297              -193519
      1626                13000               -81819              -142022
      1627                13008               -14522              -112746
      1628                13016              -100876               -86603
      1629                13024              -246691              -203860
      1630                13032               -45410               -59014
      1631                13040              -100272               -19138
      1632                13048               -44682               -93871
      1633                13056              -221271                35588
      1634                13064              -215084                35943
      1635                13072              -141142              -190866
      1636                13080               -23533              -178055
      1637                13088               -41568                 7596
      1638                13096                91749               -98418
      1639                13104                -7605                19833
      1640                13112              -113208                41105
      1641                13120              -263363                -4603
      1642                13128              -218583               -37535
      1643                13136               -43879               -14418
      1644                13144               -84911               -36950
      1645                13152                47326               -68783
      1646                13160                86036              -114229
      1647                13168              -108910                72774
      1648                13176              -222584               -45818
      1649                13184              -208933                -7868
      1650                13192               -84022              -178928
      1651                13200                26072              -150775
      1652                13208               -68758              -102091
      1653                13216               -37521               -76286
      1654                13224                46201              -182608
      1655                13232              -185576               -19569
      1656                13240              -200612              -111206
      1657                13248                37059               -93394
      1658                13256               -50825              -126709
      1659                13264                15696              -113189
      1660                13272               -85199               -81690
      1661                13280                -5423               -43876
      1662                13288               -66184               -47141
      1663                13296               -61607                60537
      1664                13304              -166298              -243719
      1665                13312               -34581               -72022
      1666                13320              -129831              -112052
      1667                13328                27345              -145061
      1668                13336                28202                -2193
      1669                13344               -57441              -112309
      1670                13352              -138457              -121183
      1671                13360              -103522               -41762
      1672                13368               104097                35658
      1673                13376               -53729              -162019
      1674                13384               -80128                15016
      1675                13392               -47310              -185379
      1676                13400              -189819              -141829
      1677                13408              -196487                 2642
      1678                13416                -1742               -65239
      1679                13424              -235821                47164
      1680                13432               116694              -135525
      1681                13440               -87169               -76455
      1682                13448               -47552               -51273
      1683                13456              -138539               -30564
      1684                13464               -66860              -165936
      1685                13472               -67486               -82983
      1686                13480                -1278               -77780
      1687                13488                58165              -120594
      1688                13496               -60822              -109287
      1689                13504               -37761                24789
      1690                13512                10217              -132744
      1691                13520                55574              -114410
      1692                13528              -220214              -123871
      1693                13536                28738               -99977
      1694                13544              -134302              -157629
      1695                13552               -67864               -79525
      1696                13560              -148451              -173865
      1697                13568                16635              -200384
      1698                13576                66039                 2951
      1699                13584               -83715               102548
      1700                13592               -41738              -151856
      1701                13600               -46104               -83072
      1702                13608              -110146               -29983
      1703                13616              -141749               -57264
      1704                13624              -240821              -191282
      1705                13632              -163642              -167443
      1706                13640               -31826               -39726
      1707                13648              -111075                55789
      1708                13656               -39525               -10510
      1709                13664              -197697              -142981
      1710                13672               -16704                63687
      1711                13680              -195839                17669
      1712                13688               -35997               -69465
      1713                13696              -167348              -114418
      1714                13704                18761              -122303
      1715                13712               -78406               130936
      1716                13720               -90864               -73686
      1717                13728              -144106               -23700
      1718                13736              -161627               -34964
      1719                13744                40940                -3162
      1720                13752               -92508              -145465
      1721                13760               -50254               -41965
      1722                13768               -43480                26248
      1723                13776              -180517              -112540
      1724                13784               -31645              -181577
      1725                13792               -67442               -89434
      1726                13800                -1404                19688
      1727                13808               -21634              -194733
      1728                13816               -71501               -42109
      1729                13824               -12082               -23214
      1730                13832                17825              -186020
      1731                13840              -120340              -143236
      1732                13848               -68334                13576
      1733                13856               -89835                30660
      1734                13864                 -863               -64026
      1735                13872               -53915               -68792
      1736                13880               -66755               -51757
      1737                13888              -116354               -56240
      1738                13896                34904              -115017
      1739                13904                23589               -47338
      1740                13912              -150997              -157014
      1741                13920               -22575               -14361
      1742                13928               -10217              -140165
      1743                13936               -18661               -89266
      1744                13944               -29338                 5371
      1745                13952               -38413               -84742
      1746                13960              -130459               -43112
      1747                13968                 2653              -149337
      1748                13976              -114993                53721
      1749                13984              -160118              -218519
      1750                13992               -68116               -99212
      1751                14000              -118353               -16097
      1752                14008              -159802                84541
      1753                14016               -43803              -144646
      1754                14024               -38782              -210395
      1755                14032               -92301              -147261
      1756                14040              -159531              -112845
      1757                14048               -21620               -42408
      1758                14056                98902               -75576
      1759                14064               -58936               -70930
      1760                14072               116578               -91835
      1761                14080               -11407                 1467
      1762                14088              -176824                96426
      1763                14096              -111965              -232941
      1764                14104               -77271               -17477
      1765                14112                 3703              -152748
      1766                14120              -160967               -24727
      1767                14128               102586               -55865
      1768                14136              -132635              -108441
      1769                14144              -170721               -54716
      1770                14152               -95918                13715
      1771                14160               -87525              -133702
      1772                14168              -225656                -2535
      1773                14176                -9558                36300
      1774                14184               -99776                -8871
      1775                14192                53866                 8011
      1776                14200               -61817              -224415
      1777                14208              -162836              -101929
      1778                14216                95500              -124644
      1779                14224              -175340              -183785
      1780                14232               -74479              -204567
      1781                14240              -129888              -143337
      1782                14248              -227609              -116439
      1783                14256              -121120                43084
      1784                14264               -27229              -171795
      1785                14272                51030              -107409
      1786                14280               -90128                 3829
      1787                14288              -117911                62042
      1788                14296              -169631               -76204
      1789                14304                53147              -134004
      1790                14312               -87233               -64803
      1791                14320                 1806                85801
      1792                14328               -57591                -2721
      1793                14336                 9472              -162924
      1794                14344                -6536               -38170
      1795                14352               -65693              -206794
      1796                14360                19406              -111387
      1797                14368              -155788               -69437
      1798                14376              -129395              -190643
      1799                14384              -166092                32869
      1800                14392               -29346              -117514
      1801                14400               -85969               -67461
      1802                14408              -141876                 7949
      1803                14416                21624               -94209
      1804                14424               -54643               120264
      1805                14432              -153919               -27781
      1806                14440               -91797               -15173
      1807                14448                45843               -76443
      1808                14456               -62860              -156263
      1809                14464              -118933                -6082
      1810                14472                -6594              -146275
      1811                14480              -231565                 -628
      1812                14488               -29748               -51725
      1813                14496               -73755               -55507
      1814                14504                77447              -186573
      1815                14512               -36164              -222231
      1816                14520               -31139              -111409
      1817                14528                35218               -58301
      1818                14536               -30376              -131489
      1819                14544                -8703               -10006
      1820                14552              -141904               -99988
      1821                14560                29792               -32988
      1822                14568              -148126                46469
      1823                14576                -9057               -83639
      1824                14584               -11899              -216815
      1825                14592              -162212               -34919
      1826                14600              -125099               -32294
      1827                14608               -81540              -122137
      1828                14616               -25303               -32091
      1829                14624                 6860               -47922
      1830                14632                98365              -147378
      1831                14640              -115960               -88049
      1832                14648                54574              -145938
      1833                14656              -126382              -133451
      1834                14664                16127                20895
      1835                14672               -93434              -166368
      1836                14680               111274               -26095
      1837                14688              -136183               -50487
      1838                14696               -98091                43211
      1839                14704               -98543              -142069
      1840                14712                19624              -145160
      1841                14720               -91768              -171692
      1842                14728               -41660                12418
      1843                14736              -142640               -97831
      1844                14744               -98510              -201766
      1845                14752               -88452               -24486
      1846                14760               -48872              -195348
      1847                14768              -111343               -28938
      1848                14776              -139272              -184094
      1849                14784              -105989               -89089
      1850                14792                14390               -56351
      1851                14800                14421                58908
      1852                14808              -102260               -50337
      1853                14816                39853              -195846
      1854                14824                 5421               -85986
      1855                14832                  371               -94615
      1856                14840               -45947               -53841
      1857                14848               -82499              -130494
      1858                14856              -173444                47934
      1859                14864              -168816               -10767
      1860                14872               104809               -45694
      1861                14880              -147144               -23558
      1862                14888                -2368              -180894
      1863                14896                60860              -136661
      1864                14904               -92844                16915
      1865                14912               -82627              -121563
      1866                14920               -61746                -9525
      1867                14928               -91358               -74554
      1868                14936              -157057               -65803
      1869                14944               -80511               -42091
      1870                14952              -115356              -221175
      1871                14960               -20451              -222997
      1872                14968              -193383               -55079
      1873                14976                38960               -46262
      1874                14984               -49040              -126292
      1875                14992              -201793               -72965
      1876                15000               -74905                56891
      1877                15008               -35883              -147319
      1878                15016                18410               -29009
      1879                15024               -70367               -55609
      1880                15032               -85982                13287
      1881                15040               -51293              -212605
      1882                15048               -90409              -169787
      1883                15056                22895               -75969
      1884                15064              -161113               -87536
      1885                15072              -118368                12277
      1886                15080              -201404                -6371
      1887                15088               -92373              -185328
      1888                15096               -80336                58100
      1889                15104              -289109                40009
      1890                15112               -46535               -42260
      1891                15120                 9769               -25458
      1892                15128                62391              -170755
      1893                15136               -12019              -197827
      1894                15144              -169335               -85139
      1895                15152               -55356              -175499
      1896                15160              -101753                -1827
      1897                15168              -145490               -78022
      1898                15176                31891               -25079
      1899                15184               -19553               -99108
      1900                15192               -60134                -5749
      1901                15200              -108167              -102542
      1902                15208               -16908              -107391
      1903                15216              -111016                24032
      1904                15224               -30277               -86086
      1905                15232               -14450               -84979
      1906                15240               -37500               -60425
      1907                15248              -101783              -106054
      1908                15256                18356                20771
      1909                15264                15079              -107049
      1910                15272              -191061              -186759
      1911                15280               -65460               -35089
      1912                15288               -76747              -115870
      1913                15296                 4496               -51579
      1914                15304               -65359                14992
      1915                15312               -17879              -134297
      1916                15320              -180962               -93003
      1917                15328               -37870              -113948
      1918                15336               -42708              -103269
      1919                15344               -23678                63056
      1920                15352               -42423               -55463
      1921                15360               -79815               -89476
      1922                15368               -97809                30432
      1923                15376                -7167               -11409
      1924                15384                 4815              -244691
      1925                15392              -126792              -147644
      1926                15400               -22270              -150973
      1927                15408                15716              -105848
      1928                15416              -149881                -8349
      1929                15424              -206809                36387
      1930                15432               -81040                48870
      1931                15440                42168              -163362
      1932                15448               -90731               -45585
      1933                15456                28054               -79327
      1934                15464               -13479               -58280
      1935                15472              -170607              -140457
      1936                15480               -23766              -182068
      1937                15488               -42488               -13536
      1938                15496               -33360               135184
      1939                15504              -190971               -26812
      1940                15512                29393               -32182
      1941                15520              -193448              -144222
      1942                15528               -67100               106513
      1943                15536               -37902              -126592
      1944                15544               -90601              -136022
      1945                15552               -26929              -110516
      1946                15560               -96362               -45852
      1947                15568              -112601               -19858
      1948                15576               -84395               -35976
      1949                15584                16712              -174605
      1950                15592              -125399               -26559
      1951                15600               -65441               -15443
      1952                15608               -88572               -73903
      1953                15616               -76211               -82764
      1954                15624               -65592                 3678
      1955                15632               -95136              -171615
      1956                15640                26397                65045
      1957                15648                 -185              -125661
      1958                15656              -104073              -130859
      1959                15664              -136485               -13386
      1960                15672              -178141              -110621
      1961                15680               -69525              -109884
      1962                15688               -80125               -46448
      1963                15696               -12935               116476
      1964                15704              -134496                 5989
      1965                15712                    0                    0
      1966                15720                    0                    0
      1967                15728                    0                    0
      1968                15736                    0                    0
      1969                15744                    0                    0
      1970                15752                    0                    0
      1971                15760                    0                    0
      1972                15768                    0                    0
      1973                15776                    0                    0
      1974                15784                    0                    0
      1975                15792                    0                    0
      1976                15800                    0                    0
      1977                15808                    0                    0
      1978                15816                    0                    0
      1979                15824                    0                    0
      1980                15832                    0                    0
      1981                15840                    0                    0
      1982                15848                    0                    0
      1983                15856                    0                    0
      1984                15864                    0                    0
      1985                15872                    0                    0
      1986                15880                    0                    0
      1987                15888                    0                    0
      1988                15896                    0                    0
      1989                15904                    0                    0
      1990                15912                    0                    0
      1991                15920                    0                    0
      1992                15928                    0                    0
      1993                15936                    0                    0
      1994                15944                    0                    0
      1995                15952                    0                    0
      1996                15960                    0                    0
      1997                15968                    0                    0
      1998                15976                    0                    0
      1999                15984                    0                    0
      2000                15992                    0                    0
