# Supplementary material for: Probing decoherence in molecular 4f qubits
Source: Chem Sci. 2024 Oct 30;15(48):20328–37. doi: 10.1039/d4sc05304d (PMC11575486; doi:10.1039/d4sc05304d)
Supplement: SC-015-D4SC05304D-s001 [file SC-015-D4SC05304D-s001.zip › data_archive/perpendicular_0p001pct/T2/3806_100K_T2]

     index            Time [ns]         Intensity []         Intensity []

         1                    0               962083              -243592
         2                    8               958941              -234117
         3                   16               807132              -191888
         4                   24               781062              -251447
         5                   32               889099              -436662
         6                   40               760093              -289028
         7                   48               884621              -305910
         8                   56               571417              -149127
         9                   64               629360              -259172
        10                   72               812165              -240019
        11                   80               661770              -311578
        12                   88               667468              -204826
        13                   96               699046              -264509
        14                  104               613385              -292961
        15                  112               761008              -248125
        16                  120               621343              -255015
        17                  128               481674              -171625
        18                  136               613715              -260368
        19                  144               626231              -283506
        20                  152               682980              -207049
        21                  160               585154              -216467
        22                  168               555640              -267503
        23                  176               669680              -322125
        24                  184               715651              -200342
        25                  192               714150              -254060
        26                  200               371069               -56759
        27                  208               605993              -253927
        28                  216               470088              -256865
        29                  224               462576              -279738
        30                  232               634363              -218993
        31                  240               540880              -221332
        32                  248               560082              -234051
        33                  256               453722              -198151
        34                  264               633414              -246546
        35                  272               510587              -182729
        36                  280               568465              -294178
        37                  288               568785              -194931
        38                  296               510929              -247930
        39                  304               687637              -179174
        40                  312               614716              -377741
        41                  320               547423              -163333
        42                  328               414425              -219957
        43                  336               458131              -276966
        44                  344               650975              -160148
        45                  352               484757              -218862
        46                  360               534487              -193145
        47                  368               678355              -134358
        48                  376               466049              -315747
        49                  384               546828              -388799
        50                  392               551740              -226529
        51                  400               337667              -150039
        52                  408               444226               -64888
        53                  416               228087              -195280
        54                  424               420213              -297407
        55                  432               358994              -221195
        56                  440               274382              -272854
        57                  448               339521               -97830
        58                  456               311041              -351007
        59                  464               309029              -139812
        60                  472               300764              -214314
        61                  480               545729              -288990
        62                  488               337799              -337738
        63                  496               533649              -181210
        64                  504               224019               -96869
        65                  512               387545              -162502
        66                  520               307810              -306229
        67                  528               428569              -167418
        68                  536               355157              -171474
        69                  544               355580                 -459
        70                  552               276784               -90790
        71                  560               203841              -287123
        72                  568               303826              -173341
        73                  576               209495                17508
        74                  584               437309              -271425
        75                  592               233736              -163445
        76                  600               127164              -117515
        77                  608               388057              -155661
        78                  616               334276              -226486
        79                  624               301976              -266902
        80                  632               196953              -105233
        81                  640               170991              -171676
        82                  648               197916              -126603
        83                  656               162588              -274753
        84                  664               254686              -132562
        85                  672               218869              -134622
        86                  680               131490              -231946
        87                  688               219936              -180702
        88                  696               266724              -262280
        89                  704               185464               -54266
        90                  712               276992               -58169
        91                  720               236380              -186184
        92                  728               222601               -64350
        93                  736               176291               -55875
        94                  744               242210              -151606
        95                  752                58070              -145464
        96                  760               224488              -186056
        97                  768               266140              -194880
        98                  776               -42181              -170988
        99                  784               129878              -135474
       100                  792               115005              -130329
       101                  800               176314               -62782
       102                  808               125801              -241110
       103                  816               164261              -173065
       104                  824               229802              -114773
       105                  832               139796              -124086
       106                  840                59949              -309826
       107                  848               179094                75626
       108                  856               162746              -151065
       109                  864               195753              -114259
       110                  872               242741              -201585
       111                  880               -29957              -227886
       112                  888               124048               -84602
       113                  896                78137              -233848
       114                  904                29492              -186367
       115                  912               303717              -225503
       116                  920               121821                42282
       117                  928                 7386              -138519
       118                  936                52993               -63739
       119                  944                68534               -59992
       120                  952              -134800              -172095
       121                  960                62604               -67396
       122                  968                85242              -174334
       123                  976               117519              -219434
       124                  984               146996               -29879
       125                  992                 -482              -127992
       126                 1000               -24763               -65043
       127                 1008               -19700              -182961
       128                 1016                 9536               -52092
       129                 1024               113648              -202959
       130                 1032                89518              -311951
       131                 1040               124184              -247395
       132                 1048               168645              -112471
       133                 1056               182235              -177345
       134                 1064                 8530              -134003
       135                 1072               116130              -163676
       136                 1080               -57327              -148932
       137                 1088                -2820               -16781
       138                 1096              -173126              -163315
       139                 1104               154268              -118814
       140                 1112                70159              -154491
       141                 1120              -109894              -125654
       142                 1128               143113               -43475
       143                 1136               -46015              -178859
       144                 1144                89854              -217311
       145                 1152               101303              -197191
       146                 1160                -7280               -51601
       147                 1168               154424              -134143
       148                 1176                58834              -187335
       149                 1184               -32614               -57281
       150                 1192                26182              -125728
       151                 1200                 2530               -14480
       152                 1208               -83378              -117299
       153                 1216                18384              -197842
       154                 1224               181188              -187176
       155                 1232               -75598              -187841
       156                 1240                12831              -186909
       157                 1248                17028              -237847
       158                 1256               -44685              -123208
       159                 1264                -2889              -132350
       160                 1272                -6968              -216459
       161                 1280               -57514              -189459
       162                 1288               -73686              -341743
       163                 1296                80532              -227940
       164                 1304               -45483              -251353
       165                 1312               -21802              -158597
       166                 1320                38211              -159522
       167                 1328               -24596               -39699
       168                 1336               -42859               -23286
       169                 1344               119192              -199842
       170                 1352               -78197              -151381
       171                 1360               -52639              -124781
       172                 1368              -131358              -195676
       173                 1376               -66616              -269347
       174                 1384                23382               -64500
       175                 1392               147207               -61024
       176                 1400                41705              -176502
       177                 1408               179016              -159440
       178                 1416              -100736              -140118
       179                 1424              -153798               -69258
       180                 1432                16443              -117333
       181                 1440                44679              -186939
       182                 1448               -50344              -135976
       183                 1456                18847              -117598
       184                 1464               -87710               -26813
       185                 1472               -72435               -92716
       186                 1480              -185073              -108361
       187                 1488              -166301               -53638
       188                 1496               -34792              -175574
       189                 1504                30494               -87221
       190                 1512                42472              -182983
       191                 1520               -28617               -96632
       192                 1528                82139                -9033
       193                 1536                -7149              -201890
       194                 1544               -49349               -43503
       195                 1552               -10447                48019
       196                 1560               -74764              -112375
       197                 1568               -74602               -85453
       198                 1576               -20752               -34949
       199                 1584              -171480               -50218
       200                 1592               -58357              -208905
       201                 1600              -127281               -47740
       202                 1608               -23120               -55673
       203                 1616              -188558               -40529
       204                 1624              -169041               -31298
       205                 1632                29444               -61271
       206                 1640               -61252              -124005
       207                 1648              -135905              -217836
       208                 1656              -184843              -189728
       209                 1664                 5791                -9983
       210                 1672               -22589              -189066
       211                 1680              -117900                -6350
       212                 1688              -147570              -132192
       213                 1696              -128665               -34906
       214                 1704               -77066              -198675
       215                 1712                94658              -246273
       216                 1720              -101346              -136310
       217                 1728              -136210              -125980
       218                 1736                60093              -102902
       219                 1744                34162               -53165
       220                 1752              -141546              -116328
       221                 1760              -146926              -230358
       222                 1768               -78708              -101290
       223                 1776              -169389              -187752
       224                 1784               -40370              -140290
       225                 1792               -95365              -138649
       226                 1800               -41255              -116986
       227                 1808               -90016              -132094
       228                 1816              -212095              -141145
       229                 1824                 5001              -143920
       230                 1832                31517              -185735
       231                 1840               -19905              -111776
       232                 1848               -31408                 2398
       233                 1856                -6320              -103575
       234                 1864              -101504              -122220
       235                 1872              -105436              -149889
       236                 1880               -64345              -194282
       237                 1888              -129816                -3254
       238                 1896               -73064              -114255
       239                 1904               -50314              -227675
       240                 1912               -82822               -19226
       241                 1920              -123279              -110391
       242                 1928               -22664              -106676
       243                 1936                40010              -187793
       244                 1944               -79459               -55816
       245                 1952               -73229               -83082
       246                 1960                33865              -113561
       247                 1968              -104269               -64013
       248                 1976               -68516                  362
       249                 1984              -196845                45798
       250                 1992                39799               -87691
       251                 2000              -160757               -64136
       252                 2008               -73651              -220090
       253                 2016                92782              -125499
       254                 2024                12114               -79259
       255                 2032               -96078              -284036
       256                 2040              -265099              -153388
       257                 2048               -16606              -257115
       258                 2056               -32073               -29206
       259                 2064               -11171               -77618
       260                 2072              -194802                -4661
       261                 2080              -111706               -12440
       262                 2088                 4291                 -808
       263                 2096               -78613              -114071
       264                 2104               -24591              -241689
       265                 2112              -151572               -45142
       266                 2120                 9129              -158816
       267                 2128               -12466              -143029
       268                 2136               -53330               -98975
       269                 2144              -201128              -238702
       270                 2152               -16705               -66191
       271                 2160                35066                -6989
       272                 2168               -27615               -68500
       273                 2176                  398              -229413
       274                 2184               -32791              -180830
       275                 2192              -219957              -140122
       276                 2200                -1081              -102239
       277                 2208               -74688              -180452
       278                 2216                -8157               -88135
       279                 2224               -62679              -142961
       280                 2232               -52710              -208313
       281                 2240                 -435              -110243
       282                 2248              -109189                44612
       283                 2256              -192941              -245207
       284                 2264               -64847              -102358
       285                 2272                -9951               -33475
       286                 2280              -147530               -87440
       287                 2288               -98275               -66495
       288                 2296              -140728              -177993
       289                 2304              -231730              -169193
       290                 2312               -59692               -86048
       291                 2320               -59130               -32336
       292                 2328              -198849               -95158
       293                 2336               -77576              -105200
       294                 2344               -26791              -179005
       295                 2352              -198261               -64573
       296                 2360               -36512              -196669
       297                 2368              -243980              -254193
       298                 2376                18626              -112289
       299                 2384              -205014              -183426
       300                 2392               -90266              -186570
       301                 2400               -91052              -169111
       302                 2408                72984              -194421
       303                 2416               -52952              -202432
       304                 2424              -156433              -158359
       305                 2432                19820              -195874
       306                 2440              -180829              -102340
       307                 2448              -252392               -70822
       308                 2456                44971              -154996
       309                 2464               -26964                79299
       310                 2472               -83386              -209630
       311                 2480               -84783              -260196
       312                 2488               -98418              -159340
       313                 2496              -273858              -148963
       314                 2504              -173130              -153034
       315                 2512               -88245                 5568
       316                 2520               -77286              -125880
       317                 2528               -62774               -78913
       318                 2536              -113061              -235480
       319                 2544               -11532                77281
       320                 2552              -152979                54052
       321                 2560               -22891               -76390
       322                 2568               -84699              -140085
       323                 2576              -100716               -22229
       324                 2584              -108732               -55220
       325                 2592              -188481               -69521
       326                 2600                19954              -211299
       327                 2608               -35667                13420
       328                 2616              -156578               -70859
       329                 2624              -209163              -145081
       330                 2632               -80438              -168875
       331                 2640              -137264                17484
       332                 2648              -251164                  416
       333                 2656               -43415              -229432
       334                 2664               -74177              -294555
       335                 2672                 -262               -35623
       336                 2680                28316              -189739
       337                 2688                62656                31707
       338                 2696               -21413               -62895
       339                 2704              -186743              -240406
       340                 2712              -152051              -202591
       341                 2720               -49800              -111917
       342                 2728               -38446              -149507
       343                 2736              -102585               -28313
       344                 2744               -59020               -18237
       345                 2752                60984               -80327
       346                 2760               -93807               -88464
       347                 2768               -45726              -132195
       348                 2776               -11620               -84072
       349                 2784                32730               -54515
       350                 2792               -56713              -106744
       351                 2800              -166087               -95534
       352                 2808               -75912              -261614
       353                 2816              -104615              -114239
       354                 2824              -182314                -3168
       355                 2832                84626              -141859
       356                 2840              -146852              -161803
       357                 2848               -42393                 -257
       358                 2856              -161582              -215657
       359                 2864                24943                48569
       360                 2872              -257707              -234355
       361                 2880              -103809              -160965
       362                 2888               -15506              -130261
       363                 2896              -120591              -181108
       364                 2904              -137880               -62928
       365                 2912              -146091              -215981
       366                 2920                66867               -51166
       367                 2928              -157599               -40747
       368                 2936               -14411              -143965
       369                 2944               -21237                24213
       370                 2952              -121651               -30841
       371                 2960              -241164              -201667
       372                 2968               -29123              -107396
       373                 2976              -119131              -184373
       374                 2984                 1009                -5721
       375                 2992               -83349               -25371
       376                 3000              -178355              -116355
       377                 3008               -99653              -210569
       378                 3016               -87648               -89676
       379                 3024                -7116              -105194
       380                 3032               -93251               -84678
       381                 3040                23491               -63153
       382                 3048              -130325              -140689
       383                 3056              -164962               -33474
       384                 3064              -109187               -61165
       385                 3072              -123996               -31001
       386                 3080               -96290               -73079
       387                 3088              -240383               -60702
       388                 3096               -41934                35627
       389                 3104                77169              -151024
       390                 3112               -67791               -20680
       391                 3120                54473               -87370
       392                 3128               -87198               130504
       393                 3136              -143310                81590
       394                 3144              -225825               123695
       395                 3152              -133774                13007
       396                 3160               -83921              -114801
       397                 3168               -92663               -62739
       398                 3176               -99103               -53456
       399                 3184              -138413              -132414
       400                 3192              -119119              -178480
       401                 3200               -60081              -126592
       402                 3208               -76417               -84920
       403                 3216               -65787               -92594
       404                 3224               -24319               -97332
       405                 3232              -215030               -67649
       406                 3240               -75626                -7128
       407                 3248              -161430               -18271
       408                 3256               -39163                -5269
       409                 3264              -203033              -245092
       410                 3272               -79453                94744
       411                 3280                47998                 9063
       412                 3288              -177241              -166599
       413                 3296                64357               -52589
       414                 3304                 6370              -101542
       415                 3312              -132193               -58138
       416                 3320               -39050              -220516
       417                 3328              -107918                30204
       418                 3336               -72350               -88463
       419                 3344                -6389                18037
       420                 3352               -73680               -74544
       421                 3360              -109963               -89345
       422                 3368              -254170               -73950
       423                 3376               -32638              -178498
       424                 3384               -42329               -49137
       425                 3392               -70496              -136098
       426                 3400               -52944              -166140
       427                 3408                99379               -45488
       428                 3416              -165781               -55504
       429                 3424              -133990               -54738
       430                 3432              -121838              -215153
       431                 3440              -116010                15281
       432                 3448                73839               -98212
       433                 3456                44053               -59129
       434                 3464               -76294              -127060
       435                 3472              -208918              -119901
       436                 3480                34683              -104174
       437                 3488               -52772               -73932
       438                 3496               -79300              -125235
       439                 3504               -50739                -6639
       440                 3512              -224850               -78382
       441                 3520               -92638              -103489
       442                 3528                -7403               -18478
       443                 3536                21631              -157585
       444                 3544              -107628               -24079
       445                 3552              -118878               -75834
       446                 3560               -96444              -111289
       447                 3568              -119777              -104309
       448                 3576               -27667              -104098
       449                 3584               -81476               -46740
       450                 3592               -35382               -99545
       451                 3600               -69910              -121431
       452                 3608               -93043               -49981
       453                 3616              -193613              -161276
       454                 3624              -100988              -109982
       455                 3632              -130127              -127394
       456                 3640              -126235              -217179
       457                 3648               -82039              -199539
       458                 3656                13735                -4408
       459                 3664              -145523               -36851
       460                 3672               -87195              -133578
       461                 3680              -135933               -59871
       462                 3688              -109916                 7540
       463                 3696              -129448              -141565
       464                 3704               -32345              -182537
       465                 3712              -231964              -273293
       466                 3720               -89870              -121193
       467                 3728              -103426              -186412
       468                 3736               -80051               -61116
       469                 3744              -187124              -141246
       470                 3752              -101807               -86482
       471                 3760               -21854              -190398
       472                 3768              -173933              -150925
       473                 3776                10755              -217875
       474                 3784              -144478               -50152
       475                 3792              -141333              -136943
       476                 3800               -60439                 5613
       477                 3808              -169344               -55482
       478                 3816                97259               -38820
       479                 3824              -187298               -97727
       480                 3832                27370               -81581
       481                 3840                66619               -76606
       482                 3848              -103571              -226249
       483                 3856              -176716              -156697
       484                 3864              -195165               -74660
       485                 3872              -143110                 6430
       486                 3880              -228900              -139307
       487                 3888              -180941               -88311
       488                 3896               -83277              -277321
       489                 3904              -135457               -97321
       490                 3912                 5617              -120352
       491                 3920               137845               -99737
       492                 3928              -152954               -26909
       493                 3936               -29605                16625
       494                 3944              -254526              -218033
       495                 3952              -291347              -131546
       496                 3960                15188              -155790
       497                 3968               -88433                32976
       498                 3976               -69614                -8409
       499                 3984              -199097              -101404
       500                 3992               -39157              -124794
       501                 4000              -124130              -210647
       502                 4008              -120964              -119393
       503                 4016                20189               -83441
       504                 4024               -59120              -106613
       505                 4032                  -53               -65231
       506                 4040               -45285               -25720
       507                 4048               -72985               -55238
       508                 4056              -161081              -171412
       509                 4064                41035               -31475
       510                 4072              -131301              -122246
       511                 4080               -90117              -158617
       512                 4088              -147306               -51595
       513                 4096                46935               -34254
       514                 4104               -32611              -147355
       515                 4112                67905               -84585
       516                 4120               -89644              -133569
       517                 4128              -129408                27015
       518                 4136               -77845               -85439
       519                 4144              -141898              -152895
       520                 4152              -103012               -98925
       521                 4160               -55375               -79762
       522                 4168               -65926                28554
       523                 4176                16315               -87240
       524                 4184              -165228                13067
       525                 4192              -137335               -80414
       526                 4200               -72855              -205951
       527                 4208               -36420              -101036
       528                 4216               -34054               -89427
       529                 4224              -131211               -75431
       530                 4232              -155664               -25831
       531                 4240              -121226               -99421
       532                 4248              -171341              -153873
       533                 4256              -141337               -51943
       534                 4264               -64157               -30578
       535                 4272                 3048               -67514
       536                 4280                82011                 6320
       537                 4288              -177742               -52542
       538                 4296              -100591               -41194
       539                 4304               -62556                -6215
       540                 4312              -147832              -122473
       541                 4320              -156842              -113825
       542                 4328               -20574               -57001
       543                 4336              -133216               -17855
       544                 4344              -125439              -133735
       545                 4352              -203511               -61347
       546                 4360               -41238              -201665
       547                 4368              -178373               -61733
       548                 4376               -55633              -206416
       549                 4384              -125158                 5648
       550                 4392              -166662              -135190
       551                 4400              -324375              -100758
       552                 4408                40827              -170820
       553                 4416              -126334              -105953
       554                 4424               -36737              -194941
       555                 4432               -79967               -94110
       556                 4440               -38392               -61127
       557                 4448                25395               -79165
       558                 4456               -86888              -270723
       559                 4464              -147671               -38349
       560                 4472              -137768               -99360
       561                 4480              -222007              -136405
       562                 4488              -156966               -90684
       563                 4496              -160823               -55720
       564                 4504               -88927              -209199
       565                 4512              -222958               -85563
       566                 4520              -144360               -10936
       567                 4528               -72493               -70921
       568                 4536              -128438               -23199
       569                 4544              -172546               -90980
       570                 4552              -170422                43210
       571                 4560               -19614               -70545
       572                 4568               -58780              -144020
       573                 4576               -73282               -70491
       574                 4584              -169027              -163564
       575                 4592                19004              -121259
       576                 4600              -155995              -122217
       577                 4608              -105305               -79695
       578                 4616               -87544               -66925
       579                 4624              -154410               -64404
       580                 4632              -173964              -176412
       581                 4640               -86427              -126994
       582                 4648                16314               -94423
       583                 4656               -63863              -158876
       584                 4664              -238204              -103359
       585                 4672              -163593              -165805
       586                 4680               -57056               -32770
       587                 4688              -126447              -133406
       588                 4696                12096              -121140
       589                 4704              -159795               -13123
       590                 4712               -65305              -199544
       591                 4720               -34808                87279
       592                 4728                -6663              -138615
       593                 4736               -18144              -170694
       594                 4744               -97181               -81222
       595                 4752                -5610               -70957
       596                 4760              -183952              -128399
       597                 4768              -120712               -43937
       598                 4776              -138933               -17256
       599                 4784              -117558               -68927
       600                 4792               -71660               -64129
       601                 4800              -120985              -105981
       602                 4808              -189106              -234054
       603                 4816              -192635              -186972
       604                 4824              -100329              -163031
       605                 4832               -88022               -43955
       606                 4840               -73272                30621
       607                 4848                 6852              -157929
       608                 4856              -105701                23204
       609                 4864              -151229              -140354
       610                 4872               -28410                80925
       611                 4880                65604              -118447
       612                 4888              -181656               -69128
       613                 4896               -48466              -236269
       614                 4904              -142839               -77672
       615                 4912                69026                21427
       616                 4920              -120002              -243468
       617                 4928              -243872               -65067
       618                 4936              -197491              -181827
       619                 4944                47145               -13788
       620                 4952               -27528              -131234
       621                 4960               -21641              -140906
       622                 4968              -121489               -46328
       623                 4976              -206701               -86962
       624                 4984              -179578               -60974
       625                 4992                 5716              -148340
       626                 5000               -77784              -148580
       627                 5008              -141572              -201332
       628                 5016               -70453              -128726
       629                 5024               -69104              -166640
       630                 5032               -48439               -91020
       631                 5040               -77215              -100647
       632                 5048              -191703                -1811
       633                 5056                13756               -90593
       634                 5064               -47418              -132495
       635                 5072               108655               -67494
       636                 5080               -69840              -266279
       637                 5088                 -603              -144362
       638                 5096              -151679              -106299
       639                 5104               -48865               -22021
       640                 5112               -91774               -92344
       641                 5120               -39398               -99314
       642                 5128               -89358               -43643
       643                 5136              -206330               -16127
       644                 5144              -110994              -162201
       645                 5152                -1445               -79608
       646                 5160                79663                 6319
       647                 5168              -186367              -106158
       648                 5176               -52001               -97296
       649                 5184               -60656              -158303
       650                 5192              -128947               -93606
       651                 5200              -104823              -149549
       652                 5208               -26562              -171338
       653                 5216                82898               -63761
       654                 5224               -84688               -32154
       655                 5232              -120351                34628
       656                 5240               -73979                29271
       657                 5248              -206065               -92680
       658                 5256               -72249               -88001
       659                 5264               -12677              -180450
       660                 5272              -187377                91409
       661                 5280              -151386               -51591
       662                 5288                  205              -122852
       663                 5296              -190221              -178365
       664                 5304               -37997              -228111
       665                 5312                98293               115834
       666                 5320              -184003              -176248
       667                 5328              -140304               -31095
       668                 5336              -236908               -58301
       669                 5344               -92005               -77022
       670                 5352               -79749              -205950
       671                 5360              -118473              -110729
       672                 5368               -46794              -214965
       673                 5376               -18237               -87135
       674                 5384               -47789               -20370
       675                 5392               -60488              -155225
       676                 5400               -70334              -190417
       677                 5408              -249846              -109065
       678                 5416               -43881               -90918
       679                 5424              -111515              -136738
       680                 5432              -153509              -173154
       681                 5440               -44110              -139707
       682                 5448              -101311               -66256
       683                 5456               -45468               -29584
       684                 5464               -69359              -195351
       685                 5472              -148869              -127721
       686                 5480               -55041              -141222
       687                 5488              -209275               -50189
       688                 5496              -137691                21599
       689                 5504              -140943              -109739
       690                 5512               -87589              -172626
       691                 5520              -104637               -66305
       692                 5528              -169077              -190580
       693                 5536               -64274               -23137
       694                 5544               -76006               -84007
       695                 5552              -155261              -149383
       696                 5560              -144871               -45532
       697                 5568                71602               -62244
       698                 5576               -66454               -16111
       699                 5584              -194815                24404
       700                 5592              -144667               -66203
       701                 5600                36101              -152385
       702                 5608               -93748              -217367
       703                 5616               -65006               -53834
       704                 5624              -141922              -121136
       705                 5632              -168441              -250412
       706                 5640               -26965               -99430
       707                 5648               -57717              -106573
       708                 5656               -38331              -111402
       709                 5664              -218221              -114138
       710                 5672              -172389               -68478
       711                 5680               -49694              -217344
       712                 5688               128993              -158645
       713                 5696               -73188               -79969
       714                 5704               -45444              -179799
       715                 5712               -88995              -100239
       716                 5720              -155806              -159360
       717                 5728               -30078              -110016
       718                 5736               -78432              -107241
       719                 5744               -71823               -89842
       720                 5752               -89647               -99548
       721                 5760                29052              -108347
       722                 5768                17217              -116839
       723                 5776               -40006                27374
       724                 5784              -282073               -30080
       725                 5792              -108611              -198556
       726                 5800               -89999                77511
       727                 5808              -141691               -46955
       728                 5816               -45230               -22078
       729                 5824              -309952               -81534
       730                 5832              -134591              -158086
       731                 5840               -14059               -61960
       732                 5848              -108456                40872
       733                 5856              -135321               -68272
       734                 5864                39807              -116294
       735                 5872              -160902               -72590
       736                 5880               -51745               -77873
       737                 5888              -171269               -81323
       738                 5896               -43758              -163546
       739                 5904              -153218               -99895
       740                 5912              -140832               -40908
       741                 5920              -167136               -69705
       742                 5928               -89028               -72785
       743                 5936               -86017               -74717
       744                 5944              -255926              -172149
       745                 5952               -24678              -187391
       746                 5960               -28863              -154208
       747                 5968              -154100              -168157
       748                 5976              -201504              -175088
       749                 5984               -91742                36835
       750                 5992              -111541              -110877
       751                 6000               -53268              -156899
       752                 6008              -128979              -144895
       753                 6016              -211041              -238070
       754                 6024               -83843               -68772
       755                 6032              -256677               -98086
       756                 6040               -36476              -138733
       757                 6048              -213571              -212623
       758                 6056               -85544               -83297
       759                 6064              -144212               -86926
       760                 6072               -65076              -159988
       761                 6080              -142783              -157313
       762                 6088              -233122              -120699
       763                 6096              -186707               -66279
       764                 6104               -20541              -264963
       765                 6112               -95657              -153114
       766                 6120              -107296               -81136
       767                 6128              -168430                33344
       768                 6136               -89857               -85317
       769                 6144               -39355              -106361
       770                 6152                20624               -24513
       771                 6160               -61643              -183605
       772                 6168              -226945               -42015
       773                 6176              -103513              -169485
       774                 6184               -21833                50307
       775                 6192                41969               -57416
       776                 6200               -14520               -68839
       777                 6208                28345                -9086
       778                 6216               -63461               -67053
       779                 6224               -86660              -179095
       780                 6232               -79274              -123739
       781                 6240                20960               143900
       782                 6248                13884               -19998
       783                 6256               -57905              -139139
       784                 6264                32949               -76766
       785                 6272              -188559               -49316
       786                 6280               105195                -5250
       787                 6288               -76784               -99286
       788                 6296              -112985               -77381
       789                 6304               -88306                56741
       790                 6312               -45614               -32304
       791                 6320               -52494              -166375
       792                 6328              -106048                -7915
       793                 6336              -160764              -125944
       794                 6344                -1512                38783
       795                 6352               -70042               -84068
       796                 6360              -112869                -8603
       797                 6368              -124779              -215224
       798                 6376              -267562              -186116
       799                 6384               181324               -36652
       800                 6392               -69227               -82802
       801                 6400              -223976              -143617
       802                 6408              -123285              -208740
       803                 6416              -216464               -62982
       804                 6424               -58374               -60566
       805                 6432               -79090              -212406
       806                 6440               -26126              -239269
       807                 6448               -53920              -102556
       808                 6456               -45600              -110829
       809                 6464              -130675               -33119
       810                 6472              -107465               -22728
       811                 6480               -39334               -57354
       812                 6488                22675              -160855
       813                 6496               -82181              -146991
       814                 6504              -145624              -110514
       815                 6512              -105576               -22773
       816                 6520               -62254              -155562
       817                 6528                -5449              -154009
       818                 6536               -14220              -185496
       819                 6544              -175538               -35340
       820                 6552              -258802                -7028
       821                 6560               -55529              -108561
       822                 6568               -72216               -57435
       823                 6576              -211130              -118358
       824                 6584              -125741               -47595
       825                 6592              -189322              -113419
       826                 6600              -238884               -91020
       827                 6608              -173365              -130376
       828                 6616               -29910               -57331
       829                 6624               -15580               -71987
       830                 6632                58924               -47679
       831                 6640              -242436                27466
       832                 6648               -98837              -130670
       833                 6656               -47577              -176178
       834                 6664               -74164              -186099
       835                 6672               -43808               -71041
       836                 6680              -238014              -122491
       837                 6688                41123                39388
       838                 6696              -100602              -178863
       839                 6704              -124697               -66578
       840                 6712              -155746              -176992
       841                 6720              -130241              -127474
       842                 6728              -261275               -41667
       843                 6736               -44675              -186921
       844                 6744              -140763               -59137
       845                 6752               -96647              -138594
       846                 6760              -173413                -7453
       847                 6768               -85594              -154706
       848                 6776              -162112               -12921
       849                 6784               -84842               -79347
       850                 6792              -214538               -54655
       851                 6800               -70681               -71588
       852                 6808              -198503               -21031
       853                 6816              -167250              -103999
       854                 6824               -77536              -123110
       855                 6832              -147552              -146568
       856                 6840               -57376              -182507
       857                 6848              -124062               -94973
       858                 6856              -135306              -165221
       859                 6864              -152093              -174901
       860                 6872               -43689               -29056
       861                 6880              -185616              -239835
       862                 6888               -33288               -24048
       863                 6896               -95723              -196037
       864                 6904               -38458              -172519
       865                 6912                -9595              -147613
       866                 6920               -93992               -90578
       867                 6928               -99602              -119661
       868                 6936               -65994               -76402
       869                 6944              -214269              -196196
       870                 6952               -61203              -154684
       871                 6960              -155745              -200163
       872                 6968              -136344              -118530
       873                 6976               -99184              -145876
       874                 6984               -14043              -148027
       875                 6992              -150735               -45667
       876                 7000               -95104              -197428
       877                 7008              -118761              -103223
       878                 7016                69917               -24033
       879                 7024              -269624                24311
       880                 7032               -59211                 -184
       881                 7040                49794               -82476
       882                 7048                  191              -115981
       883                 7056              -144601               -59041
       884                 7064               -83732               -79089
       885                 7072              -108134               -96423
       886                 7080               -96701               -15995
       887                 7088              -148681                 1950
       888                 7096                40192               -38713
       889                 7104               -95356               -29344
       890                 7112               -95447              -211640
       891                 7120                 4615               -56660
       892                 7128               -68101               -14027
       893                 7136               -47990               -18517
       894                 7144               -50318                31856
       895                 7152              -106249               -96063
       896                 7160                47420              -172395
       897                 7168               -92406                31138
       898                 7176                10879              -113349
       899                 7184               -78961                -9602
       900                 7192              -122121              -121534
       901                 7200                16428              -185644
       902                 7208               -63874              -205789
       903                 7216               109659               -21990
       904                 7224               -74380              -109151
       905                 7232              -234182               -34413
       906                 7240               -57054                48796
       907                 7248              -205817              -121530
       908                 7256                98452              -120173
       909                 7264              -112560              -171499
       910                 7272              -187898               -56159
       911                 7280               -39700               -96979
       912                 7288              -180359              -313753
       913                 7296              -126544              -219874
       914                 7304              -109436               -37079
       915                 7312               -13533               -10893
       916                 7320              -149357               -41688
       917                 7328               -29590                 -261
       918                 7336              -180391              -211100
       919                 7344               -74916               -67729
       920                 7352              -214524              -128012
       921                 7360               -46182               -68797
       922                 7368               -72157               -32094
       923                 7376                40856               -41225
       924                 7384              -111234               -68496
       925                 7392               -47229               -59000
       926                 7400               -32035               -72003
       927                 7408               -89038              -144050
       928                 7416              -156352               -61335
       929                 7424                27546              -232734
       930                 7432              -149701              -116701
       931                 7440               -90030               -51140
       932                 7448               -59551               -81331
       933                 7456              -132389               -16625
       934                 7464               -98508               -19243
       935                 7472              -138755              -110710
       936                 7480               -14654              -249122
       937                 7488               -24050              -123989
       938                 7496               -61654                11259
       939                 7504                60561              -177236
       940                 7512               -75582              -129954
       941                 7520               113032               -11883
       942                 7528               -23337                 3762
       943                 7536                -6414               -55719
       944                 7544              -127791               -72315
       945                 7552              -172456              -128057
       946                 7560               -58671              -160957
       947                 7568               -74355              -140964
       948                 7576                27273               -73197
       949                 7584               -29843              -173038
       950                 7592              -149851              -180571
       951                 7600               -49423              -123875
       952                 7608               -11217               -38563
       953                 7616                55907               -97342
       954                 7624               -32761               -64509
       955                 7632               -97365               -28742
       956                 7640               -86202               -82478
       957                 7648              -158720              -211979
       958                 7656              -149617              -209543
       959                 7664              -111334               -11503
       960                 7672                -4361              -234363
       961                 7680               -67297              -193768
       962                 7688              -199839              -189652
       963                 7696                  629               -49799
       964                 7704              -194984               -86783
       965                 7712                23794              -104531
       966                 7720              -125176              -123819
       967                 7728               -98101               -96617
       968                 7736              -109492               -34598
       969                 7744               -64593                27688
       970                 7752               -54262               -75156
       971                 7760              -280536              -106152
       972                 7768              -249472              -121589
       973                 7776               -82670              -116436
       974                 7784              -179588              -301132
       975                 7792              -209763              -135094
       976                 7800               -17794               -41560
       977                 7808               -68913              -148932
       978                 7816               -24131               -24567
       979                 7824               -34816              -127893
       980                 7832               -43099                -3651
       981                 7840              -108599              -108190
       982                 7848                53834              -191440
       983                 7856               -52244              -126289
       984                 7864               -77102               -57116
       985                 7872                -9540              -159246
       986                 7880              -299073               -91884
       987                 7888               -18434              -197345
       988                 7896              -147514              -112745
       989                 7904              -139424               -86556
       990                 7912                17377               -66204
       991                 7920              -123862              -204843
       992                 7928               -85358                -6822
       993                 7936                38005                41518
       994                 7944               -83478               -40510
       995                 7952                25731              -125563
       996                 7960               -49549               -98748
       997                 7968               -82972               -48190
       998                 7976               -27761                23032
       999                 7984               -40486               -79807
      1000                 7992              -201039               -47402
      1001                 8000               -34788              -125995
      1002                 8008                53833                21489
      1003                 8016               -54595              -125270
      1004                 8024              -151934              -119442
      1005                 8032               -36268               -97393
      1006                 8040              -178450              -231253
      1007                 8048               -51972               -79361
      1008                 8056              -103252               -59226
      1009                 8064               -26648               -91477
      1010                 8072               -76484              -114634
      1011                 8080              -167009              -200585
      1012                 8088              -148570              -139189
      1013                 8096              -226213                 5303
      1014                 8104              -151597              -123984
      1015                 8112              -103090               -67197
      1016                 8120               -58318              -104193
      1017                 8128               -55653              -142103
      1018                 8136              -235368              -139609
      1019                 8144              -189216              -123331
      1020                 8152               -88352               -21677
      1021                 8160               -29970              -100087
      1022                 8168                 8842               -44569
      1023                 8176               -16824               -76739
      1024                 8184               -90141               -98116
      1025                 8192               -84503              -150552
      1026                 8200              -162544              -114165
      1027                 8208               -87276               -85530
      1028                 8216                19595               -36242
      1029                 8224               -19829              -155783
      1030                 8232               -95522              -211143
      1031                 8240              -151701              -205343
      1032                 8248              -136214               -80771
      1033                 8256               -55932              -135128
      1034                 8264                42263               -40229
      1035                 8272               -99692              -103711
      1036                 8280              -197385               -57150
      1037                 8288               -58860              -186653
      1038                 8296              -181947               -14440
      1039                 8304              -113609               -77010
      1040                 8312              -150615               -72919
      1041                 8320                 7350                26416
      1042                 8328                44153              -239506
      1043                 8336                19062              -185293
      1044                 8344               -38401              -126951
      1045                 8352               -13888               -89951
      1046                 8360               -47004              -211381
      1047                 8368               -89750              -214683
      1048                 8376               -87730              -204116
      1049                 8384                 1477              -189214
      1050                 8392              -161585              -244096
      1051                 8400              -105885              -175792
      1052                 8408               -16237               -94425
      1053                 8416              -116487               -63073
      1054                 8424                43101              -109844
      1055                 8432                30454               -46358
      1056                 8440              -157977               164655
      1057                 8448              -264079                54297
      1058                 8456               -44546               -65849
      1059                 8464               -83897              -152827
      1060                 8472                18013              -115516
      1061                 8480                22454               -79396
      1062                 8488                45076               -65919
      1063                 8496              -241425               -69470
      1064                 8504               -57744               -10509
      1065                 8512              -184249               -78795
      1066                 8520               -55719               -67508
      1067                 8528               -26525               -10242
      1068                 8536               104299              -277537
      1069                 8544               -54531                47609
      1070                 8552                19125                 2168
      1071                 8560              -217771               -49142
      1072                 8568                14152              -180108
      1073                 8576               -59031               -42644
      1074                 8584               -47162               -86404
      1075                 8592               -99168              -130860
      1076                 8600              -147543               -24972
      1077                 8608               -48931              -145716
      1078                 8616                61335               -51379
      1079                 8624                 2960                45585
      1080                 8632              -176660                23075
      1081                 8640               -70335              -172071
      1082                 8648               -55928              -115552
      1083                 8656              -128099              -150718
      1084                 8664                21504               -71707
      1085                 8672              -167148               -48357
      1086                 8680               -29306               -56451
      1087                 8688               -61243              -174990
      1088                 8696              -109373              -109524
      1089                 8704              -139482               -51181
      1090                 8712                -9845              -114794
      1091                 8720              -127061                59683
      1092                 8728                 1213               -55789
      1093                 8736               -55673              -118358
      1094                 8744               -22845              -161652
      1095                 8752                 7022              -188248
      1096                 8760              -107902              -119464
      1097                 8768               -24099               -82780
      1098                 8776              -241827               -70481
      1099                 8784              -148947               -24042
      1100                 8792                50648              -201050
      1101                 8800                  741              -162380
      1102                 8808               -80064               -80657
      1103                 8816              -113607               -40731
      1104                 8824               -55581                92833
      1105                 8832              -128925                47350
      1106                 8840                 1357               -50356
      1107                 8848                -2743              -239718
      1108                 8856              -160026              -114600
      1109                 8864               -18249              -133059
      1110                 8872               -42911              -185326
      1111                 8880               -82391              -230113
      1112                 8888                13819              -207576
      1113                 8896              -198299               -76285
      1114                 8904              -179453                83104
      1115                 8912               -83063               -44891
      1116                 8920              -124086               -82837
      1117                 8928              -123204               -23384
      1118                 8936               -86701              -154690
      1119                 8944               -33005              -121629
      1120                 8952                30355              -169536
      1121                 8960              -122829               -73942
      1122                 8968               -29133               -53036
      1123                 8976               -10383               -59902
      1124                 8984              -203934               -52758
      1125                 8992              -176212               -55319
      1126                 9000               -99597              -131381
      1127                 9008              -336751               -82685
      1128                 9016               -95938              -150298
      1129                 9024                64399               -38284
      1130                 9032              -214496              -107692
      1131                 9040               -69162              -229375
      1132                 9048                -9775              -102333
      1133                 9056              -109176               -11575
      1134                 9064               -78090              -108099
      1135                 9072               -23638              -117168
      1136                 9080              -135394               -96061
      1137                 9088               -90033               -75213
      1138                 9096               -82484               -59785
      1139                 9104              -128400                30942
      1140                 9112                11382              -152774
      1141                 9120               -71356                59010
      1142                 9128               -47771               -43284
      1143                 9136                25523              -142728
      1144                 9144                53188              -250217
      1145                 9152               -65586               -36961
      1146                 9160              -224195              -118660
      1147                 9168              -157502               -89286
      1148                 9176              -160104                 6450
      1149                 9184               118400              -195050
      1150                 9192               -39316              -222875
      1151                 9200              -164996               -75457
      1152                 9208              -155443               -79119
      1153                 9216              -257169              -240428
      1154                 9224              -140891              -107160
      1155                 9232              -161752              -118676
      1156                 9240              -104073              -106618
      1157                 9248              -142057              -157117
      1158                 9256              -161522               -39935
      1159                 9264               -96221                -4434
      1160                 9272                -4598              -164990
      1161                 9280                30392              -158965
      1162                 9288                75297                -7464
      1163                 9296               -69502              -250249
      1164                 9304               -91715               -22050
      1165                 9312              -184467               -21323
      1166                 9320                46215              -119401
      1167                 9328               -66725              -180462
      1168                 9336               -21572               121821
      1169                 9344               -64615                -7307
      1170                 9352               -27946               -45239
      1171                 9360              -113594               -52120
      1172                 9368               -26860               -41637
      1173                 9376               -70235              -112565
      1174                 9384               -67148              -144270
      1175                 9392              -103432               -69222
      1176                 9400              -157783                 -802
      1177                 9408              -171091               -56182
      1178                 9416              -159500               -87965
      1179                 9424                22859               -33487
      1180                 9432              -307202              -194069
      1181                 9440               -49590               -86401
      1182                 9448                83701              -111723
      1183                 9456              -121276               -44167
      1184                 9464               -79627               -75098
      1185                 9472               -30029              -125656
      1186                 9480              -152508              -165575
      1187                 9488                46025               -39853
      1188                 9496               -41357               -74304
      1189                 9504              -101384                29399
      1190                 9512               -32059                  962
      1191                 9520              -193676              -153582
      1192                 9528               -42878               -29565
      1193                 9536                11756                41139
      1194                 9544               -36587              -166126
      1195                 9552                49026              -208455
      1196                 9560                44086               -42491
      1197                 9568              -114989                 6818
      1198                 9576              -216518               -38649
      1199                 9584              -107519              -116310
      1200                 9592               -79833               -35152
      1201                 9600               -72892              -129539
      1202                 9608              -106946                44167
      1203                 9616              -186735              -112128
      1204                 9624                36851               -89753
      1205                 9632              -130298              -180961
      1206                 9640               -29044               -81011
      1207                 9648              -121526              -146198
      1208                 9656               -91457              -117641
      1209                 9664               -34096              -110219
      1210                 9672                -4144               -53455
      1211                 9680              -197960              -134784
      1212                 9688                -9032               -29697
      1213                 9696               144623               -49870
      1214                 9704                13840              -157401
      1215                 9712               -25324              -163869
      1216                 9720               -66856                36534
      1217                 9728               -75442               -91040
      1218                 9736                13521               -61976
      1219                 9744              -115760               -18660
      1220                 9752               131135               -83372
      1221                 9760               -11132              -139910
      1222                 9768                 8850                17799
      1223                 9776                -4415                33738
      1224                 9784               -98153               -80762
      1225                 9792              -156342                11059
      1226                 9800               -58816               -80203
      1227                 9808               -76333              -226958
      1228                 9816              -134587               -89061
      1229                 9824              -140753               -65067
      1230                 9832              -189282              -143671
      1231                 9840              -145434               -12087
      1232                 9848                61951              -204889
      1233                 9856              -178086               -52915
      1234                 9864               -46911               -79595
      1235                 9872               -91188              -219371
      1236                 9880               -65765              -207515
      1237                 9888              -125038               -35185
      1238                 9896              -127361              -138115
      1239                 9904               -40020              -165410
      1240                 9912              -172025                -5143
      1241                 9920               -61213              -122096
      1242                 9928              -141644               -30555
      1243                 9936              -111586               -34702
      1244                 9944              -124419               -15743
      1245                 9952                20862              -125845
      1246                 9960               -17662               -57796
      1247                 9968              -110452              -127898
      1248                 9976               -27873               -45854
      1249                 9984               -82854              -300501
      1250                 9992                13406              -207043
      1251                10000              -175281              -116662
      1252                10008               -37015              -120736
      1253                10016               -94628               -65799
      1254                10024               -24533               -97417
      1255                10032                44882              -118042
      1256                10040               -36699              -169380
      1257                10048               -44782              -149646
      1258                10056                94436               -75616
      1259                10064              -107112              -138763
      1260                10072              -164742              -102965
      1261                10080              -204489              -101998
      1262                10088                -4107                32520
      1263                10096                34237               -64856
      1264                10104               -46930               -77765
      1265                10112              -236122              -121718
      1266                10120              -140195              -209858
      1267                10128               -99844              -100635
      1268                10136              -131030                59625
      1269                10144              -111952               -75370
      1270                10152                57252               -10528
      1271                10160               -12157               -31391
      1272                10168               -39564               -62398
      1273                10176              -166668              -118138
      1274                10184              -120629              -101162
      1275                10192               -17089               -29988
      1276                10200              -140509               -93061
      1277                10208              -129603              -126222
      1278                10216                  592               -30789
      1279                10224              -127243              -233793
      1280                10232              -149684              -116202
      1281                10240               -69843               -29017
      1282                10248              -115978              -126964
      1283                10256               -63294               -81681
      1284                10264              -122411               -95509
      1285                10272                22258               -97867
      1286                10280              -155995               106706
      1287                10288              -259709                60065
      1288                10296               -26954                13935
      1289                10304               -21967               -56811
      1290                10312               -78434               -50449
      1291                10320              -108980              -174671
      1292                10328              -120683               -79034
      1293                10336                70355                11714
      1294                10344              -199457               -73377
      1295                10352                94927               -24071
      1296                10360              -114170                47808
      1297                10368               -31614               -82562
      1298                10376                47719               -53838
      1299                10384                22583               -47242
      1300                10392              -111749              -112269
      1301                10400               -30278                11021
      1302                10408              -111154               -53488
      1303                10416              -112130              -207520
      1304                10424                50687               -47435
      1305                10432               -47963               -96202
      1306                10440              -222721               -13969
      1307                10448               -21738              -227924
      1308                10456              -136762              -210671
      1309                10464                31574               -74534
      1310                10472              -119186              -208276
      1311                10480               -54298              -270122
      1312                10488               -74255               -70600
      1313                10496              -106242              -106799
      1314                10504                97966              -147449
      1315                10512              -130435               -29603
      1316                10520                21104              -116361
      1317                10528               -88430              -260425
      1318                10536                 7909                63302
      1319                10544              -141287              -168497
      1320                10552              -208230                12658
      1321                10560              -186893              -104588
      1322                10568               104942                19673
      1323                10576               -84371              -104269
      1324                10584               -87640                61069
      1325                10592               -45750               -52372
      1326                10600               -47966              -140840
      1327                10608               -25378                33873
      1328                10616               -98185                 5246
      1329                10624                53536              -105598
      1330                10632              -101272               -62437
      1331                10640               -80350               -23983
      1332                10648              -180277              -291014
      1333                10656               -49302              -190812
      1334                10664               -98973              -129142
      1335                10672              -107727              -165307
      1336                10680              -178455              -227702
      1337                10688                 5841              -147007
      1338                10696               -91015               -49071
      1339                10704              -216022                37143
      1340                10712               -64228              -124728
      1341                10720                77029              -100396
      1342                10728               -88358                11010
      1343                10736              -113919                  885
      1344                10744              -137069               -20308
      1345                10752              -126756              -157797
      1346                10760               -21665              -151325
      1347                10768                11539               -94481
      1348                10776               -27113              -105581
      1349                10784                31376              -108843
      1350                10792              -144188               -90141
      1351                10800              -173862                -1045
      1352                10808                32399               -95391
      1353                10816              -214978              -117972
      1354                10824              -189396              -142095
      1355                10832              -193037              -184425
      1356                10840              -116366              -160108
      1357                10848               -64262               -74355
      1358                10856               -33658              -184814
      1359                10864              -154561              -109384
      1360                10872               -22111               -91709
      1361                10880              -127911              -166574
      1362                10888               -75991              -114016
      1363                10896               -69654               -99060
      1364                10904               -55513               -38803
      1365                10912               -28698              -197009
      1366                10920               -65386              -148599
      1367                10928              -154451                52148
      1368                10936               -31528              -105091
      1369                10944              -116417               -52320
      1370                10952               -49968               -56562
      1371                10960                -1100               -77052
      1372                10968               -75569              -186858
      1373                10976              -123637                -5980
      1374                10984              -106528               -57722
      1375                10992               -85940               -86260
      1376                11000              -232333               -48472
      1377                11008               -48974              -159168
      1378                11016               -24815               -62809
      1379                11024               -11589              -106235
      1380                11032               -55785                94902
      1381                11040               -10194              -105316
      1382                11048               -51785               -31188
      1383                11056               -69377              -180210
      1384                11064              -113912                44931
      1385                11072                32575              -147060
      1386                11080               -59462              -118178
      1387                11088                -1380              -149029
      1388                11096              -105464               -24380
      1389                11104              -152481              -124936
      1390                11112               -61906              -201914
      1391                11120               -33362                32385
      1392                11128               -56913              -157323
      1393                11136              -138114               -49503
      1394                11144               -54011               -20767
      1395                11152                13071              -160812
      1396                11160                -3798               -69075
      1397                11168              -112848              -143574
      1398                11176               -51569              -208455
      1399                11184                16844               -26149
      1400                11192                 1994               -81188
      1401                11200              -204773              -164010
      1402                11208               -53419                -6167
      1403                11216              -201779               -76901
      1404                11224               -33372              -231272
      1405                11232                66163              -116582
      1406                11240               -99205              -122406
      1407                11248              -158117               -70309
      1408                11256               -43604               -17216
      1409                11264               -93919               -97702
      1410                11272               -17356              -200053
      1411                11280               -80317              -140819
      1412                11288               -68398              -192288
      1413                11296               -89970              -151776
      1414                11304              -160306               -82974
      1415                11312               -94817              -162392
      1416                11320              -102957               -25117
      1417                11328              -104942               -42321
      1418                11336               -86078              -236364
      1419                11344               -17735               -75814
      1420                11352               -39201              -127112
      1421                11360               -91718              -194086
      1422                11368               -82721               -66334
      1423                11376               -13309               -79275
      1424                11384               -16498               -95957
      1425                11392               -86581                51164
      1426                11400               -77134              -107494
      1427                11408              -131937                97815
      1428                11416              -202077              -148777
      1429                11424                33937              -229345
      1430                11432              -121568               -64507
      1431                11440               -55299              -100934
      1432                11448               -48254              -125394
      1433                11456              -122786                73955
      1434                11464               -81322                 4921
      1435                11472                 9313               -34360
      1436                11480                 5711               -83887
      1437                11488               -59612               -78121
      1438                11496              -123060              -188021
      1439                11504              -208332               -58745
      1440                11512              -100627               -58093
      1441                11520               -29023              -128948
      1442                11528              -140037               -55176
      1443                11536              -256940                -5872
      1444                11544               -65363               -82406
      1445                11552               -20516                 1578
      1446                11560               -45567              -136791
      1447                11568                74828              -118254
      1448                11576               -79175               -15408
      1449                11584               -98033               -12666
      1450                11592              -242236               -69848
      1451                11600               -30152               -26656
      1452                11608               -35680               -76283
      1453                11616              -174488               -54838
      1454                11624               -67443              -154336
      1455                11632              -190170              -191288
      1456                11640               -74482                 7321
      1457                11648              -165754              -165403
      1458                11656              -120828               -67425
      1459                11664              -130197               -71863
      1460                11672               -62582               -21811
      1461                11680               -82719                24904
      1462                11688              -108062               -50256
      1463                11696                39396               -25621
      1464                11704               -23052               -49994
      1465                11712                63641              -126659
      1466                11720                42520              -186567
      1467                11728              -252137               -47830
      1468                11736               -19843               -20389
      1469                11744               -64603               -10133
      1470                11752              -124628              -107438
      1471                11760               -65174              -136921
      1472                11768               -23599              -136840
      1473                11776               -21002              -125483
      1474                11784               -65189              -186512
      1475                11792                 5627                77053
      1476                11800              -208491               -85766
      1477                11808               -21170               -19248
      1478                11816               -49206              -106845
      1479                11824              -127167               -24011
      1480                11832                -3181               -36149
      1481                11840              -160771              -160014
      1482                11848              -193470               -94856
      1483                11856                50786              -171432
      1484                11864              -115682               -59827
      1485                11872              -107822                44321
      1486                11880              -150695              -105434
      1487                11888              -105041               -46928
      1488                11896               -24525               -59399
      1489                11904               -90768               -88175
      1490                11912               -49120               -45594
      1491                11920              -104433              -194750
      1492                11928              -166999              -173994
      1493                11936               -21868              -272492
      1494                11944                25552               -38496
      1495                11952              -171039               -90382
      1496                11960                 7227                 3204
      1497                11968               -34409               -86208
      1498                11976               -71781                 8552
      1499                11984              -150439                11932
      1500                11992               -89539              -190424
      1501                12000              -162019              -151193
      1502                12008                31120                60570
      1503                12016               -19040              -242657
      1504                12024              -142140               -96891
      1505                12032              -164529               -64081
      1506                12040               -32461              -238096
      1507                12048                38157                10167
      1508                12056               -76601              -210254
      1509                12064               -97805              -124218
      1510                12072              -104115              -107643
      1511                12080               -63049               -38249
      1512                12088              -189480              -175572
      1513                12096               -22208              -204409
      1514                12104              -199964              -298907
      1515                12112              -142570                31103
      1516                12120               -91899               -11817
      1517                12128               -29270               -79264
      1518                12136               -27912              -109418
      1519                12144               -57943               131458
      1520                12152               -14983               -67890
      1521                12160              -190585              -195147
      1522                12168              -157518               -50157
      1523                12176               -28002               -62859
      1524                12184              -104342               -49340
      1525                12192              -122388              -150559
      1526                12200               106708               -57911
      1527                12208                46555               -67346
      1528                12216               -71407                14888
      1529                12224              -304388              -153278
      1530                12232               -92678              -135371
      1531                12240              -110057              -113622
      1532                12248                41797                21779
      1533                12256              -160080               -67206
      1534                12264              -152321              -144233
      1535                12272               -12845               -60935
      1536                12280               -84073               -89445
      1537                12288               109673              -186193
      1538                12296               -47724               -61514
      1539                12304              -164574              -211069
      1540                12312               -35596              -154995
      1541                12320               -21856               -30361
      1542                12328               -26348              -207044
      1543                12336               -78318               -73563
      1544                12344               -90648              -140890
      1545                12352                 8663               -23145
      1546                12360                43758                20024
      1547                12368                57356               -87044
      1548                12376               -54432              -166949
      1549                12384              -108648               -21115
      1550                12392               -82607              -173292
      1551                12400              -119033              -137571
      1552                12408               -95811                43848
      1553                12416               -29021              -142746
      1554                12424              -112395               -60824
      1555                12432               -60406               -95735
      1556                12440               -37988               -82694
      1557                12448                31775              -208159
      1558                12456              -123985              -100303
      1559                12464               -41516               -27077
      1560                12472                22955              -131234
      1561                12480              -121402              -104938
      1562                12488               -73445              -150925
      1563                12496               -80135              -103631
      1564                12504              -160417                -9209
      1565                12512                83494              -166423
      1566                12520               -27457               -12439
      1567                12528              -137606              -144721
      1568                12536              -201206              -193996
      1569                12544              -220400               -21389
      1570                12552               -52923              -154624
      1571                12560                47258              -124644
      1572                12568              -140999              -123508
      1573                12576              -181162              -127192
      1574                12584                 -322               -33168
      1575                12592              -126128              -135819
      1576                12600                 7291                27876
      1577                12608               -18038                 2298
      1578                12616               -32048               -61686
      1579                12624                12329              -110911
      1580                12632                -1472              -110229
      1581                12640              -188249               -79297
      1582                12648               -36369               -40740
      1583                12656                43903              -188394
      1584                12664              -162863              -143527
      1585                12672               -89508               -36895
      1586                12680               -52268              -222131
      1587                12688                 -370               -87997
      1588                12696               -98118              -105128
      1589                12704              -101208              -224139
      1590                12712               -46910              -121458
      1591                12720               104266              -239064
      1592                12728              -131686               -22537
      1593                12736                45619              -208209
      1594                12744              -144278               -31790
      1595                12752              -105453              -138112
      1596                12760               -42956               -52641
      1597                12768              -167754              -162305
      1598                12776              -111842              -187158
      1599                12784               -49408              -112403
      1600                12792               -32791              -259806
      1601                12800                 7214               -97448
      1602                12808               -87342              -103459
      1603                12816               -56634               -52922
      1604                12824               -48776               -42421
      1605                12832                -4925               -64133
      1606                12840                -2556                 2280
      1607                12848                28559              -155536
      1608                12856               -90443                66185
      1609                12864               -23570              -157660
      1610                12872               -91342                32837
      1611                12880               -25644              -164437
      1612                12888              -223832               -47755
      1613                12896              -112719              -102168
      1614                12904               -12532              -187551
      1615                12912               -79502                69176
      1616                12920              -193950              -107082
      1617                12928               -15182              -121494
      1618                12936               -37673               -77384
      1619                12944               -24652                90432
      1620                12952              -207780               -93621
      1621                12960               -96274               -58368
      1622                12968               -16787                51861
      1623                12976                  440                39865
      1624                12984                47238               -10105
      1625                12992              -127405               -67768
      1626                13000               -56995               -69559
      1627                13008                -3525              -136767
      1628                13016               -97174               -44932
      1629                13024               -17842               -32521
      1630                13032              -102548              -214781
      1631                13040                47612              -136358
      1632                13048              -158006               -76753
      1633                13056              -214548               -77343
      1634                13064              -142976               -58084
      1635                13072               104783              -121580
      1636                13080               -96847               -61363
      1637                13088                -8281               -70285
      1638                13096               -90602              -164472
      1639                13104               -16833               -99757
      1640                13112               -17214              -158438
      1641                13120               -62177               -68151
      1642                13128               -11750               -61533
      1643                13136               -59046               -14511
      1644                13144              -129436               -68368
      1645                13152               -51052              -101674
      1646                13160               -25556              -114048
      1647                13168               -15610                   20
      1648                13176               -38360               -76716
      1649                13184                10016               -37034
      1650                13192               -31968               -55789
      1651                13200               -28654              -112581
      1652                13208               -62194                -4537
      1653                13216               -39971                -6583
      1654                13224                98661              -119730
      1655                13232              -108113              -178295
      1656                13240                34424               -46409
      1657                13248               -56357              -186623
      1658                13256                -2805                58081
      1659                13264              -208583              -162079
      1660                13272               -85346                27532
      1661                13280              -192094               -44869
      1662                13288              -131154              -122012
      1663                13296               -71113               -50434
      1664                13304               -24087               123026
      1665                13312               -44067               -48079
      1666                13320              -129051               -23607
      1667                13328               -34873              -168309
      1668                13336                30992              -133844
      1669                13344              -133208               -77439
      1670                13352               -92562              -196809
      1671                13360               -15597              -195984
      1672                13368              -104119               -63040
      1673                13376                15386              -134220
      1674                13384               -35941              -136166
      1675                13392              -142728              -139468
      1676                13400              -149657               -11427
      1677                13408              -103973               -70523
      1678                13416                45786              -193257
      1679                13424               -43281              -101503
      1680                13432              -117811               -47448
      1681                13440                 6163              -151423
      1682                13448              -110351               -79561
      1683                13456                31239              -153957
      1684                13464                 9704              -116108
      1685                13472                12226              -125771
      1686                13480               -77748                18060
      1687                13488              -110531              -105162
      1688                13496                 1742               -33587
      1689                13504               -40812               -76274
      1690                13512               -23530                12192
      1691                13520              -122530              -151488
      1692                13528              -268000              -103065
      1693                13536                27991              -161500
      1694                13544              -143748               -94202
      1695                13552              -106899              -123764
      1696                13560               -42212               -28894
      1697                13568                 3092               -16599
      1698                13576               -23489               -53499
      1699                13584                54369                43738
      1700                13592               -92822              -118358
      1701                13600              -160632               -31934
      1702                13608               -20805               -57828
      1703                13616              -173038              -171696
      1704                13624                37817              -158218
      1705                13632               -13678               -17885
      1706                13640                11029               -58920
      1707                13648               -46516              -131452
      1708                13656               -89658                -8986
      1709                13664                 3947               -69459
      1710                13672               -56216              -111546
      1711                13680                76755               -93065
      1712                13688              -163719                 5177
      1713                13696              -172563               -21878
      1714                13704              -111533                56567
      1715                13712              -101007              -116047
      1716                13720               131421               -64237
      1717                13728                15382               -53936
      1718                13736              -173065               -18940
      1719                13744              -115493              -204560
      1720                13752               -62644                13154
      1721                13760              -136941              -205264
      1722                13768              -200582               -77650
      1723                13776               123011                 9863
      1724                13784              -108175              -207055
      1725                13792               -93130               -98734
      1726                13800               -37656                38921
      1727                13808               -51510              -105574
      1728                13816               -84706              -144394
      1729                13824              -202932               -37112
      1730                13832                71589                93551
      1731                13840               -30284                27087
      1732                13848              -167604              -112582
      1733                13856                58526              -176843
      1734                13864               -80088               -95762
      1735                13872              -112401               -20216
      1736                13880               -48165              -119906
      1737                13888              -151615              -121400
      1738                13896               -41403                16348
      1739                13904               -99789               -99968
      1740                13912               -64436               -47352
      1741                13920              -175462               -35000
      1742                13928               -59668               -58071
      1743                13936              -130255               -25790
      1744                13944              -114911               -92821
      1745                13952              -104322               -66187
      1746                13960              -125639               -55788
      1747                13968              -103192              -179970
      1748                13976               -79085              -206138
      1749                13984                -7414               -86825
      1750                13992               -90417                 5174
      1751                14000               -49214              -158277
      1752                14008               -90773               -75318
      1753                14016               -88917                 1278
      1754                14024              -147897               -64781
      1755                14032              -156807              -316460
      1756                14040              -304701              -161361
      1757                14048                14244               -94736
      1758                14056              -159340              -133306
      1759                14064              -179263               134349
      1760                14072                -4038               -81058
      1761                14080                27570               -31412
      1762                14088               -82201                 5462
      1763                14096                67291               -63795
      1764                14104               -82806               -14780
      1765                14112                64973              -223136
      1766                14120               -74210                23576
      1767                14128              -153437               -18679
      1768                14136              -130470                35773
      1769                14144                11816               -59221
      1770                14152              -115886               -62163
      1771                14160               -82757                 6462
      1772                14168               -85162               -48556
      1773                14176              -179146              -211581
      1774                14184              -137551               -68327
      1775                14192              -233283              -186655
      1776                14200               -63887              -136398
      1777                14208               -28943              -161356
      1778                14216              -122659               -41732
      1779                14224               -72824               -63051
      1780                14232               -85409               -87708
      1781                14240              -181077                52975
      1782                14248               -49427              -174614
      1783                14256              -130155              -177419
      1784                14264               -30888              -141507
      1785                14272              -123945              -143087
      1786                14280                29944              -240889
      1787                14288               -43959               -94547
      1788                14296                30388               -24038
      1789                14304               -70510               120967
      1790                14312               -56376                20097
      1791                14320               -45355              -203426
      1792                14328               -76377                41010
      1793                14336                36268                72886
      1794                14344               -17432               -69662
      1795                14352               -97744               -75652
      1796                14360               -98981               -36379
      1797                14368               -77854              -167975
      1798                14376               -45742               -78594
      1799                14384               -86186              -116462
      1800                14392               -51753              -123025
      1801                14400               -60638               -29138
      1802                14408               -70475              -131544
      1803                14416               -52932               -58693
      1804                14424               -61822              -124712
      1805                14432               -49886               -10566
      1806                14440               -75137                22838
      1807                14448               -25910               -93563
      1808                14456               -25788               -82075
      1809                14464               -36683               -81416
      1810                14472              -206698              -112306
      1811                14480              -106008              -130187
      1812                14488                23499              -103992
      1813                14496              -130295              -220969
      1814                14504                -5795               -28475
      1815                14512               -31281                25242
      1816                14520               -84599                16401
      1817                14528              -197484               -87282
      1818                14536              -140009               -82740
      1819                14544                -4573                27048
      1820                14552              -132895              -196836
      1821                14560              -101673              -114266
      1822                14568                -2647               -67677
      1823                14576              -208703                -4919
      1824                14584              -110099              -164968
      1825                14592               -18646                76800
      1826                14600                 -816               -71166
      1827                14608              -149377              -121079
      1828                14616              -100093               -89009
      1829                14624                -7181               -62966
      1830                14632               -78729               -58286
      1831                14640               -97374               -81758
      1832                14648                -7856               -75451
      1833                14656               -93488              -217548
      1834                14664               157916              -293558
      1835                14672              -145888               -65698
      1836                14680              -264727              -171666
      1837                14688               -75023                -6612
      1838                14696               -95306               -73138
      1839                14704              -245989               -56292
      1840                14712                  712                10183
      1841                14720                12845              -153728
      1842                14728               -68495               -37313
      1843                14736              -132903               -17570
      1844                14744               -17321              -293677
      1845                14752               -24240               -12733
      1846                14760               -42715               -36857
      1847                14768                -1818              -124097
      1848                14776               -52967                -7772
      1849                14784               -27959              -116105
      1850                14792                49267               -19904
      1851                14800               -33409               -96759
      1852                14808               -99868               -87553
      1853                14816               -68281               -21185
      1854                14824               -14417              -145525
      1855                14832               -39087               -85865
      1856                14840               -46849               -90313
      1857                14848                71691               -77356
      1858                14856              -110360                10572
      1859                14864              -200780               -71258
      1860                14872                 5564              -152295
      1861                14880              -149940              -137739
      1862                14888                35796                -4739
      1863                14896               -92655              -179754
      1864                14904               -83243               -62360
      1865                14912                81795                35049
      1866                14920              -152313               -91402
      1867                14928                44155                -2892
      1868                14936              -155416                 3281
      1869                14944               -15383               -70108
      1870                14952                27542              -117014
      1871                14960               -48359                98459
      1872                14968               -16662                -1853
      1873                14976              -116583                45054
      1874                14984                89385               -57739
      1875                14992               -61463              -137978
      1876                15000              -227053              -123025
      1877                15008              -148748                 1121
      1878                15016               -50842               -98012
      1879                15024               -81452              -138787
      1880                15032               -49445              -129763
      1881                15040               -82297               -79449
      1882                15048                51954               -65563
      1883                15056              -150598                -4277
      1884                15064                 5314               -52949
      1885                15072               -89434                20404
      1886                15080                11608                 6393
      1887                15088               -49435              -182160
      1888                15096              -140170              -136392
      1889                15104                32923               -57101
      1890                15112               -96556                17255
      1891                15120               -99194              -290652
      1892                15128               -34757              -184528
      1893                15136               -27220               -27228
      1894                15144               -13599               -89502
      1895                15152               -89359               -81763
      1896                15160               -99057              -105030
      1897                15168               -94506               -60175
      1898                15176              -105162               -67819
      1899                15184                 5572              -109536
      1900                15192                23780               -97529
      1901                15200               107814              -110942
      1902                15208               -48478              -120216
      1903                15216               -62997              -143480
      1904                15224              -215377              -139190
      1905                15232                25966               -72393
      1906                15240               -86341              -108524
      1907                15248               -80478              -123201
      1908                15256              -140664              -168444
      1909                15264                24598               -29051
      1910                15272              -125236                22895
      1911                15280               -12768               -61895
      1912                15288                 2099              -143564
      1913                15296                -6852              -306682
      1914                15304                11758                17271
      1915                15312                -5188               -47684
      1916                15320                 3499               -49180
      1917                15328               -39049              -166672
      1918                15336               -80236               -84140
      1919                15344               -71309               -69173
      1920                15352               -80870              -149623
      1921                15360                15203               -83511
      1922                15368              -212202               -70952
      1923                15376               -67329              -196034
      1924                15384               -85504              -133878
      1925                15392              -118403                99633
      1926                15400               -57470                17108
      1927                15408              -122440              -159405
      1928                15416              -139621              -284052
      1929                15424                88042              -167848
      1930                15432               -35312               -63437
      1931                15440               -91374               -67782
      1932                15448              -107857              -126846
      1933                15456              -106552               -85439
      1934                15464               -55335               -68432
      1935                15472              -141339               -86206
      1936                15480               -78321               -78781
      1937                15488               -69939              -154444
      1938                15496              -183189               -37476
      1939                15504                 -894              -132366
      1940                15512               -35808              -111763
      1941                15520               -42698               -81496
      1942                15528              -133899              -194111
      1943                15536               -84883               -28588
      1944                15544               -61877              -188069
      1945                15552               144707                29465
      1946                15560               -93914              -106355
      1947                15568                12367               -50798
      1948                15576                13107               -52405
      1949                15584               -48966               -64827
      1950                15592                65361              -120875
      1951                15600               -64292               -54083
      1952                15608                83382                -6426
      1953                15616              -115114              -157294
      1954                15624               -31141               -16750
      1955                15632              -170963               -35463
      1956                15640                13125              -126273
      1957                15648               -12953               -52617
      1958                15656                62775              -144533
      1959                15664               -24317              -172239
      1960                15672               -58350              -208455
      1961                15680              -146686              -199273
      1962                15688               -81279               116598
      1963                15696               -50161              -211999
      1964                15704              -162327                51405
      1965                15712              -115448              -104988
      1966                15720               -82084               185416
      1967                15728               -95630              -136742
      1968                15736               -36491               -27111
      1969                15744               -33380              -157856
      1970                15752              -145738               -86617
      1971                15760              -109349               -41769
      1972                15768              -147892               -66006
      1973                15776               -64088              -155551
      1974                15784                 -887              -159864
      1975                15792               -31253              -107779
      1976                15800               -82232              -122513
      1977                15808              -100505               -67451
      1978                15816               -15021                37348
      1979                15824               -59968               -43534
      1980                15832              -141775              -106630
      1981                15840                -2366               -29041
      1982                15848              -121235              -145760
      1983                15856               -91866              -133610
      1984                15864               -77265               -25643
      1985                15872              -183248                68645
      1986                15880                79270              -246686
      1987                15888               -52926              -221064
      1988                15896               -48086                54808
      1989                15904                 9504               -85177
      1990                15912              -184576               -87178
      1991                15920              -120180              -201619
      1992                15928               -34843                 7228
      1993                15936              -124775              -126650
      1994                15944               -89099              -160521
      1995                15952              -110215                61151
      1996                15960               -52710                61732
      1997                15968                 2881                68536
      1998                15976               -86435              -143347
      1999                15984                11656              -142804
      2000                15992               130911               -84577
