# Supplementary material for: Probing decoherence in molecular 4f qubits
Source: Chem Sci. 2024 Oct 30;15(48):20328–37. doi: 10.1039/d4sc05304d (PMC11575486; doi:10.1039/d4sc05304d)
Supplement: SC-015-D4SC05304D-s001 [file SC-015-D4SC05304D-s001.zip › data_archive/perpendicular_0p001pct/T2/3806_10K_T2]

     index            Time [ns]         Intensity []         Intensity []

         1                    0             17397080             -2950050
         2                    8             17000020             -2693022
         3                   16             16780720             -2351217
         4                   24             16507024             -2334060
         5                   32             16125072             -2202912
         6                   40             15763891             -2249049
         7                   48             15326212             -1985012
         8                   56             15075612             -2092139
         9                   64             14861272             -1900090
        10                   72             14774434             -2074301
        11                   80             14921063             -2021327
        12                   88             14992467             -2148238
        13                   96             15148409             -2259757
        14                  104             15346207             -2081138
        15                  112             15516447             -2192091
        16                  120             15646684             -2353173
        17                  128             15716644             -2223381
        18                  136             15735540             -2132122
        19                  144             15748112             -2210091
        20                  152             15452472             -2301058
        21                  160             15565971             -2066134
        22                  168             15154136             -2061707
        23                  176             14977013             -2046315
        24                  184             14741885             -2005954
        25                  192             14648802             -1784116
        26                  200             14863058             -1949755
        27                  208             14943577             -2003935
        28                  216             15271661             -2221379
        29                  224             15488240             -2144986
        30                  232             15882043             -2105089
        31                  240             15914352             -2169546
        32                  248             16103557             -2197550
        33                  256             16143650             -2166811
        34                  264             16195215             -2154475
        35                  272             16118462             -2250024
        36                  280             16099304             -2197688
        37                  288             15893094             -2167971
        38                  296             15756312             -1936031
        39                  304             15630950             -2112308
        40                  312             15542087             -1924512
        41                  320             15626875             -1986765
        42                  328             15890363             -2027136
        43                  336             16346613             -2131314
        44                  344             16556445             -2132697
        45                  352             17093836             -2163781
        46                  360             17521844             -2093614
        47                  368             17346040             -2281775
        48                  376             17686404             -2233422
        49                  384             17617304             -2255319
        50                  392             17691208             -2158160
        51                  400             17580496             -2180205
        52                  408             17588876             -2268978
        53                  416             17469412             -2152417
        54                  424             17138736             -2172542
        55                  432             17034660             -2201681
        56                  440             16908760             -2124579
        57                  448             17080496             -2304674
        58                  456             17424548             -2165037
        59                  464             17864342             -2253325
        60                  472             18490282             -2294391
        61                  480             18725780             -2288355
        62                  488             19015440             -2317131
        63                  496             19253720             -2233540
        64                  504             19536524             -2500964
        65                  512             19364124             -2362541
        66                  520             19358508             -2311539
        67                  528             19292996             -2432417
        68                  536             19036388             -2226514
        69                  544             18986776             -2351431
        70                  552             18696408             -2424872
        71                  560             18706900             -2206902
        72                  568             18622072             -2288156
        73                  576             18853304             -2389011
        74                  584             19108588             -2412109
        75                  592             19676806             -2426994
        76                  600             19962772             -2344249
        77                  608             20313002             -2609394
        78                  616             20386152             -2418009
        79                  624             20646686             -2527711
        80                  632             20610556             -2591722
        81                  640             20573914             -2447025
        82                  648             20495766             -2371580
        83                  656             20202236             -2396869
        84                  664             19952688             -2382647
        85                  672             19700604             -2331280
        86                  680             19551366             -2481128
        87                  688             19537988             -2367867
        88                  696             19710018             -2449773
        89                  704             19848608             -2339932
        90                  712             20195576             -2438194
        91                  720             20447234             -2484110
        92                  728             20773612             -2421357
        93                  736             21149636             -2557317
        94                  744             21600372             -2632038
        95                  752             21719644             -2567946
        96                  760             21873436             -2612937
        97                  768             21873820             -2523667
        98                  776             21797970             -2492151
        99                  784             21597300             -2570541
       100                  792             21394288             -2459348
       101                  800             21438044             -2389684
       102                  808             21251740             -2520701
       103                  816             21358640             -2503984
       104                  824             21289828             -2473934
       105                  832             21448912             -2525116
       106                  840             21597008             -2543366
       107                  848             21938442             -2574416
       108                  856             22128730             -2679227
       109                  864             22500692             -2711815
       110                  872             22816718             -2641748
       111                  880             22926616             -2694801
       112                  888             22947988             -2694871
       113                  896             22733322             -2586358
       114                  904             22562188             -2729776
       115                  912             22360804             -2733522
       116                  920             22315034             -2635064
       117                  928             22064848             -2701562
       118                  936             21963460             -2590974
       119                  944             21895418             -2566851
       120                  952             21823744             -2694760
       121                  960             21848016             -2542254
       122                  968             21694378             -2438308
       123                  976             21700800             -2600688
       124                  984             21782956             -2485974
       125                  992             21907880             -2561538
       126                 1000             22213048             -2654142
       127                 1008             22153390             -2619985
       128                 1016             21903744             -2652455
       129                 1024             21823732             -2448130
       130                 1032             21424384             -2514434
       131                 1040             21145836             -2449875
       132                 1048             21097012             -2550666
       133                 1056             21124282             -2441019
       134                 1064             20908948             -2339642
       135                 1072             20756420             -2488659
       136                 1080             20660310             -2303332
       137                 1088             20305164             -2403670
       138                 1096             20448880             -2212068
       139                 1104             20206264             -2300725
       140                 1112             20134852             -2282734
       141                 1120             20303168             -2311878
       142                 1128             20375540             -2361813
       143                 1136             20427592             -2463025
       144                 1144             20415620             -2195162
       145                 1152             20338484             -2489801
       146                 1160             20106946             -2311734
       147                 1168             20204812             -2205069
       148                 1176             20270384             -2390045
       149                 1184             20189084             -2414625
       150                 1192             20277048             -2340405
       151                 1200             20252312             -2231824
       152                 1208             20301864             -2204207
       153                 1216             20018800             -2345766
       154                 1224             19993912             -2269666
       155                 1232             19898804             -2261615
       156                 1240             19973240             -2224821
       157                 1248             19893868             -2380634
       158                 1256             19965072             -2230603
       159                 1264             20174176             -2147910
       160                 1272             20045420             -2248087
       161                 1280             20006652             -2330477
       162                 1288             20457532             -2387366
       163                 1296             20330216             -2184188
       164                 1304             20471416             -2393818
       165                 1312             20530660             -2372636
       166                 1320             20776100             -2474198
       167                 1328             20522324             -2323777
       168                 1336             20596576             -2392639
       169                 1344             20482248             -2230470
       170                 1352             20191174             -2333238
       171                 1360             19947082             -2234631
       172                 1368             19595348             -2272644
       173                 1376             19666946             -2179939
       174                 1384             19566980             -2233746
       175                 1392             19502120             -2249332
       176                 1400             19480056             -2199702
       177                 1408             19645802             -2253511
       178                 1416             19562400             -2262543
       179                 1424             19667780             -2237790
       180                 1432             19594218             -2259046
       181                 1440             19755640             -2117526
       182                 1448             19537336             -2196167
       183                 1456             19596968             -2077536
       184                 1464             19387212             -2038998
       185                 1472             18763146             -2166701
       186                 1480             18284200             -2116720
       187                 1488             17866126             -2012555
       188                 1496             17704848             -2037273
       189                 1504             17581320             -1816030
       190                 1512             17589804             -2001372
       191                 1520             17445108             -1888160
       192                 1528             17660424             -2025326
       193                 1536             17512672             -2012307
       194                 1544             17560388             -2082732
       195                 1552             17685870             -1844692
       196                 1560             18016468             -1938616
       197                 1568             18049986             -2184845
       198                 1576             18130020             -1926508
       199                 1584             17971262             -2002254
       200                 1592             17842604             -2015888
       201                 1600             17594428             -1935241
       202                 1608             17225516             -1980696
       203                 1616             16859848             -1808056
       204                 1624             16609525             -1729540
       205                 1632             16464462             -1955093
       206                 1640             16626674             -1939040
       207                 1648             16608732             -1983558
       208                 1656             16782812             -1902614
       209                 1664             16649193             -1732379
       210                 1672             16906548             -1827425
       211                 1680             16898962             -1935132
       212                 1688             16993824             -1952502
       213                 1696             17100438             -1967618
       214                 1704             17089656             -1722285
       215                 1712             16839292             -1857362
       216                 1720             16785088             -1746580
       217                 1728             16677502             -1805975
       218                 1736             16343012             -1831628
       219                 1744             16159531             -1836703
       220                 1752             16186888             -1788232
       221                 1760             16165774             -1761220
       222                 1768             16203699             -1680265
       223                 1776             16254521             -1747700
       224                 1784             16483485             -1664156
       225                 1792             16533594             -2012078
       226                 1800             16638163             -1820365
       227                 1808             16903444             -1690666
       228                 1816             16976676             -1954763
       229                 1824             17088864             -1846960
       230                 1832             17216236             -1916805
       231                 1840             17148324             -1818986
       232                 1848             17132582             -1864450
       233                 1856             16930108             -1848036
       234                 1864             16869980             -1761529
       235                 1872             16817326             -1623658
       236                 1880             16696408             -1795491
       237                 1888             16712577             -1773175
       238                 1896             16674399             -1583823
       239                 1904             16634201             -1860489
       240                 1912             16865966             -1699761
       241                 1920             16861868             -1861274
       242                 1928             17059672             -1672632
       243                 1936             17308920             -1875719
       244                 1944             17361852             -1845999
       245                 1952             17421302             -1778461
       246                 1960             17536120             -1852763
       247                 1968             17692322             -1804281
       248                 1976             17743552             -1717907
       249                 1984             17833812             -1813983
       250                 1992             18020630             -1728164
       251                 2000             17966740             -1850582
       252                 2008             17947402             -1766943
       253                 2016             17880420             -1840242
       254                 2024             18125676             -1819431
       255                 2032             18073214             -1822900
       256                 2040             18211600             -1934392
       257                 2048             18442136             -1945850
       258                 2056             18623764             -1948073
       259                 2064             18910356             -2120957
       260                 2072             19047664             -1955982
       261                 2080             19065276             -2047764
       262                 2088             19081990             -2038976
       263                 2096             19134276             -1892370
       264                 2104             19286616             -1998573
       265                 2112             19280818             -2060068
       266                 2120             19289816             -1898252
       267                 2128             19272630             -2093044
       268                 2136             19252464             -1905333
       269                 2144             19044852             -1990936
       270                 2152             18864596             -1883539
       271                 2160             18962496             -1871133
       272                 2168             18938068             -1934451
       273                 2176             19196972             -2027640
       274                 2184             19253898             -2010087
       275                 2192             19368362             -2014663
       276                 2200             19505646             -2065131
       277                 2208             19616240             -2082408
       278                 2216             19603132             -2047728
       279                 2224             19793520             -1975837
       280                 2232             19591492             -2100112
       281                 2240             19998060             -2169119
       282                 2248             19709576             -2073151
       283                 2256             19886548             -2065294
       284                 2264             19753664             -2092464
       285                 2272             19731458             -1954600
       286                 2280             19662590             -1998987
       287                 2288             19712442             -1964423
       288                 2296             19846636             -2029220
       289                 2304             19963694             -2069625
       290                 2312             20297384             -2164988
       291                 2320             20350676             -2126900
       292                 2328             20621032             -2139139
       293                 2336             20509580             -2167677
       294                 2344             20633572             -2063922
       295                 2352             20565276             -2197975
       296                 2360             20590094             -2036908
       297                 2368             20741396             -2057340
       298                 2376             20708270             -2174229
       299                 2384             20785648             -2137053
       300                 2392             20588104             -2055669
       301                 2400             20799580             -2174784
       302                 2408             20891106             -2264430
       303                 2416             20816088             -2178425
       304                 2424             20925080             -2215087
       305                 2432             21142328             -2330700
       306                 2440             21475380             -2154455
       307                 2448             21454364             -2270987
       308                 2456             21423580             -2274468
       309                 2464             21600952             -2138922
       310                 2472             21385016             -2196104
       311                 2480             21302668             -2237829
       312                 2488             21136572             -2268865
       313                 2496             20984616             -2154666
       314                 2504             20877154             -2110859
       315                 2512             20803980             -2123059
       316                 2520             20837532             -2089839
       317                 2528             20852142             -2116347
       318                 2536             20820118             -2154936
       319                 2544             20657500             -2093474
       320                 2552             20719872             -2173256
       321                 2560             20689668             -2192990
       322                 2568             20725512             -2162734
       323                 2576             20637804             -2116083
       324                 2584             20645252             -2182113
       325                 2592             20422124             -2185448
       326                 2600             20256920             -2059317
       327                 2608             19884716             -2061798
       328                 2616             19474840             -1994504
       329                 2624             19096462             -2072097
       330                 2632             19239888             -1970525
       331                 2640             19280040             -1885322
       332                 2648             19147624             -1926610
       333                 2656             19297504             -1959029
       334                 2664             19411090             -2041974
       335                 2672             19246288             -1950033
       336                 2680             19342744             -2075726
       337                 2688             19476212             -1877267
       338                 2696             19348534             -1976847
       339                 2704             19702620             -1970857
       340                 2712             19365360             -1980264
       341                 2720             19445564             -2012227
       342                 2728             19130476             -1937281
       343                 2736             18754082             -1875623
       344                 2744             18533860             -1729921
       345                 2752             18146728             -1743319
       346                 2760             18128628             -1827759
       347                 2768             18452516             -1847385
       348                 2776             18467696             -1920944
       349                 2784             18575108             -2004977
       350                 2792             18754282             -1871024
       351                 2800             18765396             -1916697
       352                 2808             18806052             -2015530
       353                 2816             18900088             -1948032
       354                 2824             19066896             -1964008
       355                 2832             19047844             -2009474
       356                 2840             18839112             -1952410
       357                 2848             18442606             -1982978
       358                 2856             18293984             -1777517
       359                 2864             17898658             -1902151
       360                 2872             17435136             -1781135
       361                 2880             17231210             -1671071
       362                 2888             17321278             -1742776
       363                 2896             17176720             -1898022
       364                 2904             17258968             -1933688
       365                 2912             17369272             -1669840
       366                 2920             17480898             -1761165
       367                 2928             17452986             -1739796
       368                 2936             17446476             -1731785
       369                 2944             17465088             -1986847
       370                 2952             17389120             -1804636
       371                 2960             17195512             -1834902
       372                 2968             16838722             -1871981
       373                 2976             16515293             -1615180
       374                 2984             16205943             -1692301
       375                 2992             15627829             -1563688
       376                 3000             15087811             -1597808
       377                 3008             14809411             -1501442
       378                 3016             14700638             -1418464
       379                 3024             14495588             -1396381
       380                 3032             14543340             -1386668
       381                 3040             14472224             -1690298
       382                 3048             14533508             -1430624
       383                 3056             14569478             -1521652
       384                 3064             14615177             -1444820
       385                 3072             14541072             -1436770
       386                 3080             14504527             -1434816
       387                 3088             14299328             -1537891
       388                 3096             14051726             -1349354
       389                 3104             13984775             -1406626
       390                 3112             13589001             -1413810
       391                 3120             13439860             -1385894
       392                 3128             13243908             -1312683
       393                 3136             13049664             -1466526
       394                 3144             12927608             -1352499
       395                 3152             13097711             -1441200
       396                 3160             13200924             -1441097
       397                 3168             13392781             -1436944
       398                 3176             13607226             -1500202
       399                 3184             13767871             -1450142
       400                 3192             13898455             -1524134
       401                 3200             14053878             -1621820
       402                 3208             14063425             -1355382
       403                 3216             14098031             -1462256
       404                 3224             14078673             -1397264
       405                 3232             13860640             -1320649
       406                 3240             13685331             -1432659
       407                 3248             13580789             -1290064
       408                 3256             13307295             -1442906
       409                 3264             13314821             -1209010
       410                 3272             13208810             -1371104
       411                 3280             13220030             -1328748
       412                 3288             13436753             -1333839
       413                 3296             13427421             -1263872
       414                 3304             13701711             -1266091
       415                 3312             13686769             -1397992
       416                 3320             13970945             -1441717
       417                 3328             14037811             -1503199
       418                 3336             14081222             -1533416
       419                 3344             14044341             -1400228
       420                 3352             14157314             -1443149
       421                 3360             13934912             -1387363
       422                 3368             13978610             -1394823
       423                 3376             13740529             -1284243
       424                 3384             13927016             -1459509
       425                 3392             13725128             -1447868
       426                 3400             13761261             -1367036
       427                 3408             13760275             -1327323
       428                 3416             13942128             -1451097
       429                 3424             14108176             -1539513
       430                 3432             14276414             -1441346
       431                 3440             14490439             -1418255
       432                 3448             14788163             -1639121
       433                 3456             14855046             -1464959
       434                 3464             15019553             -1570905
       435                 3472             14834417             -1634031
       436                 3480             14977777             -1476271
       437                 3488             15146121             -1482719
       438                 3496             15048989             -1399493
       439                 3504             15090988             -1350694
       440                 3512             15094837             -1416880
       441                 3520             14997490             -1341641
       442                 3528             14885979             -1493857
       443                 3536             15109932             -1544254
       444                 3544             15131700             -1415688
       445                 3552             15360810             -1311035
       446                 3560             15719444             -1421796
       447                 3568             16008572             -1619947
       448                 3576             16219291             -1735016
       449                 3584             16546160             -1699793
       450                 3592             16715456             -1671443
       451                 3600             16857080             -1706115
       452                 3608             17015746             -1620051
       453                 3616             17243884             -1621447
       454                 3624             17285604             -1675707
       455                 3632             17447712             -1758114
       456                 3640             17540808             -1673521
       457                 3648             17642252             -1737912
       458                 3656             17550346             -1695711
       459                 3664             17657248             -1753357
       460                 3672             17653586             -1753484
       461                 3680             17889350             -1660811
       462                 3688             17938996             -1894192
       463                 3696             18039276             -1858504
       464                 3704             18311168             -1798802
       465                 3712             18312612             -1815832
       466                 3720             18521376             -1608079
       467                 3728             18616818             -1759327
       468                 3736             18502016             -1863955
       469                 3744             18651564             -1855194
       470                 3752             18432748             -1776734
       471                 3760             18649344             -1764567
       472                 3768             18613086             -1825631
       473                 3776             18427338             -1834560
       474                 3784             18264534             -1923574
       475                 3792             18159060             -1693095
       476                 3800             18176250             -1692706
       477                 3808             18209122             -1747590
       478                 3816             18267352             -1909393
       479                 3824             18411576             -1715183
       480                 3832             18540108             -1747668
       481                 3840             18546696             -1728299
       482                 3848             18834056             -1884727
       483                 3856             18717770             -1664918
       484                 3864             18953484             -1878066
       485                 3872             18928904             -1906965
       486                 3880             18961390             -1809565
       487                 3888             19082650             -1883737
       488                 3896             19025204             -1893598
       489                 3904             19089208             -1893804
       490                 3912             19041728             -1881079
       491                 3920             18912048             -1899006
       492                 3928             19059116             -1781258
       493                 3936             18935534             -1930889
       494                 3944             19064326             -1858998
       495                 3952             18950762             -1953915
       496                 3960             18948640             -1711487
       497                 3968             19114664             -1846856
       498                 3976             19236980             -1855765
       499                 3984             19086314             -1981490
       500                 3992             19038004             -1921287
       501                 4000             19047234             -1870920
       502                 4008             19231072             -1851530
       503                 4016             19047440             -1897053
       504                 4024             19140376             -1953336
       505                 4032             19060246             -1966723
       506                 4040             19296014             -1947086
       507                 4048             19278424             -1736432
       508                 4056             19132764             -1884244
       509                 4064             19144448             -1971057
       510                 4072             19036352             -1981886
       511                 4080             19061824             -1834965
       512                 4088             18908684             -1847660
       513                 4096             18949618             -1980352
       514                 4104             19033948             -1892091
       515                 4112             18993338             -2013503
       516                 4120             18793064             -1675063
       517                 4128             18667062             -1796173
       518                 4136             18437498             -1822320
       519                 4144             18466588             -1866567
       520                 4152             18484364             -1808187
       521                 4160             18546364             -1738423
       522                 4168             18584528             -1871596
       523                 4176             18513694             -1709161
       524                 4184             18472268             -1977010
       525                 4192             18353934             -1727499
       526                 4200             18190406             -1896339
       527                 4208             17985988             -1732165
       528                 4216             18037136             -1892066
       529                 4224             18156648             -1757274
       530                 4232             17854144             -1922467
       531                 4240             17958192             -1760887
       532                 4248             17777688             -1759438
       533                 4256             17581868             -1894208
       534                 4264             17651020             -1695497
       535                 4272             17852488             -1716365
       536                 4280             18031850             -1718200
       537                 4288             18004420             -1772406
       538                 4296             18195820             -1678547
       539                 4304             18215048             -1908310
       540                 4312             18369076             -1938055
       541                 4320             18275032             -1859095
       542                 4328             18233390             -1928119
       543                 4336             18230738             -1910217
       544                 4344             18257620             -1943265
       545                 4352             17977080             -1951064
       546                 4360             17840392             -1759111
       547                 4368             17762652             -1847092
       548                 4376             17543918             -1666321
       549                 4384             17442674             -1879579
       550                 4392             17485948             -1662992
       551                 4400             17504032             -1711469
       552                 4408             17553432             -1749592
       553                 4416             17841700             -1762645
       554                 4424             17848336             -1738755
       555                 4432             18025096             -1725209
       556                 4440             17981292             -1896416
       557                 4448             17851600             -1580818
       558                 4456             17778448             -1786070
       559                 4464             17630060             -1779074
       560                 4472             17577948             -1583635
       561                 4480             17229496             -1751781
       562                 4488             17125448             -1670629
       563                 4496             16816588             -1671250
       564                 4504             16579418             -1617808
       565                 4512             16456023             -1558947
       566                 4520             16482170             -1688639
       567                 4528             16345646             -1632577
       568                 4536             16269309             -1528387
       569                 4544             16179287             -1717193
       570                 4552             16152168             -1661258
       571                 4560             16252161             -1691165
       572                 4568             16111896             -1641631
       573                 4576             15723650             -1546942
       574                 4584             15694536             -1530140
       575                 4592             15556373             -1612840
       576                 4600             15381724             -1535412
       577                 4608             15010899             -1570887
       578                 4616             14799823             -1538451
       579                 4624             14593691             -1594048
       580                 4632             14333443             -1545458
       581                 4640             14084796             -1380785
       582                 4648             14136705             -1453279
       583                 4656             13937911             -1464467
       584                 4664             13903720             -1441704
       585                 4672             14064989             -1298022
       586                 4680             14030915             -1551503
       587                 4688             13935690             -1588809
       588                 4696             14022949             -1369859
       589                 4704             13949453             -1369194
       590                 4712             13895273             -1431544
       591                 4720             13872232             -1428476
       592                 4728             13696322             -1342068
       593                 4736             13672918             -1498918
       594                 4744             13534114             -1412874
       595                 4752             13441149             -1489104
       596                 4760             13292107             -1314218
       597                 4768             13149813             -1255599
       598                 4776             13064712             -1278320
       599                 4784             12977717             -1263241
       600                 4792             12936806             -1291436
       601                 4800             12932123             -1184508
       602                 4808             12834094             -1289556
       603                 4816             12858921             -1349515
       604                 4824             12904897             -1197291
       605                 4832             12668059             -1464391
       606                 4840             12669469             -1334942
       607                 4848             12704643             -1232449
       608                 4856             12561057             -1111419
       609                 4864             12695975             -1282847
       610                 4872             12699561             -1227871
       611                 4880             12499771             -1203934
       612                 4888             12442277             -1478293
       613                 4896             12324179             -1215417
       614                 4904             12437517             -1214585
       615                 4912             12177997             -1134144
       616                 4920             12026110             -1196378
       617                 4928             11978732             -1151537
       618                 4936             12064445             -1112059
       619                 4944             12114341             -1228422
       620                 4952             12108172             -1264839
       621                 4960             12101236             -1122666
       622                 4968             12043743             -1129199
       623                 4976             12055757             -1182033
       624                 4984             12214995             -1219875
       625                 4992             12193842             -1165894
       626                 5000             12293132             -1323941
       627                 5008             12302337             -1215260
       628                 5016             12351549             -1254987
       629                 5024             12389436             -1321002
       630                 5032             12351788             -1239394
       631                 5040             12201097             -1254796
       632                 5048             11923161             -1271496
       633                 5056             11963011             -1250333
       634                 5064             11965089             -1163334
       635                 5072             12165604             -1352957
       636                 5080             12250163             -1375512
       637                 5088             12418393             -1322039
       638                 5096             12626398             -1283221
       639                 5104             12861488             -1302040
       640                 5112             13002188             -1262841
       641                 5120             13209092             -1125706
       642                 5128             13576610             -1202378
       643                 5136             13724414             -1233731
       644                 5144             13754506             -1276838
       645                 5152             13850515             -1277861
       646                 5160             13812754             -1433854
       647                 5168             13650955             -1349520
       648                 5176             13833453             -1110600
       649                 5184             13859566             -1236341
       650                 5192             13732885             -1217609
       651                 5200             13685619             -1186101
       652                 5208             13951950             -1410069
       653                 5216             13920237             -1553419
       654                 5224             14359912             -1455732
       655                 5232             14618003             -1523469
       656                 5240             14842999             -1454206
       657                 5248             15024725             -1498321
       658                 5256             15296679             -1519588
       659                 5264             15243034             -1413396
       660                 5272             15497123             -1538171
       661                 5280             15303076             -1476917
       662                 5288             15290420             -1544613
       663                 5296             15282855             -1545631
       664                 5304             15234976             -1496742
       665                 5312             14945096             -1393339
       666                 5320             14861568             -1488015
       667                 5328             14834118             -1512243
       668                 5336             14918756             -1548737
       669                 5344             15051355             -1565065
       670                 5352             15347228             -1472472
       671                 5360             15509586             -1400364
       672                 5368             15565451             -1732547
       673                 5376             15899152             -1603947
       674                 5384             15724274             -1651514
       675                 5392             15835940             -1454399
       676                 5400             15830756             -1434618
       677                 5408             15815197             -1536884
       678                 5416             15727214             -1628885
       679                 5424             15470445             -1541040
       680                 5432             15267387             -1468386
       681                 5440             15101481             -1311159
       682                 5448             14991006             -1531493
       683                 5456             14924184             -1523004
       684                 5464             14890638             -1320925
       685                 5472             15002141             -1518855
       686                 5480             15279907             -1639166
       687                 5488             15365094             -1463539
       688                 5496             15553335             -1554244
       689                 5504             15767339             -1543232
       690                 5512             15852156             -1523699
       691                 5520             16157447             -1644039
       692                 5528             15901134             -1545740
       693                 5536             15976794             -1662489
       694                 5544             15941565             -1619840
       695                 5552             15813423             -1625228
       696                 5560             15672310             -1605131
       697                 5568             15454548             -1440246
       698                 5576             15447023             -1544538
       699                 5584             15254057             -1456442
       700                 5592             15513541             -1508825
       701                 5600             15432267             -1465766
       702                 5608             15583958             -1555886
       703                 5616             15683556             -1663229
       704                 5624             15737127             -1527190
       705                 5632             15816383             -1401680
       706                 5640             15710756             -1472031
       707                 5648             15816668             -1551607
       708                 5656             16024575             -1607674
       709                 5664             15842246             -1542972
       710                 5672             15894159             -1487568
       711                 5680             15798390             -1556257
       712                 5688             15424191             -1579997
       713                 5696             15348204             -1535769
       714                 5704             15210417             -1634765
       715                 5712             15323259             -1526528
       716                 5720             15298793             -1590607
       717                 5728             15431934             -1665503
       718                 5736             15625763             -1533041
       719                 5744             15737459             -1713540
       720                 5752             16095468             -1532524
       721                 5760             15939744             -1673579
       722                 5768             15936797             -1750324
       723                 5776             16064198             -1618267
       724                 5784             16085428             -1554808
       725                 5792             16031387             -1312447
       726                 5800             16114285             -1547373
       727                 5808             16069808             -1590883
       728                 5816             15872770             -1685197
       729                 5824             15760040             -1512972
       730                 5832             15671915             -1632098
       731                 5840             15649787             -1539226
       732                 5848             15393264             -1577886
       733                 5856             15560183             -1527200
       734                 5864             15585153             -1552885
       735                 5872             15561899             -1574523
       736                 5880             15579172             -1521729
       737                 5888             15788014             -1571471
       738                 5896             15770572             -1725700
       739                 5904             15569804             -1582754
       740                 5912             15513157             -1495220
       741                 5920             15597307             -1544266
       742                 5928             15605431             -1593954
       743                 5936             15369270             -1651742
       744                 5944             15399302             -1474480
       745                 5952             15305886             -1568193
       746                 5960             15351717             -1567358
       747                 5968             15125364             -1543225
       748                 5976             15127790             -1472166
       749                 5984             15274554             -1562102
       750                 5992             15123799             -1439262
       751                 6000             15256899             -1605467
       752                 6008             15196001             -1515973
       753                 6016             14979848             -1546483
       754                 6024             14923718             -1491815
       755                 6032             14909163             -1515071
       756                 6040             14833735             -1537597
       757                 6048             14404893             -1323841
       758                 6056             14343370             -1465783
       759                 6064             14075128             -1412447
       760                 6072             14002591             -1419788
       761                 6080             13872106             -1472522
       762                 6088             13927797             -1478891
       763                 6096             13810647             -1348370
       764                 6104             13704987             -1439192
       765                 6112             13638502             -1389230
       766                 6120             13682744             -1437991
       767                 6128             13597465             -1539842
       768                 6136             13569943             -1413739
       769                 6144             13573015             -1549807
       770                 6152             13503401             -1329813
       771                 6160             13485795             -1348446
       772                 6168             13253073             -1379611
       773                 6176             13093194             -1287226
       774                 6184             13072312             -1295091
       775                 6192             13142536             -1331500
       776                 6200             13222353             -1312740
       777                 6208             13305843             -1386770
       778                 6216             13293519             -1349388
       779                 6224             13368233             -1296090
       780                 6232             13424202             -1498912
       781                 6240             13491783             -1328478
       782                 6248             13539561             -1353151
       783                 6256             13351726             -1214892
       784                 6264             13403622             -1346104
       785                 6272             13229604             -1329533
       786                 6280             13175664             -1270581
       787                 6288             13092469             -1218693
       788                 6296             12730412             -1241215
       789                 6304             12627127             -1243346
       790                 6312             12552499             -1207067
       791                 6320             12342695             -1321975
       792                 6328             12436800             -1187847
       793                 6336             12547276             -1304494
       794                 6344             12540561             -1386253
       795                 6352             12638486             -1302154
       796                 6360             12564104             -1461438
       797                 6368             12574787             -1329503
       798                 6376             12596057             -1338525
       799                 6384             12461137             -1406264
       800                 6392             12381421             -1425655
       801                 6400             12252427             -1239052
       802                 6408             12124204             -1184391
       803                 6416             11912582             -1135700
       804                 6424             11715780             -1260559
       805                 6432             11411923             -1113021
       806                 6440             11361848             -1108471
       807                 6448             11161608             -1254460
       808                 6456             11235234              -946140
       809                 6464             11233771             -1097621
       810                 6472             11283457             -1171425
       811                 6480             11297345             -1084204
       812                 6488             11355502             -1169032
       813                 6496             11066257             -1116961
       814                 6504             11116543             -1059209
       815                 6512             11193753             -1144398
       816                 6520             11107920             -1135010
       817                 6528             10943881             -1173699
       818                 6536             10798176             -1199682
       819                 6544             10680065             -1038665
       820                 6552             10542227             -1040644
       821                 6560             10360802             -1022438
       822                 6568             10319336              -963066
       823                 6576             10384493             -1154972
       824                 6584             10485580              -982962
       825                 6592             10555673             -1038195
       826                 6600             10726912             -1130185
       827                 6608             10901993             -1128632
       828                 6616             11017725             -1173560
       829                 6624             11290061             -1102613
       830                 6632             11376941             -1222217
       831                 6640             11498852             -1134315
       832                 6648             11413915             -1038714
       833                 6656             11407990              -966316
       834                 6664             11447839             -1192654
       835                 6672             11312592             -1073370
       836                 6680             11360690             -1110262
       837                 6688             11358645             -1098371
       838                 6696             11355048             -1133393
       839                 6704             11534841             -1068105
       840                 6712             11458467             -1015331
       841                 6720             11718175             -1153463
       842                 6728             11841305             -1110807
       843                 6736             11935948             -1121532
       844                 6744             12142878             -1218159
       845                 6752             12298206             -1301265
       846                 6760             12419214             -1154581
       847                 6768             12424569             -1236846
       848                 6776             12414235             -1103485
       849                 6784             12416832             -1250919
       850                 6792             12312675             -1126382
       851                 6800             12286117             -1276295
       852                 6808             12256681             -1303040
       853                 6816             12333793             -1206744
       854                 6824             12240532             -1249651
       855                 6832             12198253             -1146055
       856                 6840             12407431             -1211824
       857                 6848             12339440             -1131747
       858                 6856             12386325             -1252918
       859                 6864             12510033             -1363387
       860                 6872             12694829             -1262317
       861                 6880             12675013             -1282514
       862                 6888             12729517             -1280169
       863                 6896             12707290             -1269292
       864                 6904             12638640             -1232530
       865                 6912             12599599             -1327749
       866                 6920             12420093             -1193249
       867                 6928             12334659             -1316616
       868                 6936             12314767             -1175372
       869                 6944             12049761             -1100887
       870                 6952             12150757             -1279473
       871                 6960             11876286             -1147171
       872                 6968             12016397             -1239074
       873                 6976             12015108             -1198715
       874                 6984             12150179             -1237444
       875                 6992             12161319             -1134976
       876                 7000             12323935             -1255826
       877                 7008             12475146             -1155476
       878                 7016             12627995             -1232984
       879                 7024             12757685             -1325545
       880                 7032             12751767             -1360127
       881                 7040             12981110             -1315167
       882                 7048             12871704             -1242240
       883                 7056             12872588             -1096816
       884                 7064             12944058             -1234300
       885                 7072             12759607             -1272860
       886                 7080             12745932             -1230258
       887                 7088             12781486             -1217894
       888                 7096             12793314             -1293501
       889                 7104             12873230             -1256150
       890                 7112             12731387             -1277862
       891                 7120             13065071             -1436335
       892                 7128             13110145             -1297219
       893                 7136             13118709             -1290214
       894                 7144             13242335             -1271580
       895                 7152             13223013             -1397381
       896                 7160             13419206             -1304423
       897                 7168             13314534             -1167561
       898                 7176             13322729             -1128874
       899                 7184             13081448             -1303897
       900                 7192             12922805             -1308512
       901                 7200             12982923             -1361051
       902                 7208             12797662             -1294188
       903                 7216             12513417             -1357248
       904                 7224             12551121             -1087877
       905                 7232             12560944             -1236185
       906                 7240             12573270             -1217385
       907                 7248             12669383             -1262819
       908                 7256             12733054             -1309273
       909                 7264             12597646             -1220700
       910                 7272             12724932             -1277904
       911                 7280             12906606             -1231504
       912                 7288             12792296             -1376731
       913                 7296             12861657             -1309437
       914                 7304             12744918             -1305900
       915                 7312             12452369             -1184464
       916                 7320             12391214             -1271858
       917                 7328             12206173             -1141029
       918                 7336             12192863             -1258310
       919                 7344             11909804             -1158271
       920                 7352             11894909             -1240590
       921                 7360             11754745             -1169445
       922                 7368             11683717             -1191363
       923                 7376             11703526             -1258256
       924                 7384             11761522             -1098998
       925                 7392             11757584             -1244182
       926                 7400             11828916             -1228765
       927                 7408             11672129             -1102072
       928                 7416             11727092             -1282225
       929                 7424             11654327             -1076459
       930                 7432             11631941             -1196701
       931                 7440             11534683             -1360947
       932                 7448             11662200             -1062228
       933                 7456             11461890             -1149961
       934                 7464             11504677             -1126375
       935                 7472             11322414             -1116784
       936                 7480             11354987             -1073204
       937                 7488             11235082              -926809
       938                 7496             11244674             -1171178
       939                 7504             11324960             -1127303
       940                 7512             11424046             -1187761
       941                 7520             11310186             -1018216
       942                 7528             11413860             -1176460
       943                 7536             11390835             -1152882
       944                 7544             11311926             -1295269
       945                 7552             11108626             -1085330
       946                 7560             11076891             -1075589
       947                 7568             11037464             -1125058
       948                 7576             10904967             -1107659
       949                 7584             10894986             -1135913
       950                 7592             10652782             -1117653
       951                 7600             10648583             -1105854
       952                 7608             10547384             -1086667
       953                 7616             10497613             -1124275
       954                 7624             10618720             -1165740
       955                 7632             10591141             -1006056
       956                 7640             10498294             -1042505
       957                 7648             10475279             -1017338
       958                 7656             10299198             -1113894
       959                 7664             10299342             -1144346
       960                 7672             10210404              -979594
       961                 7680             10084017             -1038496
       962                 7688              9777273             -1025815
       963                 7696              9849663             -1088246
       964                 7704              9863165             -1023191
       965                 7712              9675432              -993701
       966                 7720              9750677             -1026630
       967                 7728              9724191             -1126901
       968                 7736              9582190              -997706
       969                 7744              9523060              -982204
       970                 7752              9564852             -1083816
       971                 7760              9476471             -1120965
       972                 7768              9332069             -1002232
       973                 7776              9269656             -1061664
       974                 7784              9230031              -895175
       975                 7792              9190210              -970295
       976                 7800              9056704              -894144
       977                 7808              9019015              -951448
       978                 7816              8980116              -873880
       979                 7824              9022632              -960301
       980                 7832              9005542              -961342
       981                 7840              8930519              -979963
       982                 7848              8812571              -936569
       983                 7856              8929071              -957986
       984                 7864              8864077              -948927
       985                 7872              8823838              -931721
       986                 7880              8841015              -985705
       987                 7888              8887787              -875656
       988                 7896              8854888              -805127
       989                 7904              8558809              -887194
       990                 7912              8560961              -875721
       991                 7920              8555675              -897957
       992                 7928              8514517              -909165
       993                 7936              8191283              -989718
       994                 7944              8380879              -761939
       995                 7952              8467701              -879626
       996                 7960              8411179              -819226
       997                 7968              8243507              -883654
       998                 7976              8318237              -939470
       999                 7984              8371208              -961949
      1000                 7992              8360940              -860361
      1001                 8000              8357101              -819382
      1002                 8008              8379593              -865649
      1003                 8016              8322190             -1051508
      1004                 8024              8274482              -880568
      1005                 8032              7896251              -963005
      1006                 8040              7929915              -986376
      1007                 8048              8072634             -1037970
      1008                 8056              7965221              -907287
      1009                 8064              8082775              -788968
      1010                 8072              8162330              -838850
      1011                 8080              7987797              -848113
      1012                 8088              8031864             -1036875
      1013                 8096              8242561              -952264
      1014                 8104              8231088              -878809
      1015                 8112              8251177              -872305
      1016                 8120              8338405              -818333
      1017                 8128              8349909              -824881
      1018                 8136              8465729              -671735
      1019                 8144              8435295              -866816
      1020                 8152              8420139              -900036
      1021                 8160              8506353             -1061193
      1022                 8168              8567436              -844466
      1023                 8176              8413134              -806124
      1024                 8184              8405380              -902029
      1025                 8192              8327507              -853408
      1026                 8200              8600364              -812937
      1027                 8208              8603731              -908597
      1028                 8216              8595970              -760434
      1029                 8224              8598588              -845855
      1030                 8232              8803668              -840712
      1031                 8240              8728114              -902289
      1032                 8248              8797740              -937504
      1033                 8256              8890440              -712143
      1034                 8264              9057223              -886425
      1035                 8272              9122639              -980288
      1036                 8280              9052296             -1007259
      1037                 8288              9117904             -1051844
      1038                 8296              9252765              -967048
      1039                 8304              9323332              -942873
      1040                 8312              9342310             -1039985
      1041                 8320              9229786              -901806
      1042                 8328              9353895              -939440
      1043                 8336              9452783              -858854
      1044                 8344              9171455              -997849
      1045                 8352              9114105              -926611
      1046                 8360              9253254              -839580
      1047                 8368              9436386             -1015121
      1048                 8376              9414228              -971207
      1049                 8384              9403892              -938284
      1050                 8392              9516851              -951084
      1051                 8400              9396555              -771282
      1052                 8408              9610011              -921010
      1053                 8416              9635921             -1020608
      1054                 8424              9583341              -907332
      1055                 8432              9505619              -957440
      1056                 8440              9442224              -902853
      1057                 8448              9267310             -1038862
      1058                 8456              9307363              -992003
      1059                 8464              9235142             -1009843
      1060                 8472              9182299              -783179
      1061                 8480              9208723              -954379
      1062                 8488              9278069              -863529
      1063                 8496              9243835             -1051334
      1064                 8504              9321176              -964014
      1065                 8512              9327811             -1034301
      1066                 8520              9420157             -1118651
      1067                 8528              9492327              -937001
      1068                 8536              9485552              -941785
      1069                 8544              9619537             -1062588
      1070                 8552              9603116              -945093
      1071                 8560              9485567             -1001945
      1072                 8568              9594242              -887228
      1073                 8576              9478394              -883548
      1074                 8584              9438218             -1125706
      1075                 8592              9450403             -1034842
      1076                 8600              9407000              -924205
      1077                 8608              9422657              -917165
      1078                 8616              9451808             -1032674
      1079                 8624              9411835              -952612
      1080                 8632              9605611             -1025737
      1081                 8640              9532938              -999586
      1082                 8648              9683986             -1062195
      1083                 8656              9608249              -923107
      1084                 8664              9766157              -928093
      1085                 8672              9714216              -952776
      1086                 8680              9941197              -969127
      1087                 8688              9730796             -1080662
      1088                 8696              9787164             -1098600
      1089                 8704              9786198              -973694
      1090                 8712              9759326              -903948
      1091                 8720              9649898             -1048109
      1092                 8728              9624936              -899008
      1093                 8736              9413130             -1135754
      1094                 8744              9533876             -1131667
      1095                 8752              9584822             -1128392
      1096                 8760              9344036             -1040330
      1097                 8768              9356870              -908560
      1098                 8776              9353683              -997231
      1099                 8784              9364986             -1092733
      1100                 8792              9573851             -1019559
      1101                 8800              9646542             -1076099
      1102                 8808              9640466             -1022608
      1103                 8816              9562060              -949874
      1104                 8824              9417527             -1170942
      1105                 8832              9506875              -973632
      1106                 8840              9194555              -830904
      1107                 8848              9269247              -869787
      1108                 8856              9163403              -983732
      1109                 8864              9117271              -908941
      1110                 8872              9157377              -828179
      1111                 8880              9073824              -913460
      1112                 8888              9056589              -916729
      1113                 8896              8881059             -1020797
      1114                 8904              9046516              -884137
      1115                 8912              9064523              -978762
      1116                 8920              9128736              -821375
      1117                 8928              9234565              -840759
      1118                 8936              9204748             -1006355
      1119                 8944              9217157              -917718
      1120                 8952              9095858              -894447
      1121                 8960              9267022             -1055489
      1122                 8968              9053259              -975649
      1123                 8976              9127708              -933724
      1124                 8984              9156899             -1149952
      1125                 8992              9056997              -958618
      1126                 9000              8940248              -838430
      1127                 9008              8834290              -883661
      1128                 9016              8854485              -905401
      1129                 9024              8802670              -941724
      1130                 9032              8780047             -1032524
      1131                 9040              8924441              -927798
      1132                 9048              8992945              -989260
      1133                 9056              9017383              -964437
      1134                 9064              8965216              -938939
      1135                 9072              8979830             -1084531
      1136                 9080              8994691              -857276
      1137                 9088              9070897              -981647
      1138                 9096              8978162              -819634
      1139                 9104              8852482             -1037696
      1140                 9112              8780230             -1028386
      1141                 9120              8688516              -855663
      1142                 9128              8719005              -903791
      1143                 9136              8397703              -749877
      1144                 9144              8389197              -998629
      1145                 9152              8384582              -919141
      1146                 9160              8212246              -932860
      1147                 9168              8310550              -871082
      1148                 9176              8248489              -848847
      1149                 9184              8238042              -696083
      1150                 9192              8248022              -980894
      1151                 9200              8354638              -844216
      1152                 9208              8192875              -914805
      1153                 9216              8257525              -912979
      1154                 9224              8240513              -957496
      1155                 9232              7984231              -826256
      1156                 9240              7964846              -917844
      1157                 9248              7848320              -882416
      1158                 9256              7820674              -841071
      1159                 9264              7591626              -687126
      1160                 9272              7429131              -614872
      1161                 9280              7442304              -725928
      1162                 9288              7535773              -762996
      1163                 9296              7275368              -832424
      1164                 9304              7554398              -745064
      1165                 9312              7305574              -695892
      1166                 9320              7494486              -931730
      1167                 9328              7248014              -736697
      1168                 9336              7406363              -703165
      1169                 9344              7314935              -682023
      1170                 9352              7370745              -778075
      1171                 9360              7349040              -632840
      1172                 9368              7032911              -802792
      1173                 9376              7028663              -763619
      1174                 9384              6980781              -750935
      1175                 9392              6920107              -657506
      1176                 9400              6920029              -681165
      1177                 9408              6825216              -779433
      1178                 9416              6792961              -673663
      1179                 9424              6817764              -956622
      1180                 9432              6872008              -707305
      1181                 9440              6802443              -787628
      1182                 9448              6774927              -639241
      1183                 9456              6746141              -609057
      1184                 9464              6688259              -747011
      1185                 9472              6589089              -642295
      1186                 9480              6577793              -596873
      1187                 9488              6621037              -704072
      1188                 9496              6499001              -663568
      1189                 9504              6348757              -655008
      1190                 9512              6393283              -646897
      1191                 9520              6192795              -546094
      1192                 9528              6115579              -687446
      1193                 9536              6100610              -626608
      1194                 9544              6007260              -695480
      1195                 9552              6137886              -690693
      1196                 9560              5957816              -609268
      1197                 9568              5892994              -690330
      1198                 9576              5912934              -792518
      1199                 9584              5884081              -667590
      1200                 9592              5829902              -655929
      1201                 9600              5731992              -610997
      1202                 9608              5773410              -549604
      1203                 9616              5621543              -667643
      1204                 9624              5633545              -790270
      1205                 9632              5672102              -587959
      1206                 9640              5719946              -590935
      1207                 9648              5770105              -541767
      1208                 9656              5608788              -496267
      1209                 9664              5583167              -622671
      1210                 9672              5474027              -674849
      1211                 9680              5639123              -642519
      1212                 9688              5715539              -685956
      1213                 9696              5674506              -630475
      1214                 9704              5550953              -526504
      1215                 9712              5428176              -629342
      1216                 9720              5622440              -615768
      1217                 9728              5734648              -545236
      1218                 9736              5688701              -589971
      1219                 9744              5703555              -699908
      1220                 9752              5602341              -505533
      1221                 9760              5750519              -612095
      1222                 9768              5735051              -655831
      1223                 9776              5672598              -703366
      1224                 9784              5830802              -737142
      1225                 9792              5984806              -725973
      1226                 9800              5871840              -654587
      1227                 9808              5850944              -605834
      1228                 9816              5866523              -568192
      1229                 9824              5861671              -690762
      1230                 9832              5883450              -635845
      1231                 9840              5920139              -658215
      1232                 9848              6035289              -675550
      1233                 9856              5951675              -592626
      1234                 9864              6085887              -567142
      1235                 9872              6045458              -586322
      1236                 9880              5976279              -728145
      1237                 9888              6247000              -702919
      1238                 9896              6019872              -648943
      1239                 9904              6293575              -694987
      1240                 9912              6334971              -756165
      1241                 9920              6318846              -792674
      1242                 9928              6407192              -793353
      1243                 9936              6345579              -666386
      1244                 9944              6345176              -797092
      1245                 9952              6260184              -605967
      1246                 9960              6249099              -742947
      1247                 9968              6458823              -544087
      1248                 9976              6263039              -801366
      1249                 9984              6320003              -668252
      1250                 9992              6306698              -714180
      1251                10000              6271487              -509775
      1252                10008              6353280              -721375
      1253                10016              6386799              -704402
      1254                10024              6335142              -685604
      1255                10032              6365288              -643791
      1256                10040              6533392              -685451
      1257                10048              6542414              -757022
      1258                10056              6377804              -722609
      1259                10064              6568870              -764792
      1260                10072              6632765              -624949
      1261                10080              6529199              -700451
      1262                10088              6490173              -742542
      1263                10096              6532605              -758620
      1264                10104              6409469              -701903
      1265                10112              6600575              -738688
      1266                10120              6522519              -621007
      1267                10128              6636672              -631380
      1268                10136              6655889              -578053
      1269                10144              6753612              -940579
      1270                10152              6783108              -594487
      1271                10160              6884499              -768759
      1272                10168              6757432              -787316
      1273                10176              6783945              -670133
      1274                10184              6794616              -727426
      1275                10192              6875756              -702878
      1276                10200              6902930              -627174
      1277                10208              6731355              -834529
      1278                10216              6686224              -724865
      1279                10224              6780943              -694437
      1280                10232              6744742              -667629
      1281                10240              6615140              -882277
      1282                10248              6713356              -538674
      1283                10256              6771372              -778909
      1284                10264              6693383              -613439
      1285                10272              6651647              -708379
      1286                10280              6768096              -716938
      1287                10288              6717135              -746628
      1288                10296              6694339              -837321
      1289                10304              6688020              -674234
      1290                10312              6715765              -734029
      1291                10320              6405269              -745882
      1292                10328              6464972              -752050
      1293                10336              6477640              -713973
      1294                10344              6366708              -716714
      1295                10352              6250497              -676977
      1296                10360              6220565              -745224
      1297                10368              6254215              -462317
      1298                10376              6145262              -708422
      1299                10384              6189658              -703205
      1300                10392              6209443              -639154
      1301                10400              6078426              -531990
      1302                10408              6103185              -642599
      1303                10416              6111691              -620866
      1304                10424              6221363              -711111
      1305                10432              6060009              -650651
      1306                10440              6295466              -544598
      1307                10448              6100744              -592725
      1308                10456              6097374              -658783
      1309                10464              6068664              -614055
      1310                10472              6067697              -737690
      1311                10480              6022024              -638385
      1312                10488              5842626              -513770
      1313                10496              5863937              -606992
      1314                10504              5872830              -527732
      1315                10512              5749473              -621681
      1316                10520              5824175              -632165
      1317                10528              5741246              -664948
      1318                10536              5819309              -426656
      1319                10544              5789167              -736099
      1320                10552              5800771              -565169
      1321                10560              5962268              -624251
      1322                10568              5898280              -627427
      1323                10576              5925003              -662988
      1324                10584              5935634              -699753
      1325                10592              5804845              -665261
      1326                10600              5930274              -643583
      1327                10608              5719108              -671009
      1328                10616              5819794              -584159
      1329                10624              5787910              -528415
      1330                10632              5580859              -614400
      1331                10640              5778296              -533079
      1332                10648              5691639              -530474
      1333                10656              5725732              -629076
      1334                10664              5494364              -515038
      1335                10672              5447215              -548409
      1336                10680              5580854              -522827
      1337                10688              5498857              -767702
      1338                10696              5492900              -528148
      1339                10704              5616925              -565957
      1340                10712              5491646              -627475
      1341                10720              5462845              -712816
      1342                10728              5426741              -605663
      1343                10736              5434826              -584408
      1344                10744              5344649              -632825
      1345                10752              5416642              -546292
      1346                10760              5359453              -674336
      1347                10768              5136547              -442881
      1348                10776              5366803              -598914
      1349                10784              5127512              -422695
      1350                10792              5291921              -582149
      1351                10800              5153924              -492843
      1352                10808              5138974              -597424
      1353                10816              5089672              -530234
      1354                10824              5077057              -528569
      1355                10832              5052787              -599275
      1356                10840              5109240              -555994
      1357                10848              5029450              -787696
      1358                10856              4818615              -611496
      1359                10864              4992337              -616676
      1360                10872              4893680              -494449
      1361                10880              4815975              -567313
      1362                10888              4951892              -596454
      1363                10896              4831345              -465274
      1364                10904              4769715              -506698
      1365                10912              4682088              -553917
      1366                10920              4658264              -522063
      1367                10928              4619892              -610169
      1368                10936              4477780              -599768
      1369                10944              4437340              -740434
      1370                10952              4463006              -611250
      1371                10960              4478834              -621041
      1372                10968              4434985              -576532
      1373                10976              4553556              -574487
      1374                10984              4562780              -542640
      1375                10992              4501160              -468294
      1376                11000              4598269              -485463
      1377                11008              4443681              -615538
      1378                11016              4364213              -473199
      1379                11024              4396218              -511503
      1380                11032              4370169              -502518
      1381                11040              4447370              -424573
      1382                11048              4272859              -717587
      1383                11056              4179402              -570383
      1384                11064              4193658              -576990
      1385                11072              4161170              -574968
      1386                11080              4072485              -464512
      1387                11088              4171132              -517932
      1388                11096              4103195              -459399
      1389                11104              4119000              -513777
      1390                11112              4272129              -550932
      1391                11120              4082364              -489894
      1392                11128              4282139              -592851
      1393                11136              4093306              -387776
      1394                11144              3911489              -478262
      1395                11152              3978852              -473016
      1396                11160              3915573              -455180
      1397                11168              3847105              -433444
      1398                11176              3787787              -498418
      1399                11184              3752343              -556844
      1400                11192              3928574              -410695
      1401                11200              3821758              -352299
      1402                11208              3835114              -323585
      1403                11216              3731523              -636559
      1404                11224              3840268              -342789
      1405                11232              3870153              -480916
      1406                11240              3922088              -511513
      1407                11248              4005853              -498029
      1408                11256              4090070              -369236
      1409                11264              3938623              -480685
      1410                11272              4096295              -583584
      1411                11280              4011035              -502667
      1412                11288              3815229              -441285
      1413                11296              3924196              -576643
      1414                11304              3783676              -363990
      1415                11312              3961627              -537658
      1416                11320              3829094              -499225
      1417                11328              3851517              -523667
      1418                11336              3866620              -331086
      1419                11344              3896364              -361827
      1420                11352              3807755              -431877
      1421                11360              3903866              -379250
      1422                11368              4013318              -478178
      1423                11376              3851590              -350172
      1424                11384              3828364              -492606
      1425                11392              4044118              -510946
      1426                11400              3873907              -526291
      1427                11408              3975953              -558182
      1428                11416              3947457              -621263
      1429                11424              3951846              -456176
      1430                11432              4107421              -359667
      1431                11440              3997289              -525912
      1432                11448              4010731              -506625
      1433                11456              3938234              -480412
      1434                11464              3846368              -423580
      1435                11472              4004574              -501607
      1436                11480              4028744              -397485
      1437                11488              4082271              -586832
      1438                11496              3909176              -429675
      1439                11504              3870243              -423948
      1440                11512              4060524              -405780
      1441                11520              3883547              -541092
      1442                11528              3959378              -487851
      1443                11536              3900011              -499331
      1444                11544              3871975              -540768
      1445                11552              3892908              -395067
      1446                11560              4034027              -469410
      1447                11568              3999065              -342998
      1448                11576              4024129              -516179
      1449                11584              4041258              -454123
      1450                11592              3882106              -470641
      1451                11600              3998473              -467335
      1452                11608              4072172              -371417
      1453                11616              3869881              -470431
      1454                11624              3903651              -368361
      1455                11632              3911119              -510752
      1456                11640              4151952              -425454
      1457                11648              4035555              -333408
      1458                11656              4008203              -400865
      1459                11664              4212887              -446467
      1460                11672              4018827              -428010
      1461                11680              4288024              -472469
      1462                11688              4111243              -600074
      1463                11696              4072360              -602140
      1464                11704              4043556              -580518
      1465                11712              4111166              -320757
      1466                11720              4113161              -523313
      1467                11728              4161588              -556238
      1468                11736              4129787              -535650
      1469                11744              4098007              -477171
      1470                11752              4222528              -588985
      1471                11760              4030423              -281712
      1472                11768              4090144              -440884
      1473                11776              4197827              -474196
      1474                11784              4069222              -550545
      1475                11792              4131568              -332760
      1476                11800              3983745              -581803
      1477                11808              3991807              -531274
      1478                11816              4053555              -543465
      1479                11824              4055364              -495540
      1480                11832              4057113              -523886
      1481                11840              3997999              -518864
      1482                11848              3945967              -583228
      1483                11856              3930379              -621934
      1484                11864              3944920              -523554
      1485                11872              3965463              -373881
      1486                11880              3976390              -539052
      1487                11888              3893279              -501568
      1488                11896              3778685              -514711
      1489                11904              3926497              -435282
      1490                11912              3760799              -396182
      1491                11920              3722814              -486285
      1492                11928              3673887              -349326
      1493                11936              3636023              -502579
      1494                11944              3563531              -431794
      1495                11952              3552132              -283609
      1496                11960              3518024              -387413
      1497                11968              3466625              -625245
      1498                11976              3480125              -374970
      1499                11984              3310391              -341303
      1500                11992              3318218              -355752
      1501                12000              3395203              -373155
      1502                12008              3340152              -307282
      1503                12016              3399403              -318430
      1504                12024              3281251              -455710
      1505                12032              3353811              -357183
      1506                12040              3193198              -454245
      1507                12048              3287263              -459569
      1508                12056              3244280              -267622
      1509                12064              3151424              -547623
      1510                12072              3257550              -497802
      1511                12080              3293053              -449100
      1512                12088              3256484              -377274
      1513                12096              3354243              -520178
      1514                12104              3324981              -385372
      1515                12112              3221845              -296990
      1516                12120              3249064              -373668
      1517                12128              3149573              -389712
      1518                12136              3129393              -365405
      1519                12144              3113137              -318579
      1520                12152              3082114              -374431
      1521                12160              3124917              -261208
      1522                12168              3090617              -381060
      1523                12176              3088856              -321828
      1524                12184              2988953              -294830
      1525                12192              3000467              -383228
      1526                12200              3035172              -290795
      1527                12208              2908761              -394327
      1528                12216              3035855              -401857
      1529                12224              3082196              -521414
      1530                12232              2956527              -348732
      1531                12240              2923905              -224335
      1532                12248              2952544              -510357
      1533                12256              2901972              -420144
      1534                12264              3026948              -296643
      1535                12272              2826705              -463133
      1536                12280              2793843              -398731
      1537                12288              2797858              -469660
      1538                12296              2820965              -325744
      1539                12304              2794807              -420541
      1540                12312              2838759              -478958
      1541                12320              2797589              -456704
      1542                12328              2700107              -398334
      1543                12336              2746017              -258159
      1544                12344              2735346              -377390
      1545                12352              2534741              -327679
      1546                12360              2576826              -427084
      1547                12368              2671634              -347581
      1548                12376              2530581              -310513
      1549                12384              2701829              -285342
      1550                12392              2585667              -387815
      1551                12400              2373107              -261106
      1552                12408              2423941              -258655
      1553                12416              2374873              -320600
      1554                12424              2529913              -312122
      1555                12432              2422443              -290638
      1556                12440              2444717              -310532
      1557                12448              2450882              -332876
      1558                12456              2344914              -318963
      1559                12464              2453285              -311918
      1560                12472              2488580              -363243
      1561                12480              2475746              -505127
      1562                12488              2406867              -433326
      1563                12496              2516995              -309665
      1564                12504              2308952              -485063
      1565                12512              2472123              -264435
      1566                12520              2325526              -316052
      1567                12528              2370551              -310757
      1568                12536              2387191              -274556
      1569                12544              2300570              -274120
      1570                12552              2417636              -207074
      1571                12560              2468057              -393856
      1572                12568              2442875              -335159
      1573                12576              2325492              -301664
      1574                12584              2406947              -321087
      1575                12592              2180788              -415479
      1576                12600              2484849              -346551
      1577                12608              2300855              -351495
      1578                12616              2380509              -260719
      1579                12624              2453214              -276238
      1580                12632              2323273              -325903
      1581                12640              2345946              -289646
      1582                12648              2354643              -406332
      1583                12656              2304165              -362841
      1584                12664              2268871              -363492
      1585                12672              2317065              -276071
      1586                12680              2340382              -169522
      1587                12688              2273699              -231642
      1588                12696              2346918              -256727
      1589                12704              2252369              -229167
      1590                12712              2265387              -223767
      1591                12720              2186452              -333176
      1592                12728              2317498              -194790
      1593                12736              2040345              -280741
      1594                12744              2222382              -364703
      1595                12752              2250819              -252236
      1596                12760              2200766              -276773
      1597                12768              2218790              -281346
      1598                12776              2226532              -307161
      1599                12784              2221267              -322913
      1600                12792              2153531              -232663
      1601                12800              2062866              -339351
      1602                12808              2054827              -245681
      1603                12816              2163737              -214259
      1604                12824              2135680              -174956
      1605                12832              2132915              -346385
      1606                12840              2144616              -137098
      1607                12848              2142926              -259919
      1608                12856              2150877              -335888
      1609                12864              2103223              -303869
      1610                12872              2095578              -303134
      1611                12880              2182729              -177674
      1612                12888              2015376              -280332
      1613                12896              2130773              -296114
      1614                12904              2099965              -338827
      1615                12912              2070962              -217708
      1616                12920              2105802              -193306
      1617                12928              2233435              -172471
      1618                12936              2221588              -251045
      1619                12944              2162414              -284574
      1620                12952              2024153              -266700
      1621                12960              2003932              -252499
      1622                12968              2100261              -269972
      1623                12976              2190775              -354466
      1624                12984              2073869              -247837
      1625                12992              2262368              -193193
      1626                13000              2017447              -366220
      1627                13008              2120672              -309614
      1628                13016              1983304              -219480
      1629                13024              2094426              -224994
      1630                13032              2123960              -343563
      1631                13040              2065683              -275943
      1632                13048              2225270              -338115
      1633                13056              2166807              -411055
      1634                13064              2099937              -369355
      1635                13072              2128698              -163149
      1636                13080              2223824              -392880
      1637                13088              2289280              -160401
      1638                13096              2130514              -273509
      1639                13104              1988567              -302660
      1640                13112              2150839              -272240
      1641                13120              2188483              -141555
      1642                13128              1997127              -306125
      1643                13136              2160581              -283410
      1644                13144              2240888              -287105
      1645                13152              2064410              -282580
      1646                13160              2178281              -252068
      1647                13168              2333258              -167284
      1648                13176              2248887              -218265
      1649                13184              2074449              -320121
      1650                13192              2127147              -315470
      1651                13200              2153909              -213737
      1652                13208              2295305              -279407
      1653                13216              2063126              -369800
      1654                13224              2213012              -228454
      1655                13232              2287430              -366526
      1656                13240              2271988              -317772
      1657                13248              2139246              -248852
      1658                13256              2212453              -321288
      1659                13264              2380297              -333121
      1660                13272              2279170              -410718
      1661                13280              2057190              -263771
      1662                13288              2194242              -295853
      1663                13296              2191360              -339131
      1664                13304              2107838              -103673
      1665                13312              2258967              -316782
      1666                13320              2115472              -339973
      1667                13328              1999590              -370819
      1668                13336              2232421              -434466
      1669                13344              2091824              -246704
      1670                13352              2172934              -267019
      1671                13360              2110714              -166919
      1672                13368              2167370              -437818
      1673                13376              2019973              -266252
      1674                13384              2094431              -280976
      1675                13392              1934703              -411072
      1676                13400              2201187              -340044
      1677                13408              2138671              -337073
      1678                13416              2013869              -276116
      1679                13424              2001573              -421563
      1680                13432              1999007              -217300
      1681                13440              1898184              -328193
      1682                13448              1898442              -273490
      1683                13456              1991474              -174168
      1684                13464              1913614              -419357
      1685                13472              1840151              -324726
      1686                13480              1905726              -321901
      1687                13488              1900126              -191799
      1688                13496              2038405              -125600
      1689                13504              1846296              -289676
      1690                13512              1942289              -327649
      1691                13520              1918911              -394859
      1692                13528              1872589              -129160
      1693                13536              2030551              -308053
      1694                13544              1822349              -256266
      1695                13552              1896259              -304425
      1696                13560              1880489              -170483
      1697                13568              1862716              -303326
      1698                13576              1786466              -377696
      1699                13584              1967714              -225166
      1700                13592              1732362              -112540
      1701                13600              1970832              -253797
      1702                13608              1914109              -264089
      1703                13616              1906329              -216171
      1704                13624              1821579              -198631
      1705                13632              1889048              -286206
      1706                13640              1907816              -147732
      1707                13648              1713319              -166300
      1708                13656              1640249              -347164
      1709                13664              1952381              -206954
      1710                13672              1872522              -322679
      1711                13680              1781096              -384032
      1712                13688              2000403              -334067
      1713                13696              1907662              -354519
      1714                13704              1882823              -326193
      1715                13712              1819307              -364413
      1716                13720              1837032              -256377
      1717                13728              1712780              -313341
      1718                13736              1754194              -234585
      1719                13744              1795736              -370061
      1720                13752              1929751              -144286
      1721                13760              1753197              -332548
      1722                13768              1770061              -276030
      1723                13776              1679257              -259701
      1724                13784              1561954              -238159
      1725                13792              1709505              -222092
      1726                13800              1718337              -266791
      1727                13808              1584180              -224909
      1728                13816              1725729              -198278
      1729                13824              1596080              -204997
      1730                13832              1770865              -288564
      1731                13840              1617987              -299876
      1732                13848              1568938              -212931
      1733                13856              1596727              -204850
      1734                13864              1572255              -237435
      1735                13872              1623172              -258696
      1736                13880              1552615              -204726
      1737                13888              1609457              -158627
      1738                13896              1503687              -193442
      1739                13904              1422350              -386321
      1740                13912              1414752              -172606
      1741                13920              1530727              -295097
      1742                13928              1426471              -309101
      1743                13936              1498810              -125187
      1744                13944              1299780              -338189
      1745                13952              1436173              -301234
      1746                13960              1342677              -237232
      1747                13968              1442129               -75563
      1748                13976              1393117              -334022
      1749                13984              1318853              -263630
      1750                13992              1339716              -247024
      1751                14000              1403190              -129549
      1752                14008              1334531              -171494
      1753                14016              1216155              -222910
      1754                14024              1299861              -136039
      1755                14032              1204802              -111103
      1756                14040              1313298              -141149
      1757                14048              1429050              -234496
      1758                14056              1279484              -264247
      1759                14064              1322120              -240031
      1760                14072              1305751              -129314
      1761                14080              1223940               -29593
      1762                14088              1354278               -50765
      1763                14096              1342042               -12330
      1764                14104              1253047               -75733
      1765                14112              1252956              -105572
      1766                14120              1282676              -274015
      1767                14128              1284349              -155983
      1768                14136              1246715              -125322
      1769                14144              1307773               -74690
      1770                14152              1270099              -288014
      1771                14160              1178754              -236581
      1772                14168              1085224              -250635
      1773                14176              1253666              -210340
      1774                14184              1051292              -217123
      1775                14192              1269923              -442702
      1776                14200              1029379              -171327
      1777                14208              1407117              -259330
      1778                14216              1106209              -315493
      1779                14224              1060508              -313707
      1780                14232              1115991              -304923
      1781                14240              1170501              -214917
      1782                14248              1180580               -72879
      1783                14256              1010230              -105048
      1784                14264              1012292              -203948
      1785                14272              1061223              -207746
      1786                14280              1080285              -199029
      1787                14288              1095985              -171203
      1788                14296               959338              -140820
      1789                14304              1097620              -169271
      1790                14312               860086              -200868
      1791                14320               978899              -204569
      1792                14328              1125551              -169214
      1793                14336              1065537              -107669
      1794                14344               921452              -168240
      1795                14352              1037814              -234209
      1796                14360              1146949              -196971
      1797                14368               882082              -139305
      1798                14376              1048404              -131808
      1799                14384              1117492              -257909
      1800                14392              1014562              -176302
      1801                14400               939456              -262150
      1802                14408              1048666              -202613
      1803                14416              1146852              -161099
      1804                14424              1017593              -336814
      1805                14432               995446              -226757
      1806                14440              1016383              -219509
      1807                14448               927882              -259824
      1808                14456              1035882              -178002
      1809                14464              1070839               -61317
      1810                14472              1034585              -229259
      1811                14480              1162686              -304883
      1812                14488              1016243              -235720
      1813                14496              1087856              -193913
      1814                14504              1015686              -190299
      1815                14512               901548              -228321
      1816                14520               880901              -254424
      1817                14528              1074361               -44970
      1818                14536               956720               -39485
      1819                14544               916729               -75950
      1820                14552              1007449              -173150
      1821                14560               913105              -154108
      1822                14568              1018516              -193106
      1823                14576               938233              -119873
      1824                14584              1084831              -120196
      1825                14592              1030788              -364474
      1826                14600              1147020               -18103
      1827                14608              1045986              -201539
      1828                14616               956992              -127022
      1829                14624              1000806                -7848
      1830                14632               960139              -174103
      1831                14640               966668              -245819
      1832                14648              1080955              -253013
      1833                14656               918102               -21903
      1834                14664              1009806              -218895
      1835                14672               966138              -182983
      1836                14680              1036965              -289654
      1837                14688              1047246              -172294
      1838                14696              1095333               -97242
      1839                14704              1148085               -71757
      1840                14712              1099926               -62678
      1841                14720               914686              -108620
      1842                14728               831909              -334573
      1843                14736              1019575               -94926
      1844                14744               990453              -152769
      1845                14752               960266              -150560
      1846                14760               943172              -281539
      1847                14768               844157              -218420
      1848                14776               959809               -42545
      1849                14784               813538              -199817
      1850                14792              1124756              -157988
      1851                14800              1131184              -111701
      1852                14808               997340              -178721
      1853                14816              1145074              -128910
      1854                14824               952018              -147155
      1855                14832              1008591              -298517
      1856                14840               834340              -294291
      1857                14848              1021961               -89412
      1858                14856              1007191              -110339
      1859                14864              1071955              -130807
      1860                14872               958202              -145891
      1861                14880              1158870              -174203
      1862                14888               792796              -105106
      1863                14896              1110926              -246546
      1864                14904               874310              -122790
      1865                14912               890368              -104749
      1866                14920              1025677              -293798
      1867                14928              1048277              -155799
      1868                14936               859891              -188930
      1869                14944               958732              -269922
      1870                14952               986228              -136390
      1871                14960               908080              -248619
      1872                14968              1045831              -205080
      1873                14976               867832              -161272
      1874                14984               934969               -80440
      1875                14992               930881              -159130
      1876                15000               757547              -228210
      1877                15008               944386              -233385
      1878                15016               781935              -127185
      1879                15024               816118              -231900
      1880                15032               810810              -210302
      1881                15040               832860               -70705
      1882                15048               968892              -162977
      1883                15056               752884              -205899
      1884                15064               877220              -210427
      1885                15072               772521               -73461
      1886                15080               875818              -104108
      1887                15088               649862               -94001
      1888                15096               902871              -184371
      1889                15104               729964              -197986
      1890                15112               804071               -60334
      1891                15120               854475              -167758
      1892                15128               893817              -321663
      1893                15136               909627              -211673
      1894                15144               682424              -172682
      1895                15152               786106              -104469
      1896                15160               799227               -68736
      1897                15168               775898              -311055
      1898                15176               771274              -129260
      1899                15184               847904              -301246
      1900                15192               935793              -284054
      1901                15200               832892              -134308
      1902                15208               774313              -181552
      1903                15216               685764              -111565
      1904                15224               663283              -235715
      1905                15232               735471              -133658
      1906                15240               854017              -102426
      1907                15248               934563              -192206
      1908                15256               625315              -175663
      1909                15264               809048              -148595
      1910                15272               695208               -42895
      1911                15280               720560              -137266
      1912                15288               776826              -241520
      1913                15296               738936               -88419
      1914                15304               663781              -142691
      1915                15312               652182              -240892
      1916                15320               892895                 2132
      1917                15328               677525              -127115
      1918                15336               764057               -51379
      1919                15344               678949              -255267
      1920                15352               726327              -279590
      1921                15360               742570              -114496
      1922                15368               729600              -225732
      1923                15376               746433              -176575
      1924                15384               703758              -224194
      1925                15392               742523              -195140
      1926                15400               645809               -67405
      1927                15408               744419               -91250
      1928                15416               635755              -115277
      1929                15424               707048              -174485
      1930                15432               658381              -351167
      1931                15440               707179               -99147
      1932                15448               484768              -249679
      1933                15456               697988               -98588
      1934                15464               707796              -212278
      1935                15472               641686              -174455
      1936                15480               651336               -40596
      1937                15488               702926               -89103
      1938                15496               795333              -149872
      1939                15504               616250              -252647
      1940                15512               624192               -39369
      1941                15520               608597              -128545
      1942                15528               754466              -154422
      1943                15536               636403               -96332
      1944                15544               731795              -124765
      1945                15552               742288               -45733
      1946                15560               668178              -231318
      1947                15568               499266              -217925
      1948                15576               514643              -136882
      1949                15584               517160              -357736
      1950                15592               703386              -102749
      1951                15600               625693              -113483
      1952                15608               571562               -64386
      1953                15616               684554               -47115
      1954                15624               438828              -102087
      1955                15632               561664              -200328
      1956                15640               581675               -60847
      1957                15648               603422               -55304
      1958                15656               426901              -306840
      1959                15664               556570              -188574
      1960                15672               605873              -224606
      1961                15680               672129              -343841
      1962                15688               590246              -229487
      1963                15696               535840              -211697
      1964                15704               448298              -138870
      1965                15712               669355               -64235
      1966                15720               589740              -162877
      1967                15728               549037              -156304
      1968                15736               514322              -158219
      1969                15744               727254              -107296
      1970                15752               493596              -197449
      1971                15760               506537              -187140
      1972                15768               442277              -174400
      1973                15776               434577              -151645
      1974                15784               530951              -147534
      1975                15792               347468              -207135
      1976                15800               594804              -166485
      1977                15808               565129              -168065
      1978                15816               396234              -170171
      1979                15824               508848               -87961
      1980                15832               400396              -192263
      1981                15840               519541              -132084
      1982                15848               465653               -80618
      1983                15856               413137               -68430
      1984                15864               406599              -164903
      1985                15872               455027                66154
      1986                15880               548813               -63650
      1987                15888               557363               -84395
      1988                15896               391237               -93754
      1989                15904               505719               -97263
      1990                15912               398106              -215095
      1991                15920               459672              -163682
      1992                15928               374664              -248463
      1993                15936               334826              -131681
      1994                15944               400729               -47204
      1995                15952               459596               -45705
      1996                15960               450920              -178357
      1997                15968               497444                 3863
      1998                15976               503032               -57992
      1999                15984               543303              -107995
      2000                15992               380673              -198324
      2001                16000               426006              -212747
      2002                16008               436110              -236187
      2003                16016               523789               -97632
      2004                16024               448397              -103329
      2005                16032               411728              -122272
      2006                16040               397182              -104450
      2007                16048               445338               -60692
      2008                16056               402533              -127760
      2009                16064               578317               -65363
      2010                16072               493558              -178614
      2011                16080               387297               -56461
      2012                16088               451711               -98339
      2013                16096               355079              -156711
      2014                16104               311113              -138373
      2015                16112               254038              -105767
      2016                16120               470535               -42926
      2017                16128               435375               -58617
      2018                16136               472409              -118771
      2019                16144               396582              -126825
      2020                16152               406514              -215671
      2021                16160               318603              -263503
      2022                16168               372650              -146774
      2023                16176               308870              -119658
      2024                16184               298973              -249307
      2025                16192               386609               -69064
      2026                16200               344328               -44633
      2027                16208               447647              -237584
      2028                16216               385478              -167491
      2029                16224               273049               -81025
      2030                16232               303591               -39919
      2031                16240               460947               -81438
      2032                16248               366954              -111834
      2033                16256               316113              -257074
      2034                16264               389005               -63199
      2035                16272               356595              -187992
      2036                16280               400215              -199422
      2037                16288               319322                 -591
      2038                16296               458798               -54709
      2039                16304               519475              -120978
      2040                16312               342330              -166116
      2041                16320               301067                 9295
      2042                16328               509198              -157562
      2043                16336               148089              -143085
      2044                16344               450787              -130349
      2045                16352               379167              -133202
      2046                16360               261422               -89888
      2047                16368               265098              -165821
      2048                16376               331401              -293454
      2049                16384               392733              -131983
      2050                16392               433418               -51455
      2051                16400               471710              -336169
      2052                16408               299945               -53626
      2053                16416               425057              -254807
      2054                16424               432431                -9898
      2055                16432               302090              -108575
      2056                16440               390433                -1591
      2057                16448               307659               -52403
      2058                16456               302970                -2748
      2059                16464               315075                -2319
      2060                16472               333647               -77692
      2061                16480               359558                29622
      2062                16488               325238              -154493
      2063                16496               404637              -110284
      2064                16504               299937              -131399
      2065                16512               316475              -143634
      2066                16520               335862              -198263
      2067                16528               272185              -188601
      2068                16536               523497                -3801
      2069                16544               238019              -154645
      2070                16552               334827               -33586
      2071                16560               419542              -196192
      2072                16568               369154              -114929
      2073                16576               372592              -115758
      2074                16584               279375              -181359
      2075                16592               244360              -222232
      2076                16600               223949               -90875
      2077                16608               372548              -118377
      2078                16616               525666               -52728
      2079                16624               271688               -67645
      2080                16632               335402               -68652
      2081                16640               138568              -129145
      2082                16648               260766               -35665
      2083                16656               380878                 6419
      2084                16664               248512              -195453
      2085                16672               219271               -92087
      2086                16680               257612              -183647
      2087                16688               295214              -223210
      2088                16696               308099               -40187
      2089                16704               303167               -38492
      2090                16712               407482               -43238
      2091                16720               330952              -186170
      2092                16728               101162               -79726
      2093                16736               327531               -66990
      2094                16744               362067              -184092
      2095                16752               243392              -123873
      2096                16760               189456               -47170
      2097                16768               199378                 8514
      2098                16776               268759               -74093
      2099                16784               303497               -74795
      2100                16792               412528              -187357
      2101                16800               180650               -82295
      2102                16808               210637               -58898
      2103                16816               300181              -116421
      2104                16824               376184              -173831
      2105                16832               225553              -162583
      2106                16840               215087                11322
      2107                16848               357660               -95733
      2108                16856               242722              -233342
      2109                16864               399114              -106832
      2110                16872               254732              -244644
      2111                16880               284401              -119409
      2112                16888               244422              -172238
      2113                16896               419601                68628
      2114                16904               280653              -181690
      2115                16912               152303               -94487
      2116                16920               182556               -96631
      2117                16928               214311               -62299
      2118                16936               245802              -168252
      2119                16944               188570              -153719
      2120                16952               150739              -162133
      2121                16960               266993              -195719
      2122                16968               212270              -168026
      2123                16976               163122              -204579
      2124                16984               281787              -200480
      2125                16992               266604              -137094
      2126                17000               154571              -109536
      2127                17008               323604              -147820
      2128                17016               295328               -80279
      2129                17024               209327               -16622
      2130                17032               193599               -62834
      2131                17040               242267              -144225
      2132                17048               215486              -120315
      2133                17056               300530               -64345
      2134                17064               116761               -58486
      2135                17072               280386              -182170
      2136                17080               295641               -46045
      2137                17088               237548               -75292
      2138                17096                83960               -66532
      2139                17104               207922               -84422
      2140                17112                11270              -151333
      2141                17120               172695              -226531
      2142                17128               151784               -65863
      2143                17136                96165               -80565
      2144                17144               247537               -83752
      2145                17152                92989              -102615
      2146                17160               251740               -60353
      2147                17168               138707               -37267
      2148                17176               106763              -162671
      2149                17184                83175              -122807
      2150                17192               175496                17467
      2151                17200               353489               -59177
      2152                17208               111675               -31889
      2153                17216               248376               137385
      2154                17224               244129              -113885
      2155                17232               233622               -81739
      2156                17240               175257               -22225
      2157                17248               162655              -220366
      2158                17256               143339              -231349
      2159                17264               262108              -190643
      2160                17272               268177              -347663
      2161                17280                81391               -73586
      2162                17288               281534                -4503
      2163                17296               258571               -30500
      2164                17304               138818              -130250
      2165                17312                79235              -206345
      2166                17320               128977              -150339
      2167                17328               181641               -36930
      2168                17336               255747               -98149
      2169                17344               141875                 4891
      2170                17352               163393              -150683
      2171                17360                95522               -47709
      2172                17368               206852               -51268
      2173                17376               208754              -264581
      2174                17384               211956              -102074
      2175                17392               316770                40382
      2176                17400               139714               -82016
      2177                17408               253547               -80684
      2178                17416                43187               -36123
      2179                17424                42156                25251
      2180                17432               157772               -48104
      2181                17440               110881                -7828
      2182                17448               107281              -115003
      2183                17456               183917              -130821
      2184                17464                91133               -56943
      2185                17472               224153               -97306
      2186                17480               167507               -31017
      2187                17488               150200              -186310
      2188                17496               303356                 1738
      2189                17504               184658                -2271
      2190                17512               319975                29943
      2191                17520               154907               -29994
      2192                17528               155904              -144499
      2193                17536               131470              -185101
      2194                17544               123594               -85231
      2195                17552               138791               -90216
      2196                17560                37963                -5300
      2197                17568               133895              -201571
      2198                17576               193984              -117751
      2199                17584               190764                -2662
      2200                17592               211195              -134270
      2201                17600               135787               -79419
      2202                17608               135123              -131802
      2203                17616                27420               -83906
      2204                17624               163600              -130591
      2205                17632               203386              -138685
      2206                17640               102142                37752
      2207                17648               179262              -189773
      2208                17656               268352              -227905
      2209                17664               151210              -193716
      2210                17672               173949              -107625
      2211                17680                72295              -253850
      2212                17688               138643              -118073
      2213                17696               159763               -70495
      2214                17704               252914              -220644
      2215                17712                68540              -151520
      2216                17720                36401              -161539
      2217                17728               -42326              -208884
      2218                17736                60269              -133464
      2219                17744                93320               -51429
      2220                17752               185292               -16097
      2221                17760                -9456                38908
      2222                17768               174536               -29302
      2223                17776               163973               -50014
      2224                17784               100257              -107210
      2225                17792                -2465               -28476
      2226                17800                59944                -8824
      2227                17808                35645               -61602
      2228                17816               -59163              -156257
      2229                17824               -10555              -217337
      2230                17832               143737               -17570
      2231                17840               186922              -296980
      2232                17848                42627              -157356
      2233                17856               175823                36431
      2234                17864                27423               -91306
      2235                17872                88093               -21515
      2236                17880               175946               -41817
      2237                17888               -23320              -253836
      2238                17896               257453               -23721
      2239                17904               147154              -181372
      2240                17912               110032               -47157
      2241                17920               143406              -178291
      2242                17928                88608                89590
      2243                17936                31910              -168088
      2244                17944                89970              -232099
      2245                17952                28525               -46457
      2246                17960                62019              -131416
      2247                17968                97825                 9459
      2248                17976               134148              -270188
      2249                17984                96798              -167833
      2250                17992                63030              -122672
      2251                18000               230265              -153796
      2252                18008               136260              -190306
      2253                18016                14405               -92965
      2254                18024               131899                -6384
      2255                18032               116433               -78443
      2256                18040                89920              -156410
      2257                18048                41898               -72265
      2258                18056                78986              -233615
      2259                18064               259332              -139952
      2260                18072               113694                39033
      2261                18080               -27612                  172
      2262                18088                 6377                43246
      2263                18096                71020               -55917
      2264                18104                56123                59350
      2265                18112                98503                 2422
      2266                18120                61294               -91832
      2267                18128                45916              -143028
      2268                18136                63785               -75545
      2269                18144                24802              -164618
      2270                18152                85025              -116914
      2271                18160               105018              -105179
      2272                18168                -9827              -187626
      2273                18176                40054              -164153
      2274                18184                 -809              -273094
      2275                18192                74038                 7683
      2276                18200               128739              -140743
      2277                18208                -7640               -68491
      2278                18216               130703              -144851
      2279                18224               130725               -79168
      2280                18232                85328               -67164
      2281                18240               102780              -192472
      2282                18248               165293              -205378
      2283                18256                 8649               -69674
      2284                18264               119411               -26402
      2285                18272                74204              -169566
      2286                18280               -74455              -202636
      2287                18288               130308              -111041
      2288                18296                94128               -41487
      2289                18304                87644              -171643
      2290                18312                 3003               -53232
      2291                18320                  252              -183416
      2292                18328               158295               -68036
      2293                18336              -160512               -84258
      2294                18344                71146              -127862
      2295                18352               101201               -11121
      2296                18360               138544              -117019
      2297                18368               -88670              -124232
      2298                18376                 8018               -94939
      2299                18384                87657               -62705
      2300                18392               -32538              -131382
      2301                18400                 2161              -118626
      2302                18408               -74826               -79789
      2303                18416                59099               -33287
      2304                18424               156894               -13095
      2305                18432                41186              -274651
      2306                18440                -6063              -120097
      2307                18448                 5361              -147065
      2308                18456                69683              -189560
      2309                18464                 6429               -10518
      2310                18472               146964               -35444
      2311                18480               156926               -34160
      2312                18488                38985              -128948
      2313                18496                37587                32403
      2314                18504                98031               -90341
      2315                18512               112378              -156269
      2316                18520               220387               -79912
      2317                18528               -81804               -55625
      2318                18536                96011              -110459
      2319                18544                77843                -6713
      2320                18552               105992              -103835
      2321                18560                23620               -20465
      2322                18568               119856              -143211
      2323                18576                69367                53247
      2324                18584                59042              -103531
      2325                18592                32612               -33448
      2326                18600               137950               -72689
      2327                18608                74093                51551
      2328                18616                76258               -24602
      2329                18624                36377               -83751
      2330                18632                39584              -189110
      2331                18640                29061               -90924
      2332                18648               -12051               -60639
      2333                18656                35403                62304
      2334                18664               237409                26766
      2335                18672                19852               -92249
      2336                18680                34188              -159849
      2337                18688               -28761               -50077
      2338                18696                54194              -119063
      2339                18704               138718              -118255
      2340                18712                42879               -57472
      2341                18720               -58594              -166929
      2342                18728                88849               -57971
      2343                18736              -179394               -48279
      2344                18744               -34122              -151138
      2345                18752               -19798              -145186
      2346                18760                 8815              -143720
      2347                18768                67278               131714
      2348                18776               -71080              -197636
      2349                18784               187859                36176
      2350                18792                 1564               -99965
      2351                18800                -9388              -144570
      2352                18808                58174                47638
      2353                18816               -50513                80900
      2354                18824              -124362               -64250
      2355                18832               155040              -106941
      2356                18840              -157831              -161554
      2357                18848                44356               -29353
      2358                18856                98962              -144490
      2359                18864               -88352              -206613
      2360                18872               247079               -76216
      2361                18880               -69496              -145729
      2362                18888               -13376               -25822
      2363                18896                13955                 5449
      2364                18904                93054               128147
      2365                18912               -21094                -6932
      2366                18920               -17524                -4562
      2367                18928              -158838              -241006
      2368                18936               -11874                 4058
      2369                18944                56346               -67720
      2370                18952               -31419               -81579
      2371                18960                35817              -102105
      2372                18968                33847               -99945
      2373                18976               -37885               -38949
      2374                18984                80156                -9977
      2375                18992               -27465                -3044
      2376                19000                85156               -44425
      2377                19008                 1001              -177663
      2378                19016                86632               -14891
      2379                19024                -8359                19991
      2380                19032                 6056                37694
      2381                19040               -35536              -124538
      2382                19048                 1496              -203773
      2383                19056                75538                54957
      2384                19064                52571                -5352
      2385                19072                42505              -213542
      2386                19080                70173                52288
      2387                19088               -92241              -120553
      2388                19096               -88800               -28929
      2389                19104                32132               -92483
      2390                19112                93903               -64882
      2391                19120               -76371               -45774
      2392                19128                42925               -77411
      2393                19136                15530                -5314
      2394                19144                92687              -207981
      2395                19152               256559                14349
      2396                19160               -87170               -96009
      2397                19168                97314               -37433
      2398                19176                78547              -129535
      2399                19184                91561               -53324
      2400                19192               -26618               -90257
      2401                19200               109676              -150110
      2402                19208                  885               -92552
      2403                19216                42796               -37711
      2404                19224               -71907               -59633
      2405                19232               144944                35242
      2406                19240                63122              -132904
      2407                19248                41445              -175837
      2408                19256               154546              -150944
      2409                19264                29994              -179273
      2410                19272                43641               -79107
      2411                19280                69165              -191667
      2412                19288                -2419               -78620
      2413                19296               129975                54173
      2414                19304                69894              -165396
      2415                19312                11187                -4392
      2416                19320                75520               -40637
      2417                19328                29329               -45941
      2418                19336               -17718                 9735
      2419                19344               -86007               -84574
      2420                19352               -54196                48323
      2421                19360               -22520                47464
      2422                19368                69046               174325
      2423                19376                32679                43025
      2424                19384                 1844                -7786
      2425                19392                64326               -46746
      2426                19400                93154               -83568
      2427                19408                43246               -31357
      2428                19416               -35193               -29021
      2429                19424               -31327               -27562
      2430                19432               117328               -12063
      2431                19440               -89465              -111556
      2432                19448                -1233               -52817
      2433                19456                55377              -148661
      2434                19464               -46896              -138650
      2435                19472                65041               -18313
      2436                19480                92311               -91771
      2437                19488                43634               -38309
      2438                19496               -39962               -66133
      2439                19504               -34026               -18765
      2440                19512               -67967              -117881
      2441                19520               -55167              -113643
      2442                19528               -54730               -27674
      2443                19536                64983               -53011
      2444                19544               116800              -218516
      2445                19552               -72611               -12486
      2446                19560               -34132              -255126
      2447                19568              -158916                40424
      2448                19576                49532               -31834
      2449                19584               100946               -78062
      2450                19592                84820              -128855
      2451                19600               -99228              -109975
      2452                19608               -29631               -51761
      2453                19616              -109253              -252743
      2454                19624                18427              -110212
      2455                19632                35379              -100491
      2456                19640               -90269               -25069
      2457                19648               176870               -92567
      2458                19656               -30628                85138
      2459                19664               176359              -130896
      2460                19672                   27               -19428
      2461                19680              -122028               -74120
      2462                19688               109194               -52211
      2463                19696                64267               -29427
      2464                19704               -49159                 3388
      2465                19712              -203327               -60195
      2466                19720               -11549               -98316
      2467                19728               -15292               -62455
      2468                19736                65229              -159355
      2469                19744                70604                37753
      2470                19752               -45562                28726
      2471                19760               -42149               -54418
      2472                19768                80946               -18853
      2473                19776               148674              -157649
      2474                19784                10498              -128476
      2475                19792              -145476               -51135
      2476                19800              -177106               -82614
      2477                19808              -124243              -224122
      2478                19816                38573              -148459
      2479                19824              -109599              -167513
      2480                19832               -33401              -101883
      2481                19840               -15505              -116463
      2482                19848               -57018               -98684
      2483                19856               -21744              -250565
      2484                19864              -118023               -63462
      2485                19872                29871               -10329
      2486                19880                15765               -59719
      2487                19888               -57552               -75221
      2488                19896               -60839               -99491
      2489                19904               -28891               -89224
      2490                19912                15250               -86256
      2491                19920               -51225              -122610
      2492                19928               -43586                55036
      2493                19936               -62722               -12647
      2494                19944               -32920               -80605
      2495                19952                40380                  984
      2496                19960                55441              -122315
      2497                19968               -34309               -84666
      2498                19976                92342               -77009
      2499                19984              -157942               -31198
      2500                19992                31639              -117681
      2501                20000                30025               -26763
      2502                20008               -46399              -171084
      2503                20016                 8361              -200006
      2504                20024                83357              -117390
      2505                20032               -80636              -156169
      2506                20040                31025               -80881
      2507                20048               -54906              -143494
      2508                20056                37037              -118726
      2509                20064               -10238              -232348
      2510                20072                32185                78149
      2511                20080              -164137              -147557
      2512                20088               -95044              -199989
      2513                20096               -97173              -130924
      2514                20104               -40327                 -282
      2515                20112                28346                75882
      2516                20120              -131136               -85394
      2517                20128               -53835               -98333
      2518                20136               -97806                  633
      2519                20144               -26591              -127096
      2520                20152                32742                69560
      2521                20160                55161                26391
      2522                20168               -57052              -203017
      2523                20176                16212               -16458
      2524                20184               -27328               -98490
      2525                20192               -43043              -130613
      2526                20200               -85678                11121
      2527                20208                56241               -23925
      2528                20216                24706                32737
      2529                20224               -91110              -147618
      2530                20232               -38274              -212932
      2531                20240               -35432              -152573
      2532                20248                 9984               -28812
      2533                20256              -145312                53216
      2534                20264                35939               -73427
      2535                20272               -93435              -171113
      2536                20280                28409              -134114
      2537                20288               -90673              -195926
      2538                20296                -8127               -34254
      2539                20304               117177                -3587
      2540                20312                12606               -71958
      2541                20320               -24388              -113692
      2542                20328               -19233                13725
      2543                20336               -88602               -58697
      2544                20344                59764              -176609
      2545                20352                 8474               -40971
      2546                20360              -103230              -141852
      2547                20368                19219               -93477
      2548                20376              -116655                 3617
      2549                20384               -59318               -61024
      2550                20392               -59561               -85983
      2551                20400               176036               -17242
      2552                20408                53927               -36728
      2553                20416              -107242              -153625
      2554                20424               152245              -123632
      2555                20432              -182282               -94170
      2556                20440               -24227                -7334
      2557                20448               -51019              -144353
      2558                20456              -113634              -120322
      2559                20464               -11456              -182219
      2560                20472               -90024               -23841
      2561                20480                58487               -77261
      2562                20488                -6765                23737
      2563                20496               -10125               -93313
      2564                20504               -31090               -83338
      2565                20512               -40768               -62123
      2566                20520              -174365                 8678
      2567                20528               -34832               -22583
      2568                20536               -17150               -87309
      2569                20544                -6574              -140748
      2570                20552               -61023              -106723
      2571                20560               -12502                -1986
      2572                20568              -132012                23653
      2573                20576                37116              -126431
      2574                20584               -44993                -4908
      2575                20592               -12521              -100129
      2576                20600              -123544               -16780
      2577                20608               -10449               230866
      2578                20616                96501               -43816
      2579                20624                22735              -155639
      2580                20632               -31983              -117415
      2581                20640               -85777              -196549
      2582                20648               -33388               -41140
      2583                20656                22573               -48594
      2584                20664              -101776                -8645
      2585                20672                 2058                61132
      2586                20680               -19233               -56315
      2587                20688               113503                65913
      2588                20696                -5517                21808
      2589                20704               -12267                10731
      2590                20712              -121187              -179768
      2591                20720                48662               -25970
      2592                20728               -39230              -166956
      2593                20736               -38296               -48444
      2594                20744               -85985               106403
      2595                20752                11693              -146809
      2596                20760                78686                17554
      2597                20768               -19075               -22074
      2598                20776                64474               -99280
      2599                20784              -188812              -123530
      2600                20792                 9504               -66601
      2601                20800                94797               -11870
      2602                20808              -157748               -26981
      2603                20816               110687               -83969
      2604                20824                45035                 4073
      2605                20832               -57239              -111461
      2606                20840               -91956              -229854
      2607                20848               -66724               -31091
      2608                20856               103413              -129240
      2609                20864              -164983               -81341
      2610                20872               170453              -101649
      2611                20880                 5527                59670
      2612                20888                 7619                22980
      2613                20896                -7327               -23978
      2614                20904                -4175              -109307
      2615                20912                26631               -49952
      2616                20920               -66854              -114539
      2617                20928               -56245              -100813
      2618                20936              -122543               -98923
      2619                20944                43208               -29020
      2620                20952              -189520               -34851
      2621                20960              -117068               -54127
      2622                20968              -155072              -115057
      2623                20976               -95265               -14324
      2624                20984               -13259               -47227
      2625                20992              -199991               -30225
      2626                21000              -193846              -101763
      2627                21008                 5838              -156477
      2628                21016              -101371                65638
      2629                21024               -17635               -66417
      2630                21032                -1185               -80497
      2631                21040                -3363               -22997
      2632                21048               -47273                70532
      2633                21056               -77840              -161686
      2634                21064               -65220                -7249
      2635                21072               -29051              -122458
      2636                21080               -47737               -76823
      2637                21088               -39446               -32486
      2638                21096               -78717               -57203
      2639                21104               -48047                -9753
      2640                21112                35581               -65695
      2641                21120               -65267               -68370
      2642                21128              -177664               -37000
      2643                21136               -49542               -12906
      2644                21144                16492                63766
      2645                21152               -73213              -169240
      2646                21160                77697                 4766
      2647                21168                50232                48595
      2648                21176              -135125               -80867
      2649                21184                50888                15920
      2650                21192                36243                11321
      2651                21200               -74702               192309
      2652                21208                 6916              -143322
      2653                21216                 3598              -118702
      2654                21224              -237495              -207064
      2655                21232               -52937               -57969
      2656                21240              -107102               -50842
      2657                21248              -128665               -65901
      2658                21256              -168575               -55633
      2659                21264              -157066               -72422
      2660                21272                63158               -37994
      2661                21280                20420               -33105
      2662                21288               -89119                 2167
      2663                21296                -5768               -26324
      2664                21304                15055               -74046
      2665                21312               -12755               -95706
      2666                21320                23066              -106313
      2667                21328               -68469               -20657
      2668                21336              -231839               -89513
      2669                21344                 4654              -231791
      2670                21352                12735              -116691
      2671                21360                66084               -16201
      2672                21368               -87217                72864
      2673                21376                11268                44577
      2674                21384               -57270                -4494
      2675                21392                53150                64258
      2676                21400              -116725               -36216
      2677                21408               -86355              -115479
      2678                21416               -86561                16034
      2679                21424               -73436               113611
      2680                21432               -19123               -42111
      2681                21440               -59540               -82821
      2682                21448              -174831               -46492
      2683                21456              -127217                 5324
      2684                21464                 1145               -36231
      2685                21472               -50677               -97875
      2686                21480                67275                30916
      2687                21488                23466              -139235
      2688                21496              -103002              -157509
      2689                21504              -145432               -50949
      2690                21512              -112190               -71126
      2691                21520               -34734               -90887
      2692                21528              -108109                11550
      2693                21536               -14626               109004
      2694                21544              -182770               -42672
      2695                21552               -58098              -101258
      2696                21560              -106006              -187635
      2697                21568                10970               -17219
      2698                21576               -55139               -90626
      2699                21584               -96297               -82496
      2700                21592              -117598               -71874
      2701                21600               -44816                54319
      2702                21608              -106943              -119468
      2703                21616               -64743               -22141
      2704                21624                11058              -288654
      2705                21632               -36257                -9833
      2706                21640              -124074              -102011
      2707                21648               -13450              -151285
      2708                21656                -6503              -110224
      2709                21664               -71367               -79490
      2710                21672               -38420               -49443
      2711                21680               -33679              -227999
      2712                21688               -40229               -32974
      2713                21696                59931              -215071
      2714                21704               -29762              -174928
      2715                21712                15936               -84259
      2716                21720               117704              -236431
      2717                21728              -164835              -155417
      2718                21736               -24445               -74434
      2719                21744                23920              -143429
      2720                21752                31668                15392
      2721                21760              -190997              -135107
      2722                21768                15724               -66590
      2723                21776               -39376              -104781
      2724                21784               -18517              -108551
      2725                21792              -122946               -86264
      2726                21800                48818              -188737
      2727                21808               -51218               -32681
      2728                21816                39944              -280098
      2729                21824                39924                14127
      2730                21832               -10464               -67977
      2731                21840               -67009              -165742
      2732                21848                52817               101143
      2733                21856                14462               -12718
      2734                21864               -56141              -111385
      2735                21872               -88006                54854
      2736                21880               -17998              -246840
      2737                21888              -141634               -51663
      2738                21896               -98169               -42200
      2739                21904               -13374               -97499
      2740                21912                -2716                96019
      2741                21920              -148810               -61283
      2742                21928                28757               -55597
      2743                21936                21947               -83620
      2744                21944                24238               -17860
      2745                21952               102927                38907
      2746                21960                11453              -108682
      2747                21968               -84551              -133301
      2748                21976               -60345              -117841
      2749                21984               -83667              -183020
      2750                21992              -157665              -197594
      2751                22000               -33606              -110438
      2752                22008                27270               -99053
      2753                22016               -71861               -50089
      2754                22024                31355               -58699
      2755                22032              -140232              -136554
      2756                22040               138358                -1328
      2757                22048                51562              -117916
      2758                22056               -56667               -72026
      2759                22064               -11297               -61447
      2760                22072              -225153              -105737
      2761                22080                30509                14941
      2762                22088              -133408               -24511
      2763                22096                28361              -116857
      2764                22104              -136554               -57700
      2765                22112              -154606                  591
      2766                22120              -113147              -247346
      2767                22128                52328                28171
      2768                22136               -19845               -69114
      2769                22144                13358              -119609
      2770                22152               -50131              -148252
      2771                22160              -217494              -172656
      2772                22168                10058               -82189
      2773                22176               -34594              -135311
      2774                22184               -50311               -42668
      2775                22192               -95677              -156164
      2776                22200              -126403               -65235
      2777                22208               -13220              -160133
      2778                22216              -146806              -109857
      2779                22224               -81894              -119686
      2780                22232               -45314              -186863
      2781                22240               -43246              -194054
      2782                22248              -146761              -101710
      2783                22256              -172300              -132283
      2784                22264              -165862               -61597
      2785                22272                55096               -75400
      2786                22280                -1882               -55467
      2787                22288               -28038              -186115
      2788                22296               -95567                25101
      2789                22304               -38549               -22717
      2790                22312              -117412              -102424
      2791                22320              -123265                56465
      2792                22328              -165682              -196154
      2793                22336                62033                 8602
      2794                22344                -1460              -118194
      2795                22352              -145587                 9413
      2796                22360               -34749              -173896
      2797                22368                55030               -80088
      2798                22376              -149113               -62026
      2799                22384              -109493               -61046
      2800                22392                39990               -46582
      2801                22400              -199768              -103319
      2802                22408              -114600              -137598
      2803                22416              -134783               -87305
      2804                22424                -6032              -150141
      2805                22432               -52348              -213029
      2806                22440              -104021               -92352
      2807                22448              -220142              -131816
      2808                22456               -13965               -37857
      2809                22464               -90444               -34807
      2810                22472              -179100              -204985
      2811                22480               -67489               -76679
      2812                22488              -153533               -83789
      2813                22496               -54182              -161217
      2814                22504               -46353              -111314
      2815                22512              -183455               -51463
      2816                22520              -110262               -14853
      2817                22528              -140441               -62186
      2818                22536               -92249              -201742
      2819                22544               -70290              -166869
      2820                22552              -112072              -104953
      2821                22560              -134515              -151303
      2822                22568               -33021               -99289
      2823                22576               -61470              -118020
      2824                22584               -82219                52882
      2825                22592                -6687               -18321
      2826                22600                48815                53067
      2827                22608                -3558              -136108
      2828                22616              -176735               -89106
      2829                22624               -22245              -106131
      2830                22632               -28399               -40261
      2831                22640                45066               -48529
      2832                22648               -49054               -18088
      2833                22656              -136584               -24018
      2834                22664                74690              -208808
      2835                22672              -100922               -14114
      2836                22680              -184347               -27292
      2837                22688                 3624              -106316
      2838                22696               -58603               -80670
      2839                22704                39964               -38458
      2840                22712              -118597               -39789
      2841                22720              -129032               -93037
      2842                22728                 1443               175211
      2843                22736                21877              -125214
      2844                22744              -131246                68935
      2845                22752               -57057                48503
      2846                22760               -19669              -101266
      2847                22768               -58898              -208255
      2848                22776               -52762              -218053
      2849                22784               -35618               -71047
      2850                22792               -38456                34051
      2851                22800               166197               -33718
      2852                22808               -60462              -104983
      2853                22816               -63228              -255793
      2854                22824                -8972               -99442
      2855                22832               -48047              -111891
      2856                22840               -16308                31635
      2857                22848               -12033               -47519
      2858                22856               -62995              -189336
      2859                22864               -62496                -1107
      2860                22872              -111606               -53258
      2861                22880               -42976               -87988
      2862                22888                -8853               -78751
      2863                22896               -93682                -9179
      2864                22904               -12926               -23719
      2865                22912              -117875              -243538
      2866                22920               -45984              -149903
      2867                22928                14778               -60475
      2868                22936                26883               -12393
      2869                22944               -35126               -62612
      2870                22952                52941               -12718
      2871                22960               -46516               -62973
      2872                22968               -19617                 2370
      2873                22976               -77072              -168657
      2874                22984                31510              -194109
      2875                22992               -79687                21083
      2876                23000               -70921              -129437
      2877                23008              -262738              -109267
      2878                23016               -17311                48067
      2879                23024               -53092              -168804
      2880                23032               -69086              -190280
      2881                23040                 2757               -62166
      2882                23048              -113903               -45552
      2883                23056               -87325              -131547
      2884                23064              -149127              -121590
      2885                23072              -114895               -79409
      2886                23080              -113446               -54113
      2887                23088                69771                   -3
      2888                23096               -31590              -154275
      2889                23104              -132030              -216156
      2890                23112                45111               -24691
      2891                23120              -119164               -77942
      2892                23128               -78231               -96874
      2893                23136                38429               -78102
      2894                23144              -105181               -39905
      2895                23152                56107              -110706
      2896                23160              -249485               -60167
      2897                23168                77019                23866
      2898                23176              -152101              -149002
      2899                23184                43738              -133836
      2900                23192               -17412               -51562
      2901                23200               -14780               -87311
      2902                23208              -197494               -27728
      2903                23216              -108821              -184847
      2904                23224              -114576              -138599
      2905                23232              -126829                36031
      2906                23240               -95971              -142905
      2907                23248               -45499               -57493
      2908                23256              -182086              -165771
      2909                23264                 8759               -90697
      2910                23272              -144318               -27996
      2911                23280               -45910              -182639
      2912                23288              -101785               -44990
      2913                23296              -114396               -27692
      2914                23304              -127796              -260589
      2915                23312               -94850              -146597
      2916                23320              -108657                 -874
      2917                23328              -135115              -245974
      2918                23336               -11672              -123026
      2919                23344                -7955               -41781
      2920                23352              -157402              -156096
      2921                23360                 3989               -49721
      2922                23368               -22887               -79262
      2923                23376                62894               -51672
      2924                23384               -77903                15037
      2925                23392              -230959                15162
      2926                23400               -14998              -174378
      2927                23408              -113643               104460
      2928                23416               -66975               -32380
      2929                23424               -95035              -148669
      2930                23432              -170249               -57902
      2931                23440              -187111               -49820
      2932                23448              -278036               -75565
      2933                23456               -74671              -148201
      2934                23464                -8281                86236
      2935                23472              -138699                71665
      2936                23480               -51553              -143779
      2937                23488              -100970               -77598
      2938                23496               -32640                -2786
      2939                23504                59539                32298
      2940                23512               -67335               -63333
      2941                23520                22902              -163097
      2942                23528              -117411                -8816
      2943                23536               -32074               -98681
      2944                23544               -67974              -200330
      2945                23552              -200289              -262445
      2946                23560               -11262              -185592
      2947                23568               -23003              -137468
      2948                23576               -61364               -96825
      2949                23584               -70790              -183842
      2950                23592               -81195               -89553
      2951                23600               -24465               -58122
      2952                23608               -25691              -229122
      2953                23616                62721                16522
      2954                23624              -101437              -137491
      2955                23632                15951               -16992
      2956                23640               -58054               -22560
      2957                23648               -84059               -99319
      2958                23656               -44874               -47802
      2959                23664                43943               -22049
      2960                23672              -121151              -115910
      2961                23680              -169753               -36856
      2962                23688               -97807              -119922
      2963                23696              -107729              -117821
      2964                23704              -115921               -96549
      2965                23712               135239              -149652
      2966                23720               -29809                27780
      2967                23728                -7347               -48137
      2968                23736                83487               -88185
      2969                23744               -79885                67040
      2970                23752               -79702              -133499
      2971                23760               -78796               -62132
      2972                23768              -139491               -49969
      2973                23776               -40328               -31532
      2974                23784              -119688              -105326
      2975                23792              -178419               -33573
      2976                23800              -134851              -179219
      2977                23808              -156546               -54398
      2978                23816              -182639              -139119
      2979                23824               -72878                52588
      2980                23832               -26116               -16120
      2981                23840              -217935              -204827
      2982                23848               -15672                 5791
      2983                23856               -23744              -119969
      2984                23864              -218056               -49691
      2985                23872               -45509               -22052
      2986                23880              -144423                11139
      2987                23888               -89326               -88883
      2988                23896              -153502               -80293
      2989                23904               -72045                13500
      2990                23912                63197              -256081
      2991                23920                -2615              -134478
      2992                23928               -22505                -6715
      2993                23936              -137436               -82290
      2994                23944               -79032              -142413
      2995                23952               -30807               -73589
      2996                23960               -78750              -101568
      2997                23968              -185608                10295
      2998                23976              -116462              -153991
      2999                23984              -123333               -39142
      3000                23992                25588               -96173
      3001                24000              -194243              -151079
      3002                24008              -202523              -133444
      3003                24016               -29004               -51787
      3004                24024                35613               -42213
      3005                24032               -71925              -175542
      3006                24040                70578               -28518
      3007                24048                15126               -58056
      3008                24056                66228                 7097
      3009                24064               -31429               -78387
      3010                24072               -66828               -81825
      3011                24080               -16198                -5680
      3012                24088               -77862              -143627
      3013                24096              -108780               -42984
      3014                24104               -12784               -82231
      3015                24112               -72871              -152763
      3016                24120               -55931              -125097
      3017                24128               149886               -89140
      3018                24136               -73310               -45731
      3019                24144              -166495               -42304
      3020                24152              -102134              -368241
      3021                24160              -112552               -63713
      3022                24168               -27180              -151847
      3023                24176               -14439              -119467
      3024                24184               -45744               -78835
      3025                24192                63493               -69879
      3026                24200               -62876               -71547
      3027                24208               -43245               -13729
      3028                24216               -86062              -182714
      3029                24224                -1369                 3621
      3030                24232               -21871                53842
      3031                24240              -110121               -51741
      3032                24248               -96351                42974
      3033                24256                49183                -8543
      3034                24264               -52158              -110976
      3035                24272               -32606               -75864
      3036                24280              -128268              -106674
      3037                24288              -201855               -68829
      3038                24296               -96864                13848
      3039                24304               -48514                71206
      3040                24312               -44306               -58863
      3041                24320                54741              -219813
      3042                24328               -63026              -114337
      3043                24336              -122479               -25972
      3044                24344              -113158               -51619
      3045                24352                63646              -148773
      3046                24360               -84518               -47680
      3047                24368              -323111                 4192
      3048                24376                 5344              -186965
      3049                24384               -89175                22315
      3050                24392               -30596               -74112
      3051                24400               -62142                67053
      3052                24408               -95730               -99941
      3053                24416              -107296                44107
      3054                24424               -13932               -80325
      3055                24432               -31367               -76204
      3056                24440              -112655              -177178
      3057                24448              -114081               -52208
      3058                24456               -59755               -39486
      3059                24464                12921                51211
      3060                24472              -211850                25956
      3061                24480                16390               -88988
      3062                24488               -83786               -23019
      3063                24496               -39421              -180368
      3064                24504               -66892              -213496
      3065                24512               -64673              -114091
      3066                24520              -173265               -72780
      3067                24528              -217348                15200
      3068                24536                11227               -73229
      3069                24544               -87158              -218397
      3070                24552               -33668               -37173
      3071                24560              -144950              -123280
      3072                24568              -192032              -116641
      3073                24576              -109465              -210603
      3074                24584              -212233              -180469
      3075                24592              -126099                18144
      3076                24600               -14653                -6448
      3077                24608              -175823               -55866
      3078                24616                32954               -81916
      3079                24624               -52988               -44636
      3080                24632              -133403               -97349
      3081                24640               -70445              -122017
      3082                24648               -48995              -137274
      3083                24656              -124481               -75194
      3084                24664              -135714              -141683
      3085                24672               -56975              -100440
      3086                24680               -98606                26004
      3087                24688               -82423              -187710
      3088                24696                -7728               -74073
      3089                24704                19413               -71721
      3090                24712              -132031                -2168
      3091                24720              -183487              -114365
      3092                24728               -70560                18815
      3093                24736               -92111              -191722
      3094                24744               -89642              -117462
      3095                24752              -122076              -120887
      3096                24760              -163122               -26245
      3097                24768               -29286               -39937
      3098                24776              -158234               -77038
      3099                24784              -125027               -68502
      3100                24792               -70145                17193
      3101                24800               -56811               102588
      3102                24808               168867              -106089
      3103                24816              -123829              -120145
      3104                24824               -13163              -150539
      3105                24832              -132843              -150218
      3106                24840              -119966              -105553
      3107                24848              -191703               -98918
      3108                24856               -55824               -34020
      3109                24864              -232901               -84805
      3110                24872              -163352                -7321
      3111                24880               -70581              -198886
      3112                24888               -48526               -66355
      3113                24896               -45463               -57242
      3114                24904              -148660               -62432
      3115                24912                -8194              -191147
      3116                24920              -132003               -51715
      3117                24928               -78683               -95566
      3118                24936               -27942              -176490
      3119                24944               -88807                19184
      3120                24952               -36137               -42049
      3121                24960                 6706                   84
      3122                24968               112436              -162656
      3123                24976               -78522                92616
      3124                24984                  875               -71052
      3125                24992               -46644                20945
      3126                25000               -67443              -139732
      3127                25008               -88577              -174677
      3128                25016                 4336                18119
      3129                25024               -33197                95264
      3130                25032               -23386               -66009
      3131                25040               -60963               -92738
      3132                25048               -92123                 7127
      3133                25056                 -895                46888
      3134                25064               -11002               110127
      3135                25072               -94066               -95754
      3136                25080                26018              -154412
      3137                25088              -118119               -55327
      3138                25096               -60707                52984
      3139                25104               -17188              -161033
      3140                25112               -16531               -85609
      3141                25120               -96906                 -147
      3142                25128                 2765               -35896
      3143                25136              -108406               -94538
      3144                25144               -34752              -239670
      3145                25152               -52611               -79550
      3146                25160              -121922                49038
      3147                25168               -84997              -199875
      3148                25176               -61470              -171816
      3149                25184              -120605                94206
      3150                25192               -76311               -79177
      3151                25200              -105435               107466
      3152                25208              -129758               -31798
      3153                25216              -192304               -78676
      3154                25224              -151322              -198889
      3155                25232               -50433              -121616
      3156                25240              -102564               -51967
      3157                25248               -81498               -72758
      3158                25256              -197417                48708
      3159                25264              -155324               -48361
      3160                25272               -62534               -67043
      3161                25280              -141860              -112254
      3162                25288              -132955               -87730
      3163                25296                52305               -23223
      3164                25304               -99264              -137904
      3165                25312               -58796                -8223
      3166                25320               -82992              -162580
      3167                25328                18223              -267610
      3168                25336              -100872              -135348
      3169                25344              -162273              -220139
      3170                25352              -167670               -73026
      3171                25360              -192609               -28338
      3172                25368              -109872              -124664
      3173                25376                27744              -151866
      3174                25384               -11134                 1451
      3175                25392              -102956               -62521
      3176                25400               -76705               -79008
      3177                25408               -39046              -139758
      3178                25416              -304851              -308949
      3179                25424               -41634               -15704
      3180                25432               -23560              -179883
      3181                25440               -31161              -267046
      3182                25448               -89491               -43598
      3183                25456               -27734               -57438
      3184                25464              -164843               -80083
      3185                25472              -107583               -43278
      3186                25480               -68103              -158413
      3187                25488              -107822              -192309
      3188                25496               -82806                 9824
      3189                25504              -151111                 2929
      3190                25512               -21136                58897
      3191                25520               -60093               -48624
      3192                25528              -219674              -121358
      3193                25536               -35175               -99718
      3194                25544               -36194                48806
      3195                25552                46326               -25884
      3196                25560               -53121               -65677
      3197                25568               -92984               -80529
      3198                25576              -107526               -23529
      3199                25584              -279148              -335169
      3200                25592              -231804              -200779
      3201                25600               -80833               -44073
      3202                25608              -123684               -16555
      3203                25616                99935              -184935
      3204                25624              -151274               -83813
      3205                25632               -24651               -63883
      3206                25640               -11808                26932
      3207                25648              -117972              -187366
      3208                25656              -179030               -85112
      3209                25664                -7622              -197454
      3210                25672               -29053              -152673
      3211                25680              -116474               -15375
      3212                25688              -105216               -96565
      3213                25696                30094              -134152
      3214                25704              -111795              -206006
      3215                25712                16125                45747
      3216                25720               -84366              -198734
      3217                25728              -178566                 -807
      3218                25736               -47278              -179752
      3219                25744               -75057               -45911
      3220                25752              -132114                25917
      3221                25760              -235033               -38947
      3222                25768              -186403              -202338
      3223                25776               -54297                25782
      3224                25784              -197089               -68425
      3225                25792               -62050               -35509
      3226                25800                  236               -47273
      3227                25808               -82275              -142393
      3228                25816              -142013                 9243
      3229                25824                82534               -69412
      3230                25832              -143483               -77975
      3231                25840                11222                 6622
      3232                25848              -107546              -151772
      3233                25856               -20495              -155841
      3234                25864               114491               -10581
      3235                25872               -34947               -71238
      3236                25880                40088              -211741
      3237                25888                27293              -171788
      3238                25896              -100055                -4977
      3239                25904              -110898              -119611
      3240                25912              -168066              -204211
      3241                25920               -32119               -54207
      3242                25928              -109679                47694
      3243                25936              -210795               -21434
      3244                25944              -201932               -15919
      3245                25952               -80733              -105624
      3246                25960              -157196               -31856
      3247                25968              -161140               -39394
      3248                25976              -170273              -215034
      3249                25984              -145983               -97517
      3250                25992              -167143               -69982
      3251                26000              -110727               -17400
      3252                26008                -6255              -138021
      3253                26016              -145257              -175717
      3254                26024               -69833               -72566
      3255                26032               -54155               -76722
      3256                26040               -12226               -37451
      3257                26048               121195              -100478
      3258                26056               -27214              -211436
      3259                26064               -54580               -42966
      3260                26072               -31423               -74642
      3261                26080               -79632              -183412
      3262                26088               -48836               -94996
      3263                26096                 5437              -190173
      3264                26104              -123560               -83964
      3265                26112               -34512               -93454
      3266                26120              -227378               -54625
      3267                26128              -147740               -98764
      3268                26136               -45042                12030
      3269                26144               -16959               -87309
      3270                26152               -74531               -69967
      3271                26160                16576               -27806
      3272                26168               -40279              -116502
      3273                26176               -65238              -106132
      3274                26184               -52824              -129237
      3275                26192               140910               -79162
      3276                26200              -211870                -2381
      3277                26208               -46856                 6114
      3278                26216               -79738              -160204
      3279                26224              -155263                33887
      3280                26232              -102432               102177
      3281                26240              -110567              -170179
      3282                26248                 -307               -53395
      3283                26256                 8081               -73187
      3284                26264              -160348               -77021
      3285                26272               -48618              -238247
      3286                26280                70752              -223376
      3287                26288               249189               -15935
      3288                26296               -29729                -9605
      3289                26304                 6374               -30773
      3290                26312              -106210              -122862
      3291                26320               -82444               -59459
      3292                26328              -127825               -79185
      3293                26336                 7853               -54166
      3294                26344              -111678               -69178
      3295                26352               -95524              -214201
      3296                26360               -81514                -7936
      3297                26368               -72435              -104456
      3298                26376               -98570               -81185
      3299                26384              -174669               -76708
      3300                26392                83566              -129408
      3301                26400               -15613               -31419
      3302                26408               -21122               -51932
      3303                26416               -17662              -105754
      3304                26424               -93007                 5557
      3305                26432               -49802                27401
      3306                26440              -104772               -17367
      3307                26448                65772               -32632
      3308                26456              -128843                34027
      3309                26464                57587               -62350
      3310                26472               -29031              -164094
      3311                26480              -101600              -183532
      3312                26488              -137726               -53512
      3313                26496               -55668              -149296
      3314                26504               -35722              -136408
      3315                26512                17769                -6903
      3316                26520               -27256               -21797
      3317                26528               -82924               -92753
      3318                26536               -61271                38640
      3319                26544               -86791               -36002
      3320                26552               -60911               -74852
      3321                26560              -152252              -148649
      3322                26568               -39923              -120290
      3323                26576               -82133              -156487
      3324                26584              -141834               -12740
      3325                26592              -203372               -32451
      3326                26600               -69918              -119650
      3327                26608               -81942              -208440
      3328                26616               -93315              -145741
      3329                26624              -124853               -68932
      3330                26632               -77941               -22437
      3331                26640              -193881               -46403
      3332                26648               -78892               -39718
      3333                26656               -36000              -102028
      3334                26664               -90283                94049
      3335                26672              -163803               -91701
      3336                26680               -46022              -158762
      3337                26688              -130402               -29672
      3338                26696              -174322               -26723
      3339                26704               -96804               -47624
      3340                26712               -64733               -54543
      3341                26720              -116912              -222238
      3342                26728               -57709              -128296
      3343                26736               -29630              -141932
      3344                26744              -152579              -162845
      3345                26752               -19254                60879
      3346                26760              -114613               -56944
      3347                26768                -7466              -204590
      3348                26776                -4800                47265
      3349                26784               -64720              -192125
      3350                26792               -81716              -155294
      3351                26800              -202525              -161290
      3352                26808                27896               -17270
      3353                26816               -69520               -82784
      3354                26824                47217               -84082
      3355                26832              -189406              -153398
      3356                26840               -93241              -180977
      3357                26848              -255548                24231
      3358                26856               -83326               -56687
      3359                26864              -131870               -51114
      3360                26872               -48354                 9322
      3361                26880              -143465               -49464
      3362                26888               -83350               -88358
      3363                26896              -185384              -205129
      3364                26904              -105073                10313
      3365                26912                42879              -221239
      3366                26920               -12259               -99095
      3367                26928              -101918               -73476
      3368                26936              -101006              -110892
      3369                26944               -40932                33648
      3370                26952               -68574              -208067
      3371                26960                12542               -69967
      3372                26968               -29448               -39097
      3373                26976              -131707              -109861
      3374                26984              -115106               -83229
      3375                26992              -104534              -167784
      3376                27000               -60503               -57522
      3377                27008               -47263              -102610
      3378                27016                25287              -106219
      3379                27024               -57978              -110062
      3380                27032               -37673               -66705
      3381                27040              -115692                63061
      3382                27048               -28032                40850
      3383                27056                82387              -103543
      3384                27064              -200638              -229743
      3385                27072                48248               -47252
      3386                27080               -36281                -7583
      3387                27088               -82668              -152993
      3388                27096               -42248               -28555
      3389                27104               -87384              -112856
      3390                27112              -156485                20754
      3391                27120               -74199               -66084
      3392                27128                13024               -68867
      3393                27136              -132979              -100310
      3394                27144              -106485                 6783
      3395                27152                -3745               -62361
      3396                27160               -66314              -127932
      3397                27168              -146402              -262143
      3398                27176                12956              -155357
      3399                27184               -33998               -57488
      3400                27192              -255221              -148014
      3401                27200                31918               -16015
      3402                27208               -81100               -14443
      3403                27216              -195519               -76645
      3404                27224               -87223              -157457
      3405                27232              -186184              -137190
      3406                27240              -157713               -54193
      3407                27248                52783              -122424
      3408                27256               -59198               -47910
      3409                27264              -208102                 5043
      3410                27272               -31304              -174063
      3411                27280              -161148              -147668
      3412                27288              -250369               -83736
      3413                27296                42787               -52131
      3414                27304               -26566               -50809
      3415                27312              -100777               -92884
      3416                27320              -190992               -68564
      3417                27328              -178530              -197228
      3418                27336                -7831               -47607
      3419                27344               -93864              -117441
      3420                27352               -83491               -19829
      3421                27360                67434                21161
      3422                27368              -218143               -19041
      3423                27376              -118865               -85026
      3424                27384                56504                -7174
      3425                27392              -209607               -82302
      3426                27400               -79008               -90584
      3427                27408              -135614               -85418
      3428                27416              -104042               -77000
      3429                27424              -237439              -143085
      3430                27432               -68566              -102674
      3431                27440              -114676              -136281
      3432                27448              -144634              -123554
      3433                27456              -114722              -145869
      3434                27464              -307590              -131935
      3435                27472                -8924              -204337
      3436                27480               -45405               -44698
      3437                27488              -153920              -153171
      3438                27496              -218664              -115066
      3439                27504              -106333                33969
      3440                27512              -145694               -77522
      3441                27520               -92331               -61743
      3442                27528               -85944                24998
      3443                27536                27299              -101476
      3444                27544                52985               -14035
      3445                27552               -73154               -72105
      3446                27560              -101764               -99671
      3447                27568               -41747                -7448
      3448                27576              -120130              -183523
      3449                27584               -81747               -63066
      3450                27592               -76106               -34877
      3451                27600                55958                 4354
      3452                27608              -179874               -24599
      3453                27616                 7632               -58575
      3454                27624               -27469              -163381
      3455                27632                15066              -150748
      3456                27640               124892              -133548
      3457                27648               -36660               -83603
      3458                27656              -142707              -181793
      3459                27664               -67518               -88481
      3460                27672                15748              -139898
      3461                27680              -122838               -49995
      3462                27688              -136297                 1966
      3463                27696                20627               -17362
      3464                27704               -95641                99066
      3465                27712               -63550              -125715
      3466                27720                59882               -66393
      3467                27728               -99350                48404
      3468                27736               -13991              -129489
      3469                27744               -29817              -111469
      3470                27752               -62364              -173562
      3471                27760              -281876               -10814
      3472                27768               -83245              -147577
      3473                27776              -107518              -129982
      3474                27784              -100722              -134694
      3475                27792                 5877               -24301
      3476                27800               -58052              -141467
      3477                27808               -11805              -190303
      3478                27816               -27786               -41357
      3479                27824               -66923              -216880
      3480                27832              -217118              -141893
      3481                27840               -70994               -63934
      3482                27848               -77083              -173693
      3483                27856              -178067              -123947
      3484                27864               -45266               -39093
      3485                27872                -7116               116963
      3486                27880              -148294              -149951
      3487                27888                -9122              -204571
      3488                27896              -212502               -22334
      3489                27904              -249178              -121950
      3490                27912               -63144                -9407
      3491                27920               -51652              -199945
      3492                27928              -242486              -242273
      3493                27936               -40483              -161827
      3494                27944               -98210              -153661
      3495                27952               -91451              -201483
      3496                27960              -166129              -117016
      3497                27968              -100068               -50359
      3498                27976              -139619              -225382
      3499                27984                38234                30130
      3500                27992               -68613               -42158
      3501                28000               -60158               -35002
      3502                28008               -33544              -131223
      3503                28016              -233972              -126112
      3504                28024               -98181               -39187
      3505                28032               -94837              -101320
      3506                28040              -133488               -56355
      3507                28048              -122365               -51339
      3508                28056              -183985                75784
      3509                28064               -38852               -90244
      3510                28072              -164179              -184750
      3511                28080               -12631               -56925
      3512                28088              -192996               -65557
      3513                28096                93928              -102061
      3514                28104               -93071              -110943
      3515                28112               130425              -134316
      3516                28120                40096               -46417
      3517                28128              -207027              -144746
      3518                28136               -74893              -189753
      3519                28144                23965              -153228
      3520                28152                78448               -89782
      3521                28160               -69840              -115079
      3522                28168              -190148              -198236
      3523                28176              -176121              -154562
      3524                28184               -35371              -116714
      3525                28192               -89399              -101827
      3526                28200               -36333               -46430
      3527                28208                29824                49954
      3528                28216              -108697               -24993
      3529                28224               -36196              -148125
      3530                28232              -175567              -147455
      3531                28240              -111934              -108380
      3532                28248              -158140              -156664
      3533                28256              -104153              -131616
      3534                28264               -36706              -155870
      3535                28272              -136358              -251097
      3536                28280                52659               -54683
      3537                28288              -137208               -57853
      3538                28296              -147211               -53248
      3539                28304               -15472               -78815
      3540                28312              -122852              -125050
      3541                28320               -12958                30571
      3542                28328               -48187              -129022
      3543                28336                  359              -154322
      3544                28344               -54349                -8196
      3545                28352              -190566              -162788
      3546                28360              -106737               -95695
      3547                28368              -109747                16127
      3548                28376              -218754              -104778
      3549                28384               -71850               -81418
      3550                28392               108253              -211264
      3551                28400               -78550               -18724
      3552                28408               -41231              -215074
      3553                28416               -85923              -147423
      3554                28424               -37722              -175409
      3555                28432               -45700              -142220
      3556                28440              -182585               -76349
      3557                28448              -133975                 1341
      3558                28456               -76893               -81055
      3559                28464              -160475              -151692
      3560                28472               -49362              -135913
      3561                28480               -58526              -188584
      3562                28488              -103903                12959
      3563                28496               -70345               -57529
      3564                28504               -19282              -216573
      3565                28512                42464               -46876
      3566                28520               162312                -4993
      3567                28528              -126627                36406
      3568                28536                 -917                10380
      3569                28544               -83128               -99531
      3570                28552               -64120              -187254
      3571                28560               -92732               -76710
      3572                28568              -102500              -105967
      3573                28576              -113258               -88460
      3574                28584              -139333              -123589
      3575                28592               -68983              -109289
      3576                28600              -114060                62854
      3577                28608               -90572               -52810
      3578                28616              -168023               -52947
      3579                28624               -35529              -210600
      3580                28632              -134418              -113688
      3581                28640              -148804              -125879
      3582                28648              -147121               -56554
      3583                28656              -128421              -123016
      3584                28664               -51461              -101486
      3585                28672              -137245              -102396
      3586                28680              -160952              -171525
      3587                28688              -185736              -192873
      3588                28696              -100652              -167581
      3589                28704               -60573              -262774
      3590                28712                53499               -25107
      3591                28720              -198907               -62873
      3592                28728                -3819              -200230
      3593                28736               -11684               -16347
      3594                28744              -210234              -141128
      3595                28752               -87026              -166394
      3596                28760              -171411                -4609
      3597                28768                31191               -80345
      3598                28776              -197484                84153
      3599                28784                -3789                -8917
      3600                28792               -28239               -22070
      3601                28800              -109961              -139315
      3602                28808               138235              -100967
      3603                28816                -3498                94545
      3604                28824               -20420              -152706
      3605                28832               -58999              -126926
      3606                28840               -64606               -95340
      3607                28848              -120614                -8602
      3608                28856               -46399               -43985
      3609                28864               -54903               -85625
      3610                28872               -75621              -196501
      3611                28880               -84688               -46924
      3612                28888               -45929               -29678
      3613                28896              -130206              -163442
      3614                28904              -119623              -190847
      3615                28912                -2860               -81577
      3616                28920                12579                33396
      3617                28928              -182769              -108016
      3618                28936                -5053              -131869
      3619                28944              -258294               -35698
      3620                28952              -164144                12658
      3621                28960               -79449                23299
      3622                28968               -82377               -10297
      3623                28976                -6076               -53621
      3624                28984               -46662              -148090
      3625                28992              -104168               -62518
      3626                29000              -209610              -122801
      3627                29008                67489                10455
      3628                29016              -132687               -51784
      3629                29024               -49251                -8347
      3630                29032              -143266               -55153
      3631                29040              -176292              -176862
      3632                29048               -66498               -77553
      3633                29056              -129302               -65138
      3634                29064              -162500               -61508
      3635                29072               -32044              -151736
      3636                29080               -66255              -178375
      3637                29088              -164082              -121878
      3638                29096               -53281               -44383
      3639                29104               -91943              -208450
      3640                29112               106754              -195170
      3641                29120               -95322              -196914
      3642                29128                78781               -54141
      3643                29136              -157914               -85539
      3644                29144               -92253               -28036
      3645                29152                58215              -143236
      3646                29160               -97582              -134895
      3647                29168              -188207               -57155
      3648                29176              -161821                34325
      3649                29184               -68917              -132806
      3650                29192               -36313                31077
      3651                29200               -56653               -31257
      3652                29208               -89633              -138176
      3653                29216              -118940              -158446
      3654                29224              -289557               -34079
      3655                29232               -77868              -121208
      3656                29240                 -563              -147662
      3657                29248              -184191               -34500
      3658                29256              -112991               -81316
      3659                29264                -5834              -172947
      3660                29272               -34083                15626
      3661                29280               -31376              -126386
      3662                29288                 9294              -111482
      3663                29296              -144333              -186968
      3664                29304               -96557              -196339
      3665                29312              -134389               -85622
      3666                29320               -96655              -148433
      3667                29328               -21884                80378
      3668                29336                40299              -194636
      3669                29344              -184772              -136536
      3670                29352              -158197               -23400
      3671                29360               -25262                14709
      3672                29368               -52824              -203652
      3673                29376               -62725              -164529
      3674                29384              -155271               -26798
      3675                29392               -44133              -124423
      3676                29400              -165270                -2157
      3677                29408               -23065              -242221
      3678                29416               -46531              -187284
      3679                29424               -33429              -133106
      3680                29432               -89703              -108537
      3681                29440              -247627               -32625
      3682                29448               -60665                30921
      3683                29456               -55180              -182732
      3684                29464               -52671               -19640
      3685                29472                20241               -35958
      3686                29480              -132550              -159433
      3687                29488               -45295               -75563
      3688                29496               -33523              -119627
      3689                29504                77949               -67026
      3690                29512               -31258               -90587
      3691                29520              -213900              -175402
      3692                29528              -150744               -13813
      3693                29536               -56751               -93208
      3694                29544               -70515              -170684
      3695                29552                -5041              -205002
      3696                29560                64922               -97467
      3697                29568              -147726              -114545
      3698                29576              -113433              -182116
      3699                29584               -77765              -153837
      3700                29592              -163329               -17169
      3701                29600               -95214              -144694
      3702                29608               -70897                 5634
      3703                29616              -104808               -57056
      3704                29624              -163744              -110054
      3705                29632              -127178              -224745
      3706                29640                 3042              -166305
      3707                29648                64201              -172695
      3708                29656               -52505              -100383
      3709                29664               -58967              -110270
      3710                29672               -80543                15487
      3711                29680              -172011               -37515
      3712                29688               -78007              -183163
      3713                29696                96466                77864
      3714                29704              -164282               -65925
      3715                29712              -135232              -134050
      3716                29720               -92104              -191142
      3717                29728                47979               -97996
      3718                29736              -167888                 7568
      3719                29744              -228260               -59569
      3720                29752               -55693              -260959
      3721                29760              -253412              -227849
      3722                29768              -161440                -6065
      3723                29776                69852                31410
      3724                29784              -107650               -62306
      3725                29792              -124191              -203002
      3726                29800              -140557              -267380
      3727                29808              -267821                -2881
      3728                29816               -79714               -72831
      3729                29824               -91604              -113631
      3730                29832              -123360              -269485
      3731                29840              -172707               -98692
      3732                29848              -103624              -120096
      3733                29856              -163797               -92479
      3734                29864                59470              -159072
      3735                29872               -62602               -85356
      3736                29880              -129083              -254136
      3737                29888              -119965              -147191
      3738                29896              -131774                27175
      3739                29904              -221643              -197226
      3740                29912              -258790              -169832
      3741                29920              -112581              -145337
      3742                29928               -30130               -63818
      3743                29936               -65104               -28235
      3744                29944               -14972               -99635
      3745                29952               -29495              -126913
      3746                29960              -112052               -92039
      3747                29968              -156583              -234450
      3748                29976               -99841               -78850
      3749                29984               -94062              -152577
      3750                29992              -180198               -97762
      3751                30000               -97126              -183951
      3752                30008               -27029               -87189
      3753                30016               -18719               -74119
      3754                30024              -182833               -72382
      3755                30032               -33408              -115767
      3756                30040              -121005              -142008
      3757                30048               -71586              -241979
      3758                30056               -43847              -149612
      3759                30064                -6820                66218
      3760                30072              -131955              -111941
      3761                30080              -175436              -144707
      3762                30088              -110744               -80553
      3763                30096               -34445              -198679
      3764                30104               -25677               -68747
      3765                30112               -68057               -62239
      3766                30120                 6014              -134718
      3767                30128              -220724              -190685
      3768                30136              -112680               -34493
      3769                30144               -84023              -118804
      3770                30152                  -95               -10024
      3771                30160                 7318               -88330
      3772                30168               -62855               -34408
      3773                30176              -140434               -98862
      3774                30184               -31048               -79127
      3775                30192                -3322               -40264
      3776                30200                87889               -45051
      3777                30208               -83947              -101535
      3778                30216              -147676              -168410
      3779                30224              -233131               -95091
      3780                30232               -17382               -31169
      3781                30240              -148395              -194990
      3782                30248              -111396               -68967
      3783                30256               -61093              -189931
      3784                30264              -162438              -213689
      3785                30272               -82761              -116021
      3786                30280                10974               -77547
      3787                30288                 3447              -170858
      3788                30296              -185331               -52294
      3789                30304               -80177              -240845
      3790                30312               -13892              -188847
      3791                30320               -81078              -216948
      3792                30328               -43028               -53962
      3793                30336                60063                 -190
      3794                30344               -62985                26653
      3795                30352               -45459               -95784
      3796                30360               -80503               -55285
      3797                30368                83134              -161508
      3798                30376               -21788              -302957
      3799                30384              -122930              -104538
      3800                30392              -110652                -8729
      3801                30400               -53180               -25897
      3802                30408               -30334              -235463
      3803                30416               -10923              -184358
      3804                30424               -92112              -115538
      3805                30432                -4607              -102897
      3806                30440               -45830               137183
      3807                30448               -93706               -88522
      3808                30456               -58283                22116
      3809                30464                -7564               108889
      3810                30472               -95364              -146652
      3811                30480              -199126               -67965
      3812                30488               -89137              -129381
      3813                30496              -110062               -77789
      3814                30504               -34674              -108091
      3815                30512               -50965               -26187
      3816                30520               -28410               -88946
      3817                30528               -38534               -62811
      3818                30536               -22685                -4079
      3819                30544               -52883               -24366
      3820                30552               -77006              -123441
      3821                30560               -41909               -52983
      3822                30568               -68406              -110975
      3823                30576               -21531              -134499
      3824                30584               -37335              -176712
      3825                30592              -119418               144863
      3826                30600              -207233                63957
      3827                30608               -93641                -4658
      3828                30616              -147282              -104706
      3829                30624               -66654               -70279
      3830                30632               -28196               -12880
      3831                30640               -97775              -166925
      3832                30648              -165983              -116929
      3833                30656                25150              -156192
      3834                30664              -167486              -102641
      3835                30672               -43683              -140756
      3836                30680                10473               -98801
      3837                30688              -164635               -75163
      3838                30696               -90048               -35211
      3839                30704              -213069              -133537
      3840                30712              -138175                -9595
      3841                30720               -16083              -125951
      3842                30728              -141886               -76413
      3843                30736              -222669              -132474
      3844                30744               -26662                37238
      3845                30752              -211300              -206363
      3846                30760              -106890              -133421
      3847                30768               -47627              -101165
      3848                30776                  326              -117272
      3849                30784                42140              -110373
      3850                30792                12680               -51798
      3851                30800              -153392              -108482
      3852                30808              -110876              -142418
      3853                30816              -189212              -153824
      3854                30824              -158644              -196682
      3855                30832               -89735               -71729
      3856                30840                16058                73114
      3857                30848              -200672              -163677
      3858                30856               -46020               -10428
      3859                30864               -48871               -99242
      3860                30872                 9287              -272955
      3861                30880              -143502              -142876
      3862                30888              -113372              -174544
      3863                30896              -105737              -133850
      3864                30904               -34379               -32207
      3865                30912              -136272               -83009
      3866                30920              -163400              -198474
      3867                30928              -196190              -154206
      3868                30936              -191299              -194284
      3869                30944              -227153              -153413
      3870                30952               -16408              -119450
      3871                30960               -35111               -59941
      3872                30968                22793              -119723
      3873                30976               -82616              -118658
      3874                30984              -173299              -154403
      3875                30992              -101859                48157
      3876                31000               -88834               -63139
      3877                31008               -99931                 9735
      3878                31016              -166812              -238359
      3879                31024               -73911               -37511
      3880                31032               -50890               -57965
      3881                31040               -64122              -155045
      3882                31048              -142146              -102366
      3883                31056               -56633              -135787
      3884                31064               -54106              -132352
      3885                31072              -141169              -202881
      3886                31080               -69181              -129779
      3887                31088                26157               -57488
      3888                31096               -57958              -122761
      3889                31104               -83978               -41984
      3890                31112              -131484              -219179
      3891                31120              -144839               -18140
      3892                31128               -68726              -110234
      3893                31136              -116919              -123315
      3894                31144               -74397               -93543
      3895                31152              -105594               -61622
      3896                31160                 8331              -161739
      3897                31168               -85651                12520
      3898                31176               -24062               -81981
      3899                31184              -172769               -85700
      3900                31192                 9228              -101966
      3901                31200              -196291               -74703
      3902                31208               -32154              -178185
      3903                31216              -103356               -98269
      3904                31224              -234064               -36853
      3905                31232              -151714              -141394
      3906                31240               -26501                37156
      3907                31248              -290640              -111417
      3908                31256                -5368              -134212
      3909                31264               -88117               -95044
      3910                31272              -135277               -25379
      3911                31280              -355439              -149215
      3912                31288                 3086              -145227
      3913                31296               -73849               -71459
      3914                31304               -39566               -33439
      3915                31312                 9510              -154874
      3916                31320              -124207              -120454
      3917                31328               -34971                23018
      3918                31336              -142531               -59105
      3919                31344              -104786              -157274
      3920                31352                26358              -150464
      3921                31360                 7121              -311402
      3922                31368              -174720              -106010
      3923                31376               -73679              -137935
      3924                31384               -87873                 9963
      3925                31392               -88592                49903
      3926                31400                33945              -138237
      3927                31408               -58290              -146203
      3928                31416               -33141                31810
      3929                31424               -52412               -35633
      3930                31432              -265563              -182357
      3931                31440               -94545               -35778
      3932                31448                73990               -70428
      3933                31456              -206306               -13104
      3934                31464                29962               -76441
      3935                31472                22961              -145064
      3936                31480               -45075               -94941
      3937                31488                -7347                70557
      3938                31496              -174015                53922
      3939                31504                -3332               -24310
      3940                31512                42625              -109635
      3941                31520              -119749              -197475
      3942                31528               -68612              -303437
      3943                31536              -110153              -138293
      3944                31544              -146571               -90541
      3945                31552               -24096               -54243
      3946                31560                36976               -74185
      3947                31568              -113926              -163371
      3948                31576                52069              -155304
      3949                31584                70447              -157708
      3950                31592                42341              -139687
      3951                31600              -249859               -88596
      3952                31608               -61832              -111738
      3953                31616               -85549              -148333
      3954                31624                 2276              -125601
      3955                31632               -73267              -133371
      3956                31640                33706              -160720
      3957                31648              -150833              -163071
      3958                31656               -65475              -110217
      3959                31664              -132972               -86635
      3960                31672               -78408               -42382
      3961                31680              -207504                42960
      3962                31688               -84389              -187347
      3963                31696                 1512               -60143
      3964                31704                41564              -226744
      3965                31712              -122685                -9108
      3966                31720               -73812               -60487
      3967                31728               -71571               -61741
      3968                31736              -128153              -175821
      3969                31744               -12389              -183118
      3970                31752                -3644              -162572
      3971                31760               -59978               -42154
      3972                31768              -148358               -96305
      3973                31776              -151479               -69954
      3974                31784               -90412               -62608
      3975                31792              -203888               -64096
      3976                31800              -143972              -106702
      3977                31808              -203287              -107229
      3978                31816               -44871              -151016
      3979                31824              -149256              -160716
      3980                31832              -177298              -119705
      3981                31840              -187197               -69975
      3982                31848              -267792              -217191
      3983                31856               -28602              -267952
      3984                31864               -49498              -141882
      3985                31872               -71031               -88817
      3986                31880               -69937              -158553
      3987                31888                45174              -214687
      3988                31896               -37440              -156473
      3989                31904              -110155               -20619
      3990                31912              -102019              -125427
      3991                31920              -202432               -56042
      3992                31928              -301426              -134797
      3993                31936               -88673                30509
      3994                31944               -19313              -246718
      3995                31952              -110159              -138322
      3996                31960              -151766              -196314
      3997                31968               -50819               -94748
      3998                31976              -131309               -82906
      3999                31984                -1647              -214852
      4000                31992              -150245              -165975
      4001                32000              -123877               -44452
      4002                32008              -107372              -142988
      4003                32016              -208535              -227210
      4004                32024                25574              -101500
      4005                32032               -84341              -154056
      4006                32040               -78150              -192843
      4007                32048               -32529               -98765
      4008                32056               -66605               -98752
      4009                32064              -221801              -122900
      4010                32072              -176997              -185075
      4011                32080               -50056              -178222
      4012                32088               -43674               -47179
      4013                32096               -88147              -139265
      4014                32104               -55612              -294389
      4015                32112               -25356               -91165
      4016                32120              -209110              -143346
      4017                32128              -183530                39035
      4018                32136               -83678              -144050
      4019                32144              -166746              -131573
      4020                32152              -181241               -98951
      4021                32160               -85615               -64589
      4022                32168              -249767              -270825
      4023                32176               -67825              -233457
      4024                32184               -69325               -74991
      4025                32192               -18485              -185833
      4026                32200               -21822              -163111
      4027                32208               -71073              -136920
      4028                32216               -40852               -70658
      4029                32224              -166286              -235485
      4030                32232              -102606               -23869
      4031                32240              -122925               -40008
      4032                32248               -39052               -83392
      4033                32256                74086              -138437
      4034                32264              -143483                 -693
      4035                32272               134151              -273040
      4036                32280              -100287               -87352
      4037                32288              -174401               -55904
      4038                32296               -30539              -117326
      4039                32304               -58769              -167320
      4040                32312              -102143              -134265
      4041                32320               -18688              -201781
      4042                32328              -204678              -113428
      4043                32336              -109186               -34797
      4044                32344              -115767              -109097
      4045                32352               -23940              -120146
      4046                32360              -221064              -103471
      4047                32368              -116903              -121960
      4048                32376               -75717              -232790
      4049                32384              -103278              -234376
      4050                32392              -124409              -136423
      4051                32400                 6760              -248520
      4052                32408               -45669               -85517
      4053                32416               -61815               -67376
      4054                32424              -143243              -217541
      4055                32432                17945                 6109
      4056                32440               -55103                25033
      4057                32448              -136504              -106143
      4058                32456               -65478              -132169
      4059                32464               -65025              -318259
      4060                32472              -103791               -46646
      4061                32480               -60997              -162683
      4062                32488                24218               -23782
      4063                32496               -81328               -64191
      4064                32504               -69496               -44184
      4065                32512              -145876              -152439
      4066                32520                31323               -74568
      4067                32528              -189032              -122955
      4068                32536              -131077               -25539
      4069                32544               -44909               -76298
      4070                32552              -109184               -71191
      4071                32560              -111255              -257761
      4072                32568               -58058               -67895
      4073                32576               -74907               -78491
      4074                32584                46365                -4514
      4075                32592               -60241              -209995
      4076                32600               -60960              -125555
      4077                32608              -118916              -121264
      4078                32616               -13551              -173942
      4079                32624              -127526               -78502
      4080                32632              -131506               -96557
      4081                32640              -119271               -46395
      4082                32648              -181408              -338897
      4083                32656                44942               -40059
      4084                32664              -179665              -100927
      4085                32672              -103792               -78786
      4086                32680              -132139              -211896
      4087                32688              -139593              -182831
      4088                32696                34371              -115101
      4089                32704               -47109               -90339
      4090                32712                11541               -47171
      4091                32720              -163864               -92841
      4092                32728               -78849              -228471
      4093                32736              -116389              -119720
      4094                32744               -89676               -96337
      4095                32752               -19635               -54442
      4096                32760               -99273              -151377
      4097                32768               -29253               -15727
      4098                32776              -125545               -65359
      4099                32784               -37216              -158886
      4100                32792               -90733              -227765
      4101                32800                23730              -223554
      4102                32808              -110318              -107405
      4103                32816               -66825               -67209
      4104                32824               -76504               -77560
      4105                32832              -118317              -129462
      4106                32840               -72996                14585
      4107                32848              -150037               -93773
      4108                32856              -176104               -52839
      4109                32864               -83976               -73269
      4110                32872                31715              -139625
      4111                32880               136217               -39983
      4112                32888                14639                38615
      4113                32896              -124440               -89036
      4114                32904               -45733              -256226
      4115                32912                13864              -170428
      4116                32920              -111546               -55540
      4117                32928               -28817               -83499
      4118                32936               -14859                88271
      4119                32944              -127450              -137118
      4120                32952               -60873              -110313
      4121                32960              -107788               -97178
      4122                32968               -56001              -102627
      4123                32976               -98287               -41623
      4124                32984              -220562               -55249
      4125                32992              -178878               -63261
      4126                33000               -50900                33768
      4127                33008              -131010              -176111
      4128                33016               -56468                -9492
      4129                33024               -82625              -151796
      4130                33032               -56061              -143771
      4131                33040               -73529               -54340
      4132                33048              -110418               -82736
      4133                33056               -89261              -138307
      4134                33064              -143703               -43283
      4135                33072               -17599                14653
      4136                33080              -177461               -51056
      4137                33088              -162460              -148788
      4138                33096              -204269               -81950
      4139                33104               -78264              -189978
      4140                33112                 3310              -169501
      4141                33120              -129041               -68277
      4142                33128               -79486               -73780
      4143                33136               -13236               -56409
      4144                33144                41383               -42314
      4145                33152               -52644               -25670
      4146                33160               -10686               -16301
      4147                33168              -172446              -229405
      4148                33176              -147588               -78458
      4149                33184              -122508              -176653
      4150                33192               -76534               -66387
      4151                33200               -59161               -29143
      4152                33208              -127585              -144515
      4153                33216              -232327               152528
      4154                33224               -78460              -161237
      4155                33232              -210787               -85163
      4156                33240              -126232                -6380
      4157                33248               -76566               -78186
      4158                33256               -20146               -87716
      4159                33264              -124463               -49529
      4160                33272              -100447               -88497
      4161                33280              -128933                43540
      4162                33288               -79615              -243207
      4163                33296               -48681              -181272
      4164                33304              -103180              -192017
      4165                33312              -186358               115375
      4166                33320              -140139              -140826
      4167                33328              -250107               -67926
      4168                33336              -124517               -69799
      4169                33344              -186319                11881
      4170                33352              -193744               -88300
      4171                33360              -152919              -134527
      4172                33368              -125519                -3707
      4173                33376               -70121              -267750
      4174                33384               -45716                80770
      4175                33392              -138639              -107589
      4176                33400               -65955              -135395
      4177                33408              -163183               -31030
      4178                33416              -112949               -63190
      4179                33424              -141070               108193
      4180                33432               -77220               -89733
      4181                33440               -97206               -52500
      4182                33448               -48130              -103292
      4183                33456               -68908                18236
      4184                33464              -162710               -51581
      4185                33472               -76701              -148461
      4186                33480               -86381              -193118
      4187                33488              -138223              -263355
      4188                33496              -163880              -168082
      4189                33504              -316569               -75321
      4190                33512               -87121              -252662
      4191                33520              -229459              -263815
      4192                33528              -149325              -139913
      4193                33536               -91124              -281956
      4194                33544                24358               -21708
      4195                33552              -116378               -72750
      4196                33560              -153437              -114479
      4197                33568               -74255              -146465
      4198                33576               -19656              -157580
      4199                33584              -170492              -111124
      4200                33592              -247484               -38710
      4201                33600               -81515              -112113
      4202                33608                13393               -69143
      4203                33616               -28669              -125064
      4204                33624              -132446              -102124
      4205                33632              -149827               -76849
      4206                33640               -81980              -175329
      4207                33648               -70459                63298
      4208                33656                 3216               -48556
      4209                33664              -177987               -78446
      4210                33672              -169571              -210386
      4211                33680               -70371                -1059
      4212                33688               -43244               -63695
      4213                33696              -163922              -283540
      4214                33704              -111558              -131796
      4215                33712              -145314              -109212
      4216                33720               -37859              -177539
      4217                33728              -153286               -97254
      4218                33736              -195400               -14520
      4219                33744              -114665              -169752
      4220                33752               -75263               -56845
      4221                33760                44634                10043
      4222                33768               -18640              -129906
      4223                33776                -8267              -184172
      4224                33784              -181360              -196117
      4225                33792               -29340               -50035
      4226                33800               -20719              -107350
      4227                33808              -165682              -192071
      4228                33816              -205228               -23045
      4229                33824              -123739                  417
      4230                33832               -10904               -76794
      4231                33840               -96820               -28439
      4232                33848               -39082              -111787
      4233                33856               -95253               -21371
      4234                33864              -226702              -334289
      4235                33872              -244037               -61679
      4236                33880               -10068              -174617
      4237                33888              -113970               -59180
      4238                33896              -101994              -289673
      4239                33904              -217149              -211911
      4240                33912              -138590              -109944
      4241                33920              -194502              -143006
      4242                33928               -49198              -127996
      4243                33936               -41467              -206207
      4244                33944              -124765              -127404
      4245                33952              -150075              -169498
      4246                33960               -87081              -139099
      4247                33968              -207926              -107634
      4248                33976              -155424               -80685
      4249                33984                -5309                37172
      4250                33992               -64907               -55808
      4251                34000              -101496               -94892
      4252                34008              -154195              -108423
      4253                34016              -113990                14719
      4254                34024              -151288               -68715
      4255                34032              -140304               -48498
      4256                34040               -95227              -204188
      4257                34048              -141764              -108292
      4258                34056               -43192              -114112
      4259                34064              -134739              -131032
      4260                34072              -231776              -105775
      4261                34080               -65619              -133900
      4262                34088              -184614               -72809
      4263                34096              -241866                -3333
      4264                34104              -112328               -43667
      4265                34112               -74325              -149575
      4266                34120              -117398              -152403
      4267                34128               -84737               -38523
      4268                34136              -197351              -171902
      4269                34144              -182244              -142803
      4270                34152              -108429              -105977
      4271                34160                -8645                18461
      4272                34168               124560                -5181
      4273                34176              -171647               -93812
      4274                34184               -39583              -114020
      4275                34192              -271523              -284080
      4276                34200                25903              -189929
      4277                34208              -197400               -97872
      4278                34216              -135775              -188712
      4279                34224              -187226                 9432
      4280                34232              -166299              -184337
      4281                34240              -188774                40909
      4282                34248              -117450                16090
      4283                34256               -65594              -141723
      4284                34264               -80566               -94232
      4285                34272               -76963              -194335
      4286                34280               -55381                -9990
      4287                34288                38749               -61010
      4288                34296              -114894              -193323
      4289                34304              -130986              -215224
      4290                34312                13755              -120842
      4291                34320               -78969              -171718
      4292                34328                -2742              -145975
      4293                34336              -167716               -61570
      4294                34344              -108431              -234198
      4295                34352                20840              -113511
      4296                34360               -44788               -77145
      4297                34368               -73749              -275849
      4298                34376               -60869              -114781
      4299                34384              -157826              -138221
      4300                34392               -37291              -183248
      4301                34400               -42894              -107299
      4302                34408              -184408               -91692
      4303                34416              -198795                17262
      4304                34424                 4248              -189606
      4305                34432               -29837                15157
      4306                34440               -10799              -146426
      4307                34448              -223657               -32158
      4308                34456               -68975              -117644
      4309                34464               -16924               -54090
      4310                34472              -132023              -108496
      4311                34480               -19709               -89207
      4312                34488               -56057              -102867
      4313                34496              -148639                17367
      4314                34504               -92966               -91868
      4315                34512              -128527                83567
      4316                34520              -286223              -186222
      4317                34528                 4192               -57994
      4318                34536              -150717               -67033
      4319                34544               -74987              -125725
      4320                34552              -180010               -67522
      4321                34560              -139068                 8383
      4322                34568               -72019              -105936
      4323                34576              -118875               -28781
      4324                34584                58862              -233623
      4325                34592               -21424               -31285
      4326                34600               -83221               -57980
      4327                34608              -130042                23166
      4328                34616                -3756              -155575
      4329                34624              -182192               -63516
      4330                34632               -55215               -26151
      4331                34640              -125420              -154164
      4332                34648               -37556              -166886
      4333                34656               -66287               -15429
      4334                34664                -2895              -130732
      4335                34672              -168602                13067
      4336                34680               -31406                47286
      4337                34688                 7514                37547
      4338                34696              -138566              -113860
      4339                34704                50973               -75340
      4340                34712               -30065              -144506
      4341                34720              -131178              -135875
      4342                34728              -109206              -186240
      4343                34736               -99997               -79713
      4344                34744               -13811              -127282
      4345                34752               -17009               -23572
      4346                34760               -30163              -124202
      4347                34768               -42436                43892
      4348                34776               -65815              -188501
      4349                34784                 6386               -93317
      4350                34792              -109397                18221
      4351                34800              -110777              -109386
      4352                34808              -112885              -141903
      4353                34816               -63284              -108700
      4354                34824                23358               -65642
      4355                34832              -115942              -208888
      4356                34840               -83338                -9261
      4357                34848               -69505              -245812
      4358                34856               -25107                25768
      4359                34864              -143737              -174235
      4360                34872               -41067               -11010
      4361                34880                54528              -158104
      4362                34888               -64088               -94565
      4363                34896               -21213               -39870
      4364                34904               -97257              -139033
      4365                34912               -67241               -30832
      4366                34920              -134077              -106193
      4367                34928                34871              -148612
      4368                34936               -39073              -120003
      4369                34944               -23311               -36201
      4370                34952              -153634              -142832
      4371                34960                22894              -124111
      4372                34968               -57917              -102556
      4373                34976              -130233              -157624
      4374                34984              -108447              -152926
      4375                34992                67351               -87868
      4376                35000              -108019              -234646
      4377                35008               -75043              -105271
      4378                35016                79634              -226040
      4379                35024              -127080                21268
      4380                35032              -140898                80725
      4381                35040               -84824               -50713
      4382                35048              -110627              -108634
      4383                35056              -112494              -188721
      4384                35064                63251               -62845
      4385                35072                -4410              -142161
      4386                35080               -60569              -132495
      4387                35088               -87036              -255409
      4388                35096               -63191              -183669
      4389                35104               -71060                64335
      4390                35112              -262784              -209436
      4391                35120               -53512              -124501
      4392                35128               -43816              -214920
      4393                35136               160180              -141086
      4394                35144              -168983                32054
      4395                35152              -237968               -62935
      4396                35160              -147757              -207163
      4397                35168              -129031              -148437
      4398                35176              -149658                 7018
      4399                35184              -114123               -91992
      4400                35192               -24982              -178683
      4401                35200                60051               -31465
      4402                35208               -13617                29650
      4403                35216              -126911               -68853
      4404                35224               -48309               -43777
      4405                35232                 9590               -79279
      4406                35240              -192303                11949
      4407                35248                19939              -221164
      4408                35256              -121685                -4203
      4409                35264              -124971              -167724
      4410                35272              -115022               -46774
      4411                35280               -61102                84288
      4412                35288               -76751              -186745
      4413                35296              -183839               -81141
      4414                35304              -167216              -163306
      4415                35312                50202               -53786
      4416                35320               -44927               -99782
      4417                35328               -28699               -81919
      4418                35336               -47485               -52740
      4419                35344               -91506               -65217
      4420                35352               -81770               -42665
      4421                35360              -140265              -159440
      4422                35368               -44475               -42574
      4423                35376                89532              -256271
      4424                35384              -149752              -138145
      4425                35392              -258061               -49084
      4426                35400               -37195              -136703
      4427                35408               -63386              -173883
      4428                35416               -87731              -152553
      4429                35424              -165508                23898
      4430                35432              -176490               -50880
      4431                35440               -90440              -127470
      4432                35448                 5517               -55809
      4433                35456              -189441                 3116
      4434                35464               -75415              -198587
      4435                35472              -159039              -110379
      4436                35480              -203357               -37438
      4437                35488              -102590              -131667
      4438                35496              -136490              -134094
      4439                35504               -38884              -277626
      4440                35512              -110856              -163838
      4441                35520              -139637              -122895
      4442                35528              -165224               -45275
      4443                35536                17587               -94784
      4444                35544              -302431              -166806
      4445                35552                38225               -74581
      4446                35560              -119221               -74151
      4447                35568              -200380                 1113
      4448                35576              -119598              -202516
      4449                35584              -268346              -202048
      4450                35592              -135389              -184920
      4451                35600               -64661              -153284
      4452                35608              -157482               -20863
      4453                35616              -155610               -70211
      4454                35624              -286212                 4408
      4455                35632               -78835               -72519
      4456                35640              -204437              -177546
      4457                35648              -285194              -235619
      4458                35656                40191               -81515
      4459                35664               -60398              -137439
      4460                35672               -71779                -6381
      4461                35680               -51953              -193278
      4462                35688               -66942              -179197
      4463                35696              -154577              -122761
      4464                35704               -17064               -45844
      4465                35712              -182774              -155127
      4466                35720               -36580              -111375
      4467                35728              -122426                 3713
      4468                35736              -154901              -189033
      4469                35744              -123741               -63392
      4470                35752              -109250              -103175
      4471                35760              -168192              -101489
      4472                35768               -52525              -153243
      4473                35776              -115449              -316212
      4474                35784               -58930              -174919
      4475                35792              -127781               -49453
      4476                35800              -305924               -20786
      4477                35808              -165899              -111651
      4478                35816              -104763              -204812
      4479                35824               -80577              -235837
      4480                35832               -43011              -264790
      4481                35840              -105082              -192172
      4482                35848              -143243                 6617
      4483                35856              -111019              -156618
      4484                35864                63632              -154859
      4485                35872               -48212               -46856
      4486                35880               -19125              -168319
      4487                35888              -100937              -100678
      4488                35896               -15786                 1106
      4489                35904              -143010              -224857
      4490                35912               -83264              -177379
      4491                35920              -113068              -102672
      4492                35928              -114568              -126606
      4493                35936              -233060              -132033
      4494                35944              -285878              -136823
      4495                35952              -151028               -62963
      4496                35960               -80429              -137038
      4497                35968              -135554                -2761
      4498                35976              -247053               -85309
      4499                35984               -75400               -82245
      4500                35992              -206032              -150693
      4501                36000              -118704              -125669
      4502                36008              -149418              -110631
      4503                36016                 2211               -50083
      4504                36024               -60998              -221204
      4505                36032              -121362                -9945
      4506                36040               -55562               -43430
      4507                36048              -123508                 2104
      4508                36056                77437               -45211
      4509                36064               -96246               -10437
      4510                36072               -29547              -118297
      4511                36080               -37814              -131055
      4512                36088              -202194                -9997
      4513                36096               -98284              -140184
      4514                36104               -19776               -74379
      4515                36112              -218134               -41374
      4516                36120              -178334              -106886
      4517                36128              -203253               -67939
      4518                36136               -60386               -69022
      4519                36144               -39255               -28193
      4520                36152              -105678              -204846
      4521                36160              -125466               -91771
      4522                36168               -26583              -136234
      4523                36176              -170139              -233078
      4524                36184              -258800              -175198
      4525                36192              -130798              -108873
      4526                36200              -235646               -81929
      4527                36208              -215027              -167268
      4528                36216                29657              -152379
      4529                36224                33152               -44593
      4530                36232              -199650               -74763
      4531                36240              -136550              -115744
      4532                36248               -92867              -157568
      4533                36256              -144633              -204250
      4534                36264              -101546              -143639
      4535                36272              -106478               -36016
      4536                36280               -97372                -1788
      4537                36288                -1940              -240240
      4538                36296                 7675              -177128
      4539                36304              -183258              -181271
      4540                36312                92812               -48492
      4541                36320              -173496               -99522
      4542                36328              -171701              -199506
      4543                36336               -46804              -172081
      4544                36344                65621              -126389
      4545                36352               -89387               -79208
      4546                36360                20859               -87108
      4547                36368              -239121              -134682
      4548                36376               -73920              -156542
      4549                36384              -303833               -26511
      4550                36392              -221149              -271908
      4551                36400              -152469              -136193
      4552                36408              -156473              -135532
      4553                36416              -145796              -139182
      4554                36424               -49061               -71011
      4555                36432               -90575               -41251
      4556                36440              -184438              -159519
      4557                36448                47113               -60642
      4558                36456               -21718               -13659
      4559                36464              -233444                18716
      4560                36472               -91472              -195015
      4561                36480              -200686                -7161
      4562                36488              -177965              -211403
      4563                36496              -146776               -44999
      4564                36504               -28186              -133124
      4565                36512              -123957               -57544
      4566                36520               -46541               -62582
      4567                36528               -19344              -125036
      4568                36536              -246661              -142449
      4569                36544              -140894                55229
      4570                36552              -201153                67629
      4571                36560               -11724                 8913
      4572                36568              -186760              -154469
      4573                36576                -9228              -170102
      4574                36584              -182571              -103762
      4575                36592              -207615               -48254
      4576                36600              -189596              -114895
      4577                36608               -62145              -127535
      4578                36616               -28899               -74122
      4579                36624               -12929              -193791
      4580                36632              -179946               -41665
      4581                36640                32340               -44995
      4582                36648              -179121              -162246
      4583                36656               -38605              -372686
      4584                36664              -105854              -142951
      4585                36672              -236350               -21337
      4586                36680               -26057               -37250
      4587                36688              -139110              -121365
      4588                36696              -111993               -96187
      4589                36704               -45922               -19752
      4590                36712                 2175               -79646
      4591                36720               -17769               -74465
      4592                36728               -58614               -19811
      4593                36736               -71742               -94408
      4594                36744              -111835               -37997
      4595                36752              -156217              -152295
      4596                36760               -70491              -204031
      4597                36768              -124300               -95262
      4598                36776                -9389               -37975
      4599                36784              -215073               -88866
      4600                36792              -126561               -76855
      4601                36800               -10710               -36912
      4602                36808              -177751                -5817
      4603                36816               -34538               -64129
      4604                36824               -56092               -23350
      4605                36832              -178249               -85417
      4606                36840              -238320                23379
      4607                36848              -118889              -188583
      4608                36856               -49182              -217908
      4609                36864               -54487                27321
      4610                36872              -154204               -19383
      4611                36880               -57443               -49938
      4612                36888               -89816              -203887
      4613                36896              -162214                -6783
      4614                36904               -51836              -175125
      4615                36912               -97971              -101166
      4616                36920              -111157               -81768
      4617                36928              -165456              -114178
      4618                36936               -20431               -17235
      4619                36944                -3753              -103377
      4620                36952              -237476              -347499
      4621                36960               126726               -30666
      4622                36968               -85497              -146241
      4623                36976               -86907              -107225
      4624                36984              -223527              -147428
      4625                36992               -59840              -113023
      4626                37000               -33953              -113013
      4627                37008               -51568               -65909
      4628                37016              -142229              -180264
      4629                37024                -4510               -77401
      4630                37032              -113521              -194413
      4631                37040               -20600                 1649
      4632                37048              -137582               -41105
      4633                37056               -17839              -131361
      4634                37064               -21599              -193190
      4635                37072               -62700              -173054
      4636                37080              -160405              -100068
      4637                37088               -23376              -120965
      4638                37096                54208              -105126
      4639                37104               -47947              -124023
      4640                37112               -31197              -171086
      4641                37120              -200791              -133596
      4642                37128              -228392               -81368
      4643                37136               -71845               -94415
      4644                37144               -58034               -40442
      4645                37152              -117568                14184
      4646                37160               -90242              -107365
      4647                37168               -40637              -150417
      4648                37176              -113116              -119720
      4649                37184              -167432              -188646
      4650                37192                 4550               -68066
      4651                37200              -191393              -135736
      4652                37208               -57777              -260206
      4653                37216                46298              -102029
      4654                37224               -95157              -158627
      4655                37232              -187603               -77112
      4656                37240              -259677              -139968
      4657                37248               -77618                -4259
      4658                37256              -147026              -189939
      4659                37264               -92714              -205400
      4660                37272              -109010               -16895
      4661                37280               -75279               -93854
      4662                37288              -224117              -125067
      4663                37296              -202127                 -387
      4664                37304               -85785               -96817
      4665                37312               -31121              -136333
      4666                37320              -106139              -258878
      4667                37328              -178910              -178055
      4668                37336               -58253               -69161
      4669                37344              -110971              -187566
      4670                37352               -99483              -198018
      4671                37360              -107470                39025
      4672                37368              -120426               -94740
      4673                37376              -114694              -209171
      4674                37384                32457              -138385
      4675                37392               -95153                55303
      4676                37400               -54051               -81898
      4677                37408              -168391               -97078
      4678                37416               -43125                71235
      4679                37424              -157772              -157175
      4680                37432               -67123              -220451
      4681                37440              -182337               -20517
      4682                37448              -119704              -100885
      4683                37456               -12233              -172240
      4684                37464              -150126              -189582
      4685                37472               -15664               -44828
      4686                37480              -181119              -202690
      4687                37488               -16532               -12040
      4688                37496               -71836                 8402
      4689                37504              -120590              -100794
      4690                37512               -92089              -139092
      4691                37520              -192858              -107336
      4692                37528               -93128               -64391
      4693                37536               -43139              -110294
      4694                37544               -61853              -115130
      4695                37552              -175953               -23578
      4696                37560              -107123               -77388
      4697                37568              -135421              -189265
      4698                37576              -212174              -104985
      4699                37584              -165104               -48922
      4700                37592              -121613               -45455
      4701                37600               -54821                17691
      4702                37608               -71414              -119168
      4703                37616              -117295                 -963
      4704                37624              -144491              -153313
      4705                37632               -56132              -239512
      4706                37640              -163422               -88666
      4707                37648              -208277               -79999
      4708                37656                84544              -162705
      4709                37664              -125748              -124844
      4710                37672              -137095              -136107
      4711                37680              -319261              -109897
      4712                37688               -60538               -99752
      4713                37696              -107067              -144294
      4714                37704                29353               -30655
      4715                37712               -80412               -65183
      4716                37720              -183041              -174292
      4717                37728               -89270              -147630
      4718                37736               -71822              -155240
      4719                37744              -205247               -74900
      4720                37752              -119682              -114543
      4721                37760               -97435              -108579
      4722                37768                15825                 -925
      4723                37776              -168073              -106486
      4724                37784              -100389              -167084
      4725                37792              -127669              -221624
      4726                37800                 -425              -266256
      4727                37808                20373              -130214
      4728                37816               -33674              -125201
      4729                37824              -106327               -56539
      4730                37832               -79508               -66771
      4731                37840              -100321               -59772
      4732                37848               -82342              -164978
      4733                37856              -135291              -239066
      4734                37864              -161604               -93916
      4735                37872               -46252              -248787
      4736                37880              -129726              -165632
      4737                37888              -152005              -166892
      4738                37896              -170783               -86318
      4739                37904              -114247              -125667
      4740                37912              -114378               -80289
      4741                37920               -86388              -139273
      4742                37928              -186958              -137187
      4743                37936               -74359               -57807
      4744                37944              -193308              -239943
      4745                37952               -27261              -236889
      4746                37960              -165532               -15672
      4747                37968               -35704              -200882
      4748                37976              -174691              -131643
      4749                37984               -33471              -194992
      4750                37992                 4712              -141659
      4751                38000              -159656               -87549
      4752                38008              -216468              -153466
      4753                38016               -82757              -143769
      4754                38024              -130090              -165740
      4755                38032              -188440              -173402
      4756                38040              -206765              -154395
      4757                38048               -10845               -38606
      4758                38056              -112646              -170469
      4759                38064               -70919              -158705
      4760                38072              -103297               -42803
      4761                38080              -151128              -155283
      4762                38088               -43746               -79139
      4763                38096               -60543               -47803
      4764                38104              -129536               -24754
      4765                38112              -107101              -158144
      4766                38120                38560               -16333
      4767                38128              -117139              -117823
      4768                38136               -71916              -113696
      4769                38144              -187325               -77211
      4770                38152               -55474              -154034
      4771                38160               -10085              -128765
      4772                38168               132047              -124685
      4773                38176               -97366              -120159
      4774                38184              -252982              -111451
      4775                38192               -75808               -76759
      4776                38200              -266903              -120571
      4777                38208              -145173               -50113
      4778                38216              -106358               -69377
      4779                38224              -182526               -59484
      4780                38232               -36350               -85053
      4781                38240               -52796               -73451
      4782                38248              -180402              -191014
      4783                38256              -193592                10724
      4784                38264              -163821                -9752
      4785                38272               -18188              -181669
      4786                38280               -13804               -95120
      4787                38288                27350              -188391
      4788                38296                51364              -325582
      4789                38304              -160544               -25583
      4790                38312               -91818              -158888
      4791                38320               -38805               -57563
      4792                38328                25026              -140517
      4793                38336                47956              -194948
      4794                38344               -16665              -187992
      4795                38352              -230301              -167427
      4796                38360              -129342                -8626
      4797                38368               -76659              -130181
      4798                38376              -185801               -86403
      4799                38384                 1416                97895
      4800                38392              -116685              -206485
      4801                38400               -95224               -61407
      4802                38408                43485                  465
      4803                38416               -91199               -39381
      4804                38424              -275415              -195579
      4805                38432              -107407              -183527
      4806                38440              -115311              -111878
      4807                38448               -54593              -156759
      4808                38456              -143298              -165714
      4809                38464               -94755              -134667
      4810                38472               -87412              -110443
      4811                38480              -195496               -40076
      4812                38488              -138130               -77469
      4813                38496              -111906                13703
      4814                38504              -196390              -199385
      4815                38512               -64899               -44968
      4816                38520               -86015              -281110
      4817                38528              -121429              -124493
      4818                38536               -56539              -281661
      4819                38544               -98994              -136694
      4820                38552              -112249              -131727
      4821                38560              -203326              -135304
      4822                38568               -22033              -189627
      4823                38576                43390               -40390
      4824                38584               -13337               -37302
      4825                38592               -62265              -164393
      4826                38600               -60238              -187824
      4827                38608                88347              -142605
      4828                38616              -178017              -270236
      4829                38624               102378              -125295
      4830                38632                59548                28041
      4831                38640               -57738               -96654
      4832                38648              -292243              -253025
      4833                38656              -137989              -100229
      4834                38664              -157237               -62552
      4835                38672              -115311              -234285
      4836                38680              -200836                17023
      4837                38688              -149263              -130950
      4838                38696              -124446              -138970
      4839                38704              -121880              -190776
      4840                38712               -34889              -123316
      4841                38720               -52936              -170453
      4842                38728              -102183               121133
      4843                38736              -118577               -79124
      4844                38744              -109283              -112015
      4845                38752              -217156              -127371
      4846                38760              -141354              -151815
      4847                38768              -151744               -86838
      4848                38776               -14753              -198139
      4849                38784              -146790               -70445
      4850                38792               -56767               -44878
      4851                38800              -219344                37762
      4852                38808                -4767                -4093
      4853                38816               -63168              -240109
      4854                38824              -110937               -56873
      4855                38832              -213834               -80204
      4856                38840                42790              -235183
      4857                38848               -70656              -209528
      4858                38856              -163501                15423
      4859                38864               -76080                 6962
      4860                38872              -218543              -273350
      4861                38880               -15031              -110474
      4862                38888              -144894                14147
      4863                38896              -159469              -134265
      4864                38904              -164211              -109399
      4865                38912              -217243              -169666
      4866                38920              -142005              -132873
      4867                38928               -39723                22426
      4868                38936               -69504               -76685
      4869                38944               -62679              -206393
      4870                38952              -157440               -10249
      4871                38960              -152958               -29714
      4872                38968              -118371              -154011
      4873                38976              -325074              -182370
      4874                38984              -154563              -185120
      4875                38992              -121868               -91351
      4876                39000               -99413              -175761
      4877                39008               -56634              -123961
      4878                39016               -75815              -147494
      4879                39024                97894              -231759
      4880                39032              -110670                 2245
      4881                39040              -184851                28915
      4882                39048               -54560               -94606
      4883                39056               -73584               -39942
      4884                39064               -58106              -192810
      4885                39072               -57838               -52516
      4886                39080               -67740              -117126
      4887                39088               -27096               -78526
      4888                39096              -123637               -62572
      4889                39104               -84881               -59946
      4890                39112                13969              -181253
      4891                39120               -95208              -241623
      4892                39128               -91586              -139447
      4893                39136              -237687               -62390
      4894                39144                10765              -156833
      4895                39152               -73621              -151011
      4896                39160               -31854               -42059
      4897                39168               -76392              -179727
      4898                39176              -124904               -83348
      4899                39184                  874               -46791
      4900                39192               -95674              -252008
      4901                39200              -200106              -105535
      4902                39208                20788               -63639
      4903                39216                 9802              -202792
      4904                39224               -81448              -117187
      4905                39232              -131022              -172728
      4906                39240                 5412                52697
      4907                39248               -44396               -27944
      4908                39256               -51801              -209310
      4909                39264               -82206              -148417
      4910                39272               -65879               -60829
      4911                39280              -233780              -189429
      4912                39288               -27459                -3558
      4913                39296              -129881               -26634
      4914                39304              -106130              -144537
      4915                39312                -6972              -113145
      4916                39320               -56595               -16185
      4917                39328               -95329                -6519
      4918                39336                -4942               -30012
      4919                39344                36958               -56838
      4920                39352              -215253                 6925
      4921                39360              -108907               -71880
      4922                39368              -246186               -74939
      4923                39376               -66240              -220995
      4924                39384              -134341              -134861
      4925                39392              -195607              -164177
      4926                39400              -232811              -143920
      4927                39408               -35623               -77629
      4928                39416              -292269               -35144
      4929                39424              -141318              -272400
      4930                39432               -67090              -214010
      4931                39440              -132355              -230569
      4932                39448              -115454                -9516
      4933                39456               -62091              -109772
      4934                39464               -56803               -32233
      4935                39472              -117933              -135978
      4936                39480              -142197              -108705
      4937                39488              -152161              -180054
      4938                39496               -76314               -71502
      4939                39504              -104985               -94289
      4940                39512              -147032               -58887
      4941                39520              -141277               -78970
      4942                39528              -160956              -224247
      4943                39536               -98389               -75345
      4944                39544              -114968               -22547
      4945                39552              -133418               -52593
      4946                39560              -149643              -224374
      4947                39568              -187771               -11617
      4948                39576              -218929               -74089
      4949                39584               -44478               -92263
      4950                39592              -102243              -213081
      4951                39600              -240787                37105
      4952                39608               -30125              -103188
      4953                39616               -28181               -55275
      4954                39624              -105575               -67928
      4955                39632               -29800               -26219
      4956                39640               -90995               -49284
      4957                39648                17989              -118275
      4958                39656               -77444              -187373
      4959                39664              -121590               -37920
      4960                39672                77891              -133269
      4961                39680                  816              -112232
      4962                39688              -183207              -109800
      4963                39696              -212644              -104947
      4964                39704              -230128               -36360
      4965                39712              -106138                40344
      4966                39720               -31666              -194193
      4967                39728               -24265               -83092
      4968                39736              -117627                 1608
      4969                39744                20376              -202162
      4970                39752              -129084               -41048
      4971                39760              -164013               -26212
      4972                39768               -10807              -236330
      4973                39776                21260               -17270
      4974                39784              -142415              -156757
      4975                39792               -69105              -199809
      4976                39800               -12198               -90066
      4977                39808              -111456              -143032
      4978                39816                65117              -173325
      4979                39824              -172977               -74427
      4980                39832               -10388               -89419
      4981                39840               -91993              -122516
      4982                39848              -133586              -149484
      4983                39856                64396               -58355
      4984                39864               -78892              -111368
      4985                39872                -5732               -97817
      4986                39880              -235128              -181038
      4987                39888              -200377              -145214
      4988                39896               -58658               -10094
      4989                39904                67223              -129512
      4990                39912              -142341              -179202
      4991                39920                18996               -71754
      4992                39928                46660                 3876
      4993                39936              -103916              -142724
      4994                39944              -117541              -181977
      4995                39952              -175986              -173607
      4996                39960               -69195                63816
      4997                39968              -134626                39321
      4998                39976              -130362              -198622
      4999                39984              -168091              -201035
      5000                39992                78566               107781
