# Supplementary material for: Probing decoherence in molecular 4f qubits
Source: Chem Sci. 2024 Oct 30;15(48):20328–37. doi: 10.1039/d4sc05304d (PMC11575486; doi:10.1039/d4sc05304d)
Supplement: SC-015-D4SC05304D-s001 [file SC-015-D4SC05304D-s001.zip › data_archive/perpendicular_0p001pct/T2/3806_20K_T2]

     index            Time [ns]         Intensity []         Intensity []

         1                    0             12988345             -1719957
         2                    8             12982701             -1737073
         3                   16             12950461             -1596462
         4                   24             12688324             -1574198
         5                   32             12528407             -1478400
         6                   40             12538176             -1342876
         7                   48             12077169             -1426105
         8                   56             12069536             -1217728
         9                   64             11903551             -1362959
        10                   72             11930497             -1392017
        11                   80             11785673             -1351937
        12                   88             12145344             -1414645
        13                   96             12024773             -1580542
        14                  104             12393358             -1526746
        15                  112             12384119             -1623342
        16                  120             12568762             -1592513
        17                  128             12675617             -1521970
        18                  136             12682821             -1749084
        19                  144             12631545             -1612624
        20                  152             12856447             -1738703
        21                  160             12865104             -1545325
        22                  168             12800240             -1665749
        23                  176             12540878             -1365026
        24                  184             12737278             -1426548
        25                  192             12702216             -1502013
        26                  200             12835174             -1510952
        27                  208             12799530             -1620374
        28                  216             13164003             -1490872
        29                  224             13524803             -1583894
        30                  232             13814618             -1611038
        31                  240             13926168             -1732783
        32                  248             13948740             -1612235
        33                  256             13863784             -1582730
        34                  264             14009451             -1599917
        35                  272             14143837             -1694090
        36                  280             14382756             -1612582
        37                  288             14277520             -1666058
        38                  296             14361038             -1675395
        39                  304             14138983             -1474159
        40                  312             14309036             -1603376
        41                  320             14311534             -1496496
        42                  328             14484386             -1585139
        43                  336             14750700             -1723048
        44                  344             15227654             -1751811
        45                  352             15313429             -1754054
        46                  360             15480097             -1575324
        47                  368             15543249             -1648634
        48                  376             15300955             -1719997
        49                  384             15289482             -1606270
        50                  392             15200889             -1529504
        51                  400             15320020             -1529874
        52                  408             15197695             -1729304
        53                  416             15150246             -1668913
        54                  424             15193339             -1630297
        55                  432             15062563             -1694264
        56                  440             14935284             -1634509
        57                  448             14869041             -1500029
        58                  456             15052854             -1548293
        59                  464             15139538             -1615164
        60                  472             15350929             -1660651
        61                  480             15748263             -1759883
        62                  488             15876818             -1704130
        63                  496             15707980             -1550658
        64                  504             15502543             -1629079
        65                  512             15374437             -1382052
        66                  520             15127866             -1530214
        67                  528             15266434             -1493384
        68                  536             15165530             -1699676
        69                  544             14933822             -1498165
        70                  552             14706343             -1549532
        71                  560             14720096             -1500980
        72                  568             14541632             -1389658
        73                  576             14470925             -1381580
        74                  584             14468250             -1574655
        75                  592             14505848             -1626685
        76                  600             14613547             -1631357
        77                  608             14653567             -1509741
        78                  616             14706483             -1496716
        79                  624             14558163             -1572160
        80                  632             14400120             -1378246
        81                  640             14332214             -1370799
        82                  648             14215120             -1324456
        83                  656             14095867             -1520533
        84                  664             13957691             -1396438
        85                  672             13838239             -1389974
        86                  680             13733795             -1281898
        87                  688             13839944             -1315314
        88                  696             13749975             -1262011
        89                  704             14002490             -1303245
        90                  712             14113858             -1477288
        91                  720             14350969             -1557754
        92                  728             14661254             -1451849
        93                  736             14698720             -1469041
        94                  744             14972034             -1446123
        95                  752             15130354             -1663275
        96                  760             14983518             -1361793
        97                  768             15025984             -1395899
        98                  776             14840535             -1615663
        99                  784             14642558             -1465815
       100                  792             14678883             -1385670
       101                  800             14637029             -1388410
       102                  808             14670429             -1491850
       103                  816             14698424             -1388453
       104                  824             14726228             -1373968
       105                  832             14697953             -1463565
       106                  840             14695574             -1561584
       107                  848             14941581             -1460030
       108                  856             15068365             -1452316
       109                  864             15088104             -1532851
       110                  872             15310161             -1469889
       111                  880             15448496             -1517006
       112                  888             15414994             -1523905
       113                  896             15254960             -1615697
       114                  904             15213067             -1464209
       115                  912             15015158             -1395969
       116                  920             14981173             -1458460
       117                  928             14894616             -1198252
       118                  936             15037405             -1447172
       119                  944             14957796             -1320593
       120                  952             14952207             -1479572
       121                  960             15051327             -1413554
       122                  968             14930800             -1385327
       123                  976             15052793             -1398340
       124                  984             15049760             -1438926
       125                  992             15097178             -1424194
       126                 1000             15095966             -1474606
       127                 1008             15115394             -1401499
       128                 1016             14863382             -1475302
       129                 1024             14658810             -1369354
       130                 1032             14473221             -1390843
       131                 1040             14121974             -1339522
       132                 1048             13998836             -1360515
       133                 1056             13952330             -1252553
       134                 1064             13898162             -1329144
       135                 1072             13768709             -1466165
       136                 1080             13757060             -1293806
       137                 1088             13755078             -1177076
       138                 1096             13735917             -1311185
       139                 1104             13753507             -1292870
       140                 1112             13639205             -1208694
       141                 1120             13782759             -1244259
       142                 1128             13714286             -1281867
       143                 1136             13688939             -1433549
       144                 1144             13689638             -1231622
       145                 1152             13630746             -1171133
       146                 1160             13629568             -1217107
       147                 1168             13411065             -1321337
       148                 1176             13715540             -1389301
       149                 1184             13533446             -1249324
       150                 1192             13402429             -1234854
       151                 1200             13767222             -1283493
       152                 1208             13786740             -1324316
       153                 1216             13763841             -1258437
       154                 1224             13788404             -1344204
       155                 1232             13663700             -1164938
       156                 1240             13601474             -1241200
       157                 1248             13413251             -1319100
       158                 1256             13142266             -1249469
       159                 1264             13322097             -1229752
       160                 1272             13445283             -1266781
       161                 1280             13321074             -1291649
       162                 1288             13237032             -1242426
       163                 1296             13098654             -1229264
       164                 1304             12990758             -1161147
       165                 1312             12968985             -1181579
       166                 1320             12969581             -1174861
       167                 1328             12902847             -1095305
       168                 1336             12926298             -1379976
       169                 1344             12893937             -1243257
       170                 1352             12574144             -1071204
       171                 1360             12411465             -1141744
       172                 1368             12188745             -1184382
       173                 1376             12047650             -1046656
       174                 1384             12076274             -1119684
       175                 1392             12068793             -1158937
       176                 1400             11984116             -1152427
       177                 1408             12025283             -1016699
       178                 1416             11932526             -1237808
       179                 1424             11960533             -1205174
       180                 1432             11886370             -1118559
       181                 1440             11925845             -1204236
       182                 1448             11756120             -1107408
       183                 1456             11796562             -1087127
       184                 1464             11707700             -1120488
       185                 1472             11733892             -1131152
       186                 1480             11502831             -1245377
       187                 1488             11320474             -1016276
       188                 1496             11353994             -1071982
       189                 1504             11035497             -1128422
       190                 1512             11092833             -1065639
       191                 1520             11069642             -1055986
       192                 1528             11232477             -1042158
       193                 1536             11307497              -969782
       194                 1544             11401272             -1082844
       195                 1552             11415496             -1135571
       196                 1560             11520810             -1054212
       197                 1568             11532829             -1072678
       198                 1576             11603562             -1038309
       199                 1584             11746344             -1109185
       200                 1592             11776508             -1009739
       201                 1600             11801035             -1083630
       202                 1608             11870457             -1055868
       203                 1616             11690444              -971315
       204                 1624             11795863             -1134710
       205                 1632             11973946             -1061805
       206                 1640             12076477             -1059250
       207                 1648             11968675             -1115828
       208                 1656             12218647             -1168735
       209                 1664             12366774             -1135561
       210                 1672             12693421             -1172151
       211                 1680             12718540             -1165505
       212                 1688             12846104             -1202779
       213                 1696             13077499             -1169220
       214                 1704             13197331             -1207069
       215                 1712             13439150             -1094638
       216                 1720             13301639             -1248144
       217                 1728             13253509             -1120397
       218                 1736             13573342             -1190319
       219                 1744             13407179             -1314085
       220                 1752             13537402             -1219452
       221                 1760             13686910             -1217276
       222                 1768             13332476             -1146787
       223                 1776             13347781             -1110102
       224                 1784             13373843             -1175033
       225                 1792             13605531             -1101157
       226                 1800             13551992             -1126900
       227                 1808             13733869             -1235754
       228                 1816             13900113             -1362329
       229                 1824             14093608             -1192415
       230                 1832             13969919             -1332578
       231                 1840             14136865             -1158484
       232                 1848             14323550             -1350690
       233                 1856             14155657             -1310630
       234                 1864             14154862             -1278718
       235                 1872             14301945             -1358350
       236                 1880             14107755             -1329893
       237                 1888             14088879             -1170807
       238                 1896             13871593             -1169245
       239                 1904             13907914             -1280850
       240                 1912             13593150             -1452145
       241                 1920             13511859             -1185850
       242                 1928             13712055             -1326497
       243                 1936             13778160             -1297109
       244                 1944             13976364             -1332083
       245                 1952             14060785             -1239333
       246                 1960             14246443             -1299023
       247                 1968             14354341             -1187460
       248                 1976             14348217             -1283903
       249                 1984             14350310             -1375054
       250                 1992             14616466             -1310222
       251                 2000             14404105             -1333189
       252                 2008             14486293             -1234367
       253                 2016             14292715             -1163879
       254                 2024             13929394             -1273976
       255                 2032             13729462             -1031552
       256                 2040             13609380             -1132849
       257                 2048             13354121             -1211089
       258                 2056             13430689             -1150127
       259                 2064             13520556             -1193969
       260                 2072             13592326             -1220131
       261                 2080             13605240             -1282468
       262                 2088             13646371             -1377418
       263                 2096             13646977             -1274257
       264                 2104             13874875             -1194821
       265                 2112             13827136             -1174826
       266                 2120             13878579             -1124220
       267                 2128             13789508             -1289849
       268                 2136             13635548             -1328588
       269                 2144             13403505             -1229166
       270                 2152             13017189             -1169195
       271                 2160             12644448             -1140462
       272                 2168             12485925             -1211020
       273                 2176             12484445              -924593
       274                 2184             12345616             -1025150
       275                 2192             12385825             -1151458
       276                 2200             12500751             -1051099
       277                 2208             12560135             -1291046
       278                 2216             12817370             -1146514
       279                 2224             13071411             -1035902
       280                 2232             13146017             -1117908
       281                 2240             13246164             -1085848
       282                 2248             13061968             -1208475
       283                 2256             13121686             -1152927
       284                 2264             12928435             -1146435
       285                 2272             12720336             -1099605
       286                 2280             12388972              -896582
       287                 2288             12300469              -997689
       288                 2296             12067594             -1120128
       289                 2304             11892198             -1132800
       290                 2312             11641213             -1012491
       291                 2320             11773506              -975383
       292                 2328             11830524              -977605
       293                 2336             12006468             -1165511
       294                 2344             12297118             -1078609
       295                 2352             12494937             -1159091
       296                 2360             12670105             -1216247
       297                 2368             12687723             -1128274
       298                 2376             12820381             -1177261
       299                 2384             12849977             -1012815
       300                 2392             12944583              -920453
       301                 2400             12616539             -1172415
       302                 2408             12427015              -996778
       303                 2416             12469330             -1032398
       304                 2424             12238087             -1063536
       305                 2432             11929107              -995853
       306                 2440             11983804             -1010546
       307                 2448             12228789             -1023895
       308                 2456             12324219             -1093695
       309                 2464             12491458             -1071358
       310                 2472             12963760             -1216538
       311                 2480             13098427             -1141082
       312                 2488             13421570             -1185897
       313                 2496             13249691             -1137030
       314                 2504             13316828             -1193078
       315                 2512             13171282             -1215989
       316                 2520             13021756             -1199741
       317                 2528             12994660              -981250
       318                 2536             12623725              -984355
       319                 2544             12455591             -1172711
       320                 2552             12192769             -1003641
       321                 2560             12238130             -1001717
       322                 2568             12018308              -912434
       323                 2576             12118216             -1065718
       324                 2584             12259995             -1077549
       325                 2592             12475863             -1003689
       326                 2600             12766487             -1104398
       327                 2608             12945697             -1133980
       328                 2616             13252070             -1034960
       329                 2624             13134004             -1092255
       330                 2632             13144430             -1154973
       331                 2640             13183441             -1158336
       332                 2648             12999733             -1179385
       333                 2656             12993568             -1226840
       334                 2664             12855612             -1102319
       335                 2672             12699036             -1137006
       336                 2680             12862548             -1112101
       337                 2688             12534953             -1064612
       338                 2696             12624521             -1033921
       339                 2704             12711615             -1221879
       340                 2712             12806147             -1070253
       341                 2720             13039624             -1363749
       342                 2728             13386056             -1248899
       343                 2736             13524713             -1193365
       344                 2744             13613560             -1179461
       345                 2752             13697129             -1054272
       346                 2760             13385566             -1161347
       347                 2768             13420100             -1150815
       348                 2776             13351682             -1119606
       349                 2784             13211312             -1162830
       350                 2792             13318645             -1036083
       351                 2800             13065745             -1020932
       352                 2808             13216892             -1111237
       353                 2816             13100694             -1205104
       354                 2824             13082950             -1109875
       355                 2832             13170979             -1181213
       356                 2840             13090671             -1044979
       357                 2848             13402744             -1119560
       358                 2856             13608814             -1088342
       359                 2864             13756605             -1110112
       360                 2872             13727112             -1245432
       361                 2880             13542800             -1218241
       362                 2888             13529629             -1114111
       363                 2896             13565370             -1313774
       364                 2904             13336505             -1284634
       365                 2912             13365968             -1170103
       366                 2920             13251098             -1205972
       367                 2928             13470617             -1162109
       368                 2936             13371753             -1203436
       369                 2944             13348810             -1100468
       370                 2952             13418730             -1089228
       371                 2960             13140402             -1201013
       372                 2968             13217734             -1186993
       373                 2976             13162512             -1186078
       374                 2984             13165999             -1127121
       375                 2992             13113822             -1181336
       376                 3000             12964687              -960464
       377                 3008             13132916             -1157354
       378                 3016             12907401             -1145048
       379                 3024             12887391             -1120881
       380                 3032             12963096             -1207399
       381                 3040             12877811             -1097983
       382                 3048             12960427             -1131082
       383                 3056             13029980             -1222672
       384                 3064             12984241             -1121233
       385                 3072             13078390             -1144956
       386                 3080             13087976             -1106704
       387                 3088             12898656             -1160656
       388                 3096             12972434             -1098069
       389                 3104             12988897             -1125398
       390                 3112             12722884             -1117926
       391                 3120             12868912             -1112695
       392                 3128             12887075             -1021542
       393                 3136             12633508             -1107546
       394                 3144             12814799             -1030838
       395                 3152             12904911             -1339597
       396                 3160             12965578             -1002119
       397                 3168             12927680             -1274487
       398                 3176             13039593             -1022804
       399                 3184             13093272             -1042463
       400                 3192             13118586             -1118621
       401                 3200             13006306             -1125562
       402                 3208             12963801             -1068354
       403                 3216             12985012             -1221306
       404                 3224             12572300             -1229613
       405                 3232             12634817             -1049081
       406                 3240             12587284             -1056611
       407                 3248             12465045              -963396
       408                 3256             12404320              -908108
       409                 3264             12426930             -1078248
       410                 3272             12374985              -962340
       411                 3280             12394602              -969437
       412                 3288             12452555             -1030712
       413                 3296             12379961             -1141162
       414                 3304             12407589             -1059196
       415                 3312             12394463             -1169413
       416                 3320             12267437              -930185
       417                 3328             12327745             -1087573
       418                 3336             12348069             -1031623
       419                 3344             12272543             -1136504
       420                 3352             12269122             -1072427
       421                 3360             12200354             -1012621
       422                 3368             12022860              -992351
       423                 3376             11916010              -898646
       424                 3384             11917134              -957921
       425                 3392             11737558             -1045384
       426                 3400             11821793             -1029340
       427                 3408             12000411             -1118722
       428                 3416             12111258              -952359
       429                 3424             12059741             -1053470
       430                 3432             11993724             -1107989
       431                 3440             12105540             -1001775
       432                 3448             12203060             -1068759
       433                 3456             12268879             -1064711
       434                 3464             12428694             -1164085
       435                 3472             12454195             -1175856
       436                 3480             12414028              -984360
       437                 3488             12250679             -1140622
       438                 3496             12333108              -987620
       439                 3504             12208317              -999639
       440                 3512             12218114              -979061
       441                 3520             12336251             -1091393
       442                 3528             12544602             -1022537
       443                 3536             12448262              -921945
       444                 3544             12567446             -1052418
       445                 3552             12548256             -1019026
       446                 3560             12606784             -1106366
       447                 3568             12631080              -980259
       448                 3576             12749994              -940967
       449                 3584             12833552             -1024571
       450                 3592             12898063              -999907
       451                 3600             12822888              -946311
       452                 3608             12826120             -1075048
       453                 3616             12803528             -1187267
       454                 3624             12750205             -1080648
       455                 3632             12707977             -1107890
       456                 3640             12593545             -1038917
       457                 3648             12550862             -1033589
       458                 3656             12664103              -963166
       459                 3664             12630467              -958262
       460                 3672             12766767             -1144895
       461                 3680             12729300             -1163339
       462                 3688             12753599             -1080271
       463                 3696             12812074             -1025623
       464                 3704             12684890             -1071315
       465                 3712             12792346             -1118204
       466                 3720             12637185              -997929
       467                 3728             12947538             -1133082
       468                 3736             12812281             -1048086
       469                 3744             12706744              -876883
       470                 3752             12568867              -994500
       471                 3760             12609013              -939454
       472                 3768             12622594             -1057445
       473                 3776             12498767              -927990
       474                 3784             12534838             -1146154
       475                 3792             12557980              -924125
       476                 3800             12775756              -961586
       477                 3808             12802941             -1108360
       478                 3816             12747880             -1021877
       479                 3824             12883395             -1024959
       480                 3832             12663362             -1037950
       481                 3840             12748899             -1124674
       482                 3848             12708220             -1242709
       483                 3856             12849470             -1069392
       484                 3864             12916486             -1185923
       485                 3872             13058368             -1126863
       486                 3880             13113385              -986946
       487                 3888             12999927              -983419
       488                 3896             13103279             -1186670
       489                 3904             13080051             -1137482
       490                 3912             13263552             -1192717
       491                 3920             13296643             -1024012
       492                 3928             13366906             -1147194
       493                 3936             13504208             -1160259
       494                 3944             13578707             -1165588
       495                 3952             13440543             -1180115
       496                 3960             13456024             -1091995
       497                 3968             13366637             -1220381
       498                 3976             13347584             -1038478
       499                 3984             13322663             -1024444
       500                 3992             13496846             -1202954
       501                 4000             13389927             -1208861
       502                 4008             13437076             -1064146
       503                 4016             13295135             -1107551
       504                 4024             13267411             -1140597
       505                 4032             13244934             -1111680
       506                 4040             13137281             -1075516
       507                 4048             13123661             -1164916
       508                 4056             13218204              -930412
       509                 4064             12999689             -1100794
       510                 4072             12832075             -1203763
       511                 4080             12809630             -1120558
       512                 4088             12585278              -957097
       513                 4096             12581580             -1014466
       514                 4104             12307608             -1130748
       515                 4112             12287752             -1001302
       516                 4120             12180978              -938870
       517                 4128             12271324              -990340
       518                 4136             12158598             -1048213
       519                 4144             12060871             -1033038
       520                 4152             12116647             -1171290
       521                 4160             12304482             -1125445
       522                 4168             12169746             -1149716
       523                 4176             12180524             -1154300
       524                 4184             12257344             -1183394
       525                 4192             12157616              -991922
       526                 4200             12014501              -920589
       527                 4208             11727370              -884099
       528                 4216             11574908              -940877
       529                 4224             11562498              -983179
       530                 4232             11348203             -1023617
       531                 4240             11348500              -876756
       532                 4248             11392463             -1035653
       533                 4256             11414814              -976193
       534                 4264             11263488             -1065988
       535                 4272             11585661              -967959
       536                 4280             11607782              -930367
       537                 4288             11759146              -975606
       538                 4296             11700996             -1088856
       539                 4304             11665194              -989545
       540                 4312             11745258              -967656
       541                 4320             11618106              -990542
       542                 4328             11604382              -886862
       543                 4336             11438195             -1150306
       544                 4344             11435518              -896798
       545                 4352             11236863              -911281
       546                 4360             11265080              -896531
       547                 4368             11126857              -900915
       548                 4376             11022440             -1059716
       549                 4384             11243363              -830837
       550                 4392             11264299              -916820
       551                 4400             11430314             -1067397
       552                 4408             11583650              -932130
       553                 4416             11718887              -994028
       554                 4424             11841230              -989261
       555                 4432             11737660              -909749
       556                 4440             11656320             -1031043
       557                 4448             11669149              -972490
       558                 4456             11505466              -952609
       559                 4464             11293726              -894314
       560                 4472             11236641              -950991
       561                 4480             11147899              -677845
       562                 4488             10806938              -947411
       563                 4496             10595637              -837684
       564                 4504             10629334              -876353
       565                 4512             10658760              -958160
       566                 4520             11010750              -890066
       567                 4528             11115077              -900973
       568                 4536             11223851              -976949
       569                 4544             11139102             -1122045
       570                 4552             11360025              -990062
       571                 4560             11219704              -995139
       572                 4568             11129816              -983041
       573                 4576             11055006              -812929
       574                 4584             10931148              -910736
       575                 4592             10967713              -814461
       576                 4600             10619609              -866578
       577                 4608             10499470              -995338
       578                 4616             10527811              -874820
       579                 4624             10280212              -840783
       580                 4632             10220140              -743962
       581                 4640             10526538              -842319
       582                 4648             10552609              -774932
       583                 4656             10839212              -959937
       584                 4664             11026274              -949916
       585                 4672             11066484             -1100066
       586                 4680             11037197             -1039689
       587                 4688             11089247              -954669
       588                 4696             11036821              -981138
       589                 4704             11046566              -937931
       590                 4712             10902147              -940776
       591                 4720             10715799              -958826
       592                 4728             10484388              -820163
       593                 4736             10466742              -965735
       594                 4744             10219804              -865705
       595                 4752             10414081              -796424
       596                 4760             10220946              -983402
       597                 4768             10291396              -846190
       598                 4776             10577835              -990143
       599                 4784             10669505              -983192
       600                 4792             10896793              -991828
       601                 4800             10895228             -1017730
       602                 4808             10928609              -915139
       603                 4816             10847798              -938637
       604                 4824             10886000              -888353
       605                 4832             10775253              -961880
       606                 4840             10643983              -898336
       607                 4848             10526420              -880051
       608                 4856             10329234              -811694
       609                 4864             10310428             -1067078
       610                 4872             10271215              -962245
       611                 4880             10276960              -915192
       612                 4888             10408531              -963096
       613                 4896             10461826              -984886
       614                 4904             10480093              -975368
       615                 4912             10420054              -836668
       616                 4920             10595899              -950825
       617                 4928             10789557              -945953
       618                 4936             10769387              -901799
       619                 4944             10777772              -859839
       620                 4952             10735391              -966931
       621                 4960             10539504              -884463
       622                 4968             10548775              -871605
       623                 4976             10373184              -680494
       624                 4984             10379516              -801679
       625                 4992             10426764              -953623
       626                 5000             10421095              -902379
       627                 5008             10508922              -913576
       628                 5016             10364805              -924930
       629                 5024             10396470             -1003216
       630                 5032             10419402              -833195
       631                 5040             10280274              -906919
       632                 5048             10390052              -983899
       633                 5056             10360134              -821384
       634                 5064             10458684             -1045387
       635                 5072             10616423              -975895
       636                 5080             10495729             -1010741
       637                 5088             10520472              -969842
       638                 5096             10489197              -954507
       639                 5104             10638713              -831505
       640                 5112             10646142              -911191
       641                 5120             10603488              -909643
       642                 5128             10667144              -964965
       643                 5136             10792308              -878581
       644                 5144             10413003              -779330
       645                 5152             10345930              -847980
       646                 5160             10396494              -888227
       647                 5168             10225840              -834300
       648                 5176             10349386              -995005
       649                 5184             10346408              -938451
       650                 5192             10335166              -885883
       651                 5200             10569064              -944599
       652                 5208             10548458             -1001056
       653                 5216             10613384              -901165
       654                 5224             10462405             -1027998
       655                 5232             10444276              -885508
       656                 5240             10603954              -918092
       657                 5248             10626498              -926356
       658                 5256             10364134              -985200
       659                 5264             10595087              -875768
       660                 5272             10325417              -844188
       661                 5280             10237162              -813862
       662                 5288              9990734              -952882
       663                 5296             10023758             -1007607
       664                 5304             10093245              -808918
       665                 5312             10173783              -927313
       666                 5320             10262755              -840290
       667                 5328             10465047              -929879
       668                 5336             10688538             -1018169
       669                 5344             10586305              -826961
       670                 5352             10596810              -931937
       671                 5360             10824437              -963416
       672                 5368             10689307             -1033974
       673                 5376             10665994              -957536
       674                 5384             10866540              -782776
       675                 5392             10874923              -941754
       676                 5400             10737999              -881616
       677                 5408             10642034              -819082
       678                 5416             10444314              -930285
       679                 5424             10414552              -758236
       680                 5432             10375266              -800431
       681                 5440             10610854              -903692
       682                 5448             10609056              -972610
       683                 5456             10948363              -752223
       684                 5464             10841951             -1002705
       685                 5472             10958078              -934264
       686                 5480             11027768              -898947
       687                 5488             11209679             -1013733
       688                 5496             11106599              -856759
       689                 5504             11001764              -895775
       690                 5512             11082014              -987696
       691                 5520             10932779             -1000981
       692                 5528             10971308              -891040
       693                 5536             10781967              -956807
       694                 5544             10523942              -913399
       695                 5552             10557508              -789239
       696                 5560             10281947              -998117
       697                 5568             10318975              -808821
       698                 5576             10431283              -996348
       699                 5584             10552849              -952789
       700                 5592             10448743             -1008037
       701                 5600             10499554              -919333
       702                 5608             10503880              -950333
       703                 5616             10396093              -887372
       704                 5624             10399802             -1023160
       705                 5632             10315724              -803680
       706                 5640             10461239              -908134
       707                 5648             10235128              -976359
       708                 5656             10265354              -933353
       709                 5664             10057544              -837426
       710                 5672              9702335              -961151
       711                 5680              9851981              -944690
       712                 5688              9680916              -749887
       713                 5696              9696386              -859560
       714                 5704              9727751              -856020
       715                 5712              9744549              -828729
       716                 5720              9659553              -807218
       717                 5728              9777308              -787420
       718                 5736              9906601              -739903
       719                 5744              9820063              -862358
       720                 5752              9861847              -742266
       721                 5760              9891032              -910285
       722                 5768              9537486              -792639
       723                 5776              9660618              -874836
       724                 5784              9715780              -874044
       725                 5792              9716753              -784909
       726                 5800              9565077              -689521
       727                 5808              9483577              -845358
       728                 5816              9426416              -666832
       729                 5824              9431624              -728939
       730                 5832              9280041              -643386
       731                 5840              9338201              -786047
       732                 5848              9357583              -894875
       733                 5856              9218702              -805450
       734                 5864              9392724              -807044
       735                 5872              9306833              -794421
       736                 5880              9544548              -694774
       737                 5888              9435828              -748415
       738                 5896              9485777              -834597
       739                 5904              9444546              -876655
       740                 5912              9520286              -831632
       741                 5920              9568041              -712687
       742                 5928              9595191              -830730
       743                 5936              9411786              -969417
       744                 5944              9382401              -795512
       745                 5952              9270752              -671491
       746                 5960              9320965              -693802
       747                 5968              9032112              -857264
       748                 5976              9006991              -735602
       749                 5984              8960613              -656687
       750                 5992              9022978              -679541
       751                 6000              8978453              -876172
       752                 6008              9051053              -841538
       753                 6016              8945261              -678759
       754                 6024              8980084              -771320
       755                 6032              8866491              -900882
       756                 6040              8900677              -868795
       757                 6048              9002247              -759652
       758                 6056              9160629              -814431
       759                 6064              9000521              -802107
       760                 6072              8848757              -760139
       761                 6080              8821810              -685614
       762                 6088              8672882              -730435
       763                 6096              8511036              -793413
       764                 6104              8421496              -752659
       765                 6112              8504018              -660043
       766                 6120              8502730              -752459
       767                 6128              8666997              -765066
       768                 6136              8620662              -715600
       769                 6144              8845220              -745614
       770                 6152              8846270              -747424
       771                 6160              9007492              -768558
       772                 6168              9043617              -741394
       773                 6176              9247585              -834477
       774                 6184              9168134              -643259
       775                 6192              9076800              -771399
       776                 6200              8922776              -786205
       777                 6208              8890471              -730800
       778                 6216              8756215              -674635
       779                 6224              8606247              -933572
       780                 6232              8611893              -730156
       781                 6240              8639398              -834221
       782                 6248              8525212              -719747
       783                 6256              8547093              -734208
       784                 6264              8695858              -733879
       785                 6272              8698603              -780675
       786                 6280              9023867              -774392
       787                 6288              8981782              -914617
       788                 6296              9007941              -783401
       789                 6304              8954645              -734766
       790                 6312              9034191              -742675
       791                 6320              8995460              -747182
       792                 6328              8721108              -832026
       793                 6336              8840049              -813537
       794                 6344              8632664              -736932
       795                 6352              8534800              -603241
       796                 6360              8274447              -709568
       797                 6368              8380499              -826117
       798                 6376              8510891              -602282
       799                 6384              8520883              -679728
       800                 6392              8539769              -799941
       801                 6400              8691205              -791128
       802                 6408              8666270              -801545
       803                 6416              8693022              -816197
       804                 6424              8721205              -715034
       805                 6432              8557593              -748193
       806                 6440              8640780              -658470
       807                 6448              8496289              -718531
       808                 6456              8425115              -728934
       809                 6464              8368568              -704343
       810                 6472              8159609              -594456
       811                 6480              8133220              -749502
       812                 6488              8033904              -620693
       813                 6496              7966012              -954585
       814                 6504              8190078              -599514
       815                 6512              8284067              -817815
       816                 6520              8410844              -724315
       817                 6528              8443225              -754720
       818                 6536              8526986              -788640
       819                 6544              8589179              -827478
       820                 6552              8432271              -757230
       821                 6560              8438102              -779409
       822                 6568              8500778              -715985
       823                 6576              8427858              -786446
       824                 6584              8368385              -823098
       825                 6592              8542643              -686870
       826                 6600              8582705              -720535
       827                 6608              8498952              -749235
       828                 6616              8418041              -675858
       829                 6624              8552270              -875326
       830                 6632              8526294              -686524
       831                 6640              8749219              -729908
       832                 6648              8865860              -637197
       833                 6656              8952529              -794574
       834                 6664              8868791              -776927
       835                 6672              8770841              -685038
       836                 6680              8712074              -783781
       837                 6688              8806275              -747659
       838                 6696              8653251              -821762
       839                 6704              8770922              -817658
       840                 6712              8881459              -758438
       841                 6720              8765500              -724851
       842                 6728              8742237              -856674
       843                 6736              8697883              -793587
       844                 6744              8762668              -841245
       845                 6752              8641792              -797834
       846                 6760              8997115              -773354
       847                 6768              8900163              -771445
       848                 6776              8915887              -728064
       849                 6784              8995369              -803565
       850                 6792              9050445              -733145
       851                 6800              8971968              -866098
       852                 6808              8885341              -789903
       853                 6816              8784811              -829612
       854                 6824              8753780              -912407
       855                 6832              8725809              -797028
       856                 6840              8614941              -811442
       857                 6848              8635520              -696733
       858                 6856              8727555              -747965
       859                 6864              8828360              -587820
       860                 6872              8785446              -872292
       861                 6880              8824772              -738356
       862                 6888              8805805              -789407
       863                 6896              8783419              -784837
       864                 6904              8816722              -895746
       865                 6912              8942824              -770072
       866                 6920              8680866              -683992
       867                 6928              8785393              -716891
       868                 6936              8834113              -758531
       869                 6944              8766511              -753483
       870                 6952              8507779              -757377
       871                 6960              8717443              -769350
       872                 6968              8606520              -790880
       873                 6976              8644121              -719373
       874                 6984              8624243              -805594
       875                 6992              8844405              -787524
       876                 7000              8795287              -730823
       877                 7008              8937959              -747751
       878                 7016              8816601             -1032683
       879                 7024              8872086              -724155
       880                 7032              8897223              -722789
       881                 7040              9008432              -744676
       882                 7048              8907703              -704367
       883                 7056              8797086              -824288
       884                 7064              8890906              -818964
       885                 7072              8626732              -796567
       886                 7080              8501561              -919043
       887                 7088              8524661              -876876
       888                 7096              8458808              -679077
       889                 7104              8562816              -777354
       890                 7112              8381682              -745266
       891                 7120              8591593              -750771
       892                 7128              8548802              -858153
       893                 7136              8709321              -803715
       894                 7144              8591206              -757780
       895                 7152              8591726              -632141
       896                 7160              8474946              -740955
       897                 7168              8533957              -707349
       898                 7176              8562234              -843076
       899                 7184              8374741              -856680
       900                 7192              8382869              -853573
       901                 7200              8121061              -779535
       902                 7208              7966564              -709776
       903                 7216              8016499              -775976
       904                 7224              7847030              -617091
       905                 7232              7884032              -673010
       906                 7240              8015975              -698269
       907                 7248              8136999              -637363
       908                 7256              8050411              -580885
       909                 7264              8032895              -791080
       910                 7272              8085677              -678175
       911                 7280              7976308              -751291
       912                 7288              8095637              -581158
       913                 7296              7970207              -599769
       914                 7304              8071473              -726633
       915                 7312              7837454              -796346
       916                 7320              7632267              -667700
       917                 7328              7609028              -735697
       918                 7336              7564397              -624767
       919                 7344              7423558              -695223
       920                 7352              7368338              -664493
       921                 7360              7409180              -524296
       922                 7368              7304748              -710214
       923                 7376              7492822              -821893
       924                 7384              7629327              -708664
       925                 7392              7639619              -841409
       926                 7400              7616601              -546951
       927                 7408              7624069              -618741
       928                 7416              7798591              -627520
       929                 7424              7654308              -597773
       930                 7432              7664333              -678420
       931                 7440              7688217              -679758
       932                 7448              7440708              -703927
       933                 7456              7451335              -607541
       934                 7464              7184036              -690319
       935                 7472              7182501              -689079
       936                 7480              7180730              -626164
       937                 7488              7099448              -721445
       938                 7496              7265062              -715137
       939                 7504              7279900              -684509
       940                 7512              7365466              -511582
       941                 7520              7398833              -686158
       942                 7528              7576314              -617752
       943                 7536              7414110              -781904
       944                 7544              7465827              -769240
       945                 7552              7327444              -654326
       946                 7560              7218995              -779611
       947                 7568              7257835              -625003
       948                 7576              7182971              -643675
       949                 7584              7029501              -519400
       950                 7592              6868200              -494111
       951                 7600              7074592              -612972
       952                 7608              7045608              -454269
       953                 7616              7012170              -793353
       954                 7624              6946890              -606650
       955                 7632              7100603              -653654
       956                 7640              7188908              -630425
       957                 7648              7428455              -491479
       958                 7656              7362694              -696836
       959                 7664              7396590              -539224
       960                 7672              7313877              -728703
       961                 7680              7311802              -752210
       962                 7688              7195624              -552387
       963                 7696              7276770              -717173
       964                 7704              7072603              -529586
       965                 7712              7048547              -637094
       966                 7720              6790422              -704237
       967                 7728              6795143              -717385
       968                 7736              6838186              -644604
       969                 7744              6734346              -673678
       970                 7752              6611725              -622272
       971                 7760              6661608              -800441
       972                 7768              6805028              -737508
       973                 7776              6760592              -625478
       974                 7784              6745812              -706434
       975                 7792              6977689              -763990
       976                 7800              6876130              -676305
       977                 7808              6741015              -677316
       978                 7816              6772273              -689372
       979                 7824              6870031              -586431
       980                 7832              6626111              -618114
       981                 7840              6658645              -613678
       982                 7848              6681254              -399859
       983                 7856              6509136              -589536
       984                 7864              6511679              -704764
       985                 7872              6590227              -685948
       986                 7880              6488104              -476310
       987                 7888              6506222              -679494
       988                 7896              6564456              -693304
       989                 7904              6580633              -640916
       990                 7912              6519702              -695795
       991                 7920              6715330              -527383
       992                 7928              6767662              -608479
       993                 7936              6570061              -587266
       994                 7944              6498796              -462841
       995                 7952              6527617              -628612
       996                 7960              6436955              -548207
       997                 7968              6509965              -550955
       998                 7976              6495885              -601597
       999                 7984              6433747              -574040
      1000                 7992              6399511              -516627
      1001                 8000              6479660              -552113
      1002                 8008              6423784              -588416
      1003                 8016              6531363              -636655
      1004                 8024              6462223              -685635
      1005                 8032              6614502              -531727
      1006                 8040              6703065              -751545
      1007                 8048              6836248              -613310
      1008                 8056              6763166              -607975
      1009                 8064              6858957              -659137
      1010                 8072              6893371              -657064
      1011                 8080              7067371              -584395
      1012                 8088              6963289              -708258
      1013                 8096              6961261              -711930
      1014                 8104              7106873              -722767
      1015                 8112              7240617              -624525
      1016                 8120              7053216              -697883
      1017                 8128              7074145              -658648
      1018                 8136              7065878              -708155
      1019                 8144              6985271              -599810
      1020                 8152              6902046              -647293
      1021                 8160              6927419              -631559
      1022                 8168              7039904              -598559
      1023                 8176              6921922              -728576
      1024                 8184              6961405              -635831
      1025                 8192              6976248              -741937
      1026                 8200              7060811              -731149
      1027                 8208              7130356              -713955
      1028                 8216              7172394              -635082
      1029                 8224              7242548              -683177
      1030                 8232              6998403              -697377
      1031                 8240              7239331              -698385
      1032                 8248              7373333              -591514
      1033                 8256              7051331              -664785
      1034                 8264              7099596              -546495
      1035                 8272              6939823              -472951
      1036                 8280              6936921              -573944
      1037                 8288              6790190              -554096
      1038                 8296              6785201              -608673
      1039                 8304              6758494              -555813
      1040                 8312              6773708              -582869
      1041                 8320              6846708              -618815
      1042                 8328              6827818              -613955
      1043                 8336              6984553              -669750
      1044                 8344              6822314              -429443
      1045                 8352              6887406              -601664
      1046                 8360              6759288              -577068
      1047                 8368              6910410              -773612
      1048                 8376              6886043              -503331
      1049                 8384              6709878              -574141
      1050                 8392              6595235              -703198
      1051                 8400              6560121              -598559
      1052                 8408              6301301              -589204
      1053                 8416              6377030              -566801
      1054                 8424              6205070              -658208
      1055                 8432              6467668              -578113
      1056                 8440              6261486              -602795
      1057                 8448              6244558              -785802
      1058                 8456              6415491              -567193
      1059                 8464              6523165              -644046
      1060                 8472              6426616              -491029
      1061                 8480              6553542              -693048
      1062                 8488              6677888              -669503
      1063                 8496              6491369              -653257
      1064                 8504              6603727              -517392
      1065                 8512              6521459              -524579
      1066                 8520              6576353              -694646
      1067                 8528              6420441              -460446
      1068                 8536              6363264              -553188
      1069                 8544              6130846              -530964
      1070                 8552              6258062              -655553
      1071                 8560              6224533              -533519
      1072                 8568              6492835              -526986
      1073                 8576              6480161              -666615
      1074                 8584              6490987              -510963
      1075                 8592              6509735              -610766
      1076                 8600              6357451              -637711
      1077                 8608              6385902              -638646
      1078                 8616              6421307              -576248
      1079                 8624              6574849              -598967
      1080                 8632              6560550              -601019
      1081                 8640              6407064              -533553
      1082                 8648              6254335              -548996
      1083                 8656              6175867              -540970
      1084                 8664              6082964              -476324
      1085                 8672              6130369              -465356
      1086                 8680              5995767              -573710
      1087                 8688              6024795              -555078
      1088                 8696              6104219              -495440
      1089                 8704              6183176              -680243
      1090                 8712              6068836              -617010
      1091                 8720              6119728              -660938
      1092                 8728              6155995              -515990
      1093                 8736              6133812              -782402
      1094                 8744              6190817              -628428
      1095                 8752              6179012              -536514
      1096                 8760              6232117              -542047
      1097                 8768              5991830              -474223
      1098                 8776              6137173              -505147
      1099                 8784              6038407              -505663
      1100                 8792              5954210              -514480
      1101                 8800              5739981              -470139
      1102                 8808              5720550              -645082
      1103                 8816              5718675              -507795
      1104                 8824              5633810              -632977
      1105                 8832              5688903              -594663
      1106                 8840              5792826              -549473
      1107                 8848              5724493              -623242
      1108                 8856              5633343              -633177
      1109                 8864              5696932              -468611
      1110                 8872              5744395              -629116
      1111                 8880              5915795              -612951
      1112                 8888              5711852              -559258
      1113                 8896              5804804              -598136
      1114                 8904              5795853              -626757
      1115                 8912              5628640              -465484
      1116                 8920              5612629              -532837
      1117                 8928              5504909              -550479
      1118                 8936              5550529              -419174
      1119                 8944              5492609              -473268
      1120                 8952              5333145              -493476
      1121                 8960              5496197              -581254
      1122                 8968              5377346              -567211
      1123                 8976              5420762              -569000
      1124                 8984              5422574              -567043
      1125                 8992              5478848              -565851
      1126                 9000              5521091              -519628
      1127                 9008              5554762              -527007
      1128                 9016              5415442              -564788
      1129                 9024              5472521              -508301
      1130                 9032              5384576              -542514
      1131                 9040              5335205              -532606
      1132                 9048              5365479              -490718
      1133                 9056              5329267              -470230
      1134                 9064              5181292              -544416
      1135                 9072              5192189              -428120
      1136                 9080              5156620              -580436
      1137                 9088              4974594              -500213
      1138                 9096              5223890              -578836
      1139                 9104              5169077              -479273
      1140                 9112              5197360              -516609
      1141                 9120              5082884              -551657
      1142                 9128              5202971              -541852
      1143                 9136              5173935              -332957
      1144                 9144              5320955              -419035
      1145                 9152              5183516              -528145
      1146                 9160              5166159              -498844
      1147                 9168              5275028              -484465
      1148                 9176              5152007              -415242
      1149                 9184              4757094              -470993
      1150                 9192              4992902              -347035
      1151                 9200              4983941              -378100
      1152                 9208              4769475              -339619
      1153                 9216              4771171              -409738
      1154                 9224              4626723              -434454
      1155                 9232              4786394              -381038
      1156                 9240              4748339              -512508
      1157                 9248              4741800              -541966
      1158                 9256              4673534              -539161
      1159                 9264              4700570              -525843
      1160                 9272              4678926              -316356
      1161                 9280              4696928              -521442
      1162                 9288              4721736              -488158
      1163                 9296              4777782              -441884
      1164                 9304              4694985              -567150
      1165                 9312              4601290              -388661
      1166                 9320              4459630              -577828
      1167                 9328              4630998              -401735
      1168                 9336              4473379              -473627
      1169                 9344              4544500              -427522
      1170                 9352              4629860              -457470
      1171                 9360              4753672              -467652
      1172                 9368              4731473              -544384
      1173                 9376              4682561              -396328
      1174                 9384              4752927              -341695
      1175                 9392              4650878              -560685
      1176                 9400              4638973              -628270
      1177                 9408              4589467              -432493
      1178                 9416              4590935              -412704
      1179                 9424              4557646              -521717
      1180                 9432              4581143              -404767
      1181                 9440              4454214              -367389
      1182                 9448              4496957              -454866
      1183                 9456              4566414              -368815
      1184                 9464              4681236              -341064
      1185                 9472              4667443              -427870
      1186                 9480              4570486              -415503
      1187                 9488              4534629              -462881
      1188                 9496              4769471              -382871
      1189                 9504              4588908              -576305
      1190                 9512              4582666              -543079
      1191                 9520              4709004              -523311
      1192                 9528              4878218              -348211
      1193                 9536              4715927              -441975
      1194                 9544              4810269              -451472
      1195                 9552              4665395              -481990
      1196                 9560              4770367              -534585
      1197                 9568              4878074              -288720
      1198                 9576              4866012              -450868
      1199                 9584              4806513              -537264
      1200                 9592              4901970              -561434
      1201                 9600              4973670              -434055
      1202                 9608              4846160              -387766
      1203                 9616              4804930              -508477
      1204                 9624              4869810              -426218
      1205                 9632              4963130              -491151
      1206                 9640              4888497              -486699
      1207                 9648              4848880              -385499
      1208                 9656              4793837              -473172
      1209                 9664              4741082              -577005
      1210                 9672              4619763              -429260
      1211                 9680              4690875              -416905
      1212                 9688              4635383              -481709
      1213                 9696              4731170              -585710
      1214                 9704              4867983              -455949
      1215                 9712              4777060              -452178
      1216                 9720              4887606              -444879
      1217                 9728              4699561              -587695
      1218                 9736              4741097              -539893
      1219                 9744              4796635              -405545
      1220                 9752              4664260              -564445
      1221                 9760              4704348              -345849
      1222                 9768              4739566              -467745
      1223                 9776              4618819              -451293
      1224                 9784              4614029              -510517
      1225                 9792              4634342              -533746
      1226                 9800              4396686              -394757
      1227                 9808              4567995              -473672
      1228                 9816              4479654              -434491
      1229                 9824              4537557              -366525
      1230                 9832              4590490              -481567
      1231                 9840              4595351              -471007
      1232                 9848              4622611              -404121
      1233                 9856              4516627              -469962
      1234                 9864              4428835              -464365
      1235                 9872              4506025              -322676
      1236                 9880              4360903              -443058
      1237                 9888              4352929              -402854
      1238                 9896              4300925              -424630
      1239                 9904              4214359              -308781
      1240                 9912              4154418              -365335
      1241                 9920              4215133              -371231
      1242                 9928              4153863              -467865
      1243                 9936              4260600              -441304
      1244                 9944              4127096              -427943
      1245                 9952              4291522              -354627
      1246                 9960              4397505              -294802
      1247                 9968              4436305              -498795
      1248                 9976              4525635              -424193
      1249                 9984              4289948              -336817
      1250                 9992              4345555              -326701
      1251                10000              4240900              -443329
      1252                10008              4328502              -362354
      1253                10016              4252135              -372027
      1254                10024              4270467              -479369
      1255                10032              4220363              -436983
      1256                10040              4304608              -482657
      1257                10048              4204471              -410095
      1258                10056              4040024              -394251
      1259                10064              4344706              -432290
      1260                10072              4223582              -352437
      1261                10080              4270168              -409660
      1262                10088              4183596              -416791
      1263                10096              4229434              -462793
      1264                10104              4133528              -612880
      1265                10112              4252806              -457498
      1266                10120              4083251              -404349
      1267                10128              4163742              -412705
      1268                10136              4038223              -351005
      1269                10144              4057862              -277486
      1270                10152              4042787              -425159
      1271                10160              4165582              -309933
      1272                10168              4156223              -340194
      1273                10176              4247194              -404432
      1274                10184              4094530              -422870
      1275                10192              4161026              -415616
      1276                10200              4166069              -488070
      1277                10208              4201053              -381104
      1278                10216              4111127              -514355
      1279                10224              4035104              -328363
      1280                10232              4062059              -411994
      1281                10240              3922868              -510661
      1282                10248              3885139              -492037
      1283                10256              3948214              -473905
      1284                10264              3757347              -441784
      1285                10272              3891151              -417341
      1286                10280              3907075              -587955
      1287                10288              3982790              -426311
      1288                10296              3923012              -359497
      1289                10304              3873437              -433848
      1290                10312              3893827              -410006
      1291                10320              3771386              -271910
      1292                10328              3560705              -400826
      1293                10336              3737979              -499063
      1294                10344              3643378              -264719
      1295                10352              3634260              -339692
      1296                10360              3559704              -517104
      1297                10368              3616763              -470106
      1298                10376              3744722              -410175
      1299                10384              3543590              -439283
      1300                10392              3507960              -386179
      1301                10400              3539605              -369182
      1302                10408              3604612              -366432
      1303                10416              3648539              -367244
      1304                10424              3599362              -303311
      1305                10432              3582033              -308728
      1306                10440              3532533              -343213
      1307                10448              3515142              -407382
      1308                10456              3405296              -270784
      1309                10464              3347220              -346201
      1310                10472              3439772              -430736
      1311                10480              3326376              -409190
      1312                10488              3209043              -461053
      1313                10496              3331075              -347111
      1314                10504              3306552              -422047
      1315                10512              3174086              -310230
      1316                10520              3307331              -355102
      1317                10528              3386023              -278521
      1318                10536              3283014              -306757
      1319                10544              3337589              -284892
      1320                10552              3186158              -267351
      1321                10560              3274954              -462161
      1322                10568              3219811              -506645
      1323                10576              3308809              -402953
      1324                10584              3108961              -434575
      1325                10592              3147983              -278366
      1326                10600              3037480              -335203
      1327                10608              2939240              -234505
      1328                10616              3093961              -294415
      1329                10624              3032971              -195202
      1330                10632              3032320              -379146
      1331                10640              3177684              -424847
      1332                10648              3214395              -371447
      1333                10656              3164171              -216564
      1334                10664              3221541              -316795
      1335                10672              3054714              -377667
      1336                10680              3189367              -356357
      1337                10688              3189130              -319080
      1338                10696              3248540              -300156
      1339                10704              2985209              -308720
      1340                10712              3004669              -277061
      1341                10720              3069827              -464989
      1342                10728              3077656              -354596
      1343                10736              2976396              -241370
      1344                10744              2780848              -407643
      1345                10752              2942821              -280060
      1346                10760              2881163              -460467
      1347                10768              3001496              -323874
      1348                10776              3120694              -388356
      1349                10784              3096345              -313184
      1350                10792              2959516              -323989
      1351                10800              2968178              -335764
      1352                10808              3015955              -427282
      1353                10816              2995639              -334309
      1354                10824              3290785              -233860
      1355                10832              3092650              -284986
      1356                10840              3061590              -360365
      1357                10848              2952342              -361350
      1358                10856              2855655              -314543
      1359                10864              3016888              -395991
      1360                10872              3001351              -437253
      1361                10880              3035115              -408498
      1362                10888              2958329              -416979
      1363                10896              2956387              -219282
      1364                10904              2960630              -356845
      1365                10912              3091245              -328997
      1366                10920              3120969              -390719
      1367                10928              3017213              -238078
      1368                10936              3042672              -289169
      1369                10944              3005842              -107169
      1370                10952              3131488              -195711
      1371                10960              2999829              -209927
      1372                10968              2931688              -399495
      1373                10976              3034398              -373252
      1374                10984              2868209              -332744
      1375                10992              2871768              -278052
      1376                11000              2736668              -400739
      1377                11008              2908980              -296424
      1378                11016              2755764              -346887
      1379                11024              2861007              -355050
      1380                11032              3012689              -381729
      1381                11040              2982155              -405762
      1382                11048              3024314              -312043
      1383                11056              3054495              -430089
      1384                11064              3175654              -377801
      1385                11072              3080887              -297939
      1386                11080              3004420              -316909
      1387                11088              3093290              -310921
      1388                11096              2909371              -460181
      1389                11104              2998265              -211308
      1390                11112              2796168              -284759
      1391                11120              3029355              -484619
      1392                11128              2787930              -301646
      1393                11136              2710798              -383356
      1394                11144              2739886              -451351
      1395                11152              2806611              -321199
      1396                11160              2917306              -347717
      1397                11168              3000211              -268137
      1398                11176              2845304              -348922
      1399                11184              2917474              -291348
      1400                11192              2742530              -425661
      1401                11200              2783766              -340172
      1402                11208              2835465              -364677
      1403                11216              2824219              -402566
      1404                11224              2781179              -177746
      1405                11232              2892616              -357805
      1406                11240              2933734              -267972
      1407                11248              2708974              -246513
      1408                11256              2686610              -431360
      1409                11264              2753839              -311185
      1410                11272              2596896              -336855
      1411                11280              2759904              -205307
      1412                11288              2769820              -221871
      1413                11296              2670485              -211287
      1414                11304              2684923              -254433
      1415                11312              2736392              -315722
      1416                11320              2732416              -336680
      1417                11328              2708491              -392024
      1418                11336              2648067              -311094
      1419                11344              2704559              -371444
      1420                11352              2730912              -506785
      1421                11360              2680388              -332296
      1422                11368              2523265              -318234
      1423                11376              2431629              -292653
      1424                11384              2467221              -369312
      1425                11392              2477586               -73466
      1426                11400              2564653              -245188
      1427                11408              2410607              -351954
      1428                11416              2520391              -355083
      1429                11424              2502583              -289082
      1430                11432              2681753              -328046
      1431                11440              2436188              -295494
      1432                11448              2577148              -331740
      1433                11456              2636110              -329906
      1434                11464              2610769              -377692
      1435                11472              2687892              -349724
      1436                11480              2632436              -218597
      1437                11488              2605173              -398662
      1438                11496              2509355              -330005
      1439                11504              2574178              -329848
      1440                11512              2594893               -72798
      1441                11520              2387504              -168347
      1442                11528              2443053              -209095
      1443                11536              2420000              -206003
      1444                11544              2505476              -366841
      1445                11552              2384135              -160651
      1446                11560              2522947              -291521
      1447                11568              2615694              -343570
      1448                11576              2481416              -288872
      1449                11584              2535738              -416652
      1450                11592              2546189              -418184
      1451                11600              2600293              -346983
      1452                11608              2476823              -305585
      1453                11616              2375504              -325794
      1454                11624              2464393              -293100
      1455                11632              2418203              -140148
      1456                11640              2368855              -259145
      1457                11648              2294581              -114259
      1458                11656              2422561              -249979
      1459                11664              2423232              -192569
      1460                11672              2361643              -250572
      1461                11680              2396431              -202298
      1462                11688              2471936              -272746
      1463                11696              2556044              -226012
      1464                11704              2426099              -214196
      1465                11712              2432301              -308585
      1466                11720              2451677              -308508
      1467                11728              2372447              -267338
      1468                11736              2372031              -371152
      1469                11744              2414601              -314116
      1470                11752              2410727              -268454
      1471                11760              2315107              -260278
      1472                11768              2267419              -228111
      1473                11776              2243361              -255330
      1474                11784              2361588              -403573
      1475                11792              2223847              -313352
      1476                11800              2251339              -338113
      1477                11808              2285338              -172306
      1478                11816              2245776              -253466
      1479                11824              2330216              -191106
      1480                11832              2217963              -349255
      1481                11840              2343140              -173028
      1482                11848              2162780              -230994
      1483                11856              1977233              -262851
      1484                11864              2199059              -280300
      1485                11872              2089202              -222023
      1486                11880              2230840              -160701
      1487                11888              2249185              -207992
      1488                11896              2108530              -208954
      1489                11904              1999764              -332995
      1490                11912              2019006              -322654
      1491                11920              2060066              -291153
      1492                11928              2043357              -175794
      1493                11936              2170941              -271281
      1494                11944              1837735              -112498
      1495                11952              2027397              -379306
      1496                11960              2085352              -267387
      1497                11968              1946765              -498145
      1498                11976              2087977              -264174
      1499                11984              1964619              -325500
      1500                11992              1937035              -217793
      1501                12000              1771254              -340904
      1502                12008              1907892              -115266
      1503                12016              1830824              -232529
      1504                12024              1853326              -283494
      1505                12032              1793267              -173443
      1506                12040              1970527              -188938
      1507                12048              1837283              -387683
      1508                12056              1747095              -260842
      1509                12064              1819184              -177128
      1510                12072              1956580              -335519
      1511                12080              1835980              -156499
      1512                12088              1830381              -278486
      1513                12096              1943141              -291043
      1514                12104              1892148              -272142
      1515                12112              1800944              -307055
      1516                12120              1825836              -225796
      1517                12128              1847674              -327618
      1518                12136              1842656              -185499
      1519                12144              1825506              -231154
      1520                12152              1874931              -193807
      1521                12160              1880784              -181997
      1522                12168              1857728              -491547
      1523                12176              1923861              -306573
      1524                12184              1815093              -386981
      1525                12192              1917251              -218562
      1526                12200              1877534              -258209
      1527                12208              1922912              -356757
      1528                12216              1893406              -277938
      1529                12224              1951103              -224267
      1530                12232              1769888              -362876
      1531                12240              1768376              -210489
      1532                12248              1974356              -352240
      1533                12256              1819172              -318480
      1534                12264              1927409              -290111
      1535                12272              1967913              -231349
      1536                12280              1906596              -131119
      1537                12288              1751380              -160751
      1538                12296              1988281              -306626
      1539                12304              1733823              -246992
      1540                12312              1792803              -238837
      1541                12320              2011000              -195105
      1542                12328              1860266              -307249
      1543                12336              1855414              -123630
      1544                12344              1720952              -105739
      1545                12352              1889207              -318514
      1546                12360              1947982              -357158
      1547                12368              2001121              -374915
      1548                12376              1812185              -347237
      1549                12384              1768997              -127065
      1550                12392              1744532              -201355
      1551                12400              1716787              -325031
      1552                12408              1821255              -229124
      1553                12416              1679130              -307781
      1554                12424              1817078              -273182
      1555                12432              1756567              -247381
      1556                12440              1833827              -293530
      1557                12448              1637525              -205343
      1558                12456              1752378              -243058
      1559                12464              1821486              -240881
      1560                12472              1753494              -127694
      1561                12480              1600702              -253070
      1562                12488              1753056              -180658
      1563                12496              1937850              -197993
      1564                12504              1701506              -140715
      1565                12512              1743491              -376461
      1566                12520              1636279              -211045
      1567                12528              1788557              -167579
      1568                12536              1586213              -113998
      1569                12544              1636037              -237238
      1570                12552              1759355              -394143
      1571                12560              1596110              -202563
      1572                12568              1540526              -207647
      1573                12576              1634014              -206050
      1574                12584              1701176              -228004
      1575                12592              1535886              -299329
      1576                12600              1555506              -208898
      1577                12608              1729753              -158568
      1578                12616              1721081              -278879
      1579                12624              1671352              -183505
      1580                12632              1631011              -314727
      1581                12640              1625526              -138437
      1582                12648              1548306              -127539
      1583                12656              1677997              -197048
      1584                12664              1584633              -167194
      1585                12672              1538162              -333805
      1586                12680              1592028              -120140
      1587                12688              1623405              -270858
      1588                12696              1621093              -313009
      1589                12704              1532726              -373822
      1590                12712              1496233              -202767
      1591                12720              1602124              -237490
      1592                12728              1615014              -215620
      1593                12736              1679147              -216196
      1594                12744              1572012              -186872
      1595                12752              1579438              -104004
      1596                12760              1543599              -272843
      1597                12768              1462447              -242945
      1598                12776              1456323               -88211
      1599                12784              1619619              -178598
      1600                12792              1421531              -168582
      1601                12800              1528586              -183510
      1602                12808              1450490              -257281
      1603                12816              1625136              -143945
      1604                12824              1299849              -155101
      1605                12832              1480186              -142347
      1606                12840              1496983               -82018
      1607                12848              1624121              -223491
      1608                12856              1419111              -248319
      1609                12864              1424985              -337601
      1610                12872              1478840              -222527
      1611                12880              1442715              -160791
      1612                12888              1503740              -340666
      1613                12896              1426159              -267712
      1614                12904              1402616              -168065
      1615                12912              1407518              -393129
      1616                12920              1339623              -140694
      1617                12928              1410858              -254171
      1618                12936              1370599              -232226
      1619                12944              1388421              -276679
      1620                12952              1345088              -238777
      1621                12960              1496813              -260471
      1622                12968              1663063              -140764
      1623                12976              1397505              -225898
      1624                12984              1359544              -260703
      1625                12992              1168518              -175133
      1626                13000              1315961              -236832
      1627                13008              1321512              -177871
      1628                13016              1330425              -208605
      1629                13024              1335535               -60987
      1630                13032              1333541              -241382
      1631                13040              1287152              -154146
      1632                13048              1337175              -234370
      1633                13056              1361524               -77442
      1634                13064              1314307              -301594
      1635                13072              1406343              -206120
      1636                13080              1244321               -22339
      1637                13088              1365637              -224236
      1638                13096              1386978              -148003
      1639                13104              1318304              -118152
      1640                13112              1212031              -194419
      1641                13120              1227929              -101247
      1642                13128              1304986              -142371
      1643                13136              1199103              -252727
      1644                13144              1134231              -200298
      1645                13152              1343969              -171122
      1646                13160              1352656              -154619
      1647                13168              1206069              -118652
      1648                13176              1258304              -304382
      1649                13184              1187651              -244906
      1650                13192              1273881              -168516
      1651                13200              1119901              -165597
      1652                13208              1398879              -202823
      1653                13216              1123779              -243952
      1654                13224              1144543              -269030
      1655                13232              1053269              -332248
      1656                13240              1041206              -217486
      1657                13248              1039500              -217889
      1658                13256              1083583              -226034
      1659                13264              1069400               -51405
      1660                13272              1307272              -204158
      1661                13280              1190680              -111081
      1662                13288              1157148              -209153
      1663                13296              1082487               -48302
      1664                13304              1112769               -96895
      1665                13312              1026331              -148633
      1666                13320              1118661              -324630
      1667                13328              1041146              -183868
      1668                13336              1131308              -266868
      1669                13344              1012462              -260227
      1670                13352              1003426               -99427
      1671                13360              1129243              -350030
      1672                13368               989356              -132079
      1673                13376              1079678              -156799
      1674                13384              1141875               -64230
      1675                13392              1146232              -154631
      1676                13400               983125              -107300
      1677                13408              1077628              -131321
      1678                13416              1109709              -243306
      1679                13424              1025309              -239665
      1680                13432              1036367              -155699
      1681                13440              1124789               -35108
      1682                13448              1031604              -153274
      1683                13456              1087642              -287072
      1684                13464              1117004               -88997
      1685                13472              1060603              -170782
      1686                13480              1071205              -166721
      1687                13488              1031802              -125770
      1688                13496              1013112              -176185
      1689                13504              1172331              -105878
      1690                13512              1075177              -164135
      1691                13520               989070              -222967
      1692                13528               952704              -137209
      1693                13536              1079301              -219065
      1694                13544              1031396               -92292
      1695                13552              1078469                 4367
      1696                13560               974395                -7467
      1697                13568               969342              -173338
      1698                13576               833409               -25181
      1699                13584              1107185              -136810
      1700                13592              1022536              -175411
      1701                13600               917058              -132596
      1702                13608              1011871               -88466
      1703                13616              1033108              -191464
      1704                13624              1024494              -111487
      1705                13632              1020168              -153997
      1706                13640              1140037              -279838
      1707                13648              1098905              -232332
      1708                13656              1034273              -119934
      1709                13664               963150              -203968
      1710                13672              1108447              -242135
      1711                13680              1023120              -140569
      1712                13688              1031494               -81027
      1713                13696               986598              -103690
      1714                13704               966028              -145167
      1715                13712               879930               -82867
      1716                13720              1023197              -280732
      1717                13728               964035              -200172
      1718                13736               863705              -116426
      1719                13744              1063163                 9182
      1720                13752              1031595               -11579
      1721                13760              1073318              -139862
      1722                13768              1079998              -153801
      1723                13776              1044338              -203937
      1724                13784              1096233              -320068
      1725                13792              1073715              -174420
      1726                13800              1079127              -204830
      1727                13808               973634              -115320
      1728                13816              1012396              -322696
      1729                13824              1195998              -172466
      1730                13832               886765              -189855
      1731                13840               920026                16237
      1732                13848              1031728              -135934
      1733                13856               914286              -231990
      1734                13864               853997              -231794
      1735                13872               753181              -331173
      1736                13880               860823              -217675
      1737                13888               903685               -35361
      1738                13896               969674              -104076
      1739                13904              1006022              -260846
      1740                13912               861857              -140349
      1741                13920               879030              -111319
      1742                13928               856097              -204140
      1743                13936               907430              -155022
      1744                13944               893995              -144117
      1745                13952               977601              -202433
      1746                13960               863886              -154913
      1747                13968               773436              -149372
      1748                13976               881226              -186922
      1749                13984               854087              -138469
      1750                13992               714725              -215914
      1751                14000               731244               -42226
      1752                14008               759621               -25318
      1753                14016               854498              -189509
      1754                14024               950461              -169957
      1755                14032               736159               -87714
      1756                14040               759802               -81607
      1757                14048               942018              -181657
      1758                14056               832982               -70787
      1759                14064               745950              -239462
      1760                14072               727473                 4535
      1761                14080               757779              -266905
      1762                14088               913559              -144112
      1763                14096               700366               -87689
      1764                14104               963627               -37688
      1765                14112               879797              -149710
      1766                14120               775500              -215166
      1767                14128               759897              -237018
      1768                14136               743955              -107103
      1769                14144               692963              -164067
      1770                14152               793559              -170171
      1771                14160               665302              -261597
      1772                14168               690912              -158592
      1773                14176               720551               -82644
      1774                14184               777892              -182711
      1775                14192               792482              -242256
      1776                14200               710090              -102301
      1777                14208               890212               -95204
      1778                14216               675220               -45873
      1779                14224               739738              -197904
      1780                14232               567681              -253035
      1781                14240               737563              -201066
      1782                14248               612280              -113279
      1783                14256               625739              -215842
      1784                14264               600052              -154551
      1785                14272               525206              -181001
      1786                14280               623426              -210784
      1787                14288               669267              -153875
      1788                14296               796983              -200233
      1789                14304               732738              -143613
      1790                14312               778793                 6030
      1791                14320               761775              -208671
      1792                14328               729913              -250652
      1793                14336               771447              -242178
      1794                14344               590085              -129182
      1795                14352               577742              -208813
      1796                14360               684486              -256651
      1797                14368               666179               -28840
      1798                14376               611036                -5178
      1799                14384               703461              -236503
      1800                14392               538660              -267902
      1801                14400               667744              -212807
      1802                14408               607560              -207491
      1803                14416               609860              -158004
      1804                14424               764836              -234449
      1805                14432               685413              -309376
      1806                14440               598991               -91331
      1807                14448               697049              -111039
      1808                14456               691641               -92339
      1809                14464               654190               -81370
      1810                14472               574762              -130235
      1811                14480               596500              -166914
      1812                14488               516495              -174797
      1813                14496               493571              -197226
      1814                14504               598316              -201031
      1815                14512               661191              -203516
      1816                14520               668955              -184067
      1817                14528               694432              -110087
      1818                14536               484707              -102996
      1819                14544               660926              -102346
      1820                14552               685685               -90473
      1821                14560               558043                15739
      1822                14568               617496              -168888
      1823                14576               582591               -53789
      1824                14584               527632              -174898
      1825                14592               571198               -52871
      1826                14600               655452              -302837
      1827                14608               556656               -34360
      1828                14616               699512               -85930
      1829                14624               689168                16516
      1830                14632               605382              -168612
      1831                14640               541133              -249932
      1832                14648               497215              -125043
      1833                14656               622126                36748
      1834                14664               708648              -283957
      1835                14672               523731              -149149
      1836                14680               674723              -120171
      1837                14688               558337               -92941
      1838                14696               466736              -169610
      1839                14704               544267              -105062
      1840                14712               568917              -113062
      1841                14720               647853              -246763
      1842                14728               636342               -71640
      1843                14736               567381              -219934
      1844                14744               573520              -114380
      1845                14752               662205              -135472
      1846                14760               492572                48179
      1847                14768               530245               -86196
      1848                14776               382065               -93434
      1849                14784               719870              -247751
      1850                14792               499637               -94578
      1851                14800               569228                -8785
      1852                14808               662917              -124250
      1853                14816               547350               -52667
      1854                14824               553148              -151661
      1855                14832               499360               -54534
      1856                14840               384480              -187161
      1857                14848               566548              -205716
      1858                14856               370167               -62635
      1859                14864               565720              -110862
      1860                14872               444315              -145295
      1861                14880               559745               -79382
      1862                14888               514487               -53217
      1863                14896               558658              -191490
      1864                14904               488100              -191157
      1865                14912               500912               -47405
      1866                14920               522822              -149282
      1867                14928               448647               -70566
      1868                14936               428088              -294543
      1869                14944               529707              -131691
      1870                14952               558725               -90563
      1871                14960               606478              -188038
      1872                14968               624771              -134675
      1873                14976               510820              -151210
      1874                14984               464840              -105365
      1875                14992               611480               -19603
      1876                15000               451509              -115564
      1877                15008               550192               -22017
      1878                15016               477118              -256181
      1879                15024               485279              -147214
      1880                15032               565724               -75639
      1881                15040               532011                -8574
      1882                15048               607517              -143279
      1883                15056               535275                 5991
      1884                15064               542637              -203965
      1885                15072               580896              -306990
      1886                15080               363873              -181975
      1887                15088               527921              -247088
      1888                15096               459406              -153337
      1889                15104               485113              -137321
      1890                15112               490542              -158358
      1891                15120               471136               -37624
      1892                15128               487439               -19804
      1893                15136               408673               -48189
      1894                15144               368560              -150935
      1895                15152               506235                 8249
      1896                15160               443429               -41389
      1897                15168               364285               -62412
      1898                15176               419566               -69810
      1899                15184               369204               -63660
      1900                15192               301637              -221608
      1901                15200               481157              -269678
      1902                15208               518764                 6635
      1903                15216               577091              -163887
      1904                15224               445789               -65745
      1905                15232               352150              -139467
      1906                15240               515749              -221080
      1907                15248               363718                31674
      1908                15256               515538              -157178
      1909                15264               481455              -260077
      1910                15272               471132              -121220
      1911                15280               343667              -177674
      1912                15288               448774                49667
      1913                15296               418258              -201475
      1914                15304               438931              -127727
      1915                15312               318477               -77983
      1916                15320               456326               -58348
      1917                15328               466025              -217201
      1918                15336               295861              -147931
      1919                15344               376701               -76487
      1920                15352               464134               -46947
      1921                15360               400008               -31972
      1922                15368               358913               -92857
      1923                15376               275416                28782
      1924                15384               315977              -101499
      1925                15392               420757               -54846
      1926                15400               364234              -112162
      1927                15408               422511                79825
      1928                15416               313017              -210800
      1929                15424               233043              -128725
      1930                15432               207386              -142140
      1931                15440               447319              -131285
      1932                15448               377558               -56911
      1933                15456               290562              -191499
      1934                15464               457662              -116483
      1935                15472               190659               -19376
      1936                15480               347342              -156879
      1937                15488               455013              -148858
      1938                15496               205985              -188456
      1939                15504               370643              -130527
      1940                15512               310856               -18365
      1941                15520               349424              -128155
      1942                15528               289776               -87120
      1943                15536               245184               -66722
      1944                15544               343801               -25002
      1945                15552               345448              -120516
      1946                15560               149144                 4147
      1947                15568               269593              -200433
      1948                15576               306791              -184412
      1949                15584               197732              -165930
      1950                15592               295480              -162352
      1951                15600               299486               -55795
      1952                15608               362640              -161019
      1953                15616               408443              -216043
      1954                15624               347588               -16951
      1955                15632               218785                 7420
      1956                15640               234145              -240392
      1957                15648               312812              -216632
      1958                15656               146272              -170514
      1959                15664               204622               -57834
      1960                15672               423171                29821
      1961                15680               272042              -129348
      1962                15688               376140              -165958
      1963                15696               328425               -21673
      1964                15704               302552              -132660
      1965                15712               175511              -175596
      1966                15720               200013              -161066
      1967                15728               312207               -55026
      1968                15736               323292               -27654
      1969                15744               328814               -77671
      1970                15752                64482               -78244
      1971                15760               429176              -147189
      1972                15768               249181              -129056
      1973                15776               147146                59967
      1974                15784               317707               -92353
      1975                15792               179954               -42253
      1976                15800               167242              -180740
      1977                15808               297464              -217990
      1978                15816               360052               -35289
      1979                15824               273574              -293112
      1980                15832               250989              -175055
      1981                15840               128714              -159703
      1982                15848               329701                  517
      1983                15856               301642              -145446
      1984                15864               347621              -208885
      1985                15872               265864              -103834
      1986                15880               218037               -65368
      1987                15888               225573              -108174
      1988                15896               263861               -43835
      1989                15904               129686              -163133
      1990                15912                83705              -185169
      1991                15920               295106              -261089
      1992                15928               299594               -21250
      1993                15936               307354                22404
      1994                15944               270174               -27549
      1995                15952               284958              -221615
      1996                15960               231051              -106648
      1997                15968               155330                 1915
      1998                15976               222237              -156322
      1999                15984               193423              -109959
      2000                15992               209680              -236899
      2001                16000               174166                12637
      2002                16008               227450              -219867
      2003                16016               195816              -137578
      2004                16024               117453              -200993
      2005                16032               148934              -144778
      2006                16040               113611               -67993
      2007                16048               268804              -109893
      2008                16056               308260               -66648
      2009                16064               298089               -96567
      2010                16072               236575              -102223
      2011                16080                73724              -115740
      2012                16088               245488              -170542
      2013                16096               214862                58356
      2014                16104               348149               -74006
      2015                16112               202712              -147019
      2016                16120               182399              -101761
      2017                16128               391109               -73834
      2018                16136               182920              -110734
      2019                16144               230072              -149581
      2020                16152               148648              -142199
      2021                16160               108959               -98854
      2022                16168               187804              -129735
      2023                16176               319096               -36678
      2024                16184               308978              -112350
      2025                16192               260461              -167786
      2026                16200               270196                24749
      2027                16208               186790               -99762
      2028                16216               183558               -92374
      2029                16224               271289                -1851
      2030                16232               223299               -79920
      2031                16240               121765                -8077
      2032                16248               373112              -132399
      2033                16256               274263               -10735
      2034                16264               260238              -146644
      2035                16272               361594               -98253
      2036                16280               159473                 5918
      2037                16288               253339              -177211
      2038                16296               206119              -180053
      2039                16304               337291              -166858
      2040                16312               223023              -100745
      2041                16320               113625               -83098
      2042                16328               275815               -93687
      2043                16336               158719               -80669
      2044                16344               365373              -176162
      2045                16352               246776              -117559
      2046                16360               268510              -138587
      2047                16368               216695              -155509
      2048                16376               229896              -164078
      2049                16384               135250               -68676
      2050                16392               149334               -65699
      2051                16400               136138               -21875
      2052                16408                96010                 1300
      2053                16416               259453              -236797
      2054                16424               221065              -105497
      2055                16432               269680               -69750
      2056                16440               183154              -109155
      2057                16448               241720              -137322
      2058                16456               136186               -17844
      2059                16464               359621              -109050
      2060                16472               102477                -8731
      2061                16480               184099              -149521
      2062                16488               108868              -102129
      2063                16496                48978               -81092
      2064                16504               262873               -92146
      2065                16512               244404               -87692
      2066                16520               298142               -85993
      2067                16528               178532               -27064
      2068                16536               163500               -56546
      2069                16544                 2470               -76170
      2070                16552               110194                 1937
      2071                16560               206881               -63502
      2072                16568               227906               -58843
      2073                16576               250137              -106811
      2074                16584               186435               -44086
      2075                16592               106123              -137851
      2076                16600               110480              -202009
      2077                16608               179471              -191713
      2078                16616               103903              -174026
      2079                16624               161518               -36273
      2080                16632               315933                -9691
      2081                16640               229600                 7770
      2082                16648               182990                -5247
      2083                16656               280834               -23053
      2084                16664               174088              -247960
      2085                16672               214261               -52630
      2086                16680               132444              -220589
      2087                16688               167792              -117014
      2088                16696               177487               -27555
      2089                16704               155127              -168413
      2090                16712               154497               -79946
      2091                16720                88956              -186452
      2092                16728               218897                59108
      2093                16736                40057               -27103
      2094                16744               217599              -144767
      2095                16752                51311              -120911
      2096                16760               172377               -18611
      2097                16768               234285              -149970
      2098                16776                93818              -141564
      2099                16784               221012               -75592
      2100                16792               270213              -175182
      2101                16800               103575              -136166
      2102                16808               254002              -159305
      2103                16816               181484               -29098
      2104                16824               268547              -100813
      2105                16832                94379              -116162
      2106                16840               -24737              -138173
      2107                16848                73631              -118181
      2108                16856               174748              -135273
      2109                16864                38712               -89331
      2110                16872                99599              -163163
      2111                16880               163313               -63354
      2112                16888               164192               -71964
      2113                16896                75516              -129712
      2114                16904               190708              -135625
      2115                16912               165017              -357578
      2116                16920                46556                31648
      2117                16928               199148              -159468
      2118                16936               129114               -24361
      2119                16944               153924              -151934
      2120                16952                 6768               -75021
      2121                16960               183182               -54647
      2122                16968                53006                 6322
      2123                16976                97990               -88790
      2124                16984                22278               -85031
      2125                16992                77459                58433
      2126                17000               111602               -82817
      2127                17008               229990               -30128
      2128                17016               170681              -134355
      2129                17024                96145              -161789
      2130                17032               224310              -105137
      2131                17040               265075              -181881
      2132                17048               -61616               -49984
      2133                17056               177651                16075
      2134                17064               229047              -153577
      2135                17072                91061               -76124
      2136                17080                94686               -56123
      2137                17088               142519               -55894
      2138                17096                54256               -98028
      2139                17104                13570                72472
      2140                17112               142893              -254722
      2141                17120               108639              -147228
      2142                17128                91150               -77820
      2143                17136               163888               -91885
      2144                17144               100352                24763
      2145                17152               161979               -84040
      2146                17160               164579              -116824
      2147                17168                92108               -76233
      2148                17176                -6224                67126
      2149                17184               -59086               -60420
      2150                17192                 5808              -178409
      2151                17200              -130437              -272463
      2152                17208                23238               -82391
      2153                17216                -1344               -94376
      2154                17224               -47817               -63162
      2155                17232                14550               -87944
      2156                17240               143029              -129528
      2157                17248                61348               -90466
      2158                17256               107822               -26186
      2159                17264               190068              -139789
      2160                17272               105142                 -614
      2161                17280               233416              -156868
      2162                17288               189779              -104951
      2163                17296               136333              -165561
      2164                17304                13289                 -946
      2165                17312               -27063              -186409
      2166                17320                71089               -33971
      2167                17328               -14564               -51248
      2168                17336               119039              -200757
      2169                17344                44372              -106072
      2170                17352                11905               -25221
      2171                17360                23310               -83259
      2172                17368               123928              -267125
      2173                17376                79521               -11386
      2174                17384                30369              -101131
      2175                17392               128895               -66146
      2176                17400                62631               -43793
      2177                17408                97223                69528
      2178                17416               -21147              -296737
      2179                17424                85105               -84756
      2180                17432                 -867               -41064
      2181                17440               108745                50022
      2182                17448                33976              -167584
      2183                17456               132840               -13533
      2184                17464                84186               -86258
      2185                17472                57174              -194275
      2186                17480               -46412              -127338
      2187                17488              -113058              -158897
      2188                17496               191087              -224690
      2189                17504                28465              -130331
      2190                17512               104775                10963
      2191                17520               -18300              -158855
      2192                17528                 8337              -159918
      2193                17536                22540              -155757
      2194                17544               111881              -106284
      2195                17552              -127248                 7923
      2196                17560                40996                19576
      2197                17568                48188               -87031
      2198                17576                63947              -103014
      2199                17584                32550               -44472
      2200                17592                14510              -181250
      2201                17600               -27848               -84549
      2202                17608                32390               144072
      2203                17616               112983              -163516
      2204                17624                46153              -142789
      2205                17632                69765               -77997
      2206                17640                12458              -116799
      2207                17648                61890              -136476
      2208                17656               122510               -82994
      2209                17664                89006              -145470
      2210                17672               169371               -34675
      2211                17680                98310              -165347
      2212                17688                -2601               -42115
      2213                17696               101443              -125854
      2214                17704                -8587                46216
      2215                17712               112579              -165771
      2216                17720                97157              -158591
      2217                17728               102310               -84119
      2218                17736               -55646               -81433
      2219                17744               143135               -52626
      2220                17752               166894               -70233
      2221                17760               -99964              -166951
      2222                17768                19654               -75385
      2223                17776               -78476                16870
      2224                17784               -89667               -66530
      2225                17792                53954               -15855
      2226                17800                73358              -216992
      2227                17808                33394                 3015
      2228                17816                82522               -60843
      2229                17824                96825              -172318
      2230                17832               -14248               -73918
      2231                17840                94528              -194109
      2232                17848                23886              -115736
      2233                17856               -52281              -134431
      2234                17864               -35034               -13481
      2235                17872               -95974              -254616
      2236                17880               -50340              -413534
      2237                17888                13659              -144268
      2238                17896               -63154               -86542
      2239                17904              -159299               -42730
      2240                17912               -51851              -202062
      2241                17920              -116076               -88812
      2242                17928               148105              -160264
      2243                17936                26534              -206253
      2244                17944                -6616              -109030
      2245                17952                 6549              -135328
      2246                17960                84684               -96720
      2247                17968                29246               -48001
      2248                17976                79101               -20578
      2249                17984               103297               -66732
      2250                17992               148899              -122156
      2251                18000                 6139                -2958
      2252                18008               137952               -93919
      2253                18016                 -249              -113235
      2254                18024               -11213              -179575
      2255                18032               -87890              -135842
      2256                18040               -10629              -214200
      2257                18048               -29410              -187543
      2258                18056                27973               -69045
      2259                18064                32789               -71880
      2260                18072              -104285               -38278
      2261                18080               -46149              -116569
      2262                18088                73211                66225
      2263                18096                93931              -174800
      2264                18104                -6263              -237702
      2265                18112                54761               -56202
      2266                18120              -127203              -137910
      2267                18128                76151                43913
      2268                18136                69514              -195275
      2269                18144               -33039              -137330
      2270                18152               -54699               -68143
      2271                18160                48232                32354
      2272                18168                49252              -276828
      2273                18176                 5882               -22320
      2274                18184               -65980               -32768
      2275                18192                -9314              -137646
      2276                18200                 1371              -104226
      2277                18208                62962              -149666
      2278                18216                44907               -38216
      2279                18224                15549              -106492
      2280                18232               -14034              -108430
      2281                18240               -44106              -119921
      2282                18248                41851              -115612
      2283                18256                 9503               -78807
      2284                18264                19762              -173902
      2285                18272              -130208              -180121
      2286                18280               -54487                52677
      2287                18288                87579              -122195
      2288                18296               114113               -79326
      2289                18304                72151              -166826
      2290                18312               -85599               -62267
      2291                18320                34538               -77746
      2292                18328               -68897               -83117
      2293                18336                -2529              -162509
      2294                18344                10818                26071
      2295                18352                44478                -3532
      2296                18360               183347               -44576
      2297                18368                54208              -104644
      2298                18376               -69279                -8485
      2299                18384               -28163               -35471
      2300                18392              -108429               -31688
      2301                18400                10324              -134951
      2302                18408               -11102              -190882
      2303                18416               -62684               -21227
      2304                18424              -189792               -70396
      2305                18432                48356               -62932
      2306                18440                -8232                38821
      2307                18448               -21747               -78273
      2308                18456               -16202                75910
      2309                18464                38815               -35644
      2310                18472                69320              -148395
      2311                18480                 -593               -51884
      2312                18488                -6140              -180594
      2313                18496               144764               -13826
      2314                18504               -15583              -282348
      2315                18512                -8183               -83578
      2316                18520               -98027              -140261
      2317                18528               -42201              -145562
      2318                18536               -57039               -26193
      2319                18544               -98455               -37762
      2320                18552               -20804              -100618
      2321                18560               -45773               -94177
      2322                18568                39104              -117299
      2323                18576                48121              -155194
      2324                18584              -108564               -20843
      2325                18592               -22690               -49064
      2326                18600               -91509                 8489
      2327                18608                64097               -31194
      2328                18616              -125185               -74765
      2329                18624                50363                 6939
      2330                18632                 6519               -78891
      2331                18640               -95106               -14920
      2332                18648               -36795               -75297
      2333                18656                13355              -122066
      2334                18664                97481               -45561
      2335                18672               -37560              -189375
      2336                18680               138892                 1174
      2337                18688               -10511              -165703
      2338                18696               -91467              -246029
      2339                18704               126171              -158477
      2340                18712               -69557                 7829
      2341                18720               -46602               -69511
      2342                18728                65599               -75396
      2343                18736                83797               -25014
      2344                18744               -74016                13858
      2345                18752               -72354               -50098
      2346                18760               -87413               -82964
      2347                18768                89563               -59147
      2348                18776               -77470              -137767
      2349                18784                58141              -161104
      2350                18792               111691                74802
      2351                18800                65841              -170646
      2352                18808              -135087              -110261
      2353                18816                56066               -80523
      2354                18824               -81636               -59348
      2355                18832              -144315               -40163
      2356                18840               -67487                32550
      2357                18848                88054              -220564
      2358                18856                28177               -95715
      2359                18864                41001               -73000
      2360                18872                89642              -113829
      2361                18880              -113720               -77172
      2362                18888               -99035               -92091
      2363                18896                19581               -27802
      2364                18904                93112               -24388
      2365                18912                65231               -26391
      2366                18920                -7745               -47890
      2367                18928               -54050              -179098
      2368                18936                56618                -3485
      2369                18944               -54739              -186437
      2370                18952              -125659              -132067
      2371                18960               -39810              -106564
      2372                18968              -159201              -218422
      2373                18976               -76911               -83389
      2374                18984               118368              -177630
      2375                18992              -108226               -25861
      2376                19000                73578              -124642
      2377                19008              -100359              -112021
      2378                19016                 5844               -98002
      2379                19024               -22980               -25232
      2380                19032                81172              -128696
      2381                19040                85663               -47578
      2382                19048               144047               -88584
      2383                19056              -288433               -86062
      2384                19064                -1733                -5769
      2385                19072               -20601              -102558
      2386                19080                32610                20887
      2387                19088               105111               -87803
      2388                19096              -192584              -119000
      2389                19104               135591               -98891
      2390                19112                15013              -171184
      2391                19120               -10731              -145079
      2392                19128                56558              -150760
      2393                19136               113831              -204591
      2394                19144              -139862                19356
      2395                19152               -57503                25788
      2396                19160              -122197                15778
      2397                19168              -113981               -42236
      2398                19176               -63786              -203283
      2399                19184               -22502              -119273
      2400                19192               -32653              -241856
      2401                19200              -140520              -217503
      2402                19208                -1166               -70373
      2403                19216               -21131               -52008
      2404                19224               -45618               -41484
      2405                19232               -31958               -65733
      2406                19240               -61584               -50665
      2407                19248                55484              -173013
      2408                19256                38980                57784
      2409                19264               -36401               -52220
      2410                19272               -78367              -137536
      2411                19280              -179770                11750
      2412                19288               -85652                26885
      2413                19296              -115713              -174058
      2414                19304               139186              -109678
      2415                19312               -28125              -100221
      2416                19320               -76632               -67149
      2417                19328               -48174              -131999
      2418                19336              -140918               -29729
      2419                19344                33424              -130491
      2420                19352               -28604               -34463
      2421                19360               -66391              -124250
      2422                19368               -50421                36632
      2423                19376                54232               -25190
      2424                19384                21524                -6976
      2425                19392                88410              -186177
      2426                19400              -102828                 7737
      2427                19408                -2531                 5699
      2428                19416              -100489              -199095
      2429                19424               -10748              -159020
      2430                19432                82331                 6959
      2431                19440               -65997                79115
      2432                19448                58963               -78290
      2433                19456                16954              -137396
      2434                19464                20115               -22003
      2435                19472               109867               -23460
      2436                19480                32807               -27048
      2437                19488                25139              -188539
      2438                19496              -105488              -308125
      2439                19504               -64084              -157104
      2440                19512               -37679               -93808
      2441                19520               151927               -36109
      2442                19528              -106446              -148207
      2443                19536                24600               -69908
      2444                19544               -66355              -117573
      2445                19552              -139912              -108864
      2446                19560              -214559              -168409
      2447                19568               -34853                42396
      2448                19576               -44588               -28588
      2449                19584               108991                51407
      2450                19592              -120790                 6197
      2451                19600              -110552               -44843
      2452                19608                 2789              -102643
      2453                19616                42625              -162261
      2454                19624                16908              -114192
      2455                19632                25495               -38104
      2456                19640              -144359              -105508
      2457                19648              -121043               -20045
      2458                19656               127481               -75895
      2459                19664               -33976                 5812
      2460                19672                93054              -180094
      2461                19680               -33488               -36610
      2462                19688               -97737                -4815
      2463                19696              -182392               -58244
      2464                19704               -61334              -214062
      2465                19712               -92784              -107474
      2466                19720              -122505               -76438
      2467                19728                58296               -40226
      2468                19736                -9113                -8188
      2469                19744                63009               -91734
      2470                19752               100211                33196
      2471                19760                25840              -149718
      2472                19768               -34352              -198774
      2473                19776               -85354               -77518
      2474                19784                10199               -57023
      2475                19792                84561              -147764
      2476                19800               -22261               -89425
      2477                19808               -52552                11457
      2478                19816                 6385               -54510
      2479                19824               -62294              -143671
      2480                19832                68556              -121336
      2481                19840                47664              -109221
      2482                19848               -13076              -201031
      2483                19856               -49134                99363
      2484                19864                28081               -99056
      2485                19872                12124                59368
      2486                19880                31021              -122969
      2487                19888               -98595                60582
      2488                19896               -34947               -65902
      2489                19904               -80278               -30663
      2490                19912               -22092                -7484
      2491                19920               103356               -21186
      2492                19928               -26970               -31764
      2493                19936               -42455               -80931
      2494                19944               -48095                24789
      2495                19952               -13515               -24436
      2496                19960              -138533               -79124
      2497                19968               -49670                69068
      2498                19976               -71659              -126149
      2499                19984               154616               -30627
      2500                19992               -69302               -14342
      2501                20000              -264142               -52598
      2502                20008               -16081              -135272
      2503                20016               -17345               -21332
      2504                20024               -92152                -5032
      2505                20032               -69687               -99399
      2506                20040               -72768               -82700
      2507                20048              -113120                 6222
      2508                20056                26099               -48384
      2509                20064              -101564              -107614
      2510                20072                22584               -51718
      2511                20080               -27070               -17477
      2512                20088               111558              -164738
      2513                20096               -22690               -28740
      2514                20104                -9755                58391
      2515                20112               -32250              -147573
      2516                20120              -145093              -119660
      2517                20128                71778               -86772
      2518                20136                44324                29973
      2519                20144               -81606               -80026
      2520                20152                 4784               -97114
      2521                20160              -151780               104758
      2522                20168                41882                -3900
      2523                20176              -104982              -112481
      2524                20184              -251584               -67762
      2525                20192               -89564              -118725
      2526                20200                -5143              -173744
      2527                20208              -133377               -66917
      2528                20216               -59183               -72121
      2529                20224               -38353                35204
      2530                20232              -143832              -138757
      2531                20240              -104346              -150352
      2532                20248                21179              -179612
      2533                20256              -113841              -105636
      2534                20264               -37160               -87028
      2535                20272               -75859              -109888
      2536                20280                21355               -89116
      2537                20288               -71249               -92009
      2538                20296              -113894               -70862
      2539                20304               139346                62677
      2540                20312                 9411               -36683
      2541                20320                12130                 6715
      2542                20328              -285695              -162707
      2543                20336               -28224               -42456
      2544                20344               -84192              -129422
      2545                20352               -14842              -118355
      2546                20360               -14530               -11541
      2547                20368              -289176              -153836
      2548                20376              -146927              -102657
      2549                20384                79472               -33840
      2550                20392              -118404               -29758
      2551                20400               -54010              -177375
      2552                20408               -48470                 3694
      2553                20416               -63446              -119516
      2554                20424               -33425                15303
      2555                20432                31235               -55630
      2556                20440              -193233              -133230
      2557                20448               -22474              -138266
      2558                20456               -99939               -63032
      2559                20464              -186412               -64762
      2560                20472               -56728              -137916
      2561                20480               -40497               -29420
      2562                20488               -38665              -196592
      2563                20496              -125867               -24023
      2564                20504               100048              -146871
      2565                20512              -180669               -50824
      2566                20520              -148648              -122291
      2567                20528               -32133              -153696
      2568                20536                13882                24686
      2569                20544               -31252               -38182
      2570                20552              -107448              -168926
      2571                20560               -62913               -53734
      2572                20568              -138075              -173290
      2573                20576               -93241              -112034
      2574                20584               -48040              -164296
      2575                20592                51738               -44384
      2576                20600                90195              -116754
      2577                20608               -53702                48929
      2578                20616               -68854              -127094
      2579                20624                45362               -75348
      2580                20632              -111210               113890
      2581                20640              -107050              -152506
      2582                20648               -62386               -45109
      2583                20656               -88273                40863
      2584                20664               122993               -98099
      2585                20672              -170929              -185351
      2586                20680               -97120               -12726
      2587                20688              -109759               -67079
      2588                20696              -118014              -153828
      2589                20704               -32764                27219
      2590                20712              -245723              -108971
      2591                20720              -110689              -156677
      2592                20728               -14407               -64572
      2593                20736               -61117               101944
      2594                20744               -84616                79454
      2595                20752              -133273              -141921
      2596                20760              -113040               -45863
      2597                20768                35207               -47335
      2598                20776              -188200              -121818
      2599                20784              -149393                51176
      2600                20792              -117562               -23733
      2601                20800               107604              -241144
      2602                20808               -53629              -181383
      2603                20816                 2492               -89295
      2604                20824               -32150              -109012
      2605                20832               185245              -105312
      2606                20840              -117822              -154913
      2607                20848               -67769               -50418
      2608                20856                -4585              -155481
      2609                20864               -53341              -201860
      2610                20872                49397               -41228
      2611                20880               -57064               -64972
      2612                20888               141814                -4007
      2613                20896               -46385               -37124
      2614                20904                88953               -46032
      2615                20912               -27161               -98373
      2616                20920              -140813                76833
      2617                20928              -135363              -209110
      2618                20936               -47871                24041
      2619                20944              -108841               -86897
      2620                20952               -87951               -70391
      2621                20960               -61556               -89904
      2622                20968              -111096                  332
      2623                20976                10275                25737
      2624                20984               -24985               -34496
      2625                20992               -51375               -78313
      2626                21000              -114783                14751
      2627                21008              -182942               107746
      2628                21016               -53186               -66688
      2629                21024               -89377              -208361
      2630                21032               -14278               -65933
      2631                21040               -91246              -108308
      2632                21048              -158639              -123365
      2633                21056               -55226               -62801
      2634                21064               -52137              -116905
      2635                21072              -110793                60483
      2636                21080                93290              -224622
      2637                21088                25241              -152410
      2638                21096              -167208               -68799
      2639                21104                12436               -90948
      2640                21112               -71910                -4199
      2641                21120                54115              -105613
      2642                21128               -93029              -218282
      2643                21136               -81145               -66901
      2644                21144               -36104              -107710
      2645                21152                98607              -148426
      2646                21160               -66484                -3884
      2647                21168                10700              -177491
      2648                21176              -134670              -132003
      2649                21184               -87869               -99489
      2650                21192              -166193              -132240
      2651                21200               -18428              -237068
      2652                21208              -137963              -259365
      2653                21216              -125778              -109959
      2654                21224               -34856              -123138
      2655                21232               -44957               -30590
      2656                21240               -13140               -39511
      2657                21248               -41131               -72508
      2658                21256                64620              -165749
      2659                21264               -97497              -108112
      2660                21272              -105589              -276264
      2661                21280                -3528               -15347
      2662                21288                -8488                25880
      2663                21296              -106304              -103884
      2664                21304               -28344              -187113
      2665                21312               122982              -187913
      2666                21320               -43873              -289345
      2667                21328               -30953               -56023
      2668                21336               128169               -44346
      2669                21344               -13148                60210
      2670                21352                33566               -29583
      2671                21360               -18427                15179
      2672                21368                90255               -14187
      2673                21376               -53075               -21142
      2674                21384                52858              -104586
      2675                21392               -64920               -68893
      2676                21400              -109975              -215553
      2677                21408               -16714               -34048
      2678                21416                 5548               -71504
      2679                21424              -233060               -47689
      2680                21432                16300              -180022
      2681                21440               -30204               -36329
      2682                21448              -129470               -94408
      2683                21456               -80648               -36046
      2684                21464              -123474               -11195
      2685                21472               -85638                54057
      2686                21480               -58626               -10833
      2687                21488                25254               -76447
      2688                21496               -53583              -207689
      2689                21504               -81377              -145890
      2690                21512               -43318               -90610
      2691                21520               -65868                26003
      2692                21528                19530               -66537
      2693                21536                 5432              -171460
      2694                21544              -122385              -162187
      2695                21552               -80452               -30912
      2696                21560               -35810              -141328
      2697                21568               -85924               -44807
      2698                21576               -46388               -64756
      2699                21584              -156121               -46686
      2700                21592               -16716                24577
      2701                21600                21356              -103753
      2702                21608              -104171              -138856
      2703                21616              -118933               -80435
      2704                21624               -59004              -106634
      2705                21632              -178168               -24477
      2706                21640              -111857              -210399
      2707                21648              -121690              -170223
      2708                21656                -6161                17307
      2709                21664              -148500               -11156
      2710                21672              -160993              -101291
      2711                21680                12531              -112737
      2712                21688               -46525              -210959
      2713                21696               -35641               -86765
      2714                21704                77782               -86870
      2715                21712                17585               -93326
      2716                21720               -22630              -162590
      2717                21728               -92405                 5853
      2718                21736              -134499               -15054
      2719                21744                 5401                 -236
      2720                21752               -49483              -114564
      2721                21760                31212              -116688
      2722                21768               -66857               -60040
      2723                21776              -118573              -210425
      2724                21784              -101812              -108917
      2725                21792               -19139               -79902
      2726                21800               -39541              -142689
      2727                21808               144469               -62804
      2728                21816               -72612              -136630
      2729                21824               -13387               -17402
      2730                21832              -123001              -202159
      2731                21840               -23458               -49866
      2732                21848              -112352               -43052
      2733                21856                15091               -69911
      2734                21864               -18056                29261
      2735                21872              -153112                60665
      2736                21880              -131280                58713
      2737                21888               -32717               -34443
      2738                21896               -25048               -52363
      2739                21904               -27560               -84634
      2740                21912               -83190              -115596
      2741                21920               -98930               -31470
      2742                21928               -23536              -145391
      2743                21936                 9908              -108514
      2744                21944              -161096               -17928
      2745                21952                -1333               -73404
      2746                21960               -39664               -98702
      2747                21968               -67515               -57037
      2748                21976              -160960               -88796
      2749                21984                 7061              -193496
      2750                21992               -48629              -113017
      2751                22000               101327              -124412
      2752                22008               -58805               -94965
      2753                22016              -143812              -165808
      2754                22024               -67348              -152025
      2755                22032               -95837              -118521
      2756                22040               -53386               -14942
      2757                22048                23071              -100190
      2758                22056               172932               -57084
      2759                22064               -47632              -223243
      2760                22072              -106562                -8523
      2761                22080                78515               -98413
      2762                22088              -221237              -131142
      2763                22096              -117716               -65798
      2764                22104                98810                -7867
      2765                22112              -134648              -217681
      2766                22120              -102089               -54170
      2767                22128                14395               -43222
      2768                22136               -87240              -100644
      2769                22144               -55068               -35659
      2770                22152               -48700               -27486
      2771                22160              -215440               -98072
      2772                22168               -55885               -30276
      2773                22176                98281                58454
      2774                22184              -136900               -32355
      2775                22192                40985               -92465
      2776                22200                 4700              -128869
      2777                22208               -26482               -83289
      2778                22216              -190421               -61762
      2779                22224                19035               -24136
      2780                22232                11450              -173341
      2781                22240               -79909              -106871
      2782                22248               -25912               -54971
      2783                22256                19603              -149183
      2784                22264              -105812              -102843
      2785                22272              -131493               -95586
      2786                22280               -25479              -119644
      2787                22288                58291                19926
      2788                22296               -32190              -233386
      2789                22304               -26763              -202656
      2790                22312               -23214               -33666
      2791                22320              -159579               -43920
      2792                22328              -170091              -227722
      2793                22336               -19499               -45816
      2794                22344                32921               -41902
      2795                22352               -54606               -95443
      2796                22360              -117353               -51740
      2797                22368               -15243               -11164
      2798                22376              -138956              -121112
      2799                22384                68399              -118715
      2800                22392               -52498               -12137
      2801                22400                  419              -117024
      2802                22408               -61326                43768
      2803                22416               -41078                15970
      2804                22424                53241              -176099
      2805                22432               -25671              -103668
      2806                22440               -96880               -74717
      2807                22448               -13238               -68589
      2808                22456              -198956              -153525
      2809                22464              -144035              -128729
      2810                22472               -94553              -140170
      2811                22480               -67708              -107617
      2812                22488              -219190               -95615
      2813                22496               -44060               -46554
      2814                22504               -99770               -99582
      2815                22512              -266059               -30234
      2816                22520              -134334              -138534
      2817                22528                 6579              -132642
      2818                22536              -241529              -165775
      2819                22544              -165436                58651
      2820                22552              -133148                34055
      2821                22560                20272               -77015
      2822                22568               -32281               -92812
      2823                22576              -118287              -113605
      2824                22584                19319               -73210
      2825                22592               -78207              -185470
      2826                22600                47557               -22365
      2827                22608               -58529              -112301
      2828                22616              -228988              -126566
      2829                22624              -148886               -35020
      2830                22632               -84550              -130812
      2831                22640               -21254               -73221
      2832                22648              -215704               -60244
      2833                22656              -103451              -130102
      2834                22664                -1826               -78148
      2835                22672               -29805              -230603
      2836                22680                -4296               -32201
      2837                22688              -139206                39357
      2838                22696                64281               -42694
      2839                22704                78926                30791
      2840                22712               -10565              -127008
      2841                22720                 7003               -89343
      2842                22728               -64970               -50953
      2843                22736              -150142              -176768
      2844                22744               -74020              -145256
      2845                22752               -60375               -27638
      2846                22760              -215835              -305620
      2847                22768               -16409               -65935
      2848                22776               -90357                33040
      2849                22784                16825              -170823
      2850                22792               124418               -27393
      2851                22800                -2659               -73746
      2852                22808               -86809               -83984
      2853                22816               -90083               -36011
      2854                22824                43189              -212547
      2855                22832                  273              -121393
      2856                22840              -159947               -25519
      2857                22848               -32561              -126793
      2858                22856              -133690                -7355
      2859                22864               -11529                -4660
      2860                22872              -118360               -95199
      2861                22880                24159               -18347
      2862                22888                94376                51742
      2863                22896              -105585               -60830
      2864                22904              -204870               -41146
      2865                22912               -97691               -29165
      2866                22920               -53130               -26651
      2867                22928               -44766               -56110
      2868                22936               -35436               -94478
      2869                22944               -97748                23088
      2870                22952               -84244               -76089
      2871                22960              -165685              -116052
      2872                22968               -38938              -165117
      2873                22976              -168143               -37511
      2874                22984              -191718              -150367
      2875                22992              -236043              -140496
      2876                23000               107545               -62931
      2877                23008               -94159               -27384
      2878                23016               -36394              -218416
      2879                23024                45570               -65775
      2880                23032              -146146              -155356
      2881                23040               -39318               -12928
      2882                23048               -54855               -38803
      2883                23056              -205751               -53909
      2884                23064              -109919               -57687
      2885                23072                70778              -208910
      2886                23080               -71237                12859
      2887                23088                60535                27142
      2888                23096              -157003               -72161
      2889                23104               -36559              -202560
      2890                23112                93195              -197239
      2891                23120              -103874                27563
      2892                23128               -65807              -271096
      2893                23136              -107389               -13355
      2894                23144              -101628              -101833
      2895                23152               -39338               -27090
      2896                23160               -55972                25272
      2897                23168              -169198              -161797
      2898                23176               -85880               -97350
      2899                23184               -60250               -17784
      2900                23192               -53054                -8706
      2901                23200               -16312                48819
      2902                23208               -74602                18413
      2903                23216              -231562              -211808
      2904                23224                 5242              -323965
      2905                23232              -171792               100407
      2906                23240                15880              -209142
      2907                23248              -163176              -110495
      2908                23256               -39424               -65747
      2909                23264               136690              -103820
      2910                23272               -93839              -142324
      2911                23280              -228265              -110899
      2912                23288               -45109              -175778
      2913                23296               -96619               -20636
      2914                23304                27787               -57288
      2915                23312                11803               -29140
      2916                23320               -73268              -126877
      2917                23328              -117526               -79116
      2918                23336              -194152              -165137
      2919                23344                23820              -108362
      2920                23352                18638                28108
      2921                23360              -103459               -89181
      2922                23368              -167650              -183439
      2923                23376               117081                22483
      2924                23384              -137193                -8056
      2925                23392               -32861               -40392
      2926                23400               -55220              -174901
      2927                23408               -61732               -21590
      2928                23416               -92246                26101
      2929                23424               -28314                14703
      2930                23432               -82713              -213013
      2931                23440               -95783              -171873
      2932                23448               -95785               -84018
      2933                23456              -125425              -142059
      2934                23464              -133488                12095
      2935                23472                48883               -68550
      2936                23480               -38304               -96809
      2937                23488               -58015               -11791
      2938                23496                -1761              -183912
      2939                23504              -230396                46817
      2940                23512               -52039               -55657
      2941                23520               -18067               -99912
      2942                23528              -194781               -16224
      2943                23536              -191253               -38903
      2944                23544              -100790              -101624
      2945                23552               -48370              -292727
      2946                23560               -95168              -152162
      2947                23568              -140319               -28619
      2948                23576              -126980              -192746
      2949                23584              -158428              -157968
      2950                23592                92519               -84784
      2951                23600               -72060               -10445
      2952                23608               -15266              -168357
      2953                23616              -134120               -69322
      2954                23624              -128084               -59682
      2955                23632               -66784              -216057
      2956                23640               -12609                12585
      2957                23648                -9309              -246732
      2958                23656              -149398               -52135
      2959                23664                69488               -96855
      2960                23672              -155168              -121654
      2961                23680               -80904                20060
      2962                23688              -165612              -199373
      2963                23696                -3998              -210710
      2964                23704              -114315                83893
      2965                23712               -19787               -38000
      2966                23720                41244              -187601
      2967                23728              -120711               -76022
      2968                23736                51890              -208993
      2969                23744                 1750              -159347
      2970                23752              -187462               -80482
      2971                23760              -115032              -253995
      2972                23768               -24681              -179031
      2973                23776              -127626                55352
      2974                23784               -34404               -97398
      2975                23792               -92372               -95938
      2976                23800               -12766              -109532
      2977                23808               -33078              -118959
      2978                23816               -26620              -137127
      2979                23824               -25967              -185870
      2980                23832               -49099              -152952
      2981                23840               -61450               -99633
      2982                23848               -31200                18831
      2983                23856               -17449              -139561
      2984                23864               100651               -40165
      2985                23872              -223725              -247353
      2986                23880              -134951              -180999
      2987                23888              -105635              -165283
      2988                23896                 8138                40441
      2989                23904              -150318               -87277
      2990                23912               -71704               -48725
      2991                23920              -111333              -228340
      2992                23928               -92596              -110442
      2993                23936              -110719               -46114
      2994                23944               -39559              -142343
      2995                23952              -143553                25017
      2996                23960              -122588              -118694
      2997                23968                20924               -23336
      2998                23976               -93014              -144328
      2999                23984              -142356              -115840
      3000                23992              -131167              -158128
      3001                24000              -121692              -150150
      3002                24008              -224104               -57010
      3003                24016                36616                -9474
      3004                24024                24199               -87086
      3005                24032              -244652                54658
      3006                24040              -154759              -178520
      3007                24048                10584               -92085
      3008                24056               -95601               -50646
      3009                24064                61733               -47650
      3010                24072              -139262              -114639
      3011                24080                12102              -121878
      3012                24088                87479               -45372
      3013                24096               -98954               -81523
      3014                24104               -53022                66198
      3015                24112              -161887              -139568
      3016                24120              -182801               -61596
      3017                24128              -129742              -108958
      3018                24136              -117640              -106929
      3019                24144              -111074               -13231
      3020                24152                -2247               -57122
      3021                24160               -16938               -49778
      3022                24168               -79212               -73593
      3023                24176               -33391               -71522
      3024                24184              -161176               -71070
      3025                24192              -135730               -97703
      3026                24200               -77496              -149431
      3027                24208               -16831               -92660
      3028                24216               -55796               -38781
      3029                24224              -101829               -32972
      3030                24232              -118512                -4980
      3031                24240              -156802              -103306
      3032                24248               -67472               -26575
      3033                24256              -152934              -193452
      3034                24264               -36902              -148036
      3035                24272               -92563               -53844
      3036                24280              -167151               -55859
      3037                24288               -91870                 8164
      3038                24296               -77489              -233602
      3039                24304              -182650              -213767
      3040                24312                71804                47959
      3041                24320              -140812              -253054
      3042                24328               -34332              -106086
      3043                24336              -100341              -117076
      3044                24344              -147051              -121635
      3045                24352              -117903                81620
      3046                24360               -87730              -154993
      3047                24368              -126997              -100793
      3048                24376               -69128               -35848
      3049                24384               -39544               -78468
      3050                24392               -50107               -97632
      3051                24400                12747               -54816
      3052                24408               -74969               -48431
      3053                24416               -67456               -84845
      3054                24424              -118994                76586
      3055                24432              -102284              -198608
      3056                24440              -153765              -174691
      3057                24448                25505              -195303
      3058                24456               -53854              -101072
      3059                24464                22677               -67526
      3060                24472               -64424               -56952
      3061                24480              -114313               -53313
      3062                24488              -211578               -40374
      3063                24496              -114026              -100315
      3064                24504               -40964               -99570
      3065                24512                27667                31259
      3066                24520              -160144              -156618
      3067                24528              -165248              -109815
      3068                24536                -3630               -98888
      3069                24544               -10598              -105114
      3070                24552               -10968              -192834
      3071                24560               -58278              -252852
      3072                24568               -33968               126272
      3073                24576               -48471               -33598
      3074                24584              -180587              -274600
      3075                24592               -80039              -119460
      3076                24600               -58474                69106
      3077                24608                67718              -116846
      3078                24616                 2596              -182760
      3079                24624               -61033               -83933
      3080                24632              -187172              -179627
      3081                24640               -83220                19258
      3082                24648               -83355              -129960
      3083                24656               -91857              -155934
      3084                24664               -29246               -56084
      3085                24672               -71958              -208213
      3086                24680                48021                45321
      3087                24688               -67806               -65254
      3088                24696               -39531               -19462
      3089                24704               -62068               -64771
      3090                24712                59034              -134550
      3091                24720              -152054                -9948
      3092                24728               -30226              -123416
      3093                24736               -31929               112784
      3094                24744              -140915              -214990
      3095                24752               -25662               -83891
      3096                24760               -12985              -199610
      3097                24768                11262               -85879
      3098                24776                -7218               -97388
      3099                24784                15306              -152135
      3100                24792               -70174               -32583
      3101                24800               -44069               -75116
      3102                24808               -14790               -11461
      3103                24816              -101837                37110
      3104                24824               -82998               -93724
      3105                24832               -57843                -9455
      3106                24840              -233519              -135288
      3107                24848               -72764                -5749
      3108                24856               -86423              -111302
      3109                24864              -143097              -147509
      3110                24872                94666                71674
      3111                24880              -198129               -73692
      3112                24888              -114119              -180685
      3113                24896               -24790              -131749
      3114                24904               -81577              -196109
      3115                24912               -20961              -130722
      3116                24920               -57822                62736
      3117                24928               -27508               -30152
      3118                24936               -86655                34698
      3119                24944              -226093              -101096
      3120                24952                -1730                 6646
      3121                24960                78374               -29558
      3122                24968              -170732               -35614
      3123                24976               102034              -133739
      3124                24984                46150              -134101
      3125                24992                62664               -50918
      3126                25000               -86042               -47504
      3127                25008               -52779               -54676
      3128                25016               -17421              -124899
      3129                25024              -164823                47552
      3130                25032               -53706               -74354
      3131                25040               -77531              -167466
      3132                25048              -200257               -68189
      3133                25056                54463              -211908
      3134                25064               -79216              -158363
      3135                25072                -1970              -119899
      3136                25080               -67089               -65158
      3137                25088               -26162               -40293
      3138                25096               -16860               -41108
      3139                25104                 8526               -62432
      3140                25112                87852               -16518
      3141                25120               -90677              -101732
      3142                25128              -257343              -104908
      3143                25136                29243              -106405
      3144                25144                28530               -50527
      3145                25152               -24714               -41128
      3146                25160                -5844              -258505
      3147                25168               -62392               -62865
      3148                25176                 5182              -169058
      3149                25184                37556               -73682
      3150                25192               -40907              -167804
      3151                25200              -189147               -74466
      3152                25208               -31189                 9869
      3153                25216              -103633              -174710
      3154                25224              -206893              -195480
      3155                25232              -100536               -93194
      3156                25240              -154650               -47191
      3157                25248               -19254              -240722
      3158                25256               -35970               -74296
      3159                25264                 -711               -68340
      3160                25272              -107687               -84413
      3161                25280              -176287               -19307
      3162                25288                29667               -13820
      3163                25296              -206161               -58816
      3164                25304              -150946               -87288
      3165                25312                43157              -136034
      3166                25320                32339                76775
      3167                25328              -171344              -234147
      3168                25336               -71675              -142272
      3169                25344              -111490               -15182
      3170                25352               -77190              -190200
      3171                25360               -79672              -106222
      3172                25368                17054              -126275
      3173                25376               -39803                26605
      3174                25384                59192              -122564
      3175                25392               -88635              -175652
      3176                25400              -107880              -178389
      3177                25408              -128979              -158122
      3178                25416              -214565               -89041
      3179                25424              -147017              -305313
      3180                25432                 8819               -88310
      3181                25440                 5468               -30157
      3182                25448              -226360               -95487
      3183                25456               -38861              -241167
      3184                25464               -65631              -237383
      3185                25472               -56110              -117339
      3186                25480               -35817               -61968
      3187                25488              -182392              -178080
      3188                25496                -8407              -123593
      3189                25504              -267295              -136712
      3190                25512              -100470              -101200
      3191                25520               -73912                58176
      3192                25528               -60771               -96690
      3193                25536              -232278               -35850
      3194                25544              -142124              -144897
      3195                25552                48214               -80526
      3196                25560              -115381              -182402
      3197                25568              -130292               -15421
      3198                25576               -32776               -72725
      3199                25584                12599               -93409
      3200                25592               -16540              -111873
      3201                25600               -19771                36544
      3202                25608              -137538              -149654
      3203                25616               -98735              -185916
      3204                25624               -28804               -13800
      3205                25632              -108320              -106013
      3206                25640              -122307              -232901
      3207                25648              -113076                 5578
      3208                25656              -100450                13987
      3209                25664              -107376               -73878
      3210                25672               -46861              -187277
      3211                25680               -61152              -155382
      3212                25688               -77708               -50707
      3213                25696              -106126              -126776
      3214                25704              -210338               -53277
      3215                25712              -128668               -16863
      3216                25720               -79376               -83844
      3217                25728              -159251               -62372
      3218                25736               -58504               -79163
      3219                25744               -50829               -80124
      3220                25752               -20576              -198992
      3221                25760              -192516               -48627
      3222                25768              -206175               -10694
      3223                25776                -9489              -118905
      3224                25784               -76638               -42050
      3225                25792              -232808              -160660
      3226                25800              -120586               -88038
      3227                25808              -125524               -27994
      3228                25816              -187821               -54147
      3229                25824               -88478              -162594
      3230                25832              -114078               -37103
      3231                25840               -48654               -48529
      3232                25848                20081               -37020
      3233                25856              -167376              -143825
      3234                25864              -125846               -90791
      3235                25872               -67043                10611
      3236                25880                14731                55077
      3237                25888                86034               -97714
      3238                25896               -62181               -21944
      3239                25904               -51735               -49349
      3240                25912               -90065              -133390
      3241                25920               -41335              -190628
      3242                25928                29679              -141083
      3243                25936               -39852              -158181
      3244                25944               -62007               -65714
      3245                25952              -111310               -21195
      3246                25960               -28004              -145081
      3247                25968               -90143               -64065
      3248                25976               -91778              -288321
      3249                25984              -105082              -121682
      3250                25992               -67734                51309
      3251                26000               -59025              -112720
      3252                26008                15317               -56948
      3253                26016               -49101              -111035
      3254                26024               -87463               -20315
      3255                26032              -166016              -130522
      3256                26040               -45306                75610
      3257                26048              -141541              -155308
      3258                26056               -73578              -173462
      3259                26064               -45031                96224
      3260                26072               -16839                19491
      3261                26080               -78749                22315
      3262                26088              -136966               -46042
      3263                26096              -128115                -6808
      3264                26104              -161851               -22424
      3265                26112              -113268               -92656
      3266                26120              -124516              -131787
      3267                26128               -26768              -111750
      3268                26136              -160042               -68896
      3269                26144                50785               -11851
      3270                26152               -75727              -203880
      3271                26160               -21656               -70385
      3272                26168               -95534                33461
      3273                26176               -94518                19640
      3274                26184               -37468               -69423
      3275                26192              -157964              -107951
      3276                26200               -74496              -196166
      3277                26208                39094              -135235
      3278                26216               -55315               -40978
      3279                26224                -3981               -40439
      3280                26232               -24393               -53103
      3281                26240              -149603                -2398
      3282                26248              -144265               -93058
      3283                26256               -59710               -81395
      3284                26264                54987                15656
      3285                26272               -21185               -92292
      3286                26280              -159891              -207322
      3287                26288              -174926              -146280
      3288                26296               -11701               -41515
      3289                26304               -80881              -173448
      3290                26312                12455               -72262
      3291                26320              -142018               -67088
      3292                26328               -21492              -225275
      3293                26336               -79025               -56175
      3294                26344                 3022               -46859
      3295                26352              -104216              -243060
      3296                26360              -120977               -78171
      3297                26368              -107536              -148960
      3298                26376                29184               -44681
      3299                26384              -137024               -20114
      3300                26392                22374              -135190
      3301                26400              -167285                28120
      3302                26408              -154278               -67447
      3303                26416               -54482              -157543
      3304                26424              -137689               -83304
      3305                26432               -53005              -219796
      3306                26440               -25837              -205939
      3307                26448               -54033               -77680
      3308                26456              -118791               -49653
      3309                26464                 6789              -138950
      3310                26472              -139774              -153536
      3311                26480                -9648              -203923
      3312                26488              -151759              -124783
      3313                26496              -218431               -94069
      3314                26504               -87347              -130242
      3315                26512              -150134               -95708
      3316                26520               -96349              -215782
      3317                26528                58873               -37453
      3318                26536              -105961               -49105
      3319                26544               -60662              -137076
      3320                26552                 5059              -107050
      3321                26560               -23310                31778
      3322                26568               -30495               -40233
      3323                26576              -182846              -148348
      3324                26584               -41504                48224
      3325                26592               -39221               -44725
      3326                26600               -89674               -97716
      3327                26608               -12252               -44130
      3328                26616               -38086               -12221
      3329                26624               -69008              -131125
      3330                26632               -70188              -197877
      3331                26640               -82028              -194006
      3332                26648               -97349              -129984
      3333                26656              -243063              -105503
      3334                26664               -74349               -82859
      3335                26672              -107968               -27904
      3336                26680               -80482              -169927
      3337                26688              -182060              -119046
      3338                26696               -48262              -106141
      3339                26704               -69752              -184859
      3340                26712              -285363              -123182
      3341                26720               -87561              -184137
      3342                26728                30717              -127978
      3343                26736               -46723              -143271
      3344                26744                 3599              -216830
      3345                26752                92369                57422
      3346                26760               -59743                19236
      3347                26768              -132896               -60167
      3348                26776               -35536               -94687
      3349                26784               -95157               -37278
      3350                26792               -38489               -80356
      3351                26800               -55236               -70801
      3352                26808                -6482              -235090
      3353                26816                 2428               -76317
      3354                26824               -83963               -21160
      3355                26832                33503              -118178
      3356                26840               -28799              -226064
      3357                26848                58415              -103204
      3358                26856               -64750              -134208
      3359                26864               -40561              -163588
      3360                26872              -145763              -134392
      3361                26880               -19037              -186322
      3362                26888               -70978                26145
      3363                26896              -102101               -40922
      3364                26904              -122681                11993
      3365                26912               -65873              -179850
      3366                26920              -170828              -169712
      3367                26928               -74088                -2489
      3368                26936               -42460                13609
      3369                26944               -17642              -203125
      3370                26952                26761                37698
      3371                26960               -71689              -157046
      3372                26968                88161              -125193
      3373                26976              -124897              -107317
      3374                26984               -89780              -237360
      3375                26992               -68679               -40899
      3376                27000                12614              -128248
      3377                27008               -45096                -8663
      3378                27016               -30106               -32122
      3379                27024              -171225              -112771
      3380                27032               -40551                  721
      3381                27040              -195618               -74120
      3382                27048              -116430              -242786
      3383                27056                32703              -138057
      3384                27064               -92633              -179865
      3385                27072              -147468              -110302
      3386                27080              -184327               122556
      3387                27088              -119940               -43792
      3388                27096              -130936              -186923
      3389                27104              -114854              -187474
      3390                27112                83719              -142453
      3391                27120               -60183               -35573
      3392                27128              -153975              -144617
      3393                27136              -171212              -118530
      3394                27144               -52229                11316
      3395                27152                44225               -97864
      3396                27160              -131438              -165324
      3397                27168                -2859               -10426
      3398                27176               -27230                -4105
      3399                27184               -56947                93204
      3400                27192                30146               -93572
      3401                27200               -46045              -206924
      3402                27208              -104223               -55249
      3403                27216               -87274               -23131
      3404                27224               -48314                -8974
      3405                27232               -94915               -78429
      3406                27240                 6534               -16529
      3407                27248               -90515                13152
      3408                27256               -40602              -126150
      3409                27264               -22744               -10537
      3410                27272              -136729               -78761
      3411                27280                38046              -114389
      3412                27288               -60155               -78505
      3413                27296                24987              -246103
      3414                27304                47147                18380
      3415                27312                -9169               -98828
      3416                27320               -69908                26582
      3417                27328                -3898               -12146
      3418                27336                 6080                -7550
      3419                27344              -275834               -74039
      3420                27352                -8842               -88695
      3421                27360                 6894               -35053
      3422                27368               -64682               -89824
      3423                27376               -32957               -95293
      3424                27384              -136304              -198267
      3425                27392              -124827              -206393
      3426                27400               -11442               -13929
      3427                27408                20024              -106182
      3428                27416                -7915               -41564
      3429                27424              -164947              -100727
      3430                27432              -123156               -47132
      3431                27440                -6764                56478
      3432                27448              -158485              -158293
      3433                27456               -98649               -37070
      3434                27464               -66807               -83050
      3435                27472              -123685              -122790
      3436                27480                -5561               -88447
      3437                27488              -111008               -98497
      3438                27496              -177149              -119646
      3439                27504               -37689               -18401
      3440                27512              -161228               -14587
      3441                27520               -70695                91905
      3442                27528                24475               -93588
      3443                27536               -32694              -146400
      3444                27544                40101              -115113
      3445                27552               -51021                 4735
      3446                27560              -194697              -135179
      3447                27568              -246162               -12269
      3448                27576                19288              -165426
      3449                27584               -11208              -218384
      3450                27592               -18733              -104552
      3451                27600              -158228                97205
      3452                27608                38942                -8968
      3453                27616              -128632               -78864
      3454                27624               -20889              -100081
      3455                27632              -223320                29424
      3456                27640                 2736              -227316
      3457                27648              -130330               -39670
      3458                27656               -44771              -122151
      3459                27664              -113333              -123229
      3460                27672               -33442               -71385
      3461                27680                 4276              -166613
      3462                27688                22677              -171240
      3463                27696               -16429                43464
      3464                27704                  730              -127632
      3465                27712              -137032                -6218
      3466                27720              -132297              -149446
      3467                27728                34537               -12629
      3468                27736               -58946              -183893
      3469                27744              -101899               -72149
      3470                27752              -104918               -64160
      3471                27760              -103231               -11629
      3472                27768               -43657              -191049
      3473                27776               -94645               -95640
      3474                27784              -102056               -59160
      3475                27792              -169463              -157739
      3476                27800                28462              -148874
      3477                27808               -98353               -80969
      3478                27816              -100046               -91585
      3479                27824              -225811              -160290
      3480                27832              -110826              -139601
      3481                27840              -127875               -36007
      3482                27848               -82771                 1577
      3483                27856              -117013              -129969
      3484                27864              -126781               -66881
      3485                27872               -95985               -30890
      3486                27880               -55728                26720
      3487                27888               -12891               -82956
      3488                27896              -160362              -114113
      3489                27904               -82889               -71335
      3490                27912              -144801               -94640
      3491                27920                  112              -176784
      3492                27928              -142886              -222484
      3493                27936               -87465               -82615
      3494                27944                  247              -116786
      3495                27952               -31852              -114330
      3496                27960              -206071               -40286
      3497                27968              -191395               -12924
      3498                27976               -83434              -152585
      3499                27984               -33117              -167559
      3500                27992               -26409              -253226
      3501                28000               -26792              -105903
      3502                28008                -4486               -44760
      3503                28016                96952                -3320
      3504                28024              -151713              -100309
      3505                28032              -150577              -117587
      3506                28040               -96403              -106882
      3507                28048              -140333                21509
      3508                28056                 5895                 1725
      3509                28064                 -499                31423
      3510                28072                37901              -103702
      3511                28080                -9263               -30920
      3512                28088               -72986               -85554
      3513                28096              -104348                -7201
      3514                28104                13878               -95933
      3515                28112                  403              -103164
      3516                28120                27843                 2381
      3517                28128               -23343               -79432
      3518                28136               -21149                42443
      3519                28144              -100986              -126979
      3520                28152               -99216                -1963
      3521                28160               -32471              -114102
      3522                28168                97905              -119015
      3523                28176               -26386              -146944
      3524                28184               -63830              -128466
      3525                28192              -126769              -197748
      3526                28200              -111672               -62323
      3527                28208              -280872              -142878
      3528                28216              -188219               -98303
      3529                28224               -95466              -233216
      3530                28232               -76650              -195979
      3531                28240               -29406               -77617
      3532                28248               -74993              -102473
      3533                28256               -42542               -15435
      3534                28264                29565              -137323
      3535                28272              -199777               -34452
      3536                28280               -73059              -169267
      3537                28288               -17996              -177351
      3538                28296              -130714              -137255
      3539                28304              -149666                 1219
      3540                28312              -211344              -167710
      3541                28320              -159787              -170201
      3542                28328               -84698               -64684
      3543                28336               -37076               -91487
      3544                28344               -92117               -92570
      3545                28352               -38028              -262522
      3546                28360              -111130              -233360
      3547                28368               -16297                33153
      3548                28376                15631                19022
      3549                28384                38509               -86946
      3550                28392              -169112              -213874
      3551                28400               -16642              -144750
      3552                28408              -186033               -88061
      3553                28416               -94574              -219146
      3554                28424              -112679                 9914
      3555                28432               -99551               -87360
      3556                28440              -109861              -180224
      3557                28448              -180845               -62457
      3558                28456               -73553              -222320
      3559                28464                32017               -84602
      3560                28472               -58920              -170401
      3561                28480                31994              -194780
      3562                28488                -8096              -169651
      3563                28496              -105543              -190246
      3564                28504                -3136              -105697
      3565                28512                69303               -94273
      3566                28520                -7102               -97266
      3567                28528               -12614               -88201
      3568                28536               -88563              -109003
      3569                28544               -39589              -145259
      3570                28552               -88069              -121302
      3571                28560              -146213               -71063
      3572                28568              -110446                90397
      3573                28576              -111866                14305
      3574                28584              -100265              -232664
      3575                28592               -59442               -39227
      3576                28600              -109417               -92851
      3577                28608                 9150              -149899
      3578                28616               -91872               -45756
      3579                28624                 7565              -239121
      3580                28632                14939               -54777
      3581                28640              -204784               -84197
      3582                28648              -299119               -65454
      3583                28656               -65093              -209611
      3584                28664               -49516               -53781
      3585                28672                65913               -36250
      3586                28680              -118054              -154340
      3587                28688              -178555               -55419
      3588                28696               -29389               -16922
      3589                28704               -85848               -92669
      3590                28712              -217635               -29913
      3591                28720              -205966                46795
      3592                28728                11432               -83015
      3593                28736              -145476               -98579
      3594                28744               -72183               -96524
      3595                28752              -193174              -179031
      3596                28760               118949               -65356
      3597                28768              -133967              -102331
      3598                28776               -63092              -200700
      3599                28784              -194259              -102225
      3600                28792              -141956              -122590
      3601                28800              -100279              -114390
      3602                28808              -213899              -186145
      3603                28816               -15071               -44316
      3604                28824               -27688              -139541
      3605                28832               -28291              -148993
      3606                28840                72242               -27052
      3607                28848              -134329              -195943
      3608                28856              -132248              -188375
      3609                28864               -92619              -204294
      3610                28872               -11967               -39492
      3611                28880               -66298               -15902
      3612                28888              -107399               -41992
      3613                28896              -171750               -18305
      3614                28904                20583              -134559
      3615                28912               -24882               -76872
      3616                28920              -188457              -100017
      3617                28928               -41649              -134736
      3618                28936               -54084               -90047
      3619                28944               -58226                27136
      3620                28952              -140861                89664
      3621                28960                18812               -91727
      3622                28968               -50127              -120194
      3623                28976              -235495               -27245
      3624                28984               -92087               -74937
      3625                28992              -285974               -60738
      3626                29000              -200693              -155896
      3627                29008              -118259               -66528
      3628                29016               -60716               -43728
      3629                29024              -112267               -85699
      3630                29032              -156928               -28685
      3631                29040                18989               -84886
      3632                29048               -58561                 -626
      3633                29056              -120006               -75686
      3634                29064              -161316              -172061
      3635                29072               -74392                 8721
      3636                29080                -4933                 3000
      3637                29088                -4981               -54343
      3638                29096               -30078              -110082
      3639                29104               -54343               112677
      3640                29112              -105337              -203732
      3641                29120                16243               -14430
      3642                29128              -117360              -203796
      3643                29136               -22562              -103880
      3644                29144               -78272               -30541
      3645                29152               -33575               -56524
      3646                29160               -55019              -123086
      3647                29168               -84545              -127409
      3648                29176              -148717                10571
      3649                29184              -159699              -254438
      3650                29192                81302                -8728
      3651                29200                60482                25638
      3652                29208              -111103               -38873
      3653                29216               -56338              -123154
      3654                29224              -226866              -173951
      3655                29232               -82158               -17845
      3656                29240                23779              -157438
      3657                29248                16677                58335
      3658                29256              -112429               -39226
      3659                29264               -81594               -28222
      3660                29272              -104346              -113187
      3661                29280              -153332               -87177
      3662                29288               -50975                24589
      3663                29296               -27265              -182390
      3664                29304               -12129               -99863
      3665                29312              -114731              -137606
      3666                29320               -67774              -251977
      3667                29328              -201684               -58259
      3668                29336               -70539              -142279
      3669                29344              -138440                11470
      3670                29352               -12759               -47899
      3671                29360               -62348               -86733
      3672                29368                15470              -217975
      3673                29376               125968              -117720
      3674                29384               -31405               -38332
      3675                29392               -68776               -80321
      3676                29400              -118649              -157459
      3677                29408               -83899               -38703
      3678                29416               -91112               -76307
      3679                29424               -44294               -30514
      3680                29432               -54076               -73056
      3681                29440               -67933               -64379
      3682                29448               -94938               -30201
      3683                29456              -109314              -164566
      3684                29464              -203680               -69390
      3685                29472              -128972               -64508
      3686                29480              -158714              -121943
      3687                29488              -123029              -205695
      3688                29496               -58004               -68570
      3689                29504               -58585                24188
      3690                29512               -28148                61159
      3691                29520               -27762              -105889
      3692                29528               -83431               -52234
      3693                29536              -178183              -155255
      3694                29544               -68389               -56369
      3695                29552               -48741               -69516
      3696                29560               108452              -134464
      3697                29568                20267               -95647
      3698                29576               -44165               -89846
      3699                29584               -15386              -134557
      3700                29592              -133125                35861
      3701                29600               -20849               -54858
      3702                29608               -38397               -83211
      3703                29616               -69804              -112415
      3704                29624               -92561              -106450
      3705                29632                33183               -35753
      3706                29640              -165730                10901
      3707                29648               -47390              -226391
      3708                29656              -141230                21690
      3709                29664               -91044               -79959
      3710                29672               -34014              -179815
      3711                29680              -127373              -253850
      3712                29688              -169663                43208
      3713                29696                -5980               -46533
      3714                29704              -155416              -107874
      3715                29712                 9513               -16847
      3716                29720              -107057               -22540
      3717                29728              -142966               -22559
      3718                29736                -5667              -132866
      3719                29744               -54805               -90589
      3720                29752              -183900                 2411
      3721                29760              -151688              -263666
      3722                29768              -231379              -140174
      3723                29776              -120869              -107098
      3724                29784              -100826              -124072
      3725                29792              -174990              -122198
      3726                29800                63670               -37393
      3727                29808              -105175              -112851
      3728                29816               -71183                 4050
      3729                29824               -81007               -67450
      3730                29832              -138212               -39937
      3731                29840               -65282              -132048
      3732                29848              -157323               -63870
      3733                29856               -16703              -179836
      3734                29864              -167137               -95236
      3735                29872              -169147               120935
      3736                29880                17296               -20211
      3737                29888              -117495               -69432
      3738                29896              -136182              -185607
      3739                29904              -129205              -121518
      3740                29912               -31309               -68530
      3741                29920               -79228               -59855
      3742                29928                20968                56907
      3743                29936                17037               -28746
      3744                29944              -194878              -125332
      3745                29952              -180114              -262355
      3746                29960              -192962              -141953
      3747                29968               -13977              -176070
      3748                29976              -132236              -107875
      3749                29984               -50116               -63411
      3750                29992              -138078                17266
      3751                30000              -121635                86644
      3752                30008               -76737              -153034
      3753                30016               -53158               -52687
      3754                30024              -203907                -1781
      3755                30032               -39398               -76627
      3756                30040               -66664                29326
      3757                30048               -62820              -154045
      3758                30056              -248635              -111271
      3759                30064              -188870              -126090
      3760                30072               -22850               -72243
      3761                30080               -89903              -121392
      3762                30088               -55043              -125032
      3763                30096              -101768               -99519
      3764                30104              -132402               -38771
      3765                30112               -47215              -175494
      3766                30120              -133878              -146035
      3767                30128               -49123              -163619
      3768                30136                38333               -88907
      3769                30144              -216035               -62533
      3770                30152               -17791                58522
      3771                30160                27120               -58579
      3772                30168               -32841              -122362
      3773                30176              -169286               -65750
      3774                30184               -92296              -129297
      3775                30192              -181838                 5273
      3776                30200              -226861              -188917
      3777                30208               -49053               -22746
      3778                30216              -182025              -122933
      3779                30224              -159641              -196937
      3780                30232               -90238                -1846
      3781                30240               -22559              -128876
      3782                30248               -28551                48774
      3783                30256              -111154               -54331
      3784                30264               -35535               -33366
      3785                30272               -87983              -114710
      3786                30280               -33591               -37053
      3787                30288               -87064               -89845
      3788                30296               -47906              -125033
      3789                30304              -148458               -77517
      3790                30312              -201328                79202
      3791                30320               -31814              -121873
      3792                30328               -19369               -66968
      3793                30336                13286               -51300
      3794                30344               -85347              -172042
      3795                30352              -130884               -92278
      3796                30360               -83153              -201015
      3797                30368               -17838              -180207
      3798                30376              -140508              -248242
      3799                30384              -107161              -121338
      3800                30392               -13279              -154407
      3801                30400               -52912               -66898
      3802                30408              -226398                18437
      3803                30416              -156705               -23845
      3804                30424              -167188              -151699
      3805                30432               -59469                 1337
      3806                30440              -165252               -58616
      3807                30448               -54725               -71939
      3808                30456               -67147              -125903
      3809                30464               -41234                30367
      3810                30472                39483               -27175
      3811                30480               -59439               -75157
      3812                30488              -123806              -225520
      3813                30496                -6503               -69181
      3814                30504              -247710               -80769
      3815                30512              -104798              -197551
      3816                30520                -9612               -68740
      3817                30528               -81969              -101618
      3818                30536              -161085               -46731
      3819                30544              -135609              -132982
      3820                30552               -38890               -66011
      3821                30560              -158753              -157277
      3822                30568               -47063              -196330
      3823                30576                -6536               -50781
      3824                30584              -139846              -190142
      3825                30592              -200489               -68268
      3826                30600              -118188               -81233
      3827                30608              -129641              -116078
      3828                30616              -143583               -94028
      3829                30624               -22489               -33273
      3830                30632               -61758              -142184
      3831                30640              -110405              -107711
      3832                30648               -93657              -134966
      3833                30656              -193516               -18980
      3834                30664              -146461               -59756
      3835                30672              -105705               -78960
      3836                30680              -106506              -105763
      3837                30688              -141379                55723
      3838                30696               -73633               -65436
      3839                30704               -82443                 6722
      3840                30712              -182953               -38794
      3841                30720                33743                 9159
      3842                30728              -143399              -183051
      3843                30736               -31557               -78479
      3844                30744              -100562              -136605
      3845                30752              -128203               -92123
      3846                30760              -137546              -219665
      3847                30768              -124071              -115671
      3848                30776               -64752               -63552
      3849                30784              -132069              -105044
      3850                30792               151709              -151235
      3851                30800                -6737              -149582
      3852                30808                71597               -29890
      3853                30816               -74807              -137038
      3854                30824              -155980              -135584
      3855                30832              -178854              -171604
      3856                30840              -107622              -103499
      3857                30848               -87999              -201208
      3858                30856              -115929              -124008
      3859                30864               -62418               -92903
      3860                30872               -69335               -14717
      3861                30880               121745                -9205
      3862                30888               -49079              -222065
      3863                30896              -111197              -181764
      3864                30904              -128233               -34921
      3865                30912                -1135                25046
      3866                30920              -154509               -41715
      3867                30928               -85523               -51391
      3868                30936               -57517              -158908
      3869                30944                37657               -51717
      3870                30952               -76945              -186892
      3871                30960              -172326              -122206
      3872                30968              -112875              -173041
      3873                30976               -27722               -11809
      3874                30984              -111575              -110539
      3875                30992              -106560               -46756
      3876                31000                48886               -39845
      3877                31008              -116810               -48817
      3878                31016               -24734               -31948
      3879                31024              -124524                38861
      3880                31032              -126435              -236989
      3881                31040              -129135              -149392
      3882                31048              -188493              -188405
      3883                31056               -96938              -250013
      3884                31064               144958               -56882
      3885                31072              -109751               102668
      3886                31080               -83432              -115899
      3887                31088               -30617              -115699
      3888                31096                 -949                 5320
      3889                31104              -217590              -112528
      3890                31112               -23983               -68521
      3891                31120               -71476                 6037
      3892                31128              -135669               -85701
      3893                31136              -111377              -116277
      3894                31144               -50778              -105756
      3895                31152              -162346               -54997
      3896                31160                43245               -95156
      3897                31168                30933                -7267
      3898                31176               -52092               -97580
      3899                31184                19273                20813
      3900                31192               -85557              -129934
      3901                31200              -210962              -186431
      3902                31208               -14176               -61993
      3903                31216               -57700              -131157
      3904                31224              -174707               -71141
      3905                31232              -145916               -53663
      3906                31240               -59515              -182301
      3907                31248               -69697              -106609
      3908                31256              -150911              -205540
      3909                31264              -168420               -51991
      3910                31272               -97547               -37142
      3911                31280              -159368              -137216
      3912                31288              -315525               -86533
      3913                31296              -216362               -92225
      3914                31304              -104022              -189194
      3915                31312               -85812                13763
      3916                31320               -88855               -60188
      3917                31328                -7721              -183974
      3918                31336               -31536              -116941
      3919                31344              -158357               -31135
      3920                31352                16831              -124359
      3921                31360              -183084               -49608
      3922                31368                19939               -79598
      3923                31376               -78914              -261137
      3924                31384              -157445               -57773
      3925                31392               -84266              -125769
      3926                31400               -47844              -191152
      3927                31408               -31965              -103935
      3928                31416               -48677              -188447
      3929                31424                 5241               -85709
      3930                31432               -38612              -148811
      3931                31440              -154248               -79341
      3932                31448              -108614              -143124
      3933                31456                54975              -105126
      3934                31464                 3575              -201877
      3935                31472               -17603               -92108
      3936                31480              -133671               -56979
      3937                31488              -230918                16116
      3938                31496              -255327               -60906
      3939                31504              -207616              -175268
      3940                31512               -61086                54581
      3941                31520               -83839              -255681
      3942                31528                33107              -124438
      3943                31536              -161621              -245821
      3944                31544              -107427               -36865
      3945                31552               -15910               -86748
      3946                31560               -77532               -11372
      3947                31568              -203045               -44384
      3948                31576               -88881               -41957
      3949                31584               -74421              -178793
      3950                31592                -5084               -59498
      3951                31600                -2663              -136097
      3952                31608               -12780               -85355
      3953                31616              -144305              -119669
      3954                31624               -19664               -18424
      3955                31632              -173362              -155282
      3956                31640               -65764                14310
      3957                31648               -81137               -13963
      3958                31656                79711               -85453
      3959                31664               -30324              -214608
      3960                31672                54237              -182356
      3961                31680                18473               -15621
      3962                31688              -147126              -176863
      3963                31696              -147483              -102525
      3964                31704              -137472              -231161
      3965                31712                -9746               -97895
      3966                31720              -129974              -244455
      3967                31728              -217881              -120124
      3968                31736              -156170               -98577
      3969                31744                11053               -47534
      3970                31752               -77776                16714
      3971                31760              -137812              -149383
      3972                31768                12301              -130616
      3973                31776               -66390               -60669
      3974                31784              -110213                16617
      3975                31792               -98467              -106365
      3976                31800               -11214               -66990
      3977                31808               -79136               -49669
      3978                31816              -122017               -92559
      3979                31824              -157679               -51264
      3980                31832              -124002               -90604
      3981                31840               -21907              -126578
      3982                31848               -30022               -71933
      3983                31856               -14999               -58373
      3984                31864               -77250              -125557
      3985                31872               -56572               -33898
      3986                31880              -212673              -264226
      3987                31888               -91188               -50569
      3988                31896                60733              -196261
      3989                31904               -63256              -172097
      3990                31912              -152421               -41954
      3991                31920              -118764               -42930
      3992                31928                25439               -24098
      3993                31936              -189512               -40501
      3994                31944              -147624                73129
      3995                31952              -274223              -190411
      3996                31960               -41432              -104817
      3997                31968               -66416                37972
      3998                31976                23623              -228534
      3999                31984               -82174                17448
      4000                31992                -8653               -15164
      4001                32000              -202267               -26317
      4002                32008              -129110              -142702
      4003                32016                47627               -63106
      4004                32024               -49190              -138534
      4005                32032              -157331              -169188
      4006                32040               -80418              -176653
      4007                32048               -43759              -173063
      4008                32056              -138442                51008
      4009                32064              -220644              -127455
      4010                32072              -182938               -18567
      4011                32080                18765                65154
      4012                32088                49632               -18266
      4013                32096               -41000              -255830
      4014                32104                 7301                 5487
      4015                32112              -270471              -130519
      4016                32120               -35514              -183441
      4017                32128               -31296              -154429
      4018                32136                78062                66755
      4019                32144               -69409               -81419
      4020                32152               -87262               -72252
      4021                32160               -85331              -216359
      4022                32168              -124925               -59250
      4023                32176               -98123              -173046
      4024                32184                -3656                -8941
      4025                32192               -28101                45456
      4026                32200               -40354               -47739
      4027                32208               -97485               -70814
      4028                32216               -56062              -106442
      4029                32224              -143267               -56058
      4030                32232                 7384              -155626
      4031                32240              -140534              -185952
      4032                32248                12531              -178699
      4033                32256                39194              -321402
      4034                32264                 7978               -11468
      4035                32272              -141248              -147264
      4036                32280              -138388               -67089
      4037                32288                61337              -115637
      4038                32296                50445              -153535
      4039                32304              -149859              -120304
      4040                32312               -22782               -20724
      4041                32320               -48178              -193696
      4042                32328              -161073               -22489
      4043                32336               -55321              -118165
      4044                32344               -80977              -200501
      4045                32352              -192292              -112312
      4046                32360              -147014              -180760
      4047                32368              -100851                62276
      4048                32376               -55743              -118248
      4049                32384               -29134              -141388
      4050                32392              -165565               -92048
      4051                32400               -11116              -160625
      4052                32408               -99021               -31913
      4053                32416                -2202                64343
      4054                32424               -81403                 3366
      4055                32432               -49398              -101871
      4056                32440              -220355               -97740
      4057                32448               -55849              -203502
      4058                32456               -43984               -69643
      4059                32464              -144450               -73514
      4060                32472              -216342               -47138
      4061                32480              -136107              -161416
      4062                32488               -50914              -229728
      4063                32496                -3017               -42702
      4064                32504               145057              -238169
      4065                32512               -61417               -48170
      4066                32520              -148213               -30610
      4067                32528              -157565               -52387
      4068                32536              -116338               122907
      4069                32544              -181831                35660
      4070                32552              -243905              -170896
      4071                32560               -57527               -88292
      4072                32568              -133631              -328029
      4073                32576               -81036              -103119
      4074                32584              -177898              -127555
      4075                32592              -128402              -210388
      4076                32600               -78420              -106346
      4077                32608               -57078              -175195
      4078                32616               -52157               -85531
      4079                32624                38787                46495
      4080                32632                38693              -159254
      4081                32640               -86780                -8749
      4082                32648               -33372              -116329
      4083                32656               -80609               -99926
      4084                32664              -109846              -146878
      4085                32672              -140358              -179267
      4086                32680                 1001              -115950
      4087                32688              -120485               -75547
      4088                32696               -68570                  400
      4089                32704               -98307              -211038
      4090                32712              -122868               -84904
      4091                32720              -104691               -43124
      4092                32728              -201091              -123457
      4093                32736              -120206               -61235
      4094                32744              -146373              -112448
      4095                32752               -96018               -64976
      4096                32760              -153586              -166462
      4097                32768              -133712               -53263
      4098                32776              -168159              -160090
      4099                32784              -143489              -141042
      4100                32792               -17776              -107393
      4101                32800              -161949               -15336
      4102                32808               -62112              -226230
      4103                32816               -61609                -5426
      4104                32824              -137864              -233882
      4105                32832               -35944              -127521
      4106                32840               108705              -101260
      4107                32848               -94912              -113757
      4108                32856               -27164                  237
      4109                32864               -12823               -95313
      4110                32872               128457              -117844
      4111                32880              -171933               -35917
      4112                32888              -134883               -63920
      4113                32896               -68588              -122134
      4114                32904               -57120               -54541
      4115                32912              -217022              -170515
      4116                32920               -76054              -230713
      4117                32928              -183176               -38918
      4118                32936                 -897               -27323
      4119                32944              -140340              -174547
      4120                32952              -101609                24973
      4121                32960              -201455              -268331
      4122                32968               -27908               -42092
      4123                32976               -22983                25158
      4124                32984              -277529               -34241
      4125                32992              -170438               -37324
      4126                33000               -66511               -31893
      4127                33008              -130792               -44076
      4128                33016              -107229               -44419
      4129                33024               -36953                13022
      4130                33032               -57182               -98788
      4131                33040              -237549              -145438
      4132                33048              -269405                56126
      4133                33056               -37140              -106292
      4134                33064               -96066              -161044
      4135                33072               -84302              -191198
      4136                33080               -47761              -108505
      4137                33088              -161519              -107206
      4138                33096              -206231              -141048
      4139                33104               -99040              -186791
      4140                33112              -122433              -141117
      4141                33120              -176614               -96697
      4142                33128              -221544              -176643
      4143                33136              -171820                -5009
      4144                33144              -206456              -148637
      4145                33152               -83178               -45990
      4146                33160                10256               -46499
      4147                33168                20436              -136792
      4148                33176              -222347              -157612
      4149                33184              -242732               -37007
      4150                33192               -57042                20391
      4151                33200               -16016              -132607
      4152                33208              -173744               -82071
      4153                33216               101255              -131712
      4154                33224                14480              -109121
      4155                33232              -122323               -57797
      4156                33240               -46853               -26481
      4157                33248              -121748              -165671
      4158                33256               -86113               -14616
      4159                33264              -251111              -209882
      4160                33272                16206                 3155
      4161                33280              -100887               -55158
      4162                33288               -79894               -93469
      4163                33296              -184374               -25730
      4164                33304              -115826               -76442
      4165                33312               -84112               -74974
      4166                33320              -127629               -79502
      4167                33328              -175377              -119900
      4168                33336               -79297              -166634
      4169                33344              -109345              -186626
      4170                33352              -236400              -164451
      4171                33360                18997              -130302
      4172                33368              -122123               -99334
      4173                33376              -177788              -216005
      4174                33384              -118453              -108071
      4175                33392               -55932              -164959
      4176                33400               -68792               -41697
      4177                33408              -134404               -91955
      4178                33416              -155514              -140136
      4179                33424              -185255              -119138
      4180                33432              -234950               -25383
      4181                33440               -18214                38172
      4182                33448              -114798                -1985
      4183                33456               -31444              -184759
      4184                33464              -143168              -108534
      4185                33472              -159894               -60825
      4186                33480              -218378              -161310
      4187                33488              -170409               -67766
      4188                33496               -42865               -64827
      4189                33504                29713               -23262
      4190                33512              -128595              -128011
      4191                33520              -169635              -108757
      4192                33528               -74546                51576
      4193                33536               -79269              -170206
      4194                33544               -82174              -235279
      4195                33552               -78762              -139951
      4196                33560              -244158              -291912
      4197                33568               -52555              -114367
      4198                33576               -90577               -92979
      4199                33584                42554               -29631
      4200                33592              -148149               -94946
      4201                33600                 8702              -172478
      4202                33608              -104579               -83200
      4203                33616                10044               -57209
      4204                33624               -85364              -135462
      4205                33632              -314485              -172237
      4206                33640               -63902                 1525
      4207                33648              -162647                11260
      4208                33656               -31838              -213048
      4209                33664              -194488              -196445
      4210                33672               -34418                31710
      4211                33680               -93599               -81182
      4212                33688               -60820              -130043
      4213                33696               -17218              -218819
      4214                33704              -157892                -9380
      4215                33712               -17840              -131754
      4216                33720              -189780              -234848
      4217                33728               -13361                14475
      4218                33736               -90536              -167059
      4219                33744              -155403              -140496
      4220                33752              -115423               -18818
      4221                33760               -30141               -86930
      4222                33768                -9921              -131266
      4223                33776               -79604               -75309
      4224                33784              -124349              -232574
      4225                33792               -71240               -59316
      4226                33800              -203098                65672
      4227                33808              -127032               -67914
      4228                33816               -96969               -77390
      4229                33824               -83274              -217664
      4230                33832              -129204                28805
      4231                33840               -80048               -85148
      4232                33848              -165600              -138557
      4233                33856              -126483              -151523
      4234                33864                -6108                41518
      4235                33872              -121761                46896
      4236                33880              -230064              -152042
      4237                33888               -83960              -101259
      4238                33896                95950              -187052
      4239                33904              -210966              -153845
      4240                33912               -73840              -255632
      4241                33920              -164436               -97228
      4242                33928                 2316              -193199
      4243                33936              -171756              -224386
      4244                33944              -145162              -153444
      4245                33952              -103135               -72363
      4246                33960                18766              -118623
      4247                33968               -76225                -8098
      4248                33976               -91924               -31044
      4249                33984               -88741              -123635
      4250                33992               -52817              -181803
      4251                34000                 7744              -183358
      4252                34008               -29796               -58318
      4253                34016              -202942              -198210
      4254                34024              -164730                 6755
      4255                34032               -59695               -87414
      4256                34040                24599              -230581
      4257                34048                20695               -38206
      4258                34056               -71592              -135623
      4259                34064              -175847              -112218
      4260                34072              -105721              -284868
      4261                34080              -219943              -150108
      4262                34088              -150973                -9641
      4263                34096              -171303              -262405
      4264                34104              -137406               -14372
      4265                34112              -201804               -56299
      4266                34120               -67426               -36987
      4267                34128              -196600              -112667
      4268                34136               -93903               -46293
      4269                34144              -112331              -153448
      4270                34152              -267228                -5499
      4271                34160              -135183               -56777
      4272                34168                84920               -98178
      4273                34176              -112674              -132625
      4274                34184              -118120               -84980
      4275                34192               -68904              -207251
      4276                34200               -12895               -86677
      4277                34208               -77404               -28793
      4278                34216                 7985              -172089
      4279                34224               -77857              -232501
      4280                34232              -170465              -224956
      4281                34240              -148777              -116138
      4282                34248               -88303               -59624
      4283                34256               -48514              -138189
      4284                34264               -96089              -272686
      4285                34272               -93304                47447
      4286                34280               -81780              -131618
      4287                34288              -117375              -268558
      4288                34296              -163475                63873
      4289                34304              -103715               -75996
      4290                34312               -80786               -43356
      4291                34320              -241499              -195457
      4292                34328                  700              -153043
      4293                34336              -105425              -127510
      4294                34344               -61074              -153449
      4295                34352                -7828                14633
      4296                34360               -29695              -207556
      4297                34368              -121437                35349
      4298                34376               -42465              -266763
      4299                34384               -36094              -153161
      4300                34392                48196               -34399
      4301                34400                25434              -177480
      4302                34408              -114652               -89564
      4303                34416               -51143              -112230
      4304                34424               -84875                -8960
      4305                34432               -14342              -174415
      4306                34440              -213110              -134517
      4307                34448              -148541               -81014
      4308                34456                34349               -80758
      4309                34464              -179243               -16517
      4310                34472              -150874               -91736
      4311                34480              -258761               -64398
      4312                34488              -196334               -27734
      4313                34496               -94669              -225113
      4314                34504              -209604              -118588
      4315                34512              -116835               -82356
      4316                34520                29898              -124366
      4317                34528               -92275               -34986
      4318                34536               -57042              -131578
      4319                34544              -110056              -197214
      4320                34552              -184772                26116
      4321                34560              -158727               -12642
      4322                34568                66212                -5130
      4323                34576              -126555               -70498
      4324                34584              -179981              -102120
      4325                34592              -100611               -70135
      4326                34600              -109348               -86203
      4327                34608               -31489                -8647
      4328                34616              -155230               -23264
      4329                34624              -111563              -167555
      4330                34632                38162              -178670
      4331                34640              -182422              -178083
      4332                34648              -119173              -122214
      4333                34656              -205699              -168197
      4334                34664              -209482              -154369
      4335                34672              -212931               -85744
      4336                34680               -17660              -140511
      4337                34688               -89255              -118094
      4338                34696              -145266              -210571
      4339                34704              -114527              -209892
      4340                34712              -109947               -41876
      4341                34720              -252577               -88981
      4342                34728              -124525              -144650
      4343                34736              -150383              -230984
      4344                34744                39927              -159881
      4345                34752              -141099               -26392
      4346                34760              -166028               -85693
      4347                34768              -174080                 2833
      4348                34776               -80549               -78172
      4349                34784               -50166               -90018
      4350                34792                 3474              -218614
      4351                34800              -153836              -234149
      4352                34808              -150359              -148119
      4353                34816               -79790               -44915
      4354                34824               -52078                -2203
      4355                34832              -332018              -116285
      4356                34840              -158500              -236054
      4357                34848              -105491              -254140
      4358                34856               -80792              -161651
      4359                34864                13425              -185873
      4360                34872              -150113               -66102
      4361                34880              -172785               -79275
      4362                34888               -64328               -44868
      4363                34896               -66044              -212661
      4364                34904               -52126              -201422
      4365                34912               -85771                90438
      4366                34920               -28452               -31006
      4367                34928                11720                -9134
      4368                34936              -123175              -320652
      4369                34944              -186777                23790
      4370                34952                62611              -150353
      4371                34960                 6576               -59576
      4372                34968              -201132                42472
      4373                34976                53999              -124374
      4374                34984              -165940              -140607
      4375                34992                47513               -82942
      4376                35000              -205567              -238155
      4377                35008               -18632              -144523
      4378                35016              -123983              -143993
      4379                35024               -54521               -65230
      4380                35032               -51301                31122
      4381                35040              -243437               -33192
      4382                35048              -149240              -253227
      4383                35056              -124321               -90115
      4384                35064              -105965              -315666
      4385                35072               -31714              -175101
      4386                35080              -160465              -133532
      4387                35088               -84498                23230
      4388                35096               -89692               -88232
      4389                35104               -68970              -103688
      4390                35112                 2869              -114348
      4391                35120               -46431              -179677
      4392                35128              -116745              -201596
      4393                35136               -37622               -87918
      4394                35144               -45433                72711
      4395                35152              -151602              -147554
      4396                35160               -58799                 7921
      4397                35168               -49495              -319810
      4398                35176                16462              -155984
      4399                35184               -91651              -111081
      4400                35192                -1979               -39354
      4401                35200              -141513              -161418
      4402                35208              -143907               -99932
      4403                35216                22969              -146879
      4404                35224              -241365                84672
      4405                35232               -20964               -46457
      4406                35240               -72232              -197260
      4407                35248              -255929              -113182
      4408                35256               -99278               -44974
      4409                35264                72454              -163981
      4410                35272              -147777              -133463
      4411                35280              -269960              -109465
      4412                35288              -153281              -127348
      4413                35296               -11248              -125479
      4414                35304              -159487               -25220
      4415                35312              -104415              -204440
      4416                35320               -80826               -38081
      4417                35328              -153078                98439
      4418                35336              -169129              -209919
      4419                35344               -49850               -89301
      4420                35352              -106266               -73447
      4421                35360               -91056              -245296
      4422                35368                52952              -228749
      4423                35376              -162597               -87717
      4424                35384              -129277              -121052
      4425                35392              -123267                -3617
      4426                35400               -94964               -56609
      4427                35408                 3709                77059
      4428                35416              -127205              -140165
      4429                35424               -71585              -143701
      4430                35432               -11972              -134344
      4431                35440               -60750               -18275
      4432                35448               -79924               -51771
      4433                35456               -67696              -227153
      4434                35464               -99148              -131226
      4435                35472              -148120              -186112
      4436                35480                82105                86771
      4437                35488              -101658              -144490
      4438                35496              -121583               -36041
      4439                35504               -74798               -96918
      4440                35512                 7132              -115841
      4441                35520               -71988               -65922
      4442                35528              -119431              -102551
      4443                35536              -106064                41687
      4444                35544               -99172              -222613
      4445                35552              -174048              -138256
      4446                35560              -141791               -53425
      4447                35568              -222017              -179028
      4448                35576              -200914              -129951
      4449                35584               -53500              -149238
      4450                35592                69014              -204524
      4451                35600              -149440              -165177
      4452                35608               -94545               -66754
      4453                35616              -188550                57504
      4454                35624                 6894              -275069
      4455                35632              -130532               -13403
      4456                35640              -229105              -121075
      4457                35648              -197106                  345
      4458                35656              -101670               -82081
      4459                35664               -96572               -37757
      4460                35672               -78097              -175235
      4461                35680               -22589               -94816
      4462                35688              -113443               -47039
      4463                35696              -113473                17435
      4464                35704                57205              -112310
      4465                35712                -9273              -103470
      4466                35720               -25168              -255744
      4467                35728              -226895              -133473
      4468                35736                24598                56232
      4469                35744              -181692              -233190
      4470                35752              -138184              -193492
      4471                35760              -158545              -192926
      4472                35768              -176506              -151770
      4473                35776                 5808              -146631
      4474                35784              -107112              -140835
      4475                35792               -73492                20048
      4476                35800              -184493              -196584
      4477                35808               -85589              -114631
      4478                35816              -167104              -115842
      4479                35824                -6086              -224146
      4480                35832               -22931              -137913
      4481                35840              -173114               -91442
      4482                35848              -113432              -233552
      4483                35856               -96924              -112131
      4484                35864               -36902               -77252
      4485                35872               -86005              -130448
      4486                35880              -269782              -279533
      4487                35888               -71129               -71139
      4488                35896              -125137              -114361
      4489                35904              -118375               -35572
      4490                35912               -25496              -121650
      4491                35920              -137134              -183081
      4492                35928                63950               -98094
      4493                35936               -33173              -201321
      4494                35944              -125039              -220508
      4495                35952               -38205              -194609
      4496                35960              -204132              -116102
      4497                35968                30492               -98111
      4498                35976               -43252              -198821
      4499                35984               -70515              -172015
      4500                35992              -105554               -38531
      4501                36000              -183612               -75043
      4502                36008              -122052                -1336
      4503                36016              -125133              -161240
      4504                36024              -125778               -47885
      4505                36032              -226332               -25618
      4506                36040              -185320              -147318
      4507                36048              -321872              -143507
      4508                36056               -42851               -34945
      4509                36064              -180018              -151006
      4510                36072              -129305              -118437
      4511                36080               -95330               -35556
      4512                36088              -214916               -83252
      4513                36096              -127537              -135082
      4514                36104              -166368              -137481
      4515                36112               -94982              -100486
      4516                36120               -81247              -115718
      4517                36128              -207469              -118927
      4518                36136              -200179               -31525
      4519                36144              -209326               -35071
      4520                36152               -83219              -111133
      4521                36160               -17743                99412
      4522                36168              -137262              -165462
      4523                36176               -81163              -101720
      4524                36184               -96156                79832
      4525                36192               -77784               -73950
      4526                36200              -140370              -115719
      4527                36208                40054               -64431
      4528                36216                10147              -149665
      4529                36224                53950                24854
      4530                36232               -67431              -209338
      4531                36240              -108315              -101737
      4532                36248               -33838              -273236
      4533                36256                 9383               -34113
      4534                36264               -93645              -155671
      4535                36272              -217329              -130841
      4536                36280               -86998              -126335
      4537                36288              -149905               -88104
      4538                36296              -115452              -181835
      4539                36304               -94527               -55215
      4540                36312               -65224              -266169
      4541                36320              -131036               -90510
      4542                36328                10313              -165020
      4543                36336               -49423              -154158
      4544                36344               -65715                60244
      4545                36352               -47859               -88288
      4546                36360               -36537                  523
      4547                36368               -30169                42712
      4548                36376              -239467               -97760
      4549                36384              -111189              -227545
      4550                36392                26155                76195
      4551                36400               -95626              -211933
      4552                36408              -172191               -55437
      4553                36416              -132233               -54951
      4554                36424              -158885              -228986
      4555                36432              -188761              -129051
      4556                36440               -60611              -214798
      4557                36448               -84753               -91533
      4558                36456              -220444               -65308
      4559                36464              -112859              -174415
      4560                36472              -230495                24430
      4561                36480              -100630               -83496
      4562                36488               -25966              -189884
      4563                36496               -24816              -135304
      4564                36504              -102282               -88092
      4565                36512              -269459              -155220
      4566                36520              -122793               -39822
      4567                36528               -61412              -137710
      4568                36536              -112254                34057
      4569                36544              -198712              -182012
      4570                36552              -112772               -38014
      4571                36560              -109420               -72432
      4572                36568               -76004                -8985
      4573                36576               -93530              -143778
      4574                36584              -144441              -105847
      4575                36592              -205116                71877
      4576                36600                36321              -125865
      4577                36608               -64255              -179005
      4578                36616                 5163              -219002
      4579                36624              -149552               -87356
      4580                36632              -126024               -98657
      4581                36640                35636               -71968
      4582                36648              -144936              -114507
      4583                36656               -42654              -102246
      4584                36664               -29610               -89143
      4585                36672              -132500                -7577
      4586                36680               -71095              -103892
      4587                36688              -173999               -61707
      4588                36696              -146981              -105307
      4589                36704                62801                36334
      4590                36712                87083              -115200
      4591                36720                16378              -109904
      4592                36728              -142812              -210838
      4593                36736              -199813              -129443
      4594                36744               -64874              -278649
      4595                36752              -187877              -220941
      4596                36760              -121066              -212718
      4597                36768              -138977              -190282
      4598                36776              -148888                47975
      4599                36784              -239101              -162704
      4600                36792               134585              -106550
      4601                36800              -133575                29890
      4602                36808              -185469               -90971
      4603                36816               -97062              -163786
      4604                36824              -137022              -190554
      4605                36832              -187826              -300365
      4606                36840               -13474              -109386
      4607                36848                 4815              -226910
      4608                36856               -21423              -212658
      4609                36864                24379                65834
      4610                36872              -135675              -116879
      4611                36880              -243543              -175755
      4612                36888              -241819              -148097
      4613                36896               -95330              -185071
      4614                36904              -114397               -79768
      4615                36912                30972               -86996
      4616                36920              -199395               -38352
      4617                36928              -154097               -54010
      4618                36936                62342              -182915
      4619                36944               -90526              -184874
      4620                36952              -190997               -52373
      4621                36960              -126464              -158980
      4622                36968              -106527              -119391
      4623                36976               -32421              -154503
      4624                36984              -245324              -124971
      4625                36992              -176911              -164185
      4626                37000              -111321               -57024
      4627                37008               -37425               -86693
      4628                37016               -39560              -132501
      4629                37024              -130913              -110424
      4630                37032               -94544              -103615
      4631                37040              -209672               -85380
      4632                37048              -123492               -82606
      4633                37056               -97746              -232223
      4634                37064              -129827               -84397
      4635                37072               -44633              -206672
      4636                37080              -112815              -120051
      4637                37088              -101552              -197703
      4638                37096               -76329              -154944
      4639                37104              -118501              -199470
      4640                37112               -88864                -3763
      4641                37120               -65081               -12464
      4642                37128               -95982              -162193
      4643                37136              -244772              -176988
      4644                37144              -100260              -257707
      4645                37152               -81821              -140486
      4646                37160               -20894              -103821
      4647                37168               -66784              -213793
      4648                37176               -57500              -224788
      4649                37184              -120970               -49809
      4650                37192               -91508               -88744
      4651                37200              -144904               -50489
      4652                37208              -247285               -53333
      4653                37216                65629              -100146
      4654                37224               -17728              -225481
      4655                37232                -7749              -224229
      4656                37240                20034              -126295
      4657                37248              -140594              -126322
      4658                37256               -95586              -171223
      4659                37264               -34650              -119085
      4660                37272              -160049              -240174
      4661                37280              -109797               -63621
      4662                37288              -104616              -143053
      4663                37296                 4575              -142334
      4664                37304               -65457               -21643
      4665                37312                21177              -133897
      4666                37320              -172392              -100579
      4667                37328               -91180              -134745
      4668                37336              -128146               -64091
      4669                37344               -79399              -167246
      4670                37352              -129328              -176951
      4671                37360              -189153              -126630
      4672                37368              -186439              -123922
      4673                37376              -251879               -70926
      4674                37384               -76797              -128027
      4675                37392              -170829              -269042
      4676                37400              -147078              -190720
      4677                37408              -303625               -14666
      4678                37416               118437              -117132
      4679                37424              -146572              -135805
      4680                37432              -129583               -61362
      4681                37440              -155058              -141551
      4682                37448               -15686              -135115
      4683                37456               -88904              -125615
      4684                37464               -38701               -54784
      4685                37472                -9569               -57209
      4686                37480              -188480              -131431
      4687                37488               -67983              -133929
      4688                37496               -68697              -128913
      4689                37504                45033               -63531
      4690                37512                21625              -156759
      4691                37520               -95570              -104427
      4692                37528               -91190              -271632
      4693                37536              -100185               -60194
      4694                37544               -54301               -95360
      4695                37552              -185714              -114198
      4696                37560               -11956              -114548
      4697                37568              -141326              -146825
      4698                37576              -109173              -171156
      4699                37584               -93072               -36291
      4700                37592              -170015              -183490
      4701                37600              -187146              -144656
      4702                37608              -198840              -304171
      4703                37616               -36855              -136153
      4704                37624               106554              -133707
      4705                37632              -161724               -72519
      4706                37640               -39758              -319178
      4707                37648              -116635               -31270
      4708                37656              -121187               -59328
      4709                37664              -139500               -74617
      4710                37672              -147443              -148936
      4711                37680              -136559              -136053
      4712                37688              -174620               -54831
      4713                37696               -10934              -107667
      4714                37704              -145496              -274373
      4715                37712              -103730              -144025
      4716                37720              -135255               -50081
      4717                37728               -18350               -95136
      4718                37736              -122787               -14227
      4719                37744              -142651              -190097
      4720                37752              -133175               -33770
      4721                37760               -85356                10756
      4722                37768               -23663              -177220
      4723                37776              -121870               -96236
      4724                37784                13665              -111054
      4725                37792               -16180              -289527
      4726                37800               -32194              -113334
      4727                37808                70877              -107628
      4728                37816                11786              -162322
      4729                37824                -5861               -59158
      4730                37832                29138               -19500
      4731                37840              -140981              -121103
      4732                37848              -128896              -152360
      4733                37856               -12936               -62797
      4734                37864               -90833               -79814
      4735                37872              -164876               -24163
      4736                37880              -188722               -85379
      4737                37888              -161649              -171076
      4738                37896               -78735              -113859
      4739                37904               -80629              -130471
      4740                37912                30660               -90775
      4741                37920              -163363              -113912
      4742                37928               -36391               127587
      4743                37936              -182072              -138412
      4744                37944               -58355              -182329
      4745                37952              -197741              -161792
      4746                37960              -122591              -240002
      4747                37968              -168940              -157302
      4748                37976              -108341              -211560
      4749                37984               -62390              -103813
      4750                37992               -56488              -156140
      4751                38000               -26853              -189416
      4752                38008              -194207               -44360
      4753                38016                11474               -89893
      4754                38024                  540               165206
      4755                38032              -127309              -161320
      4756                38040               -56654              -243394
      4757                38048              -126271               -94758
      4758                38056               -68441              -137126
      4759                38064                61569                44345
      4760                38072               -79822               -13948
      4761                38080                14673               -39589
      4762                38088              -146667              -222491
      4763                38096               -44270               -80426
      4764                38104               -47094                 1405
      4765                38112               -93834              -187072
      4766                38120               -66976               -66103
      4767                38128               -90117                35476
      4768                38136               -72011              -305532
      4769                38144              -182309                13512
      4770                38152              -145381              -169915
      4771                38160              -164328              -119443
      4772                38168              -189975              -177472
      4773                38176              -146980              -196859
      4774                38184               -87641              -147396
      4775                38192                52604               -21781
      4776                38200              -174941               -70306
      4777                38208               -72587              -142594
      4778                38216              -112121              -177150
      4779                38224              -180441              -109952
      4780                38232              -100085              -227423
      4781                38240                -9223                 7342
      4782                38248               -69623              -184842
      4783                38256               -71138               -96282
      4784                38264              -118243               -49765
      4785                38272                58755              -157388
      4786                38280               -86649               -23555
      4787                38288               -65648              -147160
      4788                38296              -189770               -90538
      4789                38304              -114099                25181
      4790                38312              -184020              -108272
      4791                38320              -151353                -9693
      4792                38328              -286269                66353
      4793                38336              -265439              -297222
      4794                38344              -175720              -106274
      4795                38352                 8082              -208715
      4796                38360              -120035              -139293
      4797                38368               -81670              -143220
      4798                38376              -134958              -169470
      4799                38384              -201147                21723
      4800                38392                -7233                10247
      4801                38400              -142674                64854
      4802                38408              -130742              -220303
      4803                38416               -48904              -121646
      4804                38424              -120113              -113523
      4805                38432              -204086              -114790
      4806                38440               -74560              -325668
      4807                38448                -5968               -12247
      4808                38456              -180669              -103386
      4809                38464               -51543               -54084
      4810                38472              -187785              -133929
      4811                38480              -217774               -83350
      4812                38488                27048                 1157
      4813                38496                50019                 5979
      4814                38504               -44193              -185353
      4815                38512               -38696               -83790
      4816                38520              -256588              -187703
      4817                38528              -232053               -91471
      4818                38536              -173147               -97353
      4819                38544               -96927              -154828
      4820                38552              -163116              -162173
      4821                38560               -57505                67552
      4822                38568               -95929              -190622
      4823                38576               -84542               -32385
      4824                38584              -148424               -21052
      4825                38592               -98107                62325
      4826                38600              -134580              -128607
      4827                38608                48888              -110158
      4828                38616               -57683              -164229
      4829                38624                  402               -37235
      4830                38632               -69286               -18097
      4831                38640              -195083               -74727
      4832                38648               -67458              -127182
      4833                38656              -207893              -128405
      4834                38664               -77695               -46256
      4835                38672               -88155               -58456
      4836                38680               -30077              -204041
      4837                38688                38505               -38403
      4838                38696              -197324               -86325
      4839                38704               -48478              -152916
      4840                38712              -149701              -105000
      4841                38720               -98626              -169549
      4842                38728                17302              -158145
      4843                38736              -167767              -196641
      4844                38744              -197683                -9152
      4845                38752               -20929               -94659
      4846                38760                13880              -104947
      4847                38768              -188626              -198195
      4848                38776              -147709              -182201
      4849                38784              -134810              -123333
      4850                38792              -132407              -211406
      4851                38800              -109083              -105598
      4852                38808               -24624              -183872
      4853                38816              -182253              -179566
      4854                38824              -310595              -145167
      4855                38832              -135126              -144677
      4856                38840               -91951               -57075
      4857                38848                11325              -232993
      4858                38856              -106506               -72900
      4859                38864              -126353               -17006
      4860                38872               -58524              -147310
      4861                38880              -176583              -128408
      4862                38888               -25323               -46817
      4863                38896               -33609              -254930
      4864                38904               -41651               -78130
      4865                38912              -104996               -93621
      4866                38920              -151976                79931
      4867                38928               -95905              -156583
      4868                38936              -183515              -119591
      4869                38944              -130632               -96800
      4870                38952               -69568              -146054
      4871                38960               -68993              -110459
      4872                38968              -291395              -112592
      4873                38976              -192278               -74867
      4874                38984                12218              -274393
      4875                38992              -114788               -52493
      4876                39000              -315309              -190977
      4877                39008              -172715              -257897
      4878                39016              -118011                -3244
      4879                39024                95772               -75929
      4880                39032              -233428               -68264
      4881                39040               -24035              -213444
      4882                39048              -123321              -257976
      4883                39056               -70140              -205209
      4884                39064              -146871              -190140
      4885                39072               -82387               -88255
      4886                39080              -183508                 8293
      4887                39088              -102674              -102613
      4888                39096              -105775                 7136
      4889                39104              -172802              -193599
      4890                39112               -96096               -98183
      4891                39120               -33797              -205955
      4892                39128              -114288              -217005
      4893                39136              -236109              -191955
      4894                39144              -174175              -190370
      4895                39152               -89656               -58904
      4896                39160              -148941              -178485
      4897                39168               -85425               -51531
      4898                39176                69474                15409
      4899                39184              -131568               -76300
      4900                39192              -235093              -155157
      4901                39200              -138719                -3104
      4902                39208              -145054               -87507
      4903                39216               -50334              -213996
      4904                39224               -84435               -46026
      4905                39232               -66572              -122780
      4906                39240                 6319               -29059
      4907                39248              -192878              -179662
      4908                39256              -132733               -18317
      4909                39264              -128029                 6789
      4910                39272               -92440              -246144
      4911                39280               -10470              -119056
      4912                39288              -188243               -24867
      4913                39296               -38929              -110290
      4914                39304              -167891              -266661
      4915                39312               -81767              -184773
      4916                39320              -108909               -52775
      4917                39328              -126505               -71108
      4918                39336               -55092              -152177
      4919                39344              -104547              -123259
      4920                39352               -23976               -54783
      4921                39360              -146097               -45139
      4922                39368              -150455              -102815
      4923                39376              -158445                  959
      4924                39384                 6143               -44765
      4925                39392               -59740                -2396
      4926                39400                31880              -213724
      4927                39408              -152605              -210835
      4928                39416              -157023               -90598
      4929                39424              -208168              -135337
      4930                39432              -239738               -74904
      4931                39440                16332              -187186
      4932                39448               -70416               -55603
      4933                39456                20338                40046
      4934                39464               -50034              -111836
      4935                39472              -158747              -170658
      4936                39480              -181891               -43635
      4937                39488               -60770              -176579
      4938                39496              -127193                91745
      4939                39504               -73475              -130617
      4940                39512                 5738               -98959
      4941                39520              -124575               -20532
      4942                39528              -164102               -37830
      4943                39536              -128222              -262357
      4944                39544              -178218               -91433
      4945                39552              -111321              -137818
      4946                39560              -210738               -73040
      4947                39568                56697                25244
      4948                39576                61074               -36291
      4949                39584               -52295              -168156
      4950                39592              -191132              -119473
      4951                39600              -145488                -1872
      4952                39608               -26286              -142508
      4953                39616              -109165               -64793
      4954                39624                -5640              -121147
      4955                39632              -100074              -206101
      4956                39640              -118516              -105343
      4957                39648              -176334                  191
      4958                39656              -110777              -146474
      4959                39664              -125378              -123170
      4960                39672              -134709               -58591
      4961                39680              -179976              -139550
      4962                39688               -68115              -157374
      4963                39696               -73742               -86841
      4964                39704              -125352               -68016
      4965                39712              -205009               -81923
      4966                39720               -39023              -131677
      4967                39728              -108778              -100487
      4968                39736              -149442              -134626
      4969                39744              -107783               -60837
      4970                39752              -153458              -195950
      4971                39760               -40965               -17397
      4972                39768               -46756              -105538
      4973                39776              -174111              -216062
      4974                39784                19616               -12643
      4975                39792               -91393              -122739
      4976                39800               -49925               -30714
      4977                39808              -115473               -90550
      4978                39816               -98318              -135970
      4979                39824               -61296                 2561
      4980                39832               -83423                 3227
      4981                39840              -105600              -154966
      4982                39848              -178593              -107620
      4983                39856               -76884              -200042
      4984                39864              -145855               -54623
      4985                39872               -82341               -62828
      4986                39880               -76743              -229931
      4987                39888                 9942                39572
      4988                39896               -79947              -151868
      4989                39904              -175397              -254190
      4990                39912                12064               -58307
      4991                39920              -211589                55481
      4992                39928              -178278              -161704
      4993                39936               -85466              -152433
      4994                39944               -84123               -23019
      4995                39952                24278              -133523
      4996                39960                39639                -8386
      4997                39968              -108606               -48719
      4998                39976              -142514                -4018
      4999                39984               -92185              -125681
      5000                39992              -222897               -86561
